# Supplementary material for: Antibiotic Resistance and Pathogenomics of Staphylococci Circulating in Novosibirsk, Russia
Source: Microorganisms. 2021 Nov 30;9(12):2487. doi: 10.3390/microorganisms9122487 (PMC8706439; doi:10.3390/microorganisms9122487)
Supplement: Supplementary file 1 [file microorganisms-09-02487-s001.zip]

Archive with 31 entries (31 files):
- Data S1_genomes/1553-contigs.fasta
- Data S1_genomes/1827-contigs.fasta
- Data S1_genomes/1833-contigs.fasta
- Data S1_genomes/2119-contigs.fasta
- Data S1_genomes/2300-contigs.fasta
- Data S1_genomes/2688-contigs.fasta
- Data S1_genomes/3054-contigs.fasta
- Data S1_genomes/3107-contigs.fasta
- Data S1_genomes/3117-contigs.fasta
- Data S1_genomes/3413-contigs.fasta
- Data S1_genomes/3601-contigs.fasta
- Data S1_genomes/3750-contigs.fasta
- Data S1_genomes/3824-contigs.fasta
- Data S1_genomes/3918-contigs.fasta
- Data S1_genomes/4066-contigs.fasta
- Data S2_RAST annotation/1553_RAST_annotation.xls
- Data S2_RAST annotation/1827_RAST_annotation.xls
- Data S2_RAST annotation/1833_RAST_annotation.xls
- Data S2_RAST annotation/2119_RAST_annotation.xls
- Data S2_RAST annotation/2300_RAST_annotation.xls
- Data S2_RAST annotation/2688_RAST_annotation.xls
- Data S2_RAST annotation/3054_RAST_annotation.xls
- Data S2_RAST annotation/3107_RAST_annotation.xls
- Data S2_RAST annotation/3117_RAST_annotation.xls
- Data S2_RAST annotation/3413_RAST_annotation.xls
- Data S2_RAST annotation/3601_RAST_annotation.xls
- Data S2_RAST annotation/3750_RAST_annotation.xls
- Data S2_RAST annotation/3824_RAST_Annotation.xls
- Data S2_RAST annotation/3918_RAST_annotation.xls
- Data S2_RAST annotation/4066_RAST_annotation.xls
- Table S1.pdf
