# Supplementary material for: Antibiotic Resistance and Pathogenomics of Staphylococci Circulating in Novosibirsk, Russia
Source: Microorganisms. 2021 Nov 30;9(12):2487. doi: 10.3390/microorganisms9122487 (PMC8706439; doi:10.3390/microorganisms9122487)
Supplement: Supplementary file 1 [file microorganisms-09-02487-s001.zip › Data S1_genomes/1553-contigs.fasta]

>NODE_1_length_46982_cov_5.940070
ATGAATTTTGTCATCAGTCCAATTTATTATAGAACCAAAAAAAGTCAACATATTTAGATAACCAGATATATTAATAATTTGGTTAATCAATATGTTGACTTCTTTTACGTTTCTATAACTTAATGATTGGATTAAACATCACTTGATTACGACCTTCATTCTTAGCAACGTGAACCATATCATCGGCATCTTTGAAGACTTTTCGTTGTGATTTATGGTCATCTTGCGATAGGTAACCTACACCAATAGAGACAGATAATTTTATGACTTCCTTATTTGGTAAGTGGAATGAAGACTTTTCAACACCTGTTCGAATATTTTCAGCTAATTTAACGCTTTGATCCAATGAGTAATTACGAATCACGACTGAAAATTCTTCGCCCCCATTACGAAAAATTTGAAACTGCTTTGGTACATAATTCTTCAATAACTGTGACATTTGTTTGAGCACAGCATCACCAGATTTATGTGAATAAGTATCATTTACATCTTTAAAACCATCTATATCAATTAATAATAAGGCAAGACTTTCATTTTTATCCTCAGCAATCTGAGATACATGATTTAAATGTCTATCAAATTCTTTTACATTACCTAGTCCAGTAAGATAGTCATACTTATCTTCATTTTCATAGCGTGTGACTAATGAAAAGAAGTGCCACATATCTACAAATGTAATTGCAGAAGCGATGGTTAAAACGAATGAAATTGGGACTAAAAATGCGATTTCAGTAAGATCATATAGCGGACTAAAGATAGATAAAATAAGTAAAATAATAACACTAATCAAATTTAAAACGACTAAAGCTACAATGTCATTTTGTTTTAAAAAAGGTCCAACCATACTTACAATGATACCTATTACTATAAGTACTACACCATAAAGAAGTGAGTTTCCAAATGCGAACACTTCTACTAAAGCAACGATAACTGCCGATACAAGCGTATAGCCCATATTAGTAAAGCGTCCTAAAAATAACAATGGGACAAATGTTAAATGAACTAAATACTCTTGATGGAATGGAATTGGATAAGCTGCAAGTAGCAATGCAACAATCGTCATTAATACAGTGACATAGCCTTTTGAAAAGACCATTATTTTATTTTCGGAATATTGTAATCGATGAAATAAATAAATGCCAGCTACCATAACTGCAACATTATAAATGATAGATTCAATCATATTGGAATCGACTCCTTTAATTTAACCATTAGTTATTGTAAGTGAAAACTTACCATTTGTCATTAAGTTGTATCAGATAACATAAATAAAATAGATAGAATATTTGAACTTTTATATTCAAATGAATACTGAAGTGATATGATATAAATTGATTATCTTTACAAAAAATTTACAATTAATTAAAAAATAAGGATTAATTTGAAGAAATAGGGTAAAATAGTTGAAGTTTAATGAACTATTTAAAGAATAGTTAGTAATTTACAACTATAGTCCAATACAAAAATGATTTGAAAATTGTTTAAATAGAATGAATAGATAACTCGCAAATATGTAAAATTAAAAGAGATTTATTGAAGGTGAACTGATGTATACTTTACTACTTATTGCTGTAACATTGGTAATCAGTTTAATATTAACACCTATGATTATAAAGGTCTCTATTAAATTTGATTTAGTAGATAGGCCAAATTTTAGAAAAGTACATACAAAACCAGTTTCAGTATTGGGTGGTACTGTTATACTACTTTCTTTCTTAATAGGAATCTGGCTTGGACATCCGATTGAAAGAGAAGTTAAGCCCTTAGTTATGGGGGCTATAGTTATGTATTTAGTAGGATTAATTGATGATATTTATGATTTGAAGCCTATTTTAAAGTTAATTGGTCAAATTGTCGCAGCTTCAATCGTAGCATTTTATGGAATTACCATAGATTTTATTTCGTTTCCTATGGGCCCGACAATTCATTTTGGAATATTAAGTATACCGATTACCATTATTTGGATTGTGGCGATAACTAATGCTATCAATTTAATTGATGGTTTAGACGGACTGGCTTCTGGAGTATCTGCAATTGGTCTTATTACAATTGCTTTTATTGCGATTTTACAAGCTAATGTATTTATTATCATGATTTGTAGTGTACTAATAGGATCATTATTAGGATTTCTATGTTTCAACTTTCACCCGGCTAAGATCTTTTTAGGGGATAGTGGTGCACTACTGATAGGATTTATCATTGGTTTTCTATCCTTACTTGGCTTTAAGAACATCACATTTATTTCATTGTTTTTCCCAATTGTGATTTTAGCTGTACCGTTTATTGATACGTTATTTGCAATGATTCGAAGAATGCGAAATGGTCAGCATATTATGCAAGCAGATAAGTCGCATTTGCATCATAAACTTTTAGCTTTAGGATATAGCCATAGACAAACGGTATTATTAATTTATTCAATAGCGATTTTATTTAGTTTATCAAGTATCATTTTATACTTATCTCAACCTTTAGGTGTACTCCTAATGTTCATTTTAATTGTTATCACAATTGAATTGATTGTTGAATTTACAGGTTTGATTGATGATAGTTACCGTCCGATACTTAATTTAATAACAAAAAAGAATGAACAACATCACGGTGATAATGGTGTTGATCAACATGATAAAAAATAAAGCCTTGTTTGTAATAACTACTTAAATGATTAGGTAGTGTTATACAAACAAGGTTTTTTATTAATTAGTGGGTATATCAAAAGGTAATTTCTTTACGTCCGCTTCATGCAATTCGAAATTTCCAGCTGTGTTCTTATTTAAAAATGCAATAAAGTCATCATATTCAGTTTGTACGACATCAATTTGATAACTAACCTTATCGGTATAAGTGGTATCTCTTAGAAAGTACGTTGTAGAGGCCAATTCATATTCTAACTTTCCAGTTAAATCATAATTGATAGTCACGGTAGTTGGAATAGCATCACGCAGTTCTACACGTCCTATATCATAAATGACGTCTCTAACAGCACCACTATATGCCCGTATAAGTCCGCCACCACCAAGTTTAATACCCCCAAAGTATCGAGTAACAACGACACAAACATTATGTACATCTAGTTTTTTTAAAATATCAAGCATAGGGACACCCGCAGTGCCACTTGGTTCACCATCATCATTGGCTTTCTGAATATTCATTTGATCACCGACTGTATAAGCTGAACAGTTATGCGTAGCCTCTTTGTGTTGTTGCTTAATTTCGTTTATGAATGCTTTAGCTTCATCCTCTGATGAAACAGGTTTGATATGTGCGATGAATCTAGATTTATTAATGACATTTTCAATCGAATGTTCCTGTTTAATCATAATAATATGATTGCTCAAAGATGTTCACCTCCAATTAATAAAAAGAATATTTGACCTTTATTATACACGCTTCATTTTAAATGAATAAATATCTGATTATGAATTTCTTTTTCAATAAAAATAATTTATAATAGCTTTGAGTATAATTGAGGAGGACTACTATGAAAATCGCATTAATGGCAGATTCAACTGGGTATCTACCACAAGACTTTATGGACCAATATGAGATACCTATTGCACCATTAAGTGTTGCATTTGATGATGGAGAAACGTTTACTGAGAATGATAACGTACCAATTGAACGTTTTTATAATAAAATGGCCTCATCTAAAACATTCCCAACAACAAGTCAACCGGCTATTGGGGAATGGATTGAGAATTATGAGAAGTTAAGAGATAAAGGCTACACTGATATTATTGTGATTGCTTTATCAAGTGGTATAAGTGGCAGCTATCAATCAGCTACACAAGCTGGAGAAATGGTAGAGGGTGTCAATGTTCATACGTTTGATAGTAAATTGGCAGCGATGATTGAAGGAAGTTATACAATCTATGCTAAAGAACTCATTGACAAAGGATTTACACCAGAAGTAATTATTGAAGAATTACAAGAAATCCGAGAACAAGTTGGCGCATACTTAATTGTCGATGATCTTAAGAATTTACAAAAAAGCGGACGTATAACTGGTGCTCAAGCATGGGTTGGAACATTATTAAAAATGAAACCTGTACTTCGTTTCGAAAAAGATGGCAAAATTCATCCTTTTGAAAAGGTACGTACTAAAAAACGTGCATTTAATACATTAGAAGAGAATATATTTGAAATTATTAAAGATATTGATGAAGTGACCGTTTTTGTAATTAATGGTGATAAAATTGATGAAGGTAAAGACTTTTATAACCATTTAAAAGAAACATATCCAAACATCAATATCCAGTATTCAGAATTTGGACCAGTTATTGCATCTCACCTTGGTTCAGGCGGATTAGGTTTAGGATATTTCCCAAGAAAAATCGAAATTAATTAATTGTTGATAATTTAAGTCTAAAAGCGTTTAAGAAAGTATTGTTTAGCACATAGTGTTTCAATACTTTTTTAACATCTTTTAGGCTTTTTTATTTTAAAAGGAGTGATTCGTAATAAAATTTTACGGAAAGTTAGTTAGTCCAGATGTGGCGTTAAGTGATGAGACAGTTACTCAAGTTACACTTGGTATTATCGCTACAGATGATAATTATCAATGTCTTCAATGTGGCAATTCAGATAAACGTTATATGTATGAATATGAAACACCCTTTTCAGAAGAACGTATTATTTATTGTAGGTATTGTATACAATTAGGGCGCATGGACAATATTACAGAATTTAGAATTACGCAAAGTGAGAATGCTATTTCTGATGGATATTACGACTTACCATTTCAATTATCAGAACAACAACAATATGCTTCAGAGGCCATTGTACAAGCAATTAAAACGCTTCAACCATTATTATTATATGCGGTTACTGGTGCGGGTAAGACTGAAATGATGTATGAAGGTATACGGGTAGCGCGCCAACTTGGGTTTAATGTAGCCATAGTATCCCCAAGAGTAGATGTTGTAGTAGAAATTAGTTTGCGCATTAAAGAAGCATTCATTTCAGAAGACATAGATGTATTACACCAAAGTAGCCAACAACAATATAATGGTCACTTCATTGTTGCAACCGTTCACCAATTGTTTAGATTTAAATCTCACTTTGATGTTATATTTATCGACGAAGTTGATGCCTTTCCTTTATCAATGGATCCTCGGCTTATGGAGGCAATTCGATTATCATCAAAACAAAAACATAGCCACATATTTATGACGGCAACACCTCCGAAAGAGCTGTTGAACCGTTTATCTTCTGAGCAAATCATTACATTACCTGCGCGTTTCCATAAACATCCACTACCTGTCCCCAATTTCACATATTTCAAATTAAACGTTAAGCATATACAACTTAAATTGAAAAGAATTTTAATGAATCAAATTACCGAAAAACGATACACACTAGTATTCTTTAACAATATTGAATTGATGGTAAAGACGTACGAACATTATCGTTACCACTTTTCAGATTTAATCTATGTTTCAAGCAAAGATGCACTACGATTTAGCAAAGTTCAAGCACTTCGAAACGGTGAACATGCTATCGTTTTTACGACAACAATTTTAGAAAGAGGTTTCACAATGGCACAATTAGATGTCATTGTCATCAATGCACATACTTTTGAAAAGGCTGCACTTATTCAAATTGCGGGGCGGGTTGGTCGTAAACAAGGAGCACCTACAGGAAAAGTGATATTTATGCATGAAGGTGTGAGTATAGCTATGATACAAGCTAAAAGAGAAATAAAAAAAATGAATCGATTAGGTATAGAACGTGGGTGGGTAATTGGTTAAATGTATACAATGTGGATTACCAATATATGAACCGCTTGATGTTTTTAACTTTTATCGAGTACCTAAACGTATGTGTTCATCATGTCTAGAAATGTGGGATAGTGTGAAATTAATTAAGAATGACCAACGTTGTCCTAAGTGCTTAAATTATCGGGATATCAAAGAAAATGAGTGCTTGGATTGTCAATTTTTAGCTAAAAATTTTAAACTAATGGAACAGCTTTATTGTGACTACCAATATTCCGGTATTATGAAAGAAATGATACAGCAATACAAACTAATGAAAGATTATTATTTAGCTGAGGTTATAGCCTCACAACTCAACTTACCAAAAACATCTTATGATCTGATTGTACCAATTCCATCTCCAATTGAACGAGACACTCAAAGAACATTTAACCCAGTCGCAACAGTATTAGAAAAAATGGGGGTTCAATATTCGAACCTATTGGCAACTGAATTGCGTCCCAAACAGTCAAAACTTGGGAAAGTAGAGCGAGCAAAAGCTATGAACCCTTTTTATATTAAAGAAGATGTGGATTTAACTGATAAAGAAATATTACTCGTTGATGATATTTATACAACGGGATTAACAATTCATCATGCAGGGTGTAAATTATACGATAAAAATGTCAGAAAATTCAAAGTGTTTACGTTTTCAAGATAGGTTAAATGTGGTATTATAATAGTAAGAATTACCAACATAAGAGGTTAAAGGAGAGATAGCTATGATTAGATTTGAAATTCATGGAGATAACCTCACTATTACAGATGCCATCCGCAACTATATTGAGGACAAAATTGGTAAACTTGAACGTTATTTTAACGATGTGCCTAATGCAGTCGCACACGTAAAAGTAAAAACGTATCAAAATTCTACAACTAAAATCGAAGTAACAATTCCATTGAAGAATGTTACATTAAGAGCAGAAGAAAGACATGATGATTTATATGCAGGTATTGACTTAGTTACTAGCAAATTAGAACGTCAAGTACGTAAATATAAAACACGTGTTAATCGTAAGCATAAAACGCATGGAGAACCAGAAGCATTTGTAGCTGAAGTACAAGAAGCACCGCCAGAAACTGTTGATGACGTTAATGCTGAACCAACAAATGATAGTGAAATTGAGATTATCCGTTCTAAACAATTTAGCTTAAAACCAATGGATTCTGAAGAAGCAGTATTACAAATGGAATTATTAGGGCATGATTTCTATATCTTCACTGATCGTGAAACAGATGGTACAAGTATTGTTTATAAACGTAAAGACGGTAAATATGGATTAATTGAAACGACTGAATAATTGATTAATAGTAAGTTATTAATTTAAATCAATTTTGAAATATATTTATGGTGTTAAGTTCATAATGACAATTTGCAGATATAACTAAGCTGAGAAGGTAATAATAATCAAATATACTCAGTTATAGTTATTCTTATAAGGGTGGGACGATGAATTCAAAATGAATTCTGTTCCACTCTTTTTTGTAACTTATACTATAGTAATTCGTGGACGCTAATATCATGCTGTGCTAATGTAATGAAGTAATTGGATATTTAAATCATAAATTAGGCTTAGCGATTTAAATTAGGGGAAAAAGGAAGTAAGTTATTTAAGTTGCGCACAATTAAGCGTCGCACTTATATGAGTATTTAAGTATAAATTCTAAAGTATAAATGATATGATAAATTGTTGTAAGCCAAACAGTTTTTAAGCTAAAGGAGCGGACGTAATGGGATTTTTATCAAAAATTGTTGACGGCAATAAAAAAGAAACTAAACGTCTAAGTAAAATAGCCGATGAAGTACTTTCATTAGAGGAAGATATGGCTATCTTAACTGATGAAGAAATTAAAAATAAGACGAAGCAATTTCAACAAGAAGTACAAGAAATTGAAGATGTAAAAAAACAAAATGACTATCTAGATAAAATCTTACCTCAAGCATATGCTTTAGTAAGAGAAGGGTCAAAACGTGTCTTTAATATGACACCTTATAAAGTACAAGTAATGGGTGGTATCGCCATTCATAAAGGTGATATCGCTGAAATGAGAACTGGTGAAGGCAAAACTTTAACAGCGACTATGCCTACGTATTTAAATGCGCTTGCAGGACGTGGTGTGCACGTAATCACCGTTAACGAATACTTATCTAGTGTTCAAAGTGAAGAAATGGCAGAGTTATATGAATTCTTAGGCCTAACTGTAGGATTAAATTTAAATAGTAAATCAACGAATGAAAAACGTGAAGCCTATGCTCAAGATATTACTTATAGTACGAATAATGAATTAGGATTTGATTATTTAAGAGATAATATGGTGAACTATGCTGAAGAGCGTGTAATGAGACCATTACATTTTGCGATCATCGATGAGGTGGACTCTATTTTAATTGATGAAGCTAGAACGCCTTTAATTATCTCTGGTGAAGCAGAAAAATCTACGTCGTTATATACACAAGCGAATGTATTCGCCAAAATGTTAAAAGCTGAAGATGATTATAAATATGATGAAAAGACAAAAGCAGTTCATTTAACTGAACAAGGTGCAGACAAAGCTGAACGTATGTTTAAAATTGAAAATTTATATGATGTACAGAATGTGGAAGTTATTAGTCACATTAATACAGCATTAAAAGCACACGTAACATTACAACGTGACGTGGACTACATGGTTGTTGATGGAGAAGTACTCATTGTTGACCAATTTACTGGACGTACAATGCCTGGTCGTCGTTTCTCTGAAGGGCTTCACCAAGCGATAGAAGCTAAAGAGGGCGTTAAAATTCAAAATGAATCGAAAACAATGGCATCCATTACTTTCCAAAACTATTTCCGTATGTATAATAAATTAGCTGGTATGACTGGTACTGCAAAAACAGAGGAAGAAGAATTCCGTAATATTTATAATATGACGGTTACACAAATTCCTACGAATAAACCTGTTCAACGTGATGATAAATCTGATTTAATTTACATTAGTCAAAAAGGTAAATTTGATGCAGTCGTTGAAGACGTAGTCGAAAAACATAAACAAGGTCAACCCGTTCTTTTAGGTACTGTTGCGGTTGAAACAAGTGAATATATCTCTAATTTACTTAAAAAGCGTGGTATTAGACACGATGTATTAAACGCTAAAAACCATGAGCGTGAAGCGGAAATTGTTGCAAATGCAGGACAAAAAGGTGCTGTGACAATAGCGACAAACATGGCTGGTCGTGGTACTGATATTAAATTAGGTGAAGGTGTAGAAGAAATTGGCGGTTTAGCAGTTATTGGTACTGAACGACATGAATCTAGACGTATAGATGACCAATTACGTGGTCGTTCTGGTCGTCAAGGTGATAGAGGGGATAGTCGTTTCTATTTATCACTTCAAGATGAATTAATGGTTCGTTTCGGTTCTGAAAGACTTCAAAAAATGATGAATCGTTTAGGTATGGATGATTCAACTCCTATTGAATCAAAAATGGTATCACGCGCTGTTGAATCTGCTCAAAAACGTGTTGAAGGTAATAACTTTGATGCACGTAAACGTATACTTGAATACGATGAAGTATTACGTAAACAACGTGAAATTATCTACAATGAAAGAAACAATATTATTGATTCAGAGGATAGTTCACAATTAGTTAATGCAATGTTACGTTCTACATTACAACGTGGTGTGACCTATCATATAAGTGAAGAAGATGACAATCCTGACTACGCTCCGTTTATAAATTACGTTAATGATGTCTTTTTACAAGAAGGCGATCTTAAAGAAGAAGAAATTAACGGTAAAGATTCTGAAGACATCTTCGAAGTAGTTTGGTCTAAAATTGAAAAAGTATATGAAAGTCAAAAAGCCAAAATTGGTGACCAAATGGCTGAATTTGAGCGTATGATATTACTACGCTCTATAGATACTCACTGGACAGATCATATTGATACTATGGATCAATTACGTCAAGGTATCCATTTACGTTCATATGCACAACAAAATCCACTTCGTGATTATCAAAATGAAGGTCATGAGTTATTTGATATGATGATGCAAAATATTGAGGAAGATACATCTAAATTCATCCTTAAATCTGTAATTCAAGTTGATGAAGATATAGAAAGAGAGAAAACAACTGACTTTGGAACAGCTCAACATGTCTCTGCTGAAGATGGCAAAGAAAAAGCTAAAAAGCAACCTATTGTTAAAGGCGACAAAGTTGGTCGTAATGACCCATGTCCATGTGGTAGTGGCAAGAAATATAAAAATTGCCATGGAAAAGAAGAATAGGTTTTATGTTCAATAATAAGTGGGAGTTGTGAAATAGAATTCACGCTCCTACTTTTTACATATCCAATCAAATATGAATTAGGTAAGAATAGGAGAGATAAATATGGAATTATCTGAAATTAAGCGAAATATAGATGAATATCGTAACAACCTAGCACAAATTAGGGGGTCTCTTTGACTTAGAAAATAAAGAGACAAATATTCAAGAATATGAAGAAATGATGACTGAACCTGACTTTTGGGATGATCAGAATAAAGCACAAGAGGTTATTGATAAAAATAATGCATTAAAATCAGTTGTAAATGGTTATCATGAATTAGAAGAAGAAGTTGAGGATATGACGGCAACTTGGGAATTATTACAAGAAGAGTTAGATGATGATGTAAAGAGTGATTTAGAACAAAATGTTCTCGACTTCAAAGAGAAAGTTGATCAGTTTGAATTGCAATTATTATTAGATGGTCCTCATGATGCGAATAATGCAATTTTAGAATTACATCCGGGTGCTGGAGGTACTGAATCACAAGACTGGGCTAGTATGTTACTACGTATGTACCAACGTTATGGTGAACAACAAGGGTTCAAAGTTGAAACTGTTGATTATTTACCAGGTGATGAAGCGGGCGTCAAAAGTGTCACATTGTTAATTAAAGGGCATAATGCGTATGGTTATTTAAAAGCCGAAAAAGGTGTTCATAGACTAGTTAGAATTTCTCCATTTGATTCATCTGGGCGCCGTCACACGTCATTTGCTTCATGTGATGTCATTCCGGAATTTAATAATGATGAAATTGAAATAGAAATTAATCCTGACGATATTACAGTAGATACATTTAGAGCATCAGGTGCTGGAGGTCAGCATATAAATAAAACAGAATCTGCAATTCGAATTACGCACCATCCAACAGGCATCGTAGTTAATAACCAAAATGAACGTTCACAAATTAAAAACCGTGAAGCAGCGATGAAAATGTTAAAAGCCAAATTATACCAATTAAAATTAGAAGAGCAAGAACGTGAAATGGCTGAAATACGTGGTGAACAAAAAGAAATTGGTTGGGGAAGCCAAATTCGTTCATATGTTTTCCATCCTTATTCAATGGTAAAAGATCATCGAACAAATGAAGAGACTGGTAAAGTTGATGCAGTCATGGATGGGGAGATTGGACCATTCATTGAATCTTATCTAAGATATACAATGAATCAAAGTGACAATTAATGTAATAGAATTGAAAATAGGAGTGAGATAGAGTGCGTTTTGAATTCTTTATCTTACTCCTTATTTTTTTGAAAATCTAAATAATAGCTAAGTAGATGTAAATTGAAATGTTTTTTATTACTAGAGTATACAATTTCAAATGTTATTTAAGTCCTTTTTAACCTTTATATTACAAGCCGATAACATTGAACTTCTACAAAATATGTTGTGCTACAGTATAAAAGAATAATAATATAAAACAACAAAGGAATGACAACATGATTAATAAGACTCTTACAGTAACATTGACTTCTATTGCAGCTTTAGCAGGTTTAAGTGGTTTAGCTAATGCACAAGAACATACAAATTCAACACCTTCAACTTCACAACAATCAAATAATAATAATAGTCAAGTGGAGCAAGAAACAAATCTAGGATTAACAAATAAAGATATCGTTAAAGTTAAAGCTGGCGATACATTATACCAAATTGCGTTATCACATCACTTATCACTTGAACAATTATATAACTTTAATCCAGGTGTAACTGCATTAATTCATCCAGGTGACTTAATTGCAGTAAGTGAAAAAGGTGCAGCAAAATTAGAAAATAAAGAGATCAATTATGCACAAACTTATGCAGAAACAATAGCATTTAATCAATCAGATGTGGTAGCTCAATCGGTAAGTGCTAGCACAACAAATGTGACTGGTTACAATATTGTACCTACAAGTGCACCTACAACTACTACGCACGATTCATACCATTCACCAGTGAATACACCAGTATCGTATCAACATGTTACAACTGCCAATCAAGGTAATCGTTATAGTTTCGGAAATTGTACATACTATGCATTTGATCGTCGACAACAATTAGGACGCTCAATTGGTAGTTATTGGGGTAACGCCAATAACTGGGCATACTCAGCAAAAAATGCCGGATTAACAGTAGATAATCGCCCAGAAGTAGGTGCTATTTTCCAAACAACTGCTGGTTATTATGGTCATGTAGGTGTCGTGGAACATGTTAATCAAGATGGATCAGTATATGTTTCAGAAATGAACTGGAATGGTCATTATAACCATGTTACAAACAGAACAATTACAAACACTTCAAGCTATAATTTTATTCACTAACAAATTTATAGACATTATTTTTAATATATTCAGATGTCAGAGTTCAATGGCTATGCAATTTAGCATAGTTATTGAACTCTTTTTTATACGGTATGCCGTTTTATAGAAATTTATAGGAAGATTAAACGAATTAGCGAGACATAGTTAGAGCAAGGGCGTGTTTTATTGTATATAAATAGTTAGTAACCGCTTTGTGTACATTTTAGGAATATAATCTAATCTTTAATTAAAGTACTTATCACAATACATTTCTATGTAACTAGTATATATTGGGTAACAAAAGAAAAATGAAATAATTGTTATGTATTGGAGTAAGCTCGATGTAAACGAATATTTAATAATAGTTTTGCGCTTTTTACGCATAATTGTGTTTTCAAAATAGAATAATAAGGTGGAATTAATGTTGGGAAAAGTCATTTTAATTACAGGAGCAACGAGTGGTATTGGTTATAAAACAGCAGAATATTTAGCAGCACAGGGAAATATAGTTTATGGCGCTGGTCGTAGGATAGAAAGCCTTGAAAATATAAAACAGGTGAACCCATTAAAACTAGATTTAACAAATGAAGCTTCAATCAAAACGGCAATCGATACAATTATCGCAAACGAAGGAAGAATTGATGTACTCGTTAATAATGCTGGTTATGGTTCATATGGTGCAATCGAAGATGTCACAATTGAAGAAGCGAAACAGCAATTTGAAGTAAATATATTTGGTTTAGCACGTATTACACAGCTCGTTTTACCACATATGAGAGCACAACAATCAGGACATATCATTAATATTTCATCTATGGGTGGACGACTTACAACTTATTTTGGCGCTTGGTATCATGCTACGAAATATGCATTAGAAGCTTTTAGCGATGCTTTACGAATGGAAGTAGAGGAATTCGGGATAGAAGTATCTATTATTGAACCAGGTGGGATTAAAACAGATTGGGGTATCATCGCTGCAGATAAATTAGCTGATTCTGCAAAAGGCGGTGCCTATGAAGCTACTGCGATGAAAGTGGCTCAAAGTATGAAGAAGCAATATCATTCTAATTTGCTTTCAAATCCAATGGTAGTCACAAAAGCGATTTCAAAAGCCATAGATAGTAATAAACCTAAACCACGTTATCTAATAGGATTTGCAGCTAAACCTCTTGTGTTTTTACATGCTATATTGCCAACCAAAGTATTCGATAAAATGATGAAAGCTTCAAATTCAATTTAACGAATCGTAATATAATCATTCGACAAATTGTATACATAAGACACCTCGATAGTTCATTTAAGTGTGAAACTATGCTGAGGGTCTTATTTTTTATACTTTTTCAACATTTACAATGTATAAAGAATTGACACTTCTCATTGAAATGTTGATTGATATAATAAATGTAAGTATAATCTTTATTTAATAGAGTATGGAGGTAAGGTAAAATGGGTGTTCATCAATACTTTAAGAGACTTTCTGATTTAGAGAAATTAATTCGCTTACCAGGTAAATTTAAATATTTTGAACATAATGTTGCTGCTCACTCTTTTAAAGTTACTAAGATTGCACAATATTTAGCGACTGTAGAAGAACATCATGGTAATACTATTGATTGGAAAAGTTTATATGAAAAAGCACTAAATCATGATTTTGCAGAAGTGTTTACTGGTGATATTAAAACACCAGTGAAGTACGCTAAAACTGAATTGAAAATGTTGTTTTCTCAAGTTGAACAAGATATGGTGGACACGTTTATTAATGAAGAAATACCTGAACCTTATAAAGATATTTATCGAGAACGACTACAAGAGGGGAAAGATGATTCGTTAGAGGGTCAAATTTTATCCGTAGCCGACAAAATTGATTTATTGTATGAAACGTTCGGTGAAATACAGAAACGTAATCCCGAGGACTTATTCTTTGAAATTTATGAACACAGCTTGGAAACAATCATGCAATTTGATCACTTAAGTTCTGTTCAAGATTTCATAGAAAATGTCATACCTGAAATGCTAACTGAAAACTTCATTCCTCGAGCAGAATTGCGAGAAACTACTATGGCGATTTTAAATCGAAGAAGTAGGTGAGATAAATGATTTGGTACGCTTTAGCTGCATTTTTTCCATGTGTATTAGTCGTGTTGTTTAGTGTCATAACTCGAAGTAAATGGGTTGGTGTTATTGTGACATTAATTTTGATAGCTGCTTCAATTTACAAAGGGTTCTTTCACAATGAATGGATAATCTTTATCGATGTAGTATCCTTATTAGCTGGATATGTCATCATAGATAACCTTGAATTTCATAAGCATCAAGACTAAACATTATTAAACAGAACTTTTGAATGTTACTGTAAGTTGGTTTATAGTGTAAATGCACAATTTGTCCAAATGGAAGTGAAAATTTAAAGTGTATTTAAGAGCGGGCGTCATTAAATTATATATGAATAAATCACACGCATTAGTGGAATATAAAATAAGAATAAATGTTTTTGAAAATACAAACGTAAGCGAACAAACGTTTGTATTTTTATTTATATGTTTGATAAAATAGTCTTAAGTGAGCGTAGTTTACAAATAATAGAAAATTATAAAGTGAATGAATTTATGAATTTCACTTAATAAGGTCGTTTAAGCTATTTCAGTAGAATTTTTATTAAGAATAAAGATATAAATTTAAACAAATCATTGTTAAAGATTCGTACATCATTTATTTACACCATAGTTTTAAAAAATAGTTAAGAATGCTTAATTCGAGGAGGGCTTATCAGAATGGTGGAACATTACCCGTTTAAATTGAATTCTGAGTTTGATCCACAAGGGGACCAACCACAAGCAATAGAGAAAATAGTCAAAGGTGTTAAAGAAGGAAAGCGTCATCAAACGCTTTTAGGAGCCACTGGGACAGGTAAGACATTTACAATGAGTAATGTTATTAAAGAAGTGGGGAAACCAACGCTCATCATTGCACACAATAAAACATTAGCGGGACAACTTTATAGTGAGTTTAAGGAATTTTTTCCTGAAAATAGAGTAGAATACTTTGTTAGTTATTATGATTACTATCAACCAGAAGCCTATGTACCTTCTACAGACACGTTTATTGAGAAAGATGCCTCAATTAATGACGAAATTGACCAACTACGACATTCTGCCACAAGTGCATTATTTGAACGTGATGATGTCATTATCATAGCCAGTGTCAGCTGTATCTATGGTTTAGGTAATCCGGAAGAATATAAAGATTTAGTAGTAAGTGTTCGAGTTGGTATGGAAATGGATCGAAGTGAACTGCTTCGTAAACTCGTAGACGTACAATATTCTAGAAATGATATTGATTTCCAACGTGGTACATTTAGAGTACGTGGCGACGTGGTGGAAATTTTCCCAGCTTCACGTGAAGAAATGTGTATTCGTGTTGAATTTTTTGGCGATGAAATTGATCGAATTCGAGAAGTTAATTATTTAACGGGAGAAGTCATTCGCGAACGTGAACATTTCGCGATTTTCCCGGCGTCTCACTTCGTAACACGTGAAGAAAAAATGAAAGTTGCCATAGAACGTATTGAGAAGGAATTAGAAGAGAGATTAAAAGAATTAAAAGATGAGAATAAGCTATTAGAAGCACAACGTCTAGAGCAACGAACGAATTATGATTTAGAAATGATGAGAGAAATGGGATTCTGTTCGGGTATCGAGAACTATTCTGTACATCTAACGTTAAGACCTTTAGGTTCAACACCTTATACGTTACTAGATTATTTCGGTGATGACTGGTTAGTAATGATCGATGAGTCTCACGTTACATTGCCACAAATAAGAGGGATGTTTAATGGTGACCGTGCGCGTAAGCAAGTGCTAGTAGATCATGGTTTCCGATTACCTAGTGCGATGGATAACCGACCATTAAAATTTGAGGAGTTTGAACAAAAAACGAATCAATTGGTATATGTATCAGCTACACCAGGACCTTATGAGATTGAACATACCGATGAAATGATTGAACAAATTATCCGTCCTACTGGTCTTTTAGATCCTAAAATTGATGTTCGACCAACTAAAAATCAAATTGATGATTTACTTAGTGAAATTCAAGAACGTATTGATAGAGATGAACGTGTCTTAGTCACAACGTTAACTAAAAAAATGAGTGAAGACTTAACGACTTACATGAAAGAAGCGGGTATTAAAGTTAATTATTTACACTCAGAGATTAAAACGTTAGAACGTATTGAAATTATTCGTGACTTAAGAATGGGTACGTATGATGTAGTTGTGGGTATCAATCTATTAAGAGAGGGAATTGATATACCGGAAGTTTCATTAGTTGTTATTTTAGATGCAGACAAAGAAGGCTTCTTACGCTCAAATCGCTCATTAATTCAAACGATAGGTCGTGCTGCACGAAATGAGAAAGGTGAAGTGATTATGTATGCCGATAAAATTACCGATTCGATGCAGTATGCGCTTGATGAAACACAAAGACGTCGTGATATACAAATGGCACATAATGAAAAATATGGAATCACACCTAAAACAATTAATAAGAAAATTCATGATGTTATTAGTGCTACGGTTGATAATGATGAAACAAATGAAAAACAACAAACCGAATTACCTAAGAAAATGACCAAAAAAGAAAGACAAAAAACAATTGAAAATATAGAAAAAGAAATGAAAAAAGCAGCTAAAGATTTAGACTTTGAAAAAGCAACAGAATTAAGAGATATGTTATTTGAATTAAAAGCAGAAGGGTGACAGTTAAATGAAGGGACCAAGTATTATAGTAAAGGGTGCACGTGCACATAACTTAAAAGACGTAGACATTGAACTTCCAAAAAATAAATTAATTGTTATGACAGGGTTATCTGGGTCAGGTAAATCGTCTTTAGCATTTGATACGATTTATGCTGAAGGGCAAAGACGTTATGTAGAATCATTAAGTGCATATGCGCGTCAATTTTTGGGGCAAATGGATAAACCAGATGTCGATACGATAGAGGGATTATCACCAGCTATTTCAATTGACCAAAAGACGACAAGTAAAAATCCCCGCTCAACAGTAGCAACGGTAACGGAGATTTATGATTATATTCGTTTGTTATACGCACGAATAGGCAAGCCATATTGTCCTAATCATAATATTGAAATTGAATCTCAAACTGTGCAACAAATGGTTGATCGCATTTTAGAACTTGAAGAACGCACTAAAATTCAAATTTTAGCGCCAGTTGTTTCTCATAGAAAAGGTAGTCATGAGAAACTTATCGCAGATATTGGTAAAAAAGGCTATGTACGTCTTAGAGTTGACGGCGATATTGTCGATGTCAATGAGGTTCCTGAATTAGATAAAAATAAAAACCATACTATCGAGGTAGTCGTAGACCGTTTGGTAGTTAAAGATGGTATTGAAACACGTTTAGCAGATTCAATTGAGACAGGTTTAGAATTAGCTGATGGCAATATTACTGTCGATGTAATTGATGGAGAGGACCTTAAATTTTCTGAGAATCACGCTTGTCCAATTTGCGGGTTCTCTATTGGTGAATTAGAACCTAGAATGTTTAGTTTCAATAGCCCGTTTGGTGCTTGTCCAACTTGTGATGGTTTAGGCCAAAGATTAACAGTCGATCTTGATTTGGTAGTTCCAGACCCTAATAAGACTCTAAATGAAGGTGCGATTGAACCATGGGAACCTACGAGCTCTGATTTTTACCCAACTTTATTAAAACGCGTATGCGAAGTATATAAAATTAATATGGATAAGCCATATAAAAAGTTGACTGATAGACAGAAAAACATATTAATGAATGGTTCAGGTGATAAAGAAATTGATTTCTCTTTCCACAGTCGTAACGGTGGGACACGTCATAGAAGAATGAAATTCGAGGGTGTTGTTGCCAACATTGACCGTCGTTATCATGAATCACCATCGGAATATACACGTGAAGTAATGAGTAAATACATGACTGAACTGCCTTGCGAAACTTGTCACGGTAAACGTTTAAGTAAAGAAGCGCTATCTGTTTACGTTGGTGGATATAATATTGGAGAAGTTGTCGAATATTCTATCAAGAATGCATTAAATTACTATGAAAATATTGAGCTTTCAGAACAAGATAGAGCTATTGCAAATCAAATTTTAAAAGAAATCATTTCAAGATTGTCATTTCTAAATAATGTTGGATTAGAATATTTAACACTTAATCGTGCGTCAGGCACTCTTTCTGGTGGTGAAGCACAACGTATTCGATTAGCGACACAAATCGGTTCACGCTTAACAGGGGTACTTTATGTGCTTGACGAACCCTCTATTGGTTTACACCAACGTGATAATGATCGTCTGATAAGTACATTAAAAGAAATGCGAGATTTGGGCAATACACTTATTGTTGTTGAACATGATGATGACACTATGCGAGCAGCTGATTATCTCGTAGATGTCGGTCCTGGTGCAGGTAATCATGGTGGTGAAATCGTCTCTAGTGGCACACCAAGTAAAGTCATGAAAGATAAGAAATCTTTAACAGGACAATATTTAAGCGGTAAGAAACGTATCGACGTTCCTGAACATCGTCGAGAAGTAACTGATCGCAAAATTAGTATCAAAGGTGCACGAAGTAATAACTTAAAAGGTGTAGATGTAGATATTCCATTGTCTGTAATGACAGTTGTAACAGGTGTGTCTGGTTCAGGTAAAAGTTCACTAGTTAATGAAGTATTATATAAATCATTAGCTCAAAAAATAAATAAATCTAAAGTTAAACCGGGCGCCTTTGACAGTATTGAAGGTATTGATCAATTAGATAAAATTATTGAAATTGACCAATCTCCTATCGGTAGAACGCCACGTTCTAATCCAGCCACTTATACTGGCGTATTTGATGATATACGTGATGTATTTGCTCAAACTAATGAAGCGAAAATTCGTGGTTATCAAAAAGGACGCTTTAGCTTTAATGTTAAAGGTGGGCGTTGTGAAGCTTGTAAAGGTGATGGCATTATTAAAATTGAAATGCACTTTTTACCTGATGTGTATGTTCCATGCGAAGTTTGTGATGGAAAACGCTATAACCGTGAAACATTAGAAGTTACTTATAAAGGTAAGAATATTGCTGAAGTGCTCGAAATGACAGTGGAAGAAGCAACGTATTTCTTTGAAAACATTCCTAAAATACATCGTAAATTACAAACACTTGTAGATGTTGGTTTAGGTTACATCACGCTTGGACAACAAGCTACAACACTATCAGGAGGAGAAGCACAACGTGTTAAATTAGCATCTGAATTGCATAAACGTTCAACTGGTCGTTCCATCTATATTCTTGATGAACCTACAACCGGTTTGCACGTCGATGATATTAGTCGTTTGCTAAAAGTGCTTAATCGTCTAGTCGAAAACGGTGACACAGTTGTGATTATTGAACATAATCTAGATGTCATTAAAACAGCAGATCATATTATTGATCTAGGACCTGAAGGTGGCGATGGTGGTGGTACACTAGTAGCTACTGGTACACCAGAAGAGATTGCAAATGTTGAATCATCATACACAGGTAAATATTTAAAAACGGTACTTGAACGAGATAAAGTAGAATAAATTAAATTATAGATTATGGAAATTAATAGTAATTTAAGGGGTCATAGATATCTCGCATTAATTGACTTAACTGAGAAGACGCTCATATCGAGCTTTTCTCAGTTTTTTTAATAACTAAACATCAAACTCAACAAAGGGAATTGTAATAAGAAATTCAATAAGTGAGGTTAAGTAATCCAATACAAACTATATGTTGTTCCCTTAATCATTTAAAAGCAATCTAAGGTGTATATGAAACAAATATATTAGGATTTCTTCTTTTTTATATTAATCTTGTCTTTATTTTTGATATGATAATAGGTGAATGAATTCAAGTGAAAATTTTGAGGTGAACTCATGTTAACGACAGAGAAATTAGTCAAATTACTTAAATTAGAATTGTTTACAGGTGAAAAAGGATTACATAAACCTATTAAAAATACGGATATTTCTAGACCAGGTCTAGAAATGGCTGGATATTTTTCACACTATGCTGCAGACCGAATTCAATTACTAGGTACTACAGAATTATCGTTTTATAATTTGTTACCAGACGAGGAACGTCATGGACGTATGAGAAAATTATGTCGTCCTGAAACACCTGCAATTATTGTGACAAGAGGATTAGAACCTCCGCAAGAGCTGATTGATGCCGCTCAAGAAATGGATACACCACTCATCGTATCAAAGGATGCAACTACAAGTTTAATGAGTCGATTAACGACCTTCCTTGAACATGAATTAGCTAAGACAACATCATTACATGGTGTGTTAGTCGATGTTTATGGTGTGGGTGTGTTAATCACTGGAGATTCTGGTATAGGTAAGAGTGAGACTGCACTTGAATTAGTGAAACGAGGTCATCGACTCGTAGCTGATGATAACGTAGAAATTCGTGAAATAACTAAAGATGAATTAATAGGGACACCACCTAAATTAATTGAGCACTTACTAGAAATTAGGGGTCTCGGTATCATCAATGTCATGACATTATTTGGAGCGGGGTCAATCCTCACACAAAAACAAATTCGTCTTAACATTAACCTTGAAAATTGGGATAAAGATAAACTGTATGACCGAGTTGGATTGAATGAAGAAACATTACAAATTCTTGATACAGAAATCACTAAAAAAACAATTCCTGTAAGACCAGGACGAAATGTTGCAGTCATTATAGAAGTCGCAGCGATGAATTATCGTTTAAATATAATGGGGATTAATACAGCTGAAGAATTTAATCAACGTTTAAATGAAGAAATCTTAAAAAAAGGTCATCAAAGCAAGGAGAACTAGAACATGCTTTTTAATCTGAATTATATTGATCCTACTGCATTTAGCATAGGTCCACTTTCAATAAAATGGTACGGTATCATTATTGCGGTAGGAATCCTTATTGGTTATTTCATAGCTCAAGAAAGCTTGAAATATGTTGGTTTACATAAAGATACGCTTGTTGACGTCATCTTTTACAGTGCCATCTTTGGGTTTATCACTGCACGTATTTATTTCGTGATTTTTCAATGGCCATATTACGCCCAAAACCCTTTTGAAATTCCAATGATATGGCATGGCGGTATTGCAATACATGGTGGTCTTTTAGGTGGATTTATCACTGGTATTATTGTATGTAAAATTAAAAATTTAAATCCATTTCAAATTGGTGACATTGTGGCACCAAGCATTATTTTAGCTCAAGGTATTGGACGTTGGGGTAACTTTATGAATCATGAAGCTCATGGGGGTCCAGTCTCAAGAACCTTTTTAGAAAATTTACATATTCCAGAGTTTATTATTCGTAATATGTATATTGAAGGGATATACTACCATCCAACATTCTTATATGAATCTATATGGGATATATTGGGATTCATCATATTAATTACAATTAGAAAGCATCTTCGCGTAGGTGAAACATTCACACTGTATTTAATATGGTATTCAATTGGACGTTTCTTTGTAGAGGGGTTAAGAACGGATAGTTTAATGCTAACAAGTCATATTAGAGTAGCGCAATTGGTATCAGTTATTTTAATCATAATTGGTTTGGTTATTTTAATTTATCGTCGCATTAAATACCAGCCACCATTGTACAAAGAAGCAGGTCCGTTAACTTGGAATAGCTCTAAGGCGAAAGTGAAATCATGAGACGGTTAACTAAAGAAGACCATCATAAGATTAATCCGCTATGGCGGATTTATAGTTTAGTACGTTTTCCCAAAGTATTTACCAATACATTGCTTATTGAATTATGTCGTTTTATACCAAATTTAAAATGGAAACGTTGGATATATATTAATCTATTGAACATGACCATTGGACAACATACTGCTATTGCCTATAAAGTAATGCTTGACATCTTTTATCCGCAACTCATTACAATTGGCAATAATTCTGTAATTGGTTATAATACAACAATATTAACGCACGAAGTATTAGTGGATGAATATCGCTATGGCCCAGTGTACATTGGTGACCATACATTAATTGGTGCAAATTCGACCATTCTACCAGGTGTACATATTGGTAATCATGTAGTCGTTAAAGCTGGAACAGTTGTATCAAAAGATATACCAGATTATGCCATTGCATATGGCAATCCTATGCAAATACATCATAAATAAAGAGAGGTGACAAAGAATGGCGCAAAACAATGACAAAATTATCTCGATGAAATTTGATGAACCATTTTATCGTAAAATGGCTGATCAAAAATATAGAATGCAAGATTTTAATAAGGCAGTAGAATACTATAAAAAAGTGCTTGATTTGTCACCACAAGATTTTGATATTAAATTAAAGTATGCTTATTGCTTAAATAAACTTAATTTAGGTAGACGAGCTGAGCATTTGTTTTATGACAGCATTATTGAAGGTAATCATGTTGCCGACAGTTTCTATCAACTTAGTCAATTAAACATTGACCTTAATGAGCCAAACAAGGCCTTCTTGTTTGGTATTAATTATGTGATTTTAACTGATGATACTGACTTTCGAGAAGAATTAGAAAAAACATTCGAAGTGTCTTATATGAGTGAAGATAAAATTCAACTTGAAGCACAACTTTTCTCAACGCAATTACTATTCCAATATTTATTTTCTCAAGGAAGATTACAAGATGCACGTAAATATATTTTGAATCAAGATGAGAAAATTCAAGAACATAGAGTCATTCGCAACTTATTAGCAATGTGCTATTTGTATTTAAGTGAATATGAAATTGCTAAAGATATGTTTGAAGCGTTATTGGCTGAAGATAATTCAGATGTACATGCACTATGTCACTATACATTGCTACTTTACAATACGAATGAAAAAGATAAGTATCACAAATATCTTAAAATATTAAGTAAAGTAGTACCAATGAATGATGATGAAAGTTTTAAATTAGGCATAGTACTAAGCTATTTAAAACAGTACGATGCATCTCAACAAATATTATTACCACTTTATAAAAAAGGTAAGTTTGCCTCAATTCAAATGTTTAATGCATTGAGCTTTAATTATTATTACCTCGGAAATAAAGAACAGAGTAAAGTATTTTGGGAGAAGTTACTGCAAATTTCTAAAGTTGATGTGGGCTACGCACCTTGGGTACTTGAAGAGAGTAAACAAACATTTGATCAAAAAATATTACCACTGTTATTAGATGATGATAGCCATTATAGACTTTATGGTGTGTTTTTATTAAATCAATTAAATGGTAAAGAAATATTAATGACTCAAGAGATTTGGTCTATTTTAGAAACAATGAATGACTATGAAAAACTTTACCTTACTTATTTAGTACAGGGACTGCATTTAAATAAATTAGATTTCATTCACAAAGGTTTAGTGAGTTTATATGAAATGGACGACATACAGAAAGATACGGAATTATTTATAAGTTGGATTGATAAAGGTGAAGGGTTAATTGCGAACGACGTTGATTTTAGTGAAGTTGACAGATATGTAGCTGCACATGCTTATCTATATCATCGTTATTATCATAGCCATATGACTAAAAAGAAAATTATGGAATTGTTTAATATATCACGTTATAAGTTAGATAACGCAATTGATCAATTGTTGAGCATATAAATTTAAAGATTTCAAATATTAATATATAATGCGCATGATATTAAAAACGTAGGAGGCATAAAAATGACTGAAATAAATTATGATGTTGCAATTATCGGTGCTGGACCAGCCGGTATGACTGCAGCAGTTTATGCATCACGTGCAAATTTAAGCACAGTAATGATTGAACGAGGCATGCCTGGTGGACAAATGGCAAATACAGAGGAAGTAGAGAACTTCCCAGGATTCGAAATGATTACTGGTCCAGATTTATCAACTAAAATGTTCGAACACGCTAAAAAATTCGGTGCTGAATATCAATATGGAGATATTAAATCAATTGAAGATAAAGGTGACTATAAAGAAATTAATTTAGGCAATAAAGAGATAACAGCTCGTGCGGTAATTATTTCAACTGGTGCTGAATATAAAAAAATTGGTGTCCCTGGTGAACAAGAACTAGGTGGACGCGGTGTAAGTTATTGTGCAGTATGTGATGGTGCATTCTTCAAAAATAAAAACTTATTTGTAATAGGTGGCGGGGATTCTGCCGTTGAAGAAGGTGCATTCCTAACTAAATTCGCAGATAAAGTTACAATTGTACACAGAAGAGATGAATTAAGAGCACAAAAAATCTTGCAAGATCGTGCGTTTAAAAATGACAAAATCGATTTTATATGGAGTCATACTTTAAAATCGATTAATGAAAAAGATGGAAAAGTAGGTTCTGTAACACTTGTTTCTACCAAAGATGCCTCTGAACAAACTTTAGATGCAGATGGGGTGTTCATCTACATTGGTATGAAACCATTAACAGCACCATTTGTGAATCTAGGAATTACGAATGATATGGGCTATATTGTAACTGAAGATAATATGAGTACGAAAGTGCCAGGTATATTTGCGGCTGGTGATGTTAGAGATAAAGGTTTACGTCAAATTGTAACAGCTACGGGTGATGGTAGTATAGCAGCACAAAGTGCTATTGATTACATTGAAGAATTAAAAGATAAGCAAGAAGCATAAATAAGATTAGGCTAGAGCATGCAGTCACATCATATAGTGATTAAAGCATGAATTCTAGCCTTTTTTATTTAATTCAATATTAGATTCAGATATCGCAATAATAGTTACGATAAGTAGCTCATATGATATTATGAAAGTAAATTAACGATATTCTAAAACGTATGTATATATTAAAAAGATTAACTAGGCGGTGTCAAAATGACGAACCATAAAGAAAATGAAATGAGTAAAAGTGAACTATTAGTAGTAACAGGTCTATCCGGTGCGGGTAAATCAGTGGTCATACAATGTTTAGAAGATATTGGTTACTTCTGTGTTGATAATCTACCACCTATTTTACTCCCTAAATTTGTAGAATTAATGGAACAAGGTAATCCTTCTTTGCAAAAAGTAGCTATTGCTATAGATTTAAGAGGTAAAGAATTATTTAAATCATTAGTAGAAGAAATTGATGCAATCAAAAGTAGAAACGATGTAATTGTAGATGTCATGTTTTTAGAGGCGGAAACAGAAAAACTAATTTCTAGATACAAAGAATCTAGACGAGCTCACCCTTTAAATGAAAATGGACAAATGTCTTTGATGGATTCAATCTTAGAAGAAAAGCAATTGCTTAGCAATATTCGTACAATCGCTAATTATATTGTAGATACAACTCAATTGACGACGAAAGAACTTAAAGCTAGAGTGAAAGAAAAATTTGAAGATGAGAATTTTAAATCCTTTAGTATCAATGTATCAAGTTTCGGCTTTAAACACGGTATACAAAAAGACGCAGATTTAGTATTTGATGTCCGTTTCCTCCCAAATCCTTATTATGTTGAAGACTTAAGACCGATGACAGGAGAAGATGAACCAGTTTACCATTATGTTATGAAATGGAAAGAAACTGAAATATTTTTCGAAAAATTAATGGATTTACTGAAATTTATGATACCAGGTTATAAAAAAGAGGGTAAATCACAATTAGTAATTGCAATAGGTTGTACAGGAGGTCAACATCGCTCTGTTGCGTTAGCTAAACGCATTGGTGAAGAATTAACAGAAATATTTGATTATAATGTCTATGTTCATCACAGAGATGCACATATCGAAAGTGGCGTGAGAAAATGAAACAATTAAAGATTGTACTCATAGGCGGTGGAACAGGCCTATCAGTATTGGCGAGGGGGCTGAGAGAGTACCCCATTGATATAACGGCCATCGTTACTGTAGCTGATGATGGTGGCAGTACTGGTAAAATACGTAGTGAGATGGATATACCTGCTCCAGGTGATATTAGAAATGTTATCGCAGCACTAAGCGATGCTGAACCGGTCATAGAAGAATTATTTCAATATCGATTTAAAGAAAATCAAATCGAAGGACACTCACTAGGTAATTTATTACTAGCAGCCTTAACAAATATAAAGAATGACTTCGGACATGCAGTTAAAGAATTAAGTAAGATTTTAAATATTAAAGGTAAAGTGATTCCTTCAACGAATACTAATGTTATGCTAAACGCAGTGTTAGAAGACGGAGAAATTGTACGAGGAGAATCTCAAATACCAAAGAAAAACAAATGTATTGATCGTGTTTTTTTAGAACCTGAAAATGTTGAACCTATGGAAGAAGCAATTGACGCATTAGAAGATGCAGATTTAATCGTGCTTGGACCTGGATCACTATACACAAGTGTTATTTCGAATTTATGTGTTAAAGGTATGTCAGAAGCTATTTTACGTTCTAAAGCACCTAAATTATACATATCTAATGTTATGACTCAACCGGGAGAAACATCAGATTACGATGTTATGGACCATATTCAAGCGATACATAAACATGCTGGAAGTGATTTTATTGATTATGTCATCTGTAGTAATGATAAATACGATGATAAAGTGTTAGAACGTTATAGAGAGCGTAATGCTAAACCGGTTGTTATGGATGAACATAAAATTACAGATCATAATATTAGAATGATTACGTCATCTAATTTAGTCGAAATATTAGATGATCATTTAGTACGTCACAATACTAAAGTTTTAGCAAGATTGATCTATGATTTAGCACTTGAAATGACAAGTACGATTCAATTTAGACCTAAAAAATAACACTTCTAATCATCTGTATAACTATGGTATGATATAGGGCGTATGTTTATTAATGTATTCGCGTAATATAGTGCAACTATATAGGATGTTAGTTACATGTATATATATAATTGATTAGAGGGGGAAATGTGATGAGTTTTGCATCAGATATGAAGAATGAATTAACACGCATTGATGTTGATGAAAGCAATGCCAAAGCAGAGCTTAGCGCATTAATTCGTATGAACGGTGCACTTAGCCTATCTAATCAACAATTCGTAATTAATGTTCAAACAGAGAATGCTACGACCGCTAGAAGAATTTATTCATTAATTAAACGCATATTTAATGTAGAAGTGGAAATTCTAGTTCGTAAAAAAATGAAATTAAAGAAAAATAATATTTATATTTGGCGTACAAAAGTGCGAGCTAAAGAAATTCTAGATGAACTTGGTATATTAAAGAATGGTACTTTTGTTCACGATATTGATGCTAGCATGATTAAAGATGATGAAATGCGTAGAAGTTATTTAAGAGGCGCATTTTTAGCTGGAGGATCTGTAAATAATCCAGAGACATCATCCTACCATTTAGAAATATTTTCTCAATATGAGAATCATTCTGAAGGTTTAACTAAATTAATGAATAGTTATGGATTAAATGCTAAACATTTAGAACGAAAAAAGGGTAGTATTGCTTACTTAAAAGAAGCTGAAAAAATTTCTGATTTTCTAAGTTTAATAGGTGGATACCAAGCATTATTGAAGTTTGAAGATGTGCGAATTGTTAGGGATATGAGAAATTCAGTGAATCGTTTAGTAAATTGTGAAACTGCAAACCTTAATAAGACTGTAAGTGCCGCTATGAAACAAGTAGAAAGTATTCAGTTAATTAATCAGGAAATCGGATTAGATAATTTGCCTGATCGCTTAAGAGAGATTGCCAAACTTCGAGTTGAGCATCAAGAAATCTCTTTAAAAGAACTAGGAGAAATGATATCGACTGGTCCGATATCTAAATCTGGAGTCAACCACCGTTTAAGAAAGTTAAATGAACTTGCAGACAAAATTCGAAGTGGTGAAAAAATAGAATTATAAGTATAAACTCGTCATGGATTGGCGAGTTCTTTTTTTAGAACTAGGGACTTGGATCCCTGAAAAGTCCCTGAAATTTAGTTTTCTTTGGTTTTTAATTAAAAGACAAATAAAAAAGAACGAGCCTGGGACATAAATAATATGATGATACTATTTTGCAAATTCGCAGTAGCTGTCTGAACTCAGAAGCCGCTTAAATCAAGCTTTTCTCAGTTCTAGTAATCCTTGCGGGCGGGGCCCCAACAAAGAGGATTTCACTAAGAAATTCTACAAGCAAAGCAAGTTGAGAGAGGGACGACGAATTTAAAAAGAATTCTGTCACACTTCCATTCTTGAAATTAAAATGTGCATAATTAAAGCTATTAGCCTCCTCGAGAGGAGTCGAACCTCTATCTTAAGAACCGGAATCTTACGTGCTATCCGTTACACTACGAGGAGATATTAAATGATAAAGACAAATTTCTGTACTAATTGTTATTTTAAAAGTACAATCTGAATGTATGTTTATAGTGTACAAAATCTATTAAAATATGGTCAACTTTTCTTAGTGCTAGATGAGTTTAAATTTTGACCATTTTTGACTTTTGATGTAAAATACTAATTAACAGTTAATCACAAGGAGGAAATATAAATGAATTTAATTCCTACAGTAATTGAAACAACAAATCGCGGTGAACGCGCATACGATATTTATTCACGTTTATTGAAAGACCGTATTATTATGTTAGGTTCTGCAATTGATGATAATGTAGCAAATTCAATTGTATCACAATTATTATTCTTACAAGCTCAAGACTCTGAGAAAGACATCTATCTATATATTAATTCTCCAGGTGGTAGTGTCACTGCTGGATTTGCAATTTATGATACAATCCAACATATTAAACCAGATGTACAAACAATTTGTATCGGTATGGCTGCATCAATGGGTTCATTCCTATTAGCAGCTGGCGCAAAAGGTAAACGCTTTGCATTACCAAACGCTGAAGTTATGATTCACCAACCATTAGGTGGTGCACAAGGACAAGCAACTGAAATCGAAATTGCTGCTAACCACATTTTAAAAACACGTGAAAAATTAAACAAAATTTTAGCTGAACGTACAGGTCAAAGTATTGAAAAAATTCAAAAAGATACTGATCGTGATAACTTCTTAACTGCTGACGAAGCTAAAGAATATGGTTTAATAGATAATGTTATGCAACCAGAAGAAAAATAATCAAATTTAACCATGGCATAGAAATGGGGGGTGTTTAAACTAACACTCCCCGTTTTTTTATGACTATTTTAATTGTTTGAAGAATGTTTTAGGAACAGTCGAATAGATATAATAAATAAAATAATGCCAATTAAAATGAAAGATATGGACATTAAAATAATTATTAAATTATGTTCGAAAGCGAAAACACCATTGAGTATAAGAAATAGACTTGCGATGATAAGTAGAATATAAGTTAATTTCTCGTCATTCATTTTTAAAACTCCAATTAAATTATTATGCATCTATTAAATCTTCGAAAGCAATTTTTAGATTAGGATAGTTAAATGTAAAACCGAGCGCATCCAGTTTATTTGGTAATACCTTTTGCGTATCTAAAACAACCGTAGACATTTCACCAAGTGCTAATCGCATTAGGAATGATGGCACCCACGTTTCGTGAGGGCGATGCATGACACGCGCAAGTGTGTACCCAAATAAATTTTGGCGTTCAGCAATTGGTGCAGCCATATTGAATGGACCTTTTGCTTTAGGATTATCGATTGTGAATAGAATTGCGCGTACTAAGTCATTAATGTGAATCCATGAATACCATTGGAATCCAGATCCTAATTTACCACCTACGAAGAATTTATAAGGAAGCTTCATCGTCTGTAAGGCGCCTCCATCATCAGATAAAATCATGCTAAATCTGCCAAGTATTACTCGCGTACCAAATGACTCAAAGCGTTTAGCAAAACGTTCCCACTGATAAACCACATCAGATAGAAAATCAAACGGATGTGTTTGATATTTTTCTGTATAAGTATGATATAAACTAGGTGGATAATAACCCATCGCACTAGCATTAAAGAGCACTTCAGGTTTATGTTCTCGGTCGCTAAATAAATCGACAAGTGCTTGAGTTGACTGAATACGACTAGTCATAATCAATTGTTTATATGATGGTGTCCAGCGTTTATTTAAAGTTGCACCAGCCAAATTAATAACAACATCTATATCTGGAACTAGGGACATCCAACCGTCTTTTGACCAATTAACATAAGAAATCTTTGGATCATCACTTTGCTTATCACTACGAGTTAGTATTGTAATATGTACATCGCGATTCTTTAATTCATTTACTAATTGACTTCCTACCATTCCAGTTCCGCCAGTTATTAAGAATTGCTTCATATTTACACCTCTATTAATTTATAGTATTAAGATAGCCTTTCTATTATCATCATTGAACTTTTGTTGTTCAAAAAATGTACAATGATTAGTCAATAATATGTCATTTACTAAGCTGTAAACAGGATTTAAATTATCTAAAGTTAAGTTATAATTAATTTGTACCTTCGCTATAGTAGATTTCAATATCTTTGAGTAAACTGAGTATACCCCATAGACTACACAAAATAAACGAAGGTCAATTTTGACTCCCTTTAGTAGAAGCCCATGCGAGAATCGTGTGGGCTCTTTGTATATCTATTATAGTACTAATGAATAAAGATTAAGAATAATATGATTAGAGGAATGAAAATGACTAATAAAAATATAAGGTCAAACTGAGATGTATGACTGTCATCATAATCATCATTATTCAACATCATAGATTTTAGATTATGTTTAGGGACATTTTCATCTTCAAATATATCTTCAGAAACAAATTTTTTCATTATGTCTCACACTTTCACATTATAATAAAATTAAATTTGCATAATTGATGTTTGTAATTACTTATGATGTTATCATATATAAGTGATTATGCATCATTATAATTAATGTCTTAAACCTTTTTATTTCATTTCCGCGCGAATTACTGTAAAATTATATGCTACATTTAGGGGACTAGACAATTTTAATATATTAAAGTGAGGTAACTTATGTCTAAGAACAATAGAAATAGAGATGACTTTGGTGAACCGGAAAAGAAAAAAATGAGTGGCATTTCGAAACTTATTAGTACGATTATCGTTTTATTATTATTAAGCGGATTAGCATTTGCGATTTTTGCATTTGTAGATCATTCAAATCGTTCAAGTGAACGCTTAAACAATCAATCAACTGAAGAGCACAAAGATAAAAATGATAAAAAAGACAAAGAAGATAAAGACAAGAAGGATAAGTCAGATAAAGATAAAAAAACAAGTGAAGATAGTTCGAATGTGACTCAAGAGAATGTTACGCAGCAAACAGCGCAAACCCAACAACGTCAGACACAACAAGCAACACCTTCAACTCAGCAAAGAACTAAACAACAACCATCAATGGAAGAGAAACAAAGAACCAAAGAAGCACAGACTAAGGAAGAAAAAACACAAGAGAAAACAACTAAAGAAGAAGCTACAACAGAAGAAACTCGCACTAAAGAACAAGCAACTCAAGAAAGTAACAGTAATAATAGTAGTGATAATAATTCTAGTGAGTCAAATACGGATAAGTCTAATAGTAACCAGACAAGCAATCAAACTAGAACGCAACAATCACCACAGACCCAACAACGATCAACAACTCAGTCGTCTACGCAGCAATCAACCTCAAGACAAACTTCACAACGAAGTGCTACGTCTAGTCAAAGTCAGTCAAGCCAAGAATCATCAAATAGTAATGAATAATATAGTTAGTAGTTATCAAAGTGAGATTTTGAAACAGTCATGTTTCAAGTCTCACTTTTTACTTTTTTAAAACATCCAATTGAGTAAAAAGGTAAAAATAATTGAAAGCAAAATAGAAATGATTAGTGAAGAAAGGCAACCAAATGGACAACCACAACCATAATGATATCTTATTGAATAGTTGTTACGTTCATTATGATCATTACCATTAAAATAATTATCATCTTTATATCTACGATCTTCAGGGTCAATGACTTCTACATTATTATCATTTTCTCGAGCCATTTCTTCATCCTCCTTAAATGAATTTCTTATATTGTAAATTAAAATAGTTTAAACAAGAAAGCGTTTAGCAAAAGAATAGTTTCTAAACTTAAAGGGTAATACTATAAAATAAGGGTTTAATTAAACTTTGCACCACTTTATAAAAAGGAAATACTACTTAAATTAGAGGATTTTACAGATAATTTTAAATATTAGAGTTTTTCTCTTGCATTTTCAACAACACAATAGTACTATTGCAAGTGTAAAGAGGTTAGATTTTGTCCCACGCGGGACACAATAAGTCAAACCAGGTTTATGCTATTGGTTACCTTTTATATATAAAGGAGGAAGGTAGTAGTGAAGGACTTGATTAAAATTCAACAGAAGTTGATACCTGATCTAATTGATAAAATGTATCGACGCTTTTCTATCTTAACTACTATCTCAAATAATCAACCAGTAGGTAGAAGAAGTTTGAGTGAGCACATGGATATTACCGAACGTGTCCTAAGATCTGAAACTGATATGTTGAAAAAGCAAGATTTGATTCAAGTTAAATCGACTGGAATGGAAATCACTGAAGAAGGCAAGTCAGTTTTGAATCAGCTTAATGAATATTTCAATATTTATACTGATGATAATCAATTAGCTGATCAAATTAAGTCAACTTTTGGTATTAAAGAAGTTCACGTAATACCTGGTGATGCAGATGCTCAAGAAAATGTTAAATCTGAAATGGGAAGACAAGCTGGACAATTATTGGAAAGCATCTTATATGAAGACGCTATTGTTTCGGTAACAGGTGGTTCAACAATGGCAAATGTAAGCCGAGCCATGCATCTTCTACCATTCAATGTATTTTTCGTACCAGCTCGTGGTGGCCTTGGTGAGAATGTTATTTATCAAGCTAACACGATTTCAGCGAGCATGGCGCAACAAACAGGTGGTTATTATACAACACTTTATGTACCAGATAATGTAAGTGAATCAACGTATAATACACTTCTGATGGAACCCTCTGTGGTTCATACATTAGATAAAATTAAACAAGCAAATATAACAATTCACGGTATTGGTGATGCGCTGAAGATGGCGTATCGTAGACAATCGTCAGAACAGGTGATTGAAAGCCTTCAACATCATCAAGCCGTCGCAGAAGCTTTCGGTTACTATTTTGACGCTCAAGGAAATGTAGTCTATAAAGTAAAGACAATAGGACTACAACTTGAAGATTTAGAAACCAAAGATTTTATTTTCGCTGTTGCAGGTGGACAATCTAAAGGTGAAGCAATTAAAGCTTACTTAAGTATTGCACCTAAAAATACAGTTTTAATTACTGATGAAGCAGCAGCAAAGGTAATATTAAATTAGTAATAAAAAGTTTAAAGCTTTTTAAATATCATTTTAAAGGAGGCCATTATAATGGCAGTAAAAGTAGCAATTAATGGTTTTGGTAGAATTGGTCGTTTAGCATTTAGAAGAATTCAAGACGTAGAAGGTATTGAAGTAGTTGCAGTAAACGACTTAACAGACGACGAAATGTTAGCTCATTTATTAAAATATGACACTATGCAAGGTCGTTTCACAGGAGAAGTTGAAGTTGTTGATGGTGGTTTCCGCGTAAATGGTAAAGAAGTTAAATCATACGAAGAACCAGATGCAAGCAAATTACCTTGGGGCGATTTAGATATCGACGTAGTATTAGAATGTACTGGTTTCTATACAGATAAAGAAAAAGCAGAAGCACACATCAATGCAGGTGCTAAAAAAGTATTAATCTCTGCACCAGCTAAAGGTGATGTAAAAACAATCGTATTCAACACTAACCACAATGACTTAGATGGTTCAGAAACAGTTGTTTCAGGTGCATCATGTACTACTAACTCATTAGCACCAGTTGCTAAAGTATTAAGTGATGAATTTGGTTTAGTTGAAGGTTTAATGACAACTATTCACGCATACACTGGTGACCAAATGACTCAAGACGGTCCACATAAAAAAGGTGACAAACGTCGTGCACGTGCAGCAGCTCAAAACATCGTACCTAACTCAACAGGTGCTGCAAAAGCAATCGGTAAAGTTATTCCTGAAATCGATGGTAAATTAGACGGTGGTGCTCAACGTGTACCAGTTGCTACAGGTTCATTAACTGAAGTGACAGTTGTATTAGAAAAAGACGTTACTGTTGAAGACGTTAACAAAGCAATGAAAAACGCTTCAAACGAATCATTTGGTTACACTGAAGACGAAATCGTTTCTTCTGACGTAGTTGGCATGACTTACGGTTCATTATTCGATGCTACTCAAACTCGTGTAATGTCTGTTGGTGACCGTCAATTAGTTAAAGTTGCAGCTTGGTATGACAACGAAATGTCTTACACTGCTCAATTAGTTCGTACTTTAGAATATTTAGCAGAATTATCTAAATAATTTAGAAGCATAGTTAAATAAACTTGTGCTCAGTATGGATGTACTATTCACAGTACACTTGTACAAATTATTGAAATAAGTTAGCTTATGAGTAAGCGGGGAGCACTAACGCTTCTCCGCTTATTTTTATATTAGTAATTCCTATTTAGAGGAGGAAATTATAATGGCAAAGAAAATTGTTTCTGATTTAGATTTAAAAGGGAAAGTTGTTTTAGAACGTGCTGATTTCAATGTACCTTTAAAAGACGGTAAGATCACAAATGATAACCGTATTGTTCAGGCTTTACCAACAATTAAATATATCATCGAACAAGGTGGTAAATTAGTACTATTTTCTCACTTAGGAAAAGTTAAACAAGAAAGTGATAAAGAAGGTCTTACATTAAAACCTGTTGCTGATGCTTTATCTGAAAAATTAGGTAAAGAAGTTACTTTCGTACCTGAAACACGTGGTGAAAAATTAGAATCAGCTATCAAAAACTTAAGTGAAGGCGATGTATTATTAGTTGAAAATACACGTTTCGAAGATTTAGATGGTAAAAAAGAATCTAAAAATGATTCTAAATTAGGTAAATATTGGGCATCACTAGGCGATGTATTTGTAAATGATGCTTTCGGTACAGCTCACCGTGAACATGCATCTAACGTTGGTATTTCAACTCATTTAGAAACAGCGGCTGGTTATTTAATGGAAAAAGAAATTAAATTTATCGGTGGTGTTGTTAACGACCCACATAAACCAGTAGTTGCAATTTTAGGTGGCGCAAAAGTATCTGACAAAATTGGTGTTATTAAAAACTTAGTAAATATCGCTGATAAAATTCTTATTGGTGGTGGAATGGCGTATACTTTCTTAAAAGCACAAGGTAAAGAAATTGGTTTATCTTTACTAGAAGAAGACAAAATCGACTTTGCTAAAGAATTACTTGAAAGTAACGGCGATCAAATTGTTTTACCAGTAGATGCGAAAGTTGCGAAAGAATTCTCAAATGACGCTGAAATTACTGAAGTATCAATTGATAACATCCCTTCTGATCAAGAAGCAATGGACGTTGGCCCTAAAACTGTTGAATTATTCTCTAAAGAATTAGAAGGTGCACATACAGTAGTATGGAATGGACCTATGGGTGTATTTGAATTTAGTAACTTTGCTCAAGGTACAATCGGTGTATGTAAAGCCATTGCTAACTTAAAAGACGCTACTACAATTATCGGTGGTGGTGACTCAGCAGCAGCTGCAATTTCTTTAGGTTTTGAAGATGACTTCACACACATTTCTACTGGCGGCGGTGCATCATTAGAATACCTTGAAGGTATTGAATTACCAGGAATTAAAGCAATTAATGATAAATAATCACCTTATAAAAGGTGTACGTTTTTCTAAGCATTTTCAAGGGAAAATGTATAAAGAATAAGACTTTACGTCTTAAAAATTTATTTAATGCTAAAATTACAATTTTAAATATATAGGAGTGTAATCAATGAGAAAACCAATCATAGCTGGTAACTGGAAAATGAACAAAACAGTTAAAGAAGCTAAAGACTTCGTTAATAATTTACCAACATTACCTGATGAAAAAGAAGTTGAATCAGTAATTTGTGCACCAACAATTCAATTAGATGCACTAATTTCATTAGTGAATGATGGCAAAGCAAAAGGATTAAAAATTGGTGCTCAAAACACTTATTTTGAAGATAATGGTGCATTCACAGGAGAAACTTCTCCAGTGGCATTAGCTGACTTAGGTGTTAAATACGTAGTTATTGGACACTCAGAACGTCGTGAATTATTCCATGAAACAGATGAAGATGTGAATAAAAAAGCACATGCGGTATTTAATCATGGCATGACACCAATTATTTGTGTTGGTGAAACAGATGAAGAACGCGAAAATGGCAAAGCTAATGAAATCGTTAGCAATCAAGTTGAAAAAGCATTAGAAGGTTTATCAGAAGAGCAACTTAAAGAAGTTGTTATTGCATACGAACCAATTTGGGCAATCGGTACTGGTAAATCAGCTACTTCTGATGATGCTAATGAAATGTGTGCTCACGTGCGTAAAACAGTAGCGAAAGTGGCTAGTCAAGATGTTGCTGACGCAACACGTATTCAATACGGTGGTAGTGTTAAACCTAACAACGTTAAAGAATACATGGCTCAATCTGACATTGATGGTGCATTAGTAGGTGGCGCATCATTAAAAGTTGAAGATTTCGTACAATTGTTAGAAGGTGCAAAATAATTATGGCTAAACAACCGACAGCTTTAATCATTTTAGATGGTTTCGCTAATCGTGAAAGTGAACATGGTAATGCTGTGAAACAAGCGCATAAACCAAATTTTGACCGCTATTACAGTAAATATCCAACTACACAAATTGAAGCAAGTGGTTTAGACGTAGGTCTTCCAGAAGGCCAAATGGGCAACTCAGAAGTTGGTCATATGAACATTGGTGCAGGACGTATTGTTTACCAAAGTTTGACACGTATCAATAAATCAATCGCAGATGGCGATTTCTTTGAAAATGATGTGTTAAATAACGCCGTGCAACATGTTAATGAGCATGATTCTGCATTACATGTCTTTGGATTACTATCTGATGGTGGTGTACACAGTCATTACCAACATCTATTTGCATTGTTAGATCTTGCTAAACAAAAAGGTTTAGATAAAGTTTATGTACATGCATTCTTAGACGGTCGTGACGTAGACCAAAAATCAGCACTAAAATATATTGAAGACACAGAAGCCAAATTTAAATCATTAGGTGTAGGACAATTCGCATCTATTTCTGGTCGTTATTATGCAATGGACCGTGACAAACGTTGGGACCGTGAACAAAAAGCATATAATGCTATCCGTAACTTTGAAGGGCCTACTTATGCTTCAGCAAAAGAAGGCGTTGAAGCTAACTACGCTAATGATTTAACAGATGAATTCGTAGAACCATTTATCGTTGAAGGTCAAAATAATGGCATCAATGATGGAGATGCAGTTATCTTCTTCAACTTCCGCCCTGATAGAGCAGCTCAGTTGTCAGAAGTATTTACTAACAAAGCCTTTGATGGTTTCAAAGTAGAACAAGTCAACGATTTATTCTACGCAACATTTACTAAATATAATGATAATGTAGATGCTGAAGTTGTCTTCGAGAAAGTGGATTTAACAAACACAATTGGTGAAGTTGCTCAAAATAACAACTTAAAACAATTACGTATTGCTGAAACTGAAAAATATCCACATGTAACGTACTTTATGAGTGGTGGACGTAATGAAGAATTTGAAGGTGAGCGTCGTCGTTTAATCGATTCACCAAAAGTAGCGACTTACGATTTAAAACCAGAAATGAGTGCGTATGAAGTTAAAGATGCGTTATTAGAAGAGTTAGATAAAGGTGATTTAGATTTAATTATCTTAAACTTTGCTAACCCTGATATGGTTGGACATAGTGGTATGTTAGAACCAACGATTAAAGCAATTGAAGCAGTGGATGAATGCTTAGGTGAAGTTGTTGATAAAATCTTAGACATGAATGGTTATGCAATTATTACAGCTGACCATGGTAACTCTGACCAAGTATTAACAGATGATGATCAACCAATGACTACTCATACGACTAATCCGGTTCCTGTTATTGTAACTAAAGAAGGCGTTACATTACGTGAAACTGGTCGTCTAGGAGATTTAGCACCAACACTATTAGATTTATTAAATGTAGATCAACCATCAGACATGACTGGTGAATCACTTATTAAACACTAAAAATTAGTACAGTTATAAATGGTAAGAACATTGTAATCCCTAATGCGATATTTGAAACTTTAGGGATTCAGTCCTTATCTGATATAAATATTTTATTTAAGGATTAAATCAAGCTATAATAGCTTTAGAATCTAAATTAAAGGAGATTTTTCACATGCCAATTATTACAGATGTTTATGCTCGCGAAGTCTTAGACTCACGTGGTAACCCAACAGTTGAAGTTGAAGTATTAACTGAAAGCGGTGCTTTCGGTCGTGCATTAGTGCCATCAGGTGCTTCTACAGGTGAACACGAAGCAGTTGAATTACGTGATGGAGATAAATCACGTTATAGCGGTAAAGGTGTTACTAAAGCTGTTGAAAATGTTAACGAAATTATTGCACCAGAAATCGTTGAAGGTGAATTTTCAGTATTAGATCAAGTATCTATTGATAAAATGATGATTCAATTAGACGGTACACCTAACAAAGGTAAATTAGGTGCAAACGCTATTTTAGGTGTATCTATCGCAGTTGCACGTGCAGCAGCAGACTTATTAGGTCAACCTTTATACAAATATTTAGGTGGATTCAACGGTAAACAATTACCAGTTCCTATGATGAACATCGTTAATGGTGGTTCTCACTCAGACGCACCAATCGCATTCCAAGAATTCATGATTTTACCAACAGGTGCAGAATCATTCAAAGAAGCATTACGTTGGGGTGCTGAAATCTTCCATAACTTAAAATCAATCTTAAGTGAACGTGGTTTAGAAACAGCAGTAGGTGACGAAGGTGGTTTCGCTCCTAAATTTGAAGGTACTGAAGATGCTGTAGAAACAATCATTAAAGCTATCGAAAAAGCAGGTTACAAACCTGGTGAAGATGTATTCTTAGGATTTGACTGTGCATCATCTGAATTCTACGAAAATGGCGTATATGATTACACTAAATTCGAAGGTGAACATGGTGCGAAACGTAGCGCAGCTGAACAAGTTGACTACTTAGAAGAATTAATTGGTAAATACCCAATCATCACTATCGAAGATGGTATGGATGAAAATGACTGGGACGGTTGGAAACAATTAACTGATCGTATTGGTGATAAAGTTCAATTAGTAGGTGACGATTTATTCGTAACTAACACTGAAATCCTTTCTAGAGGAATTGAACAAGGTATTGGTAACTCAATCTTAATCAAAGTTAACCAAATTGGTACTTTAACAGAAACTTTCGAAGCAATCGAAATGGCTCAAAAAGCTGGATACACTGCAGTAGTTTCTCACCGTTCAGGTGAAACAGAAGATACTACAATCTCTGATATCGCAGTAGCTACTAATGCTGGTCAAATTAAAACTGGTTCATTATCAAGAACTGACCGTATTGCTAAATACAATCAATTATTACGTATTGAAGATGAATTATTTGAAACTGCTAAATTTGATGGTATCAAATCATTCTACAATTTAGACAAATAAGTCTAATAATTTAACCTATTTAAAACAATAATAGAGTTCACGCTTATGTATTACCTGTCACAGAGTTGAGACTGTGGCAGGTTTTTTAATTACTAAACAATGTAAGTGATTAACTAATTGTAAGATCATAATGACAAAATCATTAATGTAGCTTTTAGCACATATATCTAACCTACTAATGATTCTTAACGAACATGGAACAGATTTAATTTAGGTATACAAACTGATATAATAGCTATGTATATAAAAGAAGGAGAAATAAAGATGGAGAATCAACTTAATCAACCTAGTCAAAGAGAACGCAATGCAGGTAAATTAATAGGCTACAGTTCTTTAATTTTATGTATTTTATTGATCATCCATAACTTTATCGCATTAGATACGTTAACAGCTAAGACACTATTATCACAGGCAGGACAGAAAGCAAGTGATAGTGCAGTAGCTAATATATTAAATAGCTTTAGATATACTGGCATTATGTATATTTTGGCATATTTAGCAGGTGTCATTGCATTATGGAATCGACATAAATATCTGTGGTGGTTTATGTTTGCAGTCTATGTTTCAAATGTATTATTTACATTAGTAAACGTAACTATGGTTATTAATGCGATAATAACAGCTAAATCAGTGTTGTTTATTATTCCTATTATAATCGTAATTGTGGGCTCTACAGTATTAGCATTATACATGCTAGTTATTTCAATCATCCGTAAGAGTACCTTTAATCGATAGTCATTGATTATAAAGACTAGTATATGATATAATTCGGAACGTATATAATGAATGGAGGACAATTTTCATGCATACACTTTTCATAGTACTATTAATTATTGATTGTATTGCATTAATCACTGTTGTATTACTCCAAGAAGGTAAAAGTAATGGACTTTCAGGTGCTATTAGTGGTGGCGCAGAACAGTTATTTGGTAAACAAAAACAACGTGGCGTCGATTTATTCTTGCATAGATTAACAATTATTTTAGCAGTCATTTTCTTTTTAATAATGATTGGTATCAGTTACTTTGGTTTATAAGGTCCGACGATGTTAATGTCGGGCTTTTTTATTTATAATGAATAGTGACGGACGACGTCATTGATATTTAGTCAGGAGACCTAAGGTCCGATTTTAAATAATGCATATTTCCGAGATAGTAAGGGAATATTTAGTTAAATATAATATTAATACGAAGCATTGTATTTGAATTAAAAAATATAACGCAAGAATAATTTTGAGATAATAATGGAAGAGGGATTTTGAATGCAAATTAAATTACCACAACCGTTTTTCTTTGAGGAAGGGAAACGAGCAGTCTTACTTCTACATGGATTTACAGGTAATTCATCAGACGTAAGACAATTAGGGAGATTCTTACAGAAGAAAGGCTACACTTCTTATGCGCCTCAATACGAAGGGCATGCTGCACCACCTGAAGAAATTCTAAAATCAAGCCCACATGTATGGTTTAAAGATGTGCTTGATGGTTATGATTATTTAGTAGACCAAGGCTATGAAGACATTGCCGTAGCAGGCTTATCTCTCGGTGGTGTATTCGCATTGAAATTGAGCTTAAATCGTCCTGTAAAGGGTATTGTAACTATGTGTGCACCCGCTGAAGGTAAAACGCAAGGTGCTATATACGAAGGCTTTTTAGAATATGCAAGAAACTTCAAAAAATATGAAGGCAAAGATCAAGCAACTATTGATAAAGAAATGGAAGACTTCCATCCTACTGAAACGTTAAAAGAGTTAAGCGAAACATTAAATAACGTTAGAAACGAAATCGATGAAGTGTTAGATCCAATTTTAGTAGTACAAGCTGAAAATGATGAAATGATTAATCCTCAATCAGCAAATTATATATACGAGAATGTCGACTCAGATGAAAAAGACATCAAATGGTATGCGAATTCAGGTCATGTCATTACAATCGATAAAGAAAAAGAACAAGTATTCGAAGATGTATACAGTTTCTTAGAATCTTTAGATTGGTCTGAATAATAAATTTAAAAATATTAAACGAAAGAAGAAAGGAGGGGCATGATGAATTTAAAGCAATCCATTGAAGAAATCATAAAGCAACCTGATTACGAACCGATGTCGGTATCTGATTTTCAAGATGCTTTAGGTCTTAATAGTGCCGACTCGTTTAGAGATTTAATAAAGGTGCTAGTAGAACTTGAACAAGCAGGTTTAGTTGAACGAACTAAAACAGATAGATACCAACGCAAACAATCGCATAAAAGTTCAAATTCTAAGTTAATTAAAGGGACATTAAGTCAAAATAAGAAGGGCTTTGCATTCCTACGTCCTGAACAAGAAGATATGGATGATATCTTTATTCCACCAACTAAGATTAATCGCGCATTAGATGGTGATACAGTTATTGTAGAAATACAGAAGTCTAAAGGAGAGCATAAAGGTAAAATTGAAGGCGAAGTTAAATCAATCGAGAAACATTCTGTCACTCAAGTAGTCGGTACCTATAGTGAAGCGAAACATTTTGGCTTTGTTATCCCAGATGATAAACGCATTATGCAAGACATCTTCATTCCGAAAGGTCAAAGTCTTGGTGCGGTAGATGGTCATAAAGTACTCGTTCAAATTACGAAGTATGCAGATGGTACAGATAATCCTGAAGGACATATATCTGCGATTCTAGGCCATAAAAATGACCCAGGAGTAGATATCTTATCAATCATTTATCAGCACGGTATCGAAATCGAATTCCCTGATAATGTATTGAAAGAAGCCGAAGCGGTCCCTGAAGAGATTAAGCCTGATGAAATTAAAGGTCGTACAGACTTGCGTGACGAGTTAACTATTACCATTGATGGTGCAGACGCAAAAGACTTAGACGATGCTATTAGTGTAAAAAAATTAAAAAATGGTCACACTGAATTAACTGTAAGTATTGCGGATGTCAGCTACTATGTTAAAGAAGACTCAGCACTTGATAAAGAAGCTTACGATAGAGCGACAAGTGTTTATTTAGTAGACCGAGTGATTCCAATGATTCCACACCGCTTAAGTAACGGTATTTGTTCATTGAACCCAGAAGTTGATCGCTTAACACTAAGTTGTCGTATGGAAATCAATGAACGAGGCGAAGTGGTTAAACATGACATTTTTGATAGTGTCATCCATTCTAATTACAGAATGACTTATGATGCGGTTAATCAAATTATAACTGAAAAGGACCATGACGTACGTAAGCAATATCAAGAAATTACACCAATGCTTGATTTAGCACAAGATTTATCAAATCGTTTAATCCAAATGCGTAAACGTCGTGGTGAAATTGACTTTGATATTAGTGAAGCTAAAGTGTTAGTGAATAACGAAGGCTTACCAACTGATGTGGTTTTACGTGAGCGAGGCGAAGGTGAACGTTTAATTGAATCATTTATGCTAGCTGCTAACGAAACGGTTGCAGAACATTTCAATAAACTTGAAGTTCCTTTCATTTACCGTGTTCACGAACAACCTAAATCAGATCGATTAAGACAGTTCTTCGACTTTATTACAAACTTTGGAATTATGATTAAAGGTACAGGTGAAGATATTCATCCTTCAACATTACAATCTATCCAAGAAGAAGTTGAAGGTCGTTCTGAACAAATGGTTATCTCAACAATGATGTTACGTTCAATGCAACAAGCACATTATGATGATACAAACTTAGGTCACTTCGGTTTATCAGCGGAATACTATACACATTTTACATCACCTATTAGACGTTATCCGGACTTAACAGTTCATCGTTTAATTCGAAAATATCTCATCGATAATTCAATGAATAACAAAGAATTACACAAATGGGAAGATAAATTACCTGAATTAGCTGAGCACACGTCTCAACGTGAACGTCGTGCAATTGAAGCAGAACGAGATACTGATGAATTGAAAAAAGCTGAGTATATGATTCAACATATCGGTGATGAATTTGAAGGTATTGTAAGCTCTGTTGCAAATTTCGGTATGTTTATCGAACTACCTAACACAATTGAAGGTATGGTTCATATTTCAAATATGACAGATGATTATTATCAATTTGATGAACGCCAAATGGCACTTATTGGTGAGCGCCAAGCAAAAGTATTCCGTATTGGCGATCAAGTTACAGTGAAAGTCACACATGTCGATGTAGATGAACGAATGATTGATTTCCAAATTGTTGGTATGCCATTGCCAAAAAATGATCGGAGTCAACGACCATCGAGAGGTAAAACGATTCAAGCTAAAACACGTGGCAAATCTTTAGATAAATCAAAAGATGATGATCATAAAGGCAAGAAGAAAAAACGCAAGCAACGAAAAGGTAAAAACCAACGTAGTCGTGATAAACAAGGTAAAACGAATCACAAACCATTCTATAAAGATAAAAGTGTGAAGAAAAAATCACGTCGTAAGAAAAAATAATCAGCAAAGAGGTGACACAGATTAATGGCTAAGAAGAAAACGAAATCACCCGGTACACTAGCTGAAAACCGTAAAGCCAGACATGATTATAATATTGAAGATACAATTGAAGCGGGTATTGCTTTAAAGGGAACAGAGATTAAATCTATTCGTCGTGGTAGTGCCAATTTGAAAGATAGCTATGCGCAAGTTAAACGTGGCGAGATGTTCATTAATAATATGCACATTGCACCTTATGAGGAAGGTAACCGTTTCAATCATGACCCTTTACGTTCTAGAAAGTTATTACTTCATAAGAAGGAAATTATTAAACTTGGCGAACGTACGAGAGAAATTGGCTATTCACTTATTCCATTAAAACTTTATTTAAAACATGGTCAATGTAAAGTCTTATTAGGCGTAGCACGTGGTAAGAAAATACATGATAAACGTCAAGCTTTAAAAGATAAAGCAATGAAACGTGATGTTGATCGTGCAATCAAAGACCGTTATTAAGCGTGTTTGTTGCTTAATCTGGTGCTATTTGGTATGATAACTGATGTTGTGAATAAAAAAATACGTTAGATAGAGAGTGAAGTAGGATTCTTTCGATTGTGTTATTTCACTTTAGTATGAATGACTAGAACTAAGAATTGCTTTATATATTGCTTTCTTAGTTCAGTCAGTCACTACGTATTGTAATGATTTATAAATTTTATTACGGGGGCGTTTTTGGATTCGACAGGGGTCCCTCGAGCACATTAAGCGTGTCGGAGGGTTGTCTCCGACATCAACACATTTCAGTAAATATAACTGACAAATCAAACAATAATTTCGCAGTAGCTGCGTAATAGCACTCTGCATCGCCTAACAGCATCTCCTACGTGCTGTTAACGCGATTCAACCCTAGTAGGATATGCTAAACACTGCCGTTTGAAGTCTGTTTAGAAGAAATCCAATCAAACTAGCATAATACTGGTTGTCTGTTGCTTACTATTATGCGAAATTCATCAATAGACTACACACGTAGAAAGGTGTGTATCAGGACCTCTGGACGCGGGTTCGAATCCCGCCGTCTCCACTATGTAGCCTATAACCCTTGTGGTTGTGGGCTTTTTATTTTTGTTGCCACAGTATTGCCACAGATATGCCACAACATAAAAAAGACGCTCTATTTTAGAGCGCTACATTTTTATATATTGTTATAGATTTTTTATTGTCATTTATTTCAGTGATCAAGCCATTGACTATTTCATCTACTATGTAGGTATTGTTTTTCTCATCATATTTCAAGTAAACTAATTGAGTATTATTTATTTTGTTAAGAATGATTATATCTTTTTCTAAGTTATTAAAATCAAGTTCAAATTTTGTATTATTTATTATTTCCCAACTCATATTTATAACACCTCACAAATATTTAACTATTTCTTTTTGTGTACTAGGGTACAAATGACCATACCGTGTGCTTACTTCTTCTATTGAAGAATGTCCTAACCTTTGAGCAATAACCATTAAACTAGCACCGTGATTAATTAAAAGTGACGCATGGCTGTGACGTATTTCATGAATTACAATTTTAGGGAAGTCGGTAGGAAGTAACTTATAAGCGTTAGTAAACCAACGATCTATTTTTGACTCGCTAAATGCTTTAAAAAATGTACCGAATAGCACATATTCACTTTTATATATGTTATTATTTTGATACCAGTTTAAATATTCTTTTAAGTCGTCCATCAAGTGAGTAGGCAAGTAAATATCACGTATGGCTGCTTTTGTTTTAGGGACTGTCACATCGCCGTGATAGTCCGTTTTATTTATGTGGATATAGTTATCATCAAAGTTTATATCTTGCCACGTCAATGCTCGTATTTCGCCTTTTCTAGCGCCACTATAAAACAGTAATTTGAAAAATAATTTTTGTTCAATAGTAGGTAACACTTCATAGAATTGGTTAAATTGATCTAGCGTCCAATAATTAAGGCGTTTGTTTGATTCAATTTCAAAGTTACCAACTAATGAAGCAACGTTTGATTTTAAATCATGGTACTTCATAGCGTGGTTAAGTAAGGATACTAAAAACACATGCATTTTTTTAAGATATTCCCCTGAATGACCTTCTTTCAATTTCTTGTTTTGAAACTTCATAACATCTTGTGTCGTAAGATTAAAAACATCAATAGAATTAAAATGAGGTATTAGATGATTATTTAAATGTGTCTTTAAAGATTTAACACTTGAAGCTTTTCGACGTGCAGAATACCAATCTAAATATTCCTGAGCTAATTTATCAAAAGGCAATTTATTAATTTGTCCTATACCTTCCAACTCGTCCATAATCTCATTGCATTTTTTCACTGCTTCTTTACGCTGCTTAAAGCCAGAGCGCTTTATCTCTTTTCTTTTATTAGTTCTATCATAATAGGTAATTCTAAAATAATATGTACCACGTTTAGCATTTTTGTGAATGTTGTGGGATAGGTTTAAATTGTGATTCATGTGTGCACCTACAATAAATGTTTTAATATTCGTATTTCTTTGTACTGTTTAAGTGTTCGATTAAATTATTCAATTTGTATCGAAGATTATCCGAAGTATCTTGATCCATTAATTTTTTTTCTTGATTCATATTTAGGTTTTCTTTTGGAATTTTAATTTTTTGTTTAAATAGTTTTTT
>NODE_2_length_37866_cov_7.686496
CAGAAGTTAAGCTCCTTAGCGCCGATGGTAGTTGGATTTACGTTCCGCTAGAGTAGGACGTTGCCAGGCAAATCGTATGAATGCGATGAGCCGATATCGAGACCGAAAGGTCTCTTTTTTTATGCACAAAAACAAAACCGAAGGTTTAATGAAATCAATAAATCAAAATGTAGTAGCTTTACGAAGAGTAAGTGTTTAAAACTAAAGTATTGAGTTACTTTACTTAGTTAAATCGCTTGTCTACACTGTAATTAAAGGAGTGCTAAGAATGAAAATTAGAGCGTTAGAAGAAACAGATTTACAATTTGTACATCATCTCAATAACGAATACACGATTATGTCTTACTGGTTTGAAGAACCGTATGAATCATTAAGTGAGTTAAAAACGTTATATCAAAAGCATATTTTAGATGAATCAGAGAGAAGATTCATTATTGAAGACGATCACACGTCTATCGGTGTTGTAGAACTAGTGGAAATTAACTTTGTACATAGAAATTGTGAAATTCAAATTATTATAGATTCACAATTTGGAAATAAAGGCTATGCTAAAAAAGCATTTAAAATGGCAATTGATTATGCCTTTTTAGTCTTGAACCTGAATAAAGTTTATTTATATGTGGATGTGAATAATGAAAAAGCAGTGCACATATATAAAAAAGCAGGTTTCATTATAGAAGGTGAATTAAAAGAACATTTTTATACTCAAGGAAAGTATAAAGATTGTTATGTCATGGGACTATTGAAAACAAAGTGGATTGAGCAACGCAATGGTGATGATGATTTATCGCAAGTGCGCTAAACAATTAAGAAAGTGTGTATAATATGGAACTTCCAATTTTTCATAAATTATCTCAATTGATTAATGAAAATGCTATTTCATTACATGTACCTGGTCACAAAAATGGAACAATCGGTAATGTAAAAAATTTGGACTTTAAAATGGACATGACTGAAATCACAGGGCTTGATGATTTACATCACCCTGAAGATATCATATTAAAAAGTATGCAACATATTCATAAACACCCGGACTATGACGCATATTTCTTAATTAATGGAACAACCTCAGGAATTTTATCAGTGATACAGTCATTTTCAAAATTAAAAGGAAATTATTTGATTAGTCGTAATGTGCACAAATCAGTCTTTCATGGATTGGATATTGTACAGCAACCTGCTGATATAATAGCAATGACTAAGAGTAATGATAGTAGTCAATATTTAGGTCCAGACACACAAAGTATGACATTTAATAATCAGAAGTTAGCTATTGTAACCTATCCAAACTATTATGGTGAATGCTTTGATATCAGAGCATTTGTAGATAGAGCACATCGTGAAGCTATACCAGTATTAGTTGATGAGGCACATGGTGCACATTTTAATTTAAAAAACTTTCCAAAGTCTGCACTTGAAAGTGGCGCGGATTATGTTGTGCAGTCTTATCACAAGACATTGCCCGCACTCACGATGGGATCTATGTTGTTTATTCATAAAGATGCGCCATTGAAAGATGAAATAGTGCGATATCTAGGATACTTTCAGACTTCTAGTCCTTCATATTTAGTGATGGCCAGTCTTGAGCTAGCACATCAATTTTATGTTGATTACGATAGTACGCTATTTTTTGAGAAAAGAAAGAAACTTATTGATACGCTAAATATGACTGGATTAACTACTATTTGTGTAAGTGATCCTTTAAAATTATTAATTCAGTATCAAGGGTATTCTGGATTTGAAATACAAACATGGTTTGAACAAATGGGTATATACGTTGAATTAGCTGACGACAAGCAAGTTTTATTTGTATTGCCGTTATGGCATGAGGACGATAAGTATCCATTTGAAACACTATTAAACAAAATCACAAAAATCAACCTACCATGTCCATTGTCAACTAAACAATCAACATCAATACATATACCGTTAGATGAAGGTACATACTTCCCACAAGATAGTGGCAACGTAACATGGGTTGATATTGATCAATCGATGGGTAAGAAATTAGCAATGCACATCATAACATATCCGCCGGGTATCCCTGTTTATTTAAAAGGGGAAAGAATAACCAAAAATATGATAAAATTAATGCGAGAATATCTTCAAAAAGGCGATAGAGTTGAAGGTATAAAACAAGAAAAAATATTAGTTAAGGATGAATAAAATGTCGGCGTTTATAACATTCGAGGGTCCTGAAGGTTCAGGTAAGACAACTGTATTGCAACGTGTGTCTGAAAAGTTAGCTCAGGATTATCAGTTGATTGCTACCAGAGAACCTGGAGGAGTACCAACTGGTGAAGAAATACGTAAGGTAGTATTGGAAGGGGCAAATATGGACATACGTACAGAAGCAATGTTGTTTGCTGCTTCTAGAAGAGAACACCTAGTAGAAAAAGTTGTGCCCGCGTTAAATGATAATAAAATTGTTTTATGTGATAGATATATTGATAGTTCTCTTGCATATCAAGGTTATGCAAGGGGTATAGGTATTGAAGAAGTGAAGCAATTAAATGATTTTGCAATAAATGGTCTTTATCCAGATTTAACCATTTATTTAGATATTACGGCAGAAGTCGGTAGAGATAGAATACTTAAAAATCAACGAGATCAAAATCGGCTTGATAAAGAAGATATTGCATTTCATGAGAAGGTGATTGAAGGATATCGACAAATCATTCAAGAAACACCTCAGCGTTTTGCAGTGGTAGATGCGACACGTAATATTGATGATGTAGTCAATGAAACTTATGAGATAATCTTAAATTTTTTAAAATAATTATGATATAATAACAAGAAGAGGTGTTTTAAGATGAAAATGATTATAGCGATCGTTCAAGATCAGGATAGTCAAGAACTGTCAGACCAACTCGTAAAAAATAACTTTAGAGCTACAAAATTAGCAACTACTGGTGGATTTTTAAGAGCAGGTAACACTACTTTCTTATGTGGTGTAGATGATGACCGTGTAGATGATATTTTATCAGTCATTGATCATACTTGCGGTAATAGAGATCAACTTGTTTCACCAATGACACCAATGGGTGGTAGTGCAGATTCTTACATACCATATCCTGTTGAAGTGGAAGTAGGAGGCGCTACAGTATTTGTAATGCCAGTCGAATCATTCCATAGATTTTAACATTTAAAACTAATGAATAATGAAATTAAGACACCTTAGATGAATAAACAATATTCGAGGTTGGGACATTATGGCTTATGCTCTGGAACACTGATAGACGGTGTTTGAAGGCAGATTTAGCAAACTTATTTGCAACATTTTAAGTTGTAGAGAAGCTCGATTCGACAAAATTTGAAATATAATTTTGCTAATCGGTAAGTTTGCATAAATTCTAAATGCTTTGGTCCTAACCTCTTTTATATTATAAAGTTGAATAAGGAGTAAGCAAGCATGGATGAACAACAAAAATTAGCGAATGCGTATCATTCAAATAAACTATCGCATGCCTACCTTTTTGAAGGTGATGATGCACAATCAATGAAGCATGTAGCCATGGAATTTGCAAAACTTATTCTATGTAATGGGAATCAGCAATGTGAAATGAAAGTTGGAACCTTCAACCAACCAGACTTCATGTATGTATCTTCTGAAGAAAATTCAATTAAGAAAGAGCAAATTGAGCAGTTGGTACATCGTATGAATCAACTTCCTATTGAAGGAACGCATAAAGTTTATATCATAGAAGATTTTGAAAAGCTTACTGTTCAAGGGGAAAATAGTATATTAAAGTTTTTAGAAGAACCACCTGAGAATACGATAGCCATTTTGCTATCAACGAAGCCAGAACAAATCTTAGATACAATTCATTCACGTTGTCAGCATGTTTATTTTAAACCAAGTGATAAACAAGACTTTATAGATAGATTAGTTGATGAAGATATTAATAGAGCTGTAGCTGAAATGCTAAGCACCTATACTACGCAACTAGAAACTGCAATAGATTTAAATGAAGAACATGATTTAGTTACACTTAGGAAAGTGATTTTACATTGGTGTGACTTATTATTAACGAATAAACCTATGGCTTTAATTGGAATAATAGATTTATTAAAAAATGCGAAAAATCGTAAGTTACAATTACTAACGCTAGCAGCCGTTAACGCGTTTTTTGAGGATATTATGCATGCCAAAATAGGAATTGAACGAGATTTTACATACACAGATTTAAAAGGTAATATAGAAAAATATGCGAATCAGTTATCGCTAAACAAAGTTATGACAATGTACGACCAAATTACAGAAGCGCACAAAAAATTAATGCAAAATGTTAATCCGACGCTTGTATTTGAACAAATAGTAATCAAAGGTGTGAGTTAGAATGCCAAATATCGTAGGTGTACAATTTCAGAAAGCAGGGAAATTGGAATATTATGCGCCTAATGATTTAGACGTAAATGTAGATGATTGGGTTGTTGTCGAATCTAAACGAGGCATTGAAATTGGAAGTGTAAAGTTTCCACCTAAAGATGTTGAAGATGGTGATGTTACGTTACCTTTAAAAGAAATTATACGCGTTGCTACAGAGCAAGATATCGAAAAGTATTATCAAAATGATAAAGATGCCACTAATGCATTACAATTATGTAAAGACTTAGTTAAAGAACAGCAACTGGATATGCGATTAGTTAATTGTGAATATACATTAGATAAATCAAAAGTGATTTTTAATTTTACAGCAGATGATCGTATTGATTTTCGTAAACTCGTAAAACATTTAGCACAAAATTTAAAGACACGTATCGAATTAAGACAAATCGGTGTTCGAGATGAAGCCAAATTACTAGGTGGTATTGGTCCATGTGGTCGTTCACTATGTTGTGCCACATTTTTAGGGGATTTTGAACCGGTTTCAATTAAAATGGCTAAAGATCAAAATCTGTCTTTAAATCCTACTAAAATTTCTGGTGCTTGTGGTCGATTGATGTGTTGTTTAAAATATGAAAATGATTTTTATGAAGAGGCAAGAGCACAGTTACCTGATTTAGGGGATAAAATTGTGACACCTGAAGGCAAAGGACAAGTCATTGGGTTAAATATTCTAGATATTTCAATGCAAGTTAAAATCGATGGTTTAGAACAGCCGTTAGAATATAAAATGGAAGAATTAGAAGCTTTTAATTAAGGAGGCACGTTACTTTTGAATCGCAATGACTTATTTGAAAAAATTGTAAAACTTGAAAGTAATGTTAATCAATTAAATCAGGAAATGAGTGAACTGAAAGCATTATCTATCCAACTTATTGAAGAAAATGTTGCCTTACAAGTTGAAAATGATAATTTAAAATCATTGATGGCTAAGAGTGAACAAGACGTTGAAGCTATCAAAGTTACAAATCGTATTGAAAAAGACAACAAGCCAATGAGTAAGGAAAGAGATAATAAAAGTTCAATTAAACATGTTAAGAAACCATTGCCAAGTAAGGATAACTTAGCAGTATTATATAGCGAAGGATTCCATATTTGTAATGGAGAATTATTTGGTAAACACCGATATGGTGAGGATTGTTTACTATGTATGAATGTATTAAATAGTTAGACCATTGGTCAGTTGATATTGCCAGTGGATTGACAGTACGTCGCAAATGTAAAGTGAAATTGATTAAAGCGTACGCTAATGATTAGGGATGGATTTCAACACTTTGAAATATAACGATGTGTTGTAAAGACATCTCTTTTTTAGGAGAAAAAAGATTATGTTAAAAGCTAATGAGCGTATTGATGACTTATTTAAAGAAAATTTGAAAATTATACAAAATGACGATGTCTTTTCATTTTCAACAGATGCTTTATTGTTAGGGCATTTTACCGAAGTGAGGAAGAATGACAAAATATTAGACCTTTGCGCGGGAAATGGTGTTATTGCACTCTTGTTATCAGCTAAAGGATCGCAAACAATTGAGAGTATCGAGATACAAGAACAATTGGCTGATATGGCTCGTCGTAGCTTCGAATATAACGATTTAACGAATCGATTATTAATACATCACATGGATTTAAAAGATGTGTACCAAAACTTTAAACCATCTCAATATACGTTAGTCACGTGTAATCCTCCTTATTTTAAAAGCAATCAACGTCATCAACATCAAAAAGAGGCGCATAAGATTGCGAGACATGAGATTATGTGTACATTAGAGGATTGTATGTTGGCAGCACGTCATCTATTAAAGCAAGGTGGTCGGCTTATGATGGTTCATCGAGCTGAAAGGTTAATGGATGTCTTAACTGAGATGCGCAAAGCCAGTATTGAACCGAAACGTGTGGTTTTTATTTATAGTAAAATTGATAAATCGGCTGTTACGATTGTAGTAGAGGGACGCAAAAACGGTAACCAGGGATTAACCATTGCACCACCATTTTACATCTATAACAATCAGGGTGACTACACTGATGAAATGAAAGAGGTGTATTATGGCTAAACATTATGTTTATATAGTTAAATGCAAAGATAACTCATTATATACGGGTTATACTACCAATGTAGAGGCACGTATTGCGACGCATAATGCAGGAAAAGGGGCTAAATATACTAAAACAAGACGTCCGGTAGTGTTAGTTTATCAAGAAATGTTTAGTTCAAAATCAGAAGCAATGCGAAGAGAGTATGAAATTAAAACATTTAGCAGACAACAAAAATTAAAAATGATTGAGGAGCGTTAAATATGGCGACATTATATTTAGTGGGAACGCCTATAGGAAATCTAGGTGATATTACATTTCGTGCAATTGAAACTTTAAAAGATGCTGATTTCATAGCTTGTGAAGATACACGAGTGACCAAAAAGCTTTGCAATCATTATGATATTCAAACCCCTCTCAAATCATATCATGAACATAATAAGTCACAGCAAACTGAGTATTTAATTGACTTGTTAAATGAAGGTTACAATATCGCTTTAGTGTCAGATGCAGGTTTACCTTTAATAAGCGATCCGGGTTATGAGTTGGTCGTTGCAGCCCACAGTTATGACATTCATGTAGAAACCGTGCCTGGTCCTAATGCAGGTTTAACTGCACTAATGGCAAGTGGCCTACCATCCTATACGTATACATTTTTAGGCTTTTTACCTAGAAAAGAAAAAGATAAAGTAGCAGTATTACAGGAACGAATGTTTCAAGATAGCACATTAATTATTTATGAGTCACCATTCCGTGTTGTTGAAACGTTAAAAGCTATTTCCAAAGTTGATGATACTAGACGTGTTGCAGTCGGTCGTGAATTAACTAAAAAGTTTGAACAAATTGTGATGCAAGAAGTTGGGCACTTAATAAATGCATTTCAAAACGATGAAATTATGCAAAAAGGTGAATTTGTAATCTTGATTGAGGGCGCTAAGCCTCTTGAAACTGAACAATGGTTTCAATCACTTACCATTTCAGAACATGTCGAACACTATATATCAGAACAAAATATTAAATCTAAAAAGGCGATTAAGTTAGTTGCAGAAGATCGTCATATGAAGACTGGAGAAGTTTATGACATATATCATGATGTCAATCAATGATGTGGCAATGAAACGTTGATTAATTAAATATTTTTCTGGGAAAATGGGCAATGAAAATCTTATGAAATCCCCCATAAATTAATAAATTTATGGTAATGTTAATAGGATACGACATTAGAAAATTGATATGAGTTATAATAAAAAATAACTTAATATAAAAGGATATCGTGATGCGTTTAAGTATCAAAATCCATAATGAACAGAATAACACGTATATATTATTATTTTGTAAACGATGAGGAGGACTATTGATGGCGAAAGAAACATTTTATATTACAACCCCAATTTATTATCCGAGTGGTAATTTGCATATCGGCCATGCATATTCAACAGTAGCTGGTGATGTGATTTCACGTTATAAACGTATGCAAGGCTATGATGTTCGTTACTTAACTGGTACAGATGAACATGGCCAAAAAATTCAAGAAAAAGCTCAAAAAGCAGGTAAAACTGAATTAGAATATTTAGATGAAATGATCAGTGGTATTAAAAGTCTTTGGAGTAAGTTAGAAATCTCTAATGATGACTTTATTCGTACTACAGAAGATCGTCATAAACAAGTAGTTGAGAAAGTTTTTGAACGTCTTTTAAAACAAGGTGATATTTATCTTGGTGAGTATGAAGGATGGTATTCAGTACCAGATGAAACATATTACACTGAATCGCAATTAGTAGATCCAATATATGAAAATGGCAAAATCGTTGGCGGAAAAAGCCCGGATTCAGGTCATGAGGTTGAGTTAGTTAAAGAGGAAAGTTATTTCTTTAATATTAATAAATACACAGATAGATTATTAGAATTTTATGATGCTAATCCAGATTTCATTCAACCGCCTTCAAGAAAAAATGAAATGATTAACAACTTTATTAAACCTGGTTTAGAAGATTTAGCTGTTTCACGTACATCATTTGACTGGGGAGTCAGAGTGCCATCCAATCCTAAACACGTTGTATACGTATGGATAGATGCATTAGTAAACTATATTTCTGCATTAGGATATTTATCAGATGATGATGAATTATTCCAGAAATATTGGCCAGCAGATGTGCATTTAATGGCTAAGGAAATTGTACGTTTCCACTCAATTATTTGGCCAATTTTATTAATGGCGTTAGACTTACCGCTTCCAAAAAAAGTGTTTGCACATGGTTGGATTCTGATGAAAGACGGTAAAATGAGTAAATCTAAAGGTAATGTGGTAGATCCTAACGTATTAATTGACCGCTATGGTCTTGATGCAACACGCTATTATTTAATGCGCGAACTACCATTTGGCTCTGATGGAGTATTCACTCCTGAAGCTTTTGTAGAGCGTACTAACTATGATTTAGCAAATGACTTAGGCAACTTAGTAAATCGTACAATCTCTATGATTAATAAGTATTTCCAAGGTGAACTGCCTGCATATGAAGGTCCTAAACATGAACTGGACGAAGATATGGAAGCATTAGCACATGAAACTGTGAAACATTTCAATGAAAGTATGGAAAGTTTCCAATTCTCTGTAGCTTTATCTACTGTATGGAAGTTTATTAGTCGTACGAATAAATATATCGATGAGACTACACCATGGGTATTAGCTAAGGATGATAGTCAAAAAGATATGCTTGGTAATGTCATGGCACATTTAGTTGAAAATATTCGATTTGCTGCAGTGTTACTACGTCCATTCTTAACACATGCGCCTAAAGAAATTTTCAAACAACTGAATATTAATGAACCTGAATTATTTGAATTAGAAAGTCTTGAACAATATGGTGCATTAAAACAACCGATTATGGTAACTGAGAAGCCAACACCAATCTTCCCACGTTTAGACACTGAAGCGGAAATTGCATATATTAAAGAATCAATGCAACCTCCAAAGTCTGAAGAATCTAAAGATGAAGTGGAAGAGCCAAGTAAAGCGCAAATTGATATTAAAGATTTTGATAAAGTTGAAATTAAAGCAGCAACAATTACTGATGCTGAAAACGTTCCAAAGTCTGATAAATTGTTAAAAATTCAAATTGACTTAGGTTTAGAGCAACGTCAAATTGTTTCTGGAATCGCTAAGTTTTATCGTCCAGAAGATATTATCGGTAAAAAAGTTGCAGTGGTCACTAACTTAAAACCTGCTAAATTAATGGGTCAAAAGTCAGAAGGCATGATTTTATCAGCTGAAAAAGATGGTGTCTTAACATTAGTTAGTTTACCAAGTGCAATTCCAAATGGTGCAGTTATTAAATAGTAATAAATTGTAAAATTAGGAGAGATAAAATGTTAATCGATACACATGTCCATTTAAATGATGAACAATATGCGGAAGATTTAACTGAAGTCATTTCTCGTGCGAGAGAAGCAGGCGTTGATCGCATGTTTGTCGTTGGTTTTGATACACCGACAATTGAACGTGCTATGGAACTGATTGAACAATATGATTTTATATATGGAATTATCGGTTGGCATCCTGTTGATGCGATTGATTTTACAGATGAACGTTTACAATGGATTGAAGAATTATCACAACATCCTAAAGTTATTGGTATTGGAGAGATGGGCTTAGATTATCATTGGGATAAATCTCCAGCTGATGTTCAAAAAGACGTATTTAGAAAGCAAATTGCTCTCGCTAAAAGAGTGAACTTGCCTATCATTATTCATAATCGCGAAGCTACGCAAGATTGTGTAGATATCTTAATGGAAGAACATGCTGAAGAAGTAGGCGGAATTATGCATAGCTTCAGTGGTTCTCCTGAAATTGCAGATGTAGTTATTAATAAACTGAACTTCCATATTTCTTTAGGGGGTCCAGTTACATTTAAGAATGCTAAGCAACCTAAAGAAGTCGCAAAACATGTGCCTATGGATAGATTGTTAGTTGAAACAGATGCGCCTTATCTTTCACCTCATCCATATAGAGGTAAACGTAATGAACCAGAACGTGTGACTTTAGTTGCTGAACAAATTGCAGAATTACGTGGTATGTCATATGAAGATGTATGTCGTCAAACTACGGAAAATGCTGAACGTTTATTTAAATTAAAATAATAATATATGTCTGAGAAAGATGTTAAACCGTGTCTGTCATGGTATGATTTTATAAACATGACACACGACATCTTTCTCATTTTTTATGTGATAAGTAGTTATAATATATGTGAAATGAATTTGAAAGGTTAGGATTTTTATTATGAAAATCAATGAATTTATCGTAGTAGAAGGTAGAGATGACACTGAACGAGTAAAGTCGGCTGTTGAATGTGATACGATTGAAACAAATGGAAGTGCAATCAATAAAGAGACTTTAGCAGTCATCCAAAATGCACAAGAAACAAGAGGTGTTATCGTATTAACTGATCCTGACTTTCCCGGTGATAAAATACGTCACACGATTACAGAACACGTTTCAGGTGTTAAACATGCATACTTAGATAGAGAAAAGGCTAAAAATAAGCGTGGTAAAATCGGCGTTGAACATGCGCATCCAAAAGATATTAGAGACGCATTAATGCACGTCAGTTCTCCTTTTGAAGAAGCGGAAGAATCAATCGACAAAAGTGTTCTCATAGACTTAGGATTAATAATTGGTAAAGACGCACGTCGTAAAAGAGAAATACTAGGTCGTAAATTACACATCGGACATTCAAATGGCAAGCAACTGCTTAAGAAACTCAATGCATTTGGTTATACTGAATCGGATGTGCGCGAAGCGTTATCTATGGAAAAGGAGAGTGAATAAAAGGTGGAGAGAAAAGATATTGCGACACCTTCAAGAACTAAGGCACTGTTAGATCAGTTTGGATTTAACTTTAAAAAAAGTTTAGGACAAAATTTCTTAGTAGATGTGAATATCATTCATAAAATTATAGATGCGAGTGAAATTGACGACAACACAGGTATTATTGAAGTTGGACCCGGTATGGGGTCTTTAACAGAGCAATTAGCTAAAAGAGCTAAAAAGGTGATGTCATTTGAAATTGATCAACGACTTATACCTGTACTAAAAGAAACACTAGCGCCATATGACAATGTTACGATAATTAACGAAGATATATTGAAAGCAGACATTGGTAAGGCGGTTAAAACGTATTTGAATGATTGTGACAAAATCATGGTCGTAGCTAATTTACCATATTATATTACAACACCAATTTTACTGAATTTAATGCAACAAGATATTCCGATTGATGGTTATGTTGTTATGATGCAAAAAGAGGTTGGTGAACGCTTAAATGCACAAGTAGGAACAAAGGCTTATGGTTCATTATCTATCGTTACACAGTACTATACAGAAACAAGTAAAGTGCTAACGGTTCCTAAATCAGTTTTTATGCCACCACCTAATGTAGATTCTATTGTTGTTAAATTAATGCAAAGAGAGACGCCACTCGTTAGCGTGGATGACGAAGAAACTTTCTTTAAATTAGTTAAAGCAGCTTTTGCGCAAAGACGTAAAACAATCAACAACAATTATCAGAATTTCTTTAAAGATGGAAAAAAACATAAAGAAAGTATATTAAAATGGCTTGAACAAACAGGTATTGATCCTAAAAGACGCGGGGAAACGCTATCAATACAAGATTTTGCACGATTGTATGAAGAAAAGAAAAATTTCCCAGAATTAGAAAATTAAATTGTTGACAAAGCGCTACTACATTGATAAAATTTAAATTTTATTTGACATAACCTTGCGAAATATGGTATTATGTAACTTGTAGCGAGGTGGAGCAATATGCCAAAATCAATTTTGGACATCAAAAATTCTATTGATTGTCATTTAGGAAATCGTATTGTACTAAAAGCCAACGGTGGTCGTAAAAAAACAATCGAACGTTGCGGTGTGTTAAAAGAAACGTATCCTTCAGTATTCGTTGTTGAATTAGACCAAGATAAGCATAATTTTGAAAGAGTTTCGTATACATATACGGATGTTCTTACAGAGAACGTACAAGTTTCATTTGAAGAAGATAATCATCAAGAAGTAGTTGCACACTAATTTAGACATAAATATAGAGTGGTTTAGTGTACTACAACTCTATAATTAAAATGTATTGGGTGTTGGGCTTATTAAGTTCAACACTCTTTTTTTGTAGAAGATTAAGATATGCGTCGAACGTGAGACAGTGAATGTTTCTATATCACTTCCAATCATTTTACTTAAAAATAATATAATTTCATTAGAAAACGTATATTAGTAGATTAAATTGATTGTTTTATTAAGATTTTACATAAATTTGTCATGTATCTATCAAATATTTTAAGTCTTTGTGTTAAAATCATCTTATTACTATAGATGAAGAGAGGGCGGAAAAATGATATATGAAACGGCACCAGCCAAGATAAATTTGACGCTCGATACACTTTTCAAAAGAGATGATGGATATCATGAAATTGCAATGATTATGACGACAGTTGATCTGAACGATCGATTATCTTTCCAAAAAAGAAAAGATAAAAAAATCGTTGTTGATATTGAACATAACTATGTTCCAAATGATCATAAAAATTTGGCTTATCGTGCAGCACAATTGATGTTGGAAACCTATGATTTAAATGAAGGTGTCACCATTACTATAGATAAAGATATCCCCGTTTCTGCCGGTTTAGCAGGAGGATCAGCTGATGCAGCTGCTACGTTGCGTGGTATTAATCGTCTGTTTAATTTGGATAAATCTTTGCATGAACTAAGTGATTTGGGAATACAAATTGGAACAGACATTCCGTTTTGCATCTATAACAGAACTGCTGTATGCAAAGGTAGAGGTGAAAAGATACGCTTTTTAAAAAAGCCACCTTCAGCTTGGGTAGTTTTAGCGAAACCTAATTTAGGTATATCATCCGCGGATGTATTCAAGGCGTTAGATTTGGATGATGCACATCATGTAGATACAGAAATGTGCGAGAAGGCGATTGTTGAAGGTGATTATAAACAGTTATGTGAAAGCTTATCGAATCGTCTAGAACCAGTATCAATGTCAATGCATCCTGAAATTGAAAAAATAAAAAATAATATGTTGCAATGTGGTGCAGATGGCGCATTAATGAGTGGTAGTGGTCCAACCGTATATGGGCTTGCTCAAAAAGAAAGCCAAGCGAAAAAGATATATAATGCTGTTAATGGCTGCTGTAATGAAGTGTATTTAGTAAGATTATTAGGATAGAAGGGTTGAACAACAAATGAGGTATAAAAGAAGTGAACGTATCGTCTTTATGACACAGTATTTAATGAATCATCCAAATCAGTTAATACCTTTAACTTTTTTTGTGAAAAAATTTAAACAAGCGAAGTCTTCAATTAGTGAAGATGTTCAAATTATTAAGAATACTTTCCAAAAAGAAAAACTAGGTACAGTTATTACGACTGCAGGTGCTAGTGGTGGTGTAACTTACAAACCAATGATGAGTAAAGAAGAGGCTTCGCAAATTGTTGAAGAAGTTATTGAACTACTTCAAGAAAAAGAACGATTATTACCTGGTGGATATCTTTTCTTATCAGATTTAGTAGGTAACCCTTCTTTACTTAATAAAGTTGGTAAATTAATTGCTAGCATTTATATGGAAGAAGATCTTGATGCGGTTGTAACAATCGCTACAAAAGGGATATCGCTTGCTAATGCGGTAGCTAACGTATTAAATTTACCTGTAGTAGTAATTAGAAAAGACAATAAAGTTACTGAGGGATCTACTGTATCGATTAACTACGTGTCTGGCTCTTCACGTAAGATCGAAACAATGGTGCTTTCTAAACGTACATTAGCTGAAAATTCTAATGTACTTGTCGTGGATGATTTTATGAGAGCAGGAGGTTCAATCAACGGTGTCATGAATCTTATGAATGAGTTTAAGGCACAAGTTAAAGGGGTATCTGTACTTGTAGAATCAAAAGAAGTTAAACAAAGATTGATTGAGGATTATACTTCTTTAGTTAAATTATCTGATGTTGATGAATACAATCAGGAATTTAAAGTAGAACCTGGCAATAGTTTGTCTAAATTTTCTTAAAAGGAGTTTATTACATCATGAAAACAATTAACACTAAAAAAGCACCAGAAGCTTTAGGACCATACTCACATGCTATGGTTGTGAATAATTTAGTATTCACATCTGGACAAATCCCATTAGATACTGAAGGGAATATTGTCAGTGATGATGTGAAAGAGCAAACAAAACAAGTGCTAGACAATTTGTCTGTCGTACTTGAAGAAGCTGGTTCGGATTTAAACTCAGTTGTGAAAGCAACCATTTTTATCTCCGACATGAATGAATTTCAACAAATAAATGAAGTCTATGGTAGTTATTTCAGTGAACATCAACCAGCGCGTAGTTGTGTTGAAGTTGCAAGATTACCTAAAGACGTTAAAGTTGAAATTGAAGTTGTAGGTAAAGTAAAAGGAATATAATTTCCTTGATTAAAGAATTGTCAAGCTTCTAACAAACAAAGATATATATACTAGGGGGGCTCACTACATGAAAGTGACAGATGTTAGACTTAGAAAAATAGAAACAGATGGCAGAATGAAAGCACTTGTTTCAATTACATTAGACGAAGCTTTTGTAATTCACGATTTACGTGTAATTGAAGGGAACTCAGGTCTTTTCGTTGCTATGCCAAGTAAACGTACACCAGATGGTGAATTCCGTGATATCGCGCATCCAATTAACTCTGATATGAGACAAGAAATTCAAGATGCCGTTATGAAAGTATATGACGAAACAGATGAAGTTATTCCAGATAAAAATGCTTCATCAGAAGATTCAGACGAAGCTTAAATAAATCATACATTATGGCAGGTTCAGCATTTAAATTTGTTGAACCTGCTTTTTAAATATCAAGTGCGGTATAAAGCGTTTTACTAGTGAATACATATTTTGAAAAATTTAAATAGACTAAATTATAAAACCTTCTAAATCTTGAAACTCGAACTTGAGTTAAATTATAATAAATTAGAAGTGTAAAATTTATTGGAGGGTTACCACTCATGCAAAGAAATGCAGTAATATTAGCAGCTGGAAAAGGTACTAGAATGAAATCAAATAAATATAAAGTGCTACATAAAGTTGCTGGAAAATCAATGGTAGAACATGTGTTAACAAATGTTAAGAATGCTGGTGTTAACCAAATCGTGACAATTGTAGGTCATGGTGCTGAAGACGTTAAAGAAACATTGGGGAACCAATCGTTATATAGCTATCAAGAAGAACAATTAGGAACAGCACATGCTGTAAAGATGGCTAACGAACATTTGAAAGAAGTGGAAGGTACAACTTTAGTTGTTTGTGGAGACACACCGCTCATTACAGCTCATACGTTACAAAAATTAATTGAGCATCATGAAAGTACTCATGCGCAAGCGACAGTATTATCAGCAACTGCTCAGATTCCGTTTGGTTATGGGCGAATTGTTCGCGATGAACAACTTAGACTACAACGTATTGTTGAAGAAAAAGACGCGTCAGAAGCACAAAAAGCATTAACGGAAATTAGTTCTGGAATTTTTGCGTTCGATAATCGAGTTCTTTTCTCTAAATTAGAAGAAGTTAAAAATGATAATGCTCAAGGTGAATACTACTTGCCAGATGTGATCAGCTTAATCTTAGCTGATAATGGCGTCGCTGAAGTTTATCACACAGACGATTTTAATGAGATTATGGGTGTAAATGATCGTGTCATGTTAAGTAATGCGGAAAAGGCGTTGCAACAACGTATTAACATTGAGCATATGAGAAATGGTGTAACTATTATCGACCCTACAACTACATTTATTGGACCAGATGTCAAAATAGGTATGGATACAATTATTGAACCTGGTGTACGTATTAATGGTGAAACAGAAATAGGAGAAGAAGCTGTCATCGGTCAATACTCTGAAATCAACAATAGTCATATTGGCTCAAAAGTTGACATTAAACAATCAGTTATTAATGATTCAATCGTTGGTGATAAAACAAAAGTTGGACCATTCGCGCAACTAAGACCTGGTTCAAACTTAGGTTCAGATGTAAAAGTGGGTAACTTTGTCGAAGTGAAAAAAGCAGATCTTAAAGATGGGGCTAAAGTATCTCACTTAAGTTATATTGGAGATGCTGAAATCGGTGAACGTACAAACATTGGTTGTGGTTCAATCACAGTAAATTATGATGGTGTTAATAAATTTAAAACGGTTGTAGGTAAAGATGCATTTATTGGATGTAATACTAACTTAGTGGCACCTGTAACTGTTGGTGACGGTGTGTTAATCGCTGCAGGTTCAACAATTACCGACAACGTCCCTAATGAAAGTTTAGCCCTTGCGCGTGCCCGTCAAATCACAAAAGAAGGATATCTCAAAAAATAATTTTTTGATAAAATTTGGTATCTCTTTTCCACAATTTTTTGTTGAACATAGTAAAAGCGATTAATTTTTTATATAATGAAAGTGTCTAAGTTAAAAATTGGAGGACTATAAATGTTAAATAATGAATACAAAAATTCATCTTTAAAGATTTTCTCTTTAAAAGGAAATGAGCCATTAGCACAAGAGGTAGCTGATCGAGTAGGGATTGAATTAGGGAAATGTTCTGTTAAACGCTTTAGCGATGGAGAAATTCAAATCAATATTGAAGAAAGTATTCGTGGATGTGATGTTTTCATTATCCAACCAACTTCAAATCCGGTTAATTTACACTTGATGGAGTTATTGATCATGATTGATGCTTGTAAGCGTGCATCAGCAGCTAATATCAATATTGTGGTTCCATATTATGGCTATGCACGTCAAGATAGAAAAGCACGTAGCCGTGAACCTATTACAGCTAAGTTAGTAGCTAACTTAATTGAAACAGCTGGTGCTAATCGCATGATTGCATTAGATTTACATGCACCACAAATTCAAGGATTCTTTGATATTCCAATTGACCATTTAATGGGTGTACCAATCATTGGTCAACATTTTGAGAATGACCCTAACATTGACCCAGAAGAATGTGTCGTAGTATCACCGGACCACGGTGGCGTTACACGCGCACGTAAACTTGCTGACATTTTAAAAACTCCGATTGCAATTATTGATAAACGACGTCCTAAACCAAACGTAGCAGAAGTAATGAATATTGTTGGTGAAATTGAAGGACGCACTGCGATTATTATTGATGACATTATTGATACAGCAGGAACAATCACTTTAGCTGCGCAAGCTTTAAAAGATAAAGGTGCTAAAGATGTGTATGCTTGTTGTACACACCCAGTTTTATCAGGTCCTGCTAAGGAGCGTATCGAGAATTCAGCAATTAAAGAATTAATCGTTACAAATTCAATCTTATTAGATGACACACGTAAACCATCAAACACTAAAGAATTATCAGTAGCTGGATTACTTGCTCAAGCAATTATTCGAGTATATGAACGTGAATCAGTAAGTGTATTATTTGACTAAAGTTTACAATTGCGTTTGACTTATACATTTCAACCGTGTATAATACATTCGTTCGTGGTTTTACGAACTAATAAACACTTACAAGCAACTTATAAAGTTGATGGGTAAGTGAAGGGAAGTCCAGAACTTTATATTCTCACGATAATAAGTATCTAGACTTGAAAATGAAAGGTGGAAATACGAATGGCTTCATTAAAGTCAATCATCCGTCAAGGTAAACAAACACGTTCTGACCTTAAAAAATTACGTAATACAGGTAAAGTACCTGCAGTAGTTTATGGTTATGGTACTAAAAATACTTCAGTTAAAGTTGATGAAGTTGAATTCATCAAAGTTATCCGTGAAGTAGGACGTAACGGTGTTATCGATTTAGGCGTTGGTTCTAAATCAATCAAAGTTATGGTGTCAGATTATCAATTCGACCCACTTAAAAACCAAATTACACACATCGACTTCTTAGCAATCAACATGACTGAAGAACGTACTGTTGATGTACCAGTTCACTTAGTAGGTGAAGCTGCTGGTGCTAAAGAAGGTGGCGTAGTTGAACAACCATTATTCGACTTACAAGTTACAGCAACTCCAGAAAATATCCCTGAATCAATTGAAGTTGACATTACTGAATTAGAAGTTAATGACAGCTACTCAGTTTCAGATATTAAAGTTTCTGGCGATTTCACAATTGAAAACGACCCAGAAGAATCTGTTGTAACAGTAGTTCCTCCAACTGATGAACCTACTGAAGAAGAAGTTGAAGCTATGGAAGGTGAAGCAGCAACTGAAGAACCTGAAGTAGTTGGTGAAGAAAAAGAAGAAGATAGCGAAGAAGAAAATAAAGACGAAGAATAATTCGTTGATTGTTATCTTTATGGGAGTGGAACATGAATTCTTAATGAATTCTGTTCTACTCCCTTTTTGTGTTATTATAGGGAATGTTATAAAATAATGAATAATTGATATATGCACAATTCTATTCAGTTAGTCGTTATAAATGAATCACAATGGAGGTAACATCGTATGAAATGTATTGTGGGTCTTGGGAATATAGGCAAGCGATTTGAGTTAACAAGACACAATATCGGTTTTGAAGTCATTGATTACATTTTGAAGAAACATAATTTCTCATTAGATAAACAAAAATTTAAAGGTGCTTATACTATTGAACGTTTAAATGGTGACAAGGTTCTATTTATTGAACCAATGACTATGATGAATCTTTCTGGTGAAGCAGTAGGGCCATTAATGGATTACTATAATGTTGAAGTGGAAGATTTAATCGTCTTGTATGATGATTTAGATTTATCTCAAGGTCAAATCCGCTTGCGTCAAAAAGGTAGCGCTGGAGGACATAATGGTATGAAGTCTATCATTAAACATTTAGGTACAGATCAATTTAAACGAATTCGTATTGGCGTAGGGAGACCAACGAATGGTATGTCAGTACCTGATTATGTATTACAGAAATTTTCAAAAGAAGAGATGATTACTATGGATAAAGTGATTGAACATTCAGCACACGCTGTGGAAGCTTTTATTGAAAGTTCACGCTTCGACCATGTAATGAATCAATATAATGGAGAAGTCAATTGAGACCTATCATTTCAGACTATATTCAAAATGATAAACGTTTCCAGGAACTCGATGATGTATTCGGTCATCAAAACATTCTTGTTACTGGTCTCTCTCCCTCTGCGAAAGCTACGATTATCGCTGAAAAGTATCTAAAAGATCAAAAACAAATGTTGTTAATCACTAACAACTTATATCAAGCAGATAAATTAGAAACTGATATTTTACAATATATCGATCATTCTGAAGTTTATAAATATCCTGTACAAGATATTATGACTGAAGAATTTTCAACGCAAAGCCCTCAACTTATGAGTGAACGTGTAAGAACACTGACTGCATTAGCTCATAATAAGAAAGGGTTATTTATCGTTCCTTTGAACGGATTGAAAAAGTGGCTCACGCCATTTGAACTATGGAAAGATCATCAAATTACGCTTAGAGTAGGCGAGGATATAGATGTCGATGAATTCTTAAATAAATTAGTGAATATGGGATATCGTCGCGAGAGTGTTGTATCACATATAGGCGAGTTCTCATTGCGTGGAGGCATTATCGATATTTACCCACTCATAGGTCAACCTGTTCGAATAGAATTGTTTGATACAGAAGTTGATTCAATTCGTGACTTCGATGTTGAGACGCAACGTTCAAATGACAATATTGAAGAAGTTTCAATCACAACAGCAAGTGATTACGTTATTACAGATGATGTCATTCAACATTTACAATCAGAATTGAAGACCGCATATGAAGCAACACGACCAAAAATTGACAAGTCTGTTCGTAATGATTTGAAAGAGACATATGAAAGTTTCAAGTTATTTGAAACAACGTTTTTTGATCATCAATTATTACGTCGTTTGGTGGCATTTATGTACGAGCAACCTTCAACGCTTATTGACTATTTTGCAAAAGACGCCATCATTGTAGCTGACGAATATAATCGCATTAAAGAAACTGAAAAGACGCTAACAACTGAAGTGGACGATTTCATTCAGAACTTAATAGAAAGTGGAAACGGATTTATCGGTCAATCATTTATGCAATATGATGGTTTTGAGTCGTTATTGAAGGATTATCCAGTGACGTACTTCACTTTGTTTACGTCCACTATGCCTGTTCAGTTACAACATATTATTAAGTTTTCTTGTAAACCAGTACAACAGTTTTATGGGCAATACGATATTATGCGTTCTGAATTCCAACGCTATGTACACAACGACTATCATATCGTGGTGTTAGTTGAAACTGAAACGAAAGTTGAACGAATTCAATCGATGTTGAATGAGATGCATATACCAACTGTTACTAATGTTCAAAATGACATTAAATCTGGCCAAGTCGTCGTTACAGAGGGCAGTCTTTCAGAAGGTTTCGAATTACCTTATATGCAACTTGTTGTTATAACTGAGAGAGAATTGTTCAAAACAAAACAAAAGAAACAGCGTAAACGTACTAAAACTTTATCTAATGCTGAAAAAATCAAGTCATATCAAGACCTTAATGTTGGTGACTACGTCGTACATGTACATCATGGGGTAGGGCGTTATCTTGGTGTTGAAACTTTAGAAGTTGGAGATGTTCACCGAGATTATATTAAATTGCAATATAAAGGCACAGACCAACTCTTTGTACCAGTCGATCAAATGGATCAAGTTCAAAAATATGTTGCTTCAGAAGATAAGTCGCCTAAATTAAATAAACTTGGTGGCTCAGAATGGAAGAAAACAAAAGCTAAAGTTCAACAAAGTGTCGAAGATATTGCTGATGAATTAATCGCATTATATAAAGAACGTGAAATGTCGGTAGGTTATCAATATGGTGAAGATACCGCTGAGCAAAGTGCATTTGAAATGGACTTCCCATATGAATTAACGCCTGACCAAGCGAAATCGATAGACGAAATTAAAGGTGATATGGAACGCGAGCGACCAATGGATCGTCTATTATGTGGTGACGTAGGTTATGGTAAAACAGAAGTTGCTGTTAGAGCAGCTTTTAAAGCAGTAATGGAAGGGAAACAAGTTGCATTTCTTGTACCTACAACGATTTTAGCGCAACAACATTATGAAACGTTAATTGAACGAATGCAGGATTTTCCAGTACAAATTGAATTGATTAGTCGATTCCGTTCAACTAAAGAAGTCAAAGAAACTAAAGAAGGTCTTAAATCAGGATACGTTGATATTGTTGTTGGAACACATAAATTATTAGGCAAAGATATTCATTATAAAGATTTAGGATTATTAATAGTCGATGAAGAACAACGTTTTGGTGTACGTCATAAAGAACGTATTAAGACAATGAAGACGAATGTAGACGTACTGACGTTAACTGCAACGCCTATTCCTAGAACTTTACACATGAGTATGCTAGGAGTACGGGATTTATCAGTCATTGAGACACCTCCAGAAAATCGCTTCCCTGTACAAACTTATGTGTTAGAACAAAATAGTAATTTTATTAAAGAAGCTTTAGAACGAGAATTATCACGTGATGGACAGGTATTCTATTTATACAACAGAGTTCAATCCATTTATGAAAAGCGTGAACAATTACAGATGTTAATGCCGGATGCTAATATTGCCGTTGCACATGGTCAGATGACAGAACGTGATCTTGAAGAAACAATGCTAAGCTTTATTAATGGCGAATTTGATATTTTAGTGACTACAACGATTATTGAGACAGGTGTAGATGTACCTAACGCGAATACTCTAATCATTGAAGAAGCAGATCGCTTTGGATTAAGCCAATTGTATCAATTGCGCGGTCGTGTAGGACGCTCAAGTCGAATTGGCTATGCATACTTCTTACATTCTGCGAATAAAGTGCTAACTGAAACTGCAGAAGAAAGATTACAAGCTATTAAAGAATTTACTGAATTGGGTTCAGGATTCAAAATTGCTATGCGTGATTTAAATATTCGTGGTGCCGGAAACTTACTAGGTAAACAACAACACGGCTTTATTGATTCGGTTGGCTTTGACTTGTATTCACAAATGTTAGAAGAAGCGGTTAATGAAAAACGTGGAATTAAAGAAGAAGAACCAGATGCACCAGAAGTAGAAATGGAACTCAACTTAGATGCCTATTTACCTGCAGAATACATTCAAAATGAGCAAGCAAAAATTGAAATTTATAAAAAACTACGTAAAGTTGAAACAGAAGAACAATTATTTGATATTAAAGACGAATTGATAGATCGATTCAATGATTATCCAGTTGAAGTTGAACGTTTACTTGAAATGGTTGAAATTAAAATACATGCGCTACATGCAGGGGTAACTTTAATTAAAGATAAAGGTAAGCAAATTGAAGTGTCATTATCAACGAAAGCAACAGAACAAATGAACGGTGAAGAACTGTTTAAACAAACACAACCTTTAGGACGTGCAATGAAACTAGGTGTTAAAGAAAATCGCATGCATGTAACACTTACCAAGTCTAAGCAATGGTTAGATAACTTGAAATTCCTTGTGAGATGTCTTGAAGGAAGTATGGTTATTGAAGATGAAAACTAAAAGCATATCAGAATCTAAATCTACACAATCGTTATCATCTAAGAGTTCAAACGAGTTCAAACACATTGAACCCTCTAACTACACAGCGTTCAATGGCGTTGTGATTCTAACCCTTGCACTCATCATAGTTAAAATTTTAAGTGCAATTTACAGAGTGCCTTACCAAAATGTTCTCGGAGATACTGGGTTGTATGCTTATCAACAAATATATCCAATTGTGGCGCTAGGTATGATTTTATCTATGAATGCTATTCCAAGTGCGGTAACGCAAACGCTGGGTATTAATGGACAACCGTCTTCGTTTTCAAAAGTGCTAATACGATTTCAAACGTTAGGCATAGTAATATTTTTAATGCTCTTATTATTAGCGCACCCAGTGGCTATATTGATGGGAGATTCAAGACTTGCACCTATGATACGAATGGCAAGTTTGAGTTATTTATTTATTGGTATATTAGGTGTGTGTCGTGGTTATTATCAAAGTCAAAGACGTATGAATATACCCGCTATTTCCCAGGTTATTGAACAAATCATTCGTGTTGGTCTCATCATTGTAGCCATTGGTTTATTTATGATTAAAGATTGGTCGATATATCAAGCAGGAACGATTGCTATTTTAGCTTCTGCACTTGGTTTTTTAGGTTCAAGTCTCTTTTTAATAGTTATGAAACCTTTCTCTTTTAAGATGCAGAATTTATCAGCAAATATACCTTGGAAAGACTTACTTATGGCTACACTTGTATTTGCATTGAGCCAATTATTGGTCATATTATGGCAATTTATAGATAGCTTTACAATCGTTCATACACTACAATCACACGGCCTACATTTTAAAGAAGCAATCATGCAAAAAGGAATTTATGATCGTGGTGCTTCATTTATACAAATGGGTTTAATTGTTACGACAACTTTTAGTTTTGTGTTAATCCCACTTTTAACTGAAGCAATCGAACAACGAAATCAAATTAAAATGAATCGTTACGCTAATGCATCGCTTAAAATCACTATATTAATTAGTTCAGCAGCTGGTATAGGATTAATTAATTTATTACCTATGATGAATGCAGTCTTCTTTAAGACCAATAGTTTAGGTTTTACACTTGGATTCTATATGTTAACGGTTATCTGTGTATCGCTTATAATGATGGATATTGCATTATTACAAGTACTCAATTGCATTCGTCCGATATTGATTGGTGTAACTATTGGCTTAGTAGTGAAAGCGATACTCAACGTCCTATTGATTCATCATTATGGTATTGCTGGCGCTAGTATTAGCACTGTTTTGTCCCTTATTTGTTTTGTAATTATATTGCATAAAGAAGTGCTTAAGCAGTATCACTTTAGTCAAATGAAACCATTCATTTTGAAAATGTTTACTGCGCTTGTCATCATGACGATAATCATTCAAATTATTATGCAGATATTACCTCAAGTGGGACGTATAGGTGGACTTATAGAGTTAGTTGTTGTGGCAATCATAGGCATTGCCGTATTATTAATATTAGTTATATATATGAACATCTTAGGTTATAAAGAATTAAAACATTTGCCATTTGGCGAAAAGCTTTATCATATAAAGAAAGGACGACATTAATGACACATACAATTACAATTGTTGGTTTAGGAAACTACGGTTTAGATGAGTTGCCACTCGGTATATATCGTTTTTTAATACAACAACCGCTTGTTTATACTAGGACACTAGACCATCCTGTAATTAATGAATTACAAGATGAACTTAAATTCGAAAGTTTTGATACTATTTATGAAAAGAATGAAGATTTCGATTCTGTGTATCAACAAATTGTTGATGTATTAATAGAAAAAGCGCAATCACAAGATGTTGTCTATGCCGTACCTGGACATCCACGTGTAGCTGAAACAACGACGGCCAAGTTGTTAGACTACAATGACCATCATCAAGACGTGAATGTTAAAATGCTAGGTGGTAAAAGTTTTATTGATGATATCTTCGCAGCGATTAACCAAGATCCTAACGATGGTTTCACTTTGTTAGATGGTACGGCATTGACCGAACAGTTATTAAATGTGCGTACACATACACTTATTACTCAGGTATATAGTGCTATGGTTGCAGCAGATATTAAAATTACTTTGATGGAACATTATCCAGATGATTTTCCAGTCAAAATAGTGACTGGCGCACATAGCACTGGCGCCTCTGTACTAGAGGTACCTCTATTTGAACTTGATCATCACGAAGACGCATTTAATAATTTAACAAGTGTCTACGTTCCTAAAGTGACAAATGATGAAGTATTATATCGAAACTTTGATTATGCAGTAGAGATTATAGATCGCTTAGTCGATGATGAAACTGGTTGTCCATGGGATCGTGTTCAAACTCATGCCTCCCTCAAACGCTATCTATTGGAAGAAAGCTTTGAATTATTCGAAGCAATTGATAATGAAGATGATTGGCACATGATAGAAGAATTAGGAGATATCTTACTTCAAGTTCTCTTACATGCAAGTATTGGCAAAAAAGAAGGCTATATGGACATTCAAGAAATCATTGAAAGCTTAAGTGCTAAGATGATTCGTCGTCATCCACATATTTTTGGTGATGAAAAAGCAGCATCGATAGAAGAACTAAATGACATTTGGCAGACAGCTAAAAGTAAAGAAGGTAAAGCACCACGAGTTAAATTTGAGAAAGTATTTGCAGACCACTTCATGGCATTGTATGATAAAACCAAAAATAAGGATTTTGATGAAGAAACCCTTAGAAACTTTTTGCAACAAGGGGAGAAAGATTCATGAGATTAGATAAATATTTAAAAGTATCGCGACTTGTTAAACGTCGTACTTTAGCGAAAGAGATAAGTGATCAAGGACGTATTACCATTAATGGGAATGTAGCTAAAGCTGGAACAGATGTTAAGGTAGAAGATGAATTAGTTATTCGTTTCGGACAAAAGCTTGTTACAGTTAAAGTAACTGGTTTAAGCGAACATGCTTCTAAAGAAAATGCTAAAGGTATGTACGATTTAATTAAAGAAGAACGTATTAATCAGAATCAATTTGAAGAAGAATAGACTGAAGGAGGTGACAAGCAATGAGTAAAAAGGTAGAAGAAATAGGAAATCAGTATACCTCCGATAAAAATCGAAAAAGGCAACGACAACAAAAGAAAATGCGTGTTGTTAGACGAAGAGTAACTGTATTCGGTGGGATATTATTAGCGATTATAATTATTCTATCCATCATGCTTGTCGTCCAAAAACAAAGCAATGATAAAGCAGCAGTTGAGCGTAAACATAAAGAGGAACAGTTTCAGAAAAAGCAAGACGAGGAAATCGCATTAAAAGAAGAACTTAGTAATTTAAATAATAAAGACTACATAGAGAAAGTAGCAAGAGACGATTATTACCTGAGCAATAAAGGTGAAGTTATTTTTAAATTGCCTAATAATGATGATTCTAAGTCTAAATCCTCTAATGACAACTGATAACATTAAGGATAATCGTTTTTCTTAAATAAGAATGAATTATCTGGTTTTATAGCATTGTGAAAATATTAAAACAGGAATATAATAAGGTTAAAATCGAATCAAAATCGGGAGGATTTATTTAGAATATGTCAATCGAAGTAGGAAACAAGCTAAAAGGTAAAGTTACTGGTATCAAAAAATTTGGTGCATTCGTAGAGTTACCTGAAGGGAAAAGTGGCTTAGTTCATATCAGTGAAGTGGCTGATAACTATGTTGAGAATGTTGAAGATCACCTATCAGTTGGAGACGAAGTTGAAGTTAAAGTCTTATCTATTGCAGATGACGGTAAAATTAGCCTTTCAATAAAAAAAGCAAAAGATCGCCCTCGTAGACCACAACATAAATCAAATCACAATAGATCACCACAACAAAAAGGTGAAGATTTTGAAAAGAAATTAAGCAATTTCTTAAAAGATAGTGAAGATAAATTAACATCTATTAAACGACAAACTGAATCAAGACGTGGCGGTAAAGGTTCAAGACGCTAATTTATAATATATTACTTATATAATAATTGGTAATAGCAAAGGTAACATTCACAGTAAGATAAACAATTGTCGTCCTATCGAATTGCCCTTTATTTTATGTAAGATATGTTATTTTTGCGGGGTGGAACTTAAAATTCAACAATGAATTTTAGTTCCACTCTTTTTTTGATGACTACATTGCAATATTGCAATAAGGTATATTCATGTTATTAAGGAGGTCTTTGTGTTGAAAGTTAATACGTCACTATGGAACAATACTGAACATATTGTGATTGCTGTTTCGACAGGTGTAGATAGTATGTCACTCTTCCACAATTTACTTTCACAATCATCTCGTACTTATAAACAATTGACCTGTCTTCATGTTAATCATGGCTTACGAGAAGCATCACATAAGGAAGAAGCGTTTATAGAAGCATTTTGTAAACAATATGAGATAACTTGCTATGTAAAGCATTTGAATTTAACGGATGTAGTAGCGCAAGGGAAGAGTATACAAGCTGATGCTCGACAATTGCGTTATGAGTGGTTTGACGAAATGATGAAAAGGTTAGATGCAGATGTATTACTTACAGCACATCATTTAGATGACCAGCTAGAAACAATCTTCTATAGACTATTTACTGGACGTTCTACACGAAGTACTCTAGGGATAGATGTTCAATCAATTCGTAATCATTACACAATATGTCGGCCATTACTTGAAGTTTCAAAAGAAGACATACGCGACTATCAGCACAAATATCAAGTTCCTTATTATGAAGATAGCTCAAACAGTGACAATAAATATGTTAGGAATGACATTCGCAATCGACTATTACCAGCGATTAATCAAAATGCAGATCTTGATAGTACGCATTTACTAAAATTGAAACGTTGGCATGATATTCAATTACAGGAGAGTCGAAAAAAAGCCCAATCCTTTATAGAGAATGATTGTCTAATTAATAAAAATGGAACTCAAATACAATTTTCACGAAATGCATTTAATCAACTTGATGATATAGCTAAAATGATATTGTTAGATCAGCTCTTCGAACAACTGCAGTTGAATAAGGCATTTTCAGAGAAACAATATCATGAATGGTTTCATCAGATTAGTAATCAAATCGCACAATTTGAGATATCCCTCACTGAAAAATGGATAATTCAAATAGCATATGATAAATTTATTATATTGGCGAAAAATGAGCCGTCATTATTAGATAATCAAATCGTGAATGATGCAGATACATATCGTTTCGGACATTATCTCGTTGTTATACATCCGACGATTCCTAAACAACAATTACCATTATTGATACGAACTCGCCACAATGGAGATAAAGTCGAACTAAATGGACAAAAAGGTCATAAAAAAGTGAGTCGTTTGTTTATAGATCACAAAATTCCAAATGATGTGCGCATGCAAATGCCATTAATTGAAGATCAATACCATCAAATTATTGCTGTAGGTAATTTATATATTGCTAAAGCATATAATCAACATATAGAAATCAAAAAAATTGGAGATGAATAACGAATGAAAGACGATTTAAAAGAAATATTGTTAACTGAAGAAGATATACAAAATATTTGTAAAGATTTAGGAGAACAATTAACTAAAGATTATAAAGATAAACCACTTGTATGCGTGGGTATTCTAAAAGGTTCTGTTATGTTTATGGCAGACCTAATTAAACGCATCGACACACATTTAGCAATTGATTTTATGGATGTTTCAAGCTATCATGGCGGAACTGAATCAACTGGTGAAGTTCAAATCTTAAAAGATTTAGGTTCATCTATTGAAAATAAAGACGTCCTAATCATTGAAGATATTTTAGAAACAGGTACAACATTGAAATCAATTACTGAATTATTGCAATCACGTAAAGTTAATTCACTTGAAATTGTTACATTACTGGATAAACCAAATCGTCGTAAGGCTGATATTGAAGCTAAATATGTTGGTAAGAAAATTCCTGATGAATTTGTTGTAGGTTATGGATTGGATTACGCTGAACATTATCGGAATTTACCTTATATCGGCACATTAAAACCAGAAATTTATAACAAATAAGTGAAATTCATTTAGATGTTAATATAATTAAATCGTGTTTAAGATATAATAACTATACTTAATAAATGAATTAGTGTAGACTCATTTTATATGCTTAAACACATTTTAAAAACTTATCGTTTTTTAGAGAATTTAAGTTTTAAAAAGTTTGATAACACAAGGATTTTGAAAAGTATTACAAAAGTTGAAATGCTAGCCTTTAAGAGAAGTGTTGTGTTACAATTTTTGTTAGCTTTATTATAGAAATAGGAGGAAATGACGCATGCAAAAAGCTTTTCGCAATGTGCTTGTTATCGCAATTATTGGCGTTATTATATTCGGCGTATTTTCTTACATAAATGGGAATGGCAATACACCGAAACAACTTTCCTATTCACAGTTTGTAGAGAAATTGGATAAAGGTGATTTAAAGACCTTAGAAATCCAACCTGAGCAAAATGTGTACTTGGTAAGTGGTAAAACAAAAAATGATGAAGATTACTCTTCAACGATTTTATACAATAACGAAAAAGACTTACAAAAAATTACAAATGAAGCAAAAAGCCAAAAAGGACTAGATTTTAAAGTTAAAGAAGAAGAGAAACAAAGTGTCTTCGTAAGTATGTTGACAACATTAATTCCTGTATTAATTATTGCTTTCCTATTCATTTTCTTCCTTAGCCAAGCACAAGGCGGCGGCGGTGGCGGTCGTATGATGAACTTTGGTAAATCCAAAGCTAAAATGTACGATAACCAAAAACGTCGTGTACGATTCTCAGATGTCGCTGGTGCAGATGAAGAAAAACAAGAATTAATTGAAATAGTAGATTTCTTAAAAGATAATAAGAAATTCAAACAAATGGGTTCAAGAATACCTAAAGGTGTATTACTTGTAGGCCCTCCTGGTACAGGTAAAACATTACTAGCACGTGCCGTAGCTGGTGAAGCGGGTGCACCATTCTTCTCAATCAGTGGTTCAGACTTTGTTGAAATGTTCGTTGGTGTCGGTGCAAGCCGTGTGCGTGACTTATTCGAAAATGCGAAAAAGAATGCACCATGTATTATCTTTATCGATGAAATTGATGCAGTAGGACGTCAACGTGGTGCAGGTGTTGGTGGCGGTCACGATGAACGTGAACAAACGCTTAACCAATTACTAGTTGAAATGGATGGTTTCGGTGAAAACGAAGGTATTATCATGATTGCTGCAACTAACCGTCCTGATATCTTAGACCCAGCGTTACTACGCCCTGGTCGTTTCGATAGACAAATTCAAGTTGGCCGTCCAGATGTTAAAGGTCGTGAGGCTATTCTTCATGTACACTCTAAAAACAAACCACTTGATGAAACTGTCGACTTAAAAGCTATTTCACAAAGAACACCTGGCTTCTCAGGGGCAGATTTAGAGAATTTATTAAATGAAGCATCTTTAATTGCTGCACGTGAAGGTAAAAACAAAATTGACATGCGTGATATCGAAGAAGCTACAGACCGTGTTATTGCTGGTCCAGCTAAAAAATCACGTGTCATTTCAGATAAAGAACGTAATATTGTAGCTCACCATGAAGCGGGTCATACAGTTATCGGTATGGTACTCGATGAAGCAGAAGTTGTTCATAAAGTAACAATTGTTCCTCGTGGACAAGCTGGTGGTTACGCAATGATGTTACCTAAACAAGATCGTTTCTTAATGACAGAACCTGAATTATTAGATAAAATTTGTGGTTTATTAGGTGGTCGTGTATCCGAAGATATCAATTTCCATGAAGTATCAACTGGTGCATCAAATGACTTCGAAAGAGCAACTCAAATCGCACGTTCTATGGTTACTGAGTATGGTATGAGTAAAAAACTTGGACCATTACAATTCTCATCTAGCGGCGGTGGACAAGTATTCTTAGGTAAAGATATGCAAGGTGAACCTAACTATTCTGGTCAAATCGCTTATGAAATTGATAAAGAAGTTCAACGTATTATTAAAGAACAATATGAACGTTGTAAACAAATCTTATTAGACCATGAAAAAGAACTTAAACTTATCGCTAAAACATTGTTAACAGAAGAAACATTAGTAGCTGAACAAATCCGTTCATTATTCTATGATGGTGTATTACCTGAAGTAGATTATGATGCTGCTCGTGTTGTTAAAGATGAAGATTCTGACTATAGCGAAGGTAAATATGGTAAATCTTACGACGATATCCGCGAAGAACAACTAGAAGAAGGAAAAGAAGACATGCGAGAAGATCGTAAAGAAGATAATGACATGAATCGCGAACGTAGACATCGTCAAAGAGATGATAGAGATAATCAAACAGGACATGATCAATTACGTGACGGTTCAAATGGAGACAATGATCAACATCGTGGACATTCAAATAATGAAGAAGACACAGGTCATGAACAATCTCCAAATATTGACAAACCATATAATCCAAACGATCCAAACAACCCTAGCAATAGATAAGTTTAAACTGGATTATTATCTCCTTTGAGTAAGGCAATTCCCCTTAGTCAAAGGAGATTTTTTAATATGTAGTGATCGTCAAAGAGACAATATTAGAGTTGAAAGCAAGTTACTTCATATTCTTATTAAACAAGTGTAGAATAAGTATCCTTAAAGGGAAAATATAGAAATAATTGAAAGATTAAAGTATAAATAATATCAATATAAAAATAAATGTACTAAAGGAGTTTATAAGGATGACACATGATTATATCGTTAAATCACTAGCTTTCGATGGAGAAATACGTGCGTACGCTGCGCTAACAACTGAATCAGTGCAAGAAGCACAAACACGTCATTATACTTGGCCAACAGCTTCAGCTGCTATGGGCAGAACAATGACAGCAACTTTATTAATGGGTTCGATGCTTAAAGGTGAACAAAAATTAACAGTAACAGTTGATGGTAAAGGACCTATTGGAAGAATCATTGCGGATGCAGATGCTGAGGGTAATGTACGTGCGTATGTGGATAAACCACAAACGCATTTTCCATTAAATGAACAAGGTAAATTAGATGTTAGACGAGCAGTTGGTACAGACGGGTCCATCCAAGTTGTGAAAGACGTTGGTATGAAAGATTATTTCTCAGGTGCAAGTCCGATTGTATCAGGTGAATTAGGAGAAGACTTCACATACTATTTTGCGACAAGTGAACAAACACCTTCATCAGTTGGTTTAGGTGTGTTAGTAAATCCTGACAATTCTATTAAAGCTGCTGGAGGATTTATTATTCAAGTAATGCCAGGCGCTAAAGATGAAACTGTAACAAAATTGGAAAATGCTATAAATAATATGCAACCCGTTTCTAAGTTAATTGAACAAGGATTGACACCAGAAGGTATTTTGAATGAAATTCTTGGTGAAGATAACGTTCAAATCTTAGAAACTATGCAAGCTCAATTTGAATGTAACTGTAGTCATGAGAAGTTTCTAAATGCAATTAAAGGTTTAGGAGAAGCTGAAATCCAAGATATGATTAAAGAGGATCATGGCGCGGAAGCTATTTGTCACTTCTGTGGTAATAAATATAATTATTCAGAAGCTGAACTTGAAGACCTATTAGCTTCAATGAATGCATAATTAAAAATATACTAAAGGCGATAAACCATCACGTGTTTATTGCCTTTTTTATAGGGAAACTAAAATAATGTAAAAGTAAAATGTAACTTCAATCCTAAAATAAGAGAATTAGCTTTGTCTTTTTAGAAAATTCTGATAGAATATAGTTATATCCGATAGAAAAACTAAGTTTTAAATTAGAAAGTTAAAGGAGCGTTTTTTCGATGGCACAAAAACCTGTAGAAAATATTACACAAATTATTGGCAACACACCGGTAGTAAAATTAAGAAACGTAGTAGATGAAGATGCGGCAGATGTATATGTAAAATTAGAGTATCAAAATCCAGGTGGCTCTGTAAAAGACCGTATTGCTTTAGCAATGATTGAAAAAGCTGAAAAAGAAGGAAAAATTAAACCTGGTGATACAATTGTAGAACCAACAAGTGGTAATACTGGTATTGGTTTAGCATTTGTTTGTGCAGCTAAAGGTTATAAAGCAGTATTTACTATGCCTGAAACAATGAGTTCTGAACGTCGCAACTTATTAAAAGCATATGGTGCGGAATTAGTGTTAACACCTGGATCTGAAGCAATGAAAGGTGCTATTAAGAAAGCTAAAGAATTGAAAGAAGAACATGGTTATTTCGAACCTCAACAATTTGAAAATCCAGCTAACCCTGAAGTACATGCATTAACAACTGGTCCTGAATTAGTTGAACAATTTGAAGGCAAACAAATTGATGCTTTCTTAGCAGGTGTTGGTACTGGCGGTACACTATCTGGTGTAGGTAAAGTCTTAAAAGAGAAATATCCTAACGTTGAAATTGTAGCAATTGAACCAGAAGGATCTCCTGTATTAAGTGGTGGAGAACCTGGACCACATAAATTACAAGGTTTAGGTGCTGGCTTTGTACCTGATACTTTAAATACTAATATTTATGATAGTATCATTAAAGTTGGTAATGAAACTGCAATGGAAACATCACGTCGTGTGGCTAAAGAAGAAGGTATCTTAGCAGGTATTTCTTCAGGCGCAGCAATTTATGCAGCAATCGAAAAAGCAAAAGAGTTAGGTAAAGGTAAAACAGTTGTAACAGTATTACCAAGTAATGGTGAACGTTACTTATCTACACCATTATATTCATTCGATGACTAATGATGATATAAGTTGATATTTGAATATCATGTTTTAAATAAGAAATGGCTGGTTTCGTAAAAGGCGGAGCCAGCTATTTTTTAGTATAAAGGTTCTTTTAGTTAACAATACTGAAATATAGACTAAATGAGTGTATCATGTGAGTATACATATTTATTTTTAAAACAAAGGATGATTGATAGTGGGTAAAACAAAAATTATGGGAATCTTAAATGTAACGCCTGATTCATTTTCAGATGGTGGTCAGTATAATTCAATTGATAACGCAGTTACACGTGCTAAAGAAATGATTGATGAAGGCGTAGATATTATTGATGTAGGAGGCGTATCAACAAGACCTGGGCACACAGAAGTGTCTTTAGAAGAAGAAATGCAACGTGTAGTGCCAGTTGTAGAAGAATTAGTAAAACTAAATGTACAAATTTCCATAGATACATATCGCAGTGAAGTTGCTGAAGCTTGTCTAAGATTAGGGGCCACAATGATTAATGACCAATGGGCTGGGTTATATGATCCTCATATTTTAGATGTAGTTGCTAAATATGAAGCGGAAATTGTGTTAATGCATAATGGAGATGGCCAACGTGACCAACCAGTTGTAGAAGAAATGCTATTAACACTTATAAAGCAAGCAAATAAAGCAGAAATGGCAGGGATTCCAAAACATAAAATATGGTTAGATCCTGGAATTGGATTTCCCAAAAGTAGAAAAGAAAAAAATGAAGTAATGGCTCGATTAGATGAATTAGTTGCTACAGAGTATCCAGTTTTATTAGCGACAAGTCGTAAAAGTTTTATTAGAGATATGATTTCTACTGATACGACACCTAAAGAAAGAGATGAGGCCACTGCTGCTACTACTGCCTATGGTATAATGAAAGGCATAAAAGCAGTTCGCGTACATAATGTTGAATTAAATGTACGTTTAGCTCAAGGTATAGATTTTTTGAAGGAGAATGAAAATGAACGACATGATCTTTCTTAAAGGGATGAAGTTTTATGGATATCATGGTGCACTCGCAGCTGAGAATGAAATAGGTCAAATTTTTTTAGTAGACGTAACTTTAAAAGTAGACTTATCAAAAGCGGGGCAGACAGATAATGTTAAAGATACTGTGCATTATGGTGAAGTATTTGAGGATGTAAAAGATATTGTTGAAGGTCCACCTTGCAATTTAATCGAGCATCTAGCTGAACGTATTGCAAAACGTATAAATTCACACTATAATCGTGTAATGGAAACGAAAGTCAGAATCACTAAAGAAAATCCACCTATTCCAGGTCACTATAATGGTGTAGGTATAGAGATAGTGAGGGAGAATCGTTAAATGGTACAAGCGTATTTAGGTTTAGGAAGCAATATTGGTGATAGGGAACAGCAATTACAAGAAGCTATTAAAATAATTGACAGTATTGAAGGCATTACTGTGACTAAAATCTCTCCAATATATGAAACTGCACCAGTAGGGTATACCGAGCAGCCTAATTTTTTAAATTTGTGTTTAGAAATTGATACAGAATTGGAGCCTAAAGAACTTCTTAAATATTGCTTAGAAACCGAACAACGATTACACCGAGTTAGAGACATTCGTTGGGGTCCAAGAACATTAGATGTCGATATTTTATTATATGGGGATAAGGTTATAGAAGAAGATGACCTTGAAGTTCCCCATCCGCGAATGAGTGAACGTGCTTTTGTGCTAATACCATTAAATGATATTGCACCAACACAAATTGAACCTCGTTCAAAAACTCGTATCTCTGATTTAGTCATACCAGATGACACAGTGAAGAAATATAAAGGTTAAGTAGTATTAATTATGTATTTAATTAATATTATTGAAATGCGAAAATAGTGATGATCATACTTTGAAAGTGATACATGTAATGTCAATTTTGTAAAACAATACAATTAAGTAACACTACATTAGTAATATGATATCCTATAAGTAATTTAGAAATAATCCATGGAATAATTTTCATTGAAATGAAATTTAAAGGAGAGAAAGTTATGTCAGAAGAAATGAATGACCAAATGCAGGTCCGTCGTCAAAAACTACAAGAATTAATTGATTTAGGAATCGACCCATTTGGAAAACGTTTTGAGCGCTCAGCTACTGCTAGTGAACTAAAATCACAATGGGATGAATTCTCTAAAGAAGAATTACATGATAAAGAAGATGAAAGTCATGTTTCGATTGCCGGACGTTTGATGACTAAACGTGGTAAAGGTAAAGCTGGTTTCGCACATGTCCAAGATTTGACTGGTCAGATTCAAATTTACGTGCGTAAGGACCAAATTGGCGAAGAAGATTTCGACAATTTATGGAAAGGTGCAGACCTAGGCGATATTGTTGGTATTGAAGGTGTAATGTTCAAAACAAATACTGGCGAGCTATCAGTAAAAGCTAAGACATTCACTTTATTATCTAAAGCGCTTAGACCTTTACCTGATAAGTTCCATGGTTTACAAGATATTGAACAACGTTATCGTCAACGTTATTTAGACTTGATTACAAATCAAGATAGTACTCAAACATTTATTAACCGTAGTAAAATTATTCAAGAAATGCGTAATTACTTAAATAAACAAGGTTTCTTAGAAGTTGAAACACCAATGATGCATCAAATTGCAGGTGGTGCAGCAGCACGACCATTTGTTACGCACCATAATGCACTAGACGCTACTCTTTATATGCGTATAGCAATTGAATTACATTTAAAACGATTAATTGTTGGTGGCCTTGAAAAAGTCTATGAAATTGGACGAGTATTCCGTAACGAAGGAGTATCAACACGACATAATCCAGAATTTACTATGATTGAATTATATGAAGCATACGCTGATTACCACGATATCATGGATTTAACTGAATCTATGGTAAGACATATCGCTCAAGAAGTATTTGGTTCTGCAAAAGTTCAATACAATGAAGAGGAAATTGACCTAGAGTCTGCCTGGACACGCCTTCATATTGTAGATGCAGTGAAAGAAGCTACAGGTGTAGACTTCTATCAAATTAAATCTGATGAAGAAGCAATCGCTGCAGCTAAAGAACATGGTATTGAAATTACTAATAATATGAAATATGGTCATATCTTAAATGAATTCTTTGAACAAAAAGTTGAAGAAACGTTAATTCAACCAACATTTATTTATGGACATCCAATTGAAATCTCGCCTTTAGCGAAGAAAAATCCAGAAGATCCTAGATTTACAGACCGTTTCGAGTTGTTTATCGTAGGTAGAGAACATGCGAATGCATTCACTGAATTAAATGATCCAATTGATCAACGTGAACGTTTCGAAGCACAACTTGTTGAAAAAGCACAAGGTAATGATGAAGCGCATGAAATGGATGAAGATTATATTGAAGCTTTGGAATATGGTATGCCTCCAACAGGTGGTTTAGGTATCGGTATCGATCGCTTAGTTATGTTGTTAACTGACTCTCCATCTATTAGAGACGTATTATTATTCCCTTACATGAGACAAAAATAGATTAAATTAAATATTAGAGATTGAGATAAAGTTTAGGGTTTATTCAAATGTTAACCTAATATATCTCAATCTCTTTTTTTATTTTGAGCCAGTTATTGTTAATAAAAGAGGCAAAAGGAATAATTAGTTTTCGATTTATATAAAATTAAGGGATTAAATATATTGGTGTGATAAAGGGTTATTATCAAAGGGAGAGTTACAAAAGTAAAAAAGAGTAGAGAAGTTATTATAAAACAATATAAAAAAGTGTAGTCAATATGCTTGCGATGTGCTAACATAGTAAAAGTGTTCAAAGAAGCGGAATCGACAAATAATAAACTTGTTAAATAAAAAAAGTTTTAAAAATTAGTTGACTTTGCTTTTTGAATGTTGTAAGATATAAAAGTCGTCGAAAACGAAAGTTAATTTTGTAAAATACTTGTAAAGATAACTTTAACAAAGTGTAAAATTAACTATTGAAAATTAAAATAATCGACATTATAATTAATTGAGTAAGTTATTGTCTGGTGACAATGGCAAGGAGGTCACACCTGTTCCCATGCCGAACACAGAAGTTAAGCTCCTTAGCGCCGATGG
>NODE_3_length_36045_cov_7.289007
TTGATTTAAGCGCATTTTCAGTTCAGTCAGCTACTGCGAATTTGCAAAATAGCATCATCATATTATTTATGTCCCAGACTCTTTTTGACATATTTAAAATGTTGAATATCTAACTTGAGTGATTGACAAAAATGTAGCGACAACCTATCATCAATAATGAAAACGTTTTCATTAAAGGTGGTACTATGGCAACAATAAAAGATGTAGCTCAGAGAGCAGGGTTATCTATATCGACGGTTTCAAGATATTTAAATCATCATCCTTATATTTCTGAGGATAAGAAAATTAAAATCCAACAAGCGATGGATGAACTTGATTATGTGCCAAATTTAGTCGCTATGCAATTGCGTTCTAACAAGTCGTATACGATTGGTATCATTGTACCTAGAATTACGAATCCATATTTCGCGTATTTGATTGATGCAATTGATAAAAAAATTAAAGGCACACCATACCATACGTTAATTATGCAAACATATAATGATAAAGAAGAGGAATTAAGATTATTAAATATGTTTAAGCAAAGACAAATTGCTGGTGTGATAATGGGCGCACTTGAAAATGACATAGAGGTTTTAGAGACGTATACGAAATATGGACCTATTATTTTATCGGCAGATCAGTCAATGCAGTCTGATAAAGTGAAGATTATACATACCACCCAACGTCAAACGACGTATGATGCCATTCAATACTTAATTAATAAAGGATATCGAAACATAGCTTATTGCACGGACAATAATTACTATGATCATTGCTTCAATAAACCTAGAAATGTCGGATTTAGAGTAGCGATGAAAGATAATGGTCTAGATATTAGAAATGAATGGATTTTTAATAATGTTCATACAATTGAAGATGGTGAGCAGATAGGGAAAATATTGTTGCGACAAGAACAGTTACCAGATGCTATATTTACAGGTAGCGATGAAGTGGCATTAGGGTTAATGCACTTTATGACTGCCCATCAAATAGATATTCCTAACCAAATCGCCATTATGGGATATGATAATCAACCCATTTCTAGTTTGTTGAAGATTCCATTATCGACAGTCAATCAACCAGTCAATGACATTGGTATGCAATTGATTAACTATTTATTGGCATTACTTGAAGAGACAGAATTTGAAATCAACGATAATGTATTAAAATTAAATATCGTAGAACGACAAAGCACATAAATAGAGTTTTCCATTTCGAATTTCAAACGAAGTGGAAGGTTTGTTTTGATTTATAAATCAAACAAGAATACTTGAATATTGTAAGTAATCATTTTTATGTGTAAAATGTAATTACATCTATGTATAATACATGCAAAAGTTAATAAGGGGATGAGTAGCATGGTAAATGTAAAAAAACAAAGAATGAAAGTTTACGTACTAGACAATGGACGCATGAAGATGGATAAAAACTTGATGTTTGCTAATTCAAACCAAGCGACGATGGATAATCCAAATCAGCCTAATGAAATGCATGAATTTCCTATTTACACTGTATTCATTGATCATCCTGAAGCAAAGATTTTATTCGATACAGCATGTAATCCAAATGCTATGGGAGATAATGGGCGTTGGATTACAGTAACACAAAAAGCGTTTCCATACTTTGCTGACGAAGCATGTCATTTACCTAATCGACTTGAACAAATTGGCATAGACCCTAAAGATGTTGATATTGTTGTGGCCTCTCACTTGCACTTAGATCATGCAGGATGTCTTGAATACTTTACAAATGCGACTGTCATAGTGCATAACGATGAACTCAATGGGACAATGCAATCTTATGCACGTAACCAAAAAGAAGGTGCGTATATATGGGCGGATATAGACGCATGGATTAAAAACGATTTAACTTGGAAGACTATGAAACGAGATGAAGATTATTTAAAACTCGTAGATGGCGTTAAGGTCTTGAATTTTGGCAGTGGTCATGCATGGGGCATGATTGGCTTAGAAATTGAAACTGAAGAACTTGGAACAATTATTCTCGCCTCAGATGCTATTTATACGAAAGAAAGTATGGAACCAACACTTAAACCTCCAGGTATCTTGTATGATTCGGTTGGTTGGACAAATTCTGTAGAAAAGATAAAAAAATTAGCAGCAGAGAAAAATGCACAAATTTGGTTTGGCCACGATGGAGAACAATTTGCCAAATTTCGAAAATCAACAGACGGATATTATGAATAGGGACTTTCAAGGGAGTGTTTAATTATGAAAACAAGAGCAGCAGTATTATATGAAATGGAAGCATCTCAACCTTATAAAGAATCGAAACCTTTAAAAATTGAGAGCTTAGAGTTAGAAGATCCTCATGAGCATGAAGTATTGCTAAAAATACATGCAGCAGGGCTATGCCATTCAGACTTATCAGTAATTAACGGCAGTAGACCTCGACCTTTACCGATGGCACTTGGTCATGAGGCAACTGGCGAGGTATTAAAAGTTGGAAGTAGTGTCACAAGGGTGAAAGAAGGTGACCATGTAGTTTGTACCTTCATTCCAAGCTGTGGTAAATGTATACCATGTAAAGAAGGACGTCCAGCTTTGTGTGAAAATGGAGCTAAAGCAAATGAAAAAGGCGAAATGTTAGAAGGAGGTATTCGATTATCTAATGAAGATGGACAAGTATATCATCATTTAGGCGTCTCTGGATTTGCAGAACACGCAGTGGTTTCTGAAAATTCTATTGTAAAAATCAGTAATGAAATACCATTTGAACGTGCAGCAGTATTTGGCTGTGCTGTCATTACAGGTATTGGTGCTGTGATGAATACAGCTCAAATTCGTCCAGGTAGTAATGTTGCTGTGGTTGGACTAGGTGGTATAGGATTAAATGCCATTATTGGTGCTAAGTTAGCAGGTGCAAATGAAATTATTGCATTAGATATTAATGAAGACAAATTTGATTTAGCTAAGCAGTTTGGAGCTACCGCGACATTTAACTCTAGTGATGATGATATAGATGAACAAATTAAAGAATATGTGCCTGGCGGAGTAGAATATGCATTTGAAACAGCAGGGGTTGTTCCAGCAATGCAAGTCGCCTATAAAATTACTAAACGAGGGGGTACTACAGTAACAACGGGCTTACCTCATCCTAAAGATGAATTCTCATTTCCACAAGTAACATTAGCTGCAGAAGAACGGACAGTTAAAGGTTCTTATGTAGGAAGCTGTGTTCCTGATAGAGATATTCCTCGTTTTATAAGTTTATATAAACAAGGAAGATTAAACATTGATCCACTCATTAGTGAAGTGATTACTCTAGATGATATCAATGAAGGATTTGATAAATTAGCTAATGGTGATGTCGGTAGAATTATTGTTAAAATACATTGATTGAAATTAAAAATTTGAGACTGAAGAACGAAAAGTCCTCTATTTCAAACGAATGAAGTAGAGGACCTTTGTTGTATAAAGTCAAAATTAAAGTGCTTTCTCCACTTTCCAATACACAATAAACATATACCACAGCATTACTACCAATTCTATGCCTAAACCAGTCATGATGATAATGTCAGTACTTCTCATAATACCTACAATTTCAATTACGAGTCCGATAATTCCAAACAGTAATAAAACCCATAAGTATTTTAGAGAATAGATGCCATATTGTTTTTGTGCTTTAATCCAATTGCGATCATTGGCCATGGACTTCTTTGTTCGATAACCATACCAACCGTTGCGCTCGGTAGGTGGATGGCATTTAAAGATGTAACCAACGCACCCCATAATGATACTTAGTGGTAATAATATCATGTTATAACTCCCTTAATAATTTATCGACTATACAACTAAACGATATATTAAAAATTTTTCTTATTCAAATTGCATTAAAATTAGTAATTGTCTAAAATAAAAATTAAAGAGTTCGTTAATAAATGTTATGCAACTCAACAAAATTATGTTTTGAATATAAAAGACGCTAATAATCTTCATTGAAAGAAGGCGTACTTAGTGGTTAAGTATTATGTTAGTTGTATAGTACTATTTTTTACTTTTGCAATTCTCTGTGGCATGGCACTGGCTGAAGATGTTACTGATGAAGCATCAGTGGTTGCAGTAGGAGATAATTTAATACACCCTGTTGTTTATAATGATGCACTGCAACAAGATGGGTCATTCGATTTTAAACAAATGTATTCACATATTAAGAACGACATACAATCACCTGACCTTGCATTTATTAATCAAGAATCTCCATTAGGTGGGGATGATCGCCCATTTTCAGGATTTAAGAACTTCAATACTCCGAGTCAGATTGCTCAAGATGTTGTAGAAACCGGATTTGATATGGTAAATGGTGCCAATAATCATTCATTAGATCAAGGTGATGAAGGTGTCCTAAATCACCTCAAGACATGGAATAAGTTTGATAAACAAGTTTTATTTACAGGTATTTTTAATTCGGAAAAGGACGCTCAAACGATACCAGTTATGACTGTGAATGGTATTAAGGTGAGTTTACTTAGTTATACATATGGTACAAATGAAATGACATCACAATATCCTTACACAATTAAAACGTTTGACGAAGCTACTATTAAACAGGATATACAAAAAGCAAAACAACAAAGCGACGTAGTGATAGTGTCTGCCCATTGGGGAAATGAAAATCACCATACACCAAATAAGACACAGAAGAAATACGCTCAATTATTTGCGGATGAGGGTGTAGATGTTGTCATTGGTACACACCCACATGTCATTCAACCGGTTAAATGGGTGAAGAGTAAGCGTGATAATCATCAAACACTTGTCGCATATTCATTAGGTAACTTTCTGAATGGGCAAAATACTGGAGATGAACATAATCAATTATTAGGAAGACTAAATTTTGATATAGTTAAAGCGCCTAAAGGTGCACATATTGAAAATGTGAAGTGGACGAGTATGGTCAATCATTATCAACAGTGGGATCCTACCAATAAAGACACGAGACATGATTTTGAAGTGTATAATTTAGATGATTATAATGAGGATTTAGCGCAGGATCATGGATTAAGAAACGATAAGAAAAGTCAATGGGATATAAAACATCTTCAAGATATCACGAAAGATGTCATTGATTCTGAATACTTGGATGAAAAGAGTATATGATGCAAAAAAGCCTGTGACATGGTAGAACATGCGACAGGCTTATTTTAATAATTGTAGATGACCTATTTATTCTGTGCTGCAAAGGCTTTTGAAATGTCGCGAAGTTTAGCTGGTGCGTCATCCCACTTCATTGTGACTTCAGTGAAGTGTAATTGCTCTGGAGCAGCTTTAATGGCGTCAAAGACATTCTGTAAGTCATTCGATGTCTTCACGTCATGCACAACGACGTTATCGCCACCGAACACTTTAGGTAAGGCTTTATAATCCCACATACGGATATCATTGTACGTTTCTTCCATGCCGTGGATTAAACGTTCTACTGTATAACCATCGTTATTAATCACGAAGATAATCGGTTTGATATCTTGGCGAATCATCGTAGATAGCTCTTGAACTGTAAGTTGTAATGAGCCATCTCCGATTAATAAGATATTACGGCGATTTGGATTAGCCATTTGGGTACCTAATGTAGCTGGTAGTGTGTAACCGATAGACCCCCATAATGGTTGTCCGATGAATGTCATATTTTTCGGTAAAGCTAAATCATACGCACCAAAGAATGATGTACCTTGCTCAGCTAATAAGACATCATCCTCTTTAATGAATTGTTGCATCATGTCAAAGTATGTTGATTGCGTTAAGATATCATCTGATAATGCGACTTCTTTTGATGCCCCTTTTTCAAAAGTAGGGAACGAGCCCTCATATCGATAATCAATGGTATTAAGTCCATCAATTAAGCTAGGTAGCGTCACATCTTCAGCAACCGTTTCATTCAATTTAAAGTTATGATGATTAAGCATAACCACATCATCAATATCAAATTCATAAGAGAAACCGGCTGTAGCTGAGTCAGTTAATTTAGCGCCAATATTTAAAATGGCATCACTGTTATCGACATAATCTTTAATTTGGTCTTCTGCAATTTTGCCATCGTAAATGCCTATATAATATGGATTCTCTTCGTTAAACGCCCCTTTACCTAATGATAATTGAGCGACTGGAATGTGTGTTTGATTAACAAATTGCTCGAGTGCTTTGTGTAAGTGGAAACTGTTGATTTCATGACCTGTGATAATGACTGGTTGTGAAGCGGAGCGTAGTTTGTCAGCGACCATATTAATATATCGATCAACATTTACGTCTGGAATTGGTGCGACATCATACTCTGAATCTACCTCGATTTCAGTCATTGCAACATCAATAGGAAGATGAATGTGCACTGGGCGACGTTCATGAATAGCAGCATTAATGACTCTAGGGATTTCAGTTGTTGCGTTCTCAGCAGTAATGTATGCTTGCGCTGTCGTAATGTGTTCGAACATCTTTTGATAGCTATCGAAACGACCTTCACCCAATGAATGGTGCACATACTTACCGGCTTGTTCTACTGCTTGCGTTGGCGCGCCTGTAATTGCAATCACTGGGACACGTTCAGCATACGAACCTGCGATACCGTTAACAGCACTTAATTCACCAACACCAAATGTAGTAACGAGCACGCCTAGTCCATTGATACGTGCATAGCCATCTGCAGCATAACTACCGTTAAGTTCATTAGTCGTTCCTACCCATTCAACGCCTTCATGACGTACGATGTCATCTAGAAATGCTAGGTTAAAGTCTCCTGGCACGCCAAAGATTTTGTCGACGCCTGCATGATGTACTGCATCCATTAAGTATTGTCCTACACGTTGTTTCATATTCATTCCACCTTTATTTATAAATTAGAATACACTTACAATATAATTATATTGGCTAATAAAGTCAATTTAGTTGACCTTTTTTCGACTGTTTTTTGAAAATTGATTATAATGTGTATAATCATTCATAAATGGAAAAGGAAAGAAATCTATGGATAGTAATAAAAATGATTATGAACATATGTTATTTTACTTCGCATATAAGACATTTATAAAAACGGCAGATGAAATTATTGAAAAATACGACATGAGTCGTCAGCACCATCGCTTTTTGTTCTTCATTAATAAATTGCCTGGTATTACCATTAAGCAATTATTAAAGACATTAGAAATCTCTAAACAAGGATCACATGCGACGTTGCGTAAATTGAAGGAAGAAGGGTTAATTGTTGAACAAACATCTGAAGAAGATCGACGTGTGAAACAATTATTTCCAACGCCTAAAGGCAGTAAGTTAGTTGATAAATTAAATAAAGCACAAGATGAATTAATGCAGAGTACCTTTCAGAAGGTAGGACATGATTGGTATGACATCATGGAAGAACTATCGAATTACAGAGAAGGATTTCAAGATATTCAGCATTTGAAAGATGAGAAGTAAATAGGATTGAATAGTAAAAAGGCATTGCGTAAATGACTACGCAATGCCTTTTAATATGCTTATTAGAAATTTTTACCCATTTCTTGTGCTTCAGTAATTGAAGCGGCTTTAATTTCTTCTGTTCTCTCTGGTTCCGCATTATGACCTTCAATAATTACATTTTCGTATGAAGGTACACCTAAGAATGTCATGATTGTTCTTAAGTAACGGTCGCCACTTTCAACATCTGCAGCTGGACCTTCTGAATAGAAACCACCACGTGATTGAATGTGTAATACTTTTTTATCTGTTAAAAGACCTTGAGGACCTTCTGCAGTGTATTTGAATGTTTTACCTGCAATTGAAATTGCGTCAATGTACGCTTTCAATACAGGTGGGAATGATAAGTTCCACATTGGTGAAACGAAAACATATTTATCAGCTGAAAGGAATTCTTCTAAAATTTCACTGAAACGATCAACTTTTTGTTGTTCATCTTGATTAAGTTCATCGCCATTTCTTAATTTACCCCAACCAGTTAATACATCTTTATCAATAACAGGGATATCTTCTTTGAATAAATCAATGTGCTTCACTTCATCACTTGAATGATTATCTTTGTATGAATCAATAAATGCTTTACCAGCAGCCATAGAATTAGAAGCTAATTCATCTAATGGGTGTGCTGTAATGTATAATAATTTTGCCACAGTCGTGCACCTCATATATATTTATTTCGAAATCGATATAATTAATATACTCGATTTTCAAAATAATACAATACTTTTCATGAAAAATCAGACCAATGGTGTATAAGATAATTAAACGTGACTTTAAAAATGAACAATTTTAAGTGTATAATATAGGTAAATTTAGATTTTAATATTTAAGAAATCTAATAAATGTAGAACCTTAAAGGAGTGACAGACATGAAGGGATTATTAATTACAGTAGTTTTAGGCGTAGCTGCATATGTTGGTTTCAAAAAATACCAAAACAAAGTAAACGAAATGCCAAATATTGAATATTAATGTTTTAAGCCAAGATATCTCTGTGTAGAAATATCTTGGCTTTTTTATATTTATGTAAATTACATAATTATTGTTTGTTGGAGAGACCTTAATTGAGGAAGAGGATAAATGTAAGTATAACTTTTTAAGACAAATAATGAATTTATTGCATAAGGACATATATTGACCGTTCAAAATTGTATAATGTACGGATAAAGAAATCTGAAAGTTTTACTCGGAATTACATAGCTATAAAATGAATTTTTATAAATAAGCTACTAATTCATTACGCAAGTAGTTTATTTATTGCATATTTACATGATAGTTACATTAGTTTTAACGTAAATTCTAACTAATATTATAAGATAAAATGTAATGGTTTTGATGAATGTAAAGAATATATTTTGTAATGTTGAAGAAAAACAAAATTAATTCGCAATTACAAAAAAATAATATTGAAGCACGTCCAGTATGGAAACCAATGCACTTACAACCATACTTTGAATCTTATGATTATATAATGGTTGATGGTATAGATAACAGTGCCTATTTATTTGACCATGGAGTATGTTTACCATCAGGTTCTGATATGACAGATGAGCAGCAAACACGAGTGATTGAAATTATTAAAAGTCTATAAAAAATGAGTGATTAATATTATGAAAAAAAAGAAATCAACTACTTTTAAAGTAATTATTACAATACTGATTATATTATTAGTACTTATTGTTGCTGCAGCTATTTTTGTCTTTACGAAATTACATTCATTAAATAATTCAATTAATGAATCCTTAGATAGAGATCATTCCCAATTAAGACAAAAGGCAGCAAAAGAGGGAGACCCTATGACGGTTGTGCTTTACGGTATAGATGACGATGCTGAAAGACAGCAAGAAAATCTCGGGCAACGTAGTGACTCTATCGTCTTGATGTCAATTAACCCTAAAGATAAAAAAACTGTAATGGTAAGTGTACCTCGTGATACACGTGCGAAGATTGTAGGTAAAGGAACAACTGAAAAAATTAACCATGCATATGCATACGGCGGTCCTAAAATGGCAGTCAACTCATTGGAAAAATTAATGGATGTACCTGTTGACCATTATATTTCTATTGATATGGATGGCGTTAAAACAGTAGTAGATGAACTTGGTGGAGTTACAATTACGAGTAATGGCTCTTTTATAACTAAAGATAGTACCAATACCTATCAATTCACTAAAGGCGAGCAATACAAAATGGACGGTAAAGAAGCATTAGCTTACATGCGTAGTCGTAAGGAAGATGGTGCTGGTGGCGATGAAGGTCGTCAATTGCGTCAACAACAAGTGATTACTGCAGTTGCTAGAGAAGCATTCTCTGTTAACTCAGTAACTAAATTAAACGGTATATTCAAAGCTGCTCAAGATAATTTGAAAACAGACCTAAGCTTCGTACAGTTAAATCGCTTCAAATCTGACTATGATAAAGCACAAGACAATGTAGAACGTTTAACAATTAACGGTCAAAACGCACTGGGTGATGACAATCTATACTACTTCTATCCTGATAAAAATAGTCTAAAAAAAGTTAATGAGAAATTAAAAGAAAACTTAAATCTTAACTAAATGAAAGCACCTTGTCGATGATATAAATCATTGACAAAGTGCTTTTAAATTGCAATTAACCTTTATTATACTTAAATTTTTAGTCTTAATTATTGTTGGTTTTGATTAGATGTTACATCGTTATTAAAGAAATCAAAGATATTTTTTGCACTATCTGTATTATCATTATTACCAGCAAATTTATTTTCACTTGGTCCATGTGCATATGTGTTTACGTCTTCACCTGTATGACCATAAGTAGTCCAACCAGTGTGAGATTCATCGTTGATTGGTTTTTGAATCGCATCTTGAAGTTTAGTAGTTGCTGCAGCTACTTTTTCATCGTCTTCACTTTTAGCTTTATCTTGAGCTTCTTTCAATTCTTTAGCAGCGTCTTTAACTTTATCCATTTGTTTAGAAGGGAATTCGAAACCATAGCCGTCGTTAATAACTTTTTCTGGGTCTTTGCCATCAGCAATTTGTTTAGTCATGTAGCTACCAGAGTGTTTCATTTTATGAATTGCTTCTGGATTCCATACGTAATCTTTCCCTTTAGCAATTGATAAACCACCAGTTGAATGATCGGCAGTTGCTACAACTAAAGTGTCTTTGTGTTTGTTTGAGTAGTCTATTGCATTTTGGAAAGCTTTTTCAAATCCGCCCATTTCTGACATAACACCAGTAATGTCGTTAGGGTGTCCTGATTTATCGATAGACGCACCTTCGACCATTAAGAAGAAACCTTTATCATTCTTTTCTAGTTTAGATAAGGCACTGTTTTCCATATCTACTAATAATGGATTACTTTGTGGTGCATCGATTTGTAAAGGCATATTTTTTTCAGAGAATAAACCTAATACTTGATCACTTTGTGAATTAGCAAGTTCATCTTTGTTTGTTACATAATCATAACCGTCTTTTTGGAACTTATCCGTTAAATTACCATTTTCTTTACCGAAGTATTTAGAACCGCCACCTAAAATAACATCAGCTTTATGTTGACCATTAATTTTGTCATTGTAAAACTGTTGCGCGATTTCGTCTTTCTTATCACGGTCATCAACGTGTGCAGCATACACGGCTGGTGTTGCATCAGTTACTTCAGCAGTTGTCACAATACCAGTTGATTTGCCAAGTTCTTTCGCTTTTTCTAGAACGGATTTTAATGGCTTTTTATTATTATCTACTGAAATTGCACCATTATATGTTTTGTAACCAGTTGCAAAGGCTGTACCACCTGCAGCTGAATCTGTTACGTTCTCTTTAGGGTCATTAGGGTTAGTACGGTTAGTACCCTTTAAATATTTGTCAAATGCAGTTTGATCTAATTCTTTAGTATTTGGATTGTCAGCATAGTAACGATAAGCTGAATTGTATGCAGGTCCCATACCATCGCCGACCATGAAAATAACGTTTTTAGGATTCTTTGTGTTACCGATGGCCATGTAATCTTCATTTTGTCCTTGTTGGCCTTGGTTACCTTCGCCAGAACCTGACGCGAATGACACGTGTGTTGTCCCTAATACAGATGCAGCTAAGATTGAACTTGCTACTGTTGTTTTACCAAATTTATTGATGAAACTCATTTAAAAAAAGCCTCCTAATATGTATATTGTGTAGTTGTTACACTATTTATATTAAGAAATTTAATTTGATTTTCAGTTAGTATAAAGTTATTTTTAAGTAAAGTAATTGTAAACAATTATTAATGAATAGAATTTATTTTATATTTAGTTTTATCATATGTTGTAAACGTTTTACTTTTATAATTGTTAAAAGTGAGTTATAATACCAATAAATAAAATAGTTCGTCTTATTAAGAGTGAGTGGAGGGAATTGGCCCTATGAAGCTCCAGCAACTGCGCTTTGCGTGAGGTGCTAAATCCAACAGGAGTTCCTGAAAGATAAGAAGATGTCCGTGAGCGCTTCTTATTTAAGGAGGGCTATTTTATTTACCCAAATTTAGAAAAGGTGGTAAATCTTATGGAAACATTGAAAGAGCTATTTGAACAATTAGACTATTGGGAGCAATATTCACCAAAGAGCTATGGTGGAAGTTTGTTGAGAGTAGCCAAGATAGGAGAAGTCAAAACACAAATATACGACAGTATTTCAATAGAAGATATTAGAACTTACATCTTAAATAAAAAGTAATGTCTAATCTGTACTTATGAGTCGCAATTAAATTTATAATCTTTATTATGTGAAGCGGTACGTTGAAATAGTCATTATTTCGGTATCGCTTCAGTTTTTTGATGTTCATTTTATAAGTAAAGTTGTAAAATGAAGACTAAGACGATGTATCAATCGAATATAAAATATAGAGGTGTTCAATCGATGATATTTGTAATGTTATCACCACTACTCATCATTGGATTTATCACATTATCAATAATGGAAGAACGTAAACGTAAAAAGAAAACTGAACAAAAAGAAGCAGAATTTGAAAAGGAAAAGAATAAAGTTTCAAATCCTGATTATGACGACGACCACAAAGCTTAATAAATCATTAGTAATGAAAGGTGAGCAATATGAAAGTATTCATCGTGGAAGATGATTTTGTCATTGCAGAAAGTTTAGAGCAAGAGTTATCGAAATGGAATTATGAGGTCATCGTGGCTAAACAATTTGATAATATTATCGACGTATTTAATGCAAATCAACCACAACTCGTGTTGCTCGATATCAATCTACCGACGTTCAATGGTTATCACTGGTGTCAGGAGATACGTAAGACTTCTAATGTGCCGATTATGTTTATTAGTTCAAGAACCGACAATATGGATCAAATTATGGCGATTCAAATGGGCGGCGATGATTTTATCGAGAAACCATTTAATTTATCGTTAACGGTAACTAAGATTCAAGCACTATTACGTAGAACGTATGATTTAGCAGTGTCTAATAATGAAATTACAGTTAAAGACTGCAAACTTGTTGTAGATGAAGCAACGCTATATCACCAAGACGAATCGGTTCAATTATCTTTTACTGAATTACAAATTTTAAATATGTTGTTTCGTAATGAAGGTAAGTATGTTAGCCGTACAGCATTGATTGAGAAGTGTTGGGAGTCTGAGAATTTTATAGATGACAATACTTTAGCGGTCAATATGACACGATTGCGTAAGAAATTACAATCGATAGGTGTTGTAGATTTAATTGAAACTAAGAAGAATGTGGGATATAAGGTGTCTTAATTATGCTGAAAGCTTTTATTAAATCAATATTAAATGAAATCATTATAATCATCACATTTATATTGCTATTCTTACTTATCTTCTTTCTATTTAATCTGCCATTGAGTGCGTTTCTATTAGGCGCCGGAATTATGCTATTCATCATGATAATTTATTGGTTAGTTCAATTAAGTGGATTTAAAGAACAAGTACAGATGGCAGATACTATTCATGAACTAGAGCATGAATTGCAACAGGTAAAAAGTGATCAGACTGAATATCAAGCTAATGTGGAGAATTACTTCTTAACATGGGTTCATCAAATGAAGACACCTATTACAGCATCTAAATTGTTGTTAGAGCGTAATGAAGATAATGTCGTCAATCGAGTGCGGCAAGAAATTATTCAAATTGATAATTATACAAGTTTAGCGTTAAGTTATTTAAAATTGATGAACCAAGAAACGGATATGTCCTTTTCAAAAGTAAAGATTAATGACCTTGTCTATCCATTAATTATGAAATATTCTATTCAATTTATTGATCAGAAGACAAAGATTCATTATGAACGGTATGAGGATGAAGTTCTGACTGATGCACAATGGTGTTCGATCATGATTGAACAGATTCTAAATAATGCATTGAAGTATGCGCGAGGTAAGGACATTTGGATTACGTTTGACCAACAACAACATGTATTGACTATTCGTGATAATGGTGTCGGTATTAGTCAAGCTGACTTACCGAAGATCTTTGATAAAGGCTATTCAGGATATAATGGTCGATTGAATGCTAATTCATCAGGCATTGGATTGTTTATTGTTAAACATATTTCTCAACATTTACATCATCATGTAGATGTACAGTCTGAGTTGAACAAAGGTACGGCATTTAGTATTTATTTCCCGAAAAATAATTAAACTTTCAATATTGTAAGCTAGCCAACAACATTTGTAAGAAATTATCAATGTTGTTAGCATTTTTTTGTTTTATGATAGAGATAACAAAAGGAACATGAGGTCTTAAATTATTGGGTTACATCTTCATTGTGACCATTTTTATAAAAAATAATTAAAGAGAGCGAGGTTGAAGCGATGTTATTAGACGTCAAAAATGTGAAGAAAACGTTTGGCAGAGGGTTAAATGCGACTACTGCGCTGAATGGCATTTCATTTACAGTTGATAAGGGAGAATTTGTAGCCATTATGGGTGAGTCGGGTTCAGGTAAATCCACATTATTAAACTTAATTGCAACGTTTGATAAAGTGTCTGAAGGCAACATCACTATTAACAATCAAGATATTCGCAAGTTACGTAATAAGCAAATTGCGCATTTTCGTCGTGATAATCTTGGTTTTGTCTTTCAAGATTTCAACGTCTTACCAACTATGACGAATCAAGATAACATCTTAATGCCACTTGTGCTTGCTAACCGCTCTCATAAAGTAATGGAACAGCGTATGAATGCGCTAAGTTCTAAATTAGGTATTGAGAAATTACTTTCTAAATACCCGTATCAAGCTTCTGGTGGTGAACAACAACGAATTGCGATTGGTCGTGCATTAATCAATGAACCCGATTTACTGCTCGCCGATGAGCCGACCGGTGCGCTCGATTCAAAGACTTCGAAACAAATCATGACGCTATTTCGAGAAATTAATGATAATACACAAACGATATTAATGGTAACTCATTCAACTATCGATGCGTCTTATGCTAAACGAGTATTATTTATTAAAGATGGACGTTTGTATCATGAAATTTACCGAGGGGAAGAATCGCAACAAGATTTTCAGAAGCGTATCGCTGATAGTTTGGCTATTCTGAATGAAAGTGGGTACTAACATGACCATACATATGCTCTGGAAGATGATTGCTCAAAACTTCAAGATGCAGCGACATGTGATCATGCCTTTTATATTAGCACTGAGTATCATGTTCGCAACGGAATTCATTCTATTATCTTTAAATATGAATGACTACGTCCAAAAACGAAGTCAGCTATTACCTATATTTATTGGTGTGGGAAATTTCTTTATGAGTGTCTTGGGTTTTATATTTATTTTATATGCCAACCGCTTCATGATGAAACGTCGTCAACAGGAGCTTGCGATGAACATGATACTTGGAATGGAGAAGAAACATTTCCGGATGATTATGCTCATCGAGATGGTATATCAATATGTTTTAATCGCGATTATCAGTATAACTGGTGGCTATCTCTTTGGCGTATTAATCTTTATGCTTATGAATAAATTAATGCATCAAACGGGCATGTCGCTATTGGATTATCCTTTTGATGTGAAAGCGATGTGCATTACTTTAATTATTTTAGCAGCGGTAATGTTATTTCTCTTCTTGATTAACAATTTAAAAATATTATTCCAAAGTCCTATTAAATTAATACATCAACGTCAAAGAGCTGAAAGAAAGTTACCCAAATTTGTATTATACATTTTACTAGTTATTGGAGTTGTTACGTTATTTAGCAGTTATCACATTGCGCTCTCTAATCAAATGGTATTACGCTCGTTATATGATTTGTTCGGTGCAATTGGCTTGGTTATGATTGGGACATATTGCTTATATTTATCGTTAGGCGTTTTACTATTAGATTGGTTAAAACGAATCCCTAAATGGTATTATAATCCCAAATACTTTTTTACCATTTCAGGATTGCAGTCTAGGATGAATTCAAATGCGATTGGACTAGCAAGCATCACGATGTTATGTACATTTCTAATTGTTACTGTGGGTATGACGATTTCAACTTATCGAGGGATATCGGATCAGGTCGATTCTATTATGTCGGATCAATATAGAGTTTCAATAGATGGAAATCTTCACAATAATAAGAAGACTCAGGAGAAAGTACGTCATTTAGAACGTGATATTAAAGATCATGCTAAAGTTGATTTCTTTAAGAAGAATGCAGTTTCACTGATTGCGGTGGATTACAAACAACCAGGATTATTTAAACATCGTAATAATAAAGATTATAATATGACGATTAATAGTGCCTATCTCGTGATTATGACACAGCACGATTATAATGAGCTAAATACGAAGAAGGTTAAGTTGAAACATGGGGAATTAGGATTTGAAAGTTTAAATCAACCTTTTAAAAAATTAAGAACTGCAACAATGATGGGGGACCAATTCAATATTAAACAGTTAAATGGTCATAATTATTCGTATCCAGTTCCAGGAGCGTTAACTATTATTACTCCAGATGATAAGACATTCCAACAATTAACCAATTATTATGTCAATGCTGATAAGAACGACCGTCATGGCACACAGAAAGTTCAAAATACATTTATGCATTTTAACATCATGACAAAGCACACAACCGACTTTGATAAAGTGAAAAATCAATTAATCCAACGGTATAAAGTGAATATTGATGATAAAAAAGAAGTGGCAGGCACGTTGTATGAAATCAATGGAGGACTTATCTTTATTGGAACGGTAGTGTCTATCATTCTTTTCATTGGCACATTCTTAATGATGTATTATAAAAATGTTGCTGAAGGCTATGAGGACCGTAAGAATTATCAAATCATGCAGCACGTTGGTATAGATAATGACAGAATTAAAGATACCATTAATAAACAAATTATATGGATATTTGCATTGCCGATTATTGTCGCTACGATTCATGTCATCTTTGCTTCAAAAATAATATTTAACGTTTTAGGTATTCTAAATGTTAATCATGTTGGTGTGTTTGTGACAAGTTATGTCGGTGTGATAATTTCAGTTGTAGTTATATATGCCTTAATGTATTGGGTTACATCGCGTATTTATTACATGATTGTTAACCGTTATCACTAAATTGCGTATTAGAAATTTGCCATACTTTTTAAAAATTAAGTGTAACCTAATCATCGGTAGGGTATACAACAAAAAAGGAGGCGTAAAAATGGCTAATCAAACAAACGATTATACATCACATCACACGCAAAATAACAAGATTAAACGCACAGTTGAACATATCCTTACTTGGTTAGGGGTTGTATTGCAAGCATTAGCTGCAATCATGTTCTTAGTTCTTAAACCTTTAATGGGAAATAGTAACTTTAAAGATCAAATGATTAGTGAATCTCAAAAGCAAGGTAACTCAGTATCTACTTCAGAATTGAATCAAGGTATTGATGTTTTAGGTAGTTTCTTTAGTTTCTTAACTTGGGGTGCTGTAATTTCACTAATTTTAGCAATTATTGGCGGTATTTTAATTAGTAAAAAACCTAAAATTGCAGGTATCTTACTAATTATTGCAGGTTTAATCGCATTAATGTCTAACTGGATTAGTGTTATTCTTTGGATCGTAGCTGGTATTATGCTACTTGTAAGAAAAGGTAAGAAAAAAGATAGTTATGCTAATGGCTATTATGATAATAACAACCATAATAATAGTCGTAATCATGATCATGATAACAACCGTCATGATGACCAAAATGATGACCGACGCGATCATGATCGTGATAACCGTCATGATGACAGATATAACGATCGTCATAACAATGAGTTTAATGACAATCGTCACAATCATAACGCACACCGTGAACACGACCGTGATAATGACTATAACAATCGTCGTGACAATCATCATGATGATAAAGATGTTAACGCTCAAAAAAATGCGTTTATCTTAGATGAAGAAGATAAAGCGAAGGAACAAAGAGATATTAAAGAACATTATTCTAATGATGATGTTCATAATGGTAGTCATGACCTTTCAAATCACAATGATAACAATCGTTATGACAATAAACGTGACCGTTCTAATTTAGAGCGTAATGATTATCAAGAGTCTAATCGTCGTGATGACTTACATCGTTCAGATGAAGACTTTAACCGTCGTAATGATGTAGATTGGTCTTCAGATGACCGTAAAGACAATAACTTTAATCAAAATCAAGTGCACAATCATAATCATGACAATGAAGAACGTAGTCAATTTGGTTCTCGTAGTGATAGATATCAAGATGAAGCAAATAAAGATTTAAATGATTTTGATAAAGATCGACATGATCATAAAGATAACGACTTTGTACGTGATGAAGCGGACAAATTGAAAGATAAAAAAGATAACGACCCTTATAAATATTAATAGTTGAGTCGTTTAAAGAGTGAGACGAGTGTCTCGCTCTTTTTAATTGCAATAAAGAAGTCGGTGACGCCCCTAAGTTAGCATCACCGACTTTACGTTAATTTCTATTATATGGATAAATAAATTGGATAAATAAAATGAATTTTCTACAATATTTCTAGTCTAAGCTTCTCTCAGACAATGCTTATTTCAACATGACATTTTCGCTACTATGATAAAATTGTCTGGCGGTCACCTCTGTCACTTTTTTAAAGTAAAAAATACGCAACCTTCACTATAGAAAAGTTACGTAAATGATAGATGTGAGTTTATATGAAATAAGGCATGACATATCTAGACCTTAATCAAGTTATCTACGATTTCGTCCACACTTTCCTACGCTAGTACCATCTAGTTCAGGTTCAAAGGGTTCGGAGTAAGACTCCATCTCAGTTTGTAAACACCCCTAGTGTATATTTTTATACTATATATTTAATTTAGTATTTTTAATTTTAGAAGTCAAGACTGTGAAGTGATTCATTAAAGTTAATGTGAAATAAATTAATATAATAATATTAACTAATATTATTGCAAAAAGTATTATTATTATCATAAAATGAACATTGCATAATTTTGACCCCGTTAATTAATACTTTTTTTCAAAAAAAACAATAGTTAACTTAGCAAATATTAGAAGAGGAAGGAGGTTAATCATGACCTATACGATTGGATTAGTGCCATCGCCAGGCGTTGCACATAAGCTCGTCGATAATGCGATACCAAAGATCCAACAGCATTTGCATGAACGGATCAGTGATGTGGATAAATGGCATTTCGAGAGTAAAGTCGATTTATTAATAGGATCTGCTGAGGATGTACATGAGAGTATAGATAAAGCTGCAGAATTGAAGGAAGAATATGATTGGGATTTCGTTATCTGTATTACAGATTTACCAAGTATCTCAGGTAATAAAGTTGTGATTAGTGACTTTAATAGTGAAAAGCAAGTTTCTATGCTTTCATTACCTGCGTTAGGTTGGATTAATTTAGAGCGTAAGTTAGTGAAGAGTATGACAGCACTAGTTGAACAGTTATATCACAATAATACGAAAGAACGCCCCAAAGTGCACCCACTGATTAAACCTAAAGCTGTTGATCCTAGAGAAGATGAAAGTTCGAAAAGACGTTATATTAATCGCTATTTCATATTAGGATGGTTGCAACTGATTTTAGGTTTAACACGAGCGAATGAGCCATGGAAGAATTTGTTTAATTTTAAGAAGATAATTTCCGTTGCATTTGCGACAGGAACCTATGTTTCTATCTTCTCTATGCCATGGGAGTTAAGTGTTCAATATTCAACCTTAAGATTTATTGTCTTAATGATTATTTCTATATTGGGTATGGCCGGATGGTTATTATACGCACATCAATTATTTGAAGAAAAAACAGCAAAGTCTCAACGTGTTTATCGCTATGTATATAACGCGACGACATTACTGACCTTAGTCATCATTACATTGATGAATTACGTAGTTTTATACCTATTACTATCAATAAGTATTTCATTATTTGTACCTGTAAGTTTATTTAATAGTTGGACGAGTGCAAATCCCGACTTTACATTTATAAATTATTTGAAATTATTATGGTTTGTATCTTCGCTCGGGTTGTTAGCCGGTGCAATGGGTTCAACTGTAGAGAATGAAGAGAAGATACGTCGAATTACGTATTCTTATCGCCAATATCATCGTTATAAAGAAGCACAACAAGAGGAAAAAGAGAAGAAAGAACAACAATCACAAGATGTATCACAACATGACGTTGAACAATCTTCATCTAACAAGGAAAGTAATGATGAACAGTATGAAGGTAAAAAACAAGATCATAGAGAGGAGGATGAATCATGAATGAAGCTAAAACAATCGGTTTAGTTGTAGCCCCTGGTGTTACAGAAAAATTAGCTGAGAGTTTAATAGATGATATTCCAAATATCCTATCTCACCAGAATAACAACCAACATGACTGGGAAGTGGATCTCGTGGTTGATCCTCTGACAGGCTATGCAGAATCTGTTGGCAAAATTTTTAAAAAGATACAAGATTATCATGATAAGCGACAATGGGATTATGTCGTTGCAATTACAGATTTACCTATGTTTCATAATGAACGAGTGTTAGCATTGGACATTAATAAGAAGAATGGCGCTGCTGTTTTTTCTTATCCTGCTTTTGGTTGGCGTCCAGTTAAGAAACGTTTTAAGAACGCCATAGTTGCGATAATTAATGAAGTACATCATTCTGAAGCTGAAAAGAATGATTATGATGACAATGATAATGTAACATATGCTGTTAACAAACAATTTCCATTGTCTAAAATAGAAAAGACTGAAGTATATTTAGATGAAACAGGTAATGATCATTTACGCTATTTATCTAATACTAGGTCAATGGGAATGGTTCGGCTTGTGAGTGGTATGACATTTGCGAATAATCCCCTTAATATGATGGCAAGCCTTAGTAATATCGTGGCAATTGCTTTTACCACTGGTGCATTTGGCTTAATATTTACGACGATGTGGCAGATGAGTATGGAATTCTCAATGTGGCGTCTATTTGGTATATCGATCATTGCTGTCTTAGGTATGTTACTTTGGATTATGATGTCTCATGATTTGTGGGAATCTGTCAAACAAAGTCGTAATAAACGAATTACATGGTTATATAACTTAACTACAGTGATGACGCTCTTTGTAGCTATTATCATTTATTACATTATTCTCTACACATTATTTTTAATTGCAGAATTGGTGTTATTACCATCTGATTTCTTAGGGCAACAGGTAGGTTTAAAAGGACCGGCTGGAATTGATCTCTATCTAAGCATTCCTTGGTTTGCTGCATCTATTTCTACGGTTGCGGGTGCAATTGGTGCCGGATTATTAAATGATCAACTCATCAAAGAAAGTACTTATGGTTACCGACAACAAATGCGATATGATGATAGAGATAAAGGTGAAGAATAATGAGATTGAAGTCGAGAGGCATTAAGCTTTCTTCGGCTTTATTTTTTTAGGTAAATTTATATAAAAAAATTATAGAAAATCGTTACTGCTTAATTTAAAATTAAATATAATGTAGGTGTCAAAATAAATAAGAGACCTAAATTCACAACAACTACTTAGATTTAGCAACATGAAGTGAAGGAAGGTAATATCATGAATTTTTGTCCTAGATGTGGTAATAAAATAACTAAAGAGCAACGATTTTGTAGTAAATGTGGCAATGATTTACGCATATTTGAAGGCGATTCAATTGAGTCACAATATGAAGTAGCTGAGCGTAAGACAAGCATTTGGCCATTTAAATTAGTCGGCTTAGTCGTTATTGGTATTATAGTCAGTTGTTGTTTTGCTTATTATCATTTCTTTTTAAAAGAAGAGGAACAGCCAAAACAAACTGCGACAACGACGACCCATGTGAAGAAAGATAAAGACACAACAGAAGAAGGTAAAGTGTCTAACGATCCTATTAAAGCAGAAAAGCAAAAATCGAAACAAAGTGAAGATGAAAAAGACAAAGATGCAACTCATTCACAAGCACCTAAAATTGATGTTATGAGTGAGGATTTCCATAAGTCATTTATGCAAAAGGATACAAGGGATTCTTACATGGGAATTAAACCTGGCATGACTAGAGCGGAAGTGGAGAAACGGTACGGAAGTTCAAATCGTGTCTTTCATAAAACAGGGATGGATTATCTTTATACCATTTATGGAAATTTAGCAGTGGCCTATGAATTGAAAGGTAATAAAGAAGTAGTTCGTGAGATTGGTGTAGCACCTTTGAATGTTGATGAACAAACATTTATTGATAAATACAGTGATTATGATAAAAATAATGATGCTGGAAGTTATACTTATAATACTGTGAAAAATAATGGTTTTGAAATTTTAGTAACTACAAAGAATGGTAAAATTGCTTTGATTCAGTGTATTCCAGAGAATCATTACTAGTGAAAAGTTGAAACGTTTAGGGAGTGTGGCGGATGCAAAATGGAAACAATGTCCTACTCCCTCCTTCTTTATATAATTCTCCTTAGAACCTTGACTTTATAGCAAAATCTCGATAAAGTAGTAACATATTATTCTGACAATTCTGATAGGTATTAGATTAATAAATTTGTGAAATTTTAGGGGGGACCATAAGTTTATGTCAGTACCGACAATTACGTATGAGAATTTTGAAGGTGACCCTTTCATTGATTCTATTTCTACTGACGATGCAACTAAAGGCGCTTATGAAATATTAGAATGGGCGTATCGCACATATGGTGATTCCATTGTTTATTCATGTAGTTTTGGTGCGGAAAGTATGGTTTTAATTGATTTGATTTACCAAATTAAGCCAGATGCACAAATTGTCTTTCTAGATACGGATTTACATTTCCAAGAAACGTATGACTTGATAGATAGAGTGAAAGAACACTTTCCAAAACTTCGTATTGAAATGAAGAAACCTGATTTAACGCTTGAGGAACAAGCGGACAAATATAATCCGGCATTGTGGAAGAATAATCCTAATCAATGCTGTTATATAAGAAAGATTAAACCTTTAGAAGAAGTGCTAGGTGGCGCTGTTGCTTGGGTTTCAGGTTTACGTCGAGACCAATCACCAACACGTGCAAATACGAACTTTATTAATAAAGATGAGCGTTTCAAATCAGTGAAAGTATGTCCTTTAATTTACTGGACGGAAGATGAAGTTTGGGACTATATTAAGAAACATGATTTACCTTATAATGCATTACATGATCAACATTATCCTAGTATTGGTTGTATCCCATGTACCGCTCCTGTATTTGACTCAGAGGATTCTAGAGCAGGACGTTGGTCGAATTTCGATAAAACAGAATGTGGCTTACATGTTGCTGATAAACCATAATGCGTTTGGATAAAATTTTTTAACTATAAAACATAGTATTCTGATATGTTTTGAGCAAAACCTTTAAAATATGTCCGACAATAAATAGTGTACAGACGGACATATTTCTTACATAATAAAAGTAGTATAAAGCTTTTATAAAATGATTGTTATTTTACGGAATAAGAGGTGGATACAATTGAATTTAAGTGTTACAAATAGTCCTTTTACAGAAGGACAAGCGGCACAAATTAATGAACTCATACAAACACTTACACCTGAACAAAAGGTATGGTTAAGTGGATACTTAGTTGCTAATCAACAATTGACGTCAAATGGAACTGTACCATCACAAACAGGTTCAAGTTCAACAAATGCAAATGGTCTAACTGAAGGCACAGAAGCGATGCTTCAACAAAACGAGCCTGTCATCACGCCGGAGAAACGAGCAATTACACTCTTATATGGTTCTGAAACAGGTAATGCACAAGGGTTAGCTGAAATATTTGAAGAACGCTTATCAAATATAGGTCATAACGTGACATTGAAAGCAATGGACGACTTTAAACCTAAAAACCTTAAAAATGTTGAAGATTTATTTATCATCACTTCTACTCAAGGTGAAGGGGATCCACCTGATAATGCAGCTGAATTGCATGAGTTCATTCATGGTCGTAAGGCACCTAAACTTGAAGGTGTGAGATTCTCAGTTCTCGCATTAGGTGATCAAACGTATGAATACTTCTGTCAAACAGGTCGTGACTTTGATAGAAAGCTAGATGAATTAGGTGCAGAACGTATATATGACCGTGTGGATTGCGATGTTGATTATGAAGAAGACGCTGAAAAGTGGATGGCAAATGTAATCAATGCGATTGATACTGCACCAGAAGGCACTCAAAATGAACAAATTGTAAGTGAATCAATTAAATCTGCGAAAGAAAAGAAATTCTCTAAAGCTAATCCATATCAAGCAGAAGTTCTAGAGAACATTAACCTTAATGGACAAGGTTCTAATAAAGAAACGCGACATATTGAATTCTTATTAGATAATTTCGGTGAAGATTATGAAGTAGGAGACTGTTTAGTCGTTCTACCTCAAAATGACCCAGCTTTAGTTGATTTATTAATTAGCACATTAGGTTGGGATCCGAATGATCAAGTTCAAATTTCAGATGAGGGGGATACATTAGGATTAGAAGAAGCCTTAACAACTCATTTTGAAATTACGAAGTTAACGAAACCGCTTCTTATCAATGCGGCGTCATTCTTTGAAAATGAAGAACTTAACGAAAAAGTTGAAGATAATGAATGGGTTCAAAGTTACATTGAAGGTCGTGACTTAATCGACTTATTAAATGACTTTGCGACAACAGAACTTCAACCAGAAAATTTATATCAATTATTAAGAAAATTACCACCTAGAGAATATTCAATATCTAGTAGTTATGAAGCGTTACCTGATGAAGTGCATATTACAGTTGGTGCTGTTAGATACAACTCACACGGACGTGACCGTTCAGGTGTATGTTCAGTTCAATTTGCTGAACGTATTCAACCAGGTGACACTGTTCCAATTTACTTGAAACGCAATCCAAACTTCAAATTCCCTAAAGAGGGTGACACACCAGTTATTATGATTGGACCTGGTACAGGAATTGCACCATTTAGAGCATACATGCAAGAAAGAGAAGAACATGGATTTAAAGGTAATACTTGGTTATTCTTTGGTGATCAACACTTTACCACAGACTTCCTATATCAAACGGAATGGCAAGAATGGTTGAAAGACGGCGTGTTAGGTAAAATGGATGTTGCATTCTCAAGAGACACGGATGAAAAAGTATACGTCCAACATCGTATTGCTGAACATAGTAAAGAATTTAATGAATGGCTTCAAAAAGGTGCTTCGATTTACATTTGTGGTGATGAAAAACATATGGCGAAAGATGTACATCAAGCTATCCGCAATGTTTTAGTGAAAGAACAAAACTTATCTGAAGAAGATGCTGAAGCCTACCTTAAACAAATGAAAAAAGATAAACGTTATCAACGCGATGTGTACTAATAGAAAGGGTGGTACTTAATGGCTAAGACAAATAAGCAAATGTCAGAAGAACTTGATAAGAAGCTAGATGCTTTAGAGTATTTAAAAGACGAAAGTAATTATTTACGTGGGACAATTGAGCAAGGCTTAGCAGACCCACTTACTGGTGCTATTTCAGATGATGACACTAAATTATTGAAATTCCATGGTAGTTACCAACAAGACGATAGAGATTTACGTGACGAACGTCGTAAGCAGAAATTAGAACCAGCTTACAGCTTTATGATTCGCGTGCGTCTACCAGGAGGAACAGCTACACCTGAACAATGGATTGCCATGGATGACATTTCTAATAATTATGCCAACCAGACGCTGAAATTAACAACACGTCAAACTTTCCAATTTCACGGCATTTTAAAAAGAAATTTAAAAACATCTATGAAGAAAATTAATGAGTCTGTACTTGATACGATCGCGGCATGTGGGGACGTGAATCGTAATACAATGTGTAATCCTAATCCATATCAATCTCATATTCATAAAGAGATTAATGATTATGCAACTAAAATCAGTGACCATCTATTACCTAAGACCAATGCCTATCATGAAATTTGGTTAGATGGAGAGAAAGTATTAGATTCTTCAGAAGAAATTGAACCAATGTATGGTAAGAAATATTTACCACGTAAGTTTAAAATTGGTATCGCCTTACCACCATCTAATGATATTGATGTTTATTCACAAGACATCGGACTTATCGGTATCGTTGAAGATGAAACACTCGTCGGATTTAATGTCACAGTTGGTGGCGGTATGGGTATGACGCACGGAAATACAGATACGTACCCACAAGTTGGTCGTTTAGCTGGTTTCGTTCCTAAAGAACAAGTCGTTGATGTTTGTGAGAAAATCTTAACAATTCAACGTGATTATGGTAATCGTGAGAACCGTAAAAATGCACGATTCAAATATACAGTTGACCGCTTAGGTGTGGATAAAGTTGTTGAAGAACTAAATTCACGTTTAGGTTGGGAAATTGAAGAAGCACGTGATTTTGAATTCGAACATAATGGCGATCGTCTAGGTTGGATAGAGGGCGACGAAGGTGTTTGGAATTATACATTATTCATTCAAAATGGACGTGTTAAAGATACAGAAGATTATCAATTAAAAACGGCATTACGAAAAATTGCAGAAACACATACGGGCGACTTCAGATTATCTCCTAACCAAAATTTAATTATTGCAAATGTAACTTCAGAGAAAAAAGAAGAAATTCAAAATCTTATCGATCAGTATGGTTTAACAGATGGTAAAAATTATACGGGATTAAGACGTAATTCGATGGCATGTGTTGCGTTCCCAACATGTGGATTAGCGATGGCTGAGTCAGAACGTTATTTACCATCATTAATCTCTAAGATTGAAGACTTATTAGATGAAGCGGGTGTGAATGATGAAGAAATCACAATCCGTATGACTGGATGTCCAAATGGTTGTGCTAGACCAGCACTTGCAGAAATTGCATTTATAGGTAAAGCACCTGGCAAATATAATATGTATTTAGGCGGTGGCTTCAAAGGTGAACGCTTAAATAAATTGTACAAAGAGAATATCGGAGAACAAGAAATACTTGAAAGTCTACGTCCAATTCTTATGGATTATGGTAAAGAACGTCTTGAAGGTGAGCATTTTGGTGACTTTGTCATACGTTCAGGTGTTGTTGCTAAAGTTCATGGAGGACAAGACTTCCATAGTTAAAGTTTGAGATAAGTTGTTTTAAACGGGGGTGACAACATGGGGAAAGTGTATTTAGTAGGAGCAGGACCTGGTGATCCTGATTTATTAACTATCAAAGGTATGAAAGCCATTCAAATGTCAGATGTGATTTTATATGATCGCCTAGTCAATAAAGACATTTTAGATTTAGCTAAACCGGGGACAAAGTTCTTTTATTGTGGCAAAGACCCGAATAGACATTCATTACCTCAAGAAGAAACGAATCGAATGTTGGTTAATTTAGCGAAAAAAGGACATGTTATCACTCGTTTAAAAGGTGGTGATCCGTTTGTCTTTGGCCGAGGTGGTGAAGAGGCAGAAATCTTGGCGCAACATCAGATTGCATTTGAGATTGTGCCTGGTATCACTTCGGGTATTGCTGCACCAGCTTATGCAGGCATTCCTGTCACGCACAGAGATTATAGTTCGTCAGTTGCTTTTGTGACAGCAGTTAATAAACCTGGTATGTCTAAAGATGATTATTGGGCACATTTAGCGCATGGTCCAGAAACACTTTGTGTTTATATGGGTGTTAAACGGTTACCAGAAATTTGTGACCTACTTATTGAACATGGTAAATCAATAGACACGCCTGTCGCACTTGTTCATTTAGGAACGACGACTTCTCAAAAAACAATTGATGGTACGTTAGGTAACATCGTTGAAAAAGCGTCAGAAATAAAAAATCCCGCTATGATTATTATTGGCGATGTTGTCCAAATGCGACAAAAAATTAGTTGGTTTAAAGAACAAACTACGGATTTAGAAATGACCTTACCTTAATTATTAAAAATAAGAAAGAATAATCATAAAAGGAGGATACAATATGAGCAATATGCCACTTATGATTGATTTACAAAATAAAAAGATTGTCATTGTTGGTGGTGGGAAGGTAGCAACTCGACGAGCAAAGTCATTAGTTGAATACTGTTCTCATGTTCATATTGTTAGTCCTTCAATCACCAAAGAATTACATACTTTATTTCAGCAACAGCGATTGACTTGGGCTGAAAAAATGTTTGAACCACAAGATATTAGTCACGCATTTTTAGTTATTATTGCGACAAATCAACCAGAGGTAAATCAACATGTTAAAGATAGTTTGCCAGAAGGTACATTATTAAATCACGCTGCAGATGCTTCTGCGGGGAATGTGACGTTTCCTAGTATGCTTAGACGTGGCAAATTGACTATTAGTGTATCTACAGATGGTGCAAGTCCTAAACTAGGTCGACAAATTATATCGACATTGCAAGACACCTACGATGAACGTTATGAAAGTTATATCGATTTTTTATATGAAAGTAGACAACTTATTAAAGCATCAACGATAGAGCCATCTAGAAAGCAAGCGTTATTACAACATGTATTATCTGAGGACTATTTGGATGAGGAGAAACAAAAAGAATTCAAGCGATGGCTTCAATCACAAGTTTAATGTCAGGGGGCATGTGATATATGAGAAAATTATTTATATTTGCATTAGCTGGTTTTTTAGCCCAACTTGTTGATGGTTCACTTGGCATGGGATTCGGTGCCTCATCATCATCAATATTATTAACTTATGGGATTGCACCGGCCATTGTATCGGCGACTGTACATTTTTCAGAAATAGCTACGACTGCTGCATCAGGAACATCACATTGGAAATTTGAGAATGTGCATAAGCCCACCATGTTAAAGTTAGCTATTCCAGGTGCTATAAGTGGATTTATTGGTGCAGGTCTACTTACACAAATACATGGAGATTATATTAAGCCATATATCGCATTGTTCTTACTTTCAATGGGTATATATATTTTGTATCAATTTTTATTTAAAAGAAATAGAGAAATTCATACACATGTTGGTAAGTTGAGTGGTTTCAAACTTGTGCCTCAAGGTGCTATCGCCGGATTCTTAGATGCAATTGGTGGAGGTGGCTGGGGACCAGTAAATACACCTTTATTATTGGCTAGTCATAAGATCCAACCACGATATGCAATTGGTACTGTATCGGCGAGTGAGTTTTTTGTAACATTATCAACGTCATTGAGTTTCATCATCTTCTTAGGTATTACTCAGATTAATTGGTGGTTTGTTATTGCGTTAAGTGTCGGCGGTATGATTGCAGCGCCTATCTCTGCATATTTAACAAAGATATTACCAATTAATATTTTAGCCATTTGTGTTGGTGGCTTAATCATCTTCACAAATAGCAATGCATTAATGACTTATTTCGTACACGATGACACAATTTCAAATATTGTAAGATTCGCAATTATTTGTGCGATTGTGATACTTGTTATTATCACTGTGATTCGCAACAAAAAATTGTCTTTTTCTTGAAAATAAAACCGAGTAAACTAATCTAATTAATTGGAAAAGGAGTTATCAATAATGACAACACATGAACAGATTATTAATTATACAATTAAACCACATGGTGGTACATTAATTAACCGCGTAGTAGAAGGTGAAGAAAGAGATTATCTTTTAGAAGCAGCACAATCATATAAAGTGATTACTTTAAATACTTGGTCAATTTCTGACTTAGAATTAATCGGTATTGGTGGTTTTAGTCCGTTAACAGGATTTATGGGTGAGGCTGACTACACTAAAGTTGTTGAAGATACACATCTTGAAAATGGATTAGTGTGGAGTATTCCGATTACACTACCTGTTTCTGAAGAAGAAGCGGATAAATTAGAAATCGGTGATGACATCGCATTATACGGTGAAGATGGTGAATTATATGGCACATTGAAATTAGAAGAAAAGTACACATATGATAAGAAAAAAGAAGCTCAAAATGTGTATGGTACGACTGACGAGGCACATCCAGGTGTTAAAAAAGTTTATGACAAAGGGAATGTTTACCTTGCTGGACCAATTCAATTAATTAATCGACCTAAACATGATGAGTTCTCTGATTTCCATTTAGACCCAGCAGAAACACGTCAATTATTCCATGATTTAGGATGGAAGACTGTCGTTGGATTCCAAACAAGAAATCCTGTGCATCGTGCGCATGAATATATCCAAAAATCTGCATTAGAAATTGTAGATGGTCTTTTACTTAATCCATTAGTAGGAGAAACGAAATCAGATGATATTCCAGCGGACGTTCGTATGGAAAGTTATCAAGCTATCTTAAAGAACTACTTCCCTAAAGATAGAGCGCGCTTAGTCATCTATCCTGCCGCAATGCGTTATGCTGGTCCACGTGAAGCAATTCTACATGCTACAGTACGTAAAAACTATGGCTGTACGCATTTTATTGTTGGACGTGACCATGCAGGTGTGGGCGATTATTATGGCACGTATGAAGCACAAGAATTAATTTCTCAATTTGAAGATGAACTAGATATTCAAATATTGAAATTTGAACATGCATTTTATTGTGAAAAATGCGGCAACATGGCTACTGCTAAAACATGCCCACACGACGCATCAGAGCATGTACATTTAAGTGGTACTAAAGTAAGAGAAAAGCTTAGAAATGGTGAATCACTACCTACAAAATTCTCTAGACCTGAAGTAGCTGAAGTCTTAATCAAAGGGTTAAAACAAAATTAATTCGGAGGGATTTAGCATGAGTCAATCAAGTAATATTACATGGCATGATTCTGAAGTTACTAAGTCAGATAGACAACAACAAAACGGTCATAAAAGTGTAGTGATATGGTTTACAGGATTATCAGGATCTGGAAAATCAACTGTATCAGTAGAACTTGAAAAAGCTTTGTTCCAATTAGGAAAGCATTCTTATCGATTAGACGGTGATAATGTTAGACATGGTTTAAATAAGAATTTAGGCTTTAGTCCAGAAGACCGTAAGGAAAATATTCGACGCATTGGTGAAGTAAGTAAATTACTTGTAGATGCAGGAACAATTGCTATAACAGCATTTATTTCGCCTTACAGAGCTGATCGTGATGAAGTTCGTGAAATTTTAGAAGATGGAGAATTCATTGAAGTTTACACAGAGTGTAGCGTGGAAGCATGTGAACAACGTGATCCTAAAGGTCTTTATAAAAAAGCGCGCTCTGGTGAAATTAAGGAATTTACTGGTATAAGTGCGCCATATGAGGCACCACATCAACCAGAAATTACGATTAATACTGAACATCAAAGTGTAGAAGAATCAGTAAATACAATCATTGAATATTTGAAAAATAAACAATATATCTAGAAGCATCCTGTGTGTTGCCAGTTTTTATAGACTGACAACACACTTTTTTTGCATATCGTCTTAAATTAAAGTCAGATTTTTGATAAAATTATGAAAACGTTTTCTATATAAATGGAGAGCGTATTACGATATAAGGGGGAATTCACATGCAAGGGGATAGTATGTGGTTAACAATGATGGGGATAATCATTATCGGCTCAATTGTTGGACTTTTAATTGCAAAAAAGATTAGTCCGGTCGTTGGTATGATTTTAATTCCTAGTATTGGTGCTTTGCTATTAGGATACGGCATTAAAGATTTAGTTAAATTCTTTAATAGTGGTTTAGAATCTGTGATGAGCGTAGTCATCATGTTTATCTTCGCAATTATATTCTTTGGCATTATGACTGACAGTGGCCTGTTCAAACCTATTGTCAAACGACTTATATTAATGACTCGCGGTAATGTAGTCATTGTTTGTATTGTCACAGCATTGATTGGTATGTTTGCACAATTAGATGGTGCAGGTGCTGTCACTTTCTTATTATCAATTCCTGCATTATTGCCACTATATAAAGCTTTAAACATGAACAAATACTTATTAATTCTTTTACTAGCAATTAGTGCCGCGATTATGAATATGGTGCCTTGGGGCGGACCAATGGCGCGTGTTGCTTCTGTATTGAAAGTGAAAAGTGTTAATGAATTATGGTATGGCATCATTCCAGTACAATTGATTGGCTTCGTGTTAGTACTTATCTTCGCAACTTATTTAGGGTTTAGGGAAAAGAAACGAATTAAGAAGGCAATCGATAACGGTGAAGTAGAACCTACATTAAACATTGATATTCATCGACTTGTGAAAAATTACGAACGAGATCAAGACATTAAGTTTCCTGTAAGAGGACGCGCGCTCAAACATGGTTGGGTAATTTGGGCCAATGTACTATTGACGATTATCGTTTTAGTTATGATGTTAGCTAACGTTGCCCCGCCTGAATTTGCTTTTATGATTGGTGTTGCAATTGCATTAGTGATTAACTTCCCAAATGTGGATGAGCAAATGAACCGTCTTAAGGCACATGCACCAAATGCATTAATGATGGCCGCAGTTATTATAGCAGCAGGTATGTTCTTAGGTGTTTTAGAAGAAACAGGTATGTTAAAGTCAATTGCTTTAAATTTCATTAAGATCATTCCTGATGCCGTTGGACCATATTTACATATCATTGTCGGTTTCTTTGGCGTTCCACTTGATTTACTTACAAGTACAGATGCGTATTATTTCGCGTTACTTCCTATAGTAGAACAAACTGCAAGTCAATTTGGTATTAATCCAGTTTCAACAGCATATTCAATGGTAATCGGTAATATTGTAGGAACATTTGTAAGCCCGTTCTCTCCTGCACTATGGTTAGCTATTGGTCTCGCTGAGGCAAACATGGGTACATATATTAAATATGCATTCTTTTGGATCTGGGGATTTGCGATTGTGCTACTGGGCATAGCAGTATTAATAGGTACAGTTACAATCTAAATGACTAGATACATTACAATGTTAAAAGATCTAAATTGAATAATTAAACTCATAATCCTCCTTATAAGCATGTCGCTAATGTCTTATAAGGGGGATTTGATTTTTATCATTATTATTATAAAAAATACTTCCAAAATATCCTCGCCAAACTTTGAAAACGCTTCATACTTCCCGCTTTTCATGAAATAAAACACCTTTAAAATTATCAGATATTTTACAAGTCGAGTATATACACTGTTGATTAATATAGTATAAGCACTGTCATAGAAGTGTTTTTATAATTGTAATATAAGTCTATGTTTATTACATGCAAAGTAAAATTATTATGATTCATTTACAAACCCTTAACATTCCACACAAACCCTTGTGTGTCTGTTAGAGTATGTCTTGTCGTTATTTAACGAGGAAAAAATTTCTTAAAACTATTTTGAATCAAATTGATTTGAAATTTCTAATATGTCAATTGCAGGTAGCCACGAGAAAAAATAAGCTTTAAACATTCTAGGAGGATATTTTATTATGAAAAAGATCGCTACAGCTACAATCGCAACAGCAGGTATTGCAACATTCGGATTAGCACATCAAGATGCAGACGCAGCGGAAAATAATAATGGATATAACCCTAATGACCCATATTCATATAGTTACACTTACACAATTGACCAACAAGGTAATTATCATTATGAATGGCAAGGTAACTGGAGCCCATCTCAAGCTCAACAAGGTGGTCAACAAAACACTGGCAACCAAGCAGTAAACAATACTCAATCAAACAATAACTACAACTATAATTACAATAACAATCAATCAAACCAAAACACTCAATCATACACAGCAAACAATAATGCTGGCGGTGGTTTAGGTGCTAGTTATTCAACTTCAGATCGTAACGTTAAAGTCACAACTCAAAACGCACCAACTACACAATCAACTAGTTCAAGTTCTAGTAGCGAAGCATTAGCTGGTAAATCAAGTGGAGGTTCAAACCTTTACACTGCAGGTCAATGTACGTATTATGTATATGACAAAGTAGGCGGTAAAATTGGTAGCACTTGGGGTAACGCAAATAACTGGGCAACTGCAGCAGCTGCAGATGGCTACACAGTTAATAACACACCTAAAGCAGGTGCAGTAATGCAAACATCTCAAGGTGCATACGGTCACGTTGCATATGTTGAAAGTGTAAATGATGATGGTTCAGTTAAAGTTTCAGAAATGAACTATAATGGTGGACCTGGTGTCGTTTCATCACGTACAATCTCAGCTGGCCAAGCTGGTTCATACAACTACATTTCATAATTTGAAATCACTTTTAACCACGATTCCTTATCATACGGAGTCGTGGTTTTTCTTTTGAGTAAAGACTGTGACAAGATAGTTCTTCGTGTGATTGAAGCCCAAGCATAAAGGGAAACATAATATAAAGAAGAATAATGCTTAAAGAATATTATGTTTAATTGTGAAGGAGGGTGAGTAGAGATGACGTTTGATGTAATTAAGTGGATTATATTAGCTCTAATTGCTATTGTAACTATTGCGATTATTTGTGGCCTCATTTGGGGTTCATTATTAGAAGAACGAGCATATGATAAACGCTCTAAAAAAGAAAAACGAAAAGAAACTGAGAAAAATTTAGAAATGGCAAAAGGTCATACTGATGATAAAGGTGTAGATGGTGACTATGAAGAGGCACCAACTAAAGAAGGAACGCTCAAAGATGAGCATATAAATCATCGTGAGAAATAATGATTATAAACCCCTTGGAAGATGCTATATCAAGCATACTTTCAAGGGTTTTTAAATTGAAATTTATGAGAAATAAATTGAATAGTAAGGTTGAATGTTCACATTTTATTTACATTTAATATCTCAAATTTTCTTCATTTCTATACTTTTAACATCTGCAAGTGATAAACTATGTATGTTAAAAAAATCACAATAATTTTCAGAAAAGTTAGGAGCTTTCATCATGCTACTGTTTGTAGTAGAAATCATCATAATGATACTGGCTATTATATTAGGGCTTCGCACAGCTGGTGCATTAGGGTGTGGTATCTTCGCCATTGTGGCACAACTCATTATGATTTTCGGCTTTCAATTGCCTCCAGGTTCAGCACCTGTCACTGCAGTTTTAATCATTTTATCTATCGGTATCGCTGGTGGTACTTTACAAGCTACGGGAGGAATAGACTATTTAGTCTTTCTTGCTTCTAAAATTATCGAGCGTTTCCCGAAATCCATTATTTTTATCGCACCAATGATTGTCTTTCTGTTTGTATTTGGTGTAGGTACCGCAAATATTGCGTTATCTTTAGAGCCTATTATTGCTAAGACTGCTGTTAGAGCAAATATCCAACCTAAACGACCACTCACCGCATCTGTTTTGACTGCAAATTTAGCTTTATTATGTAGTCCTGCAGCATCGGCAACAGCTTATATCATATCAGTAATGGCTGGTTATCATATATCAATGGGACAATATTTAAGTATTGTATTACCTACAGCGATTATTACGATGCTAATGTTGAGTGTCTTTTGTACATTTGTTGGTCGTAAGACAACGGTCACTGCAAGTGAAATTGCACATACGCCTGAAGTGCCAGTCAAACAATCATTTACAACGAAAACCAAATTAGGCGTAGTTGGATTTTTATTATGTGTTGCAGGTATATTAACTTTTGGTATTTTTCCAAATTTAATGCCTTCATTTAATGTTGATGGTGAACAAGTTAAAGTAACTATGACGGAAATCGTCCAATTCTTTATGTATTTGAGTGTTGCAATTAATTTATTAATGATGAAGATTAACACGAGTGATATATTGTCATCTAATATTGCGCAATCAGCTATTGGTGCACTCTTTGCAGTACTTGGCCCAGGTTGGTTAGGTGCTACTGTATTTAATGCACCGCAAAATTTAAAAATTATACAAGACGATATTGGACAAACAATTCAATCTATACCTTGGCTAGTCATTGTCTTAGTTGCCATAGTGGCAATGATCGTTATCTCGCAAACTGCAACAGCCTCCATTATGGTGCCGATTGTCATGAGTATGGGTATTCCACCAATGTATTTCATTGCAATGGTCCAAACGCTTAATGTCAATTTCGTCATTCCAGCGCAGCCAACATTATTATTTGCAGTTAATCTAGATGAGACCGGACGCACGCGTGCAACAAGTTTTATTATTCCAGGGTTCTTTGCGATTGGTGTATCAATCGTGGTTGGATTCTTAATTAAATTTTTATTGGGATTATAGATTATAAGACCACTAATTTTGGGCAAATGCTCAAAGTTTAGTGGTCTTTTCTTTTGAAAATGAACAGGTATTTTAAAAGAATTCAAATA
>NODE_4_length_34942_cov_9.233673
ATATAAATTTTTATATTTACTACAATTTAAAGGGGTTAATAAAGTGAAAAAGTTAATTTTAGTTTTCAACAGTGTCTTATGTTTAATATTTTTCTTTAAATATAGACAACTTAAGAAAGATCACCATTTTTACTTAACAAACATTGAATCTGAAGATGATAAATTGAATGAAATGGGCATGTATAAAGATAAAGATGGAAATATTTATCCAATAGAAGAGGCAATTGAATGAATCAAACAGTTTAATTAATCTCACTTATACATAACTAAGTTTTGAAGATTATTAATTTTTATTCAGAAAAAAGGGAGCTGAACAGAATTCATATTGAATTCGTCGTCCACTCCCAGCTTGCTTTGCTTGTAGAATTTCTTGATGAAATTCTCTTTGCTGGGGCCCCGCCCGCAAGGATGACTAGAACTGAGAAAAGCTTAATTTAGGCGCCTTCTCAGTTCAGTCAGCTACTGCGAATTTGCAAAATAGCATCATTATATTATTTATGTCCCAAGCCTTATTGTAAATTATTCAGGTCTAGGGTTACGTTTCATTTTCACGTATTGAGAAATACTGTACAATACGATACCGAACCATATGAGAGCGAATGTAACCAATTGTTGCGCATCAAAATGTTCTTTAAATGCGAAGATGCCTAAAAAGAACATGATTGTTGGACCAACGTATTGAATGAATCCTGTTAGAGATAACGGAATACGTTTGGCACCGGCTGAGAATAAGATTAATGGAATGGCAGTTACTGCACCTGAGAACATCAACCAGAATGTGTCCATATTCAAACCTACTGATGATGTTCCAGTGTTCCATAAATAAATCATATATATTAATCCGGCTGGCGCTGTAACGATACATTCAATCGCGATACTGCTTATGGCTTCAATTTTAACAATCTTCTTCAACAAGCCATAAATACCGAATGAGAATGCTAACATTAATGAGATGACTGGGAATTCTCCAACGCGAATCGTCATATACAGAACTCCGATTGTCGCAAAGATGATTGCTAACGTTTCAAATTTATTGAATCTTTCTTTTAGGAAGATGAACGCTAATAATATACTTACTAATGGGTTAATATAATAACCTAAACTAGATTGAAGTACGTGTCCATTTGACACAGCCCAGATGAACGTTCCCCAGTTAATTGTGATCACATAACCAGCAATAATAATGACGATTAGTTCAATTGGATGTGAGAATAAATGTTTTAAATCACGTTTGAACGTTTGTGATTTCTTTAAAACTACGATCATTAGTATCATAAAGATCATAGATAATACAATGCGGTAAGCTAAGATTTCAAATGCACTAACGCCACCAATTAATTTCCAATAAATTGGCAAGATACCCCATAATACATAAGCACCTAACGCATATAGAATCCCTTTTTTAAATTCAGTATTGGAATTCATCCTAACCCTCCTAACGATATAACCCTGGAAATATGTTTTAATTAATAAAACTATGGTACCAATAGTTAAGAAAGTTAGGTATATAAACTGCTCAAATTATTCAAATTCTTAGTAATTTAGGTTGAATTTACTTGAATTTAGACATCCGCACCTCTAACATCACACAACCCGAAGTCTCCCTTTTACCAAACAAAAAAGAACCAGCGCCTAGAAAGTCGCTGATTCTGACATAAATATTGATATTCAATTATCCACCAAAGAATAAATCGACAATATCACTCGTTCTATTATTATTTGTTTTATAAAATTCTGTATAGCCACAATTTTTACAAGTTATTGTTTTAAAGTTGTTATGCTGCACATCAAACATCTTAGATAGTCCAGATCCTGTTGCTGATAATGTTCCCTCTTCCACTTCCGTATGTCCACATTTCACACATCCGTTTCCTGTGTTTTCAGTCATAAACAACACTCCTTATATTGTTTCTTACTTGTTCTATAACCTGTTTCCTTTCATTTAATCTTTAAATAAGTAATAACTTATTGCGCATTTAAAATATAACTAATGACATTTTTTCATTGCCATATTCAAACATTTTCAATGGAATTTCTCACATAATTATCATAAGTAGAAGGTTTTTACATTGGGCTTCAATATAGTTGTGAGACTCTCACCATGACCTTGTCACACCGTTGTCACAATTACTGTGACAAAGTCGCATTTTCTTTGTGTTGTAGACGCTTTCTTGTGCCATTACAATTGAATTATCAAATCAGAATAAAAAAAGAGGTGTAGTTATGGCTCAAACAGAGACACAAGAGAAAAAAGGTCTCGGCCGTAAAGTTCAAGCGTTTGGTTCATTCCTTAGTAGTATGATTATGCCAAACATCGGTGCTTTTATCGCATGGGGCTTTATTGCTGCGATTTTCATTGATAATGGTTGGTATCCTAACAAAGAATTATCTCAATTAGCAGGACCAATGATCACGTACTTAATTCCATTACTTATCGCATTTAGTGGTGGCCGTTTAATTCACGACTTACGTGGTGGTATCGTTGCAGCGACAGCAACTATGGGGGTTATTGTTGCATTACCAGATACACCAATGTTACTTGGTGCAATGATTATGGGACCACTTGTTGGTTGGTTAATGAAGAAAGTTGACCAATTCTTACAACCTAGAACACCACAAGGCTTTGAAATGTTATTCAACAACTTCTCAGCAGGTATTCTAGCATTCATTATGACAATCCTTGGCTTCAAACTATTGGCGCCAATTATGCAATTCATCATGCACATCTTATCTGTAGCAGTTGAATTCTTAGTACACTTACACTTATTACCAATCGTAAGTATCATCGTAGAACCAGCTAAAATTTTATTCCTTAACAACGCGATTAACCATGGTGTATTCACACCTCTTGGTACTGACCAAGCAGCAAGTGCGGGTCAATCAATTTTATTCGCAATCGAATCAAACCCTGGACCAGGTATCGGTATCTTATTAGCGTACATGATCTTCGGTAAAGGCACAGCGAAAGCAACTTCATATGGTGCAGGTATCATCCACTTCTTCGGTGGTATTCATGAAATTTACTTCCCATATGTATTAATGCGTCCATTATTATTCATCGCTGTTATTTTAGGTGGTATGACTGGCGTAGCAACTTACCAAGCAACTGGTTTCGGATTCAAGAGTCCAGCTTCACCAGGTTCATTCATCGTGTATTGTTTAAATGCACCTAAAGGTGAATTCTTACACATGGTATTAGGCGTATTCTTAGCAGCACTTGTTTCATTCGTAGTTGCAACATTAATTATGAAATTAACTAAAGAACCTAAACAAGATTTAGAAGCAGCAACAGCTAAAATGGAATCTACTAAAGGTAAAAAATCTAGCGTGTCTTCTAAATTAACTGGTGCGACAACTGGTACTGGCGCAGCTGGCGTAGCTGCTAACAAAGCTGATGATGAAGATAAAAAAGAAGCTTCATCAGAGGACGAAGAAGAAGACTTACTTGATAACTACAACACTGAAGACGTAGACGCTCACGACTATAGCAACGTAGACCATGTTATTTTCGCATGTGATGCGGGTATGGGTTCTAGTGCAATGGGTGCAAGTATGTTACGTAATAAATTCAAAAAAGCAGGCATTTCAGACGTTAACGTTACAAATACTGCTATTAACCAATTACCAAATAATGCACAACTTGTTATCACTCAAAAAACATTAACAGACCGTGCAATCAAACAAGTTCCAAACGCAATTCATATCTCAGTGGATAACTTCTTAAATTCTCCACGTTATGAAGAATTATTAAACAACTTGAAGAAAGATCAAGACAAAGCATAATTAAATAGTTTGGGGGTCGAACATATTATTTCTATCACTTATGTTCAGACTCCTTTCAAGGGGGACACACCATGTTAATGAGTACACGTGAAAAGGAAATCATTGAACTGCTAATTAAGTATTACGGTCAATACGTCACGATTTATGAAATTGCTCAACAACTTGGCGTGTCCTCTCGTACTATTCATCGTGAATTAAAAGGCATTGAAACTTACCTCCAAGGCTTCAATATGACACTAGAGCGGGCAAACAAAAAAGGGATTAAGTTATCTTGTGATGATGACCAGATCCAATTATTAAAACAAGAAATGGCGCAGCACGATACCGTGGACTTATCTGTTGAAGAGCAAAATGCAATTATATTATATGCACTTATTCAATCTAAGCATGCTGTTAAGCAATACAGCTTGGCTCAAGAAATTGGCGTATCTGTTCAATCATTAACCAAATTGCTTGATGACTTAGAGAATGATCTCGCTAGCTATCAACTTAACCTTTATCGCAAGCGTGGTGAAGGGGTATATCTTGATGGCCCCGAATCAAAGAAACGTGAGTTCTTAAGTCAATTGATGGTTAACAACTTGAATAGTACAAGTGTTTACTCAGTTATCGAGAACCACTTCGTCTATCAATCGATTAATCAATCACAACAAGCTTTAGTAGACCTTGATAGCATATTTAAGATTGAACGTATTTTAATGGATTACCTAGACCAATTGCCTTATACCTTAACAGAATCGAGTTATCTGACCTTAACCGTCCATATCGTGTTAAGTATTGCGCGTATTCAAAATGGTGAATATGTATCGATTAATAAAGATATTCATAATTCTGTAAAAGACACATTTGAACATCAAATTGCCACAGAAATTGCGAAACGTATAGAGACACTATACGACATCGACTTTAACCAAGCGGAAGTCACTTTTATAACAATTCATTTACGTGGTGCAAACCGTCGAACAACCTCCAAGATGTTTGAGAATAATGAATTTGACGACCGTAAAATACAAGCATTTGTAAATCGTGTTGAGCGCTTATCAGGCCAATCATTCGAAGACTATGCAACACTTGTTCACGGATTATCATTGCACATTAATCCAGCGATTAATCGTTTGGAAGCAAACATTGAGACGTACAACCCACTTACCGAGATGATTAAGTACAAGTATCCTCGTCTCTTCGATATTGTACACAAGGCCATCGATCAGACATGGCCGGAGTTAGTCTTCCCGGATAGTGAGATTGCCTTCATCGTCTTGCATTTTGGTGGCTCCTTGAAAAGTCAGTCCACCCAACTTCTACATGTTTTAGTTGTCTGCAGTAGTGGTATTGGAACAAGTCGATTGTTGGCAACACGATTACAACAATCTTTTAATGAAATAGAGAAGATTACACAAGCGTCTGTCAGTGATTTAAAAATGTTAAATCTAGAGGATTACGATGGCATTATTTCAACGGTTAAATTGGATATCACAACGCCATTTATTACCGTCAATCCATTGCTACCAGAATCCGACGTGACGTATGTAGCATCATTCTTAAAGACAACCGAGCATAAAGCGAAACAACATGAAGAGAACGAAATGAAGCATTCGATTCAAGACCCTGATCAAGTGGTCATGAACATCGAACACGGCTTAACATTGTTGAACTCTATGCAATTTGAATACAAAGATGTAACTATTTGGAATCATTATTTAGCTGACTATCTTGAGGACAATGGCATCATTGCGCCGAATAGTCAGACGTCATTCGCTGAGCTATTGCAAGATAAATTAAACCAGAATCCTGGTTGGATATTGCAACCCTATCCTGTTGCAATTCCACATATGAAGGATGATTTAATATTACGCCCTCTCATTTTAATCACGATATTAAATGAAAGTTTGGGCATGCAAAGTACTCAAAATGACCTTTTCAAAATTAAATATATGGTTAGCCTATTCATCCCAAATAATGATGAAATGGCACAACTTGTTGGGGAATTATCTGCTGAATTAGGACATCATCTCGAGCAAATTGATGACTACATGCAAGACCCTGACGCTATGAAACGCATATTGAGAGATAGCTTTTTAAAACGAATTCAAAACCAATTAACTTAGGAGTGTATAAAATGACTGAATTATTTAGTAATGACAATATCTTTTTAAACGTATCTGTAGGAAGCCAAGACGAAGCAATTGAAAAAGCTGGTCGTGCTTTAGTAGATAACGGTTCTGTAAACGAAGCGTATATCCAAGCAATGAAAGAACGTGAACAACTTGTTTCAACATTCATGGGTAACGGTTTAGCAATTCCTCATGGTACTGACGAAGCTAAAGGTGATGTATTAGCATCAGGTTTAACATTACTACAAATTCCTGAAGGCGTAGATTGGAACGGCGAAACAGTTAAAGTTGTTGTTGGTATCGCTGGTAAAGATGGCGAACATTTAGACTTATTATCTAAAATCGCAATTACATTCAGTGAAGAAGAAAATGTTGATCGTATCGTCAACGCTAAATCTGCTGAAGAAATTAAACAAGTCTTCGAGGAGGCTGACGCATAATGAAAGCTGTACACTTCGGAGCTGGAAATATTGGCCGTGGATTCATCGGCTATATTCTTTCAGATAACAACATTGATGTAACATTTGCAGACGTTAATGAGGAAATTATAAACGCATTAGATAATGAAGGCGCGTATAACGTTATTCTTGCTAATGAAGAGAAAACAATAACACGCGTCACTGGCGTAAGTGCAATTAACAGTGGTCAACTTTCAGATGAAATGAAACAAGCAATTCTTGAAGCTGACATTATTACAACTGCAGTTGGTGTGAACATCCTTCCTATCATTGCGAAATCATTCGCACCAGTTTTAAAAGAGAAAGAAAATCACGTCAACATCGTCGCATGTGAAAATGCAATTATGGCGACTGATACGCTTAAAGAAGCAATCTTAGATATCACTGGTCCATTAGGTGATAACATTCACTTCGCGAACTCTGCAGTTGACCGTATTGTCCCACTTCAAAAGAATGACAATATTTTAGACGTTATGGTTGAACCTTTCTTTGAATGGGTTGTTGAAAAAGACGCTTGGTATGGTGAAGAGTTAGAACATATTAAATATGTTGATGATTTAACACCTTACATCGAACGTAAATTATTAACAGTTAACACTGGTCATGCTTTATTAGCATATGCTGGTCGCTTCTATGGTAGAGATACTGTATTAGATGCTGTTAAAGATGAAGCTATCGTTGCAGATTTACGTCAAGTATTAGGTGAAACAAGCGAGTACATCGTTGATAACTTCAGTTTCACTAAAGAAGAACAAGCGGCTTATGTTGAGAAGATTATTGGTCGTTTCGAAAATCCATACCTTTCTGACGAAGTAACACGTGTAGGTCGTGGAACAATTCGTAAAATCGGTCCTAAAGATCGTATTATCAAACCTTTATCTTATTTATATGAAAATAATTTACGTCGCAAAGGCTTATTAAAAGCAGCAGCGTTATTATTAAAATATGATGATATGAACGATAAAGAAACAGTTGAAATGCGTGAATACATTGATGCACATGGTGTGAAAGCATTCTTACAAGAATATGCGAAAATCAATGACCGCTTAGCAGATGAAATTGTAGCTGTTTATGAAGAATTGTAATTTATTACTTTAACAATTTAATTACCTTAATAGTTTTATTAAGTTACTTTAATGTCGGGGTTTGCACAATACTACGTATTGTTGCTGCTCGCTTGCTCTAAGCATAGCCGGGAGCGAAACAGAATTTAATTATTAAGAATTCGTTTTTTCGCCCCCACAAAGTTGATTAGATGTTAAGCATATGAATGCTTAATGTCAATCAACCACTGTGAAGCCAAGTTGTTTATAATTGAAAAGAGTTAAATCACTTTATAAGCCTTTTTCAAAGTCTTATAGGTTGTGATTTAACTCTTTTTTATTTAGGTTTTGTCTCAGTGCTAATGCTATTCCTAGTAGCGTCTCGCAGCCAATACTTCATATTTTTAGCAAGTAAACTTTATTATCCTAGCAATCTACAATAATTTAGTTGAACCTATGTTCTTAATTAATAATCATTCAAAGTCTCATAACTTAAAGTTATGAATACATAAATAAGTGATATGAATACTTTCACAATTTAAAGGAATAGTTAAATAAAGGGTGTTCATGAATATATCTTGGAGGGATTATTAATGGGAAAATTAGATGGTAAAGTCGCATTTATTACAGGTGCAGGTTCTGGTATGGGTAAAGCACAGGCCATTCTTTATGCATCAGAAGGTGCTAAAGTTATAATCGCTGATATCAATGAAGAAACTGTGAACCAAACAGCTAGTGACATTAAAGCGCATGGTGGCGAAGCACTGCCAGTTACAATCGATGTATCTAATAAAGAAAGTGTTGATCACGCTGTTAAACAAGGTGTTGAAGCATTTGGTACGATTAATATCTTAAGTAATACAGCTGGTATTCTAGATGATTATAAACCAACGCTAGAAACGTCAGAGGAATTATGGGATAGAATTATTAATATCAATTTAAAAGGTACGTATCTTGTAACGAATGCAGTGTTGCCACATATGATTGACAATGGTAAAGGTACTGTTATTAATATTGCTTCTATCGGTGCATTTGTAGCTGGCGGTGGCGGTGCAGCTTATACTTCAGCGAAACATGGTATTGCAGGTTATACGAAACAATTATCATTTGATTATGGCCTTAAAGGTATTAAAGCAAACGCCATAGCACCTGGTGCTGTTGATACTGGCATGACACATGCGATGTTTGAAGAAGGTTCTGCAGATGTTATAAAAAAAACAAATTCTGTACCTGCTGGTCGTTATGGCCAACCAGAGGAAATTGCACAATTGTCACTCTTTCTAGCAAGTGATGATTCTGATTTCATCCATGGTTCAATTATTCCAATCGATGGTGGTTGGTTAGTCGATTAATGATGCATTCATATTTCAATGATATGTCAGTAATAAAAGCGTTGAGTCACTATTAATGAAGTGATCCAACGCTTTTTATCAATCATTTAAGAATTACGTTTTTTTTCTTTTCGGTTCGTATAATAAGCATGAACAAAGAATGCGATGTTCATTCCAATAATCAACACGATGTAAAGTACAAGTGATATTGTTAAAAATTGTTCGTTAGAATGGCTATGTGCTTTAAAGATTTGTCCTATTATATTAGATAAGCAAACGATAAATATTACAAGTGCAAATAGTTTTTGTTTAACTATGAAACATAGTAACATGACGATTGCTAATAATATGAGCCCAGTAATGATGCTTTGGGTTTGATTTAGTGTCACAAGTGTATATATTGGATATCTTTTAGCAATAAACGTACTTAAAACCATCAGTGAGAAAAGAATTACTCCCCCTATGAATGCATAGACATACACACGTTTAGCATCGCCATATTTCATAATAGCTTTTTTTATTAAAAATAATGGCACGACAACACTTATTACGAAGATAAAGATTGTATTTAAAATATATCCTAATGTGAGCGTAAATTCATTTTCAAAGAAATCTGGAATTGTGAATATCGCAAACATAAAGAGTACGAAGTACGTTAAATATTTAGGTAACCCTTTGGTAAAACTCATTTCTTTAGAAAAGTTGTCGGCATAATCTTTAACTGGTGTGTTTAAAATATTACTAACATCATCACCATTCGCTTCTGCCATTTCAAAGTGATCTTGCAATTCATCTCCAATAGCGTGTACTTCATCTTCATCCTTACCTCTAAACATTAATTCTGCCTTTAATTTAAATATATAGTCCTCTTGTTCTTTAGTCATCATATTCATCACTCCCGAATAAGTTATTCATTCCTGAGTTAAGATAACTCCATTTCTCTTTGAATCGTTCTAACTCTTCTTGTCCACTTTCAGAAATCGTATAATACTTCCGCTTAGGTCCACCGTTATCCGATTTGCGCGTGGTTGTGTGAACATAGCCTTTCTTGCTTAACCTAAGCAATACAGGATAAATACTACCATCGCTAATTTCAGGAAATTGGTTTTCTTTTAATTTCTCTAAAATTTCATAGCCATACGTCTCGCCCTTAGCTATAAGTCCAAGTATTGCACCATCTAAAAGCCCCTTCATCATTTGATTAGATACTGACATGTCATCACCTTTTATTAACTATCTTATAATATAAGATAGTGTATTTTAAAAAATAAGTCAACTATCTTATGATAAAAGATAGTTACTGTTCAATGGCTGCTAAATTGCAGTTTATTAAGTTACTTTAATGTATGTAGTTTACACAATACTGTGTATTTTTAACGAATGAGGTTTATTACTTAAACAATTTAATTTACTTTAACATTTTAATCGCTACACTAATTAATAAGTTACATAAATAACACATTAAAACCCCCAGCAACTTTGAAGAGCCTGGGGGTTTTTCATGCTAGTAACTTATATATTATAATTCGTTTTGTATAATTTATAATCAAATCGCTAATGTGTTAAAAGGTATAGATTATCAATGTATTTTACTAAGACTTTAAAAGATCATAATCGATCTTACTTATTGATATATTGCTTTTCCAAAAGATGCATCTGCACTTTCACCAATCACTTCCGATAGAGAAGGATGTGGTTGTATAATTTGAGAAATATCGTTTAATGTACCGCCCGAAACCTTAATGCCTAAGATTTCACTAATTAAATCTGTCGCATGAGGTCCAACGACAAACCCACCTAAAATCTTACCATCTTGCTTATTCGCTACTATTTTAACCATTCCTTGTGTTTCACCTTTTAAGATTGCTTTAGGATTCTTCTGAAAAGGTGCAGTCGTCACTTCAACCTCATAACCCGCTTCTTGTGCTTGTAATTCTGATAAACCTACTGACGCAGATTCCAATCTTGTATAAATACATCTTGGTATATCCTCTTGATTAATCGTCTCTAGTTGTTTGCCTGCAATATATTCTGCCACATATTTACCGTGTGCACTTGCAGTATGTGCTAACTGATAGCCTGGCACTAAATCACCAATCGCATAGACGTGTGCGTAACTAGTTTCATAATGTTCATTAACTTGTAAACATTTGCCATTTTGTTCTAAATTAAGTGCCTTAGCTACATGAACATTAGGTTGTCGTCCTGTCGCAAAGAGTAATGTCTCGTATGGTATTTCCTTAGGACCATCTTTTCCATCAATTTCCAAAGTCTTGGCATTTACTTTCTTAGTTTCTGAATTGGTGATGATGTTAACACCTTGTTGTTTCAAATAGGTTGATAGATGGTCACGTATTTCTTTAATTTCACTAGATAGGATGCTATCGCCCTTTTCCAAAATCGTAACATCTACGTCTAAATCAGCCATTGATGAGGCTATTTCCGAGGCAATAACGCCGCCACCAATAATCACAAGCTGTTTCGGCAGTTGTTCCATGTCGAAAAACGTATCAGCTGTTTCAAAGTGCGCTTTGTCTAGCCCTTCGATTGGTGGTACGAATGGCTTTGTTCCTGTCGCTAAAATAATATCTTTCGCGGTATAAATAGTTTGATCGACTTGAACTTTTAATCCTTCTAATACTTCTGCTTCCCCTTCAATAAAATCAACGTTGTGTTGTCTTAATGCGTCTCGAACATCATCCGTCACTGTCTTAACCACTTGATCTTTACGTTGTACGAGACTAGTTACATCAATGTCTATGTGATTCGTTTTAATTCCCCAATTGTTTGCAGAATTAATATCTCTCACTTTAGCACCATATTCTAAAAATATCTTCGACGGTATACAACCTACATTGAGGCATACACCACCAACGTGCTGTTTCTCAACAATCGCTACATTTTTGCCTAGTTGTGCTGCTCGAATTGCTGCGACATAACCTCCAGGTCCTGCTCCAATAACGATCAAATCATACGATTTAGACATCATTTGTACCCCTTTCACCTTTGAAGTTGTTTTCATCCCTTAATAACCTTTGTTATGAACATAACCACTTGTTTAATGTGTAAGCGCTTTTATACCCTTTCAATTATATATTAGAGTTATATTTTTATAATTTCAAATAAACGTAAGTGACAGAATTTTTACTTTTTCAATAAAGGGATTTGTGTTGTGCGAAAGGATTGGAAGTGTGGTTTGAGACATGAAAAGACCCCCCGCACTTTTTTGTGTACTGAGGGTCTTAATCAAATTAAATATATTTGTTATTAAAGAATTAAGAGATATGGATTTTCAATATATTTAGCTAATACTTTTAAGAAATCGGCAGCGCTCGCACCATCAAGAATTTGATGATCAAACGTTAAACTTAATGGAATACGTGATACTTGTTTAACACTATCTCCTTCAAGTACAACTTCTTTAGAAAGTGCACCTACACCTAGGATTCCTGTTTCACCTAGGTTAAGAATTGGTGTGAAATATTCAATGCCACTCGTACCCATGTTAGTAATTGTAAAAGTAGCACCTGCCAGTTTAACATCATTTGTATTACCATCACGTACCGCTTCTGCTGAAGATTTAATCTCTTTAGCTAAAGCACCAATACTTTTAGTGTCTGCATTATTTATAACTGGTACCATTAACCCTTCGTCGAGTGACGTTGCCACACCTAAATGAACATCATCATATTCTGTAAGTTGACCATTTTCATATCGAGCATTCATTGCACCATAATCTTTAAGTGCTAAGACGATGGCTTTAGCTAGCAATGCTGTGACAGTCAATTTAGTATCTTGATTTGCATTCTCAAGTTCAGCTGATAGTTTGTTTTTGAAATCTAACAAACGGTCAGCATCCACTTTACGATGTAATGTGAGTTGTGCTGTTTCGGCCAAGCTTTGACGCATATTCTGTGCTATACGCTTACGCATTGGATTTAGTCCTTCACCGACATTAGCACTGTTAAATTTAGTGTTCTTATCCTCTTTAGATTGCATATCCTCATTTTTTGCTTCAATATCATATCCTTGCTCTTCTACACGTTGAATATCTAATTTTGTTATACGATTATTACCACCTGTACCTTGAATTCTAGTGATATCAAAGTTTTTATCCTCCGCCATCTTGCGTGCAAGTGGTGATATAAAGATACGTTTACCATTTTGGGGTTCAACATTATTAGACTTATTTGTATCTTCATCATGATTACTATCATCTTCATTTACAGAAGTTGTATCGCTCGTTTGTTGTTCTTCATTTTCTGAATGTGAGTTATTTTGTTCTTCGTTTTCAGATTCAGTCGTACTACTTGATTCAGTACTTTCGCCTTCGTCTCCAATAATACCAAGTACAGATTTAACTTCAGTTTCTTCTCCGGCTTGAACTTTAATTTCGAGTAATGTACCACTAGCTGGCGCTTCAACGTCTTGAGTCAATTTCTCAGAACTAATCGTACATATACTTTCACCTTGTTCAACCACATCTCCCTCTGCTTTAAACCACTCTTCGACTGTTCCTTCTTTCATTGTCATACCGAGTTTTGGCATAATAATATTTTCGCTCATCGTTCAACACCTCCTTGCCTATGAATTAACTTGTTTCAAGTCTTCAATTAGTTCAGATGCGACATCTAATACTTTATCTACGTTTGGTATATAGGCTTGTTCAAGGTTTGCTGCGAATGGAACTGGTGTATCCGGTGCAGTGACTTTCTTGATTGGTCCATCTAAATAATCAAAACCGATATCACCAATAACAGATGCAACATCTCCTGCTACATTACATTGTGGATTTGATTCATCAATTACAATTAAACGACCTGTCTTCTTCACTGATTCTAGAACTGTCTCTTCATCCCATGGTGACACAGAGCGTAAATCAATGACTTCAACTGAAACGTTATCTTCTTCTAATTTGTCTGCTGTTTCTTCAGCTACTGCCACCATTTTACCGATTGCTACAATTGTTAAATCATCACCTTCACGCGTCACTTTCGCTTTTCCAATTTCTATTGTATAGGGTTCTTCAGGTACATCACCTTTTTGTCCTAATAACGTTTTATCTTCTGAAAAGACTACTAAGTTATCATCTTGTACTGCTGCCATTAATAAACCTTTAGCATCGTAAGGATTAGAAGGAACGACTACTTTTACACCAGGTATTGCTGCAAACATGTTATACAATGATTGAGAATGTTGTGCCGCTGCGCCTGCACCAGCGCCATGAACTGTACGTACAACTAATGGAATTTTAGCTTTACCACCAAACATGTAACGCATTTTTGCACCTTGGTTCAAAATAGGATCTAAACCGAATCCAATAAAGTCATTGAACATTAATTCTGCAATAGGACGCATACCGGTAGCTGCTGCACCTACAGCAGAGCTGAGTGTAATATGCTCTGCGATTGGTGTGTCAATAACACGATCTCGACTATATTTTTTCGCAAGTCCTTTAGTTACACCAAAAACGCCACCAAATGTATCGTCATCTTTAATATGTTCTACACCTGCACCACCTGAAACGTCCGTACCAATGAGAATAACATTATCATCTTGTTCCATTGATTGATCGATTGCTTCGTTAATTGCACCCATAAATGTTAACTTGCGTTCTTCACTCATAGTTATGACCTCCTTTTAGGCAAATACATCTTCGTGTAATGAATCTACATCTGGTAATTCACTTTCATCTGCATATTTCACTGCATCTTCTACTGCTTGTTCAGCTGCTCGTTCAATTTCATTTAATTCTTCTTCTGTTAACCAACCTTCTTCAAGTGCTTGACGTTTAAAGTCTTCTGTTGCGTTTTTGTCCGCATTACGATCATTTGGTGATTTAACTTTTTGTTCGTCCCCTTCAAAATGACCATATTTACGATACGTGTCACACTCAATTAGCGTAGGGCCTTCACCATTTTTTGCTCGTTCTACAGCTTCTTGCGCTGCTTTATAAACTTCAACGACATCCATGCCATCCACTCTGACACCTGGCATGTTATAAGCTGAAGCACGCTCTGCAATTGTTTCTGAAGCACTGGCATAATCATGTGTTGTACCTTCACCGAATTGGTTGTTTTCACAAACAAAGATAACTGGAAGGTTTAAGATTGAGGCAAAGTTAAGGCCCTCATGGAAATTACCTTCATTGGCTGCACCATCACCAAAGAAACATACAGCAACATTCTTTTTACCTTGATTTCGAATAGAAATACCTGCACCAGTAGCAAGTCCGAAGCCACCACTTACGATACCATTAGCACCGAGCATTCCTTTATCTATTTCTGCAACGTGCATGGAACCACCTTTACCATGACCAAGTCCATCACGTTTACCCATTATCTCCGCCATCATGCCATTAAGGTCACATCCTTTGGCAATTGCATGTCCGTGTCCGCGGTGTGTACTTGTAATATAGTCGTCGTCTTCAAGTTGTGACATTACACCAGTTGCTACAGCTTCTTCGCCTACGTATAAGTGAACAAAACCGGGAATCTTACCGTCACTAAAGATTTTATGCACCTTTTCTTCAAAATATCGAATTTCATTCATCGTTTTATAAATCCAACGTGCTTGTTCTTTTTCCATCGTTAGTTCCTCCTATCATTCATTGATTTGTTCTGTTATCACATATGAATGGCTTTTCCAAAGTATGCATCCGCGCTCTCGCCAATTGCTTCGGATAGAGAAGGATGTGGTTGAATGATGTTAGATAACTCATTCATTGTACCTTCTGAAGCTTTGACACCTAATATTTCACTGATTAAATCTGTAGCATGTGGACCAACAATAAAAGCACCCAAAACCTCTCCATATGCTTTATCAGTCACAATTTTAATAAAGCCTTGTGCTTCTCCTTTTACGAGTGCCTTTGCATTTCCTTGAAAAGAAGATTGTGTAACAGATACGTCATAACCCGCTTCTTTAGCTTGAGACTCAGATAAACCAACTGATGCTGCTTCAAGACGAGTATAAATACAACGTGTAATATTGTTTGGAGATACTGGCGTTGGTTTTAATCCAGCCAAAGTTTCAACAACATGTAATCCATGTGCACTCGCTGAATGTGCAAGTTGATAACCCTTAACAAGGTCTCCAATAGCATATACATGATTAATTGTTGTTTGATAATGTTCATCGACTTGTACAAATTTACCATCCATATCGATATCTAGATCTTCAGCTACCTTGATGTTCGGTTGTCGACCAGTTGCCACTAATAAAGTATCAAATGACACATCTTCATGATTATCCAAAATCACTTTAGAGGTTGTTACTTTAGATATCTTTGCGCCTGTTAAAATTCTTATACTTTGATTCTTCAAATGGTCCTTTAACAGTTCACGTACTTCTTCAATCTCGGTGAGAAGAATATCTTCATTAACTTCAATTATTGTAACCTCGACTCCTAAGTCAGCCATTGAGGATGCTAACTCAGTAGCGATAACACCGCCACCAATAATTGCGAGTTGTTTAGGCAACGTTTCTATATCAAAAAATGTGTCTGTCGTTTCATACTTTATGTCATTTAATCCCTCAATAGGTGGAATAAAAGGTTTACTACCAGTTGCTAGAATAATATCTTTCGCTTGATATGTTTGATTATTAACTTTAACTTCTAAATCTTTTGTTACAGTAGCTTCACCCTTAATGAAAGTAACTTTGTTTTTCTTTAATAATTGCTTCACACCACCTGTGAGCGTGCTAACAATGTGTTGTTTACGTTGCACTAATTTAGAGAAATTCACTTTCATCGCTTGTGTCTCAATTCCCCAATCATTAGCCTTACGTATATCATGTGCTTTCGTTCCATGTTCGAGTAGTGTTTTAGAAGGTATGCAACCTACGTTTAAACAAGTCCCCCCTGCGTTTGTTTTCTCTACAATTCCAACCTTTTGACCTAATTGTGCAGCGCGAATAGCGGCAACATATCCACCAGGTCCTGCACCAACCACAATCAAATCATATGAGTCCGTCATCACTATCACCCACTTCCGTAAGATCATATCGTTGTGCATCCCAAAACATACTGTAAAAACATAGAAATGAGATATGCTATATTCTTAATGTAAGCGTTTTCTCATTTCTTTAAGTACATTTTATACTCATGAGTTTGAATTTTCAAATAATTGTAAAATTAAATTTTTATATACTTATTTCTATTATTTCATATAAGTTTTATAAGATTTGGAAGATTATCTTGCTACTCACTCAAATAAAAAAACCTCTAACCAAGTTGGCTAGAGAGTTGTATTACGGTTGTAATTTCATTATTGCGCCAAAGTTTTGTTGTGCGTTTGTGAATGTAATAAATGCAATGAGTTCAACAATTTCTTCTGTTGTTAAACTGTCTTTAAGTACGTTAATAATATTGTCCGGAATTTGGTCACCCATCTTAATAAACACTTCTGTAAATCCTATGCAAACGGACGATTTTTCATCTTTAAGACTGCCGGTAGGTTGACCTTTAGCTTTACAGTACTGACAACCGTTCTTTTGCGCTAACATTCTTCTTAACTCTTCTTTTAATTCTTTGTTAAGTGCGCCGTCATTTTCTAACACATCACTTAGCTGTGTCCATGATTGCATTAATTCTTCTTGATGACCTAATAATTTTTGAAAAGGTGTATTACCATTGTTCGAAGACTCTATAATCGACATTTGTTATCTCCTTTTTAAACTAATGCGTCTTTAATCTTTTGCAGTCCTTTTATCATGATTTCACGTGGAACAGCGATGTTTATTCTGATATGTCCTTCTGCGTTATGAACGAATTGTTCTTGTCCTTCAATGATAACGCCGGCGTGTTTGATGAAATATTTAGCGATTGGTTCATCTATGTGTTTTGCTTTAATGTAATAGCTTAGATCAACCCATGCGAGGTAGGTTGCTTCTGGAATTTTAAATTCTGCATGTGGCAGTTCTTGTTCTAAAAATTGTGCTAGGTATTTAAAGTTATCGTCTAGATAATCATTCATAGCAGCTAACCAGTCTTCGCCCTTTTCATAAGCTGCCTGTGTCGCAACGATACTTAATGGATTCTCAGAACTAAAGTGATGTAACTTCCATGTCTTTAATAATCTTCTATTCGGAATAATAAGGTTAGAGAACATTAAGCCTGCTATATTAAATGCCTTACTTTGAGACATTGCGGTAACAATCTTATCGTAATCTGGCACTGCTTTAGCAAAAGGTACATGTGTTTGACCGTCACGTTTAATGTCGCAGTGAATTTCATCTGAGATGATCCATACGTCATTATCGACCATAATTTGTCCCAATTGCTTTAATTCATCTTCTGACCATACACGACCTGTTGGATTATGCGGATTAGCAAAAATACATAATTTAATATTTTCTGTTTCCACTTTTTGACGGACATCTTCAAAGTCGATTTCATAGTATCCATTATGATTAATCATAGGAGAATATACCGTCTTAATATTATTTTTATCACAAGCCATTTTAAAAGGACCGTAGCTTGGTGTAAAAATCAACGCTTTATCATCATCGTCACAAATATAGCTTACAAGTTCAATTAACCCTGCAACAATCCCATGAGAAAATACAAGGTGTTCTTGCGGAAATGTATAACCAAATCGTCGTTCTGTCCATGACATAAAAGCCTCATAATAATCTGTGCCAAATATGTTGGTATAACCTAGAATCTTTTTATCGAGTCTGTCTCTTATCGCATCTAACACAACTTCAGGTGTCGCGAAATCCATATCAGCTACCCACATGCGAATCAGTTCATCATGTTCTTCTAAATCTGAAGTATCTGCGTCTCCAAATAAATAGCCTTTATAACCTTCTACATTCATCGCATTAGTAGAACGACGATCTATGATCTCATCAAAATTGTACGTCACATGAATGCCTCCTAGAATCATTGTTTAATAAGTCTTATTGTAATACTTCCCATTTATGAATTCACTTTTTAAGATTTCCACTTCTAAATATAAAAAGTGGGAGAAAGACAAAGAATTCATATAAAATTCTGCCTCTCTCCCTATTCTAAAAATTTACGCAAGTCCATCAATAACGTAAGTCACACCTAGAATTGCAAATGTGATGGCTATCATCGTTGATACTAGAATCATCCCCATCATAGGGTTAAATAGTAAAATAATTCCTAATAGTAAGCCTAAAACGTTAACAATGATAGATAGTCCCTTCAAACGGCTTTGTTTTGAAATGGTCATTAGTCCAATAATTGAACTTACAATAAACCATGCGGCAAACATAAATATGAAGAAGGTTGAACTTGCCCCAACGTTAAATATCACAAGTAGTCCAAATATGATATCAATAATTCCTATGACAACAATTAATCCTGAACCGCTACCGGCAAGCGCTCTCGCAGCACGACGGAATAATAGTTGAATCACACCATTAATAAGAATAAATAAGCCAATAAGCCAAGTAAGTGTGTAGAAATTTTTAACAGGATAACTGAAAATGATAACTGCAACAATTAAGAGTAACGTTCCCATAATTAAGCTTGACCATTTTAATTTTCCATTGTCTTGTGCCATTCAAATTCCTCCTCTCATTAAAAAATAGTTAATATATCAAGTATATTGAAGTTGCGTTGGACTAACAACGAATACATCTTACATCGTTTTACATGAAACATATTATATTTAATTCACGACCTCTTCAGTTTCTTACTTCTCCGAAAAGGGTAGACTGAACGTAGTATAAAATTAGGAGGCGTATCAATGAATACAAAAAGAGCATTAGTTGTAGTAACAAGTGTAACGAAATATCCTGATATGAATCGTCCAACTGGATTATGGTTTGGTGAGGTTGTTCATTTCGCGGATGTCTTATATAAAAATGGTTATAAAGTACATTATATTAGTCCAGAAGGTGGATATACTGCCATTGACCCTCAAAGTTTACAAGAAGATATGATGACAGATTTAGACTGGGAATATTATCAGAATAAAGACTTTATGACACGTCTTGGTCATACAGTTACACCTGACGCAGTTAAAGCTGAAAATTATGATGTCATTTATTTCGCTGGTGGTCATGGTACAATTTGGGACTTCAAAGATAATGAAGATTTACAAAAGCTAACTCAAGAAATTTATGAAAATAACGATGTTGTTGCTTCTGTTTGCCATGGTGCAATTGGCTTATTAAATGTAAAAGATGCTGAAGGTAAACATATTATCGATGGTAAAACGGTTACTGGCTTCTCAAATAGTGAAGAACAAGCAGTGGGCTTAGCCGACGTTGTTCCTTACCTTACTGAAGATGAACTTAAAAATCGTGGTGCAAACTATGAACAAGGTGATAACTGGACTGAGTTTGCTGTAGCCGATGGTCGCATTATTACTGGCCAAAATCCACAATCTGGTAAAGCCGTAGCAGAAAAATTCTTAGAATCTCAAAAGTAAAATCTTAGTCTACCCGCATAGTAAAATTTACAAAGATGCCTACATGATTTGGAACAATAATGCTTTGATTCCAATATGTAGGTATCTTTATTTATCTATATTAAATTACAGCATATTTACTTTTAACATATCAATGACACCGCTAGACGCACCAGGGAAAGCAAAGATTAATTGATTTAAATCTTGTGCTGTCATGCGTTGATTAATAATAAATACGAGTAAATTTATTAAATCAGCTGCATCGACGCCATAAATATCTGCGCCAACAAGTCGTTTCTCTTCATCTAATACGGCATACATTTCTGCATCCGTTTCATTTTTATATTCAAATACCATTTGTTTACCAAACGGAATATGTTTAACTGTGTAACGTTCACTTTGCTCAGCTCCTTGAACACTAACACCAATTTGAGAAAGACGAGGTAACGAGTACAATACTGACGGAATCGCTGGGTATTGTATTTCATCTTGCGTCATTCCTAAAATATGTGCAGCAATATAATTTGATTCAAATGTCGCTGTTGGTGTTAATTTAGGTATAGCTTTATCTAAGACATCGCCACTTGCATAAATATTGCTCACATTTGTTCTTAAATGACCATCTACTGAAATACCTTTCTTACTATATTCGATACCTACTTGATCTAACCCAATACCTTCTACATTTGGATTTCTACCTGTCGCATCTAAGACATAATCTGTATCAATCGTTAATCCAGATGCTGTTGAAACCTTGTATGCTTCACCTATTTTTTCTACTTTTTGCGTCTCTTCATCAAAGTAGAAATGTACGCCTTCGTCTTCTAATTTTTTAATGAGTTGTGTTACGTGTGTTTGGTTAAAACCTTTAAGTGGTTTATCAGAGTGGTGAATCATAGTCACTTCTACGCCTGATTTGATCATTATTGATGCAAATTCCACACTTATTATACCTACACCTATAAATGTCATACGTTTTGGAAGTTCATCCATAGATAAGAAGTCACGACTATCATGAGTTAGTTCTTTACCTTCAATATCTAATTTATTACTGTGCTGACCTGTCGCAATGACAATGTTCTCAGTTTGTAATGCCTCATCATTCACTGTCACTGTGTGTGCATCTTTAATTACACCAGCACCCATATAAACATCGATACCTTGTTGCTCGAACATACCTTTTAACATGCCGTTCATAGGATTAATCACTTGTTTTTTATAATCCATTAAGTTTTCCCAGTTCACATGCAAGTCTTGTGATTGAATAATACCGTTATATTGTGCTGATTCTTCCAACACTTCGTAAGGTCCTTCAAGTAAGATTTTGGCGTTACAACCATAATTTGTACATGTACCTGCAATCGTATCTTTTTCAATAATAGCAACATCTTTGCCTGCATGTTTAAGTGTTAGTGCTGCATGCCATGCTGCGTGTCCGCTTCCTATAAATACAACATCGTATTGTTTCATTTAACTCATCCTTTTTTATTTATTCGTGAGTGCTTTTAAGGACTGTTCTAAATTGCTTAAGACTGCTTTCGTTTCGTTATATTGAGTTTCATCAAATTTTGGAGGTAAACATTGTGCGACTGCCTCAAAGACTGCTTCTTGTTGCTCATGCCCCTTTTGCGTTAAAGAGACGACTAATTGACGTTTATCTGCCTCTGAACGTTGTCGTTTAACCCACCCTGACTGCTCTAATCTCTTTAAAAGTGGGGTCAATGTATTACTTGATAAATCTAACTGTTTACCTACTTCATGTAAGGGTTGATTATCGTGTTCCCATAAAGCGAGTAAAACCAAATACTGAGAATACGTTAATCCAAATGGTTTCAATTGTTGTTCATAAAATTTCGCGAATAAACGACTCACATTATAAGCAGAAAAACAAAGTTGATTTGCGAGTTTCATATCTTCGTTATTCATGGCATCACCTCTTTTCAATCGTGTACGATTAATTAAAGTTTAAACAATCGCGCACGATTAATCAAACAATCTGTTTAAACAGACATAAAATAACCTCCATACCTTTAAATGGTAGGAGGCTATGGGGTAATACATATTTATCTTAACTTTAAGCTATAATAAAGCATATTTTAAATTTATTATTTATCTAAGAAACCGTTTGGGTACACCATTACTTTCAAGGCATCACCTTTACTTGTACGTGTTAATTCCATGGCTTCTTTCGTATCATTTAGTTCGAATTGATGTGTGAATAATGAGTCGATATCAGCATCTGTTGTACTTAAAATTTGAATGCCTTGTGGGTACGTATTCGCGTATCTGAAGACACCCACAATATTAATTTCATGGTTCGCAATAAATGGCACATTGATTTCGTTCATATCTTCTTGAGGTAAACCAACAATAGCTAAAGTACCGCCATCTTTTAATGAATTTAATGCGCTTCTTAAGGCGATCGGGTTACCTGCTGTTTCGATTGCATAGTTAACACCTTGACCGTCTGTTAATTCTTTAATGCGTTCAACGACGTCTTCATTTTTAATATTTATTGCTGTTGTTGCCCCTAAACGTTTAGCCGCTTCTAAACGATTATCTTCTAAGTCTGAAACGATAATGTTTGTTGCGCCATAAGCTTTAGCAGCTACAACTGCCATTAAACCAACTGGACCCATACCCATAATCACAACAGTTGATCCTGGTTTAATATCCGCACGCTTACATGCTTGTAAACCTACTGAGAATGGTTCAACAAGGGTTGCTTGTTCATAAGTCACTGAGTCTGGTAAATGATAAAGGAAGTCTGCCGGATGGCTTACGTATTCACAGAACGCACCATCGTATGGTGGTGTCGCCATAAATTCCATATGTGGACATAAATTATATTGTCCAGATTTACAATATTCACATTCACGGCAAGGTTCACCTGGTTCGATAGCAACACGATCTCCTACTTTAAAGTCTGTTACTTCATCCCCAACTTGTGCTACCATACCAGCACATTCATGTCCTAATACGATTGGTTTTTCGACTACGAATTCACCAACACGACCATGTGCATAATAGTGAACGTCAGAACCACAAACACCTACTGCCATCATCTTGATTAAGACATCTTTAGGTCCTACTTTTGGCATATCTCTTTCGACAATTTCAATATCATAAGGTTCATGCATTAATGCAACGTTCATTTTCTCCGGAATAGTTTCACTCATAAATAACATCCTCCTAAGTTTATGTATCTTTTATTATTCTTTCACTGAAAAAGATATATGTAAACGATTTCATAAAAATTTATATAGTACTTTTAAACAAAAATAATGAATTCACAAGAATTTTTCGATAAAAAATACGCTTCCCTAAAAAGAGAAGCGCACATCATCTACTACATATTACCTATTGATAAATATTTCGTTTCTAAGTATGGTTCGATGCCTTCTGTACCACCTTCACGACCATAACCACTTTCTTTCATACCGCCAAATGGTGCGTGAGCTGCTGATGGACCGCCATCATTCCAACCAATGACACCATAATCAAGTGAGTTATATAGATGGAAGCCAGTACGATAATCATTTGTGAAGAAGTAAGCAGCTAAACCAAATTGTGTATCATTCGCCATTTGAATGGCATCTTCTAGATCTGAGTATGTTGCAATCGGTACGATAGGTCCAAATGTTTCTTCTTGCATTGCAAGCATATCTTGATTCGCATTTGAAACGACGACAGGTTTTAAGAAATTGCCGCCCATTTCTTGTGCTTCGTCTAATGAGCGTGATAATTTAGCGCCCTTAGATTCTGCATCTTTCAATTGATTAACCACTTTCTTCACGCCATCTTCGTTAATCAATGGTCCAATAGTCACGTCTTCATCCATACTATTTCCGACTTTTAATTCATGGACTTTTTGCGTTAATTGTTGAACAAATTCTGCTTCAACCGCTTCGTGAACGTAAACTCGGTTCGCACAAATACAAGTTTGTCCTGCATTACGGAATTTTGAGGCAATTGTTTGATCTACGGCATATTCAATATCCGCATCTTCGTGAACGATTAATGGCGCTAGCCCACCTAGTTCCATTGTGACATTTTCAACTGATTCAGCAGCTTGTGCGATAAGTTTCTTGCCGACATTTGTTGAACCAGTAAATGTAACTTTCTGCATTACAGGATGTTTTGTGAATAATTCACCTGCATCTTTACCAGGCATAATGACATATTGAACGGCATCTTCTGGGATTCCCGCTTCATGCGCCAATTCAATGAGACGAATAGTAGTTAATGGTGTTTGCGTCGCAGGTTTACATACAATCGTACAACCTGCAGCTAATGCTGGCGCAATCTTACGCGTAATCATTGCGGCTGGGAAGTTCCATGGTGTTATTGCTCCTACTACGCCTACTGGGAATTTTTTCACAATAATATTTTTATTAGGTGTATTAGCTGGAATTGTACGTCCGTAAATACGTTTAGCTTCTTCGGCATACCAAGAAACATATGAATTCGCATAATCCACTTCACCTTGTGCCTCTTTTAAAGGTTTACCACCCTCTTTAGTAATCAGTTCTGCCAATTCATCTTTATGTTCATTAATTAAAGAGAACCATTTATACAACTTATCTGCACGTTCATGTGCATCTACTTCTCTCCAAGATTTAAACGCTTTATGCGCTTTCTCAATTTGTTGTTTGGCTGTTGTTTCACTTGTATATTCTAATGTTTCAATTACTTCGTTCGTCGCTGGATTTAAGACTTCTAATGATGCCATATTCATCCACCCCTTTTAGAATTATTGATATAAGTATATACCCGTAGAAATAGATTATCTATCAAACCGTTTTCTATCACTACTAGTTTCACTTTCCTGATACCTACTTTACTTGATAAAATATGTAGACTACATATAACAATTAATATGAGGAGTTTTTATGAATAAAAAGATATTTGTCATAGGATCTGGTTTAAGTGGTTTAGTTGCATCGACAGAACTATTAAAGAAAGGCTATCACGTAACGATGTTAGATCAAGAACCTCGTCAAGCGATTGGTGGTCAAGCTTATTGGTCATTCGGCGGGCTATTTCTAGTTAACTCAAAGATTCAACAACGTCTAGGCGTTAAGGATTCATACGAACTTGCACTGAATGATTGGTTAGGATCTGCACAATTTGACCGTCCAGATGATGAGGACTATTGGGCGAAACAATGGGCTGAAGCGTACGTGCGATTTGCCACTTTTGAAAAGGAAAACTATCTAAAAGAGATGGGCGTTCGCTTAACACCTATCTTAGGTTGGGCTGAACGTGGTGGCGCATCAGCTTCTGGTCATGGCAACTCTGTACCACGTTTCCATATTACTTGGGGGACAGGTCCTGGATTAGTGGAACCCTTTAGTCGTTTCATACTTGAAAAAGAACAAGAAGGTCAATTTAAATTCTTGCCACGTCACCAAGTGACTGACATTGGCATCGAACATAATCAAGTCACTCACATTTCTGGCATCATTTTAGAGCCAAGTGACGTTGAACGCGGAGAGAAATCATCTCGTACCGTAATAGATACGTTCCACTACGAGGTCGATGAATTGCTAATTACCTCTGGCGGTATTGGTGCCAACATGCCACTTATTCGAAAATATTGGCCTAAACGTTTAGGCAATCCTCCAAAGACAATGATACAAGGTGTGCCTGATTCAACTGACGGCCACTTGATTCAAGTTACAGAAGATGCCGGTGCCAATATCGTTAATAAAGATCGCATGTGGCATTATACTGAAGGCATTCAAAACCATAGTCCAATTTGGTCTAATCATGGTATTCGTATCATTCCTGGTCCATCATCAATGTGGTTCGATGCGACAGGTAAACGTATGGCTGCACCAGATTACCCTGGATTTGATACATTGCATACGCTAGAGACAATTATGAAGACAGGTTACGATTATTCATGGTTTATTTTAACCGAAGATATCATTAAGAAAGAATTTGTACTTTCTGGCTCTGAACAGAATCCAGATTTAACTGACAAAGATATCAAATTATTACTTCAAGAACGATTAGGTAGTAAGGCAACGTCTCCAGTAGAAGCCTTTATGGATAAGGGACCTGACTTCATACTTGCCGATGATTTAGGCACGCTAGTTCGAAAAATGAATGACTTGGCAGGTAATGACTTACTTAACTATGAAACAATCAAACATGAAATTAAAGCTCGCGACTTACAAATTGATAATCCATTTACTAAAGATCCACAAGTCGCATTTATCAATAATGCACGTCAATTCTTAGGTGATAAACTCGTTCGTACTGCTAAACCTCATAAAATATTAAGTGGAAGAAACGGACGTTTAATAGCCGTAAAATTAAATATTATTAGTCGTAAAACGCTCGGTGGTATTCAAACGAATCTCGATGGGCAAGCACTTAATCCAAGCATGCAACCGATTCAAGGACTATACGCCGCTGGAGAAGCATCTGGTTTTGGTGGTGGCGGTGTTCATGGATATCGTGCATTAGAAGGTACTTTCCTAGGTGGTTGTATCTTTAGTGGTATTCGTGCAGCTGAAGGCATCCACCATCATATACAGTGAATTTCATAAATATACACTTCTAAAATAAAGTATTTTCAAAATGTATATCCCACCACTTTTTATGCATTTTGTTGTAAAATTATATCAAATATTATTTTTTTCAAGTAATAGTTATCAATTTTACAATTTTTTGCAAAAGAAGGTGATGGTATGCCTCGCGATAGCTTGAAATCTTTGAAAAATAAAACTGTAACCGTCATAGGTCGAATTGAACATATTACTATAACACCTAAAGTGAAAATTCCAAACAAGCCTATTTTCTCAAAAATTTTATTAATAGATGTTAATATTGGCGGTCAGTATTTCGATCACGTTTGGGTTTATGCATCAAAGAGATACTTTCATAACCAAGAACCCTTTTTACAGCAAGTTGTAAAGTTTAAGTCTAAAGTAACGCCTTATGTTAAACATGGCCAACGTGGTTACGTCGAAGATTATGGTATTGATTATGTCAAAAGCTTAAGCATACTGCCTAATACGTCAATGGAAGAATATGACGAAAGATATTATGATGATGATATTACTGTAGACTTTTTCTTAACGAATTAAAAGCACATTGCAAAGCTTGATTAACTATCAAGTGCAATGTGCTTTTGTTATTTTATTTTACTTTTAAACCACGATAACGGTTCAATGTTCCGATAAATTCTTGCTTACGAGGAAGCGCTAAATTACCAGGATGTCCATCAAAGTTAGATATCGCTTCGATGCCTTCTTCGTCAATTAAGTCGTACATTTGATTCGTTGCCTCAATAAGACTCTTATGATTATCTATAAGGTGATGTCTAAAGTAATTCATCATAACGGTCAACGCATTGGTTTGACTGTCATCTACTAATTGTTCTAAACCAGATATATCTATTGCATCTTTGCGGTACATCACTGTGTGCAGCCCTTTGGCTTTCATTCGATCGTCTTTTCCTTTTTTAGAGAATGAAGCATTTAAAGGCACACGAGATGGAATCGCACCAAATTGCGTATTTGCCTGTAGGTCACGCTGATATCCATCTGATTGTGCAATGTCTTTCGCCTCAGCAGTCACATCTTTCAAATGATACTCATCCATCATCATGACTTGATCAGCCACGTCAAAATAATCACCAGACCCACCAACAATTAGAATAGTTGAAACTTGATGCGCTTCAAAAAGTGGTCTCACTTTATTAGAAAATGGTGTTATAGGTTCTTTATCAGGCGCAATTAACTTTTGCATACGACCATCACGAATCATAAAGTTCGTCGCCGATGTATCTTCATCAATAAGTAGCGTTGACGTTTGTGCTTCTAATGCTTCCATGACATTAGCTGCTTGTGATGTGCTGCCACTCGCATTGTCAGTTGAAAAGTGCGTTGTATCTTTCTTGCCAGGTAAGTTATCTATAAATGGACTAATGTTAACATTTTGAATTCCACGTCCATCTTCAGCTCGTATCTTCATAGCGTCATGACGTGTAATAACAAATTCACGACCATCATTTGGAATATGATCATAGACACTACGTTCAAGCGCTTCTAATAGGGTCGATTTACCATGATAACCACCACCAACGATCAATGTTATGCCTTCAGGAATAGACATCCCTGTGACTGCCCGACCACTTGGTAAATTGAATGTTGTTTCGAAAGCTTGTGGGCTCGTAAATTGAATGGCACCTTTCATTGGCTCATCGGATACACCGCTTTTTCGTGGTAAAATGGCATTGTTTGCGACAAAAGCGACTAAGTGTTGTTGTTCAAGTTGATTTCTAATATACGTTTGGTCTAATTTTAAGGTTACTTGATGTTGAAGTGCTTGTTGATCAATATTTTGATACATGATGGCTTGATCTACTATCTTTGGTAAGCCATTTATAAGTGTATGGGCCGCAGCTTTTCCAAGAATCTTACGTCCTGCTGCTGGCATACCAACTTCAATGCGCACTTCAATTTCTTTATCATTAATTACGACTGATGTACGTTCTAACATTTCTTGACCACAATGGTCGATGAAAATTTTACCGTTTTTACCTGAACCTTTAACAGTACGATTAAATGCCGTAGCTTGATGGCCAAATGCTCTAGTTAAGAAATCTGATACTGCAATACGTTTATCTTTCTCATCTAATAAATCACTTGGAATTTTAGCGACATCACGTTGAATGATTAGACGCATTTTTGAAGGTGGCGCAAAAGGATCCACCTGTACATGATCTATTGCTAAGTGAAATTGATCAAAAGCATATATACCTTTCGTTCGTTTATACGCTCCATATTTTTGCCCATCTAACGATTTTAATGTCTTTTCAAGATCTATTGAGCGCTTCATCATTATTCCTCCGTTCAGTATGTGTCTATTCACATTTTACCCAACCTAACCGGCACGCATAACTTCATTCAAGAAATTATTGATTTGAATATAAAAAATGCATCTCAAACATTGGATTTTCATCCTACAGTTGAGATGCATATCATCGAATTATTAAAACTTCTAAAAAAATCCTTTTCACTAATAATGAAAAGTTGCAAAGACTCATCTTACACTTTTCCAAATATAATTATAATGCAGTGTAACCACCATCAATTGTAAATACGCTACCTTGTGCGAATGATGAAGCGTCAGATGCAAGGTATACAACAATGCCACCTAATTCTTCTGGTTCACCTGGACGACCCATTGGTGTCGCACCCATCCAATAATCGATCATTTCACCACCAGTATTAAACATTGGTTCAGTTAATGCTGTTTTCATGTAGCCTGGTGCAATTGTGTTTACTTTGATGCCATATTTTGACCATTCCATTGCTAAACTTTTCGTTAACATGATAACGCCTGCTTTAGATGCATTGTAAGATGCTTGTTCTTGTGGTTTATTGGCAATTAGTCCTGACATTGATGATGTATTAATGATTGAACCATAACCTTGTTTTATCATTTGACGTCCTACTGCTTGTGCTACTAAGAAGACACCATTTAAGTTTAAGTTAATTACTTTTAACCAGTTTTCGTAAGAGACGTCTTCTGCTTTTTCATTAATTGTCATACCAGCATTATTTACTAAGATATCAACTTTACCGTACTCATTCACGACGTCGTCTACCATTTTGCTAACATTTTCTGGATTTGTAACATCTACTTTTAATGCCGTCGTTTTGACGCCTTCATTATCTGCAATTGCTTTTGCTGTTTCTTGAGCTAAATCTAATTTAATGTCTGCAATAACAATATCTGCACCTGCTTGTGCTAATGCTTCTGCCATAGCTTTACCTAGTCCCATGGCACCGCCTGTTACGATTGCTACTTTACCGTTTACTTTAAATTGATCAATAATGTTTGTCATTTTTATCATCCTTTTTAATTTGATTGTGTATTAACTGTTGTTTTTACTTGTCTTCCAGGCTGTTGTACTTTCATAAAGAATGTAAGAACGAAGCCTAATACATAAATCACTGCATATGCCCAAATCGTTACTTCAGCTGAGGCGAATATAAGCATGACACTTGCAAGTCCATAACCTAGGAAATTACTTAGACCAGCTGCTAAGTTATGTACGGACACTGCCGCCCCTTTATGTTCAGGTACTAACGTTGGGAAGATGGCTGACATTGGAACGAATGCAGCAACAGCGAAGCCGAACATCAGTGCAATTAAAGTTGTCACGAATATATTAGGTCCACTCCATGCAGGGAAATAATAGAACGCTAACGTAGAAACGGCCATACCAATACAGCCAAACCAGCGTACTTGGCGTACCCAACCAATTTTATCTCCCATAATACCCCAGAATAAATTAGTGAAGATTGTAATAATATACATTAAGCCCCAAACACGTAACCATTCTGACGTAGTGAATCCGAAATCTGCCGTATAAACGTGTGGTAAGAATACAACCAATCCGAATAATGACAGTTGGTTGATGATTCTTACGACAAAGGCAACTGCAACGTTCTTATTCTTAAGAATTGTGATACCTCTGCCAAATTCTCTTAACATTTCTTTCTTAGTCATGCTTTGTGCTTCGACATCTTCGCCTTTTTTATCTTTAACTAAGAACATTGCGATTAATCCACCAATTAAGATGAAGATTAATGATGACCATAAAGTACCCATTTCACCAATGATTGGAATTGAAAAGCTTGGTAAATATGAACCTAGTACTCCAATACCGATTGAATACATTGCCCAGAACCAACCCATTGCTGAAGCTAGTTTATAACTTGGTGAAGAATATGTAATCCATACGACAAAGCTATAAATAAACATTGGATATGCTAAACCACGAATACCATACATAATCATCATCATGGCATAGTTTTGTTGTTCTAGACCAAAGACTAAAAATCCAACATGGAAGATCATCCAAATAATAAACGCGAATGTCATCACACGTCTTGGACTGAAAATCTCAGCCATCACACCTGATAACCATGAAGCGATAGCTACGACTAAACCGTAAACGGTTAAGACATTGCCGGCCTCAGAATTATCAAAGCCAAGACTCATAATATATTTAGATAAAAATGCTTGCTCCATACCGTCTCCGGTCATAAAGATCGCTACGGCAATGTATCCCCATATTAATACCATAGGCAATCCTAGAAATTGACGTTCTCGTTTTTCTATCTCGTTCGCCATTTTAATCCCACTTTCTACCTTTGTTTTATTCATTATTTTTGTTCTGAATTAAATTGTTCATGTGCAAGACGTTCAAGTGGAATGCCTTGTTTAAAACGTTCTGTATATTGCTCAAAGCTTGCAACTTCATCTTTAGTTGGTTCGATTGTCATTGATTCTGTTCCTTTAAACGCAAAGTCATTCAAATATGTTGCTAAATTTGATGTCTTTGTTTCAATCATATATCTCGCCAATACTGCGATACCCCATGCGCCACCTTCACTTGCAGTTTGCATAACACGAACAGGACTGTCTAAAGCAGCTGCTAAGAATGATTGCGCAACTTTTTCAGTTTTAAAGATGCCACCATGACCAAACATTGAATCAATATGAATATTTTCTCTTTCTTTTAATAAATCAATTCCAATCTTCAACGTACTGAAAGCACTGTAAATATGTGTTTTCATTAAGTTAGCTAAGTTAAAGTTACTGTCTACTGATCGTACAAGCATTGGATAACCATGTTGTACATCTGTGATAAATTCACCAGAAATATAACCATATGACAATAACTTACCTAAATCTTCGTCACCTTTTAAGGCACGTTCAAATAATTTGGTGAACAATTCACCTTTATCGTATTTAACTCCCATTGTTTCAAATACTTCTCCAAACAAATCGACCCAAGCGTTTATATCTGATGTACAGTTATTCGCATGAATCATTGCTACTTCATAACCGTCTGGTGTTGTAACAATATCTACCTCTGGATAGACATCTTTGATTGGCTTTTCAAGGACAATCATCGAGAAGATACTTGTACCTGCTGAAATATTACCAGTTCTTGGTGCAACACTATTTGTAGCTACCATACCTGTAGCTGCATCCGCTTCAGGTGCACATAATGGACATCCGGCTTGTAGCTCACCGTTTGGATCAACTAATTTCGCACCCGTTTCAGTAAGACGTCCGGCATACTCCCCTGCTACAACTACTTTAGGTAAGATATCTCTAACATCTTGTGTGTAACCCTTTTCAGAAAACTTCTTATTAAAGCGTTGAATAATATCGTCACGATAGTCCTGTGTTTCACTATCAATTGGGAACATACCTGACGCATCTCCGATACCTAATACTTTCTCATCAGTTAGATACCAATGTATGTATCCGGCAAGTGTCGTCATATAACGTACTTTCTCAACATGTGCTTCTTGATCCAATGCAGATTGATAAAGTTGTGCGATACTCCAACGTTCAGGAATATTTACTTGGAAATCTTCTCTTAAGATTTCAGCTGCTTTATTAGCATTGTTATTACGCCACGTTCTAAATGGAACGAGTAAATCGTCATTGTCATCAAACGGTAAATAGCCATGCATCATACCACTAATACCTAAAGAAGCAAGTTGTTTCACGGTTGCATCGTATTTATCTTTTAACTCTTGAGTCATTGCGCCATATGCTTTTTGAATGCCTACCCATGCATCGTTCATCGAATACGTCCAATAACCATTACGGTAACTGTTCTCCCATTCGAATGAACCTGTTGCGAGGGTTTGACATTGGTCATCAATCGCAATTGCTTTAATACGCGTTGAACCGAACTCAATACCCACTGTTAAATGACCATCTTCAATAAATTGTTTGATTTGTGTATTATCCATCGTTTCACCTTACTTTTTATTATGAAAACGTTATCATAGACTAATCCTAGCATATGTATTTTTCATGAAACAAGAAAAAAAGAAAGCGTTTTCTAAATTTGTAAGTAAAAAGACACCTTTACCTTCTATTTACAACAATGAAGATAAAGGTGTTTGCTTAAATGTATTATTCAATTATGTTTATTTTAAAATGTGATAGTCTCTCATACAGTCAACAGATGCTAGAATGGCTTCTTCTTGAGTGTAACTTGGCGTCCAACCTAAAACATTTCGTGCTTGCTGATTACTAACATTTCTATTCATTTCAAGTAATAACTTACCTTCTTGTGCTTCACTATTAAATCTAGCACCTAGCTTAATTGCGAAATCTGGAATGGTCTTAGTTGAAACTTTACTTGCTAATTCAGGGCGTTCTTTTTTAATTAATTGTGTGATTTCAGGCATAGAGATTTGTCCATCTGCAGTGGCGATATAACGTTTACCATTTGCTTCTGGCGTCTTCATTGCCAAAACATGTAATTGTGCAACGTCTCTGACATCTATGATATTCATTGGAATATTAGGGATACGTTTCATTTTGCCACTAGCAATATTTTCTACAAATTGAAAACTTAATGACATATGTTGATTTAATGATGGTCCAAGTATAGCAACAGGGTTGATTGTCGCAAACTCAATGTGATTTTCAGTAGCATTCACAAAGTCCCACGCTGCTCGTTCAGCAATTAATTTAGACTTCTCATAAACAGAAAATCCTTTTTCATTTGGATTAGTCCAATGTTCTTCTGTTGTCACACTAGATTTATCTTTATTACTAAATCCTACTGCGCCAAAGTTTGCAGTCATTATTACACGTTTCACATTCGTTTTCTCGGCAGCTCTCAAGATACGCTGAATACCTTCAACGGCTTGTTTATTAATCGATTGTTCATCAGTTACGCTAACACTACCCATCACTACAGACGATGCTACACTCATCACATAGGTGCAATCTTTCATAGCATCTTCCCAGTTATCATCTTTAGATAAATCCGCTTCAACAAATGCTAAATTTTACGTATCAATATTTTGTGCCTTTAATGTTTCTAAAATAGTATCTTTCTTAGATAACGAACGAATTGTTGCACGTACACTATAATCTTGCTTTAATAATTCCGCGACAATACGTAAACCTAAAAAACCTGTCCCTCCAGTTACTAAAACTTGTTCCTTCATGAAACTTCCTCCCCTATCTTTCTCTTGGTAGGTACAGATTATAGCAGTTTTATCATATTAGTTTGATGAATTACACTTGCTTTCGACAAAGTTCATTCTTAAGTTGTAGACGCTCAACTTTATAACTGTATTTACTACTCTTTTGATACGCCTTGGTCGGATAATGCAATCTTAATGTGCTCTAAATGATGACGCTCATGCCATGATAATTTCGCAAGTAATTCTGAAACCGGTACATTGCTACCATCTGATAGCTTGATAGAACGATTTAATTCACCTTCAGTAACATGATTTCCCATCTCTACAACGCGTTGGTTGAGTCCCTCTAAAATAGCAATTGAAACTTGCATAGGTAATTTAGAGTCTGGCAACTCTGCCCAACGTTCTTGATTAAACATGAACGCCGTTACGTCAACTTCAGTCAGTGCCATTTTCAATCTTTCATACAAATTAATCTGAGAATCTGCAATATGATGTACTAATTGTCTAACCGTCCAACTTCCTTCTCGATAACAACGTTCTAACTGCTCATCACTCAATTGATGAACCGTTTCCTTCAACTGATCACTATATGCTTCAATTTCACTCATCCATTGTTTCACATCAACTAATGTTGAATTTGTTGGCGCTTCAAATTCTCCTATCGGAAATCTTACATCCATTATAAATCCCCCTTAGCTATCTTTATCTATACCTTCTATCTACCCTTATTAAGGATAAATAAAAAAGAAGAGTCCGGGACATAAAGTTCTTGGATAAGTGAAAAAAAGACAATTTCTATTGAAATAATATAGAAATTGTC
>NODE_5_length_31361_cov_6.679804
ATATATAAATTTAAAAGCCAGTAAGTGAATTTTTTTAATTCATCTGCTGGCTTTTAGGTATTGAGAAAAGGAATATGTTTAATGTTTGTTTTACTTTAAATAATTATTCAATTACTGGAATAATTAAGTGTGAATCATAACCGCCACCAGTATAAACAAGGTGATTGCCTCTGTTTACTGTATCTTCGTGTTCATAACGTGTTTTCATATTAGGTAAAGGGGTGCTATTACCTTTGATAATTTCGTTACCTTTAACAACAACTGCTAATGACTCATCTTTTTTAAATAAAGTACCAGATGGTAATAATTCTATTTCGACTGGCACGATTTCATTTGGGCTAACTTATGTTAAACCGTTACGTTGAACGTTACAACGATCAATATGCATGCAATTGTACGAAAACCAACAAAGCCGATATAATTGTACAAAAACAAACATTTAAAGTGAGGTCTATCAAATGACTCAGGATCGTAGAATTAGAAAATCTCAACAAGCGATTAAAACAGCATTCATAGATTTATTACATAAGTATGATTTCAATGATGTTACTGTACAACAAATTACTGATTTAGCTGATATTAACCGTGGTACATTTTATACGCATTATTTAGATAAATATGACTTGCTAGACAAGATGGAAGATGAACATGTAGATATTGTGCGTAATTTTATTAAAGAGAGTAAAAAGAGTAGTGGTGGAAAGTTCTCAACAGAAGACTTAAGACATATAATGGAATTTCTTATTGCACATATTGAAGAAAATATAACGTTTTATCAATTAATGTTCAAAATAGGCACTGAATCTAGATTGCATGAAAAATTATATGGCTTGCTAACGAACTATTTAAATAGTTTTACTAATTTAGATGGTGATATTAGTGGTATACCTTTCTCATATTTTATGAGCTATGTTTCAGGTGCAGGATTATCGTTCTTAAGACATTGGGTTGAGGATGGTAACCGCATCCCTAAAGAAGATTTAATTCAATACTTCTATGATATTGTTAATAATGGACCAGCTACAATTATACAAAGAGAGATTAATAAATAATGTATGGCTTCTAATTACTGATATTAGTGATTAGGAGCTTTTTAATTTTAAAAAGATTATTATAAATTGTTGAATTAAGCATATATTATTGAGTTTTATATAATAGCATACGATGTATAATGAAACGCATAAAAATGAGGGAACCTATTACGTTGTTATGTATCTCTAACTCTATGAATCCAATTGGGAGAGAGGGGGGAGCATGATGACAATAGATATAACGGTTCATCTCCCATTAAATGACATTCTATGTATCTTGGGTTATATAATTATTTTAATATTTGAAATAAAGTATAAAAAATAACGTTTTCTTAACTCGCAATTAAGAAAACGTTAGCCCAATAATAGAAATTGGAGATACATATTGGCTTACCTATAAGTCAGTAATATGTCCTTTATTTTTACACCTAGTACCAAGTCACAAACGTGCTAGGTGTTTTTCATTAAAGATATTTTAGCATAACACTTGATGTTAAGCAAATTAATCAATGTGTGTGTCGGCTATATTTGATATTCATCTTAATGTCGTTTATATTTTACATAAAGAGTTATCAATAATCTTGAGGTGGTTGAGGATGACTAATTTTAGAGATAAGATGATTAATCGAATCATCGGTACAACGACTGAACTTGATGAACGTGAAAAAGAAGAATTATACGGACACGTCACTACAACATTTATTATCACTTATTTAGGCTTACTAATCTTAGCTTTTATAAGTTTAATTAATGATTATGTTGTTCAACGTGTTAATGTACCGACCATCGGTATATTTGTTTTATTCTTTATTGCTAGTATTTTCTTATCGAGGGGCATCCGAAAAAAATAATTTAGATGAAAATCGAGTTTATTCTAAAGAAGCATATCAAAGACTATTAAAGAAGCATAAGTTAGGCAGTATTTTCGGTGGTATTATGTTCGGTGTAATCATGAGCCTACTTAATTTAACGCGACTATATTTTTCAAATCAAAAGATTGAATTAGGATTTTTCATAACATTTAATTTTATTTCTGCTTTAATTTTCGGCGTAGTAAGTTATTTCGTTGGTAAAGGTAAAATTGTTAAAGAATATGGTGAGGGGGATTAAGAAATGGATAAATTTAGTCAAATATTATTTAATTGGTTCACTCAAAATCCCACAGGTCGTGATGAGCGTGAGCAAGGTGTGCTTGAACATAAGTTAGCGGTTATGTTTTTATTGACATATATTACAATAGTTATCTTAGGTACAATAAGTTTGGTTATTGATATGAAGAGAGAAACAGTGAATTTTGGAACAATATGCTTATTAGCGTTGAGTGTTATTTTAACGTTTGTATCTCTTTGGATTAATAGAAGAAACCGTTTAGATGAGTTAAAAGCTCATTCAGCTGAAGAATACAAACAATGGGTGAAAAAGCATGCAATAAAATGCTCGTTTTTCGTCGTTTATTTTGCAACGGTGATGTTTATTATTACGGGGGTTATCTTCCCTTATATTTTTAATGACGGATTCGACTTCAAAGAACAATTAATCAAATGTGCATTTTCTGGTGTGCTATTCGGCGGTATCATGTTTATTTACTATATGATTATGCTCAAAAAAGAATATTAACTATTATTCAACTCCTTAATTATTATATAATAAATTCATATAATGCTTAAGGAGTCATTTTTTATGTTAAAAGCTGATCCAATTATTGCTAAAATGAAGAATCAAAAAATCAACTACGATAGGGTATTGAAAAAATTAATTAATCAATGGGAAAGGGAAGGTTTAAGACCTAAAATCTTACTACATAGTTGTTGTGCGCCATGTAGCACTTATACGTTAGAATATTTAACGGAGTATGCTGATGTGGCAATTTATTTTGCGAATCCCAATATACATCCTAAAAATGAATATTTAAGACGTGCAAAAGTTCAGGAACAATTTGTTAATGATTTTAATGAGAGAACCGGAAAGAATGTTAAATATATTGAAGCGGAATATAAACCGCATGAATTTATGAAAATGGCAAAATCACGTGGCCTCACTGAAGAACCAGAAGGAGGGTTACGTTGTACAGCATGTTTCGAAATGCGTTTGGAGCTAGTTGCTGAAGCTGCTGTGAAATACGGGTATGACTACTTTGGAAGTGCACTCACACTATCACCTAAAAAGAATGCGCAACTTATAAATGAACTGGGTATGGAAGTACAACATTTATATGACGTGAGCTACTTGCCGAGTGACTTCAAGAAAAATAAGGGCTATGAACGTTCAATAGAGATGTGTAATGACTATCATATATTTCGACAATGCTATTGTGGATGTGTCTTCGCAGCGATGGCTCAAGGCATCGATTTTAAACAAATCAATCAAGAAGCTAAAGACTTTTTACAGCAATTTTAAAGAAAATGACTCCTAATTTGAAGTTTAATCCTTTCAAATTAGGAGTCGTATTTTATATTGTTCGATTAATAAAACGTATAATGGCTAGAATGGCAATCACAAATGCAGATAGGATACCTGCAATTTTTAAACCTTTTTTCTGCTTCTCAGGTTCTGGATCTTCATTTTCCATCATTTCAAGCAACTCGCGTTCAATTTCAAGATCAAGTGCGGTCTTCTTTTCGCCATTATAGCCAATGCTATTATCGTCATCTTTTGTCAATTTATCATTTTGATTTGATGGCTGTTCTTTACTTTTAGACGGTTGGTCTGCATTTTGTTTTGTATTTTTATCTTCTGCAGTCATACGTATACCCCTCCGGTAAACTTGTTATCTTTGGCTTAAGTATAGTACTTTTTATAATTAAGTAAAGCTATATTATTTCGCGTCTAATCCAATAATATCACTCACGTTATTATAATTATGTTGCTTTAAGTAAGCAGCGATGTCTTTGTTTATCTTCTTCGTCAAACCTGGACCTTCAATAACTAATGAAGAATAGATTTGAACAAGAGATGCACCATTTCGCATCATTTGAATGGCATCTTTAGCACTAAATATACCGCCTGTGCCGATAATTAAGAATTTTCCATTTGTTTGTTGGTATGCCCATTTCACTAACTCTAAATTCCTTTTGAAAAGGGGTTGCCCACTTAATCCGCCATCTTCTACTTTATTCGAAGAAGTGAGACCATCACGCTTACGAGTTGTATTCGCTAGAATCATACCATCAAAGGTTTCAGTGATTGCAGGTAAAATATTTTTAAAACCATCTAGTTCTAAATCAGAAGTTAATTTTAAGAAAATAGGGACATTTACTTCTGTATTGGCTTTAAAGTCTTTCAAAGCTTTGCATAACATTGAAAATTCATCTTTATCATGGAAACTTTGTAAATTCTCAGTATTTGGTGAACTTATGTTAACTGTAAAAAATGAGACATCAGCTTTAAACGTATCAATTACTTTAATGTAATCTTGATAACGCTCATTATAAGGTGTCGTTTTATTTACACCAACATTTAAACCAACAGGGATATTGTATGAGTGGCGACGTAAATTCCATAACGCTCTATTCATTCCAATATTATTAAAGCCCATACGATTGATTAATGCATTATCTTCAACTAGACGATACATACGTGGTTTCGGATTGCCATCTTGAGGTTTTGGTGTAATACCACCTAATTCAAGTGCACCGAAGCCAACATTTTCAAGTGCTTTAGGTACTTCGCAAGATTTGTCAAAGCCAGCAGCTAAACCAATTGGGTTGTTAAATGTGATACCTTTAATTGTTTGTGTTAAAGAAGGATCTTCATAGTTGAAGATTTTGTGCATAATAGGTAGTAAAAAAGGGCGTTTTTGGCCAAGTTTTAAAGCATCGATGGTCATGCCGTGCGCTTTTTCAGGGTCGAATTTAAATAATAGTGGTTTAATTAATTTATACATTTTAATGCTCCTATTTCATTGTATTTGAGGCTTACTATCCTCATTTAATATCATTGAAAAAACATTCCTCTCTAAGACTAGCATGTTCAACAATAATTGCATAGTTAATTTAGAAACTGTTTAAAAATTTGCCTCAACTTAAATGTGGATATATATGCTAACGATTAAATAGTCCTTTTTCAGGAAATATAATAATAAAGTGAGAAGATGTATTCGAAGGAGGAAACATCATGAAAAAAGATTGGCAAGAACAATTACCATTAAATCATATACGAGACATTAAGACGGTGAGTGGTGGAGATGTGAACGAAGCATTCAAAGTAACTACAGAAGATGACGTTTATTTCTTGTTAGTTCAACGCAATCGTGATAAATCATTCTATGCTGCTGAAATTGCTGGACTTAACGCTTTTGAGGAAGCAGGTGTTACAGCACCACATGTGATTGATAGCGGTGAAATTAATGGTGATGCTTTCTTAATATTGAGTTACTTAGATGAGGGAACGACCGGTAGTCAACGAGAACTAGGTCAATTAGTAGCCAAAATGCATAGCCAGCAACAATCTGACGGCAAATTTGGATTTGATTTACCTCATGAAGGTGGAGATATTTCATTTGATAATACTTGGTCTGATTCGTGGATTGAAATCTTTGTCGAACGTCGTATGGATCATCTGAGAGATGAACTCATGAGGAAAGGATTATGGAATGACGAAGATAATAAAGTCTATGAACAAGTCCGTACAGTGATGGTAAATGAACTAGAAAATCACAATAGTAATCCGTCATTGTTGCATGGGGACTTATGGGGTGGCAATTATATGTTCTTAACAGATGGTAGTCCCGCTTTATTCGATCCTGCACCGTTTTATGGCGATAGGGAGTTTGATTTAGGAATCACTACTGTATTTGGTGGATTTACCCGAGAATTTTATGACGAATATGAGAAACATTATCCTTTAGGAAAAGGGTCACGTAAACGTTTAGAATTTTATAGATTATATTTATTTATGGTTCATTTACTTAAATTTGGTGGAATGTACGCAAGTAGTGTGAATCGATCAATGGATGAAATATTGGCGTAATTAATAACTATGGGTGGTACAGGTACAGTGATACCGGTGCCACCCATGTTTATTATTTTTCATTAATTGATTTTAATAATTGTTTGCCGTTATCATATAACATTTTTTCAAGTTCATGTCGTGAGATTAATTCAGTTGATTCTAATTCATCAGCTAACATCGTTACAACTTGATCTGTTGTATAAGGTGCATCTGAACCATATACAATTTTATCCATGTCTACACATTGAGCAATATTTGGAAGCTGATAAGGTAGAACTTTACCAGCTAAATCAAAGTATAACTCTTTCATAACTTGTTCTAAGTCGTCAGGTTTACGCTCACTTCCAAACATTTTATTACCCATTGCAACACGTTGAGCAATGACAGGAAGTAATGCACCACAATGTGGAATAATCCACTTAATATTTGTATATTTGCTAAACACATTGTTTTGACTCATGTAAATGACCGTACGTGTTGTATCAAAGATGAATTCCATTAATGGTGCAGGAACAACGTCGCTCATTGCTTCAATATTAGGCTTAGGTTCATTCGGATGAAGTGCAACAACGGCATGACGCTCATCTAATTTAGCTAAGACTTTATCTAGGCGGTCATCGCCAACATAAATACCACGTGCATTCGTAGGTAAAGTGAAACCTAAAGCACCTTGCTAATCTAATGCAGTATCAATCGTCTCAATGCTCTCTTTAACCAATGGTAATGGTAGTGTCGCAAAGAAACCTAATTGCTCTGGATATTTGTGTGTAAATTCAGTTGCATAGGCATTGACTTCTTTAGCTAAATTAATCATTTCTTCATCTGGCGCCACACTGATATGTGGGCTCGAAATAGATAGCACACCATATTCAATTTCCATACGTGCCATTAATTCTAAATAACCTTCAGGTGAGAATTTCGGTGTCGCCACACCATCACCTTTGCCATCGAAATAATCATATAGAAATTTCGAGAATCCAGGTGATATATAATGTGCATGTAAATCAATTTTCTTCATATTTTAATACGCTTCTTTCTCTTCTTCTTTATAAGTTAGCCAATCATCAATTTCATCATAATAAGCATTAACTTCATTTGGTCTATCAATACCTTGTAACTCACTGTTCACATCATAGCCAATGGCATTTAATGCATAAGATAAGCAAGCATAGCTTGAACGATAATCTGTAAAGTCATCCTTTGGCAAATTAATCGTCGTAGGTTTAACAGGTGTTAAGCTATCTTTCTCATATATACATTCAAGACGCGTAATATACCAAACGCCTTGATCATCTTGTTCGAGACAATATACTAATTTGGCATCTGATTGTAATTCCATTTCAACATTTTGAATTGGAAGGCGTGTTTGAATGGTCGCTTGCATAATCGCTACAGCACGCGTGTCATTAATCCAAACTTGGGAATTATGGATTTGATGAGGGGCATAGCGATTCATTGCTTTAGATGAAGCGACAAATTCACTACCATTACCTTTAAACCATGAAATATTGATATAAGAATTATCTGCGAAACATGTTTCCATGCTTTCCCATAGGGCATTATCACGACAGAAACGTTCGAATTGAATGAGCTCAAGAATATCTTCTTTAGCTAGTAACGTTTTATTAGTATATGGTTTATTTCTAGTGAAAAGCACTATAATGACACTCCTTTAATTTAAGCCCACATTTCAAGTAATACTTTAGCGAATCCTTCAGAGTCTTGAACGTATCCTAAGTGACCACCTGGAATGTCGATAATTTTGATGCCAGTTTCTTCAGAAATGAAGAAGTTAACTTCTTGTGGGAATGAACCTTTTGAAGCTGTCCCATTTAATAAAGTAATGATGTCTTTATGTTTTTTGAAACCATCAATTGAAATATCAGATTCTGTATATTGACGAATTTCATATTTGAACCAACCCAACATTTCATCGAAACGTTTTTTACTGTCAGCATCATTTTCAGCTTCTGCTGGTTTTGACATGTATTGTTGGTCTAATTTACTAATTTGTAACGTTTCACCAAACAATTTCATTGCTTGAGGCATACCTTCATTAATCGCAATATCAATGATTTCAGCGTTTTTATCTTGCCAATATTTCGCATCTGGTAAGAATGTGTTAATTGGTGGTTCGTGGAATGCAATTTTTTTAACAACTTAATGACAATTTAGAAATATTTGAGGGCGATTTAAGTGACCAAGATAGTTTAACAAATGCTATGAAAGAACAATATGGTGTTTATAGTGTTCAACCAATTATTGTAGATGATATTGAAGAAGAATTACGCCAAGGGAAGATGATTATTAAAACGGCAGAAGAACAAAATATCGACTATGTTGTTTATAGTACTGCAGGTGGCGTCAACCGTGATCGTACAGGTCCCCATTTCGAAGCCTTAGCTGATATTGAGAATGAACTTAAAGACAGTTCATTAAATTATACAATTATTAAACCGTCATTCTTTATGGATAACTTCTTAAGAATTACTAAAGTTGAGAATGGAGAAATAATGATTCCTGAATTTATTAATCAAGATGTTAAATTCGCAATGATTTCTTCAATAGATATCGCTAGAATTGCATCCAATGTATTTGGCAATCCAGAAAAATATAACCATCAAGCTATTGAAATCGCTTCTGATGAACTTACATTAAAAGAAGTTGTTAAAACATTTGCAATGGTAACTGGTAAACCTACAGAAATTAAAGGTTCGTTCTCAAGTGGTACAGCAGAACGTGGATGGCTTGAAGAAAAAGGTTATATAATTGATTTTAATCAAATGGATGAGATCAATCCCGGTCGTCTAACGCTTGAGCAATGGATTAGTGAAGTGAATTTTTAAATTTTTTAGAAAATGAGGGGGAAGACTATGATTCAATCAATGTGGTTTAATTTACATGTCGAAGATTTAGAACGTAGCGAGCAATTTTACAGAGATTTAGGCTTTGAAATTAATAAAAATCCAGATATGCTAGACAAAATGGTTGGTATTAAAATCGGACAAACGATTGTGATTTTAATTGAAAATAACCATTTTGAAAAAGTGACGCATGAATCAGTTTCAAAACAACCTAATGAAGTCATTATATCTTTAGGTGTAAAAACGAATGATGAAGTAGATGAATTAATGCGAAAAGTGGAATCATCAGGCGGTAAAGTGATTGATGAACCAGGAACTTATCAAGGATACTATGGTGCAACTTTTGCAGACCCAGATGGACATAAATATAATTTCTTAGTTTGTTAGCTAAAAATCAAAAGCCCTCGAAAAATCAATTTCGAGGGCCTTACTTTGTATACAACTAATTTTCTTGAATATTGCCGTATTCTTCTCTTAAGTCATACACTTTATCAGGTGTAACGTCTTGACCAAGTGGGTCTAAAACTTTCATTGTTGAGAAAGTATGAAGTACTTGACCTCTAATCATACCTAAATATTCTTGTCTTAATTGATGTTGTTCTTGTTTTTCTTCAACGCTCAAACTTTCAACTTTTTCTTTATTTGCTAATTGATTAATTCTATCTAGTAATTCTCTCATTATTTATTCCTCCTAATTTGTATGTGCTGGAAAGTGGGGTACAATATACGTTCCAACTTCTTCTATGAGTTCTTCGATATCACGATCATCATTTGTAAATCTTAAGATAATATGATTTGTATTAATTGATTCATAAGCTTTTAATATTTGTAATAAATTTTTACGTCCAGTACGGAAACCACCTTTGATCGGTTTAACGGTTTCATTTGGATTTCGGGATAAATCAATCATTAGAATATTCATAAACGGTTTGAAGCGGTCAGTACCACTGTGCCAAGCTTCAACTAATTTCTTTTGTTCTTGAAAAGGTTGGGCGTAAAATAACCAACCATCCATATTTTCTTGAAGCCAAGCCATTGATTGTTTTGAATATCCCGTACCAAACATTGGAATCGTATGATGTTTTGGCAATACTTGTAACCCTGAATCTTCATATAATTCGAAAATTGAATTTGAGATTTTGGGAGAATGTGATTGCCAAAGTTCTCTTATTGAGTGAATGGTTGTTTGATAACGTTCTGTTAATTCATTTTCATCTACTTTAAATGCAGGGAATTCAAAAGAGCGATCACCGGTAGCCATACCGAGTAATAAACGTTGATTGGAAATGAGATCAAGTGAGGCAGCTGATTTAGCTAGATGAATGGGATGTCGTAAGGTTGCTACGGTACTACCAGTACCCAGTGCAATCTTTGAGGTAAAGGCACTCAGATAGGTTAAAAAGACGAACGGATCATAATTCGTAGTAACGTTGCCTAAATGAGGGCTATACAATGGATTATCTCTCACAGATAAACTTGCAAACCCCAAAGACTCTGCCTTTTGAGCGAGTCTCACTTGCTCATCAAAATCAATATTGTTTTGTTGTTTATTATCAAACGGTATGGATAAACCTAGCGTCAATTTATTATTTTTAAACGTACGTTTAAATCCCTCGTGTTTCTCTATATCTGACATGTCTTTCCCTCCTAACATAATTTGATAGTAAAACAACACGTATTATTTAACTAACACTTGTTGTATAAATGTAATATACGCCCTATTTGAATAATATGCAACATACATGCTTATGAAACTTGTTGTTTAGACAACAATGGTAACGATGTGTTGTTTTGTTTGGATTTTCCATAAAAAAACTTCCAAGGCAATGCCTCAGAAGTTGAATTATAAGTGTGTTATATGATGAATTAAAAAAGGTAAATTTTTATCTATAAAAGATTCAGCAGAAAGTGAACTTGTATCGAGCCAATGTCGGGCAAGTCCACAAATACCAGCAGCAAGGAAACTTGCACTATTAACAAGTATCTCAATATCATGATCCGGATAGCTATTTCGCAACATAATTGTAAAGATATCTTCTAGCTCATTATTAATGCGTTTATGTGCTTGATTACAAAATGTTTCACTGTTTAGCTTACATGATTCTTGAACTTCAACCATATAATGTGCAATTGAAACAAATAGATTGGAAATAACGATCTCATTTATAACGTCAGAAATTGATAAAGTGTCATTTAAATCTTTCAGAATCGTTTCAGATAAAGTGTAATCGAGAATATCATATTTATCAGTAAAATGTGCATAAAATGTAGCACGATTCACTGTGGCACGTTCAGTAATGTCTTTTACAGTAATTTGAGACATTCTTTTCTCTCGAGAAACCTCTTGAAACGCTTCTACCAGTAGTTTCTTTGTTCTAATAATTCGAGGATCAACTTTAGTCGTAGACAATACAGACACCTCCCTTGATGACATATCACTTATATTAAATTATCTGTCGAAAAGAGAGGGTTGTCAAAGTTCACGCTTACAATGATATGTAACCATCAACCTAGACAATAGAGTAGTCAAACTTCAATTTCCTAATAAAATTTTTAAATTAATGATGGTTAAAATTAATTATGAGACGAGTTTCTACTATTATAATAGTCAATTTTGTTCATTATCTAGTCAATTAGTCTGACTATAAGCAAAGTATACACTTTCTTGTCTTGATATTTGGTAATATACAGAATAATAATGAATTAAAAAGGAGAGCGATGTTTGAAACAATTTATCAAAATAGTTATGACTATACTGATATGTGTAGGTATCGGTGTATCCGTAACTTATTTAATTCGTGAAATTGATATTCAACCATCTCAAATGACTTTAAATGATGATAATCAATTTGGTGATTGGAAGCGTGATGGACGATTGACGCATGGTTATGGCACTTATAATCATGGCCTAGAATTTGAAGGAAATGACAAACATTATGGTAACGATTATGATTTACCTGAAAATACCGAAGTTCTAGCAGCGACAGATGGGGTTGTCACAAGATTATTTGAAGATGAATTAGGTGGAAAAGTGATACAAATATCAGAATCAAATGGACAATATCATCAATGGTATATGCACTTAAACGATTTTAAAGTAACCCAAGGTCAAAAAGTTAAAGCTGGAGATGTTATCGCATTATCTGGTAATACAGGTGAACAGACAACAGGCTCACATTTACATTTTCAAAGAATGAAAGGTGGTATAGGCAATGATTATGCTGAAGATCCACAACCATTTATAAATCAGTTACCAGAAAAGGAAAAGAGTTTATTCAATATATAATTAGTTAAACTAATAGATATCATTACTAATCTGAAGCACAATTGTGTTTCAGTTTTTTTATTTTATAACTAAAAAAAGAATGGTACAAATGGTTAAAAGCAATGATCGTAACTAAATTTAAACTTTTAAGGAAAAAACTAAATTTAATATTCTGAAAATTTAGAATTTGTGATATAGTAAAATCTATCATTACTTATATGAGTGATTGGCATGAGCAGTATTAAAACATCATGCGAACTAGCTATAAAGTAAATTGAGCCACATATTAAGTGTGCAGAATAAACAATAGGAGGTTTTTTATATGACATCAACACTTAGAGAAATAGGCGTTAAAGATTTTACATTTAGAGTGCTATCGGGTGTAGCCATAGGTATCGTTGTTGGTTTAGTACCAAATGCCATTTTGGGAGAAATCTTTAAAGCATTCATGCATCATCATCCATTCTTTGGAACTTTGTTACATGTCGTACAAGCAATGCAATTTACAGTACCCGCATTAATCGGAGCACTCATTGCTTTGAAATTTGATATGACACCATTAGCGATTGCAGTTGTTGCTTGTGCATCTTATGTAGGAAGCGGGGCTGCACAATTTAAGAACGGTGCCTGGGTAATTGCCGGCATCGGAGACTTGATTAATACGATGATTACTGCAACGATTGCTGTATTATGTATTTTATTAATTGAAAAACGTGTTGGTAGCATGGCACTGATTGTGTATCCAACTATCGTAGGTGGTTTGTCCGCTACAATTGGTGTACTTATATTGCCATATGTACATATGATTACAACTGGCATTGGTAATATGGTTAATAGCTTCACAGAATTACAACCTGTATTGATGTGTATGCTTATTTCTATGGTCTTTAGTTTTATTATTATTTCACCATTATCAACAGTTGCGATAGCTATTGCTATTGGAATTACAGGTCTTGCAGCAGGTTCAGCATCTATTGGTATTTCAGCTACTGAAGCAGTATTACTTATTGGGACAAGCAAAGTGAACCGAGTTGCAGTACCAATTTCTATATTTTTCGGCGGTGTGAAAATGATGATGCCTAACATGGTGAAATATCCAATAATAATGTTACCAATTCTTATAACTGCTGGTATTTCAGGAATTGCTGGTAGCTTGATTGGTATTGCGGGAACTAAAGAGTCTGCAGGATTTGGTTTCATTGGAATGATTGGACCAATTAGTGCTTTTAAATTCTTACATGTAGATTCTGCAATATTAAGTATCTTACTCATTATTTTAGGGTTCTTTGTTGTACCATTAGTAACTGCATTTATTTTAGATATTATTTTCCGAAAAGTATTACGTCTTTATACAAACGACATATATAAATTTATGGGTTAACCATTTGTTAAATAGGAATTGATAAAGTGTTGATTATCGCATTTTATCAATTCTTTTTTGAAAATGAGAATACATATAGAGATTAAGATAAAATATGAAATAAATAGTGTTACAATAAAAATGAAATAATACGTTACATAAAGGGTGAATGGTTAATGGCTAATAAAATCGAAAAATTAGCACTAAAGACAGCTGAGCTTACAAGACAGACACACGAATTAGGTATTCCAGTTATGATTCTATTTGAAGGTGTCCCTGCTTCTGGAAAAACACGACTTTCAAATGAATTATTACTCAATTTTGATGCCAAATATACACATTTTATTGCGACACAATCACCACGAAAGGATGATTTGCGTTATCAGTTTTTACAAAAATATTGGAATACATTACCTAAAAAAGGTGATATCAATGTCTATTTTAGAAGCTGGTACTCTCATTATTTAGATTATCGGGAAAATGAAATTAAACATGAAAGATATAAAAATTACGAGGTTTTAAAAGAACAAATTGCATCTTTTGAAGATATGTTAATCGAGGATGATTATGAAATTATCAAATTCTTTATTGAGATCAATGAAGATAAAAGACAAGAACATATTAAACAAACAAAAGAAAATCCACTGATGCGTTGGAAAGTTCAAGAGTATGGAAGTGTATTATCAACAGAAACGTATTTAGAAGATATGCATCAATTTATTAAACAGGATAAACAATGGAAGATTATTGACTATACAGAACGCCAAATCGCGATTGAAAAGATGTATGAACACATAATTGAACGTTTAGAACAAGCCATAGCAAAACACCATGCGAAGGATAAAGCGTATGATGGTAAATTCTCAGAAAGTTTTTCTACTGAAATGTTTGATAAAGATGTGGAAAAGGTTTCTAAAGAAGAATATAAAACATTAATTACGGAATTGCAGAAACGGATGCGTGAAATACAATTTGCATTATATGATAGAAAGATTCCGTTAATTCTTGTATTTGAAGGAATGGATGCAGCAGGTAAAGGTGGTAACATTAAACGAATTAGGGAAAAGCTTGATCCAACTGGTTATGAAGTTAATGGTATCAGTGCACCGACAGATGTTGAACTGAAACATCATTATTTATGGCGCTTTGCAAAAGATATGCCAAGAAGCGGTCATATCGAATTATTTGATAGAAGTTGGTATGGGCGTGTATTAGTTGAGCGAATTGAAGGGTTTGCAACAGTAAATGAATGGCAACGTGCTTATGATGAGATCAACGCATTTGAAAAGATGTGGACGGATGAAGGTGCTATTATCTTGAAATTCTTCCTGACATTGGATAAAGACGAACAGCTTAAACGTTTTAAAGATCGTCAAAATAATGTAGATAAACAATGGAAAATCACTGATGAAGATTGGCGTAATCGAGACAAGTGGGATTTATACGTTGAAGCCAGCCACGACATGGTTAAAAAAACAAATACAACACATGCACCATGGCTAGTCGTACCAGCAGATCATAAGAAAACATCAAGAATAGAAATAATGAAATATATTATTCGTAAATGCGAAAAAGTATTATGGGGTGTCAAGGATTATTAAGTGATAAATTAATTACTGAATTGGATGAATCATGGAACCAAGAAACGATTGATTATAGAAACGTTTCTTGGTTTTTCTATGTTATATAAATAAATTGAATATATTCTAAGTTGTTAGAAATATTACGGTATTGTAACAAAATGGCAATTTGTAATATTACAGAATATGTAAAATTGTTGTAAATTTCTTAAAAGAGTATTGTAAAACCTTATTTCATGATGAAATTTTAAACGATTTGTTCAAAAAATAATATTACAGAATGAAATATAAATATTTCAATGTTACAAAATAAATCGTTCAATGTAATTTTTTGTAAGATAAGCGTAATACTATTGGCGTTTTTTTATGATATAGTACTTATTGTCAAAAGTTAAACACAGAACAAAACACAATAACTTAAGAATTTAACAGAACAAAAATATAAACTAATTTTTTTGGAGGAATTTTTTATTATGAAAAAAACAGTAATCGCGTCGTCATTAGCAGTAGCTTTAGGAGTAACAGGTTATGCATTAACTACAGATAACAGTGCACATGCATCTGAATCAACTACAAACTATGCACAATTAGCTAACTTAGCTCAAAATAACCCATCTGAATTAAATGCTCACCCAGTACAAGCTGGTGCATACAACATCACATTCGTTAAAGATGGTTTCAAATACAACTTCACTTCAGATGGTCAATCTTGGTCTTGGAACTACACTTACGTTGGTGGAGCTGACACAGTAGCAACTACACAAGCTGCTCCAGCTGCTCAATCAACTGACTACTCAGCTTCATACAGCAACGAAGCTTCAACTCAATCAGTAAGCTCAAACCAACAATCAAGCAACACTAACGTTGAAGCAGTATCTGCACCAAAAACTACTTCATACTCAGCTTCAACTTCATCATCTTCATCAGCTTCAACTGGTGGTTCAGTTAAAGCACAATTCTTAGCTAATGGTGGTACTGAAGCTGCTTGGAACGCAATCGTAATGCCTGAATCAGGTGGTAATCCTAACGCAGTTAACCCAGCTGGTTACAGAGGTTTAGGTCAAACTAAGGAATCATGGGGTACTGGTTCAGTAGCATCACAAACTAAAGGTATGATTAACTACGCTAACAGCCGTTACGGTTCATTAGATGCAGCAATTGCATTCCGTGATAACCACGGTTGGTGGTAGGATTTACTAAGGTAACTGGATAGTACATCGAGTTATCGAGGGAAGAGGTCGACTTTAAGGTCGGCCTCTTTTTTTGTGTTTTAATAGACACTGTAGCGTAACGTTTACCAACCGCGATTATAGGGAAGATACTAAGACAATAAACAAATCGAAAGTATTGAATATTAATGTCGTTATGGAAAGTAATGAAATTAGGATTAATACATAGTGCGTTCTGGACAACTATACAATTATCAGTATCTAATATGATGTTACGATGCCCGACATCAGTATTTGTGAAATATGAAACGTTTTTTAAAATATGGTCGTGGGAAAAGAGAGGCGCTTTATGGAATAAACTATTTCGTATTAATAAATGGAAACATTACATTCCAGAAGCAGCTCAATTCAATTATCGTATCTATAATAAAAGGCGACTGGCTTCATTTAAATTAGAAGATATACATTTTATGATTTTAGAAATGCGCCGTGCAGAACTTGTTCATTGGTTATCAATGATACCAATTGTTATTTTTATCAAAGCGCCTAAATATATACTATTCATTAATGTTTGTTATGTGATTTCGGCTAATTTACCGATCATACTCACACAGCGTTATAACCGTCCTAGGTTAGAACATTACTATCAACTACGAATGAAAAGAGATGAACGTACATGTCGCAAAAGAAAATCATCATTATAGGTGGAGGACTAGGTGGGATATCAGCTGCTATTCGTCTTGCTCAAAGTGGCTTTGATGTCTCGCTTTATGATAAGAATAACCACATTGGTGGGAAAGTAAATCGTTTAGAAACAGAGGGATTCGGTTTTGATTTAGGTCCATCTATTTTAACGATGCCATACATATTTGAAAACTTGTTTAACTATAGTGATAAGCAAATGAAAGACTATGTTACTATTGAACGATTACCTTTGCAATGGCGTAGTTTCTTCACTAATGGTGAAGTGATAGATTTATATGAAGACCTGTCTCAAATGTTAAATGCCAATACCTATCTTACTAATGACGATATTCAGCAACTTCATCAATTTTTAAATTATGCAGAAAAAATCCATCGATTTACGGAAAAGGGCTACTTTGCACTAGGACTTGATAAAGTGTCAGAGATAATTAAATATCAGGGACTATTGCGTTCACTTAAAGGTGTGGATTACTTCTCAACAATGCAACAAGCTATTAATCGTTATATTGAGAAACAAAAATTAAGAGATATGCTTGGCTACTTTATAAAATATGTTGGGTCTTCTTCTTATGATGCTCCAGCAGTGCTTACACTATTAATTCATATGCAATACGAACAAGGATTATGGTACGTTAAAGGTGGTATTCATAAACTTGCTCAGGCATTGGAACAATTAGCGATTGAAGAAGGCGTAGCTATACATACTGGTATGGATGTATGTAGTATTGATACGTATTTTAATCACATAACTGGTGTTAGATTAGATGATGGTTCACATGTGAGTGCAGATTACATTGTTTCTAATAGAGAAGTGATACCTACGTATCGTGACTTACTGCACTTTTCAAATAAAAAAATAGCGCAATTAGAGAAAGTTTATGGACCTGCAGCATCTGGCTATGTAATGCATTTAGGAGTAGACAAAGAATATGCTCAACTGGCACATCATAATTTCCTTTTCTCTAATGATTCTAAGCGTAATTATCGAGAAGTGTTTCATGATAAAGTATTGCCACAAGATCCAACAATTTATCTAGTTAATTCAAATAAATCCGACCCAACTCAAGCACCAGAAGGACATGAGAACTTAAAAGTATTGCCACATATTCCGTATATTCAAAACCAACCGTTTACTGAAGAACAATATAGTGATTTCCGGGAGCGTGTCTTAGATAAATTAGAAAAAATGGGGCTTACAGACTTACGTCAACATATCATATATGAAGATATTTGGACGCCACACGATATTGAACGCACTTATGGTTCAAATAAAGGTGCCATTTATGGTGTAGTGGCAGATAAGAAGAAAAATAAAGGGTTCAAGTTTCCTAAACAAAGTGAATACTTTGATAATTTATTCTTTGTTGGAGGATCTGTTAATCCTGGTGGCGGTATGCCGATGGTGACGTTAAGTGGACAACAAGTAGCAGATAAAATTAATGCACTTGAATGTAAGGTTACCACTGATTCAAGAGAATAGAGGTAATACAATTATGACTAAATTAGAGTCACTTCTCCATGCTAGTACAGGTCTATCATTAATAAGTGGTTATTTAATGTATAATCGTCGTTATTTACTCTCGTTTGATAAGAAACGCGAGGGTGAGACAACACAATCAATTAGTGTGATTATACCAGCGCGCAACGAGGAAAAGAGATTGCCTAAACTGTTAAAAAGTTTGTCTCAACAATCAATGCGAGTTGAATGTATAGTCATGGATGATGATTCAAATGATAGAACAGCTGAGATAGCACGAGAGATGGGCGCGAAAGTGTATAATGTGACGTATGACAACAATGGTAATACCTGGATTGGTAAGTCATATGCATGTTATCTAGGTGCTTCTTATACAGTATCAGATATTCTTATATTTATGGATGCAGACGTAGAATTGAATAATGAACACGCCCTAGAGGCAATTATTCAGTCATATGCACGACAACAATATCGTGGATTAATGAGTATTCAACCGTATCATGTTGTTTATAAACCTTATGAACACTTATCGGCTATGTTTAATCTTATGACAGTTGTAGGTACAAATAGTTTTTCGACTTTATCCAAATCTAAAGGGGAGTCATTAGCATTTGGACCTGTTACAGTCATGAACAAATCCGATTATATCCTGACACAAGGGCATAAAAATGCTGCATCTCATATTATTGAAGGATTTTCTTTAGGAAAAGCGTTTCAACGTTGCCAATTGCCAGTGACGCGGTTTGAAGGTCAGGGATTTGTTAGCTTTAGAATGTATGAAGCAGGATTTAAAACAATGATAGAGGGATGGACGAAACACTTAGCGGTAGGTGCTTCGTCAACACAACCTCATATCATGATGTTAATTATCTTATGGATGGTGGGATGTATCACCTCATTTAGCGGATTAGCACTTAGTTTATTTATGAAAACTTTGTCATTTAAGCGAATGGCGTTATCATATAGTTTATATACATTACAATTTATTCGTTTACATCGTCGAGTAGGACGTTTTTCAATTTTATTTTTAGCTATCAACCCAATATTGTTTTTAGTGTTTATTTTAGTTTATATAAATTCATATCGTCACATTCATTACACGAAACAGGTAAAATGGAAGGGACGACAATTTAGTATTAAATAATATTTAGCAGGGGGTTCTCCATGAGCACATTAGAAGAAAATTATCAATATTGTCATCAAATTATGAAAGATTACTCCAAGAGTTTCTCATATGCGTTTGATATGTTACCAGAACAACAACGACGAGCAATCTGGGCGATTTATGCAGTTTGTAGAATCGTTGATGATAGTATCGATGTACACCAAGACGTGGAATATCTACATAAGATTAACCGTGATGTTAAAGCTATTGAACATCAAACAACAACGACATTTGAAAGTGATGACCGCATTATGACGGCATTTGCTGATGCAGCTACACATTTCCAAATGAATTTCCAAGCCCTCTATGACTTAATTGATACGGTTGAAGCAGACCAGCATTTCGAAATGTTTGAAACAGATCGTGGTCTACTAGATTATTGTTATGGTGTTGCGGGAACTGTAGGCGTATTACTGATCCCAATACTAGCAACGCCACCGTCAGATGAAGCATATGAGTATGGAAAGCAATTAGGTGAAGCGCTTCAATTAACGAACATACTACGTGATGTTGGTGAAGATTATCGCAACGGGCGTATTTACTTTAGTAAAGCGCGTTTAAATGAATTTAATGTTTCAATTGCTGATGAAATAGAACGTGATCAACTCTCTGACAATTACATTAAAATTTGGGAATTCTACGCTACATTAGCCGATAATAACTATGACATGGTTTTAAATCATCTTGATGTATACAATGAAGAATCTCGAATGATTATTGAGTTAGCAGCCCAAGTATATCGAGGTATATTAACCGAAGTACGTAAAGCAGATTACTCATTGAAAGACCGTGCGTACGTTTCTAAATGGAAAAAACATAAAATCTACCGCAATTTAAAGAAAAAATATAAAGATTAGGTCAGATATATGCAATATAGCAGTAGTAGGCGCTGGCGTTACCGGCTTAGCAGCTGCAGCACGACTAGCCGCTAAAGGTCATCAAGTTACAATATTTGAGAAGAATGAACAAGTTGGTGGCCGTATGAGCCAATTTAAGAAAGATGGCTTTACTTTTGATATGGGACCAACCATAGTGATGGTACCGGATGTTTATAAAGCCGTATTTGAAGAAAGTGGCAAACGCTTTGAAGATTACGTAGATATGAAGCCACTTACACATATTTTTGATATTTATTTTTCTGATAAAGATAAAGTGAGTGTATCAACTGATTTAGCACAACTTAGTCAAACGTTAGAAGCGACAGAACCAGGTTCTACTCAAGGTTTTATGCAATTTTTAACGGATGTGTATAAACGATATGAAGTGGCTCGCAAATACTTCCTTGAACGAACATTCCGTAAACCAAGTGAATTTTATAACCCATTGACGCTATATCGTGGATTAAAATTAAAGACATTTAATAATGCGAATCAATTAATAGATAATTATGTATCCAATGAAAAAATACGTAAGTTACTCGCATTTCAAACGTTATACATAGGTATTGATCCTAAACAAGGGCCTTCAATTTATTCTATTATTCCAATGATTGAAATGGTACATGGTGTTCATTATATAAAAGGCGGTATGTATGGCTTAGCACAAGGTTTACTACAACTTGGTCAAGACCATGGTGTTAAAGTAGAACTTAATGCAGATGTACAAGAAATCATTATTGACCCTAAATTCAAACGTGCAGATGGTCTACGTGTTAATGGTGATATTCGACGTTTTGACAAAGTGCTATGTACTGCTGACTTTCCATATGTGGCACAAAACTTAATGCCTGTGCACTCACCTTTAAAGAACTATTCTCCTGAAAAGGTAGATAACATGGACTATTCATGTTCAGCATTTTTAATTTATGCAGGTATTAATCGTCAATTACGTGATAAATTACATGTACATAATGTTGTATTTGCTAGAGATTTTAGAGGCAATATTGATGACATTTTTAGTGGTAAGATGCCTGATGACCCATCATTATATCTTTACTTCCCATCTGTAGAAGACGAAGCATTAGCGCCTAAAGATCAGACAGGGATGTATGTCTTAATGCCAGTCCCTGAGTTGAAGACAGGTGAAATTGACTGGAACGATCCTAATATGGTTGAAAAAGCGAAAGATGTCATTTATAACAAATTAGAAACGATTGAGGCACTTAAAGATATACGTCAGGATGTTGTATCTGAAACAGTATTTACACCGCTTGATTTTGAGAGTCGTTATAATGCCAAATTCGGCTCAGCATTTGGACTTATGCCAACACTTACAAAAAGTAATTATTATAGACCACCAAATGTATCAAGAGATTATAAAGACTTATACTTTGCAGGGGCAAGTACGCACCCTGGTGCAGGTGTGCCAATTGTGTTGACGAGTGCTAAAATTACTGCCGAAGCAATGTTAGAAGACATAGAACACGGAAAATAAAGTAAAACTTGCTATAAATCTGAAAATTATAAATATTGACAATACTTATTGAACTGATACAATAAATATTAATTCAATAGACTTATCCAGAGAAGTGAAGGGATTTGGCCCAATGAAACTTCAGCAACAGACTTAAAAGACAAAAGTACTGTGCTAACTCCAAAGAGGTATGCCTCAAAGATAAGTGTCATAGTCATAACTAAGCTATATGTCACTATCAATTGAGAGTGATATATAGCTTTTTTAATTTGAAAAGGGGGTAAATAATGACAATTTCTAATAAACTAGCCAATATTCCTGATAGTTATTTTGGTAAAACGATGGGGCGTAAGGTTGAGCATGGACCACTACCGTTAATTAATATGGCAGTTGGTATCCCGGATGGCGAAACGCCTAAAGGCATTGTTGATCACTTTGCTGATGCTGTTCGAATTCCTGAAAATCAAAAATATGGTGCATTTCATGGTAAGGAATCCTTTAAAGAAGCAATTGTTAATTTCTATCAACGACAATATGGTGTTGAACTGCATAAAGATGATGAAGTGTGCATACTTTATGGTACTAAAAATGGTTTAGTGGCTTTGCCTACATGTATTGTTAATCCTGGAGAAAACGTGCTACTTCCAGACCCAGGTTATACGGATTATCTTGCTGGTGTCATGCTTGCTGATGCCAATCCAGTACCACTTAATTTGGAGCCACCACATTATTTGCCAGATTGGAGCAAAGTAGATGCACAAACATTAGCACGTACGTCACTCGTTTATTTGACTTACCCAAATAATCCTACTGGATCAACGGCTACTAAAGCAGTGTTTGATGAAGCAATTCAAAGATTTAAAGGTACGCATACAAAGATCGTTCATGATTTCGCGTATAGTGCTTTTGGATTTGATGCAAAGAACCCAAGTATACTTGCTTCTAAAGATGCAAAGGAAGTAGCAATTGAAATTTTTTCATTATCTAAAGGTTATAATATGTCAGGATTTAGAGTAGGATTCGCAGTAGGTAACAAAGACATGATACAAGCGCTGAAGAAATATCAAACACATACTAATGCTGGTATGTTTGGTGCCCTTCAAGATGCAGCAACATACGCACTTAATCACTATGATGACTTTCTAGATCAACAAAATGAAACATTCAAACGTCGTCGTGACACGTTTGAGAAACAATTAAAAGATGCCAATTTACCATTTGTACATTCTAAAGGTGGTATTTACTCATGGCTTCAAACACCACCAGGGTATGATAGTGAATCATTTGAACAGTATTTGTTGAAAGAACAATCGATCTTAGTGGCGCCTGGCATTCCATTTGGTGAAAATGGTCGTCATTACGTCCGTATTTCCCTAGCATTAGATGACCAATTATTAACTGAAGCGGCTAAACGATTAGCTTCTTTATCTTATTTATATAACGAGTAACAAGAAGTCACAAATAGAAAGGATGAAATTTTATGACTAAAATTAAAATAATGAGTGTACGAGATGAAGATATTCCTTATATTGAAGAATGGGCGGAACAAAATAATGTCGAAGTAGAGTTAAATAAAGAAATATTAACAGAAGATAATGTCGATGATGTTCAAGGATTTGATGGTTTATCTTTGTCTCAACAACATCCAATATCGGAAGATGTATTTGCCAAATTGCAACAATTTGGTATTAAACATATTGCACAACGTAGTGCTGGATTTGATACATACGACTTAAATTTAGCTACACAATATGGCATTATCATATCTAATGTACCGTCATATTCACCTAGTTCAATTGCAGAGTTTGCAGTGACACAAGCCATTAATATTGTAAGAAATCAGAACGACATTCAACGTAAACTTAAAGACTATGATTTTAGATGGGAACCATCAATATTGTCGCGTTCAATAAGCGATTTAACCGTAGCTGTTATAGGAACAGGACGTATTGGTTCGATAGCGGCAAGTATTTTTGCAAAAGGATATAGAAGTCATGTTGTTGCATATGATCCATTTCCTAATGAAAAGGTTGCGCAATATGTTGAGTATAAGGATACGTTGGAAGAAGCTTTACGTGATGCAGATATTGTTACAGTTCATATTCCAGCAACGAAATATAATCCACATCTCTTCAATAGAGATTTATTTTCAAAATTTAAAAAAGGTGCCGTATTTGTAAACGCTGCTAGGGGATCGATAGTAGATACGAGAGCATTACTAGATGCGATTGATAGTGGACACATTAAAGGCGCAGCGTTAGACACCTATGAGCATGAACGAGGGTTGTTCCCAGGAGATTATCGTAATAAAGCAATTAATGATGACTTATTAGATGAACTAATTGCTAGAGAAGATATCTGGTTAACACCACATATCGCGTTTTATACTGATGCGGCAGTTAAGAACTTAATTGTTGATGCACTCGATGCAGTCATTGATGTCATGAATACAGGTACGACAAAATTAAGAGTGAATTAAAAAAATAAGAGTTGGGCATGGGACAGAATTATTTAAAAATTCAATGTCCCATACTCAACTCCTCATATTTTGCCAGCACGATTGCTCACTTTTCTAGTTCGCCTACATCCTAATGGCTTTTGTACGGGCCTTATTGACTGCCTAACAAAAGCAGGTTTCTTATTCAGATCTTATTTTACATCGTAGCCTTGGTCTTCAATAGCTTCTTTCATTTGTTCAACTGATACTCTATTTTCGTCGTAATCGACGCGAACTTGATTTTTATCTAAGTCTACTTCTGCTGAAGTCACACCGTTTAATTTCGCTAGTGCTGATTCAACAGCATTTCTACAATGATCACAACTCATACCTTCAACATTAATAACTTTATTAATCATACCTGTCACCTCCGATGTTCTTAGTAATATATACCCATATTTTACTCCTTTTTAATAAACAAAGAAATAAAATAGAAATGCTTCATAATTATAATTTCATTCGTTTTAGTCTTAAGGCATTACTTACTACACTAACTGAACTTAAGGCCATCGCAGCACCAGCTATCCAAGGGGCAAGTAATCCCATTGCCGCAATAGGGATGCCTGCAATGTTGTATCCAAATGCCCAGAATAAGTTCTGTTTAATATTGCGAATTGTTTTATGACTTGCATAAATGGCCTTAGGAACTAATTGGATATCTCCGCCAAGAATGGTGATATCTGCAGCTTCTATTGCTACTTCAGTGCCCGTTCCCATTGCAATGCCAATATCTGCTTTGACGAGGGCAGGCGCATCATTGATACCGTCACCGACCATAGCGACATTATGTTTCTGTTCTTGTAATTGAGTTATATGATGTGCTTTATCTTCAGGTAGGACGCCGGCAATGACTTGATCAATGCCGACTTCTTTAGCAATAGCTTTTGCAGTTCGTTCATTATCACCAGTTAGCATGACCGTTCTGATATTCATAGATGATAATTGTTGGATAGCTTCTTTAGCAGATGCTTTAACAGTGTCAGCTACAGCAATCATACCTCTTAGTTCGCCATCATAAGCTATTAGCATAACAGTGTGTCCCTCGGCTTCCATCTGTTTCATCTTCTGTTTAATGCTTTGTATATTGATTTGATGATCTAACATTAACTTTTGATTACCTACAAATAACATAGAATCATCTATAATGGCTTGTATTCCGTGACCTGGTAATGTTTGATAATTTGTGACATTTACCAAGTTAACTTTGTGTTGTTTGGCGTAGTTAACAATTGCAGTAGCAAGTGGGTGTTCAGAGTTATTTTCAGCTGAAGCAACTAAAGTTAAGGTATCTTTGTCACCTTCAAAATAAGTTACTTCTGGTTTGCCGTGTGTAAGTGTTCCTGTCTTGTCAAACACAACTGTATCAACTTGATTTGTACGTTCGACATATTCGCCACCTTTAAACAAAATACCATTTTCAGCAGCGCGACCAGTTCCAACCATTATTGAAGTTGGTGTAGCTAAACCAAGTGCACATGGACAAGCAATCACTAGAACTGATATCGCAGCAACAAGTGCATCTTCAAATTGACCAGGATGTACAAGTGTAATCCAAATTAAGAATGTCAGTAAAGCAATCGCAATAACAATTGGAACGAAATAACCTGATATAATATCAGCTAAACGTTGGATAGGTGCTTTAGAACTTTGAGCTTCCTCAACCACTTTAATAATATTGGATAGGGCAGTATCTTTGCCAACTTTAGTTGCCATAATTGTAATAACACCATTCGTATTCATAGTTGAGCCTATTACTACATCATCAACGTGTTTATCAACTGGCATGGATTCACCTGTTAGCATTGATTCATCAATAGCAGTTTCACCCTTAATAATTTGACCATCGACAGGTATCTTTTCACCGGGTTTAATTAACAAGATATCATCTACATTAACTTGATTGAGCGGTACCATTTTCTCCATACCATTATCATCAATTAGGCGTGCCTCTTTTGCTTGTAAGTTAAGTAATTCACTTAATGCATTCGTCGTTTGTGATTTAGCACGTGCTTCTAAATATTTTCCGAAAAGAATTAATGTGATAAGTACAGCGCTTGTCTCAAAGTAAAGGTGAGGCATGTTTGTGGCACCAGAAAACCATTTGATCATTTCATAAATACTGTAAAAGTATGCAGCACTAGTACCTAATGCAACGAGCACATCCATATTAAAGCCACCGTTGCGCAAGTTCTTATAAGCGCCAACATAAAATTGCCAACCAATGATAAATTGGATTGGTGTCGCAAGGATAAATTGGAACCAAGGATTCATTAAGATATCTGGTAAATGCATATTAAAGAGATGGACGAGCATTGTCATTAATAGAGGTAATGACAGAATAGTAGAGATTATTAATTTATTTCGCTTATGCTTAAGTTCTTGTTGTTTACGTGTTGCTTGATCTTCTTCGGATTGTTTAGGCTGTGCGTCGTAACCTAAGTTTCTAATTCGTCCAATTAAGGTATCTAAATCCGTTTGTCCAGGATAATACGTTACCATTGCTTGTTCAGTTGTTAAATTAACTGTCGCATCTTTAACACCTGGTGCTTTATTTAATACTTTCTCTATACGATTTGAACATGCTGCGCAGGTCATACCAGTAATGTCTAACTCAGCTTTGTCAATGACAACATCATACCCAAGCTTTTGAACCGTTGTAACAAAGTCATTTATTGCATAGTCATTAGTATCATATTCAATCGTTGCTTTTTCCGTTGTCAAATTAACTTGTGCTTTTACGTTATCCATTTTATTTAAGCGCTTTTCAATACGATTCGAGCAAGCTGCACAAGTCATACCAGTAATGTTCAATGTGGCATTTTGTTTATTGCTCATTAAGACACCTCCATTACAATTCATACATAATATACCCCCTTAGGGTATTAGAGTCAATGTTTCTGTCTTAATTTTTCGCATAAAAAAAGTAGGACAGAATTCTTTTCGAATTCATTGTCCTACTACTTCGAATTTGCAAAATAGCATCATTATATTATTTATGTCCTAGACTACTAACTACTATTGTAATGATTATATAGCTTACTTAGAAAAAATCAGATGGCTTAAAATTTTCTAAATTTAAGTCTTTATAATTATTAAAATCAAAATTGGATATATTTTGAACAAGTTCACCGTTTTTCGCTTGATTATAATAATAATTTGCTTCGTTCATTACATCATGATCTTGGAATGTCTTTACAACGCCAAGAATGATAAGCAATGCAATGATACCTTTCAATAAACCTCTCATAGAATGTCGCACTCCTTTTTCTGTAATATCTCGTTAGTGGCTTTAGTTGGTTTCTTTAATAGAAGTTTAATTTAATTATATAGGCTTTCTAATAAAATTGCATGAGACTAGGGAACTGACTTTTTATAGTTCTAAAGTTGTAATAAATTGAACGGTTCTATACACATTGATCTATTGTTTCAAAAGAGTCTTTATTGGGAACGGTTAAGTAAATGGATAAGGAGTGAAAATGAATGAATCTATTAGAATTCCATAAACAAATTAAAGGTTATACTCAAAATCGTCAACCAGGAACAGAGAGAGACATGGATCCTAGACCCATTTCAGAACTAGATGAATATAAAGCAGCTGGTAAATTGCAAGGTAAAGTTGCATTAATTACTGGTGGTGACTCAGGGATTGGTCGCTCTGTTGCGATCTTATTTGCAAAAGAGGGCGCTAATGTAGCTATTGGTTATTATGATGAGCATGAAGATGCAGAGGAAACTGTTAATCGTCTTAAAGAGATTGGCGTAAAGGCTAAAGCATATGCCCATGATTTAAAAGATGCACAACAATCTAAAGATTTAGTGCAACAAGTTGTTCAAGAATTTGGTGGTCTAAATATTCTAGTCAATAATGGTGCGGTCCAATATCCTCAAGATAGTTTCAAGGATATTACGCCTGAACAATTTAAAGATACATTCGAAACAAATATATTTGGCATGTTCTTCTTATCACAAGCTGCCGTTCCATATCTAAGTGACAACGATACAATTATTAATACGACAAGTGTGACGGCATATCGTGGTTCTTGTCATTTAATTGATTACGCTTCAACTAAAGGTGCGATTGTTTCGTTTACACGTTCACTAGCAACCACACTAATGGAGAAAAATATTCGAGTTAACGGTGTGGCACCTGGTCCAATTTATACACCACTCATTCCGGCTACTTTTGATGAAGACAAAGTAGAAAATCAAGGTGGCAACACACCAATGGGTAGACGTGGACAACCAGCAGAACTTGCGCCAGCTTATGTATTTCTTGCTACAAATGCGGATAGTTCTTACATCACTGGTCAAATCATCCATGTTAATGGTGGAGACTATATTACAACTTAAATGAAAATTTTAATGTATTGAGCCATAAAGGTGTCTAGTGCCTTTATGGCTTATTTTATGTTGGAAAAGAAAGTGTTTCCGTGCGAAAACCACTTAATTTGTTTAAACTATAATATAAATATTAAATAAAGGTGGGTAAGTACAATGACAGAAAAAGAAAAGATGTTAGCACACCAGTGGTATGATGCCAATTTTGATAAAGATTTGGAAACTGAACGAGTACGTGCAAAAGATTTATGTTTTGACTTTAACCAAACGCGTTCGAGTGATGACAGTAGAAGACAGGCTATATTAACTGAATTATTTGGTTATACATTAGAGAATGTCGCAATTAATAGTCCGTTCGATACAGATTATGGTTGGAATGTTAAATTAGGCAAAAATGTGTTTGTTAATAGTAATTGTTACTTCATGGATGGAGGTGGCATCACGATTGGTAATGATGTATTTATAGGTCCGTCTTGTGGCTTCTATACTGCCCATCATCCATTAACGCCTAAAGAACGTAATGCAGGTTTAGAGTTGGCGCAGCCGATTACTATTGGAAATAATATTTGGTTTGGTGGCAATGTCGTTGTCACACCTGGTGTAACGATTGGAGATGGTTCAGTTATAGCAGCAGGAAGTGTAGTAACTAAAGATGTACCACCGAATAGCCTAGTTGCGGGTGTGCCTGCTAAAGTAATAAGAGAGATAAATGAAAATGACGCACCTAAAAATTAATAGGACTATTTATCTATAAAACAACTTTTGAGTACTTCCTTAACTTGATGTCGGCTAATTGGATTAAAGGTACAATAGTTAAAGTATACGAATGACTAATAATTAAAACTTTTCAGATAATATGTATGTAAGCGATTGCAAAAATAACCCGAAGCATAGTAGAATGAAATTAATGATACAAATTATCATTTTAAGTAAGTCAATGTTTTACTGATTTTTATAATTCTTACAAATACATAGGGGGTAATTAAGAATGGTAGTACCTTTCAAAAATGAACCTGGGATTGATTTTTTAGTACAAGAAAATGTAGAAAGATTTCAAAAAACGTTAGAGCAAGTTAAAAATGAACTTGGTCAAACACTTCCAATTGTGATTGACGGTGAGCACATTACTAAAGATGATACATTTGATTCAATTAATCCAGCTAATACATCGGAATTAATTGCTAAAGTATCTAAAGCTACTAAGGAAGATGTAGATAAAGCGTTTGAATCTTCAAACAAAGCTTATAAAGCATGGCGTCAATGGTCACATAAAGATCGTGCAGAGTTATTATTACGCGTTGCAGCAATTATTCGCCGTCGTAAAGAGGAAATCTCTGCAGTCATGGTATATGAAGCAGGTAAACCTTGGGATGAGGCTGTTGGCGATGCAGCAGAAGGTATCGACTTTATCGAATACTATGCACGTTCAATGATGGAATTAGCAGATGGTAAACCGGTATTAGATCGTGAAGGAGAACATAACAAGTACTTCTATAAATCAATTGGTACTGGTGTTACAATTCCACCTTGGAACTTCCCATTTGCAATTATGGCTGGTACAACATTAGCACCAGTTGTTGCTGGTAACACAGTTCTATTGAAACCTGCTGAAGATACAGTATTAACAGCGTATAAATTAATCGAAATCTTAGAAGAAGCGGGTCTTCCTAAAGGTGTTGTTAACTTTGTACCTGGTGATCCGAAAGAAATCGGTGACTATTTAGTTGATTCTGTTCATACACACTTTGTTACATTTACAGGTTCACGTGCAACAGGAACTCGTATTTACGAACGTAGCGCAGTTGTTCAAGAAGGACAAACATTCTTAAAACGTGTTATTGCAGAAATGGGCGGTAAAGATGCGATTGTCGTTGATGAAAATATTGATACTGATTTAGCTGCAGAATCAATTGTAACGTCAGCATTTGGTTTCTCAGGCCAAAAATGTTCTGCATGTTCACGTGCCATCGTACACAGTTCAGTGTATGATGAAGTATTAGAAAAAGCGGTAGCATTAACTAAAGAATTAACAGTTGGTAACACTGTAGATAATACATTCATGGGCCCTGTTATTAATAAAAAACAATTCGACAAAATTAAAAAATATATCGAAATTGGTGGAAAAGAAGGTAAAATTGAAATCGGTGGCGAAGCTGATGATTCAACAGGTTACTTCATTAAACCAACAATTATTTCAGGATTAAAATCATCTGATCAAGTCATGCAAGAAGAAATCTTTGGTCCAGTGGTTGGCTTTACTAAATTTGATAATTTCGAAGAAGCGATTGAAATTGCGAATGATACAGACTATGGCTTAACAGGTGCGGTTATCACAAATAATCGTGAAAACTGGATTAAAGCAGTGAATGAATTCGATGTAGGTAACTTATATCTTAACCGTGGATGTACTGCAGCAGTAGTAGGTTACCATCCATTTGGTGGCTTCAAAATGTCTGGTACAGATGCCAAAACAGGTAGTCCAGACTACTTATTAAACTTCTTAGAACAAAAAGTCGTTTCAGAAATGTTCTAATGAATTAAGATCAATATATAACAAGTTTAATAAAATTTAGAATAACATTTCTAAATAATTAGGGTTCTATAATAA
>NODE_6_length_29723_cov_9.066485
AATGGTGACTCCTACGGGACTCGAACCCGTGTTACCGCCGTGAAAGGGCGGTGTCTTAACCGCTTGACCAAGGAGCCGTTCTTAAGCACAAGATAGATTATAGCACAGGCTTTATTTTGAAGACAAGACATTTTTTACATAATTTTAATATTTTTTTATATTTCCTTAATTTTTTGGATAAACGTTGTAATAACAATGGTTTTAAGGTTACAAATGCTATATTTATCGATCTTTTTACACTCATGTTTCTAAAAAAAATAGGCATTGAACGAATCAATGCCTACAAATAAATGATGTTTCCGGAATGATAGACGGGCTTCAGTGAGCAGGTATTTCTGCAGAAATACTCAAAGCTCGACAAAACTTGAGAAACAGTTTTGCTCACTTTTCGATTCTGCTCTAAACCTAACCGCTCACTTACGCACCTTTTCTTCACACCTTTTTTACCACAATTGTTCTAATAGGTTTGTTTGGTCACGGTCTGGACCTACTGAGAAGATTGAAATACGTACATTACATAATTCAGAAATGCGTTCTAAGTATTTACGTGCGTTATCTGGTAATTCTTCTAATGTACGGCAACCAGTGATATCTTCTTCCCATCCTGGTAACTCTTCAAAGATTGGTTTACAACGACGTAATTGATCTAAGTTAGCAGGATATTCTGTAATTTCTTCTCCATCTAATTCGTAAGCAGTACAAATCTTCACTGTATCAAGACCTGTAAGTACGTCGATAGAGTTAATAGATAAGTCTGTAATACCACTAACACGACGAGAGTGACGTAATACAACTGAGTCAAACCAACCTACACGACGTGGACGTCCTGTTGTTGTACCGTATTCACGACCAACTTCTCTAATATGATGTCCATTTTCATCAAATAATTCTGTAGGGAATGGACCATCGCCTACACGAGATGTATATGCTTTACATACACCAATCACTTTAGATACGAAAGTTGGGCCTACACCTGTACCAACTGTTACATTACCTGCAACAGGGTTACTTGAAGTTACGAAAGGATATGTACCATGGTCGATATCTAACATGACACCTTGTGCACCTTCAAATAAAACTTTTTCTTCAGCTACAAATGCATCGTCTAAGATTTTAGAAGTATCTGTAACAAATTCTTTTAAACGTTGACCTGCAGCATAGTATTCATCAAAGATTTCATCGAAACGTGGGCAAGTTTCATTAAACATGCCTTTGAAGTATGCATTTTTAACTTCAATGTTCTCTTTTAAACGTCTTTCAAATGTTTCTTTTTCTAATAAGTCAGCCATACGGATACCAATACGTTGTGCTTTATCCACATAAGCTGGTCCGATACCTTTCTTAGTAGTTCCGATTTTATTATCACCACGACGACGTTCTTCATATTCATCTTGTGCTAAGTGATATGGAAGAATGACTTGCGCACGGTTAGAAATACGTAAGTTAGAAATAGATACACCACGTTCATTTAAACCGTCTAATTCTTTTAATAATGCAACTGGATCTACAACTACACCGTTACCTATAACTGCAAGTTTATCTTTATAAAAAATACCTGATGGCACTAAATGTAATTTATAAGTTTCTCCACCAAATTGAATCGTATGACCTGCGTTATTACCTCCTGAAAAACGTGCAATAACATCTGCTTGTTCCGCTAAGAAATCTGTAATTTTACCTTTACCTTCGTCTCCCCATTGTGTCCCAACAACTACGATTGATGACATGTGAGCACCTCCAAAGTTTTCTCAATTAACCATTAAGTATTCTATCAATACGAACCCCATAATGCAAATAAAAATCGAACATTAATTTTAGTGCATATGACTTCCACACTCAAAAGTAAATTTACTCAATAAAACTGTTAAATCATTGATAATAAAGCTATTTGAGTTCTTTTATTTAAAAATCATTACACATACTTACGCTAGAAATCCATCACCAAAACAAAACAAAAACCGCATATTAAACGATTTATATCATTTAATATACGGTAAAATATTTTTATGACATTTCTGCATGTGCATAATCAATGTCTGTAAATTTATTGTATTGTTTCATGAAGTGTAACTTCACAGTACCAGTCGGACCATTACGTTGTTTAGCAATAATGATTTCAATTTCACCATTTTCATCATTCGATTGTGGTTCGAAATTTCCACCGTCATCGTCATCTTCACCTTCGCCACGATTATAATAATCATCACGATATAAGAAAGCAACGATATCCGCATCTTGCTCGATAGAACCTGATTCACGAATATCACTCATCATTGGCCGTTTATCTTGACGTTGTTCCACGCCACGAGATAACTGACTTAGTGCAATAACTGGACATTCTAATTCACGAGCAATCGCTTTTAAAGTACGTGAAATTTCAGATACTTCTTGTTGTCTGTTATCAGAAGCACGTGAACCACTACCTTGAATTAACTGTAAATAGTCAATCACAATCATGTCTAAACCATGTTCTTGTTTTAAACGACGGCATTTAGAACGTAAGTCTGTAATTCGAATACCAGGTGTATCATCAATGAAGATCTTGGTACGTGATAATTTACCGACTGCTATTGTAAATCGATTCCAGTCTTCTTCTGTCATCGTACCTGTACGTAGTCGATTGGAATCCACGTTCCCTGAACTACAAATCATACGTGTTGCTAATTGGTCTGCCCCCATCTCAAGTGAGAAAATGCCGACAGTATAATTACCTTCATGTGTCGCTACCTTTTGAGCAATGTTAAGAGCGAAGGCAGTCTTACCTACTGAAGGACGGGCAGCCAAGATAATTAAGTCATTTCTATTAAATCCAGCTGTCATTTGGTCTAAATCACGATAACCCGTAGGAATGCCTGGCGTTTGACCACTATTTTGGTCGAGCTCTTCAGCTGTTTCATAAACTTGTCCTAATACATCTCTAATATCCTTAAATCCATCACTCTGACGATTAGAGGATAATTCAAGAATACGTCGCTCGGCATCACTTAATATCGCATCTAATTCAAGTTCATTATCATAGCCATCGTTGGCAATACTATCCGCAGTTTGAATTAATCTGCGTTTTAATGCATGGTTTGCGACGATATTTGTATAATACTGAATATTACGTGTCGTTGGTACATTATTTGAGAGTTCCGCTAAATATTGAGGACCACCAGCCTCGCTTAATGTACCTTCTTTCGTTAATTGATCCATTAACGTTACGACATCAATTTCATCACCATCTTCATTTAAGTTCATCATCGCTCTGAAGATGTGTTGGTGGGCACCTCTATAAAAGGACTCAGGAAGGAGCACTTCCTGAGTCGAATTAATCAATTGTGGATCTAAAATAATTGCACCTAAGACAGATTGTTCAGCTTCATTATTATGTGGCATTTGCTTTTGCTCATACATATTATCCATTAATCATTACACCTCTAAATCCATCTTAATTTTCATAAATCCTAGTGCAACATTGTTTAAAGTTTAAAATTATTTTGTCATTCGTTCACATAGAATGGTTAAATGACACTCAAATACATATTTTTACTTAACCTAAGTGTTTATACGCTTAAGTAAGTAGTTCTAATGATTAAAATCAAAAAACTGCTTTAGAGCCTATCCGCTTCTTACTTCTCTACAGTGTGAACACGGATCGTACCTTCAACTTCTTTATCTAATTTAACAGGTACATTTGTATAACCTAATGCATGGATACCTTGAGGTAAATCCATTTTACGTTTATCAATTTTAATATCATGTTGTGTTTTAAGTGCTTCAGCAATTTGCTTAGTACTTACAGAACCGAACAATTTGCCTCCTTCACCAGTTTTAGCACTCACTTCAACTTCGATTTCTTCTAATTTAGCTTTTAACGCTTTAGCATCATCAATTTCTTTTTGTCTATCTGCTTCAGCACGTTTATTTTGTTGTTCCAATTGTTTCAAATTACCTGGAGTTGCTTCAACAGCATAATTATTTTTAATTAAAAAGTTATTTGCATACCCTACTGGTACATCTTTAATTTCGCCTTTTTTACCTTTACCTTTAACATCTTGTGTGAAAATTACTTTCATGCGTCTTCACTCCTACTCATTTGTTCTGTAATTGCTTGTTGTAATTGTTCAATCGCTTCTTCAATTGATAATCCTTTCAATTGTGTTGCAGCGTTAGTTAAGTGACCACCGCCACCTAAGGCTTCCATCGTTAATTGAACATTAATAGAGCCTAATGAACGTGCTGATATACCGATTAAGTTATCTTCACGTTTAGCTACTACATAAGAAGCTTCTATACCTTCTAAACTTAACAACTCATCCGCAGCTTGTGCAACTGTAACAGGATGATAAATTTTTTCGTTAGAACCATGTGCAATTGCAATGCCATTATCTTGAACTTCAACTGTTCGAATAAGTTCTGAACGATTGATATACGTATCGACGTCATCTTTTAAGAAGTGTTGCGTTAATATCGTATCTGCACCATGGGCACGTAAATAGCTTGCCGCGTCAAACGTTCTAGAACCTGTACGTAATGTGAAATTACGTGTATCCACAATGATACCTGCATACATAACAGTAGATTCTAAACGTGTTAAACGTTGTTCAGTTGGTTGATATTCTAATAACTCTGTTACAAGTTCTGCAGTCGAACTTGCATAAGGTTCCATATATACTAATAATGGATTAGAAATAAAGCTTTCTCCTCGTCTATGATGGTCAATCACGACTTTACGATTAGCTTTATTTAGAATGTTCTCATCTAATACCATTTCTGGTTTATGCGTATCCACAACGACAATCGTAGATTTGGATGTCATCATATCCCAAGCTTCATCTGATGTTACAAATCTTTCCTTCAACTCAGGTTTCTTATCGATTTCATCCATCACTCGGCGTAACGTTGGATCAATATCTTCCTCGTTTAAGACAACATAAGCTTCTAAATTATTCATTAATGCGAATCTTGAAACCCCAATTGCCGCACCTATAGCATCTAAGTCAGGACGTTTATGTCCCATAATGATAACTTTATCGCCTTCAGTTAAGATATCCTTTAATGCGTGAGAAATAACACGCGCTCTTACACGTGTACGTTTTTCCATCGGGTCAGTCTTACCGCCATAGAATCGCACGTTTCCGTTCATATTCTTAATAGCTACTTGGTCACCACCACGACCTAATGCTAAATCTAGACCAGATTGTGATAATTCGCCAAGATCGATTAAGTTCTCAGTACCTTCTCCGACACCGATACTTAATGTTAATTGAGCACGGTAACCGACACTCTTTTCACGTAATTGGCTAAGGATTTCAAAGTTAGATTCTTCGATTTCAGCTAATATTTTTTGATTTAAATACGCTACGAACTGGTCAGAATTATATCGTTTAAAGTAAATATTGTATTCTGATGCCCAACGACTAATCACTCGCGTTACCATTGAGTTGATTTCAGAACGTTGCGTGTCGTTCATATTTTGCGTAATTTCATCGTAGTTATCTAAGAATAACGTTGCGATGATTGGCTTTGACTCTTCATATAGCTCATTAGTTTGCACTTCATCTGTAATATCGAAGAAATATAAACAACTTTCTTCTTCTGAATGACGAACGTGGTAATGATATTGACCATGTTCGATTTCAACTTCTTGTACCTTTTCAAGCTGCTTTAAAATATTCGGAAAAACTTCATTGACTGGTTCTGAGATGACATTCGTTTCTAAGTGTTCAGACATGTACTGGTTAATCCATTCAATATGGTCATCAGCATCAAGCACGACCATACCAATAGGTAATCGTTTAATTGCTCTGTTGCTTCCAGCCGAGATGTGACCACTTAAGTTATCCACATAATTATCCATTTTCAATAAGGCTTGTCTGACTAACACGATGCTAATAATAATCATCACGACTAAAATAGCTGCTGCAATTGTAGCGACTAATGGTTTAAAGATAAACCATACAACTACAAGTGCAATCGAAGTAAGTACCATTAAAATAAATGGTATCAGTAGAGCCTTCTTAGTGGATTGACGGTTCATTATTCCACCTCTATTCACTTTTTAAAGTCATTTTTTAATCATTCGTTTTAAATTAATTCCTAAATCAAGTACGCCAAGTAATGCAATGATATGTGTTGCTGGTGTAATAATTGTCCCCACAACCATCAGCAATATCGTTACAGCGTTTGGTATACGTTTTGCTTTACCAAAGAAATGAATTACACTTAATCCTTGGATATACATCAGTAATGATAACACAACTTCGAAATTTAACACGATACTTTGGAAAGTACTTGGTTCAGTAGCGAACATTACACAAAGTAAAACAACCATATATACCCACAGTAATGAACGGTTAAGCTGCCAAGCAAATAAAGGTTTAAAAATTGGTGTAGCTACTTTAAATTTACGAAGAATTGGAAATGTAATAATTAAGTTAATTAAGACTAAAATAAAGACCGTAATGATAATAAAACTTGGAAGTTGAACTGCCATTTGACGGAAGCCTTCTTCTAAGATTGTTTTATAATCTGCTTCAACACCTGATGTTACAACAGCATTATGCATTGTATCTTTAAAAGGCTTAATTAATGTCGTAGCGCTAGGTATCTTTTTAAACGTTTGTAATAACATAAATGCGACTAAAGTAAATATACTTAAATATGTTGTAGCTATAAATAAGATGCGTTCTTTAGAGGCACGTTCTTTCAATAATTGGCCAATAATAAAGCTAAGTATTAAAACTAAAATCATGGTACTTAATACAAATGTATTACCCAACAATGTGGTAAGAATTACTGTGATCAAAGCTCCAATTCCAAATGATGGAATAGACTTATTCCATAAAATAATACCTGGAATTGTAGCGAATAAACATAGAATTAATCCAAGTACTGGTAATACATACGTAACTAAAGCAACCATAACAAGTGCAATTGTTCCTATAATTGTTGCTTTAGGATGTACTTTTGAAAACAAATTCGCCACTCCTATACTATTTTGACTATAACTTCTATTTTAACCTCTAAGCAAAATTAAAACAAATTGTGAAGATTGAGGTATAGCATAAGACTATAACAATGTGTTTTTACTTCCATAGCGACCTACCCGTTTCGTCTATTTCCGCTTAAATTTCGTTACTTTAAGAAAATGATACAAGTTAGGTGCCCAATCATTAAAATTTAATAAAAAGCCATCATGACCTACATTATTTGGAACAAAGAAATGACGATGATATTTAAATCGCTCCCCTACTGCCCTCACTTGATCATCTGGATATAATAAATCATCTGTAAAGCCCATTGTTAAGACCTTAGTATCCAGAGATTGATAAACATCATCTACATTAGTACGTCCGCGATCAACATTATGGCTATCTAATACATTTAGCATTGTTAAATAACATGACAAATCATACGTTTCTTTAAATTTATTACCTTGATGTCGTTGATAACTCACCACTTCATCTGGTGAAAAGCGTTGGTCATAACTTTTAGATGAACGATACGTTAGAAAGCCTAATTGTCGCGCAATACTAAGACCTTCTTTGCCACCAATATGAATCGCTTCTCGTGCAATTTCATTGAAAGCACGACTATATGATGACGTCTTATCAGTTGCTGCTAGAATAACCGCCTTATCCACTTCGAATTGGTGATTATATAGAAGCTCCATGACTTGCATGCCACCTAGGCTACCACCAATTAAAATATTAATCTTGTTGAAACCAAGTGCGTGTATGCCCAGTTCAATAGCTTTTACAATATCTCTCAAAGTTAAATGCTTTGGAAAATTTGGATTAGTTAAAGGAGAACTTGAACCAAAGGGACTACCAATAACATTAAACGTTAGAAATTGATAATCATAAATCGGCATATAACCACCGTCTATAATTTCACGCCACCAACCAGGCTCGTCATCTGTGCCATATGTTAGATGATTACCAGTAAGTGCGTGACACACTACAACAAGCGGTTGACCAGCATAGCCTACATGTTCATAACGCAATTGTAAATTATCAATCATTTCACCTGATTCAGTTGTAAAGGGTCCTAGATTTAATGTTTCTACTGTGTAATTGGTCATGCGATTACCTCCTTTTAAATAAAAAAATCGCCTATACTCTATTCTTAAAGTATGAGGCGATTTGTCTCCATTACTTATCATTCGAGTATCTCGTTGGTAGTAGCACCGTGCGTATGCATCGCCGGTTGCTGAAGTTTCTCAGGGCCGTGTCCCTCCACTTCTCTTAATAAGTTTTTTATCTCTATTCATTTACTGCGTATTTATAAAATAGTATCAATGTACCATTTATGTTCTAGACTTTTATTGTATCTAATTGTATAACCAACTTCAATTGTTAGTTGTTAGGTCCTACCTTTTCTAAAAGAAGAAACGTAAACCTGCTATAAGAACAATACCCACTAATATTGTTGTCGTAAGACTTCGTGTAAAAAGTGCAACAAAAACAGTCGGAATTGTTACTAAAACAAATGGGATATTGAGTGTATATCCTGCTACGCCCTCTTGTTGCTCGATAATGCCATCTAAGATAAGTGCTGTAAATAATGTAATTGGTATAAACGATAACCATTTAATTACCGTTTCTGAAAGTTGAATACGTGAAATCATTAAGAATGGGACTACTCGAATAATTAAAGTTACAAGTCCACACAACACGATTAATATAAACATGTGCCAAGATGTTGTCATTTATCCATCACCACCCCTAATGTTGCTGCTAACATAGATGCAATTAAAATTGCGACGTATGACGGCATGAACCAGCTTAAACTGAGCATCATCACGATGACAAATACGATAAGTACTATGTAAATTTTAAGTTTAGATGAAGTGATTGATTCAAATTGTGCCATTGTTAAAAAGATAAACATCGCGGTAATCGCAAAATCGAGACCTAACATATCTGGATTAGATATGTATTTACCGAGTAACGCACCAACAATACTTGCTAGTGCCCAAAATGAATATGCAGTTAGATTCAATCCATGTAACCAACGATCGTTTATCTTCTCCCCTTTTAAATGAGGCGTGATTGCAACGCCAAAGGTTTCATCTGTCAAAATTGAAGATAAGCCTAGTCGATTCCAAATACCATAATCTTTATAATTAGGTGCTAACGTCATTGAAAGTAGGAAGAAACGTGAATTGACAATCAATGTTGTAAGGACAATGGCAGAAATCGGTGTTCCAGTAGCCACAAGCGCACATATAATAAATTGTGCTGCACCAGCATACACAAGCAAACATAATAATAGTATTTCGATAATACTAAAGTGTTGTGAAGCCGCCACTATTCCAAATGATAGTCCAATTCCAACGTAGCCTAATAAAGTAGGTATACATTCTTTAACGCCCTGTTTAAATGTCACATGTGATGTCATCTTTGTAACCTCCTTTATTCTGTTTAATTTTATAAAGTAATATACTAATAATTTTAGTCTAATATACGGATGCTAGAGTAGCAACAACATTAGACGCAGGGTTGTGTGATGTTAGACTGAAAGACTACTTAGAAGTATTGATTTGAAAGGATTTTAAATGTGTCTATTTTTTGACTATAACGGTTGATTTACCTCTTGGAAAGCAGTCTAAAATACCCCTTTTAACTTCATCCCTTTATTAAGAAAAAGTGGAATTTTATGCAATTAATTATTAGAAATATACTAAGAGGATATGGACTAAATTTAATATATTAGAATTTCATATGTAAGGATAAAAAAAAACTGAGAAAAGCTCGGTAAGAGCATTTTCTCAGTTTAGTCGGCTACTGCGAATTTCGATGTAGCCCTAACATATTCATTTTGTCCTAGATTTATGACTTATTCATGAATTAGCCATTAACAGGACGGATTTCAGTTTTACCACCCATAAATGGTACTAATGCTTCTGGAATTGTTATTGAACCATCTGCATTTTGATAGTTTTCAACGATAGCTGCAAATGTACGACCTACAGCAAGTCCACTACCATTTAAAGTATGTGCTAATTCTGGTTTAGAAGCGGCATCACGTTTAAAGCGGATGTTAGCACGACGCGCTTGGAAATCAGTACAGTTTGAGCAAGAACTAATTTCTTTATAGTTGTCATAACTTGGTAACCATACTTCTAAGTCGTATGTTTTACTAGCACTGAAACCGATGTCGCCAGTACATAAGATAACACGACGATATGGTAAACCTAATTCTTCAAGAATTGCTTCAGCATTTTGTGTCATATCTTCTAAAGCGTCCCAAGAATCTTCAGGTTTTTCGATACGAACCATTTCAACTTTGTCGAATTGGTGTAAACGGATTAAACCTCTTGTATCTCTACCAGCTGATCCTGCTTCACTACGAAAACAAGCTGTTTGAGCAGTGAATTTTTCTGGTAATACGCCTGGTTGGATGATTTCATCTCTATAGAAGTTTGTTAATGGAACTTCTGCAGTTGGAATTGTGTATAAACCTTCTTTTTCAACTTTGAATAAATCTTCTTCAAATTTAGGTAATTGACCAGTACCAAACATTGTATCTGCATTAACTAATTGAGGTGTCATCATTTCAGTATAACCGTGTTGCGTTGTATGTTTAGTAAGCATGTAGTTCATTAATGCACGTTCTAATAATGCACCATCTTTAGTTAAGTATACGAAACGCGCACCTGAAATTTTTGCAGCACGTTCAAAGTCTGCCATTTTTAATTCTTCTACTAAGTCCCAGTGTGCTTTTGGTTCAAAGTCAAATTCACGAGGTGTACCCCATTTTTTAACTTCAACGTTTTCTTCATCAGAATCCCCTTGTGGTACATCTTCAGCAATTAGGTTAGGGATACGAATTAAGATATCTCTAACTTTATTATCCACTTCGTTAAGTTTAGCGTCGTTTTCTTTGATTTCGTCACCAAGTTCACGCATTTCTTTGATGACGTCGTCTGCATTTTCTTTGTTACGTTTCTTTTCAGCGATTTCTTCACTTACTTTGTTACGACGTGCTTTCATTTCTTCAGTTTTACCGATTAATTGACGACGTTCGTTATCTAATTCTAATACTTCGTCAACTACTTTAGGATCATCTCCACGTAGTTCAATTTTGCTCTTAACTGTGTCTGCTTGCTCTCTAAATAGTTTAATGTCTAACATGTAATATTCATCCTTCCCAATTTTTGAAAAATTTAATTTCGGATAACATGCGTATTTTCAATAAAAAAAGACCACATCCCCTTCACAAGGGACGTGGTCTACGCGTTGCCACCCTATTTAACAATTTAACACTACATATGTATCAAATTGCACTTTCCTTAAAATAACGGTTATTACCGGTTGTTCACAATTGTAGGTAGATTCGCATAACAATCAATTACTTGTTCACACTCAACACAAGCTCTCTGAAATTAATTGACTATGTTACTTGTCCCACGAACAATAACTTATTAAGTTATTTTTAATATAGCAAACTCCTTTATAATTAGCAAGTAAATGGTAAATAATATTAATTCATGCTAGTTGTAAACACCCTCTATTAGCCAACATAATCACTTCCCATCATTCATTACAAAATAATCTTCATAATAGTGTTGACGAAAGTCATCCACAGGTATAATATTTTCTATTGTATTTAAAAAGGTCATAAACAAACATTCAAATTTAAAACTTAACAGGCGAGTTAGTTGTCGATGCTTTCGCTACGCATCTCATCGTCACTTGAAATTTGAGTTATATATAGAATTGACAGTAATCACATTTTTACAATTTAGTATTATACGTTCGAAACGTCTTCAAGGGAGGGTTTAATTCATGGAAACATTAACAACAGTTAATATTCCGAAAAGAAAAGAAGAGACACATAAAGGTGACTATGGAAAGATTTTACTTATAGGTGGGAGTGCCAATTTAGGGGGCGCAATCATGTTGGCTGCGCGTGCGTGTGTTTATAGTGGAAGTGGATTAATTACAGTAGCTACACATCCTACAAATCATGCTGCACTTCATTCTCGTTGCCCAGAAGCAATGGTTATCGATATTAACGATACTAAAATGTTAACTAAAATGATTGAGAACACAGATAGTATTTTGATTGGACCAGGCTTAGGTATCGATTTTAAAGGTAATAACGCAATTACATTTTTACTACAAAATATTCAGCCACATCAAAACTTAATTGTTGATGGTGATGCTATAACGATATTTAGTAAATTAAAACCTGATATCCCAACTTGCCGTGTTATCTTCACGCCACATCAAAAGGAATGGGAACGTTTGAGTGGTATCCCTATTGAAGAACAAACTTATGAACGTAATAGAGAAGCTGTAGATAAGTTAGGTGCTGCAGTTGTACTGAAAAAACACGGTACTGAAATATTCTTCAAAGACAAAGAATATAGACTTGGCATTGGTACACCGGCAATGGCGACTGGTGGCATGGGAGATACGTTAGCTGGTATGATTACAAGCTTTGTTGGACAATTTGATGATTTTAGAGATGCGATAACTAGCGCAACTTATACACATAGTTATATTGGAGAAAAATTATCTGAATCTATGTATGTCGTACCACCTTCACGTTTAATTAGTGAAATTCCATACGTTATGAAAGAATTAGAAAACTAAATAAGCTATAAAAATAAGACTTCCCTGGTATTAGGGAAGTCTTATTTGTTGAAGGAATCAATATTGTTGTAACTTTCTATTATTGATTAACCTTCTATTCTTTAGTTTTCGTCATCTTCATCATTGTTAGGTGCATTTTCAATGTCTTCATTTACACGATCCATGAAGTCTTGTCTAACTTCAATACGTTCATCTGTTGAGTCATCCTCAGATGAAACTGTAGTTTCTTCGTCCGCTTCAGTATGAAGTGCGTTACCTGGTGTATCATCGTCAATTACTTCTTCACTAGGACTTTCAGTACTCTCTGCATTTGATTCACCATTTTCAGTTTGAGCAGCCTCAGTCGCATCTTCATCTTCTGTTTTATCAATAACTTTAGCAACTGTTGATACAAATTGATCATCGCCTAGTTTCATTAAGCGAACACCTTGAGTTGCACGACCATTTTGAGAAATATCTTCTACTTCTAAACGAATGATAACACCACTATTTGTAACAATCATTAAGTCTTCTTCGCCATTAACAGTTGTGATACAAACGATATTACCATTACGTTCAGTAATCTTGGCAGTCTTGATACCTTTACCACCACGATTTGATAAGCGATATTCACTCACTGGCGTACGTTTACCATATCCATTTTCAGTGACGACTAGCACTTCATCTTCGCTATCGGCATGTGCAACATCTAGACCTACAACGACATCATCTTCACGTAATGAGATACCTCTTACACCTGCAGCAGTACGACCTAATGGACGTAAACTTGTTTCTGCAAATCTAATTAATGAAGCATGGGATGTTCCAATTAAGATATCTTGGTTACCATCTGTAAGACGTACTGCAATTAATTCATCGTCTTCTTTGAACCCAATCGCAATCTTACCGTTCTTATTGATATGTGAGAAATTGCTTAAAGCAGAACGTTTCACAATACCATTTTTAGTTGCAAATACTAAGTAACTATCTTCATCTTCAAGGTTTCTAACAGCAATCATCGTACTGATTGTTTCATCATTATCTAATTCAATGGCATTGATGACTGGAATACCTTTAGATTGGCGAGATAATTCTGGAACTTCGTAGCCTTTAAGTTTATAAACACGACCTTTATTCGTGAAGAATAGAACGTGGTCATGTGTACTTAACGTTACAAGTTGACTTACGAAATCTTCTTCCAATGTATTCATACCTTGAACGCCGCGTCCGCCACGGTGTTGTGAACGATACGTTGAAACTGGTAAACGTTTAATATAGTTATTATGGCTCAATGTGATGACGATTTGTTCTTCAGGAATTAAATCTTCATCTTCTAAATCATCTAAGCCACCTAATTGAATTTCTGTACGACGTTCGTCACCAAAACGTTCTTTAATATCGGTTAACTCATCACGAACTAATTGAAGTAAAACTTCGTCATCGGCTAAGATTTCTTCAAGTTCAGAAATATAACCGAGTAATTCGTTGTATTCATTTTCAATTTTATCTCGTTCTAAACCAGTTAAACGTCTCAAACGCATATCTAAAATAGCTTGCGCTTGACGTTCAGACAATTTAAAACGCTCTTGCAATGTTTCCATAGCGACTTTATCTGTTTCTGATTCACGAATTGTCGTAATAATCTCATCGATATGATCTAACGCTATACGCAAACCTTCTAAGATATGTGCTCGGTCTTTCGCTTTTTTCAAGTTGTATTCAGTACGACGACGTACAACTGTCTTTTGATGTTCTAAATATTCAACTAAAGCTTGTTTTAAATTGATTAATTTTGGACGTCCATTAACAAGTGCAATCATATTAACACCAAATGAAGTTTGTAATGGTGTCTGTTTATATAAATTGTTTAAAATAACATTGGCATTTGCATCTTTACGAACATCGATTACTACTCTAACGCCAGTACGTAAACTTGTTTCATCACGTAAATCAGTAATACCTTCAATTTTCTTTTCACGAACAAGTTCTGCAATCTTCTCAATCATACGCGCTTTATTAACTTGATACGGAATTTGAGTCACTACGATACGTTGGCGACCGCCACCTCGCTCTTCAATTTCCGCACGTGCACGCATTTGAATTGATCCTCGACCTGTTTCATAAGCACGTCGGATGCCACTTTTCCCTAGAATTAAACCAGCTGTTGGAAAATCAGGACCTTGAATATCTTCCATAAGTTCTGCAATCGTTACATCTGGATTCTTACTTAAATGTAAAACACCGTTGATGACTTCAGTTAAATTGTGAGGAGGAATATTTGTTGCCATACCTACAGCGATACCTGATGCACCATTAACTAATAAGTTAGGGAAACGAGAAGGTAAGACTTCCGGCTCTCTTTCAGTACCATCATAGTTATCTAGAAAATCAATTGTATCTTTGTTAATATCACGCAGTAATTCTAACGTAATCTTAGTCATCTTCGCTTCAGTATAACGCATGGCAGCGGCACCATCGCCGTCCATTGAACCAAAGTTACCTTGACCATCGACAAGTGGATAACGATAACTGAATGTTTGTGCCATTCTGACCATGGCATCATAGATTGATAAGTCTCCGTGAGGGTGATATTTACCCATTACATCCCCAACGATACGTGCTGATTTTTTATATGGTTTATCAGGGGTCATACCTTGTTCATTTAAGCCATATAAGATACGACGGTGTACAGGTTTTAAACCATCACGTACATCAGGTAACGCACGTGAAACGATAACGCTCATTGCATAGTCTAAGAATGATTCGCGCATCTCGCTGGTTATATTTCGTTCATTTATTCTTGATTGAGGTAAGTCAGCCATCAAGATATCCTCCTTCTATAATCAATTCACTTAAAATAGCAAGACTGCAAGCCATTATGCTGTACAGTCTTCAAGATTTTCAATACTAGACGTTAACTTAGAAATCCAAGTTCGCATATACTGCATTGTCTTCGATAAATTGTCTACGATTTTCAACTACATCACCCATTAACATTTCAAATGTTTGGTCCGCTTCAATCGCATCTTCTAATTTAACTTGTAACATCATACGGTTTTCAGGATTCATAGTCGTTTCCCATAATTGATCCGCATTCATTTCTCCTAAACCTTTATAACGTGATATTTGCCATTTAGGTGTAGGACTTAATTCTGATTTCAATTTATCAAGTTCACGATCATTAAATACATAATATTTTTGTTTGCCTTGTGCCAATTTATACAATGGCGGTTGTGCAATATACACATATCCCGCTTCGATTAGTGGTCTCATGAAACGATAGAAGAACGTTAGTAATAAAGTTCTAATATGCGCGCCATCCACATCAGCATCTGTCATGATTACAATTTTATGATAACGTGCTTTAGAGATATCGAACTCGCCACCAATACCAGTACCAAAGGCTGTAATCATTTGACGTATTTCATTATTATTAAGAATACGATCTAAACGTGCTTTTTCAACGTTTAAGATTTTACCTCTTAATGGCAAAATGGCTTGTGTTTTAGAATCACGACCTTCTTTTGTAGACCCCCCGGCAGAGTCACCCTCTACTAGGAAGATTTCACTTTCTTCAGGTTTCTTACTTGAACAGTCTGCAAGTTTACCTGGTAAGCTTGAAATTTCTAAAGCTGATTTACGACGTGTCACTTCACGTGCTTTCTTAGCTGCGACACGTGCACGTGATGCCATAATTCCTTTTTCAACAACGATGCGTGCAACATTTGGATGTTCATATAAGAAACGTTCAAAATGCTCAGCAAACAATCGATCAACAATTTGACGTACTTCAGAGTTACCTAATTTCGTTTTAGTTTGTCCTTCGAATTGAGGATCACCATGTTTAATTGATACGACGGCTGTTAAACCTTCACGTGTATCTTCACCAGACAATCTTTCTTTATCGTCTTTGATAATCTTACTTTGTGTTCCATAGCTATTTAATATACGCGTTAAGGCACGTTTGAAACCATCTTCATGCGTACCACCTTCATAAGTATGAATATTATTCGCATAAGATAATAAGTTCGTTGCATAACCGCTGTTATATTGCATAGCGATTTCTATTTCTACATCATCTTTAGTTTGATGAATATAAATAGGTTCTTCATGAATAGGCTCTTTATTTTCGTTTAATAGTTCAACGTAAGATTTAATACCGCCTTCATAGTGATATGTATCTTCGCGTTGTTCTACATCTTCACGCTCATCTCTTAAAGTGATTGAAATACCTTTGTTCAAGAATGCAAGCTCTCTAATACGCTTTTGTAGCGTTTCATAGTTATAAACAGTTGTTTCAGTGAATATTTCACCATCTGCTTTAAAGCGAATGACTGTACCTGTTTTATCAGTGCTACCTACTTCTTTAAGATCAAATTGAGGTACACCTTTTTTATATGCTTGATGATAGATTGTATCGTTACGATGAACGTATACCTCTAAGTCTTCAGACAAAGCGTTAACAACTGAAGAACCTACACCATGTAGACCACCAGATACTTTATAACCGCCACCGCCGAATTTACCACCAGCATGCAGTACAGTTAAGATAACTTCAACTGCTGGACGACCCATTTTTTCTTGAATATCAACAGGAATGCCTCGACCATTGTCAGTTACTTTAATCCAATTGTCTTTTTCAATAATAACTTCGATTTGATTTGCATAACCAGCAAGTGCCTCGTCGATACTGTTATCCACGATTTCCCATACTAAGTGGTGCAAACCTCTTTCTGAAGTTGACCCTATATACATACCAGGTCTTTTACGAACGGCTTCTAACCCTTCTAATACCTGTATCTGTCCAGCACCATAGTTATCTGTGTTGTTTACATCTGACAATGTATTCACCATCACTTTCTATTACTTTATAATTTCACCTTGATTGATTCGATAAAGCTTAGCATTATTCATAATTTCATGATCTATGCCGTCAACAGATGTTGTTGTTACAAAGGTTTGTACTTTATGTTGAATCGTGCTTAATAGATGTGTTTGTCGAGAATCATCTAATTCGCTTAACACATCATCCAATAATAAGATTGGATATTCTCCAACTTCAATATTCATTAACTCTATTTCTGCTAATTTAATGGATAATGCAGTCGTACGTTGTTGCCCTTGGGATCCATATGTTTGTGCATCCATATCATTTACATTAAAGCCCAAATCATCTCTATGTGGTCCAAATAAACAGACGCCTCTATCCATTTCTCGCTTAATATTGTCATTCAATAGCGTAATCACTTCGTCCAATAACGTCTGTTCATCTTTGCTCATATCACTGAGTTTAATACTTGGTAAATAAGTTAATGACAACGTTTCTCTCTCATTCGTGATACCTGCATGAATCGGTTTAGCCAATGATTCTAATTCTTTGATGAAATGCTCTCGTCTCAACGTTACATTTAAAGCATATTGTGCAAATTGTTGGTTTAAGACTTCTAACATTGTAGTGTCTTGCTTCTGGCCCAATTGCAGTTGCTTTAAGTAATTATTCTTCTGTTTGAGAATACGCTGGTATTGAGCCAAATCATTTAAATATACTGCAGATATCTGACCTAATTCCATATCAATAAAGCGTCTTCGTATCTGAGGGGAGCCTTTGACAATATTTAAATCTTCTGGCGCAAAAAGAACCACGTTAAGATGTCCAACATACTGAGTTAGTCGACTTTGTTCTAAGTGGTTCACTTTTACTTGTTTACCTTTTTTAGTTATAAACATCGTTAGTGGCATCGTTCCATGTCTATAATTTAGTACACCCTCTATTTTAGCATACTCTGAGTTAAACCGTATAAGCTCCTTATCATTCGATGTACGATGACTTTTGGCTAAAGCTAATGTGTAAATTGATTCAAGCAAATTCGTCTTCCCTTGTGCATTTTCTCCGATCAGAATATTCACATCAGGATGACATTCGAGCGTAACTTCTTCATAGTTACGATAATTTTCTAATTGGAGTGTTTTAAGTTTCATTGTTCACCTTGATGAATAATGATTACAGAATCAATTTCAGGGATATCTGGGAAATCAATTCGATCTTGGTTAGCTAGTTTTTTACCGCGACGTGTTTCGCGCTCGCCATTAATTAGAACTTCAACATCTTGTAAGAACCATTTAGCTTGTCCACCTGATTCAATAATGCCTTCCGTTTTAAGAAATTGGCCTAACGTAATATCGCCTTCAACTACTACTTCTTGAACCAAAATAATCACTCCGTTTCTTTATGTGTCATTAATATATTATACCTTTTTTAGGTTTAAATTTCATTTAAAATGGAATGTGAAACCGTTTACTTCACAATATCTTTTTACATATTTAATTTTAGTAGGAAAATTAGCTATATTTTTCAATTTGAAGCGGCCTTTTTAAAGAAAATTGAAGATTACAAATGAGGTTGTATAGAGAATAGCCTGATTTTTAATTTTAAGGGCCATTTTAGCTTGATGATATATTATTTAGAGTTATCCACTAGTGATTAACTTTTGTGTCTATATTGAAGGCTGAATGAGTTTAAATTTAAAAGGAGTTACGACAGAATTTCTTTTGAATTCGTCGTAACTCCAAATTAATACCTTTTAAAACTAATACGTTCTAATTGGTAAAATTAATTGAGTGACAGAATCATCTTCTTTTGGTTTAAGGATGAACGGTTTCATCGTACCAAAGAATTCAACTTCAACTTCATCATTATCAATCGCTTTTAACGCATCCATCATATAACGAGAGTTGAAAGAAATCTTCAAGTTGCCACCCTCTACATCCGTTGCTGTAACTTCTTCTTTTACAGTACCAATCTCAGGTGATGTAGATGATAATTCTACAACATCATTACCCGTACTTAACTTAATAACATTGTTGCCACCTTCTCGTGCTAATAAAGAAGCACGATCGATTGCGTGATAGAATTCACCGTTGTCTAAGCCTAATTTAATTTCGTAATTCTCAGGGAATAAACGTGTTGTATCAGGATAATGTCCTTCTAATAAGCGAGAAATAAAGTTTACATTTCCAACTTTAAATAAAACTTGATTTGAAGCAAAGAAAATATCAATCTCTTCATCGCTATCACTCATAATTTTATTTAATTCTGATAAAGCTTTACCTGGAATGATGACATTTTTGTTTTCAGAGTCATCTTCTAATTTCAATTTTCTTACAGCCAAACGATGTGAATCGGTCGCAGTGCATATTAATTCATTATCTTGTATAAGCCAGTTAACACCAGTAAGTACTGGGCGTGTTTCTGAGGTGGACACTGCGAAATTTGTTTGTGCTATGATATTTTTTAATACTTTTACTGATAATTGGATTGCATCATCACGTGATACTTGAGGTAGTAATGGATATTGATCAGGATCTAAACCACTTAAGTTAAATTCAGAATGTCCTGAAGTAATCAGTGTTTGAAATTGTTCATTTGTTGATAATTTAACATCTTTACCTGGTAGTTTTTTAATAATATCTACGAAGAAACGACCAGGAAGTACAACTGAACCTGTTTCAGAAATAGTGACAATATCCTCACCATCTACTTGTTTAGGGATTGTAATTTCAATAGATATCTCAGAATCTGAACCAGTAAGAATGACTTCGTTATCTTTAGCATCGATTTTGATACCCGTTAAAATTGGTAATGTTGTTCTTGGTGAGATGGCTTTTAATGTGTCGTTTAATTGATTAATAAAATAATCTCTTCTAATTGTGAATTCCATCATTAATTTAAACTCCTTCCAGTCGTTTATATATAATTATATAGGTTTTAAATTCATAGTAATAGTAGTAGGGCTTGTGGATTAGTGGATATGTTAAGAAAATCCTTATGTGCCAAAGTTATACACATGTGGATAAACTGTTGATGCTGTGTATTACTTTTAAACATTATCCACATTTACGAATAAAAAGTTTATGACGCTTATAATTAATTATTGCTTCTTATACCATAATAACTTGTCACTATTTTTATTTCCCACTTTATCATTTCATAATCTGTTGTATAACAGTTTTCAACTTTTATTTTATTGATTGCGAATTTCTTTTTCCAAATCTTCAACTTCTTGTTTAAAAATTGTATCGGCTTTAATATCTTTAGCAATCTTTTCGTGCGCATGAATCACTGTCGTATGATCTCGACCACCGAATTCTTCACCAATCTTAGGTAATGAAAAATCGGTAAGTTCTCTTGATAAATACATCGCAATTTGACGTGGATAAGCAATTGATTTTGTACGTTTTTTTGCGCTGAAATCTTCGATGCGAACGTTGTAGTAGTGTCCAACGACTTTTTGAATATCTTGGATTGTAATTTTTTTAGATTTAGGAACTTGAATAATATCTTTGAGCGCTTCTGCCGCTAATTCAGTCGTAATAGGTCTGCCTTGAAGTTTAGAATAGGCAAGCAAACGTGTGAGTGCGCCTTCTAATTCACGGATGTTTGATTGAATTTGATTAGCAATATAATTTAAAGCTTCAGCAGGAATTTCTAAATTCTCTTCTTCGATTTTTTTCTGAAGAATCGCCATACGTGTTTCATAGTCAGGAGGAGTAATATCAACGATTAATCCCCATTCGAAACGAGAACGTAAACGGTCTTCTAATTTTGCAATTTCTTTAGGTGGACGGTCACTTGAAATGACAATTTGCTTCTTATTTTGATGTAATTCATTAAATGTATGGAAGAACTCTTCTTGCGTTTGTTCTTTATTCTGAATAAATTGAATGTCATCAATCAGTAACACGTCAATGTTTCTATACTTTTCTCTAAAGGCTTCAGGTTCATTGTTACGAATTGATTTGATGAAGTCATTTGTGAATTTTTCACTTGAAGTATATAGTACTTTAGCATTTGGTTGATTGCTAAGAACATGATGACCGATCGCATGCATAAGATGTGTCTTACCAAGACCAACGCCACCATATATAAATAGAGGGTTGTATGCTTGTGCTGGTGCTTCAGCAACTGCAAGACTTGCTGCGTGTGGAAATCTATTGCCAGGTCCAATGACGAAAGTATCAAATGTATTGTGAGTATTGAATTGATCTGTGCCTTCATGACCATATTCAATGATTTGACGTTGAGGTTCGCTTGGCGTGTTAGATTTACGACTTGTCTCATCAAGTTCAGCTAATTGTTCAGCAGTGAAAAATTTGGGTTCAACTTCATAACCAATAACATCTTTCATAATTGTTTGGATTACTTCTTTGTAGTTTGAATTTAACCATTCTGCGTAAAATTCATGAATTACAAAGATGATTGCAACATTATCACGAATTTCTTTGAGTTCTGTATCTTTCAAAAAAGTATTAAATGTCGATTTAGATATTTCTGATTCAGCAACTTCTAATACTTTTTTCCAAATTTCTTGTTCTGACATAAAATAAACTCCATCTTCTTTTAAATTTAGGACTTATACACAGACATTTAGACAAGTGGATAAAAATAATCACAGCATGTTAATAATTATCCACAAGTTAATAACATTCAGTGGATAACTTTATATATGCTATGATTTATTCACACTAAATACGTATATAAAATCAATAAATAAATCCTTTAAAAATAATGAGTTAGACGACTTATCCACATAATTATACTTTTTAACTTAGAGAGATGTCAAATAGGTGTGAATATGTTGTTAAACTTGGTATAAATCTGTTAATAATGAATATATTATCCACAGAAACTTGGATCTCATATGTGTATAAGTGGATAATTTTAAAAAACTAACTTTATGTACTACAACAGCTTTGGGAAATAATTTATAAAGATGAATTTAAAATGAATAAAGTTTGAAAGACGCTCGTTTGATGAAATGTATAAATATTAAAAATGAATGTTGGCAAGTGGTTAAAAAAATAACATCTTAATGCAAATGCTGCTTGCTTTATAAATAGTAATTTGTTATATTGTAGTAGTTGCTTGAATTATGACTAGATAAAATTGAATTAAAACAAGAATTCTGATATCAGAAATTATAATTTATCTATTAAAATAATCAGGATCACTACAAGAGCGAGTGAGCTGGATAAATATGTAGATGGAGGTGTTTTGCATGGTAAAACGTACTTATCAACCAAATAAACGTAAACATAGTAAAGTTCATGGTTTCAGAAAACGCATGAGCACTAAAAATGGCCGTAAAGTTTTAGCACGTCGTCGTCGTAAAGGCCGTAAAGTTTTATCAGCATAAGATCACTGACTTCTCAGTGGTCTTTTTTTTCGTTTGAATAGGTATAAATTGAGATACGCTATATCAAAACTAACTTTAACTAAAATGGCAAAGAATAAAATAAGCGAGTGATGTGAACGTGGAGAAAGCTTACCGTATAAAAAAGAATACTGATTTTCAAACGATTTATAAAAGAGGGAAATCGGTAGCAAATAGACAGTTTGTTGTTTATACCTATAATAGTAATAAAGATCATTTTCGATTAGGTATTAGTGTATCTAAAAAATTGGGCAATGCAGTGACTCGAAATAGAATTAAACGTGCGATAAGGGAGAATTTCAAAATTCATAAAGAAGATATTATTGCACGTGATATTATCGTTATTGCTAGGCAACCAGCTAAGGATATGACTACACTTGAAATCCAGGGTAGCTTAGAACATGTATTAAAAATTGCTAAGGTCTTTAATAAAAAGATTAAATAGAAGGGTAGGGGGATTTTAGACACCTGTTAGTCTGAGGTTAGACAAACCGAAGTCTTAACTTATGAGCGATAAATCAACTTATTAGCAATTTTTATAGAAACAAATTACAATGTTATAATGAAATTTTACTTGAATAAGGAGGCGAGGATAATCATGGATTTTGATACGATAACTAGTATTTCAACACCTATGGGTGAAGGGGCAATCGGTATTGTCCGTTTATCTGGACCGCAAGCCGTTGAAATTGGAGATAAGCTATATAAAGGAAAGAAAAAGTTAGAAGACGTAGATTCACATACGATTAATTATGGTCATATCGTAGATCCTGAAACAAATGAAGTTGTTGAAGAAGTTATGATATCTGTGCTAAGAGCACCAAGAACATTTACACGCGAGGACATAATTGAAATTAATTGTCACGGTGGTATTTTAACGATTAATCGAATATTAGAACTTACAATGACGCATGGCGCAAGAATGGCAGAGCCAGGTGAATATACAAAGCGTGCATTCTTGAACGGGCGTATCGATTTATCACAAGCTGAAGCTGTTATGGACTTTATTCGTTCTAAAACAGATCGTGCTTCTAAAGTTGCTATGAACCAAATCGAAGGGCGACTAAGTGATTTAATTAAACGACAACGTCAATCCATTTTAGAAATTCTCGCGCAAGTAGAAGTGAATATTGATTATCCCGAATACGACGATGTTGAAGATGCTACAACTGAGTTCCTATTAGAGCAATCTAAAAAGATTAAAAACGAAATTAATCTATTATTAGAGACTGGCGCACAAGGTAAAATTATGAGAGAGGGTCTTTCAACCGTTATCGTTGGTAAACCAAATGTAGGGAAATCGTCAATGCTAAATAACCTTATTCAAGATAATAAAGCCATCGTAACTGAAGTTGCAGGTACAACTCGTGACGTTTTAGAAGAATACGTCAATGTTAGAGGTGTACCATTAAGATTAGTAGATACTGCAGGTATTCGTGACACTGAAGATATCGTTGAAAAAATTGGTGTCGAACGTTCACGTAAAGCCTTAAGTGAAGCAGATCTAATTTTATTTGTATTAAATAACAATGAGCCATTAACACAAGAAGATCGTACATTATATGAAGTTATTAAAAATGAAGATGCCATTGTAATTGTTAACAAAACTGATTTAGAGCAAAACTTAGATATAAATGAAGTAAAAGAAATGATTGGTGATACACCACTTATCCAAACATCTATGCTTAAACAAGAAGGTATTAATCAACTAGAATTACAAATACGAGATTTATTCTTTGGTGGCGATGTTCAAAACCAAGATATGACTTATGTATCTAATTCAAGACATATCTCTTTATTAAAGCAAGCTAGAAATGCCATTCAAGATGCGATTGATGCAGCTGAATCAGGTATTCCTATGGATATGGTTCAAATTGACTTAACGCGTACATGGGAATTACTAGGTGAAATTATTGGTGAATCTGCTAGTGATGAATTGATTGATCAACTATTTAGTCAATTCTGCTTAGGAAAATAATAGTTTGTACCTCATAGCGATGCAACGTTATATCAAATTATAAATATAAATGAAATTGAGACGGTAGGAAGTCTTATTTATAAAAATAAAGGCAAAGGAAATTTAAAGGAGGTCAATTAGGTGGTTCAAGAATATGATGTAATCGTCATTGGTGCTGGACATGCAGGTATTGAAGCAGGTTTGGCATCTGCAAGACGTGGTGCAAAAACACTAATGCTAACAATTAATCTAGATAATATTGCATTCATGCCATGTAACCCATCAGTAGGTGGTCCAGCGAAAGGTATTGTCGTTCGAGAAATTGACGCATTAGGTGGACAAATGGCTAAAGCGATTGATAAAACACATATCCAAATGCGTATGTTAAATACTGGTAAAGGACCAGCAGTACGTGCGTTACGTGCTCAAGCAGACAAAGTGTTATATCAACAAGAAATGAAACGTGTCATTGAAGATGAAGATAATTTAGACATCATGCAAGGTATGGTGGATGAATTAATTATTGAAGACAATGAAGTAAAAGGTGTCCGCACAAATATCGGTACTGAATATCGCGCTCAAGCGGTTGTTATTACGACAGGTACATTCTTACGTGGTGAAATAATCTTAGGTAACATGAAATATTCAAGTGGTCCAAATCATCAACTTCCATCTATCACGCTAGCTGATAATTTAAGAGAATTAGGGTTTGAAGTTGTGCGCTTTAAAACGGGTACACCTCCACGTGTAAACGCGAAAACAATTGATTATTCTAAGACGGAAATTCAACCTGGTGATGATGTGGGTCGTGCATTTAGTTTTGAAACTACAGAATATATCCTAGACCAATTACCTTGTTGGTTAACATATACTAATGATCGTACACATAAAGTCATCGATGATAATCTACATTTATCAGCTATGTATTCAGGTATGATCAAAGGAACAGGTCCTCGTTATTGTCCATCAATTGAAGATAAATTTGTGCGTTTCAATGATAAACCTAGACATCAACTTTTCCTAGAGCCTGAAGGTCGTAATACAAATGAAGTTTACGTTCAAGGCCTTTCAACAAGTTTACCAGAACATGTACAACGTCAAATGTTAGAAACAATTCCTGGTCTTGAAAAGGCAGACATGATGCGTGCAGGTTATGCCATTGAATATGATGCCATTGTACCAACGCAATTATGGCCAACATTAGAAACTAAAATGATTAAAAATTTATACACAGCTGGACAAATCAATGGTACTTCAGGTTATGAAGAAGCGGCTGGACAAGGTATTATGGCAGGTATCAATGCTGCAGGTAAAGTGCTTGGTACCGGAGAGAAAATCTTAAGTCGTTCAGACGCATATATCGGTGTTTTAATTGATGACTTAGTTACAAAAGGTACGAATGAACCTTACCGCTTATTAACATCTCGTGCAGAATATAGATTATTACTACGTCATGATAATGCTGACTTGCGTTTGACAGATGTAGGTTATGAATTAGGTATGATTTCGGAAGAACGTTACGCGCGTTTTAATGAAAAGCGTCAACAAATTCAAGATGAAATCCAACGTTTAACTGATATTCGTATTAAACCAAATGAACACACACAATCCGTCATTGAGGCAAATGGTGGTTCACGTCTAAAAGATGGCATTCTAGCAATTGATCTATTACGACGTCCTGAAATGACATACAATACAATCTTAGAAATTCTAGAAGAAAGTCATCAATTACCTGAAGCGGTTGAAGAACAAGTTGAAATTCAAACGAAATATGAAGGTTATATCAATAAATCATTGCAACAAGTTGAAAAAGTTAAACGCATGGAAGAGAAAAAAATTCCGGAAGACTTAGATTATAGTAAAGTGGATAGTTTAGCGACTGAAGCTCGTGAAAAATTAGCTGAAGTTAAACCATTGAATATTGCACAAGCATCACGAATCTCTGGTGTTAACCCAGCAGACATCTCAATCTTACTTGTTTATTTAGAGCAAGGTAAATTGCAAAGGGTGAAAAATTAATGAACGGCATAGAATGGCTAGCTAAAGAATTAAGTGAACATGGAATTGAATTGTCAGATAAACAAAAAGAACAATTTCAAACATATTATCGTTTACTTGTAGAATGGAATGAGAAAATGAATCTCACAAGTATTACAGATGAACATGAAGTTTATTTGAAACATTTCTATGATTCAATTACACCAAGCTTTTATTATGATTTCAATCAACCTTTAACCATCTGTGATGTTGGTGCTGGTGCAGGTTTTCCAAGTATTCCATTGAAGATTGTTTACCCTGAATTGAAAGTAACCATTGTAGATTCTTTGAATAAACGTATTCAATTTTTAAATCATCTAGCTGCTGAACTTGGCTTAACTCAAGTTAGCTTTGTACATGATCGCGCTGAAACATTCGGTAAAGGCGTAAACAGAGAAACGTATGACGTAGTTACAGCACGTGCAGTAGCCAGACTTACAGTGTTAAGTGAATTGTGCCTTCCTTTAGTTAAAAAAGGTGGTCAGTTCATCGCATTGAAGTCTTCTAAAGGAGAAGAAGAATTAGAAGAAGCACAATTTGGGATTAGTATATTAGGTGGCGTCTTTAGTGATTCTTATACATTTGATTTACCAGAAGATGCTGGTGAACGACAAATGATTATTATAGATAAACGTCGTCAAACATCTAAAAAATATCCTAGAAAACCTGGTACGCCTAATAAATCTCCTTTACTAGAAAATTAATAGCACTTACATGTTAAAATTAATTTTAAGAGGAGTGAATGGATAATGAAAAAGCCTTTTTCAAAATTATTTGGATTGAAAAATAAAGATGACATCGTTGGATACATTGAAGAAGATCGCAATTCTAGCGTCGAATCCATTCAAATTGAGCGTATTGTACCTAACCGTTATCAACCAAGACAGGTGTTTGACTCAAGTAAGATTACTGAACTTGCTGAATCTATTGATGAGCATGGTTTATTACAACCCATCGTTGTAAGACCGATTGAAGAGAATATGTATGAAATTATTGCGGGTGAACGACGTTTCAGAGCACTACAGTCACTGCATAAATCTCAAGCAGATGTCATTATACGTCATATGAATGATGAAGAAACAGCAGTTGTAGCATTAATTGAGAATATTCAACGTGAAAATTTATCTGCTGTTGAAGAAGCGGAAGCTTATAAAAAGCTTCTTGAAATTGGTGGCACAACGCAAAGTGAATTAGCTAAAAGTTTAGGTAAAAGTCAAAGTTTTATCGCAAACAAATTGCGACTATTGAAATTAGCACCTAAAGTGATTAATCGTTTAAGAGAAGGCAAGATTACTGAGCGTCATGCTCGTGCTGTCTTATCTCTCAAAGAGGACGATCAAGAAAAGCTAATTGAACAAGTGATTAGCCAAAAATTAAATGTTAAACAAACAGAGGCACGTGTTAAACAGAAAATTGGACCAGAAAAAGTAAAAGCTCAATCTTTCCAATTCTCTAAAGATTTAACACAAGCACGTGACGAAGTTGGAAAAAGTATTCAAGCTATTGAACAATCTGGTATACGTGTAGAACAACGTGATAAAGAACATGATGATTATTACGAAATTAAAATAAAAATTTATAAAAAATAGATGAAAAGTGTGTATGATACCATTTCTTAAGGGATTGGTTTTAAAATGTATATCACTAAATATTAGCACTAAGATGATTAAAAATTGAATTATCTTAGTGTTTTTTTATGTTCAATATGGCAATCATTTTTATTACAAAGTGCTGTTTACATAGCAAATAAATAGATTTACAATATTATTAAACGAAACGTATCGTTTAATAATTAAAGAAGAAGGGTTTATTGTGTTTGGAATATCCATTTCTAGTGCTATTCTTCATTTTGTTATTGGAGGTCTTGCAGTGGCAATTGCATCTATAATGGCTGAGAAAGTCGGTGGTAAAATGGGTGGCATTATCGCTACTATGCCGGCAGTCTATTTAGCCGCAATTATTGCCCTTGCGATAGATCATCGTGGCAATCAATTAGTACAAATGTCAATTCATCTTAGTTCTGGTGCCATTATTGGGATTATATCGTGCATCATAACAGTCTTTCTAACTTCTCTTTATATTAGTAAAAGAGATTATAAAAGAGGTACAGGATTTGCATTAATATGTTGGCTTGTAATTTCTCTAGGTATATTTGTCGTTAGACATATGAATTAATCTTTGGAGGCTTTTGTAATGAAATTAGCATTAATTAAATTCTTGGTTGGAGGATTAGCAGTTACACTTAGTTATATTATTTCTGTTATTTTACCTTGGAAAGAGCTCGGTGGCGTCTTTGCTACATTACCTGCAGTATTCTTAGTTTCATTGTTTATAACAGGAATGCAACATGGCGATGTCATTGCTAAGCACGTTAGTAGAGGTGCAGTGTTTGGCATGACAGGTGTATTAATTAGTATACTAGCAACATGGGTGATGCTTTATTTTACAAATCATTGGTTACTTAGTATTGTTACTGGATTTATTGCATGGTTTGTAAGTGCAGTAATTATTTTTGAAGCGGTTGAATTTATTACGCGTTTAAGAAGGGGAAAACATGGCTGGAAGACCGAAAGATCCGACAATCAATCATAAAATATTTAATGAAATAGATCGATTGTTAGTAACCACTCATTTTAGAGACATTACGATTGATCAAATTTCAGAGAACACAGGTGTTTCAAAAGCAACGATTTATCGTCGTTGGAAAGATAAATCATCGATTATTGTAGATATGTTTGTGAGTAGAACTCAGATTTTTGAAAATGAAAATAAAGATTTATACACAGGATTGTATCAATATTTAGTAAAGATAATGTCTATTTATAAAACCAATCTTGGACGAGCGGTTATTGAAATATTGATTAGTAATCAACAAAATGACGCTCGCGAATTATTTATGCAAGGTTATTTTAAAAATAATCGTAAGATATTAAAATCTATTATTGCTCA
>NODE_7_length_26749_cov_4.675277
AAAAAAGACTTGGGAGATAATCTCCTAGTCTTAAAATTATTATTTATTTTCATCTAATGCTTTATGAGAAGCATTTACGCGACCTTGTTTGTCAATTTCAGTTATTTTCACGTCAATTGAATCGCCTATACTTAATACATCCTCTACTTTATTAATACGCTCTTTTGAAATTTGAGAGATGTGTAATAAAGCATCTTTACCGGCAAACAATTCAACAAAAGCACCATACTTTTCAATACGTTTAACTTTTGCATTGTAAACTTGGCCTACTTCCGCTTCACGTGTGATATCTTCAATAATTTCACGAGCACGGTTAATCATGTCTTGATCGATTGCACCTATGAAGATTGTACCATCTTGTTCAATATCTAATTTAACCCCAGTTTCATCAATGATTTCATTAATTTTCTTACCACCTGGTCCAATTACGTCTCTAATTTTTTCAGGTTTAATATGCATTATTTCCACTTTAGGAGCATAAGCACTTAATTCTTTACGAGGTTGATCAATTGTTTGTAACATGTGATCCATTATCGCTAATCGACCTTGTCGAGCTTGTTCTAGAGCTTCTTCAATGACTTCACGTGTTAAACCATCAATTTTAATGTCCATTTGTATCGCAGTGATACCTTCTTTTGTACCTGCAACTTTAAAATCCATATCTCCTAAAGCATCTTCCATACCTTGAATATCCGTAAGAATCGTATAACTATCTTCACGTGTGACTAGTCCCATTGCTATACCTGCAACAGGCGCTTTAATTGGCACACCAGCATCCATCAAAGCTAAAGTTGAACCACAAATTGATGCTTGTGAAGATGAACCGTTAGATTCTAATACTTCACTTACAATACGTACAGTGTAAGGGAATTCAGTTGTATCTGGAATAATGTATTTTAGTGCTCTCTCGCCTAATGCACCATGTCCAATCTCACGACGACCAGGTGCTCTAACTGGGCCTGTCTCTCCAACAGAGAAATTAGGGAAGTTGTAATGATGCATGAATCGTTTTTCTTGTTCAGGACCTAGTCCATCAATAAGTTGATAATCACCTAATGCTCCTAATGTTAATACAGATAAAGCTTGAGTTTGTCCACGTGTAAATAAACCTGAGCCATGTGCTCGTGGCAATAAACCAACTTCAGATTCAAGTGGTCTAATTTCATCTGGTTTACGCCCATCAGGTCTAATTTTTTCATCAGCGATAAGACGACGTACTTCTTCTTTAACTAAGTCATTTAAAATTGCATAAACTTCATCAATTAACAATTCATTTTCAGGATCTGCTTCGTCAACAAATTCAGTTGCAATTTCAGCTTTTAACGTATCCAAGTTTTCGTCACGTTGTTGTTTATCAAATGTTAGAACTGTTTCTTTTAAGCCTTTTTCTTCAGTAAGTGTTTTAACTCTTGAAACCAGTGCTTCATCACGTTCTACAGGTACAAATTCTTTTTTAACAGGCTGAATGTGAGCTACCACTTCTTCTTGGAATGCTACTAAACGTTTGATTTCATCATGTCCGAAGAAAATAGCTTCTAACATTTCTTTCTCAGTTATTTCACTTGCACCAGCCTCTACCATGTTTACAGCGTCTTTATGGCCGGCAACTTCTAGGTCTAGACGTGAAACTTCTTTTTCCTCAACGGTAGGGTTAATTACATATTTACCATCAACATAACCTACATTAACACCAGCAATTGGTCCTTGGAAAGGAATATCTGAAACACTTAATGCCATTGAAGAACCTATCATAGCAGCCATTTCAGGCGAACAATCTGGATCAGCGCTTAGTACTGTGTTCATAATTTGAACGTCATGTCGATATCCTTTAGGGAAAAGTGGTCGAATTGGTCTATCAATTAAACGTGCAGTTAATGTTGCTTCGTCTCCTGGACGACCTTCACGTTTTTTAAATCCTCCTGGAATTTTACCAGCAGCATACATTTTTTCTTCATAGTTAACTGTTAATGGGAAAAAGTCACCATCACGAGGTTCTTTAGATGCTACAGCCGTAGATAATACAACCGTATCTCCATAACGTACTAAAACTGCACCATTAGCTTGTTTTGCTAATTGCCCTATCTCAATCGTTAACGATCTTCCAGCCCACTCAGTTTTAAACACTTTCTTTTCTTGAGACATTATGAATCTCCTCTCTGAAATCTATTAACTACATCATATCATTTATTTTTCAAATTTTATATTAGTGATTTATATTAAACGATAAAAAAAGGAAAGTACCAAACTAAATGGTGCTTTCCTCTTAATATATAAAAATTAACGACGAATACCTAATGATTTAATTAATTCACGGTAACGTTGAATATCTTTACCACGTAAGTAGTTTAATAAGTGACGACGACGACCTACCATTTTTAATAATCCACGACGTGAATGGTGGTCTTTTTTGTGTTCACGTAAGTGTTCGTTTAACGCAGCGATTTCTGCTGTTAAAACAGCGATTTGTACTTCTGGTGAACCAGTGTCAGTTTCGTGCACGCGATATTCTTTGATAATTTCATTTTTACGTTCTTGAGTGATTGCCATAATTAAATTCCTCCTAAAATTTGTATACACCTTAATCTGAGCTAGGCGTCGGAGTCTCAACCCGCCAAGATAAAGGAATAATATTTATGAATTCTATTTTCTAGAACTCAACTTTAAATATTATACGATACATCATCACCGAAATCAACTGAAAGTAAGTATTTCGCTTTTTCTTTATCATTATTCATTTGTTCAACTAATGGATCAATACCATCAAATTTAACTTCTGGTCTTAAGTAATGATGCCAATAAACAATAACACGTTCACCATATATATTGTCATTAAAATCAAAGATATTAACTTCAATCACTACTTCAGCTTTAGAAGGATCGTGAAAAGTAGGTTTAACACCAACATTAGCTACACCACGATAGATTTTATTTTCAGCACCTATTGCCATACTAACAGCATAAACCCCTTTTTTAGGTAAAACATAATCATCACTAGGTTGAACATTTGCCGTAGGAAAGCCAATTGTACGTCCACGTTTCTCTCCTTGAACTACAGTGCCTTTAATTCGATAGAGATAACCTAACTGTTCATTTGCCTTTTTTAAATTCCCTTCTTTCAAAGCTTCCCTAATTGCAGTAGTAGAGATTTTTTCAGTTTCCATTTCTTGTTTACCAACTATTGTAGTACTAAATTCATCCATTTCATTTAATACGGACATGTTACCTTTTCCGAATTTACCGTAAGTAAAGTCAAAACCAGCAATTACTTCTTTAACACGATTATTAATAATATAGTCTTGAACAAACTCTTCTGCTGTTACACTCGCAAATCGTGAAGAAAAATTAATAACAATACAATAATCCACGTCGTGCTGTTCAATCATTTCAAGTTTATCTGAAAGTGGTGTTAAATAATCCGTGCGTTTACGTTCAGGATTTAACACAACAGAAGGATGAGGATCGAATGTTGTTACTGCCTTTTTTAGATTTTGCGCTGCAGCACGTTCATCCAATGCTTCAAACACTTTATGATGACCACGATGCATGCCATCAAAAAAGCCAAATGCCATCGCAACGTCTTCTTTTATCAATTGATCTTCTTGAATTGGATGGGTTACTTCTATCACTTTCATAACTTTAGACTCCTTTAATTAAATACTTTTTTAGGTTTTATTTCATGATTTTTTTCCGGATGTTGAATATAAATTGCCATTACTTTCTCCGTCTCAGAATCAATAAAGACAAGTTGTTGTTCAATCGTTTGATTAAATTGTTTTTTATTAAACTTTTGTCCATTTAATATTCTAGTTTTTATATTTTCATCAGAAACATAAATTTTCGGCAAACTTTTCAAACCATATTCTAAAGGAAATAAGTGTGGTTGTAATGTGTCTTGCTCATGTAATTGAGAGATTTGATCTAATGTTATACTATCTTTAATGTCAAACCCACCTGAATTTATTCGTGTCAATAGCGACATGTGAGCTGGATACCCTAATTGTTTACCAATATCCGTTGCTAATGTGCGAATATATGTACCTTTACCACACTTAACCTCAATATTAAAATGACATTTCCCATCTTCGAATTGAAGTTCAGAGGTGCGTGCTATCGAATCTATATTTACTTTACGAATTGGTCGTTCAACAGTTTCACCTTTACGTGCATACTCATATAACTTTTTACCATTTACTTTAACAGATGAATACATAGGTGGAACTTGTTCTATAATTCCTTCAAATTGTTTTAAAACAGCGTCTACTTCGTTTATATTTATTGCGTTTGCTTGTACATCTATTTTATCAATAACTTCTCCTGTTTGATCTTCCGTTGTCGTACTTTCCCCTAGAGTTATGGTAGCGTTATAAGATTTTCCCATATCCATCACATAATCACTTACACGAGTGGCAGTACCAATACATACTGGCAATACCCCAGAAACTTCAGGATCTAATGTCCCAGTATGACCTATTTTCTTAGTTTTTAAGATTTTTCTTAGCTTAAAGACGACATCATGACTCGTCAATCCACGCTCTTTATATACAGGTAAAATACCATTATACATTTTTTCACGTCCTTCAGTTTTAAGTACACTTATGTATCATAACTTATCTGACTTAACTTGTGTTATTTAATATAAAAGTAATAACACTAATTCGTATATCATATAGCTAAATTGGTAAATTTTTAATTACTTTAATTTTAAAAAAAGAGTAGAACTGAAATTATACTAATTTCAATGTCCTACCCCTTAACTATTTAGTAAATTTGCTGTAATTAAGATAATAAATAATTATCTATCTTGCTTATGCAAATCTTGAATCATTTTCTCGATTTTATTACCATACTCAATTGATTCATCATATTCAAAGAATAATTCTGGAACGATACGCAATCTCATTCTTGAACCTAATTCAGATTTAATAAATCCTTTCGCTTTGTCTAAAGCTTTAAACGTATCATTAACTTCTTTTTCGCTACCTAAGACTGTAAGGTAAACTTTTGCTTGAGATAAGTCATTTGTTAAGTCAACGTCAGTAATAGTGATAAACCCTACTCTAGGATCTTTAACTTTATTATTAACGATATCCATAATTTCTTTCTTCATTTGTTCGCCTACGCGTTCTGCTCTCATGTTATTCATTTATGTCACCTCAATATTTGATGTTACTCTTCTTTGTTATTTTATTCACTATTTAAGTTAGATTCAAACGCATTATCTTAAAGAAGTAATATATTGTAAAGTTTATCATTTAAAAAGGTGGACGGTTTCTCCACGTCCACCTATACATATATTGTTAAGTCTTATCTTTCGATTTCAACCATTTCGAATGCTTCGATAATGTCGCCTTCTTTAATATCATTGAATTTTTCAATTGTAATACCACATTCATAACCTTGAGCTACTTCTTTCGCATCATCTTTGAAACGTTTCAATGTATCTAATTCACCTTCAAATAGAACAATTCCGTCTCTAATAATACGAACACCCGCATTACGAGTAATCTTACCTTCAGTAACATAACTACCAGCAATTGTGCCAACTTTAGACACTTTGAATGTTTGACGTACTTCAGCTTGTCCGATAACTTGTTCTTCGAATTCAGGATCAAGTAAACCTTTCATAGCTGATTCAATTTCTTCAATAACATTATAAATAACGCGATGTAGTCTCATATCAACGTTTTCAGCTTCTGCAGCACGTTTAGCACCTGCGTCTGGACGCACATTGAAACCGATAATAATACCATTTGACGCATTAGCTAATGTAACATCTGATTCATTAATAGCCCCAACAGCAGTGTGAATAATACGTACATTAACGCCTTCTACATCGATTTTCATAAGAGAAGCTGCAAGTGCTTCAACAGAACCTTGAACGTCACCTTTGATAATCACGTTAAGATCTTTCATTTCACCTTGTTTCATTTGTTCAAATAAGTTGTCTAATGAAACATTTTTACTTTCTTGACGTTGTTGGATAACGCTTGCTTCATGACGCGCTTCACCAATGCGACGTGCTTGTTTTTCGTCTTTGAAGATAACGAAGCGATCACCAGCTAATGGCACATCATTGATACCTGTAATTTCTACAGGTGTAGAAGGGCCTGCTGATTTAATTCTTTGACCTAAATCATTAACCATCGCTCTAATTCGTCCATATGTGTTACCTACAACTATTGAGTCACCAACATTCAATGTTCCGTTTTGAACTAATAATGAAGCAGCTGGACCACGTGATTTATCTAACTCCGCTTCAATCACAGTACCTACAGCTTGTTTATCAGGATTAGCTTTTAATTCTTGGACTTCAGCTACTAAGCCAATCATTTCTAATAAATCATCAATACCTTCACCACTTAATGCTGAAAGTGGAACAAAAATTGTTTCACCGCCCCAATCTTCAGGGATCAAACCGTACTCAGTTAATTCTTGCATAACACGGTCTGGGTTTGCAGTAGGTTTATCAATTTTATTTACAGCTACTATAGTAGGAACGTTAGCCTCTTTTGCATGGTTAATTGCCTCAATTGTTTGTGGCATTACACCATCATCAGCTGCGACTACTAAAATTGTGATGTCCGTTACTTGAGCACCACGTGCACGCATTGTAGTAAATGCTGCGTGTCCAGGTGTATCAAGGAATGTAATTTTTTTACCAGCATTTTCAATTTGATAAGCACCAATATGTTGCGTGATACCGCCTGCTTCTCCAGCTGTAACTTTAGTATGACGAATTGAATCAAGTAATGTTGTTTTACCATGGTCAACGTGTCCCATAATTGTAACTACCGCTGGGCGTTCAATTGCATCTGGATCAGCTTCTTCTTCATCAAAGTAAATTGATAAATCTTCTTCATTTACCACCACTTCTTTTTCAAGTTCAACACCATAATCATCCGCAATCAATTCTAGTGTTTCTTCATCAAGTGCTTGGTTAATATTAGCAACGATGCCTAATAAGAATAATTTTTTAATAATTCCTGATGATTCAATATTTAATTTATCAGCTAACTCGCCAACTGTAATGCCTTCCTCATATGTGATTTTAGAAGGCATTTCTTTTGGTTCAGCTGCCGGTTTGTTATTTTTGTTACCTTTGTTGTTTTTATTATTTTTATTGTTCTTATTGTTTTTGTTATTTTTATTATTTTTGGCATTATTTTTGTTATTATTATTGCCTTTTTGATTCGCGTTACCTTTGTTGCTTTGTTTGTTATTATTTTTATTGTTGTTATTGTTTTGTTGTTTTTGGTGATTATTTTGAGTGTTTTGTTTTGTATTATTGTTACTTTCTTGTTGTCTAAACTTTTTATCAAGCGTTTTAATTTGATCGTCCTCTAACGCTTGCATATGGTTTGAAACTTCTACATTCATATTTTTCAACTCGTCTATAATCTCTTTACTCTTAACATTTAATTCTTTCGCATATTCGTAAATTCTTTTTTTACTCATATAATCACTCCTTACAATATTCATCTATCATCGACGTAAGCTTAGTCGCAAACCCAGAGTCTATAACTCCAATGTTTACACGTTCTGACTTGCCTAAAGATTGTCCTAATTCTGCTCTTGTACTAAAGATTCTAAATGGAACATGATATGATTCACATTTATTTTTTATATTCTTTACAGTATTTTCTGAGGCATCAGATGCCATGATAACAAGCTTTATATTATTTTTCTTGATTTCAGTAAGCAATACAGACTCGCCAGACTTTACTTTACGGGCTCTCATTGCTAAACCTAAAAAGTTTAAAATTTGTTCTTTGCTCATTTAGGAATCTCTTCTCTATATATCAAACGTATAATTTCTTTATAAACAGGGTCTAGCTTCTCAGAATCTGCATTAAAATATCTTTCAAGTACGCCTTTTTCTTGGGCTGCTTCTACACTTTGAACATCTTTTGAAACATAAGCGCCTCTACCTTGTTGTTTGCCAGTACCATCAGCAAAAATGTCGCCTTCTTTGTTAATAACAACGCGAATCATATCTTTTTTGGGACGCATTTCATTTGTAATAATACATTTACGCATTGGAATCTTTTTCTTCTTCACTTAATTACTCACCCCAATTATCTGCTTATACGTCTTTTTCTTCACTGTCTGCTTCTTCATTATTTTCAGAAGTTTCATCGATATCTGCCGCTAATTCTGCAGTAGTTAAATTTGATTCCTCTAAATTAACATCATCAATTTCAATATCTTCATCATCTGATTCTGATAAAACGATGTCTTCAGCTAATTCTTCAGATTCAATCACAGGATAAATTCCCGCATCACGAGCATCAGTTTCTGATTTAATATCAATTTTCCATCCAGTCAATTTTGCAGCTAATCGTGCATTTTGACCTCTCTTACCAATAGCTAGTGACAATTGATAGTCAGGAACTACAACAACAGTAGATTGATTGTCTTCGTCAACGATAACTTCCAATACTTGTGAGGGACTTAAAGCATTACGTACAAATACTTTAGGATCTTCATTCCATTGAACGATGTCGATTTTTTCTCCACCAAGTTCTTCAACTACAGCTTCAACTCGAGCACCTTTTGCACCAACACATGCGCCTACCGCATCGATATCTGGATTATCAGAATAAACACTAATCTTAGAACGATCACCAGCTTCACGTGCTACTGATTTCACAATAACAGTTCCATCATAAATTTCAGGAACTTCTTGCTCAAATAAACGTTTTAACAAGCCTGGATGACTTCTAGAAACGTAAATTTGTGGTCCCTTAGTTGTCTGTTCCACTTTATTAACATAGACTTTAATACGTTCGTTAGGAATATATTTTTCGTTAGGACTTCTTTCAGCTTCAGATAAGACCGCTTCAATTCTACCTAAGTTAACATAAACGTAACGATGGTCAACTCTATCGATAACACCTGTTAAAATATCATCTTCTTTATCAATAAATTCAGTATACAGAATTTCTCTTTCAGCATCTCTTAGTCTTTGCATTACTGCTTGTTTAGCAGCTTGTGCACCAACACGACCAAAATCTTTTGGTGTAACATCTTCTTCGTAGATATCACCAACTTCATATGCTGGATTTTTAACTAATGCTGTACTTAAATCTACTTCGTCTCTGTCATCAAATACTTCTTCTACAACTTCTTTACGTGCTATAACTTTAAAAGTACCTTCATCCATATTTAATTCTACACGTACGTTTCTAGCACTATCATAGTTCTTTTTATATGCAGTTATTAAAGCTGCTTCAATAGCATCGATTAATACTTCTCTAGGGATTTTCTTTTCTTTTTCTAAATATTCAGTTGCTAATAAAAGTTCATTACTTGCCACAATTATTCCTCCTCATCACGTTAAATCATTACAGCGTGACGTGCTTTTGCAATTTTATTTCTTGGTATTTCAATTTGTTTTGTTTTAGCTTTTTCTTTAACTTCCATCGTGATTGTGTCATCATCAACAGCTTTTAAAATTCCAAGCCACTCTTTATCGCCTTCAATTGGCGCATATAATGATACAAATACTGGTTTATCAATTGCATTGTGATAATCTTTTTCTTTTTTAATTGGACGTTCCGCACCTGGTGATGCTACGTCTAAGTAGTACATATCTGGAATTGGATCATTCTCATCCATTGCCTCGCTGATTTTTTCAGAAGCAAGTGTGCAATCATTTAAATTGACACCGCCCTCTTTATCAATAGAGATTCTTAAGAAATGATCTTTCCCCTCTTTAGTGTATTCAACTTCAACTAATTCAAAATTCAATTCGTCTAAAATAGGAGTTATGATTGTTTCTACTTCCTCAGTGATTTTACTCATACAGGCCTCCTTTTTCGGCAAATAGAAAAGAGCGGGTATATGCCCACTCTTTCTGCCTGAGTCTAATTTTTTACGCAACTTAAGTATATCACACTTTAATTCCTTAAACAAATGTCTATATCTTGCGTCACAGAGACTACTAAAATACTTTTGATCTTGGAATATAAATTACATATCAAAAATAGACAATTGTGCCTTATCTGGAAGATTAGGTAAAGAACCTAAATCATCAAGATACTCAATTATTTTTTGAGATAATCCAGCCTTTTTATTTAAATCTTCTTTAGATAGGAATGGACCATCTTCTCGCGCTTCAACAATACGTTTAGCAACATTCTCTCCAAGTCCAGGTACAGAAATAAATGGAGGAATTAAAGTATCTCCTTCAATAATAAAGTCAAATGCCTGACTTTTCTCTAGACTGATTGGTTGCATACGGAATCCGCGGTGAGCCATTTCATTCATAATTTCTAAGACAGTAAGAACATCTTTTTCTTTTTTACCGAGGTCCATGTATCTTGAATACATATCTTTGACTGTATTCTTTATGCTTTCTTTGTCTTTAATCATAGTAATTAAATCAAAGTCTGATGCACGAATTGTGAAATAAGATACATAATAATAAAGCGGATGATGTACTTTGAAATATGCAATTCTCACTGCCATTAGTACATATGCGGCTGCGTGAGCTTTAGGGAACATGTACTTAATTTTCAGACAAGAATCTAAATACCAATCTGGTACATTATTCTCTTTCATAGCGTCTATCATTTCTTCAGTTAGACCTTTACCTTTACGCACTGATTCCATTGTTTTAAAGGCCATTGACGGTTCTAATCCTGCATACATTAAATAAACCATGATATCATCACGACAACCTATAACGCTTGATAAATCACAAATACCTGAACGAATCAATTCTTGTGCATTATCTAACCAAACATCAGTACCATGAGATAGTCCTGATATTTGTACAAGTTCTGAAAAAGTTGTTGGTTTCGTATCTTCTAACATTTGTCGAACAAATCCTGTACCAAATTCAGGTACACCGAATGTTCCAGTCTTACAAAGTATCTCCTCTTCAGTTACACCTAATGATTCAGGACTACTAAAGATTTGCATTGTCTCTTTATCATCTACTGGAATGGTCTTAGGATCTATACCAGATAAATCTTGTAACATACGAATCATTGTAGGATCATCATGTCCTAATATATCAAGTTTTAAAACATTATCATGGATGGAATGGAAGTCGAAATGCGTTGTCATCCAAGAAGCGCTTTGATCATCTGCAGGATATTGTATCGGGGTGAAATCATAAATATCCATGTAATCAGGAACTACTATAATCCCACCTGGATGTTGTCCTGTTGTACGTTTTACACCTGTACATCCTTTAACCAGACGATCGATTTCCGCACCACGTTTATGGATACCTTGGTCATTTAAATAGCCTTTAACATATCCAAACGCCGTTTTTTCGGCAACTGTACCTATTGTTCCTGCACGGAAAACCTTGTCTTCCCCGAAAAGCACTTTAGTATAGTTATGAGCGTTTGGTTGGTACTCACCACTAAAGTTCAAGTCAATATCGGGAACTTTATCTCCCTTAAATCCTAAGAATGTTTCAAATGGTATGTCTTGCCCTTCTTTAATAAGTTCAGCACCACAAGTGCTACATTGTTTATCAGGTAAGTCAAACCCTGAACCTACAGACCCATCATCAAAGAATTCACTCGTTTTACAGTTAGGACAAATGTAATGAGGTGGCAATGGATTAACTTCAGTTATTTCAGTCATTGTTGCCACAAAACTAGATCCAACCGAACCACGCGAACCTACTAAATATCCATCATCTAGAGATTTTTTAACAAGACGTTGTGAAATTAAATAGATAACCGAGAAACCATTTCCGATGATACTTGCTAGTTCTTTTTCAAGACGATCGATTACGATTTGTGGTAAATCTTCACCATATAATTTTTTGGCATTCGTGTAGCTTAGTTCACGAATTTCTTCATTTGCTCCATCCATACGTGGCGTAAACAATTGATCTTTAATTGGAATAACTTTTTCAATTCGGTCCGCTAATTCATTTGTGTTTTTAACAACTATTTCATGTGCTTTTTCTTCGCCTAAAAAGTGAAACTCATCTAACATCTCATCTGTCGTTCTAAAATGCGCTTCTGGTAAAGTTGAGCGATTCAAAGGATTACCAGGTTGAGATGCGATTAAGATTTTACGAGCAATTGCGTCATGTTCATATAAATAATGCGCATTTCCTGTCGCTATTACTGGAATACCTGTACTTTCTCCAGCTTTTAATATACGTTCATAAATTTCATAAAGTGTTTCAGTATCTCTAATGAGTTCTCTATCAATAAGATCTTGATACAGTTTAGGTGGTTGTACTTCAATAAAATCATAATATTTAGCGATTTTTTCAACTTCCGATTGGTCTCTCTGCATTACAGCAGTGAATAATTCACCTTCATCACAAGCTGTTCCAACTAGTATGCCTTCACGGTATTCATTTAATAATGAACGTGGAATTCTAGGAGTTCGATAATAGTATTTAACTAATGAGGCACTTACAATTTTAAATAAGTTCTTTAAGCCTTCCTGTGTTTGAACAATTAATGTCACATGTGTCGGACGTGCACGTTTATATGCATCTTCATTAGACAGTTTTTGATTAATGTCTTTATGATTTGTAACTCCTAACTCTTTCATTTGCTGAACCATCTTAATGAAGATATAAGCTGTAGCCTCAGTATCATAAATAGCTCTATGGTGTTGAGTTAATTCTACACCATACTTTTTCGCTAAAAAGTTTAATCCGTGTTTACCATATTCAGTATTAATCGTACGTGATAGTTCTAAAGTATCAATGACACCATTCGTTGATGGCCCAAAGCCAAGTCTTTCATAGCCAGTGTCAATAAAGCCCATATCAAATGATGCATTATGTGCTACAAATATAGCATCCCCAACCCACTCTTTAAATTCAGTCAATACTTCCTCAATCTCAGGTGCATCAGTCAACATATCATCAGTAATGTGAGTTAAATTAATGATTGTTTCTGATAATTTTTCGTGTGGATTACTAAATCGTTCAAATTTATCAATAATTTCCCCGTCTTTAACTTTAACGGCGGCCAATTCTATAATTTGATCGTATTGGTTTGAAAGTCCAGTTGTTTCAACGTCAAATACAACATAAGTTGCTTCTTTAAGATCTCGATCTGTTGGTTTGTAAGCAATAGGTACTCCGTCATCTACGAGCATACCTTCCATACCATAAATCATTTTAATACCATTTTTTTCAGCGGCACCATGAGCATCAGGAAAGGCTTGAACGACATTATGATCTGTAACTGCTATCGCTTTATGTCCCCATTTTGCAGCTTGATTAACATATGCACTTATATTAGGAATACCATCCATTTGACTCATTGATGTATGTAAATGAAACTCTACACGCTTTTCTTCAGCTTTATCTTGCTTAGGTGTCTTTTTGATTTCTTCTATATCAGTCATCATCATTACTAAATCTCTTACAAACGTGTCTTCTTCAATACGTCCTTGAGCGCGTACCCATTTACCTACACTTAGTGCCTTAAAGTGATCTAAATCATCTTTATTTTTTCTTGTAAACATCTTAAGTACAAGAGAATCTGTGTAGTCTGTGACTTTTAACTCAACAATATGACGACCACTCTTTAATTCTTTTAGGTTAATATCAAATATAACCCCTTCAATCGCTACTTTGAACTCTTCCTCAATGATTGATTCAATTGGTTTTATATTATCAATTTGTATCGGTTTACCAATTTGACACTTATCAACATTACTTTCATTGTTATCTTGTTGTTTCGCTTTTTCTGCTTTGATTTTTTCAATTTTTTCAGTTGCTTCACGAGCACTTTTTTCATCTTCTTCTTGAATATGTGCTTCTAATGAAGCTAAATCATCATAAGAACTTGAGTCGTCTGTTTCAAAAACAACTTTATCAATATCAAAACCACATTTACGAAAAGCTTTTACTAAGCTACCATTACATACTTTGTCAAAGTGATTTCTTTCGATGTCATTAGAGGTCATTACTTTCAACACATTACCAGACATAATTAAACGCTTCTGTTTAAGTTGACCTTTTACTTTAGGTGAAAGTGCAGTGTGTTCTATACAATGACCAAAATATTTGATAGCATGCTCATCTTGATTACTTGTATCTTGAATTGTAAAATGCCAATCAACTTTGGCAATTTCTTTAAATTCTTCAGTAATCGCATTAGTGAATATTAAATAATCTTCATGTGATAGAAAGTATGGCAATGTAATTTGAAATTCCCACGTTCTATTTTTATTTGACACATTTACTCGCGTTAATTCACCTTTTTCAATTATTGTTTGATCTAGTTGATTGGAAACTTTAATCTGGTCAGCGAGTACTTTGAATTTTTCTTGATTCGTCATTGCCATGACAGATAACCACCCTTATATCTAACTAATTTCTCAATTATATGTATACGCAACGTGTTATTGATCTAACTGCAAACTTGATATCCATTATACTACTTTGCCATGTGCTTTTCATATGTTTCGTTTTAAAATTTTTAGTAAAAAAAGAGGTTTAGACAAATATGAAATTGTCTTAACCTCATTTAGCATTATGCATTGAAAATCCATGTTGAACAAGTGAAATCAAGTACATTCATCAAATTCAACTTAGTCTTAGCAAATTATAAATTACTATAAAGTGTAGCGATATGAGTGTTTAAATCGTTAATATGAACTTCTTCGCTTTCACCAGTTTGACGTACTTTAACTTCAACGATACCCTCACTAGCATTTTTACCAACTACAATTCTTATTGGAAGACCGATTAAATCTGCATCATTAAATTTAACGCCAGCTCGATCTTTACGATCATCATAAAGTACATCATATTGTTGTTGTAATTCTTTATACAATTGATCACCTAATTCTAGTTGTTCATCCTTTTTAGGATTAATAGTAATTAGATGTAAATCAAATGGTGTAACTGATTTAGGCCAAATAATACCATTTTCATCATTATTTTGTTCAACAATAGCACTTAGCGTTCTTGAAACGCCTATTCCGTAGCACCCCATGATTAATGGCTTAGCTTTACCTTGGTTATCTAAGAATGTTGCGTTCATTGCTTCTGAGTATTTAGTTCCTAACTTAAATACTTGACCTACTTCAATGCCTTCTGCAAATTTCGCTTCGCCAGAGCCATCGCTTAATGTTTCTCCTTCTAAGATAAAGCGGAAATCTCCAAACTCATCAACCTTGAAATCTCGATCTAAATTAGCATTAATATAGTGGGATCCATCCTCATTAGCACCAACGACTAAATTATTTAAATCTCTGACATAATTATCTGCAAAAATTCTAATATCTTTATCATGAACTGGTCCCAGTGAACCAGGATTAGCACCTAATAAGTTAACAATCTCTTCTTGAGTAGCCATTTCAACATTATCTGTTTCAAAAAATGCTTTTACTTTGACATCATTTAATTCATGATGACCACGTATTAAGAACATAATGAATTCTCCATCAATTTTAAAAATCATTGATTTAACAATTTCATCAACCGGACGGTTTAAAAAATCAGCTAATTCTTGAGCAGTTTTAACATTAGGTGTTTCAACCTTTTCTAGTTCTGCTACTTCTGTATGCTTTTCATTTGGATGATAAACGACTTCCGCTTTTTCAATATTAGCTGCATAATCACTATGCTCACTATATACGATAGTATCTTCACCAATTTCACTTAAGGCCATGAATTCGTGTGTGTGGTTACCGCCAATTGCACCTGAGTCTGCAACCACTGGTCGAGCATTGATGCCAACACGTTTGAATATACGGTCGTAAGCATTGTACATATCTTGATATGTTTCATCTAAAGATGCTTCATCAGCATGAAATGAATACGCATCTTTCATAATAAATTCTCTACCTCTTAACAAACCAAAGCGTGGACGTTTCTCATCTCGAAATTTAGATTGTATTTGGAATAACGTTAAAGGCAATTGTTTATATGATTTAAGTTCATCTCTAACGATAGAAGTCACTACTTCCTCATGTGTAGGACCTAAAGCAAATTCACGTCCATTACGATCTTTTAAGCGCATTAACTCTGGACCGTATGCACCCCAACGACCTGATTCTTCCCAAAGTTCTGCTTGTTGAAGTGCAGGCATTAAAATTTCAACGGCATCAATGCTTTCCATTTCTTCACGGATGATTTTAGAAATATTATTTAACACACGAGATGCTAATGGTAAATAGCTATAAATACCACTTGTACTTTGTTTGATTAATCCTGCTTTTAATAATAATTGGTGACTCAATGCTTCTGCTTCAGCAGGGACATCTCTCCTAGTTGGTATGAAAACTTTCGATTGTTTCATCACTTAATCCTCCTTATTTTACAAGAAATAACGTTGTATATCGTTCCAAGTTACTAGAACCATTATAATTAAGACAAAAATAGCACCAGCAGCTATTATAATTGTTTCTGCTTTTTTATTAACTGGTCTTCTGAAAATTGCTTCATAGATAACAAATAAAATTCGACCACCATCAAGTGCTGGAATTGGTAATAAGTTCATTATACCTAAGTTAACACTTAATAGTGCAGTGTAGTATGTTAAAGCAATGATACCCTGCTTAACTACAGAGTCAACATTATGATAAATACCCACTGGACCATTTAACATATCAAATGAGAATTGACCTGTGAATATACTTGCAATCATTGTTCCTACAGCTTTAAAGATTAATGTACTGGCACTAACAAACTGATCAAATCCTAGCGCAATTGGTTTTATTAAAGTATGTTCTTTCTCTGGTTGGAAACCTAAAATGTACGTCGTCTCAGAATTTAATTTAGTTTGCTTAATAACTTGCTTTTTAGGAGTTATGTCCACTGTCTTTGTTTGATTATCTCTTTCAAATTTTATAGTTGTTTTATTATCTTTAATTTTATTTGCTGCAGACTGAATGTCATCAAAACTCTTTGTTTTATATTGACCTACTTGAACGATTTTATCTCCGGATTTTAATCCTGCTTGTTGAGCTGGATAGTGATCAGCTAATTGCCCCACTGAGGTAGTAGGTGTTCCTTGGAAATAAGCTAATGCGATAAATAATATTAAGGCTAATATAAAGTTAAATAATGGTCCTGCAAATAACGTTAAAAATTTGGGTAAAGGTTTCTTATGTGCAAATTGTCGATGTCGTGGAGCGATTTGAATTAAACTACCATTCTCAACAAAATATGCTTTTTCAGCAATATTAAAATGATGTCGCTCATTATCATATGAAGTAATACCTTCAATGTACAAATCATCCTTGAAGTCACATTGTTTAACTTCAATTGCTTCTATCTTTTGAAATTTATGCTGATCATCTAAAATTATGTGCGTAATCTCATCTTTATCATTAAGTTTTACTTTAACATTCATACCTGGTTCAACTGGTGGCTCTTCTAAACCGTCTCCAGCCATTCTTACATAACCACCTACAGGTAATAAACGGATGGTATACAAAGTTTCGTTCTTACGGAAACTAAATATTTTTGGTCCCATACCTATCGCGAATTCAGGACACATTATTCCAGCACGCTTAGCAAAGAACATGTGACCATATTCATGTACCGTAACAAGTACACCAAACACGATCATAAATGAGACAATAGTGATTAAATAGCTCACATGATACACCTCAATTAAATTAAATTTCTACTTTTTTCATTAGAACGATGTAGATTATCTATGATTTGGTTAAATTATTCAAGAATTTTACTTTTAATAAAAGGAGTTAAGAATTACATCATCTACTATGTCTAGTCAAATGTGCACTCAATAACTCCTCAATTATAGCACTATACATTTTTCATATATAAATAAAACATTAAAATCACACTACATTTGTATTAATAAAATGTTGAGTAATGGTAAAACAAACATGAAACTATCAAATCGGTCTAATATACCACCGTGCCCCGGTAAAATTCTACCAGAATCTTTAACACCAAAATGACGTTTAAATCCTGATTCAACTAAATCTCCAAGTTGACCAAAGATACTCAAGATAATAGTTACTAATAATAGTAACCAAATATTTAAGTTGAAATCAACAAAGAACAACATAACAATTGGCACAATTAAACTACAAATTAATCCGCCAATAAAACCTTCAATAGTTTTGTTCGGACTAATTACTGGCCATAATTTATGTTTACCCATTAGTCGACCGAAAATATAAGCACCTGTATCTGTTAACCACACCACTAAGAATGCATAAAGTATGTAATGTAAGCCATCTGAACGTGTTGCATAGAAATACATAAATCCAATACCGACATATGCAACTGACATAAGACAGAAAGCAGCATCCATAAAACTAAATCTGTTTTTTGACAGTACAGTGTAACTTAGTAAAATAAAACTCATTGCGATTAAACTTTTTAATTGAATGTTACTAACCCAGTCACCTGCTGATTGAGGTAACATAATAATTATTAATGCTAAAGCACTAAAAATACCAGGGACTGAAATTAATTTAATCATATTCATATTTAAAAGTTCTTTTAATGCAATTAAAGCTAGTAAGTACGCAAACAACATTAACGTTGTACCACCCATCAATAGAATGGGTAGAAAAATTAACAATGCTATAATTGCGGTTAAAGTTCTAACTTTCATACGCTACTCCTTACTTAACCCTCCAAAGCGTCTTTGGCGAGATTGATATATTTTTAAGCAATTTTTAAATTCTTCACCGTCAAAGTCTGGCCACAATTTCTCATTGAATATAAATTCACTATAAGAAGACTGCCAAATAAGGAAATTACTAATACGTTGTTCACCAGAAGTGCGAATTAATAACTCAGGATCTGGGTATGAATGTGTCATTAAATGCTTGTTAATCATTGATTCATCAATATCTTTACTGTCTTGACCATTGCGTTGAAGTTCATCATAAATTGATTTCATACTTTGAACAATTTCAGCTCGTCCACCATAATTGATGGCAAATATTAATTTCAGACCTGTATTATTTTTTGTTTTTTCTTTTGCATGTTCTATTGCTTCAATCGTCGATTTAGGAACTGCATCTAGAAATCCAATCGTTTCTATTTGAACATTTTTTTCAATGAGTTCGGGTAAAAATGTTTTTAAAAAATTAACAGGCAAATTCATGATATAATTAACTTCATTTTCAGGTCTAGACCAATTTTCAGTTGAAAAAGCGTATAGTGTTAAGTATTTAATACCCAAATCACTTGCTTCTCGTGTTACAGTTTTAATGGTTTGCATACCTTCGTAATGTCCTTTAATTCTAGGCATTTTACGCTTTTTGGCCCAACGTCCATTTCCGTCCATGATAATCGCTACATGTTCAGGTAAATTATGTAAATCTAAATCATCGTTATGACTGATTTTAGTCTTATTTCTTTTTATTAGCTTTTTAAACATGGTCTTTCCTCCGAGCCTGATCATCTCTATTATATTATATTAGTTATTTAAGAAATCATCTATCATTTTATCATACTCGATAATGGCATTGAATAAGCAAATGAAAAAACTGTACCAAAGTCTGAATTGGCACAGTTTAGCCTAAAATAATTTATAGTAATGTAGAAAGTATATTTATAATAATACTTACACATTATTAAATGAATTAATTTATTGTCGAACTAATTAAACAGACATAATGTCTTTTTCTTTGTCCTCTACTAATTGATCAATTTCTTTAATAGAATTATCTGTAGCTTTTTGAACATCTTCTGTTTGACTTCTTAAATCATCTTCAGTAATGTCACCATTTTTTTCATCTTTTTTCAATTGATCATTAATATCACGACGGATGTTACGGATAGATACTTTCGCATCTTCACCAATTTTCTTAACGTTTTTCACTAATTCTTTACGACGTTCTTCTGTTAAAGCTGGGACAGTGATACGAATAACTTCACCATCACTTGTAGGATTTACACCTAAATTTGCTGCATAAATTGCTTTTTCAATATCAGCTACTGAAGATTTATCATAAGGAGAAATAACTAATAAACGTGCTTCAGGCACATTGATGCTCGCTAATTGTTGAACTGGTGTTGGTGCACCATAATAGTCAACAGTTACGCCACTTAATAAATTTGAATTTGCTCTTCCAGCACTGATATTTGCTAATTCTCTTGATAAATTATCGATAGATTTGCTCATTCTAGCTTTAGTGTCTTGAATTATGTCACTCATATTGTTTACACCTCTAATTATTTAGTTATTAACGTACCTATTTTTTCACCCATAACTGCACGTTTAATATTGCCTTCTTCCATAATTGAAAATACATTTAAAGGAATATTATTATCCATACAGAATGATGATGCAGTTGAGTCCATTACTTGTAACCCTTCTTGTAACATTTGAATGTGCGTCAAGTGTTCATATTTAACTGCATTCTTATCTACTTTAGGGTCTGCTGAATATACTCCATCAACATTATTTTTACCCATTAAAATAACATCGGCTTCGACTTCTGCTGCACGTAACGCTGCAGTTGTATCTGTAGAGAAGTATGGATTACCGATTCCTGCTGCAAAAATAACAACACGTTTCTTCTCTAAATGTCTAATAGCTCTTCGACGGATATATGGTTCAGCAACTTGTTTCATTTCAATTGATGTCAACACACGTGTGTCACATTCTAATTGTTCTAAGCTATCTTGGAGTGCAAGAGCATTCATAACTGTAGCAAGCATACCCATGTAGTCTGCTGTACCACGGTCCATACCTAAATCACTACCAGTTTTACCTCTCCAAATATTGCCACCACCAACGATAACTGCGATTTCGCAATCCATCTTAGCAACTTCAGCTACTTGCTGTGCCACGCTTTTAATAATGATTGGATTAATACCAAAACCTTTGTCTCCTGCGAGTGCTTCACCACTAAGTTTTAATACTACACGTTTATATTTAGAAGTTTGCGCCATTGTTTTTTCCTCTCTATTGTAAAAATATGTAATATATACAAGTAAAGAAGACACTGACGCGCCTTCTAACATAAAGTATCACTTTATAATAGAAAACCTCAAAGGTGTCTTCTTTCTTGTAAATCTTGTCGACAGATTATTTCATTTGACCTTTAACTTCATCTGCGAAGTTTTCTTCACGTTTTTCCATACCTTCGCCTACTTCATAGCGAACGAAGTCAACAAGTTTACCACCTTTAGATTTTAAGAAAGCTTCAACTGTTTGATCTGGATCTTTAACGAAGTTTTGATCAACTGCACAAATTTCTTGAAGATATTTACGTAAACGACCTTCAACCATTTTTTCAACGATGTTTTCAGGTTTACCTTCATTTAATGCTTGTTGTTTTAATACTTCTCTTTCGTGATTGATTTCTTCTTCTTTAACTTGTTCTGAAGAAACATATTTTGGATTGATAGCTGCGATGTGCATAGCAACATCTTTAGCAGCTTCTTCATCAGTAGAACCTTCAACTACAGTTAACACACCGATACGTCCACCCATGTGTAAGTATGCACCAAATGCATCGTTATCAGATTTTGTTCTGATTTCGAAACGACGGATACTTAATTTTTCACCGATTGTTGAGATTGCTTCTTTCATTCTTTCATCAACTGTTTTACCACTTGATAATTTAGTTTCTAATAAAGCATCTACTGTTTCAGCTTTGCTATCAAGAACTTGATTAGCAATTTCTTTAACTAATTCTTGGAAGCCTTCATTACGAGCTACGAAGTCAGTTTCAGAGTTGATTTCAACGATAGCAGCTTCATTTCCTTTAACTTCAACATGTACTAAACCTTCAGCTGCGATACGGTCTGCTTTTTTAGCTGCTTTAGCGATACCTTTTTCACGTAAGTAATCAATCGCTTTATCGATGTCACCATCAGTTTCTGTTAGCGCTTTTTTACAATCCATCATACCAGCGCCAGTTCTTTCACGTAATTCTTTAACAAGTTTTGCTGAAATTGCCATTAATTATTCCTCCAATATTTCTAATTGTAATAATAGATGATACCTAAATATTACCATTAAAGTCACTATAATTTCCAATACTCTAGTAAACTTTAATCATTATTATTTGAAAAAAGGGCGATAAGCATTACATCTTATCACCCATTTAAACTATATCTTAGTTTGATTCAACAGTAGTATTTTCTTCAGTTGATTCTGCTTCTTGAGATTCTTCTTTTTCATCTAAATTGATGTTTTGCTCTGCAGCTACTTCATCGTTAGAAACACCTTGTTGACCTTCTAAGACAGCGTCAGCCATTTTACCAGTTAATAATTTAACGGCACGAATAGCATCGTCGTTCGCTGGGATAACGTAATCAATTTCATCTGGATCACAGTTAGTGTCAACAATACCAACGATTGGAATATTTAATTTACGTGCTTCAGCAATCGCGTTACGCTCTTTACGAGGGTCAACTACGAATAATGCTTGAGGCATAGATTTCATATCACGAATACCGCCTAAGAATTTGATTAAACGGTCGTATTCTTTTTTAAGTTCAACAACTTCTTTTTTAGGTAAAACGTCGAATAAACCGTCTTCTTCCATTTTTTCGATTTCAGAAATACGTTTAATACGTTTAGAAATTGTTTTGTAGTTAGTTAAAATTCCGCCTAACCATCTTTGGTTAACGTAGAATTGTCCAGCACGTTCTGCTTCAGCTTTAACTGACTCTTGTGCTTGTTTTTTAGTACCTACGAATAAGACTCTACCGCCATCTTCAGATACTTGTTTGATGAAGTTATAAGCTTCTTCAACTTTTTTCACTGTTTTTTGTAAGTCAATGATATAGATACCATTTCTCTCAGTGAAGATGTATTTTTTCATTTTTGGGTTCCAACGGCGTGTTTGGTGACCGAAGTGAACACCGGCTTCTAGTAATTGTTTCATTGAAATTACTGCCATTTTAAATTCCTCCTAGTGGTTATTTACCTCCATAATAAACTCATATAAAGACAATTAATTTAATTGCACCCTTTAAATGTACGTTTATCATGTGTGTATTGGCTTTTATAGCCGAAAACAATAATATCATATTTCTATATAATGCGCAATGTTAATTTCACTAAAGAAATAATGCTATACACATTTTTCATAATAAAAACTGTTACAAATAATATATACTTGCAACAGTTGAATGTTGGTTATTTCATTATCGATTTAAATCATAATTATTTATTTCGTTCTAATTCATCAAGGAATTTTTCTTTTTTAACTTTAATAAAGGTACCCTTCATCCCTAAGGATCGTGATTCGATTACACCAGCACTTTCAAGTTTACGTAACGCGTTCACGATTACTGAGCGAGTGATACCTACTCTATCTGCTACTTTTGAAGCTATCAATAGGCCTTCATTACCACCTAATTCTTCAAAAATATGCTCAATTGCTTCTTTTTCAGAATAAGATAATGAATTAATTGCCATAGTGATTGCCGCTTTATCACGTGCCTCTTTCTCAACTTCATTATGTTTCTCACGAAGTATTTCCATTCCAATAACTGTTGCAGCGTATTCGCCTAATACTAAATCATTTTCGTTAAAGTCATCTTTAACACGACCAAGTACTAATGTTCCTAATCTTTCGCCGCCACCAAGTATTGGAAATACAGTTGTACGACTGCTACTAAACACTTCTTTATCTTCAGGTGGGAATACAGTTAATTCATTATCAATATCAATATTAGATTCAGTTTGTTTAACGTCCATTAATAGTTCTGTATATTCACTAGGAATGTGTTTACTTTCTAACATTTCGTTAATTCTCTGACTTTTTAAAAGTTCATTTAAACTTGAACCTAGAATTTTACCTCTACGTGAAACAATAAATACGTTCGTTACTGTAACGCTACTAATTGTTTGAGCAACGTCTTTAAAGTCGACCGCAATACCTTTATGTTTTTGTAATAGTGTATTTAATTCTCTAGTTTTAGATAATAAGCTCATAAAATTTCTCCTTTATTTATATTATAAAATAAATGCACTTAAATCTTTATTTGTTGAAATAGATTTCAACTTATCATCAACATATTGTGGTGTTATATCTACTACAGCATTTGGCATGCTAGGGGCTTCGAAAGATAAATCCTCAAGCATTTTCTCTAAGATTGTGTGTAAACGACGTGCACCAATATTATCAGTGTCTTGGTTAACTTGATATGCCATTTCAGCTAATCTTGTAATCGCTTCCTTAGTAAAGTTCACAGTGACCTCTTCTGTTTGAAGCAATGCCTCATATTGTTTAATAAGTGATAGCTTAGGTTCAGTTAATATTCTATAAAAATCGTCAACAGTTAAACTTTCTAATTCTACTCTAATTGGGAAGCGTCCTTGTAATTCAGGTATTAAATCACTTGGTTTCGATACGTGAAACGCGCCAGCACCGATAAACAGCATATGTTCAGTATTTACAGTACCATACTTAGTTTGAATCATGCTACCTTCTAAAATTGGTAAGATATCTCGTTGTACACCTTGTCTTGAAACATCTTGACCACTATTAGCGTTATTCGTTGCTACTTTATCGATCTCATCGATGAAGATAATACCCATTTGTTCTGCTAACTCAAGCGCTTCTTGATTTGCAGTTTCTTGATCAATTAATTCATCAGCAAAATCATCAGCCAAAATCTTACGAGCTGTTTTAACTGGTACCTCACGCTCAACTTTACGTTTAGGCATGAGTTGATTCATCATGTCTTGCATTTGTTGGTTTTGATTTGTACCGAGCATGCCTAGCGCACCTGGATCTTGTTCTACCTTAATTCTAACTTTCTCTTCTTCAAGTTTACCATCTAATAATTGTTTTTTGATTTCTGAACGCTTGGTTTTAATCTCTTCTGTAGGTGTTTCCTCTTCTTCATCATCATTGTTACCAAAGTTTGGAATTGCACCACCAAGTAATGATTCTAAAGGATTACTATTATTTGACGCTTTTTTCTTCATACTAGGCACAAGTAATTTAACTAACTTTTCATTAGCTTTATTAACTGCTTCGTCTTTAACCAAACCTTTCTTTTGATCTTTAACTAGTCTTACAGCTACATCGACTAGATCACGAACCATACTCTCAACATCGCGTCCAACGTATCCTACTTCAGTAAACTTAGTAGCTTCCACCTTAATAAATGGCGCTCCTACAACTTTAGCCATACGTCTTGCTATTTCAGTTTTACCAACACCAGTTGGACCAATCATCAAGATATTCTTAGGTGCGATTTCTTGTTTGGTTTCTTCATCTAGCAAACTTCTTCTATAGCGATTTCTTAGAGCAATGGCAACTTTTCGTTTAGCATCATCTTGCCCAACTATATATTCATCTAATTTAGATACGATATCTTTAGGTGTTAATTTTATACCGTTTGCATCCATATATTTTACCTCCAACCTAATTAACGTCCATTTATATTCATTTCCATATTTTTAAAAGTTAAAGTGTTTCCACTATAATATTATCATTTGTGAACACACAAATGTCAGATGCAACTTTTAAACTTTCGTAAGCCATTTCTTTAGCAGATAATTGGCTTGCATGACGCTTCAATGCTCTTCCAGCACTTAAAGCATAGTTGCCTCCTGAGCCAATCGCAATTAAATCATCATCAGGTGCAATGACTTCTCCAGTCCCGCTGACCACTAATATTGCATCTTTGTCCATTACAATTAACATAGCTTCCAATTGACGTAATTGTTTATCACCACGCCACTCTTGAGCTAGCTCAACAGCTGCACGTTCCAAATTACCACTAAATTGTTGTAATTTTGTTTCAAACTTTTCGAACAAAGTGAAGGCATCAGCTACACTACCAGCAAATCCAGCTAACACTTTTCCTTCATATAATCTGCGGACCTTGCGCGCTGTTTGCTTCATAATAACTTGCTCACCTAGTGTAACTTGTCCATCACCAGCCATCGCTGCTTCACCGTTGTGTCTAACGGCATAAATAGTTGTTGCATGTAATGATGTTTTACTCATTTATTTACTCTCCTTTTTCGCTCGAGGATGTGCATTTAAATACACTTTACGTAATTGTTGGTTAGAAACATGTGTATATCTTCCAGTTGTCGAAAGATTAACATGTCCTAACAAAGATTGTACCGTTCTTAAATCCGCACCTTGATTGAGTAAATGTGTTGCAAACGTATGTCTTAGTTTGTGGGGGTGAATTTCCGTAACCCCTGCTGTACGTTTAACAACATCATTTAAAACATACCTAACGCCTCTCTCTGTTATAGGGGCGCCATTCATGTTAACTAATAAAAATGAATGTTTGGTATGTTGTATAGGCTTAAATTCTCTTAAGTATTGTTCAATGCTTTGACGACAAAATTCTCCAAACGGAACAAAACGTTCTTTATTTCCCTTTCCTAGTACTTTCACACCAGGTAAAGACATATCAATATCTTTGAGTTGGATATTTACTAGTTCAGAAACACGTATACCCGTTGCATATAATAATTCTAGAATAACGCGATCCCGTAATCCTTTTTTAGTATCTTTTGCTACAGTTTCGAATAATGCTTCCATCTCTTCTTCATAAAAAAACTGTGGCAAGTAGTTCTCCTTCTTAGGATGAACGAGTTGTACGAAAGGATTTATGATTGTCTCGTCTTGTGTCATCCAAAACTCATAGAAAGTTCTTAAAGTAGAAATCTTCCTTGATACAGTAGTACGTTTCAAATTTTGTGAATATAAATAGCTTAAATAATTTCTAGCATCTTTATATTCAAATGTTCTTAGATTAATTAATTCTTGTTCTAAAAAATGATTAAATTGTACTAAATCATCATGATATGATTTTAATGTATGGGCGGAGAAATTTCTCTCAACTTTGAGCATATTTAAGAATGTA
>NODE_8_length_23065_cov_8.038281
AAAATAATATAGAAAGCAACACAAAATAAATGATATATTTTTTGAAGATTTAAAAAATAAAAAATTGGAGGGATTCCTATGCAATGTCCAAATTGCGGAAATGCTATCGAACCTAACGATTTATTTTGTGGAGAGTGTGGCCATAAAATAGATAGACAGTCTCAGACTATTAATTCTGCTGAAAAAGATATCTCTAATGCTGAAGCTAATGGCCGACGACAGGATTCAAATGAATCATTAGGTGAAGGTAACGAAACGACATCACATCAAAGTAATCATTTATCAAGAACAAACGAATCGAAACACGATAAACATTCTTATGAAGAAGGTAAAGTGCCAGATCATCAGCATGTACCTGAACAGACTACATCGACACAACAACATCAAATGCATCAACCACAGTCAAATCAGCACCAACAACCTCACAACAACGTAGCACATACATATCACAATCAACAACAATACAATCAGTCATATTCAAACCATCAACAACCACAACAAACAAGCCAATTTAGTGACCATGCAAAAGAAGTGACAGAAGAAAGTAAAGGTTTCTTTAGAAGTGCTTTCGCTTCACCTGATCAAGTACTAAAAAGCCAACAAGCATTTAGTTTTAAATTGTTATTTTCTTTAATCATTGTCGGTTTATTAGTCGTAGCACTGTTACTTGCTATTGTAATTCCTTCATCAGTTGGAATGTTTGAAACACCAAAAAGCCAAATTATCTTTTCTGTTATGTTAGGTGTCATTTTATTCCTAGCAGTGATAGTGGGAGCAACATATGGTATTTCGCGCTTAGTAGTTAGACAGCCAATTACATTTAAAAAAGTACTGTCAGATTTTGTACTTATTAATAGTGTTTCAGTGGCAGTACTATTGATTGCACTTATTTTAATGTTCGCTAATTCTTTTAGCTTTGGTGGCGCATTATTTATGCTATCCATTCTATTAATCGTTGTTTCAGGTGTTTACATGATTGCCAAATATAGTGCAAATCATCATACGCGCTTTTCTAGTTTTTACGGTGTGATTATTTACATTATTGTGTTCTTCTTATTTGTGACTATTTTCGGTGAATCTTTATTTAACCAAATCTTTGGAAACTTAATCAGTGAGTTCAATAATCTATTTGATGGGAGTTCGATTTACTAATGAAATATTGTAGTAATTGTGGTCAACCTCTTCGCGAAGGTGTGAAGGTATGTACAAATTGTGGGAAACCCGTTCAGCAATCTAAACCAAATCACTCTAACACACAGCAAGATTATCACAACCAAAGTCGACAAGATAAGCATGAGCAACATCAATATCAAGGGTATAATAACCATAATCAAAACGGTTATGCCGACAGACATGATCAACAACCACGTAAAGGCGATAATAAAAAGACTTGGATTATTATTGCAGTTATAGCTGTATTGCTAATTGCTTTGATCGTTGCATTTTCAGTATTAAAAAATCAATTTTCTCCGGAAAAGCAAGCATCTAATATTGCACAAGCAATTAAGAAAGATGACGAAAAAGCATTAGCCAAAGAAGTTACAACTCAAAATGACCAAAAATTAAGCAAACAAGAAGCACGCGCATATTTAAACTACATCAAAACAGAAGATGACTTAAATAATGTCGGTAGTAATGTAGAACAAAGTGCGAAAGAAATTAAAGATAATCGTTATAATAATTTATCTGTGGATGCTAATGGAAATAATGTGTTAAATATTTCAAAGGATGGCAAGAAATTCCTATTTTTTGATAATTATTCATTCAATGTTCCACAAAAATCAGTGAGCATTTATCCAAGTAGTAGTGGAGATATTACTTACGAATACAATGGTAAGAAGCGTACGACAACGGTTACGGAAGATGATGAAAAAACGTTAGGTACGTTCCCAATCGGTGATTACAATTTAAAAGCAACAAAAGACATCGATGGTAAGAAATTCAAAGGTGCGCTAATGATTAACATGAGTGATGACGCTACTGCTTATGAATCATTTAAACAAAAACGTTTCACAGTTAGTGTTGATGGCGGCTATATGTTAAACAATGTGAAAATATACGCGAATGATAAAGAAATCGGAAGTGAATCATCTTCTGAAACATTTGGACCATATGACCCTGATGAAGAAGTAACCGTTTATGCACAAGGTACTTATGAAGGTAAAACGTTCAAATCAGATTCTGTTAATGTGACTAGTTCTGGGGAAGACGATGATGACGTAACAGATGTCACAGTTACGTTTGATGATGATGAGATTGATAAGTATATCGATGACAAAATGGATGCTGAGTCTGATAGTGATAGCGATGATTCTGATTCAAGTTCAGGCGAAGTGACACGTGATAACGTCATTGATAAAGTAGAATCATACGAAGGTCATACGTTAGATACTGATACTTACACATACAAAGAACCAGAAAAAACAGATGATGGTAAATGGGGCTTCTCATTTACTGACAAAGACGGAGATTTAGCCGGATCATATACCGTTGACACTGGCGATGGTTATGTAACTGAATACGATGAAGATGGTGAAGAAGTCGGTTCTGGTTATTAATAAATGAATAGCGGTAATGATTACGAGGTTGAGCGATTGAATTTAATTGCTCAGCCTTTTTATAAAGTTTTAAATCAATTTATGTTACTATATATTTAATTTACCGAATAATTTGAAAATTTAAACTGGAGGCGATAGATATGATGTTTGGTTACGAAGTAAATGAACATGTGACGTTAAAGATATTAGAAGAACGTGAGGCGGAGCAACTGTTCAAATTAGTAGATAGCAATCGTGATTATTTAGGCGAGTTCTTGCCATTTGTCGAATATACAACTGAAGTTGCGCACAGTAAGAAGTTTATTCAGTCGGCACTAGAACAATTTACGCGTTGCGACGGCTTTCATTGTGGCATATGGTATGACGATGAACTTGTAGGTGTCATCGGCTTACATTATTTAGACCTTGTTAACAAACGTACGTCTATCGGTTATTATTTGGCTGAGCATTTTCAAAAAATGGGAATTATGACGGCATGCACAAAGGCGTTGATTCGCTACGTGTACAAAAGTTTGATATTAACCGCGTAGAAATTCAAATGTCGACGCGAAATCCGAAAAGTAAGGCCATACCTGAACGACTTGGTTTTACGCAAGAGGGTGTGTTGAGAAGTAACGAACGTTTACGTGGCGAGTTCTCGGATAGTTATGTGTATAGTTTGTTACGTGAGGAATATGAAAAAGTTAAAGCAGAGTGGTAAGTAAAAGTATATTAAAAAAACGCTTAACAGTTTGAAGTAATAAACTCTGTTAAGCGTTTAATTTTTTATTGTTCTACAATTTGAATTAAATTACCACATGTATCATCAAAAATGGCCATTTTAGCGCTACCCATTGTAGTCGGTTCAACGGTAAAGTGAACGCCTTTTTGCGTTAATGCATCATAGGTTTGTTGTACATTTTCTACGCCGAACATCGTAATAGGTATGTTGGCTTCGAATAGACGTTGTTGATAATCACCTGCAATAGGGTTGCCATTTGGTTCTAAGACCAATTGAGCACCATCTGGTTGATTCGGAGATACTAAAGTAAGCCATCTAAATCCTTCGCCTACAGGTTCATCTATTTTCTTTTTAAAGCCTAAAATGTCTGTATAAAATTGTAAAGCTTCTTCTTGATTATCTACAAAGATGCTATTCGCAATAATATTCATATTTATCCCCTCAAAGTATTTATTATGAAACTTGGATTACTTGGCCTGTTTAAGCACACGAGCCATTTCTTCAATTTTACCTGCATGTAATGGGACGTGAATGGCATTTAACACTAATAATTCGTTAAGTGTTTTGCAGCCAGCAATCGGTTGTTCAAGTTCTTGTGATAGTTGTTCATCAGTAAGTTGACGAGCACGATCTGGAATTGTTTTTAAGTCCTCTTTAATCGATTCAATTGATGGTATGTCTTGTCCCTCCCAATTTGCAGGACTAGAACCATAACCAAATAATTTAGTATACGTTTCGATATCAACGGCATTTTGACCGCCCATTGATAAAGCAGAATCGAAAATAGTTAAAACATGTCCAAATTGCCAATGTAATGTATTGGGAAAAACATCATTTTCTTTATCTAATACGTCCTCAATGTTCCAACTATCATAAACTGACAGTAAGTAGTTCACACCAGTATCAATCACATCATAGACTGTTTTAGTACTCATTTGTGTTTCCTCCCACATGTTTAAAGGATTGACTATTAAGCGTCTACCCGTTAAATAGGAGTTATAAGCATTACGATTAAAGTGCTAGTTTTATTTAGCGAATAGCGCATATTGGTTTCATGGATTTGATATGCAAAGTTTTAAAATATAGGAAAAAGGATAGCTGATTATCAACTATCCCTTTAATCGTATGAATGATGAGTTATTTATAAATATTCTTTTTCTTTAATATAGTTATAATTACCTTCGAATTTCTTTAAAGATTTGTTTTTTAATAAATAAGTAGTGTTAAATAATTTATTGAGAAAATAGATGTCATGTGAAACCGTAATAATTGAACCTTCATAATTTAATAGTGCGTCTTCAATGATTTCTTTTGCTTCTATATCTAAATGATTAGTGGGTTCATCCAAAATGAGTAAGTTATAATCAGTGTGTACAATTTGAGCCCATCTCAGTCTTATTTTTTCGCCACCACTTAAATCACCAACTTTTTTAAAAACATCTTTCCCATAAAACATAAAGTCAGCTAAAATATGTCGGGCTTCCGCTTCTGACACATTTACCTCTTCACGAAACTTATTTAATACGGTGTTGTTATCAGCATCATTCTCAAATTCATGTTGTGAAAGATAACCTATTTTTAAGTTGTTTGCCGTTTTAATAGTACCGTTATCAATTGAAACGACTCCTAAAATAATTTTCAATAAGGTAGATTTTCCAGTACCATTATCTCCAATTATAGCTATATGCTCGCCTCTTCTAACCAACATATTCACTTTTTCAAATAATAACTTATCATACGTTTTAGTGACATCTTCCATCTCTATGACTCTGTTAGAAACGCGTGTAGCATCTTCTAATTCCATCTTCATATTTTTTGAGTTGAGAATTGGTTTATCCAAACGTTTAATGCGATTTAATGATTTTTCCATGCTTTTAGCTCGACGATACATGGCAGCATTGGGAGGGTTAGATTGGCTGGCCCACATTCTTAATTGTTTTATAGACGCTTTCAATTTTTTTATTTTCTTTTGCTGTGTTTTATATGCTTCGAATTCAATTAATAATCTTTTTTCGCGTTCTTCTACAAAATATGAGTAGTTGCCATTATATGGATATAGATTTTTTTGATCGATTTCTATAATTTGATTTACTGTTTCATCTAAAAAATAGCGATCGTGTGAGACAACTACTGTAGCGCCGTGATAATTTTTTATATAATTGGTTAACCATTCAATAGATTTGAAATCAAGATGATTCGTTGGTTCGTCTAAGAGTAATAAATCTGTCGGCTTAATTAATATCTGAGCGATACCTACTTTTGTTCGTTCTCCACCAGATAAATCTTTCCACTGTGATTCAAGTAAATGAGTTATATTTAAGCCACTGGCTACTCTACGTATTTTAGCATCTATTTCATAGCCGCCATGTTCCTCATAATATGACTGCAAATTCCCATAGCGAAGCATTAATTCATCTATATCATTCACATCCATACTCATTTTTTCTTCTAATAATTTAAGTTGTTCAGAGATGATGTTTAATTCGCCGAATACTGATTTTAAACAAGTATAAACTTTTTCATTATCAGCATAATTAGGAATTTGATCTAAATAACCAATTTTTATATTTTTTTTCCAGCTTATAATACCTGTCGTGGGAGATTCTGACCCACATAGAAGTCTTAATAATGTTGTTTTTCCTTCACCATTTCGACCGACTAAGCCAATAGTGTCACCAGAATTGAGGGTTAGCTTAACATTGTCGAATAATGTTTCATCAAGAAACTTTTTAGTAACATCCGTAGCATTTAATATATTCAATTTCCTTCCTCCATATTATCTATAAGGAAGGAAATGTTAGTGTCCGTTCCTTATAGAGCGATTAATAACTTCAAAAAAGACATACTTCACCAATTTTGAAATTACAATCGAAAATTTGTTGCGAATGATTTGTAGAAATCTGCAACAAAATGCTATAAGAAACATTTCGACACCTCCTAAAATACAATTTATAGTCATTTTACATTAAACAACTGATTTCATAAAGCGGAACTCAAATAAAGTCATTTTACTTACTTAATATTGTTATGTATGATTAAAGTGTTCAAATTGCGGTAGGATAGACTTTCTGACATATAGATAGTGGAGAATGCCAATCAGATAAGTTTTTTAAAATAGAGAGGTGAGAAGGGCGTGTGCGCAATTCAAGAGATTGATTGTCGTATTGAAGCATGGATAGCACAGATTGCACGTAAGGTTGATATGATGTTGAATGATGTGGCTGTTGAAACAAAGAAGCATGATTTAGATTTAGTGACGAATATCGACAAGGAAGTTCAAGCTGATTTTACTAAGTTTATCGAAGAGAATTACCCAGAACATCAGATTATGGGTGAGGAAAAAAGTAACAGTGAAGTAGATATGTATCGTGGCTATGCTTGGGCGATAGATCCCATTGATGGAACAACCAATCTTGTTAAGCAAGGTAAAGATTATTGTTTAATTGTATGTTTATTCTACGATGGCGAGCCTTTACTAGCCTATACATATGAATTTTATCAACAGAAATTATATAAAGCTGTTCAAGGTCAAGGTGTGACGATTAATGGTGTGCCACTTCATGTAGACAAGTATCATCATCTCAACGATGCTTTGATTTCTATTGATCCAAAACGTGCGCGTTCCGAGTTATTAAAGGCATTGATTTCAAAATCGCATGGCTTTCGATTTATTGGTGCTGGTGGCATTGGTGCGTTGCGAACAATTACAGGGGATTTCGGAGCAAGTATCGATATGGGCGCAAACCTGTGGGATATGAGTGCGCAATTATTATATGCGAAAGAGTTAAGACTAATTGTGACAGACATTCAAGGCAACGCTATCGATTTAAATCACGTTAAGGGTGCAATTATTGCGCATCCAGATATTCACGAAGACATTATCAATATTATAAAAACGTATCAATAAAATAATCCTGCCATATACCGGCACTTACACGTAACGGTTGATGTGGCAGGATTTTTATTAATATTAGGAAAGTTATGGCTTTGATTGCTCAATATCAAGCCTAAAAAGTGTCATTGTTTAAGGTTTAATCGCAAATGCACGTACTGGGAAACCAGGTGCGTCTTTCGGTTTCGGACTAATCGCGTAAATGACTGCACCACGCGTTGGTAATTGGTCTAAATTCGTTAACAATTCAAGTTGGAATGTGTCTTGTCCAAGAATATAGCGTTCTCCAACAATATCTCCATTTCTTGCAGTATCTACCGACGCATCTGTGTCGAATGTTTCGTGGCCAATTGATTTTACGCCACGTTCTTCGATTAAGAACTTCAAGGCGTCTAATCCCCAACCCGGTAAATGTTGATTACCTTCAGCATCTTTATTTTCAAATTGTTCAATATCTGGCCAACGTTTTGACCAATCTGTACGTAATGCTACAAACGTGCCTTCTTCAATACGTCCGTTTTTAGCTTCCCATGCCTCTAAATGGTCACGTGTGACGATGAAGTCAGCATTTTCTGCAGCTTCTTTTGAAAAGTCTAAAACGATAAGGGGCAATACTAATTCTTTTAAGTCTAAATCTTCCAAGTAACGTTTATTCTCAACAAAGTGAATAGGGGCATCAATGTGTGTACCATATTGAGTGACAATATTCCAACGTTGCACGTAAAAGCCGTGCTCTTTGACTGTGAAAAGAGTAGAAACTTCACCTTTTTCAAATTCACTAAAGCGAGGTATTTCCAGGTCAAAGGTATGTGTTAAATCCACCCAAGTTGCTTCTTTCAGTTGATTTAGTTGATCCCATAATGGATAGTTTGGCATGTAAAACACCTCCAATTGTTATTCTATGTTGATTATGGCAGTGGCTGACTGAACCGACTCATCGCTTTAGGAAAAGCTCGCTTCAGTTCTAGTCATCTGTGCCGGGGCCGTACGACGAAATCACAAGTGATTTCTGTACGGCTCCCTGCTCCCTCCTACGCGGGTTTGTTTTGGTTATTTGATGCACGTTTTTTACGAACTGTATTTACAAGTACAGTTAGAGCATCTTTTACTTCATCTTCTTTACGTGTTTTTAAGCCGCAGTCTGGGTTAACCCAGAAAAGTGAACGGTCAATTTGTTGTAAAGAACGATCGATTGCTGTAGCGATTTCATCCTCAGTAGGGATACGTGGACTATGAATATCATAAACACCTAAGCCAATACCTAAATCGTAGTTAATATCTTCAAAATCTTTGATTAAATCACCGTGGCTACGTGATGTTTCAATAGAAATTACATCAGCATCTAATTCATGGATAGCATGGATGATTTGACCAAATTGAGAATAACACATATGCGTATGAATTTGCGTTTCATCTTGTACTGAAGATGTTGCTAATTTGAATGAATTTACTGCATCTGCAAGATATTGTTCATGGTATTCAGAACGTAATGGTAAACCTTCACGTAGTGCAGGTTCATCGACTTGGATTACTTTTATACCCGCTTCTTCTAGCGCTAATACTTCTTCGTCAATGGCTAAAGCGATTTGGTCTTGAACGACTTTACGTGGTACATCTACACGTTCGAATGACCAGTTCAAGATAGTTACAGGACCAGTTAGCATACCTTTAACTGGTTTGTCAGTTAAGCTTTGTGCATATACTGTTTCTTTGACTGTTAATGGTTCAGTCCATTTTACATCTCCGTAAATCACTGGTGGTTTAACTGCGCGTGAACCATATGATTGTACCCATCCAAATTTTGTTACTAAGAAACCTTGAAGTTTCTCTCCAAAGAATTCAACCATGTCATTACGTTCGAATTCACCATGCACTAATACATCTAAACCAATATCTTCTTGGATTTTAATCCAACGTGCAATTTCACTTTCTAAGAAGTTGTTATAGGCTTCATCTGAGATACGTTTGTTTTTCCAATCGGCACGATATTTACGTACTTCCTGTGTTTGTGGGAATGAACCAATTGTTGTTGTTGGTAAGTCAGGTAAGTGTAAGCGTGCGTCTTGTGCTTTTTTACGCTCAGGGAAAGGTGATTTACGGCTTGTCGGTACACTGTCAAAATCATACTCTAAGTTTTTGAATGACTGACTTTGGAAACGTTCATAACGTGCTTTTAATTTGTCATATTTTGCGCTGTCGTTCTGGTTAAATAGTCGACGTAGCGCGTCTAATTCATCTAACTTTTCAGTGGCAAAACTTAAACCTTCTTCGATTGATTGCTCTAAAGTTTCATCATCTAATGATACTGGAACGTGTAATAAAGATGATGAAGGTTGGATAACGATATGTTTTGCGTGTCCTTGTAACGTTTCGATTAATTTTTTCTTAGCTTCGATATCTGCAGCCCACACGTTACGGCCATCAATAATACCTGCATATAATGTTTTAGATGAATCGAAGTCACCTGATTCAATTTGTTTTAAGTTATAACCGTTGTCGTGTACAAAGTCTAATCCTAAACCACCAACTGGTAATGAACTTAAGAATTTAACATTGGCACGTTCGAAGTAAGTTTGAATGACTAATTTGTCAGCTAAACCTGCTTTATCAAAGTAGTCATAAGCTTCTCTAGTAATAGCTTCATAAGCTTCGCTTTCATCAGTAACTAATACTGGTTCATCAACTTGGATATACTCTGCACCAGCGTCAACTAATGCTTGAAGCACTTCTTTATATAATGGTAATAGTGTTTGAACTTTCTCTTCGAATGATTGATGACCACCTTTAGACAGTTTCACAAAAGTAATAGGTCCTACAATCACAGGGTGTGCATTAACGTTAAGGGATTTCGCATAGTTAAAACGATCTAATAAAACGTTGTGATTTACTTTAGGTTCAACATTATCCCATTCAGGAACAATATAGTGGTAATTTGTGTTGAACCATTTAATTAATGCACTCGCGACATGTTCTTTATTACCACGAGCAATATCGAATAATAAATCATCGTTAACTTCGCGACCTTGGAAACGTTCAGGGATGATGTTGAATAATAATGATGTATCGAGAATGTGATCATACAATGAGAAGTCGCCGACAGGTACACTGTCTAAATTATAGTGCTTTTGTAATAGTAAATTTTCTCTATGTAGGTCACTTATCTTTTGATCTAATTCTGCTTTATCGATTTTTTTAGCCCAATAGCTTTCGATGGCTTTTTTCCATTCTCTTTTTCTACCTAATCTTGGGAATCCTAAATTTGAAGTTGTAATTGTTGTCATGATATTGCCTCCTTGTTTTGGGTAATTGCTTTAGAATATGCTGCGAGTTCTAATGAATAATCGATACGTTGGAATGGTGTGATAATATATAAACCATTGAAATACTCATGCACTGTATCAATCAATTCTTTAGAAAGTCTCAAACTTAATGCTTTTGTTTTTTCTTTATCATCTTTTACTGCTTTAAATTGGCTTAATACGTCTTCAGACATTTTAATACCAGGCACTTCGTTATGTAGGAAAAGTGCGTTGTTATAGCTTGCGATAGGCATGATACCTATAAATAGAGGGACATTAAGATGTTTCGTCGCCTCATATACTTCTTTAATTTTTTCTTTGCTATACACAGGTTGTGTAATGAAGTAATTCATACCGGCAGCTACTTTTTTCTCAAGGCGTTTTACTGCACCGTCAAGTTTGCGTACATTAGGGTCAAATGCACCAGCGATGTTGAAGTTTGTATGTTTCTTCAGCGCATCACCATCAGTATTAATACCTTGATTGAATCTTAATGCTAATTCGGTTAATCCTTTTGAATTTACGTCGTAGACATTCGTGGCACCGGGTAGGTGGCCTACTTTTGAAGGGTCACCTGTAATCGCTAAAATTTCATTAACGCCAATAAGCGATAAGCCAAGTAAGTGTGATTGCAAGCCAATCAAATTACGATCTCGACATGTAATATGCACGAGGGGTTCAATGTTATAACGTTGGCGTATGATGCTCGCTGCAGCGATATTGCTAACACGTACAGTAGCAAGTGAATTGTCAGCGAGGGTAACAGCATCAATGTTCGCTTCGTCAAGTTTGCCAATATTCTCAAAGAAGAGATCTGTATCTAAATGTTTAGGTGTATCGAGTTCGACAATAACTGTTGGTCCGTTTTTAACTTTTGTTGTTAAATTATGTTTATACGTATGTGTGACTGCTCGATTTGTCTGACGATTGATCGGAATGACGTTTTTATTTTTAACAGGCTTTAAATCTTTTACAGATGATTTGATATATGCAATGTGTTGTGGTGTTGTGCCACAACATCCTCCAATTAATCTCACACCCTCATTAATAAGTTCTTGTGCGACATCTCCGAAATATTGTGCATTATCGCTATACTTAAATTCGCTATTCTCAATATCCAGTAAACTTGCGTTTGGATAGCATGATAAGTAAGCCGTTTCTGGTAACTCAATATGTGAAAATGAACGTTGCATATGGTGTGGACCGTGATGGCAATTTAATCCAACAACATTGGCGCCACAAGCAACTAATTGCTGTAAAGCTTTATTGATTTCAGTACCATCGACTAAGTAATTCGTATTTGAAGCGGTCAATTGCGCGATGATAGGTATATCGTATTTACGACGTGTTGTTGTAACAATATTTGTCAGTTCTTCTAAGTCGTAGTAAGTTTCGAATAATAACCCATCGACACCTTCTTCAACGAGTGTATCGATTTGATTTTCAGCGTGATACTGAATGGTGGACAAAGGCAATTCCTCTTGCTGTAAACTTCTGAAACCACCTACTGTGCCAAGTATGAAAGTATCAGGTCGTGCGGCACGTTTTGCGATGGCTACAGCTGCCTTATGAATGTCCTTTACTTTATGTTCCAAGCCAAAGCGTCTTAGCTTTTCAAAGTTAGCACCATACGTGTTGGTCTGGATAATATCGGCACCGGCCTCTATATAAGAACGATGTATAGACTCTACTTTTTCTGGATGTGTTAAGTTATAAGCTTCTGGACATGTATCTAAACCCTCTGAATAGAGAATTGTTCCCATTGCACCGTCAGCTACTAAAACGTTGTTCTGTAATTGATTCAATAATCGACTCATTGAAAGCCTCCTTTAATGCGTAGTTGAGGTCAGCAATTAATTCTTGAGGTTGTTCTAGACCTACGCTTAATCGGAATAAGCCAAAGGTAATGCCACGTTCATTTCGAACATCTTCAGGAACAGCAGCATGTGACATTGTGGCCGGATGAGATAATATCGTTTCTACACCCCCAAGACTTACTGAAACTAAGGGTAAAGTTAAAGCATCTACAAAGTCTTGTGTTTTCGTTTCATCTTTTAATCGGAATCCAATCACGGCACCACCGCTATTTGCCTGTGATAAGTGTAATGAACTGTTTCCTGGATAATATACTTCGGCAATTTCTTCTCTTTCTTTTAAAAATGCTACAAGTTTCTCCGCATTTGATGTTGATTGTTTAAACCGCACAGGTAATGTTTTTAAGTGTTTGGCTAATGTCCAACTATCATGCGCTGACAATGCAGTGCCCGTACCATTCTGTAAAAGATATAATGCATCAGCGACGTCTTTACGATTTGTAATGGCAGCGCCTGCGATAATATCGCTGTGGCCACCTAAAAATTTAGTAGCTGAATGAACCACAATATCAGCGCCAAGTGCAAGTGGTGATTGACCCAACGGTGTCATAAATGTGTTATCTACTGCTAAAAGTAAGTGATGACGTTTAGCAATCGCCGCTACTGCACGTATATCTGTAATTTTGAAACAAGGATTGGATGGTGTTTCAACGTAGATGAGTTTGGTATTCGGCTGAATCGCACGCTCAATTTCTTTAGGTTGTGTAGCATTAACAGTCGTAAATTGAATATCAAAGCGATTTAAAATTTGTTCTGTAAGTCTGAATGTACCACCGTATACATCATCAGGAAGAATGACGTGATCATTTGCTTTTAATGTTAGTAATACCGCTGAAATTGCTGCGATACCTGAGGCGTACGCAAATGCATATTGTCCTCCTTCAAGTTTCGCTAATTTCTCTTCAAGAAGTTGGCGGTTTGGATTGCCGCTTCTGGCATAATCAAATTTTGCATTGCCACCAAGCACCTTTTGATGAAATGTTGAAGAGTCATAAAGTGGTGGGTTTGCTGAATCGTAATCTACACCTCTGTGTTCATCAAAAATAACTTCGGTTTCTTTTGATAAGCTCATGAAATCACTCCTACTTTAGAATTCTCCAATGCTCGTAAAATATCTGACTCAATGTCGTTATAATCTTCAATACCAATGGATAAGCGTATAAGGTGTTCATCTATGGCACGTTTATCTTTTTCTTCATCCGGCATATCGACATGCGTTTGTGTGTATGGGAAAGTAATGAATGTTTCTGTTCCACCTAGACTTTCTGCGAAGATGCAGATTTCTAAATTTTCCAAAAATTTAGCAACGCTAAAGTCTTTATTTAGACGTAAACTCAGCATGCCCGTTTTACCACTGTACAGCACTTCGTCTATAGCACTAGAAACTTTACATCGCTCGGCTAACTTTTTAGCGTTTGTCTCTGACCGTTCAATACGTAAATGTAATGTTTTTAAACCACGTTGTAATAAATAACTATCGATAGGAGACAATGTTGCTCCAATCATGTTATGCAATTGTCCAAGTTGCTCAGCTAATGATCCATCTTTAACAGTTACAACTCCAGCTAATACATCATTGTGACCGCCAATATATTTAGTTGCTGAATGGAGTACAATGTCTGCACCGTCTTCTAAAGGCGTTGATAAATAAGGTGTTAAAAACGTGTTGTCGATAATTGTTAATAAATTATGCTGTTGACTTAAGATGTAATAAGGGTCAACGTCAATTTCGATCATTTGTGGATTCGAAATAGGTTCTATGAAAAGTGCCTTTGTATTGGGCGTAATAGCGTTAACAACTTCTTCATAATTTAGGAAATCAACATATTTAAATTTGATACCATATTGTTTTTCATAAAAGTCAAATAATCTAAATGTACCACCATATAAGTCGAAAGCGACTAATATTTCATCACCTGGTTGAAACAAGTTACATATGAGTTGTACTGCAGCCATGCCACTTGAAGTGGCAAATGAAGCAATACCTCCTTCTAATTTCGCAAAGGATTCTTCAAATGCAGAACGTGTTGGATTCTTTGTTCTTGTATAATCATAGCCTGTTGACTGACCAAGGTGAGGATGTTGATATGCAGTAGACAAATAGATAGGGTTGGCTATTGCGCCAGTAATATCTTTAGTTAATGATATTTGTGCTAATTGAGTATCTTTCATGTCAAATCCTCCATTCAATTTTTTGTCCAATAAAAAAAGCTCCCGTCCTTTAAACCCGATATGCATCGGATGTAAAGGACGAAAGCCTGTTTCGCGGTACCACCTTTATTTATTACTTTATTGCTAAAGTAACCTCAAACAGTACGCCATTTTGTGAATAAAAGTGTACTGAGATAGTGGACGCTAATTTAATCGTTATGTGACACTTTAGTCGAATGAAAGGTTCACATTAAAAAACTCATTTAACTTGATTATAAGTAAATGAGTATTAACGATGATTAGCGACGTCTAGAATTCCAGTACGCCATTAAACAATAAATGTTAATACTGTATCGCTATAACGGGCGAACCCGTTGACACCTCGTATTGGCATCAACACTCAAAGGCCATTTTCAAACTTTCTTTCAATGTCTCTTCTCAGCTTTGGAGACTCTCTGTATTAGCAGTGTAAGTTCTACTTTCCTTATTACAGTGTGTAATTTGTGTTTTTTTAAGTTAATTCATAGCTTACAGACCTAAATTACATTTGTCAATAACTTTTCTGAAAATTAAGATTATAAAGGTAATTCAGAAAACGCTTAAAGTATTGATAATATAGCGATATTTCTACATAAAAAAATTTAATTTTTTCATTTCATTTGTCTAATTTACTTGTTAAACCTATTCTATATTTTTTAAAATAAATAAGTACTAAAAAATGCGTGCCATTGAATTTATAATGTAAAAATAAGTTGGTTTGCTGTGATTACAAAAGACGAGTTCTTAGATAATGATCCAAATACGATATTAATAATGGCTTAGAGGGGTGAAAATAGTGAGTCATAATCAAGATGAGCGATTGGCGATAAGTCAAAATGAACAAATTCAAAAAATTGATCTTTCTAAAATTAAAGCCAATCCATATCAACCTCGTAAAACATTTGACGATGATAGATTAAGTGATTTAGCAATGTCAATACAAACTCATGGTGTATTACAGCCCATTGTATTGCGTCAGACTGTACAGGGCTACTATATAGTTGTTGGCGAAAGACGATTTAGAGCATCTCAATTAGCAGGGTTAACCGAGATACCTGCCATTATTAAAGAATTGTCCGATTCTGACATGATGGAATTAGCAATTATCGAGAATTTACAAAGAGAAGATCTCAATGCCATTGAAGAAGCTGAAAGTTACCAGCGCCTCATGAATGATTTAGGATTAACACAACAAAAAGTAGCGGAACGACTAGGCAAATCACGACCATATATCGCAAATATGCTAAGATTGCTAAATTTACCCAAAGATATTTCGAATCAAGTCAAAGAAGGTGCGTTATCTAGTGCACATGGACGCACGTTGTTAGGCATTAAAGATGTCACTATGATGAAAAAGATAAGCCAACAAGCCATACGTGAAAATTGGAGTGTTAGATATCTTGAACAGGTTGTAAATGAATTACAAGACGGTGGGCAGTCTAAAAAAAGCAAAGCAACAACGCAAATAAAACCTATGTTTATTCAAAAGCAAGAACGTCGACTAAAAGAAAAGTTTGGGTCTAAAGTAGACATTTCAACTAGCAAGAATATAGGTAAAATAACATTTGAATTCAAAACAGAAGAAGAATTTAAACGACTCATTCAAAAACTCAATGACGAAGTATGATACGTAATCAATCGTATTGATAGAGTGATACTCTATGAAAGAGTGAGTTAAGATGTGTTACATCTTAGGCTTTGCCAAGGAAATAAGTAATAAAATAAAGCTTAAGACGGATACATATTGCGCAATAAATGAGTATAATAATTTAATTATAGAAAAGTTGAATAGGGAGGTTACTATTACATGAATCAGGTCAAAAATGTATTGTCTTCATTATTTGAACCTTTAACTAAAATAGAAACATATGAAAATTTATCTATTAAAATAGCACTAATTATCATATATATTATTGTTGCACTTATCGTCATAGCAATATTAAACAAAGTAATTGAACAAGCATTTAAAATTCAAAATCGCAGTAGCAAAGGTAATAAGAAACGTTCTCGAACGCTTATTTCGCTTGTGCAAAACGTAGTGAGCTACATTGTTTGGTTCATTGTGATTACTACTATCTTAAGTAAATTTGGAATTAGTGTTGAAGGTATCATCGCCAGTGCCGGTGTTGTCGGTTTAGCTGTTGGTTTCGGTGCTCAAACGATTGTTAAAGATATCATCACTGGTTTCTTTATTATATTTGAAAATCAATTTGACGTTGGCGATTATGTTAAAATCAATAGCGGTGGTACAACAGTAGCAGAAGGAACAGTAAAATCTATTGGCTTAAGATCAACACGAATTAACACAATCACTGGTGAATTAACGATTTTACCGAATGGTAGTATGGGAGAAATTACTAATTTCTCTATTACTAATGGTTTCTCTATAGTAGAAATTCCGGTATCTGTAGAAGAAAACTTAGACAAGGTAGAAAAGCGTCTAAATAAACTATTTACTGCAATGCGTAGCAAATATTACTTATTTATCACTGATCCAGTCGTAGAAGGTATTGATTCGTTGGATGAAACTAAAGTAACGTTTAGAATATCTGCTGAAACTATTCCAGGTGAAGGGGTATCCGGCTCAAGAATATTACGTAAAGAAATTCAAAGAGTATTTGTTCAAGAAGGTATTAAATTACCACAACCAATTTATATTAAAAATAATAATCAACAAGGCAAATCTTAATTATTATTGAGGGGTAATTTCATGACGTCAAATTATGGAATAAATGATATAGTAGAAATGAAAAAGCAACATGCATGTGGAACTAATCGATTTAAAATTATTCGTATGGGTGCTGATATTCGCATCAAATGTGAGAATTGTCAACGAAGTATTATGATTCCACGTCAAACGTTCAATAAAAAATTAAAGAAAATATTAGTATCAAATCAAGATACTGAAGGTTAGGAGAATGATTAATGGCTTTAACAGCAGGAATCGTAGGATTACCGAACGTAGGTAAATCTACATTATTTAATGCAATAACAAAAGCGGGAGCATTAGCCGCTAACTATCCATTCGCAACAATTGATCCAAACGTAGGTATCGTAGAGGTGCCAGATTCACGTTTAAATAAATTAACAGAAATGGTTAAACCTAAAAAAACTATTCCTACAACTTTTGAGTTTACTGATATTGCAGGTATTGTTAAAGGTGCTTCTAAAGGTGAAGGTTTAGGAAACAAATTCCTTTCACATATTCGTGAAGTAGATGCAATTTGCCAAGTTGTACGTGCATTTGATGATGAAAATGTAACGCACGTATCAGGACGCGTAAATCCTTTAGACGATATTGAAGTTATTAATATGGAATTAGTATTAGCAGACTTAGAATCAGTTGAAAAACGTTTGCCTCGAATTGAAAAAATGGCGCGTCAAAAAGATAAAACTGCTGAAATGGAAATGAGAATTCTATCTAGAATCAAAGAAGCACTTGAAAATGGCGATCCTGTACGTAGCTTAGACTTCAATGAAGAAGATCAAAGATACGTTAACCAAGCACAATTACTAACGTCTAAGAAAATGTTATATATTGCCAATGTTGGAGAAGACGAGATTGGTGATGAAGATAACGATAAAGTAAAAGCAATTCGAGAATATGCAGCAAAAGAAGATTCTGAAGTTATCGTTATTAGTGCAAAAATCGAAGAAGAAATCGCTACATTAGATGACGAAGATAGAGAAATGTTCTTAGAAGATTTAGGCATTGAAGAACCAGGACTAGACGTACTTATCAGAACAACATATGATTTATTAGGTTTATCAACATACTTTACTGCAGGTGTACAAGAAGTGCGTGCTTGGACGTTCAGACAAGGTATGACAGCACCACAATGTGCAGGTATTATTCACACTGACTTTGAACGTGGATTTATCCGTGCCGAAGTGACAAGTTATGATGACTATGTTGAGCATGGCGGCGAACAAGGTGCTAAAGAAGCGGGTAAACAACGTTTAGAAGGTAAAGAATATATTATGCAAGATGGCGATATCGTTCACTTTAGATTTAACGTTTAATAATCACATCCAATTATTATAGCGATATGCATAGTAAAAATTAAATATTTGATAAAAAAATAAAAAGCAATGTAAGTTTCGCTTGGCTTGAATGACAGGAGACTTACATTGCTTTTTTTATATTGTTTATTTCATTATATCTTAAAAGAACGGTATAACTTTACTTGCTTCAATAATATCTTTGGTGCTAAAAAACTGTTTACCTTCTCCAGTGTATGCAGGTTCAAGAATCATATTGGCTTTCGCACAATATAACCATTCTGGATTGATACCGCAATTTAAGACTTCTTGAAATTCTTGAAAATCTTTATTCCAATCTAAATCTAATTGCATGTTTTACACCTCGACTATATTATAGAACAAGTGTTCGTAAAAATAAAGTGTTATGTATAAATTTTTTAACTAGTAAACCAATCAGCAGTAACATTCGCATCTATGTAATTAGCATCAACGTTTTGGTTTAGTTCAGGGGCATAGTAACTATCTGTGTATTGCCATAAAACTTTCTCTCTATTAGGTTCTTGCTCTTGATAAGCTGCTAACCAATAACCATCATAGGCACTTACAGCATTCGGAACGTTGTTGGTCATAAAGTTCTCATAAGAATAAAATAATACTTTTTTATTCCCTGCAAGTTGTTTCATTTCATCAGCCCAAGCTTTTGTAGCAGTGTCAGCATCACCAGAAGTGATTGAATTTTGTTCAAAATCATTTACATAGAATGAAGCTTTAGGTGCACGACTATAAAGCGTTTGAGCTTCATTTCGAGCATCATCAGCATTTTCATACAGGCTATATGAATAGACGCCGAATTTCATATTATTTTTATCTAATAAAGCTGAATTATTCTCCAAACATTGATCAACATATTCAGAACCATATTGACCTCTGATAATGATGAAATTATAATCTTTTTTTAGTTGTTTAACTTGCGAATCCGTTAAGTTTCCTTGCCATTCTGAAATATCTAACACACGATCGCCATTTTGTGTTGTGATTACTTTAGATTTTGTTGAAAAGGTTGAACGGTTACTAGTAGCGTTGCTTTGTTCATTGGGATGATTTTTTAGATATTTTTGATATCCATACCCCATCGTTCCTTTTTGGCTACCTTCAGTCTGTTCAGAAGCGTTTGCATTTAACGCACCTATAGAAGTCGCCATAATAGTTAAACATGCAATAGATGATGTTGTTTTCTTGAACATTTGAGCTCTCCTTTAGATATTTTATTTTTTAAAAATAATATTAATATGCAAAATGCAGTTGTGATGGTAGTACAAAAACTAATGATTCGCAACTTTATAATTGACACGACACATATGTTGAAAAATAAGATTATAAACAATGTAAATTAGCGGAACTGATGCTGAATAAAATATATTGTAAAAAGTAATACTCTGTGCTATAATTCTTGATTGTGAGTAATGAAAATTATTCCTTGCTTATCGTTAGTATTCGATAGGCCGCATAGACCACAAGGAGGTGCAAGTATAAAATGAGAACATATGAAATTATGTATGTCGTACGTCCAAACATTGAAGAAGATGCTAAAAAAGCAGTTGTTGAACGCTTCAACGGTATCTTAGCTTCAGAAGGATCAGAAGTTTTAGAAGAAAAAGACTGGGGTAAACGCCGTCTTGCTTATGAAATTGAAGATTTCAAAGAAGGTTTCTATAACATCGTACGCATTAAAACTGATAACAACAGAGCCACAGACGAATTCCAACGTTTAGCTAAAATCAGTGACGATATCATCCGTTATATCGTTATCCGTGAAGACCAAGATAAGTAATAAATTAATGGGGGCGTTTTAATGATAAACAGAGTTGTATTAGTAGGTCGTTTAACTAAAGATCCAGAATACAGAACCACTCCCTCAGGCGTAAGTGTAGCGACATTTACTCTAGCAGTTAATCGTACTTTCACGAATGCTCAAGGGGAACGCGAAGCTGACTTCATCAATGTTGTTGTATTTAGAAGACAAGCAGAGAATGTGAATAATTATTTATTCAAAGGTAGTCTAGCTGGCGTTGATGGTCGCATACAATCACGCAGTTATGAAAATCAAGAAGGTCGTCGTATCTTTGTTACTGAAGTTGTAGCAGATAGTGTTCAATTCCTTGAACCTAAAAATGCTCAAGGTGGCCAACGTAATCATAGTAATAACAATGATTTCCAAGACTACGGTCAAGGATTTGGTGGTCAACAATCAGGACAAAATACATCTTACAATAACAATAATTCATCAAATAATAAACAATCTGATAATCCATTTGCAAACGCAAACGGACCGATTGATATTAGTGATGATGACTTACCATTCTAATAACAAAATGAACGTATAAAAAAATATTCCAAAGGAGGTAATTAACCATGGCAGGTGGACCAAGAAGAGGCGGACGTCGTCGTAAAAAAGTATGCTATTTCACAGCAAATGGTATTACACACATTGACTATAAAGACACTGAATTATTAAAACGTTTTATCTCAGAACGCGGTAAAATTTTACCACGTCGTGTAACTGGTACTTCAGCTAAATATCAACGTATGTTGACTACAGCTATCAAACGTGCTCGTCATATGGCTTTATTACCATATGTTAAAGACGAAAACTAATATATAAGTATTGGTTAAACCCCGTAGGCTTAAGGCTTATGGGGTTACTTTTTTGCTTTGAATTTTAGGGAAAGGACAGAAAAAGGATATAATAATAATTTTACATTAAACACTAAGTTGTACTATATCAAGAAAATCCCCACCGATACTAAATTAATAATTTAGCTTGAAGGGGATTCGATATTATAAATACTAATATTTTATTGTCATTAAATCATTATTTTAAATGATCAACGGCATACTGTGCTTCTTCTTCAGTAAATTTGAAACCATCTTTAGAAGACAACATATCCTTAATATCTGATTTAGAAGTATCGCCATCTTTAGATAAAGATTTTGCTCTTTCTAGTGCATTCTCTTTGTAGTCTACTTTTACATTATCGGCAGCATATTTTGCTTCATCTTCTGTGAAATCGTCGTATTCTACTAACTTATTATAAAGTTCACTTTTTGATTCGATAGAGTCTTGCATATATCGTTGGGCATTTTTTAATGCATTCTTTTTAAAATCCGTCTTCAAATGTTTCATTGCGTAATCTGCTTCATCTTTCGTAAATTGACGCCCATCTTTAGACGTAAGTTCGTCTTCAAGTTGCGATTTTGAAGAATAAGATTGGTCACTAATATGTTTTGCTGTTTCTAATGCATTTTCTTTATAGTCAATTTTTGCATGCTTCATTGCATAATCTACTTGTTCACTAGTAAATTGACCTGAATTTTCATCATTTTTAAGATAATCAGTTAGTTCTTTTTTCGAAAAATGTAAGTTATCACTACTTTCTTCTGCAGTTTTTAACGCATTTTCCTTATAATCTACATCTTTTAAATGATTAACAGCATATTTAGCTGTACTAGAATTAAATTTATCACCACTACTAGAAGTCAATTGATTATAGATACCTTTTTTAGACATGTACATTGATTTAGCATAAGTTTCAGCACGTTGCAAAGCTTCTTCTTTATCATTCCCGCCAGCTTTACGAGAGTTACCTTCTTGTTTGGATTCATGCGTTGCATTTTCACTATCACTTGATGAAATTGAGTCTGAGACTTTCATAAAAATCACACAAGCTGCTAGTACCAATATAATTAAAATAACTAGACAGCCACAACCGGCGCCACATCCAATAAGCCAATATTTCCCTTTATTAGAACTATTGGAATCATCGTTTTGAGTACTTTCATTATTACTCACATTTTCATATTTATCTTGATTATGTATATTGTTTTCTTGTGATTGTTCTTGGGATGAATTGGTATTATTTGGTGGCTCTTCATTAAATGCCATTAAAATATCCTCCTTGTAGTTGGTTAACACTAATTACAATCATACATAAATTAAAATTTACATACAATAGCTATAAAATTTATTTTGTGACATTAATTTAAATTCAAGTCATTATATCGCAACTAATTTTATTTAAAACGAAAATTATGATAAAAAACCTGTCATACACTAAATATATAGTATGACAGGCATTTAATAGAAATTATAAACGAATATCGATATCGTCAATTTGCTGTTGATATTCTTTGTATTTACTTTCGACTAACATTTGGTAAGGTGTGTCAAAGAAGTCTGCAAGAATCATTGCATCTTTAAACTTAGGTTCGTGTTGATGATTTTCCCATTCCCATAATTGATGGGGTTCATAATGTGTACCATATTTTTTATTAATTAATTCTGTTAATTCGTTAATTTCAAGATTTCGTTTAGTTCTTAAATTAAAAAGTGTATGTGAACTCATGAAACATAACCTCCTAAAAAACAAGTTTGAATTTAAATTATTTTTACTTACTTTCCAATTCATTAATTATAAGTAAATAATTTGAGCCTTTTATATACAACCTAAGTTATTTAACTATACTAGTCTTGTTCACAATAATTATCA
>NODE_9_length_22798_cov_7.034682
GAGTCGCTTGAGCTATAAACTCTCAAGCGACTCTTACTTATTATTAACACATCTTATTTAGCGTCTTCATAGTATCCTAATTCAAGATCTTTAGACGTTTGACGACGTATTTTTCTCATTAATTCAACATCTTCAATTAATGATTGACCGTATGATGGAATCATTTCTTTAATTTTAGCATTCCATTGGCCGATTTGTTCTGGGAAGTTTTTCTCAAGAACTTCTAAAGCTACTGATACTGAAGTTGATGCCCCTGGTGATTCACCAAGTAAAGCAATCACTGAATGATCTTCAGAGTTAACCACTTCTGTACCGAATTGGATAAATCCTTTACCTTCTTTTTCAGTATCTTTAATTACTTGTACACGTTTACCTGCTGTGTATAATTCCCAATCTTCATCACGAGCTTCAGGGTAGAATGTACGTAAATGGTTCATACAACCCTCTTTAGTCATGATAATTTGATCAAATGAATATTTAATCAATGGTAAGTTTTTAACTGCAGCAGCTAACATCGTTGTAATGTTATAAGGTTTGATAGATTTGAATAAATCTAAGTTTGAGCCATTTTTAAGGAATTTAGGTCCAACGTTTGCAAATGGTCCAAATAATAACGTACGTTTACCTTCGATATAACGAGCATCAAGGTGAGGTACTGTCATTGGTGGTGTACCTGGTGGTTCTTTACCATATACTTTCGCATCATGTGCTTCAATTACTTGTGGATTTGTACATGCTAAGAATTGACCAGTAATAGGGAATCCACCTAAATGTTTACTTTCAGGGATGCCTGTTTTTTGTAGTAATGGAATTGCAGCACCACCTGCACCAATGAATACATAGTCAGTAACTTCTTCAAATACGCTACCAGTTTTAAGATCTTTGATTTTAACTTGCCATTTACCATTTGATAAACGTTCAAAATCAAGTACTTGGTGACTATATTTAACTTCAACATGCTCGTCTAACTCTAAGTGACGTGCCATTTTACGTGTTAATTCACCAAAGTTAACGTCTGTACCTTCGTCGATTTTACTAGCAGCCATTTTGCCGTCATCAACGCGACCTTGCATCATTAATGGAATCCATTTTCTCATTACTTCAATGTCTTCAGTATATTCGATGTTATCGAACATTGGTGATTGTTTCATTGCTTCATAACGTTTCTTCAAGAATTCTTTATTGTTAACGCCTCTAACAAAACTAATGTGTGGAAGAGGATTAATAAATTCTCTTGGATTCTCAATATGTCCTGCTTTCACTAAGTGACCCCAGAACTGTTTTGAAATTTCAAATTCTTCGTTGATTTCTTTTGCTTTATCAATGTCAATTGAACCATCAGGTTGTTGAACAGTGTAGTTCAATTCACAAAGTGCAGCATGACCAGTACCAGCGTTGTGGCGTTCATTAGAACTTTCAAGACCTGGTCGATCCATACGTTCATAAAGCTTGATATTCCAATTAGGCTCAAGCTCATTTAACATAGAACCAAATGTTGTACTTAAGACACCCGCACCAATTAAAATGACGTCTTTTGATTCTGCCATGGTTGTACACCTCTCCAAATTTATTAGTTAACAACTAAAAAGCTATTACTTACTACTCTTTCTCCCTAATATAAAGTAATATCTTTTTATATTAAGATTGTTAAGCCTTTCATTTCTATGTTAAAACAAATATGGTAAATTGTAAATTGCGAAACTTAATTAAAATTATTTTTTTATATGAAAATGAACGCATCAACGCTACCTATTTTTTATAAGAAAACACCTAGTTACAGATATGCAACTAAGTGTTTAAATTCATCTCATTTTAACCTTATAAAACTGTAACCAAATACTTCTTTATTCTTGCAATTACAATTTAGGTTGTAAAAACTTCTCAATATAGAATGCTGACTCTTCAATCGATTTATATTCCGTATTGATGACTGTCGCATTTAATTTCTTGAAGACTTCCTCAGCATATACAAGTTCTTTTTTAATACGATCCAAGTTATTGTATCGTGATTCACTGGATAAGCCTAACGTTTCAGCACGATTCTTTCGTATGTTTGCAATATACTGTGGACTCGCAGTTAATCCAAATACTTTTAACCCTTTTTGTTTATAAACATTATCAGGAATTTCAATTTCAGGTACCAATGGTATATTAGCTATTTTATAACCTTTGTTAGCTAAATACATACTTAATGGTGTTTTAGATGTTCGTGACACACCGACAATTAATGCATCCGCTTCTCCAATATCAGTAAAATGTTTACCATCATCGTATTTAACAGAGTATTCAATCGCTTCAATACGCTTGAAATATTCATCATTTAATTTACGTAACGCACCACTCTCCATAAGCGGTTGACTGTGTGTTACCTTCTCAATAATGCTGATTAAATCAGACATGTAGTCAACATAAGGAATATCATGTTCATGCGCAAATTGATGTCCCAATGCATTAAAGGATTCACTTACTAACGTCGTCGCTACAATCGCATGTTGTTCACGTGCTAAATTTAAAATATTTAAGAATTCCTCTTCATCTTTAATATATGGAAATTTCTTAATTTCAACATTATGCAAATCAGGGAATTGTGTTAATGTTGCATGAATCATTCGTTGTGCTGTTTCGCCAATGGAATCTGATACGATAAATAACTTTAGAATTTGTTCATTTGATTGAGTTTCGTTCACTTTACTGCTCGCTTTCCTCCGCTTGACTCTGAGCTGTTGCTAAAATTGCACCTGGAACACGGAATGGTGAGCATGAAACATAGTCTATCGCTAATTGATTGAAACGACGAATAGACTTAGCATCTCCACCTAATTCACCACAAACACCGATTTTGATTTTCGGATTCACTTTTTTAGCTTGTTCAACTGCAATTTCGATTAATTTTCCGACACCATCTCTATCTAACGTTTGGAATGGGTCAAGCTTCAATATATTACTTTCAGTATACACATTTATAAATTTACCTGCATCATCTCTTGAGAAACCAAATGTCAATTGCGTTAAATCATTTGTACCAAAGCTAAAGAAATCACAATGTTTTGCTAATTCATCTGCTACTAAACATGCGCGCGGTGTTTCAATCATAGTACCAATTAAATATGGTACGTTGTCACCTTGTTCATCCTCTAATTGTTCAATGGTTTTAACCAATTTCTCTTTAAGCGTTGTGAATTCTTCCACAGTTGATACTAGCGGAATCATAATTTCAGGTTTACATGTTATACCCTCTTTTTTAAGTTTTAATACGCTTCCCATAATCGCTTCAACTTGCATTTCATATAACTCAGGGTATGTGATTGCAAGTCTACAACCACGGTGTCCTAGCATTGGATTCACTTCATGAAGATCTACAATGCGTTTATTCAATACTTCTTTAGGAATGTTGAGTTGTCGTGCAACATTTTCAACATCTTCATCTGAATTAGGTAAAAACTCATGCAACGGTGGATCAAGCAAACGGACAATTGTAGGACGCTCTCCAGATAATCGGAATATTGCTTCAAAGTCTTCTACTTGATACTTACGAATATTATTCAAAGCTTCTACTCGTTGTTCATATGAAGATGAAAGAATAAATCGTCGCATTTCAACTAAACGTTCTGCTCCGAAGAACATATGCTCCGTACGAACTAAACCAATACCTTTAGAACCAAAGTCATAACCCGCTTTAATATCTTGAGGCGTCTCTGCATTCATTCGAACATTCAAGCGTGCAATATCCTCTGACCATTCCATAAATTGAGTGAACTCTTCACTGTGTTCAGCACTCACTGTTTCAATCTCACCTATGTAGATGTCACCTTTAGAACCATCAACTGAAATTGTATCGCCTTCATGAAGTTCCCCACCATCATAGTAAACTGTCTTTGCTACAGTATTGATCTCTAAATCAGAACAACCTGTCACACAACATTTACCCATACCACGAGCTACAACTGCTGCGTGAGATGTCATACCTCCGTGTGTTGTTACGATTGCTTCACTCGCAATCATACCTTCAATATCTTCAGGAGACGTTTCCGGACGCATTAAGATAACTTTCTTACCTGCATCAGCTTGTGCCTTAGCATCTTCAGCTGAAAATACAATTTGTCCTGTAGCAGCCCCTGGACTTGCAGGTAAACCTATTTTTGAAATTTCAGTCGCTTGTTTTAGTGCTTTTTCATCAAAATTAGGATGTAATAATTGGTCGATTGATTTCACATCAACATTTGACATCGCTTCTTCTTTTTTAATGACACCTTCATCTACTAAATCTACTGCTATCTTAATTGCTGCACGTGCCGTACGTTTACCATTACGAGTTTGTAATAAGTATAACTTTCCATTTTCAATCGTAAACTCAATATCTTGCATATCTTTATAATGCTGTTCAAGTTGTTTCGTTACTTCAACAAATTCTTGATGTACGTCAGGCATTTGATCGTGTAAAGTTGAAATGTCTTTTGGTGTACGGATACCAGCTACGACATCTTCACCCTGTGCATTTAATAAATATTCACCAAATAATTTATTTTCTCCGCTCACAGGATTACGAGTGAATGCAACACCTGTTCCACTATTATTACCACTATTACCAAATACCATTTCTTGGATATTAACAGCAGTACCTATGTCATGTGGAATATCATTTAAATCACGATAAATTCGTGCACGGTCATTGTCCCAAGACTTAAAGACCGCTTCGATTGCTTCTTCTAATTGTTTCAAAGGTTCTTGAGGGAACGGTTTATAAACTTCTTCCATATAAATGTCTTTGAAACGTTCACAAATTTCTTGTAAACCTTCAGCTGTAATTGCAGCGTCATTTTCAAAGTTGTGACGTTGTTTATAATCTTCAAAATATGTATCAAATGCTTGCATCGGAACGTTGTATACCACTTCACCGAACATTTGTAGTAAGCGACGGTAACAGTCATATGCAAAGCGAGCATCACCTGTTTTATCTGCAAGTTTCTTTACGTTATCGTCATTTAATCCCAAGTTAAGAATTGTATCCATCATACCAGGCATCGATATTTTCGCACCACTTCGTACAGATACAAGTAATAAGTTAGCATCTGATGAGAATGCTTTCCCAGTTCTCTCTGAAAAGTCAGCAAGATGATCAATTAATTGTGTTTTTACATCAGTTGATAATGATTTACCTTGTCTTAAGTATTCTATACAAGCGGCAGTTGTTATTGTAAAACCATCTGGCACAGGTAAACCTAAACGTTTCATTTCAGATAGGTTAGCACCTTTACCTCCAAGTAAATCTTTCATCGATTTTTGTCCTTCATCAAAAGCATAAATATATTTCGTCATTATAATGTCACCTCAATTAATTATTATGTCATACTAATTAATATAGAGTATGTCATATAATCAAGATAAATACAATTAAAAACATCACATTTAGTTTCAAGATTTATAAAAAAGACACAATTAGAGCACAAAATGGACTTACAATAGTAATTGAATGTCTATTATGCACGCTTTAATTGTGTCATACTATTTTCATATTTATTCAGTTTAATTGATATGATTTTGAAAATAATCAGTCACAAAAGTCTTAAATGACGATGCTACTTCTGTAAAGTAATGAGATTTTTTATAAGCTAAACCAATCTCCCGATAACAATGTTCATTGTTAATAGGTATTGCTACAATTTGCTTATCCAAATTTCTTAAGGCTTGTTTGGGTGTGAATGAGATGCCTATATTCATAGCTACTAGTTTTAAAATAGCGCTCGAATCCTCAACCTCTACTTGATAATTAGGAACAATCCCTTCTTGTTTTAAAATGTAATCTATCGTATCTCGAAAACCATAACCTTCAATTTGACCTATCAATCGTTCATCTTTAATTTGTGTTAATTCAAGAGAAGTACATTGAGAGAGAGAGGATGTTCTTTACTAACAGTTAAATAAATATCATCTTGTATGATAGGTTCCCAACTTATATCGCGATGTTCAATTTTAGAAGATGATATAGCAAAATCTACTTCGTTATTTAAAATCAAATGATTGCCCGTTCAGATATTGCTTGATATTGCTTAATTTTAATATTGGGATGTCGTGACACATAATTTTGAATGAGTAATGGCATAACATGTGGAAATGTTACTGCAAAAGTAACTTGACCACTTTCGATACCTGTTAATTCTTTGATTATACGTTCTCCTTCATTTAATTCCCTAAATGCACTATCGATATAATTCAGCATTAATTCACCATATCGGTTTAAGTAGATATGTCTGCCTTTCCGGTCAAATAATGCCACACCCAACTCATCTTCAATTGATGCAATCGCCTTACTTAGTGCTGCTTGAGAAATATTCAGTCGCTTTGCCGCCTCTGAAATATTATTCATATTAGCTACCACTTTAAAATATTTGAGCTTTGTAATCTCCAAACACTACACCTCAAATCATAACTTTAAGTTATAAAAATATAATTATTATGCATTATACATTATATATTGGCGATGATACCATTAAATTGTGATGAGACTATTTCTGAAAAGGGGATTATTATGAGACTAGAAAACAAAGTAGCTTTAATTACTGGTTCAGGTGGTGGAATAGGCTTCGAAACTGCTAAGCGTTTTGTTGAAGAGGGTGCAACAGTTATCATTTCAGACCTTAAAGAAGATGTAGTCAATCAAGCGATTGACACACTTTCTAAAGAAACTAATCAAAAGGTATACGGTTATGTCTTAGATGTTTCTAAAGAAGCTAGCGTTGAAGATACATTTTCGAATATCAAGCATGATATTGGTAAATTAGACATACTCATTAATTGTGCGGGTATAACTGGCGCTGACAAAACGACAGACCAACTCACTGAAGAAGAATGGGATCAGGTTTTTGCAGTCGATGTAAAAGGCGTATTCTTCTGTACTAAACAACTGTACCACTCTTACGTGAAAATGGTGGCGGTTCAATCGTTAACTTCTCATCTATCTTAGGTTTAGTGGGTACAGATGAACTCACACCATACGCAGCTGCTAAAGCTGCTGTTACAAATATGACACGACAAGATGCCATCAGCTTTGGTAAAGATCACATTCGTGTTAACTCTGTTCATCCAGGTACAATATTAACACCTTTAGTGAAAAAACTCGGTGCAGAAACAGAAGGTGGTTTAGAAGCCTATACTGCTAAAATGTCTGAACGCCATCCAATTGGCTATTTAGGTGAACTTGTAGATGTTGCCAATGCAGTATTATTCTTAGCAAGTGATGAAGCTCGATTTATTACAGGTGCAGCATTAACTGTAGACGGTGGATACACTGCCAGATAATATGCTTCATCAATTGGTATCGAATACTCAATCAAACACAAAAATAACACCTCGTTAGATGACCAAAGCATTTAACGAGGTGTCTTTTATACATTGAAATCGATATTATTTAAATCCATTTTCTTTATTATATTTCTCACGTTCAGCATCGCGTAATTCAACACGACGGATTTTACCTGAATTTGTTTTAGGTAATGAGTCTACAAATTCAATTGCACGTGGGTATTTATATGGTGCTACTTCATTCTTCGCGAAAGTTTGTAATTCTTTAACAAGGTCATCATTACCCTGATAATTATCTTGTAAAATAACGAATGCTTTAACAATGTTGCCTCGAATTTCATGAGGACTTGCTACAACAGCACATTCTTTAACGGCCGGGTGATTTGTTAAGGCATCTTCAACTTCAAACGGTCCAATCGTATAGCCTGAACTGATGATAATATCATCTCGTCGACCTTCAAACCAGAAATAGCCATCTTCATCTATATGCGCTAAGTCTCCAGTAATGTAATAGTCACCCGCTTGAGCTGCTTTCGTACGTTCTTCATCTTTATAATAACCTTTAAACAAACCAGGGAAATCAAGTGGTAAAGCTATATTTCCTTTAACATTTGTTTCAACCGGTTGTCCTTCATCATCAACGATCGTAACACGGCTACCTGGGATTTCTTTACCCATTGAACCTGGTCGTGATTTAGTGTCTTTTAAGAACCCGATTAATAAAGTACTCTCTGTTTGTCCATAACCATCACGCACCGTTAAATTAAAGTTATTGCGGAATTGTTCTACAACTTCACGGTTTAATGGCTCGCCTGCTGATACAGCACTGTGAAGGTGTTCTAAGTTATATTCTTGTAAATTGTCTAATTTCGCCATCATACGATATTCTGTTGGTGTACAACATAAGACATTGATTTCAAAGCCTTGTAATAATTCAAGATAACGAGAAGGGTTGAATTTACCATTATAAACAAATGCTGTTGCGCCTGAACCCATAATTGATAAGAAAGGACTCCATACCCATTTTTGCCAACCTGGTGCAGCTGTCGCCCACACTAAGTCGTCTTCTTTAATACATAACCAATGTTCTGGCGCCATTTTCATGTGTGCAAATCCCCAACCATGAGAATGTGTAACAGCCTTAGGATTTCCTGTCGTTCCAGATGTATATGATAAGATGGCTAAATCGTCTCTTGAAGTTTTTTCAATATCTAACGCATCACTTTGAGACGCTTTTTCATCTTCAATATTAATCCAGTCCGTTTCGTGTCCGTCAATGATAAATTTCGTTAATGAGTCATACTCTTTAACGCCTTTGAACTCTTCAATAAAATCAGATTTAGCAATTACTGCTTTAATCTCACCATGTGTAATTCGATATTGTAAATCTTTAGTTCTTAGCATTTCTGAACTAGGAATAATCGCAATACCCAGTTTTAATGCAGCAAGATAAAGTTCATATGTCATAATTGCTCTCGGCATCATGATTAATACCTTATCACCTTTTTTAAGTCCGTGATTTAATAAGACATGTCCCACTTTATTGGCATTTTTAATTAATTCTGAATATGTCACTGTAATTGGTTCGTCTACCCCATTTTCATAAATCAGGGCTTTCTTCGATGTATTAGAAGCATGTTTCTCAATTTCTGAAACAATATTGTAAGTCTCTGGTGCTAATAAACTTGAATTATCCATTACTATACTCCCTTTCAGTTCGACCTTATTTATTATCTTATCAAACGCTTTAGTCTGATGAAATCAAAATCATTTATGTAAACGTTTTTACAATTTGATTTGAAATTGAAAAAGATTAAGAACATATGTCGATAACAATGACATTGGCTTAATCTTTATATCTGTACTAGAAAATATGACTTAAATCTAATTTTGACTCTAAACCAGATAGCTCAATACGCACATTATAAGATAAATCACGATTAACAATGTTGCGATCAACACCACGTTCAGTGCCTCTATGTTTATGGGTTTGACTATATTCATTAGAATTCTGCCAATCATAAAATGCCTGACGTTCTTCCCATAAAGTTAAAATAATATAGTGTCGTCCTGCTACTTGTGGACGCAAAAATCTTAAAGCTTTAAATCCTGGAACATTTTGTAAGTATTTAGGACGTTCTAAGAATTTCTTCTCGAATGCATCTTCCATACCTTCATTAACAAATAAATGATTTAACACACAAAAAGAATCATTTGATAAATCATCAATCACTTCTAACACATCATATTGATGTTCATCATTATTTTTCTTTATTGAAATCGTGTTATCGCCTTTTTCTTCTACTACATAAGTTTTGTAACTATCTTTTAAAATCATGATTCTTATCCTTCATTTCTAAACTAGCACTGAGCTACTATTAAATTTGTATATCTATATTCGTTCTGTCATTATAATTGGCTTTGTTCATAAAGCGAGATAGAACGCTTTACGACTTCTAAAAATTCGTGGTCCAATGTTGTAATTTTCGTAAAATAACTAAGTATGTTATCAGAAATTCGTTCATACTTTGGGAAATGCTGATCTTGGCTAATCCAATGTGCAAGTTCGCCTAAAGGGGTTTGGTCACCAATAAATCCTTGCATAAATTCGTAAAAACTCATTATCTCACCCCAGTGTTTAGATATACGCTAATATTATCATGATACATAGCTTTACACTAGTACTGGAAAGGCAACAATTTCTGAAGTTTTGTTGGCTAAGTTGAGATAGCAATTTTTTATTTTGAATTTAAGTAATCTAACACAACTGCACCCACGGCTTCTGCTGCGACTAACATACTTTTCTCATCAATTTTAAATTTAGGGTGATGATGAGGGTACGCTTTTCCATCTTGAGGCGCAGCACCTGAATAAATAAATGTGCTTGGTAATGTTTTAGCATAAAATGCGAAATCTTCTGATGGCGGTTGTGCTTCACATTCTTCTACCCCTTTTACGTCATCTAAATCAGCTTTTTTTATAGTTTCTGCAACATAATTTGTAAAATCAGGGTCATTATATAGTGCTGGATAGTCTTTACTAAACTCAAAGTCACATTTAACACCAAATGTTGCTTCAAGACCTTTGACTATTTGTTGTAATTCGTCAGCAATTTTATCACGTGTAGCATCGGTTAATGCACGCACATCACCTTCAAGCTCGATTTTATCTTTGATGACATTAAATTGACCTTTACCATCAAATGAGCCAATTGTTACAACACCTGTTTCAAACGGGTTAAGACGACGTGAAACGATTGTTTGTGCAGTAGTAACAAAGTTAGCACCAGCGACAATCGCATCATTTGCTGTATGAGGTGATGAACCATGACCACCTTCACCTTGTATCGTTAACTTAAAGTATGAACGACCTGTTTGAACATTTTCAGGACGGTAGAACACTTTACCCGGTTCCATATTTGTCATTACATGTGTACCTAGCACATGATCGACACCATCTAGCACACCATCTTCAATCATACCTTTGGCACCACCTGGAGGCATTTCTTCTGCTGGTTGATGAATAACGATCACTTTACCGTTAAATTGATCTTTCATTTCAATTAACGTTTCAGCTAATATTAACATATACGCGGTATGCGCATCATGACCACATGCATGCATCACACCATCATTTTTAGACGCAAATGACAATCCAGTATCTTCTTGGATTGGTAAAGCATCAAAGTCTGCTCTAATCGCAATTGTTTTTCCAGGATTGCCGCTATCGATAGTCACTTTCACACCATTTTCACCGACATTCGTTTTAACTTCACAATCTTTGTCTTTATAGAAATCAGTAATATATTTAGGTGTTTCTGATTCTTGGAATGATAATTCTGGATGTTCATGTAAGTGTCTACGAATTTCAATCATCTTTTCTTCTTTCTCTTGTAGACGTTTTACTAGATCTTTCATCATTATATCCACTCCTTTTCCTCATTATATGCTTTTCTCGTTTAACAATGTTGCGTCACGGTTTCATACGTTCCAAACATGATTCAATGTTACATTCATTTATAGTCTTCTTTTCCCGAAAAAAAGAAGCATATGTGAACATTGATAAATGCTTGCATATACTTCTGTTAAATGGTTATCGTTAATTATTTAGATTGTTGTTTAGGAACACCGATAAGTATAACCGTAAATGAAATGATTGCCATTAAAATGTTCAACCATAATCCTAACATTGCACCAAAGTTAATATTAACCATCGCTGCCCCGATACCATATAGCGTACCTGAAAGGGCAATACCAAAGGCACCACCAAGTGAAGATGCCATTTTATAAATACCAGATGCCACACCTACTTTATCTTCAGGAGAATTTGAAATGGCCGTATCTGTAGATGGTGTCGCATAGAAACCTAATCCTAGTCCGTATAATAAGTAACCAATGACACATACGACAACATACATTTGTGAAGATAGGAATGTAAATGATATTAATAGAATACCTACCATATTCAATGCAGTACCCAGTAACATCGGCTTTCTTGCGCCAACTTTTTGGAGAACCTTTTCACCGACACGAATCATCAATAATACTGTAATTAAATACGTAATTGAAAGTAGTCCAGTTTGAAATGTTGAGAAACCTAACCCTTGTTGAACAAATGTATTAGCAACGATTAGCGTACCGGCAACTCCATTCAACATGAAATTAGAAACTGTTGCACTCGTATAGGCTTTATTATTAAATAATTTAAAGTCTATTAATGGGTAGTGCATTTTCATTTCAACACGAATAAAGATGATTGTTGAAATAATAAACACTGCAATTAAAGCTAGAATTGTTGGTGAGAATAAACCTAATTTAGCACTTTGAGTGATCACTACATTAATACTTAGCATCATGATGACAAACAACGTAAGTCCTACAAAGTCAAATTTAGTATTTGTTGTTTGATTCGCTTTAGTTTCAGGAGTACCTTTAATTAATAGAATAGCTAAAATCGCAACAATAATAGAGATAATATAAATCCAGCGCCAACCAATTGCTGTATCAATCATACCTCCAAATAGAGAAGCAAATCCTGAGCCACCCCAAGACCCAATTGACCAGAAGCTCAACGCACGTTGTCGATCTGAACCTTGATAATACGTTTTAATAATCGCTAATGTAGATGGCATAATTGCTGCTGCTGATAACCCTTGAATAATACGACCAAGAATTAACATTGGCGTAAATGGTGTTACAATGATCAATAATGAGCCAATAATACTCAATATTAAACCAATGTACGTCATTTTTACGCGACCTAATTTATCGGCGAAGCTACCTGCACCAACGACAAACATACCACTAAATAAAGCCGTAATACTAATCGCAATACTCGTTGTACCAATACTACTTGAAAATGAATGTTGAATTGTTGGCACTAAATTGAGTAAAGATTGCGCAAACAACCAAAATGTAATTACGCCGAGTACTATACCTAATAAAAGCTTATTATTTCCAGTGAATTGTTGTTGTTTCATTTCCATAATGCTCTCTCCTTAACTTAAGTAGTCTAAAACGACTGTCCCTACTGCTTCTGCAGCTACTAACATTGATGATTCATCAATTGTGAATTTTGGATGGTGATGTGGATAAATTTTGCCATCTTTAGGTGCAGCGCCTGAATAAAAAAATGTACTTGGCAATGTCGCTGCATAGAAAGCGAAATCCTCTGAAGGTGGTTGAGGTTCACAAACTTCAATACCTTGTATATCATCTGCATCCGCTTCTTTAATTGTTTGTGCAACATATTGTGTAAATTCAGGGTCATTATATAATGCTGGATAATCCTTTTTAAATTCGAACTCACATGTAACGCCAAACGTTGATTCAAGACCTTCTACTAAGCGTTTCAATTCTTTTTCAATTGTGTCACGTGTGTCATCAGTTAGCGCTCTTACATCACCTTCAAGTTCTACCGCATCTTTAATAACATTAAATTGACCTTTACCATCAAATGAACCGATTGTAATAACGCCCGTTTCAAATGGACTTAAACGTCTTGATACAATCGTTTGTACTTCCGTAACAAATTGAGCACCTGCAACGATCGCATCGTTTGCCATATGTGGTGAAGATCCATGACCACCTGAACCTTGTACTTTTAATTTAAAGTAAGCACGTCCAGTTTGTACAAAGCCTTCTCTATAGAATACTTTTCCTGCTTCCATTGTGCTCATTACATGTGCACCTAACACATGGTCTACACCATCAAGCACGCCATCTTTAATCATGCCTTGCGCACCACCTGGAGGCATTTCTTCTGCTGGTTGATGAATAATAATAACTTTACCTTTAAATTGATCTTTTATTTCTATTAATGTTTCACCTAAAATCAACATATAAGCTGTGTGTGCATCATGGCCGCAAGCATGCATAACACCTTCATTTTTTGAAGCAAAAGGTAAGCCCGTAGCCTCTTGAATTGGTAAAGCGTCAAAGTCTGCTCTAATCGCAATTGTTTTACCAGGTTTACCACTATCTATCGTCACTTTGACGCCATTAGGTCCTACATTAGTCTCTACTTCGCAATCTTTATCTTTGTAGAAATCAGCAATATATTTTGGTGTTTCCTGTTCTTTGAATGATAACTCAGGATGTTGATGTAAATATCTTCTTATTTCAATCATACGTTCTTCTTTTTCTTGTAAAGTGTTAATTAATTGTTTATTCATAATTCATCTCTCCTCACTTATTATTGTATCGTTTATCTCTAAATTTAATATTCAATCGTTGTCCTATTTAGCACTAAATTTATTTATTTTTGAATTAAAAAAGGATAATGACAAATATTAATGATTAATTTTTGTCATTATCCAATTTATACATACTTATTCACTTCTATAATATGAATGGAATTCGTCATTACTTTTAAATGATAGGTAAGTGTTTCTTCTACCTCCACTTCTGCAATATCCAATTTAGGATATGAAATACGATTAACATAATCAATCGTTTCCTGATCCATACCATATGTTGTATTGTGTTGTTGCCATACCCGATATAAAGCACCGTTCTCTTTATCTAACGTGTAGTGTTTAATTTTATATAGCCCACTTTGAAGTTGATTAATTTCTATTTTAAAATTTCTCTTTTCCATTACATTCGGCTGCTCTGAAATCGTGTAATAAGGATTGTAATGATCCGCATCCCATACAACAATTTGAAGATGTGTATCGTCGCCAACAACCATACATTCTTCATTTCTGAATCTTACATTATTTTGCAACATTCTAAAGAAATTACTTGTAAAGAATGCAGGGCGTTTACCATCAAATTGATGATATAAGTCAATTCCCATTAATTGATGTTCATTCATGACACCATATTTTTGATGTAATTCATAATTCAGCCAATAACCCACCGTACAAACTTTTTCATTAATATCTAATAATTGTTTAAATATAATACCCGCTCTAAAATATTCGCCATTAGTAAGATTTGAATTACCAGTTAAGGTATTCCAGTTGAGTAACATTAGTGGCATATCTTTCTGCTTTTTCGGTAGCCATTCGACTAACGCTTCTACTGTCTCATTGATATGATTTTTAGCATACTGATACTGTATATCTTCAGAAACTTCTAAATTGACTACGTCATTCTGATTAGCTTCAAACGCTAACATATTAACTTTTTCAGGATGATCTTTAAATAGTAACTTCAAGTTATTTTTTTGTTTACTGAAATCTTGATAATTTACAATAAATTTCACGTTAGATATATAACGATTAAAAACCTCATATAATTGAGTGTACTGTTTCAGGTCTATGGCGTCTATAATTACTGAAAGTTGCATTCTACTGCTATGTGTTGTCATATTTATAAAATGTTTAAGAATCTGTACCCATGTACCACAATACGCTTGAAATGCTATTGCACTATGTGGCGGTCTCAAACGAATACTCAAATGTATTTGATGGTTCATTAAAAATAACAAACACTCATCTAAGGTCATATATTGGTGGCTATGCGGAATAATTTCATCAGATGCAACGACATGTTCTCTCCAAGAAGTATCATTTACTAAATCTTGTACCAATACAGTATCTAAACCAACTCTATCTTTCACTTCCAATATTTGCTCTCTATAACGATGCACGCGCATATTGACGATACTTCCAATTTGAACGATATGATTGTATTTATTTAAATATCCAAGCCTGTCTTCTAATTGAATATCGATTTCTTTTTGGGGTTCTGCCGAATGAATGACGACATCCATTTGATTATTCACATATGACGACAAATATTGAATATATCTCTTAATACTTTGCTTATTTAGGGGTTTCATTTTCAACTGATTCAAGTCTTTAACTTGAAATTCCTTACGATAATCACCCGGTGTCATGTGATACCATAATTTAAAATGTTTCGCTAATGACGTTGAATTAGAAAAACCATTCTTCATTGCTATGTCAGTAATTGAAATATCACTATATTTCAAATCATGTTCAGCATTTCTTGTTCTCACTTTATTAAGATAACTATTAAACGACGTTCCTAATTTTTTCGTGAATAATCTAGAAGTGTACGAACTAGACAAATTAATATAGTCTGACAAATCATCCAAACCAATACGTTCCATAAAATGTTGATTAATAAATTCTGAAGCGAGACTAGCAAATACATCATCTTTATTATGTTCATGAATCAACTCTTGTCTAGATTGATAGGGAATAAATTTCACCAACATTTCAATTAATTGAATCATCATTTGATCCATGTGTAATTGATGAAACTTCCCTTTTCTTAAATAAGTAATCCCTATTTTAGCTAACAATGTTTTGATATCATCATGTATTTTTTTAGATACTTCTTCAAAATGAAAATAAATATTCTTATCTTCAATGTAATGAGAAAAATAATTATTAGACAGTCGGAGCGACATATAACTTACATCTGAATCTTCTAAAATCAAAAAGTTTTGATAGCTATTGATTAATATTAAATCTCCAACATGATAGTGCTTATTTTGATTTTCACTCTGACATGTGACGTTACCTTTTAAAATTAAATTTAGCGATAAATAATCAGAAGCTATATCTTCCTTTTTAGTGTCGAACGTGATTTCATAATTAGTATTCAAGAGGTATTTACCCGCCCTTCTCAATCACTTCTTTCAATCTATAATATCAAACTTTGATGACTAAGAAGGGTTTAATAACGTGATATTGTACTGAATGTTTAAAATCAAAAGTTAAATAGTAAGGGGGAGTGAGTCAGAATTCATTTTGAATTCATTGTCCCACTCCCCCCGCAGGGATAACTAGAACTAAGAAAAGCTTGATTTAAACGCCTTCTCAATTCAGTCAGCTACTGTAAATTTGTAAAGTAGCATTGATTTATTAATTTTACTGGTTCTAGAGTATTAATATAGTGTTTTATAATTAGTGTTGGTAATATGGATCAAATTCCATTGCACCTGCGTTTTCATCGCTTACGCCATGTTTATAATAATCTACATATTGTGGTTCTAATGGTTTCTTACCACGGATGATATCTGCTGCTTTTTCAGCAAGCATTAATACTGGTGCATGAATATTACCGTTTGTTGTACGAGGCATAGCCGAAGCGTCAACAACACGTAAATTTTCCATACCGTGAACTTTCATTGTTAATGGGTCTACAACAGACATTGGATCTGAGGCAGGTCCCATTTTAGCACTACAAGATGGATGCAATGCTGTTTCACCATCTCTACGTACCCAATCCAAGATTTCTTCGTCTGTTTGTACTGATGGTCCTGGTGAAATTTCACCTCCATTATATGGATCCATTGCTTTTTGCGCTAATATATTTCTAGCTACTCGAATAGCTTCTACCCACTCTTGTTCGTCTTCTTTAGTTGAAAGGTAATTAAAGACAATACTTGGTTTTTCAAACGGGTCTTTTGATTTAATTTTTAAGCTACCACGTGAATTAGAATACATAGGACCTACGTGAACTTGGTAACCATGTGCTACTGGTGCTTTTTGTCCATCATATCTTACAGCAATTGGTAAGAAGTGGAACATTAAGTTAGGGTATGCAACTTGATTATTTGATCTTACGAAGGCACCGCCTTCAAAGTGATTTGATGCTGCTGCACCTTTACGCGCGAATATCCATTGTAAACCAATCCATGGCATACGTTTAACATCTAAGCTAGGTTGCAGTGACACAGGCTCTTTACATTCGTGTTGAATATATACTTCTAAGTGGTCCTCGAAGTTTTCACCAACACCTGGTAAATGCATTCGTGGTTCTATACCTTTAGATTTCAAGAATTCTGCGTCACCAATACCTGATAATTGTAATAATTGTGGCGTGTTGAACGCTCCACCAGATAAGATAACTTCACCGGCGTCAACAGTATGATATCTACCATTACGTTTAAATGTTACCCCTGTTGCTTTGTTACCATCAAAATGAATTTTAGTGACAAATGCACGAGTCTTAACTGTTAAGTTTTTACGTTTCATTGCTGGGTGTAAGTAAGCTCTTGATGCTGAAACACGACGACCATTATGCACTTGGCTATCAAACGGTCCAAACCCTTCTTGTCTATATCCGTTCACATCTTTTGTTTTATGATAACCCGCTTCTACACCGGCATCAAAGAATGATTTGAACAATGGATTTGTTGCAGGTCCACGTTTTAATTTAATTGGACCGTGATGTCCTCTGAATTGATCAAATGGTGTAGCACCGTATGTTTTCTCTAAACGTTTAAAGTATGGTAAACAATGTGCGAAGTCCCATGATTCCATACCTTCTGGTTCAGCCCATCCTTCATAGTCCATTGGATTCCCTCTTTGGTAAATCATACCGTTAATTGAACTAGAGCCACCAAGCACTTTACCACGTGCATGGTCTACTTTACGTCCCATATGCGGTTCTTCTTCCGTTTGATAAATCCAATCGTAAAAACGATTACCTGATGGGAACATTAATGCTGCTGGCATTTGAATGAATAAATCCCAAGGATAGTCACTACGTCCCGCCTCTAACACTAATACCTCTTTATCTTTATCTTCTGTTAAACGATTTCCTAATACTGATCCTGCACTACCGCCGCCAATAATGACGTAATCATATGAATTCTTTTTACTCATTATAAATTCGTCCTCCCTTAAATTGATTATTATGTCTTTTTATTTCATGTTTTAAGTTCGATACGTACAACTTTATAACTCAAATAAATAGAGTCGCATAGTTAATTAATATAACGACTCTAAAGCTCTAGCATGGACTTGTTATTTACTAAAGAAGTTGACTGGTTCTGGGTTTGTGTTAGTTAAGATGTGTTTACTAGTTAAGTACTCTTCCAAGCCTTCTTTACCTAGTTCACGTCCAATACCTGATTGTTTATAGCCACCCCAAGGTGCCTGTGCAAAGTATGGATGGAAATCATTAATCCAAACTGTACCAAGTTTTAATTTATTAGCTACACGTTGTGCTTTACCGATATCTTTAGTGAATACTGCACCAGCTAAACCATAAATAGAATCATTAGCTAATTTAATTGCTTCTTCTTCACTATCAAATCCTTCAATTGTCACAACTGGTCCAAAGACTTCTTCTTGAACGATACGCATTGAAGTATCACAATCTGTAATCACTGTTGGTTCAAAGAACAAACCAGCTTGTAAATCTTCTCGTTCTGGACGTTTACCGCCGATCGCGATTGTAGCGCCTTCTTCTTTTGCAATTTCCATGTAACCTTCAATCTTATTGCGATGTTCTGTAGAAATCACTGGCCCCATTTCTGTATCATCATCGAAACCATTACCAAGTTTAATTTTGCCTACACGATCGATTAATGCCTTTTCAAAGTCAGCTTTAATATCGTTGTGTACTAATATACGTGAACCTGCTGAACATACTTGACCTGCGTGGAAGTAACCACCATTTAACGCTTGATCTACTGCAACTTCAAAGTCAGCATCATCAAAAATAATATTAGGGTTCTTACCACCAAGTTCTAAAGCGATGTTAGTTACATGATTGGCGGCATTCTTCATGATATGTTTACCTGTTTCAATTCCGCCTGTGAATGAAACTAAGTCTACTTCTTCATGACCTGATAACGTATCTCCAATTTCTTCACCGCTACTTAATACTAAGTTGATAACGCCTTTAGGGAAGCCAACTTCCTCCATTAATTCGAATACACGAATGGTAGTTAATGGCGTAATTTCACTTGGTTTCATAACGAGTGAACATCCGGTTGCTAATGCTGGTGCGATCTTCCATGAGGCTTGAAGTAATGGATAGTTCCAAGGTGTGATTTGAGTAACTACACCTACAGGTTCTTTAACTACTTTACTCTCAGTGTTAGGAATTGGTGAATTTATCATTTCACCACCATCTTTATCTGCTAAACCTGCAAAATAAGTAAATACATTAGCTATATCATCCATATCCGCATATGATTCTTCTAACGTTTTACCAGTATCTAAAGTTTCTAATTTGGCTAATTCATCACGGTTTTCTGTTATTTTATCCGCAATTGCTCTTACTTTTTTACCTCTGACTTCACTTGTTTCTAGTGACCACTCGGCATCTTCAAATGCGCGACGTGCTGCAAGTATTGCTCTTTCTGCATCTTCAGCAGTACCTTCTGCAACCGTAAAGATAACTTCTTGGTTATAAGGATTAATAATATCTCTTGTATTTTTATTTGAACTTTCTACCCATTCACCATCGATATATTGACGATTAGACAATTTCTCTACAAGTTCCATCAAACTACCTCCGTTAAGTTTGTTAAATTTTTATTTAACGAATTTTACAAAACTAGATTATCACACTTTCCACAGTCTTGCAAACGACACATATCTGCACATTTTTTACATAAACTTGAAATTTTAGTATCAAAAGTGCTAATAATGAATATGCGATTTTGAAACTTTTCATCAAACACTTTATAATGATTTAGAATCGAAAAATGAACATCAACGTTTATTTCTCTTTTGAAAAATTACTAAGTAACAATGGAGGTGCACTATGGCACGTTCAACGAATTATGATCAAAAAATTGAAGAAGCAAAAGACCTTGTAATTAACTCAATCGGTGAAACGATGGATTTGTACGGTACGAATCGTAGCGTTGGTAATTTATACGGCACAATGGTCTTCGAAGGAAGCATGACGCTTGATGAGATGCGTGAGCATTTACAAATGAGCAAACCTAGCATGAGTGCTGGCGTCAAGAAATTACAAGAATTCGACATCGTAAAACAACAATTTACGCGTGGTAGCAGAAAACAACATTTTATCGCCGAAAAAAACTTCTTCCATTTTTTCCGAAATTTCTTTACACAAAAGTGGGAACGTGAAGTTGATACTAATTTAGAAGCGGTCGAAAAGGCACAATTACTGTTAGACGAAACATTAAAAAATGCTGACTTAGACGATCATGCTAAAGCAGAAGTCGATAAAATCCAAGCTCAATTAGATCACACTAAGCAATATTGTAAATGGTTAGAAAACTTAAGTAATGCCATTGAAAGTGGACAGATATTCGAACATTACCCAATTCCAGAAAAAGAAGATATTTAAAAAAGCTAGCAGATTTTCTAAAGTGTAAAACTTTGAAGAATCTGCTAGCTCTTTTTTATTTATAAGTTATCATCATCATCTGATTTTTCTTTAACTTGCACAATACGTAATGAACGTCTCTCAATTTCTTTATGTTTATCCGCTCTTGTCTCCAGTTTAATCCGATCTCTATTAAGCGTAATAATAAACGATATCATCATAAAAATAAATATGACAATCAACGGTACACTCGCCAGTATGGATGCTGTTTTTAATACTTCTAGCGCACGTTCACCACCAACTAACATAAGAGAGAATGGTAATAGACACAACGCAAATGCCCAGAATAAACGGTTAGCCTTTAATGGCTCTCCAATAACTTTTTTCTGAGATGCAGCAGCTAAAATATATGAACCTGAATCAAATGTTGTTGCTAAGAATAAGAATGCAGAAATCAAGAACAATACAACAATTAATGATGAAAATGGTAATTGATGCATTACTTGAATAATCGTTGCTTCAGTACCGTGTGAATTTAAAAAGTTAATAACATTAAATTCACCAGTAATTTGTAAATACACAGCATAGTTACCAAATATACCAAAGAACAATAGACAGCCTAATGTACCATAAATAATAGTACCTAGAATGACTTCTTTAAGACGACGTCCTTTTGAAATACGTGCGATGAACAGACCGATAAACGGTGCATATACTAACCACCATGACCAATAGAATATTGTCCAGTCTTGTGGGAAATTCGTTTCTTTACGTCCTTTAATCCCACCAAAAGGTTCCATCCAAGTGGCCATATGGAAGAAATCTCTCAGCATATTACCAAAACTTGTAATCGTTGTTTCCATAATAAATACGGTAGGCCCAACAATAAACACAAATCCTAATAATAAGAATGATAGCCATACGTTAACATCACTTAATTTTTGAATTCCTTTTTTCAAACCAGAATAAGAACTGACTGCGAACACCACTGTGATTGTTAATAAGATGATTGAACGCACAACCATATTCTCTCCATCGATGCCTGTAAGTTTCTCTATACCAGCAGAAATCATTGGCACGCCAAGTGCGAGTGATGTTGCTGCGCCTCCTAGTAAACCAAAAATAAATAATATATCCACTAATTTACCTAAAAATTTATCCGTTTGTCCCTTTAAAACTGGACGACATGCTTGACTGATTTTATAAATTGGTTGTTTCTTAACGAATACTAAATAACCAATAGGTAATGCTGGCAACACATAGATTGCCCATGCGATTGGTCCCCAATGGAACATCCCATATTGCGTTGCATATGTAAGTGCTTCATCTGACATCCCTTTTGCACCATTCGGTGGTACTTGATAATAGAATGCCCACTCAATGACACCCCAATATAAAATATCCGATCCAATACCTGCACAGAAGAGCATAGACGCCCAACTAAAGTTATTGAATTCTGGTCTATCAGTTGCCTTTCCAAGTGTTACATTGCCATAACGACCGAATGCAATATATAGTACAAAGAATAGAATGATTAATCCCATAAATAAATACACAGATCCAATTGAATTGGAAATTGCGCTATTGATATCGGTAATTACTTTTTCACTGGCTTTAGGGAATACCATCATCGGTGTAACAGCTACAAGTAATACGATTACCGTCCCTATAAAAGTCGGCCAATCCATAATTTTTTCTCGTTTCAATTATGTTCCTCCTCAAAATTGTTGTTTCGATAAAAATTAAAAACCACTTTCTTGTCACGGTTTATTCACATATTGACGATATCTAAAATTAAATAAAAATGGAAATTACCTTCAAATTATCCTTTCCTATTTATTGAATAAATATATATTTCAGACATATTTTAAAGCTTTAAAAATCGCCATAACAACAGTGTTAAATTTAAACTTAACGTATTTAACAAATTTTATATTGTATTAATTTTGCATAATAATACTGTTATTATGAATTTATAT
>NODE_10_length_21876_cov_5.258406
GAATGATATAAAACAAAAAAAACCAGTAAATGTATCTATTAAACACATTTACTGGTAATATATCTAAACGCTAGAAAGTAATTAGTTAATCAATGAGACAATCATTTACATGCTTATTAATTAGAATTTCCATATTGTTGTAGTTCGTTAATATCAACGACAACATTATCCATGCGCTTAGCTGTTTCTTTAAGTGCATTTCTTGCAACATGATTACCCGGATCTAATTTCAAAATTTGTTTAGCAACTTTGAAAGCTTCCGAATCTGTAATAACAGGTTCGGGAATGGCATGTAATAACAACATTTGTAATAGACTCTTAATTTCTTTACCATTCGTCAATTGAATGGACGCTTGCGCATGGTAATAAGCAGAATCTAATGCCCCTTCTATCTCACTTAGAGGATAGACAAGTAATAGAAATGCTAAATCATGCAATTCAGACGTTTCTTCAAATTTAATCATATCTAAAATACAAGTATAAAACATCATGCTTTCATTTTCATGTGCACATGAAATGTAGGCTTCTTCAAAATCTAGAAAGTCTGCTTTGGCCATTAGTTGTCTAACTTGTTCAAATTCTCCACTTAAAACGTATTCCTTGATGCTGTTTTGCATGACCTTGCCCACCTACTCTTTCGCTTTACTATAATAATCTATTTTATCACAATCATTTGTCATTTTCATTTTATAAATTACTTATTTATAAAATTTATTTTGCGCATTTATTTGATTATTATATTTACGCACATTATTTAAACATTAATCAAATGTATTTTCTTTAAAAGAAGTTTGAGCGACTTCTTTTATCGCTTCATCAGTTGTTCCGCCAACTGAGAGTTTCACTGCAGCAGTAAAACTACCTTCAACTATTGGTGCATCTATCTTCTTAATATGATGTGATCCTTCATACATCTCAATTGCTAAATCTAAATTCATTTCAGAAGAACCTAGATCATAAAAACACAATGCGTCATCATCTAAGTTATTGATAATATTTTGAATATCATCAAATGATGTACCTATGCCTCCATCGACACCGCCGTGAGCTACAACGTTAACATCTTGCGCCATCTGATTGAGCAAAGCTTTAGTACCATTCGCAATGTCTTCACTATGGCTAATAATTATAATTGTTGTCATTCAATGTCATCTCCAATCAGTGCACTTAATACGTAAACCATACTTTGGGCACCAGGGTCGATATAACCTATTGAATCCTTTTTAAAGTATGCTGCACGTCCTTTTGTAGCTTCTATCTCTTTCGTATCAGTAGCAAATTGTTGTAGTATCTCTGACGTAATTGTTTCATCATTTTCTAAAGCTTCACGCGCTCGATCTACAACATCAAACATCGTCTTCTCATCTCGTTGTACTTTACCTCTCTGCGCAATCGCATTAGCAAATTCAGTAACAACAGCTTTTAAATTTTCTTTGTCCATTTCATCATTAACAACATTAGCCATTTTAACAAAGCTAAATCCATATAATGGACCAGATGCACCACCAATATTTGACATTAATGCCATACCAGTAGATTTAAATAGCGATGACATACTACTATCATCTATCTTGTCTTTCAAACTTTTAAATCCACGCAACATATTGACACCATGATCGCCATCACCGATTGCTCTATCTAAATCCGTTAATAATGTTTCTTTCTCTGAAAACACTGCCTCTAAATTTAATAATCGTTGTTTCATATCTTTAACATCCATTTTTAATCACCTCAGTTGAATGTAGTTTTCTTTTTAAAAGTAGCGAGACGTAGTAGGTGCTTGTAAAGCTTTGAGTAGTTCTTCATTATTAGGAAGTAGTGTGATTGAAAAACCTTGCATATCTAATGAAGTCATATAATCACCAACAAACCATTGCGCCACATCTCTATTTTGCTTTTCTAAATAAAGTGAGCAATATTTAGTCACAATATTTAATTCTGATAGTGGTGTACCACCCATTCCATTAACTATAACGATTAAAGATTGCTCTTGATTTTCTTTAAGTAATCGACTTAATAACCGTTCAACGATACTATCGATTTCTTCATAGTGTATTCGTTCAATTCCTTTTTCGCCATGAATACCTATCCCAATTTCTATATCCTCATCATTAATATCAAATCCATATTGGCCTGTTGTCGGAACCATTGGTGGTGTCAGTGCCATACCAATACTTTTAATTTGTGAAACTAATGCTTCAGCTTTTTCTTTAATTTCCTGTAGAGCTAAACCTTGTTCAGCTAGGTAGCCTACATATTTATGAACGCATACTGTGCCTGCAACACCACGTCTTTGCGTTTCTTCAGACACTGATATGTCATCTTTAACGACAACCATCTCTACTTGAATATCTTCCATTTCTGCCATTTCTTGCGCCATTTCAAAGTTCATTACATCGCCAGCATAATTTTTAACAATTAACAACACACCATCACCAGTATCGACAGCCTTAATTGCTTCTAACACTTTATCAGGAGTTGGTGAAGTAAATACTTCTCCGCAAACTGCCGCATCAAGCATCCCTTGCGCAACATAACCTGCATGAGCCGGTTCATGTCCACTACCGCCACCTGAAACAATCGCTACGCCTTTAGATTTCTTTTTACGTCGCACGACAACAGTTTCTGCAATGATTTCGATATCATTATTTGCTATTTTTAAGCCGTCTAACATATCTTTTAAAAAGTTTTCCTTTTGTTTTATTAGCTTTTTCATATGCAACTTCCTCCTTTGGCCTATCAATTTAATTATAAATCAAGCACAATGTATGCGCTATCATTTACATATAAATCGACTTTAATAAAAAAGTGGAAATGGAACAGAATTTATCCTTATTCAAACACAGAGAATTTCAGCGTAAAATTCACTACTAAGGTCTGTCCACTCCCACGAAGATTACTATAATCGTAAAAAGTTTAATATTTAACTAATTAGAAATTATGTCTTGCATATATTTTATACTTCAGTATTACTATTTAATTCATCAATTTTTAAATACTCTTAGATTTATACATTAAATAAATGAAATAAGGTGCGCCTATAATAGCAACTACAATACCAGCAGGTACCCCTGTCGGTTCAAGGATGACTTTACCAATAGTATCTGATAAAACGAGTAAGAAAGCACCTACGATAATTGAAATTGGTAAAAAGAGTTGATGACGTGGCCCAATAATTGATTTTGCAATATGTGGCCCCATTAAACCAATAAATGCAATAGCACCTACAACAGCCACGGCAATTGATGATAAAACAACAGCAATAAAGAATAGAACTACACGTTCTTTTTCAATCTTAACACCGAGACCTTTAGCAATGTGTTCATGTGTATTAATTAAATTCAATACATTAGATTTATATAATAGAAATGGAATTATAATGATTAGCCATGGAATAGTTGCAATGACAAATGTCCAGTCATCGCCCCAAATATTACCAGCAAACCAAGTAGCTATAAATTCTGACTGATCTTCATTAAATTTAGACATAAGCGTAATAGAACCACCATATAAGGCTGTCTGCATGCCTACACCAATTAGCACCATACTTGAAGGTGTAATGCCATCTCTCTTATTCACACTAAATAAAAAGATAACAATTGCAGTAGCTACACCACCAATGACACTAATCACTGGTAACACATACACAAAATTATCAGGGTTAATTTGTCCTATTGAAATAAATAATGCTATTGCGAAACCACCGCCAGCATTAATACCTAAAATACCTGGCTCCGCAATTGGATTCTTAGTGACACTTTGAATAATAGCGCCACTTAAACTTAACGCAGCACCTGCTAAAATAGTAATTAACATTCTTGGGAAACGAAATTCCATTAAGATTAATTGATCATAATATTCACCTTGACCTATGAGCGTCTTTAAAAAATGATCAACCGGAATTTTATATTCTCCTGAAGACACACTCCATGTACATGCGGCTAATAATAATATTGAAAAAATTACTAAAGTAACGATTTGTTTTCGTCTTAATTTAGGATGAATCATATTGTGCGTCCTCCTCTTTTAACTAAGTATAAGAAGTAAGGCACGCCGATAAATGAAATGATCGCTCCCACTGGCGCTTCACCTAACATTCGTGCTACAGTATCAGCTAAAATCATAAGTAAACCGCCTGTTAAAGCTGTTAATGGTAATACCTTTGAATAGTCTGTACCTACTAAGAATCTGACAATGTGAGGTACCATCAAGCCAACAAAGGCAATTTGTCCTACCATTGAAACGGCTACCCCCGCTAATATCATAGTTAAGAATAAACTTACTCCACGAATCAACGTGATATTTTGACCCAAGCCTTTAGCAAGTGTCTCTCCTAAATTTAAAATCGTTAATTGTTTACTCATTGCTATGATGATAATAATAGCAATGATAATAACAGGTCCGCTCCACATAAGTTGTTTCCAAGTCGTACCTGAAACACCGCCAGCAGTCCAGAAAGTAAGTGTTTGATTCAACTTAAATGTTAAAGCAATACCTTGACTCAAAGCTGTTAAAAGTGCACTTACAGCAGCACCTGCTAAAATGATTCTCATAGGATTGAAGCCATCACGTCTAGAGCGACCTATCGTTAAGACAATAAAGCCACCCAACATCGCACCTAAAAACCCTGCACACATGAGCATTAAGAATGGTGCTGCCGGATAAAAAGCAAATGTTAACGCCAATGCAAATGAAGCCCCAGAGTTTAAACCAATTAAACTTGGATCTGCAAGTCCGTTTTTAGTTACGCCTTGAATAACAGCACCAGCAACTGATAATGCCATTCCAACTAATACCGCACCTAAATCACGCGGTATACGTATCTCACTAATAATATTATGTTGTTGATTTTTAGGATTATAATGAAAAATAGCATCCATAATAGTTGAAAAACTAATTTTCGCTTCACCTATCAAGATAGATACAAGCAATGCGCTTATTAACAACACAAAGACTAAAATAATATAGCCAATAAAACCTATGTTTACTTTTTTATCTTTCTCCATCATGATAAAAATTCCTTTTTCTTAGTTTATCTATATATTATGAATAATTACGTTCGAATAAGTCATATGTCACTAACAGTGGTTTACCTGTACGAGGGTCCGTACTAAGTACGACATCGATATTAAACACTTTTTCTAGAATATCTTTAGTCAACACGTCTTCAGTAGCGCCACAAGCAATGATTTCACCTTTCTTCATTGCGATAAGATGATCAGAAAAACGAATAGCCTGGTTAATGTCGTGTAAGACCATAATAATGGTACAACCTTGTTCTTTATTTAATTGTTGAACTAATTCTAAAATTTCTAATTGATGTGAGATATCTAAATATGTTGTGGGTTCATCTAGGAAAATAATGTCTGTTTTTTGAGCCAATGCCATTGCAATCCAAACTCGTTGACGCTGACCACCACTTAAATCATTAATAGAACGATGTCTAAATTCAGATGTGCCAGTAACATTTAAAGCCCAATCAATCTCTTTTTTATCTTCAGCAGATAGACGGCCGAACCCTTTTTGATGTGGAAAACGACCATAAGATACTAATTCTCCTACTGTAAGACCATCTGCTACTTCTGGTGTTTGTGGTAATATAGCAATTTTTTTAGCAATTTCTTTAGTTGATTGCGTATGAATATTTTGACCATCTAATTGAATTTCACCATTTTTGATTGTTAATAAGCGTGACAATGCTTTTAATAATGTAGATTTCCCACAACCATTAGGCCCAATGATAGACGTAACCTTGCCATCAGGTATTTCTACATCTAAATTGTTAATAATCGAATGATCCCCATATCCAATTTCCACTTGTTGCGCTTTTAAACGATTCATGCTTTCCCTACTTTCATAATAAATAACTTTATATACGATTGAGTTTGTCAATTGATAATAATTATCATAGTCAATAGATGTATTATAACATCTTTGTAAATAACTGACTATTTGTAATCGACAAAGCAAAGGTTAGGTATTTCATTAATTGATGTCGTCATAACACTTTCACCAATATATTGAAACACCTAACCTTATTCATTCTCATTATTCATCCACTAAAAAGCCATTGCCATATACATCTCTCACATCATGCACAACTAAAAAGGCTTGATTATCAATCTTACGTATAATTTTCTTAGCTCGAGACACTTGTGTTTTTGCAACAACAACATATAATACGTCTTTTTCTTCACGACTATAATAGCCTCGACCATCTAATATAGTAAGGCCTCGACCAACTTGTTCATCTATTGCTTTAGCTACTTGGTCAGGCTTACTTGAAATAATCGTCATTGCTTTTTTAGTATTTAAACCTTCTATAACATATTCCATAACCTTCGTACCTATATACAATGAGATAACTGTTACTAAGGCCATTTGCAATGGTAATACTGTTAATGATATGAGTACTACAATCAAATCAAAAAACAATAACGCATATGCAGTACTTACATCTAAATATTTATTAGCAATTTGTGCTAGTATCGTTGTCCCTGCAGTTGTACCACCAGCTAAAACAATAATACCAATGCCTAACCCAACACAAGAGCCACCAAATATAGCGTTAATGATGACATTTCCAGTTTCGACGTGCCAAGACTCAGTTAAACTTAAAAACACTGAGATAAGTACAGTTGCCACAATAGTTAATAACATACTTTTCTTACTTAAAAATTTATACCCTACAATGATCAGTAGCGCATTTGCTACAAAGTTCGTGATGGCTGGAGAAATGTGAAACGCATAATATAATACGATGGCTATACCTGTTACGCCACCTTCTCCTAAATTACCTGAGATAATGAATGCATTAACCCCAGCTGAAAATATGAAAGAGCCTAGTATAACTAAAAGTAAATCTTTAATATTTTTATTCACATACACCAACCCCTTTTAATGTAATATCATTAAAAAGGTTATCACAATCACTAGTGAAGCTACAATATGCATTTCATAAATAGTCTATATCTATATCATTTTCAAGGAATATTTCTATTTCACCATGAATAAGTGAACTAATTTAAAAACAAATATAAATTTTCTGAATTTTTTGTTTACTTCGCCAATTACATTTGCTATAATGTGTATAACTTCTTAATAAGAGAAGTTATCTCCTTTGTGTTGTTTATAGTAACAAAACAAATTTTGCTCGAAGTACTGTGACAGTACCTAGTCCTTACCGTTACAAGTACATTAATATTCATTTCCCATAAAAACCAAGTATATAGGGTGTCTCCTCACCCTACATACTTGGTTTTTATCATGTTAATTAAAATCTACTGAAATTATTAAAAAAATCGTGGAACGAAATTCAAATTGAATACTGCTCCACGATTCTTTTTAATTGATAAACATGTTATGTATCTTCTTACCAAGCAAATAATCCGACAAACGCTGCAGTAAGTAATGATACTAATATACCTGCTAATAACATCATAGGTACGTATTTAGATACAAAATCTGATGTTTTTTGATCGACAATCCCTTTTAATGTTCCGACAATCATTCCGATTGTAGAGAAGTTAGCAAATGAAACTAAGAATGTTGAAATAACAGCTCTTCTGTGAGGGCTATATGAATCAACGACTTTACTAATTTCACCCATAACTACAAATTCATTAGTAACAATCTTCTTAGCCATTTGTTGAGCAACAATCCATGCTTCTCCCCATGGCAAACCAAGTAAAAGTGCAAATGGATACATGAATAAACCTAAAATTTGATTTAAACCGAAACTACCTTTTACGCCTATCCATCCACCAACTAGACCTGTAATTAAGTTTATAAAGCGATCAATTAAGTCTGCTAAAGCAACAAAACTAATTACAAATGCAATAATGATTAATACTAATTTACCTGCATTAAGTACAGAATCACCTAAAAATGAGAAGAAAGGTTGACGTTTTACCGTTTCATTATTTTTGATGCTATAAATGATGTCTTCTTGTTCTTCAACACTAACCGGATTCAAAATTGAAGAAACAATTATCGCGTTGATAATATTTAGTGGTATCGCAGTTAATACGAGATCACCCGGTATCATTTGAACGTATGCACCAACAATAGCTCCAGAGATTGAACTCATTGACATCATAGCCACTGTTAATACACGCATTTCATTCATACGTTTCAATTGTTCGTTTGATACAGCTAAAGCTTCAGTATTACCTAAGAACATCATTTCGATGCCAAAGAATGATTCAAATTTAGGCTGACGCGTAATTTTCGCTAGCACCCAACCAATACCACCTATAATTTTAGGTAAAATATTGAAATACATTAATACGTCAAATAATGGTACTACAAGCAGAATTGGGAAGAGTGCGCTAATCGCCATATCCATCTGTTTACCGCTAGTGAAACTGCTGAATGCAAAGCCTGTTCCAGTATGCGCTGATTGAATTACCCATGCAATTGCTGAAGCTAATCCTTCTACAATCGTTCTCCCGATTTGGAAATAGACGAAGAACCATGCTAAAAACAAGTTTAATACTACAAGAATTAAAATAGATTTCCATTGGATGTTTTTGCGATCTCTTGAAAATAAAACTGCAATTCCCAAAAATGCAAGTAACCCAATGATGTTAACCAATAAAAACATAAGGCACCTACCTGATTAATTTTTTTGCCATTAATATCATAGCATGTCTATACAACAGAACCGTACTTTATTCACTAATTAACCCCAAAAGTTCTGTTAATAATATATTTTTAATTATACCATGAGGTAATGTTCGAGAAAATAAAGATTTTTTAAATAGTACAATAGAAAGCACTAGAGTTAAATTTACTGCTCTAGTGCTTTCTACTTTCAATTTAATTATGATTTTTTCTCAATATCTTTATAAATATAATCACCAATATATTGAGATGCTTTTCCATTTTCTATAGAACAAAAATCATTATAAAATGATTCTATCTTATCTTGATATTTCACTTTATGTTGATCAATTTGTTTTAACTCTTCAGCTAATTTAAACTCGTCTGTAATAATTTCACCTGGTAGGTCGTTCATGTAATCCATATAGAAACCACGAAGTCCTTTATCATATTTTTCGATATCGTATGCAAAGAAAAATTGTGGACGCTTCAAGATACCAAAGTCAAACATAACAGAAGAATAATCAGTAACTAATGCATCAGAAATTAAGTATAATTCCGAAATGTCATTATAATTTGATACATCAATCGCAAAGTCATCATATCCATGTAAATCTAAAGCATTCGCAATTAGATAATGCATTCTTAATAAGATGACATACTCATCTCCTATTTCTTTTTGAAGATTAGCTAAATTAATTTTCAAATCAAATAAGTATTGTCCCTTTTTCACAAACTCATCGTCTCTCCAAGTTGGAGCATACATGATAACTTTCTTATCTGCAGGTAAATTCAAGTCACGCTTAATTTGTTCAATATATTCAGTGTCATTTTGACGGTTAACTAATACATCATTTCTCGGATAACCAATCTCCCATATACGGTCTTCATCCATCCAAAATGCTGATTTAAAAATATCAGAAGAGTATCTATTTGGTGATACTAAACGATCCCAACGTGATGCTTCAGCATAGAAGTTCTTCTTATAGTTTGCAGTTGTCGTGCCAGGCATTCTAACCACTTTCATATCATTAGCTAAACGTTTTAATGGTGTTCCGTGCCAAGTTTGGATATACATTTGATTCTCTTTTTTATTTAAATATAAAGGTAATCTAGCGTTTGTAACCCAATATTTCGCTTTAGCATAGGCATCATAATAAGCTTGAGATCCTTTTTTCACTTTAGTAGCATTACCTGGAATATTGTTATTTTCTGGTTTTGAAAAGACCCAAATATAATTTAAATGAGGATAATGTTTTTGCATGTATTCATAAATATATTTAGGACTATCGCTATAATTTTTACCACCAAACGCTTCAAATACAATTGTATTCGGGTCAACTAAGTCTTCATTATCACTCAGTTGATATTTTGAACGTTCTTTCATCTTGCTATTTAACACAATATTTTTAACTAAACGTGTTTTATTTCGTAAGTCATTAACATATTTGGCATTTTCAACATCATCCATTGATAAGAATAATATTTCTAAATTGTATAATACTTTCCCATCTTTTAGGATGTTCCATTTTAAAGCTTTAACAATTTTAATAAGCGCATCTTCAAGTGACACATATCGAGATTTTATATCTCTAAGTGCAGGATCAAATCCACTTTTAATTTCATTTTTCATTCGTTGAATGAGGAAATTTTTAATTCGCTTATCATTCGTTCTTTGCATAGCATCAAAGAAACTATTAACATGATCTTCAAATTTATTTGTAAAATCTTGATCACTTAATGTATTACCATAAAATGGATCGTATACCTCACCACGATAATAGAATGGGAAGTTGGTAATTCTAACAAAACGCTCCGCATATTTTAAATACTCAAGCACAAATGACGTATCTGCATAAATATCTAATGATTCATTAAATTGAATCTGATGCGCTTTAATAATGGCATTTTTAAATAGAATATTACATGCTGATTCTTTTCTCAAAATTGCATTTGGACTTTTTTGATGAGAAGCATATTGCAAACGTACTTTATCTTTATCTACATACTGTGGTCGTTGACTTCTAAATTTATGAATTGGTGCAATCAGTGTATCTAAACCATTCACATGTTGAAGATAGTAATCAACAGCATATGAGGCCAATTGATCATCGGCATCTAGGAATAGTACGTATTGACCATGTGCTTGTTCCAAAGCTACATTTCGTGCATGTGCGTGTCCAGTATTCTCTTGCAATTGAATGAAGTGAACGTCTTTATCATATGATTTTAATGCTTCTTGTAAGATTTCTGTTGAGCGATCAGTTGAACCATCATCGACAACAATAATGTCAAAATCTTGATTTCTCTGGCTTTTTAAACTGTGAATACACTCACTAATATAATCTTCATTATTAAAATACGTAATAATAATCGATAATTTATTCAATATATTTCTCTCCAATTTTTCTATTTATTCTCCGCATGTGTAACGTCATCGATGAGTGATTGATAATTGTTTGATGCTTGTTCTACACTAAATTTTTCACTTAATTTTACATCTTTGAAATGAATATTTCTAGCCATTTCCATTGCATCCGCAAACCCTTCGATGTCATCTTTTTTCACAAGTATACCATTTTCATGATTAGTAATTAACTCACTCGGTCCATAACGAACGTTATATGAGATAACAGGGCAACCATAGTTAATACTTTCCATAATCGATAACCCAAAGTCTTCATACCGACTTGTCAATAATGAAGCTATCACTTTTGAAAAGACTTCTTTAGGATGATTAGTGTGTCCTTTGAATATTACTTTATCTTCAAGTTGAAGTGTTTTAACCAATTGCTTCAATGTGTTTAAATTACCCTCTTTATCTTTTCCATATACAAGCAACTTAGATGAATAACCTTTTTTCAAATAAATATCAAACGCTTTAATAATATGATCAATTTGTTTTTCTTGAGCCAATCTACCAATAAAGCAAAATTGATCTTCAACCTCATCTCGACGATTCGATTGCGCTATGCTGACAAAATGAGGTATGACATCTATTTTATTATCATCTATGCCAAACTGTGATTGAATATCATGTTTTTGGTATTCTGTTAAAACTATATATTTATCGATTATTTCTTGTTTATCAAGTGCTAATTTATATGAATGACAAACTTTATTACCTTGTATATGATTGCTATGAAACATTAATATGCGCTTAATGTCATTTTCGCAATCAATCAATGGTCTGTCGAGTAAACGTGCATCATTAAATACAACACTTCCATTAGGTAAAACATGATTATAATAATAAGTAAATAAAGCTTTTTCATTATTAAAGGTGCGCGTCTCACCACGCTTTGTTAAATGTTCAATATCAATCAATTTGTTCTCTTCATCATTCGTAAAATGTTTCTTTAAATACACGTCACCCTTTTTATCATAATATTCTTCCTTTATTTTGATTGCCGTTACATCATCAAAATAATCAATCTTATGTAATCTGCCATTTAACGTGAATGCCTTACGTTTAGATACCTTTTGTGAATTAGGATTGATTGTATCTTCAAACTTCATAATCTGTTTGTTCGCATAGTATTTGCGAAATAATACATGAACATTATCTTATAATATTTAACGTTATCCCCTTCTTGAATGGCCTCTAATCCACGTATCTTAACTTTAGTTTGAATTGGTAACTTTCTAAATAATTTGGGTTCAACAGGTTCCTCTAGTAGATTATAATTCGCAAGCCAATCGTATAAGTTGTCTAATTTTGTATTCTCAGTTATTAATTCTTTATTTCTAAAAATTCGATATACATTTTTATAATTAGCGTTATAGTTAGTCGTTAGAATTGTAGAAATTTCTCCCAATTGAGTTTCTAAAAACTTTACTCTATGTAACAAAGATTTTGTCCTTCCACCATGTGTAGGAGGTAAAGTGGAAGTTATTGTATATAACATAATTATGCTCCAATCTTAAGTTTTAAAGTGTGAGACTGTATACTCACATACGTCATTTAATTATTGATGATTATTTCACAATTAACTACATAAGACAAAACATATATTTCATTTTTCTTTTTAAAAAAGTAGTTGGAACAAACTTAAGTTCCAACTACCTAATATTCATTACTCGGTTAAATTTTGAGTAGTAACAAACTGATGGTATTTTTCGTGATTTTGCATTAATTCAGCATGTGTACCTTCACCCGTTACCTTACCTTGATCTAGGAAAATGATTTTACCTGCTTTTTTTATAGTTGAGAGACGATGTGCAATAACAATAGTTGTTCTTCCTTCCATAAGAATTTCTAATGCCTCTTGGATTTTTTGTTCGCTCTCACTATCTAAATTTGCCGTAGCTTCATCTAATAATAAAATATCAGGATTTTTCACAAAACTGCGTGCAATATCGATACGTTGTCTTTGACCTCCAGATAACTTCAGACCACGTTCACCTACTAACGTGTCATAGCCATCATCAAACTGCATAATAAAGTCGTGACAATTCGCTAACTTAGCATACTTAACCAATTCCTCATCCGACACTTCACGGTTTATACCATATAAAATATTGTCACGTATCGTACCACTCATCATAGAATTCGATTGCATTACATAACCAATCTTGTTTCGCCAATTTGTAATTGGAACATCATAAATACTTTGCGTTCCATATTTAATATCTCCAGATTCAATGTCATACATACGTTCAATCAAATTAAAAATTGTACTTTTTCCTGAACCCGACGGACCAACAAATGCGCTCACCTCTCCTTGAGGTATAAGGAAAGATACGTTACTAAGAATCGTTTTAATATCATATTTAAAATCAACATTTTCAAATGACAATTCACCATCGTTAATTGAGATATCTTCTATAGGTTGTAAATCTTCCATTGGTTCAATAGGTTCTTGCATGATTTCAAAGATTCTACTACTTGCACCAACTGCTTTTTTATAATCTGTAACTAAGGTTGAAAGATTCATTAATGGCATCGATAACTGCATCACATAAAAAATCATCGCAATTAACGCACCAGCTGTTATCGCACCTGTAGCTATTCTAATAGCACCAAAACCTAATATAACCGCAATCATTAATAACATAATCACACTTGAAATGGGTTGAATGACAGCTGTAATTTTTGCTTGTCGCAGACCTAAATTATAAATTTCACGTAAATTACTATGAGCGTTGTTTAATTCTTGTCTTTCTGTATTCGATACTTTTACTAATCGCATCTCAGTTAACACACGACCTAGCAATCCACTAAAGTTCGCAATTTCAGTTTGCGTATTCATTGATATTTTTTGCATTTTGCGACCTAATGGAATCATTATTGCCATAAATATCGGAATTGCAATAAATGTTAATAATGTCATTTGCCAGTCCATAATGAACAACATAACTATGGATCCAATGAGTGTAATTACTGCGGGAAGTAATTGTGGCAATTTCTGTGAAATAAATTCATTTATAACTTTAGTATCGTCTGTCAAACGACTCATTAACTGCCCACTTTCATTCTTATCGAAAAAAGGCATTTTTAATTTAATGATATGTTCCCAAAGTATTGATCGAATATCGTAAATCATTTTTTCACCAATTTTACTTAGTAGATAAATACCAATACCACTTAGTAGTGCATTAGCTATAAATATTCCTGCAAATAAAAGAACGATATTCCAGTTGATAGTACTTGTTGAGAATTTATCAACTAATCGTCCGGTAAATAGCGGAATTAACAGACCACTAATACTCCCTAGCGAAGAAATAATGATTGCCGCAATAATCAGTCCATATGGCCACGACAATCGTTTAAATAAGAAAAATAACGGATTTTGTCCTTTCATAAATTAGCCCTCTTTTTATATTCATTTTAAAATTTTAATTATCTTATTTTCCAAGTATAAAGCTTTAACAAATAAATTCACATTATCAAATTTATATGATAAAATATTTTAGTTGAAATTTTGAAAAAGGAAAGATAAGAATGAAACGAAGCTTAATAATTACCTTTGCTCTACTTTTAACCATTGTTATTATAGCACCTAACTCCTACGCTTCCGAATATGAACCAACACCTACTGAAATTGCTAGACAATATGGTTACCCGAATGTAACAGATGCCTATCAACCTGAAGGTAGCATAAATGTAAGTCAAACCGGGCAAATTTTGTACGACTATCAATCTAACCAAAAATGGTACCCCGCTTCAATGACGAAGCTAATGACAATGTATCTTACACTTGAAGCCGTGAATAAAGGTGAGCTTTCTTTAAATGACAAAGTACATATTACGGACAAGCATTATCGCATGTCAACTTTACCAGAATTAAGTAATACGAAATTATATGCTGGTGAAACATATACAATTAGCGAGCTACTCCAAATTACAGTTTCTAACTCAAGTAACGCTGCAGCTTTAATTTTAGCTGATGAGGTTTCGGGAAATGTGAATGATTTTACTGATTTAATGAATAAGAAAGCTAAAGCATTAGGCATGTCAAACACCCATTTCGTAAACCCAACAGGTGCTGAAAACAAGCAATTAAAAGAATTTGCGCCATCAAAATATAAAAACCAAGACAATACTACTTCCACTGCGAAAGACTTTGCAATTCTAGATCACCATGTCATCAAAGAGACTCCTAAGATATTACATTTCACTAAACAACTTGCTCCTACACAACACGGTGTCACATATTATACATTCAATCATTCATTAGAAGGAGCCAAAATGAGTTTGCTAGGTACAGATGGTTTAAAGACTGGCTCAAGTGATGTTGCAGATTATAATCACACGATTACAACTAAACGTAACAACTTCCGCATTAACCAAGTTATTATGGGAGCAGGAGATTACGTGAATTTAGGTGGAGAAAAGCAACGTAATATGATGGGAAATGCCATGATGAATCGTTCTTTCGATCAATACAGTTATAAAAAGGTACTTTCAAAAGGCACACATAAAATCAATGGCAAAAAATACTATGTCAAAGATAACTTATATGATGTAGTACCTAAAGGTATGAATAAAAAAGATTATAAATTCATCGTTAAAGATGGTTCAATACATCTTGACTACAATCGCCAATTTCTTACAAAAGATGATGGACCTCCAAAAGTTGAAGTAACGAAACCTCTATTGCACAAAGCAAATACCATTGCTCAAACGACGTGGAAAGAGCATCCAGTGGTTACCTTTGTCGCATTAGCCTTATTAGCAATTGCATTTATACTTATGGTACGTTCAATTATTCATTTATTATTTAAACGTAAATAAAGTGATTGATAACTCTTTAGCTATATAGTAACAATATCTTTTACTTTCAGTATTAATATAAGGAACCTAAGTGCTATGTCACTTAGGTAAGAAATTCTAAAATGTAAAACAATTAAGAATTTCTTTAAAGAACTGCTATAGAGACGTCACCTCAGGAACGCGAAACAACTTAAGTTAAACAAAGAAGCCAGCAAATGAATTCAAAAAGTTCATTTGCTGGCTCTTTTAATAGGATTAAGACCTTATATTTTTAATTATTTAGCGTCTTTGCCATATAATTCTTGTTTAATCTTAGTTGTTGAAATACCTTCAGTACGTTTTAAGTATACGACTTCACATTTATCTTTTAAGAAGTCGAATTCACCTTCCCAGTCATGTCCCATTACAAAGACATCTACCTCAAAGCGATCCACGTCGATTTCTTTTTGACCCCAATCATTCTCAGGAATAACTAAATCAACATAACGAATTGATTCTAACATCATTTTACGTTGTTCATAATCATAATATGACTTTTTATTCTTAATTTGATTGAATTCATCTGAAGATAAAGCAACAATTAAATAATCGCCCATTTCACGCGCTCTTCTTAGTAATTCAATATGACCATAGTGTAATAAGTCATAAGTACCATAAGTAATAACTCTTCTCATAAACGCTATCTCCTTAACATAGTTTTTAACATTTTTTCATAATCTTAATTTAGCATAAATAAAATTTACATACCATTAATTTTATAAGTTATACTACACTATCTCTTTAAAGTACGCTTAACTAACTGTTTACTGCTAAATGCAAATTTTTTGGGCATAACTTGTGCTTGAAAACGAAAGTATCCTGGTCTTCCAATACCAACATCGATAAGCGTTTGACGCCACTTCTCGTAAGTGTCACGTGTCCAATTTGTTGCACCTTGCTCAACTGCTTGAATGATTCTAAACAACGCATCGCCTGAGTAGTTCGTATGTTGCATATCTTTAATGTAATGCGTGACCTTATCAATAAATTTAGGTGTAACTTTACTACATTTTAATAAATAAGCTTGAATAAGATAACTAACAATTAAATCATCCATTCGATAACTATAGTATGCTTTCTCATTTGTTAAAAGTAGCATTTCCATGACGCGCTGACGTACTCGTCGAGCATCTTCAATATAAGATATAAATGTATCAGCTCGTTTATCTGTGATTGAACCTTCTTGCTCATTATAGCCATATATAATGAGTGGTAGTAATTGGATATCGCGTGCTGTTAAATAAGCTCGTGTGACAAAGGTATGCTCTTCACAAAACACAACGTCTTCATCAAAACGTAATGCACTAAATTTAGAATTAAATAATTTTCCACCAGGCCCAATAGATTGTAAAATTTCAGGCGCTTCAGCTAAAGATACTAGTGATTCACGATTTATTTCCTCATGGGTCGGTATAATTTTCCAATCTCCTTGGACACCTCTACCAATTTGACCAATGACGATATCAACCTCTTGATTACGTTCATAGTAATCTATCATCTTATCTAGTCTACCCGGTAAAAATTGATCATCTGCATCTAAAAACATAAATGCTTCAACATCATCAGACATTGCAGCTAATCCAAAATTTCTACTTGCTGCTGCACCTTGATTATCTTGATTGTAAATCATGATATTTTTAACTTCTTTTTGTAATTGAGTGAGCTCATGTCTTGAATGGTCTGTAGAACCATCATTTACGCAAATGATTTCAACCTCATGTGTTGTATCGATAGATTTGATTGCTCTACGTATTGTCTTTTCTGCATTATATACAGGTATTATGATAGCTATTTTCATCTTTTCACCATCTTTTCAATAAATTCTGTAACGCGTCGAACACTATCTTCACGATTATACTTATGCCAATTTTTAAATAAAGGTTTGAACAAGGCAATATCATTTCTTATTTTTAAAATTAATTCTTCTTCTGTTGTTACTTTATATTGTTGTGGAATTGCTTTATAAAATTGGTTTAAGCCACGAATTTTATCATATTTATGCTCGTCGTACACATAAAATAATGTTGGTTTGTCTAATAAACTCGCCTCAATAGGTAATGAACTATAGTCACTAATAATCACATCCGCCATAATCATCAATTCTTGTGTAGTGGCTATAGATTGACTTTTTGAAATAGATGGATGTAATTGATTAATCAATGTGTACTCGGGTAGCGCTTCTTCAAAGCGAGCAACATCTATTTGTCTATTATTTTCAGAACCTTCACGATAAGTGGGAACATAGACCACCAATTTTTTATGAATATTATAATGCTTTTTCAAACGTTCTTGCTCGGCCTTAAGATTGAATTTTAAATATTGTGATAGACGTGGTAAACCGAGTGGCAATAATTGATCTTCAGTAGCTTCAAATGACTCTTTAAAACATGTCCCCATCTCTTTACCACCAATAATATAATAATCAGTCGCTTGATACACGCGTTGATATTGTCTAACCATGGTTACATTATTCAAATCAACTTGATGATCAGTCAGCCCAAAATTTTTCAGTGCGCCAGATGCATGCCACGTTTGAATAATCGTTTGTGCTTTCTTCTTAGTATAACCACCTAGCATTAAATAATACGTATCGATTAAAATGACTTTCGAACTACTTAATGCTTTTATATGTTTGACGATATATTTGTTTCCTGCTGGTATAAAAGTTATGTTGTTAAGATGTTCCAACCTATATTGTTCTTCAAATTTTGCAATTACAGTTATTTTGTAACCTTTATTGTCTAATTCATTAATAATCGGCATGACATCCTCAGGAAATGTCATGAGTACCGTAATTTGCTTTTTATCAACTTGTCTCCTTTTGTAAATAAAATTCAATAACGTAATCATCAACATATATACTTTTTTAATAATTAGTCGCATACATTTACCCCTCATATTTTCATTATAAAAATTATAAATCAAAAATTGTCATTATGCTGTATACACAAAATCCTTGATAAACGCATCAACATTTATCAAGGACTTTAAATTATAAGAAATCTGCGAAATGATCGCGATATCTTCGATGTAAAATTGAACCTAGCACAAAGAAAATTAAAATAACTATCACGTTATATAATAATAATTTCCAATGTTCTATAAAGTACCATTCGTGGAATAAAATCGCTGCACGATATGATTCAGCCAAGAAATAAACTGGATTAAATTTAATAATTTCACCAATTGTTCCACCAATACCTGAATCTTTAGGTACCCATAGAATTGGAGACATATAGAATAAAATTCTTAATAAAGCCTGCATGATCATTTGTGTATCCCGTACAATAATGCCGAGTGTCGACGTAAATAATGCAACAGATGCTGTAAAGAAAAATGTCATTGGTACATAAATTAATAATTGTACAATATGAATTGAGGGGAAAATACCATTAACGATACAAATTCCTATAATAATTAACAATAAACCTATATGACCATAAAAACGACTGGTTACAGTGTAAGTTGGTATGATAGAGAGTGGGAAATTCATCTTCGCCACTTGATTAAACTTCATAGATACTGATTTAGTACCTTCAAGGATACCTTGGTTTACGAAGAACCACATACTAATCCCTACAAGTAGCCAATAAATAAAAGGTATGCCATGAATAGGTTGGTTACTTCTAATCCCCATACCAAATACAAACCAGTAAACCATGATTTGTAATGCTGGATTCAGTAATTCCCATGCTACACCAAGATAGTTATTCGTATTCGTTATTTTAATTTGGAATTGTGCAAGTCTTTGCACTAAGTAAAAATTCTTAATATGTTCTTTAAAAACAGATCCTACTGCCGACATTGAAATTAACCACGCTTTCAATTAAATATCCACAATGTGTTTACATTTTTTATTTAAAATTAGGATAACTACATTATATATAACATTTTCTCAAAAGTTTAATATAATTATTACGTACATATAGTATTATTTTATATTGTAGAGAAGATTACTAGAAAATAAGAACCATAACTATGGACTTCATTTTCCAAAAAAAGTAAAATCTACTTATTGTTTACAAAAAGTTATTCAAAATCTCTTATACACTTTACACTAGGTTAATAAATTTAACAACTATTGTATGATGTATTATAATCTATATAAGTATTTATAAGGAAGGAAATATCATGAGCGTATCTGTAAATATAAATAATGTGACAAAAGAATATCGCATTTATCGTAATAATAAAGAACGCATTAAAGATGCCTTAATCCCTAAAAATAAAAATAATACATTTTTCGCTTTAGATGATGTCTCTATAACAGCTCACGAAGGTGATGTCATAGGTTTAGTCGGCATTAACGGCTCAGGTAAATCTACATTGAGTAATATGATTGGTGGTTCTATTTCCCCAACTTCTGGAAATATTGAACGTAATGGTGAAGTCAGTGTCATAGCAATCAATGCAGGTCTGAATGGTCGTTTAACTGGTGTAGAAAATATCGAATTTAAAATGTTATGCATGGGATTCAAAAGAAAAGAAATCAAACAACTTATGCCTCAAGTTATAGAATTTAGTGAACTCGGCGAATTTATCCATCAACCTGTTAAAAATTATTCAAGTGGTATGCGTGCTAAATTAGGATTCTCGATTAACGTTACAATTAATCCTGATATCTTAGTCATTGACGAAGCATTATCAGTTGGTGACCAAACTTTCACTCAAAAATGCTTAGACAAAATTTATGAATTCAAAGAAGCGAATAAAACGATTTTCTTCGTAAGTCATAATATTCGTCAAGTTCGTGAATTTTGTACTAAAATTGCCTGGATTGAAGGCGGAAAGCTCAAAGAATACGGAGATTTAGAAGAGGTTCTGCCTAAATATGAGCAATTCTTAAAGGACTTCAAGAAAAAATCAAAAGCTGATCAAAAAGCATTTCGCAAAGGTTTAGATGAAAAACGCTTTATTGTTAAATAGCGATAATCAAGATAAAAATTTAAAGGCGGATTCAGTCCTCTCGACTTGAATCCGCCTTCTCCATATTTAAAATAATTAGTATCAGAATAGATACTTATTTTTTCTTTTTCATTTTTCGTTGTACTTTAAAAACTTTAAACATAAACTTAGGAATGCTACGCATACGTCCAATACGTTTCCAATCGATTAATAAACGATATACCCATTCAATATTTAATTTAATAAATAGTTTAGGTGCGCGTTTTTTTGTGCCACTATATATTTCAAATGAGCCGCCCACACCCATCATTACAGTTCTTTTAAAGGTGTGTCGATGTTTTTGAATCCACTCTTCTTGTTTAGGGAAACCCATCCCTACAAATATATAATCAGGATCAAAACGTTTTATGCGCTTGATTACCGTCTCATCATTTAAATCTATATAACCATGATGGTAATCGAATTGCGCCTGAGGGTATTTGTGTTGTAAATTTTTATGTGCTAGTGTGACTACTTCATTTTTGGCACCAAGTAAATATACTTTTTGATAATTTGTATGGGCAATCTTTAAACAATGTTCCATTAATTCAATGCCAGGCACACGTCGTTTTAACGGTGTTCCTAAACGATTTGATGCTTTAATAACACCTGTGCCATCCGGGACAACAAAATCCGCACTATTAATTAACTGTTTATAAGTACTATGCTCTGACGCATAATCAACGATTTCTGGATTAGCTGTCACGATAAACAAATTATCCTCAGTCTCTTGTGTGAAAAATGTTTTGACATGTTCAATCATATCTAACATGGTTACATTATTAAATTGAACACCTAAAATATCCACTTTAGTCGCTGTTGTCTCTTTTTGATCATGCATTTAAGTAATCTCCTTACTGTCTAAACAATTTTCATATGCATATATTATATGAAAATAGAATCATAATAAATAACTATGTAGTTGTCTACATATATTTTCAAATGATTTATCTTCTTTTTTTAAAGTTCTCTCATTAAAAAATACATCTAAAGTCTAAACGCTAAATCATCAAATTTACTTTATAATAAATACTATAATCTTACACTCGACGAGGTCAACTATGGCCTATTTA
>NODE_11_length_21771_cov_7.609293
CATTAAAAGGGTATCTTTTGGTTATAGAAATTATGATAATTTACGTAATCGAATTATTATAACTTCGCGACTATTTGTCTCAACAACAAAAAAAGAGATTAAACAACTTAAAGTTGCTTACTCTCAATATTTGGACTCATCAGTCCGATTTGACGTAGAGCCATATAAATAACAATAACCTGTGACATTCGAAAAGTCACAGGTTCTATAATTAAATAAGTTTACACTTAATTATAATTTGAATGATGAAGTATCAATTTTAACTCCAGGACCCATTGTTGTAGTTACAGCAACAGATTTGAAGTAAGTACCTTTAGCAGATGATGGTTTAGCTTTAGCTAATACGTCTTGTAAAGTTTTGAAGTTTTCAACTAATTTTTCATCGCTGAATGAAACTTTACCGATTGAAGCATGTACAATACCTGCTTTTTCAGCACGGTATTCAACTTTACCAGCTTTGATTTCTTCAACAGCTTTTTTTACATCCATAGTTACTGTACCAGTTTTAGGATTTGGCATTAAACCTTTAGGTCCTAATACACGACCTAATTTACCAACTTCGCCCATCATGTCTGGTGTAGCTACTACTACGTCAAAGTCGAACCAACCTTGTTGAATTTTTTGTACGTATTCAGATTCACCTACGTAATCTGCGCCTGCTTCTTCTGCTTCAGTGATTTTGTCACCTTTAGCAAATACTAATACACGTTGTGATTTACCAGTTCCGTTTGGTAATACTACTGCACCACGGATTTGTTGGTCATTTTTACGTGTATCAATTCCTAAACGGAAAGCAACTTCAACTGATGCGTCAAAGTTAGCAATGCTTGTTTCTTTAGCTAAGCTGATTGCTTCTTCAACACTATAGTGTTTAGTACGATCAACTTTATTAGCTGCTTCTTGATACTTTTTACCTTTTTTAGCCATTTATTGTTCCTCCTTTAGTGGTTTTAGCGGAATTTCCTCCCACGCTTACTTGTGCCTAACACAAGTTAAGAGCAGATAACAGATGAATGTCTAATGTTTGAGTAATCTTAAGAAAGATTACTAGTCACCCAGACTAATCATAGACAATATTGTCGTTGTCATTTCTGTTACCTGCTATCGTCTATCAGTTTATTTCAAAATTAAACTAACTTTGTATTCATTAATTATTGTACAGTGATACCCATACTACGAGCAGTACCTTCGATAATACGCATAGCCGCTTCTTCGTCTGCAGCGTTTAAGTCTTGCATTTTAGTTTGAGCAATTTCACGTACTTGATCTTTAGTTACTGTAGCAACTTTAGTTTTGTTAGGTTCACCAGAACCTTTTTCTACGCCAGCTGCTTTTTTAAGTAGTACTGGAGCCGGTGGAGTTTTAGTAATGAATGTAAATGAACGATCTTCATAAACACTGATTTCTACCGGAATGATTAAACCTGCTTGTTCTTGTGTACGTGCGTTGAATTCTTTACAGAATCCCATGATATTCACACCTGCTTGACCTAATGCTGGACCAACTGGTGGTGCTGGGTTCGCTTTACCTGCAGGAATTTGTAATTTAACTACTTTTTCTACTTTTTTAGCCACGATGTGCACCTCCTTGATATCGTGATGTGGTCACAGGGCTCAGTTTTGCCCTCCCACTCATAAACATTTCGTGACGAAATGAGCGCTATAAAAACGCGACCACATTATTTTAACACTGAACCAACTTAAAAAGCAATAGTAAAATTTCATCTTTTTTGTTGTTCAATGTTTTTCCAAAATTAATTGATTATAGTTTTTCTATTTGATCAAATTCAACTTCAACTGGTGTTTCTCTGCCGAACATATCAACTAATACAGTTAATTTAAATTTATCAGGTTCGATTTCTTGAACTTCTCCAACTTGATTAGCGAACGGTCCAGATTTAATACGAACTTGTTCTCCTACATCTAATTCTACATCGATTGTTTTTTCTTTAAGTCCCATTTGTTTTAAAATGAATCGCATTTCTTCAGGTAATAATGGGTTTGGTTTAGAACCAGCTCCAGCTGAACCAACGAATCCTGTAACACCAGGTGTGTTACGTACTACATACCAAGATTCATCAGTCATCACTAGTTCTACAAGTACATAACCAGGGAACGTTTTTTTAAGTTGCTTTTTGGCTTTACCATCTTTAACTTGTGTTTCTTCCTCCTCAGGTATGACAACTCTAAAAATCTGTTCTGTCATATTCATTGATTCTACTCTTTTTTCTAAATTCTTCTTAACTTTATTCTCATATCCAGAATACGTATGCACAGCATACCAACGCTTTGCGCCAACCTCTTCAGACATGTTGTCACTCCTTATTCTTATCTAAATAGTTCAATCAAATTCCCAATACCTATATCTAATACCCAGAAAAAGACCATAAAGAAGATTACTGTAGAAACTACAATTACAGTATATTTAAAAAGTTCTTCTTTTGTTGGCCAACTCGTTTTTTCCATTTCACTTTTAACGCCTTGGAAGAAACTGTCTTTTTCTTTGTTTGTGCCCTTATCTTTAGCCATCAAAATTACCTCCATACTCACAGTTAGTTAACCGTTAACTTTAATAGCAATACTTTCACTATTATTTAGACTCTTTATGAATCGTATGTGCATTACATCTCGAACAATATTTTTTTATTTCTAGTCTCGTTGCAGAAGTTTCTTTTTTCGGTACGTTATAATTTCTAGTACCACAAACCTCACAAATTAAAGGTACTTTTTTCAAATCAGTTCACCTTTGCTCATTTTAATACCAGTATACTATACATAAACCTAAGATTAAATGTCAAACAAGCGCCGCTATGTATAAGTTAATACAACCTAATAAAGACGCTTCAATAAATAGTATTTCATTTTCATTTTACAACGTTGAATACTATTGTAAACCACTTTATCTTTAATACCTAGCTGTTTTGCAATTTCACTAGGCGTATAATCAGACATTAGTAATTCAGCTACGTTTCGCTCGAATCGACTTAATACTGTTAAACTACTCGCTAGCAATTCTCGTTTCTCTTTTATCATACAAATATCTTCAATATATTTACTTGATTGATTCAATTTGTAGTCAATAACATAGTCATTAATGATGCTATCGTGCTTATCAGTCTCAATATATTTTCTTCTCCAAAAATCATTTCGCATCGATCGTACGATACAATTCAAATAGTGTTCAAAAGGAACGTCTGTACTAAAATCAAATGTATGAAGTGCTAAATAAATCCTGATTAAAGTTTCTTGTACTAAATCTTCAATATCTTCATTTTGTATTCCATAACTTTTAAATTTTATAAAAAGTTTAGGTTGTATGTGGTTTACTATATCTATAAATAATCTATCTTGTTCGTGACTACTACGACTATTTTGGAATGCTTTAAAGGTCTTCTCTAGTTGTATAAATTGATGCGCCATAAACCTTACCTTTCAAATTAAGTTAGGCAAAGTTTATATGAAGTCATTTTCAAAAGACAAGTGGACGATTTTAATCTTTATTATGATTTCCACGTCTAATCTTTTCAAATTCTGCTAACACATCATTCGATAACGAAATACGAGTTCTCGGTTTACTTTCTGTGAAATCATCTAATGACTTACTCACTGTGATTTCATTTTCTCTTAAATCACGCCACATCTCTCTCGAAGATACACGATATGCGCCAGCACCAAATATTGCATGTTGCTCGCTCATATCACTGGTTACAACGGTAATATGTGTCGTGTGCTTGTTATATAAATTATAAACATAACGTTCTATATAGCTATCCGCAGTCTCTTTTTCTTTTGTAAATACTGTTTTCACACCATGATAAATGTATTCTCTTTCTATACCTGATTGTTCATATGCATCAAACACACATACAATTTCATCAGCTACAACAGCATTATAGTTTGCTATAGCATCTAATAATTGCTCTCGTGCTTCTTGCAAATTATCTTTTGCAATTTTACCGAGTTCTGGTGACTGTCCAATCATATTGTAGCCATCAATTATCAAATATTTATCTTTCATGCGTTATCTCCGACTTGATGACGTTTACGATATACTTCATACATCATTAAACTAGCAGCTACCGATGCATTGAGGCTATTAACATGTCCAACCATAGGTATTTTAATGTAAAAATCACATTTATCTTTCACTAATCTACTCATGCCTTGTCCTTCACTACCGATAACGATAGCTAATGGCATATCCGCCGCCATATCTCTATAGTCTGTTGCATTATCCGCTTCAGCACCTGCTACCCAGTAGCCATGTTCTTTTAATTCGTCAATTGTTTTTGCTAAATTCGTAACACGCATAACTGGAACATGTTGTATCGCACCTGTTGATGCTTTAGCAACTGTTTGCGTTAACGCTACTGAACGTCTTTTAGGAATAATAACACCATCAACACCGCTAGCATCTGCCGTTCTCAATATAGAGCCTAAGTTATGAGGATCTTCAAGGCCATCTAAAATCACTACAGTTGATAAACCTTCTTTATCCTTTTGAGATTGAATAAATTGATCGAAATCAGCATATTCATATGGTGCAATAAGTGCAGCAACACCTTGATGAGGTGCATTTGCTAAATTATCTAATTTGGATTTTGGAACTGTTTGCACAATCAATTTTTGCTCTTTAGCATTTTGTAAAATATCATTGATTTGTTGCTTTCTGATTCCCTCTTGTATCCAAATTTTATTAATTGTATGGCCAGAAACAATCGCTTCTTTAACAGCATGCCTACCGACAATAACGATATCTTCCACTGTTTTCACTACCTTTCATTGACTGTTTGAACAATCATATCAAGTAAATTTTCCAATCTTTCTTCTTGATGATCTAAATATAAATATCCAATGACTGCTTCTAAACCAGAACTTTTACGATAAGTTTGAATATCCGTATTTTTAGCCTTAGTGTGACTTTTAGCATTACGACCTCTTTTAACAATATCTAATTCTTCATCCGTGAACCAACCCATTTCAAATAATGTTTCTAAAGTTTGCGCCTGACTTTTCGCAGACACATAACTTTTCGAAACTTGATGCAATCGATTAGGCTTACTTTGTAATTTAAGAACGATATATTCTCGCACGTGCTGGTCCAACACTGCGTCACCCATGTAGGCTAGTGTTAACGGGTTTAACAATTTAATATCCATATTATCCACGTTTAAAGCGTACACCTTGTGGCGTATCCTCTAATATAATGTTTTGTTCTTTAAGCATGTCTCTTATTTCATCTGCACGTGCAAAGTCTTTATTTTTACGCGCTTCATTACGTTCTTCGATGAGCTTTTCAATATCTTCATCAAGTAACATATCTGATTTATTACCTTTTAGTGGAACTCCAAGTACATCACTAAATATCTGATAAACTTCTTTGAATCGAGAAATGACTTGAGTAGATGTATTGTTCTCTAAAACATATTTATTCGCAAGTTTAGATAAATCGTACCAAGCCGTAACAGCATTAGCAGTATTGAAATCATCATCCATTACTGTCTCAAATTGCTCTATAATAGCATCAATTTGTTCGATATATTTAGATTGGTCAACGATGTCTGTCGCGATTGTTTCACGTTCTTCTATTAATTGATAGCTATTACGAATGCGTTCTAAACCACTCTTAGCTGCATTAACAAGTTCTAGATTATAGTTAATAGGACTTCTATAATGTACGCTAATCATGAAGAATCGCAGTACGTCAGGATCTACTTCTTTTATGATGTCATGAACTAGTATAAAGTTACCTAACGATTTACTCATTTTCTCGTTATCTATATTTATAAAACCATTATGCATCCAGTAATTAGCAAATGGGGCATGATTATGCGCTTCTGATTGCGCAATTTCGTTTTCGTGATGAGGGAATTGTAAGTCAGAACCACCAGCATGAATATCAATTGTTTTGCCTAGTTCATGAAACGCCATTACTGAACATTCAATATGCCAACCTGGACGCCCTTCACCAAAAGGACTTTCCCAACTAATTTCACCTGGTTTTGCTTTTTTCCATAAAGTAAAGTCTAACGCATCTTCTTTTTGTTCCCCAGCTTCTATTCTTGCTCCTACCTTTAAATCATCTAATGACTGATGGCTTAATTTACCGTAACCTTCAAATTTGCGTGTTCTAAAGTAGACATCGCCGTCACTCTCATAGGCGTAACCTTCATCAACTAGCTCTTTAATAAAATCAATAATCTCATCCATATGATTCATTACACGTGGATTCGAAGTCGCTTTCTTAACGTTTAATGCACCAACATCTTCATAAAACGCTTTAATGTATCTATCTGCAATATCCGGTACACTCTCATTCAATTCCTTAGAACGATTTATTAATTTATCGTCTACATCTGTGAAGTTTGAAACATAAATCACTTCGTATCCTTTATATTCAAAATATCTACGTACAACATCATAATTTATGGCAGGGCGTGCATTACCAATGTGAATATAATTGTATACTGTCGGACCACAGACATACATTTTCACCTTACCTGGTTCGATAGGTTCAAATGTCTCTTTTTGACGCGTTAATGTATTATATAATGTAATCATCTTTAATCTCTCCGTTCTTCGCTTTTTCAAGTTGTTTTTCTAGTTGCTTAATTTGTTCATATAAAGGGTCAGGTAAATTACGGTGATCAAATGTTTTACCGATACGTTTACCCTCTTGTTTAACAATATGCCCCGGAATACCGACTACAGTCGTGTAACTTGGAACTGATTGTAATACCACTGAATTCGCACCAATATTCACATTCGAATCAATTTGAATATTACCTAACACTTTTGACCCAGCTGCGATTAATACATTATCGCCAATATCAGGGTGACGTTTTCCTTTTTCTTTGCCCGTACCACCCAGTGTTACACCTTGATAAATAGTCACATTATCACCAATTGTACAAGTCTCACCAATTACTACACCCATACCATGGTCTATAAATAAGCGCTTGCCAATTTTCGCGCCCGGATGTATTTCAATACCTGTAAAGAAACGTGATACTTGAGATATAATTCTCGCCAATACATAGCGTTTCTTATTATATAATTTATGTGCAATAAGGTGACTCCAAACTGCATGTAATCCAGCATATGTTGTAATAACCTCAAATGTTGTACGAGCTGCTGGGTCTTGTTCAAATACCATTTTCACATCGTCTCTCATTCTTTTTATCAAGACTGTCGCCCCCTCAGTTTTTTTAAAAGTTTAAAAATTTCCAAATTTAATAGCAAAATACTTAAATACATTCTAAATAAAATAATTAGCGCCCCTAACACTTAAGATGCTAGAGGCGCTACTGCACGGTTCCACTCTGTATTCTAGATAAATGCAAGCTAGTATGTCTATATAACTATAGGTTACTAGATTCACTTTATCATACTCATTTACTATATTTAGTTGATTATACAAAGGTGCATTCAACATCGTCTATGGCGTACTCACAGCATCCGTACACTCTCTGATATCATAGTCCAATATTTACTAATCCTTCGCCTTTAAATACTCATACCAAAATGGCTTCGCCATCTTTAACTTTATCATATTTGCTTTAATGTAAAATTTCAAGTGTTAGATATGTTAAATTAGCATCTCATTCGTGCAACTTGCCTGATGTCCTTTACACGAATTTTTTCAATCGTGAAAGTACTTTATCTTTACCTAATACTTCAATTGTATTAGGTAATTCAGGGCCGTGCATTTGACCAGTTACAGCAACACGAATAGGCATGAATAATTGTTTACCTTTAATACCTGTTTCCTTTTGTACTTCTTTAATTGTTTTCTTAATGTCAGCCGCTTCAAATGGTTCTAAAGCTTCTAATTTACCATATAAATGTGTCATCAATTCAGGAACTTGTTCTCCATTAATGACTTCTTGTTCTTCTTCTCCTAATTCAGGCATTTCATGGAAGAACATTTCAGATAAAGGTATAATTTCGCCAGCATAGCTCATTTCTTTTTGATATAGTGCCACTAATTTGCGACCCCATTCTTTATCATCTTCACTTGGAGATTCTGGTATTAAATTAGCTTTAATAAGATGAGGCAATGCAAGTTCAAATACAGTGTCAGTATCCTTTGTTTTCATATATTGGTTATTAACCCATGCTAATTTTTGTCTATCGAACATCGCTGGTGATTTAGAAAGACGTTTTTCATCAAAGATTTTAATAAATTCTTCTTTAGAAAAGATTTCTTCCTCTCCTTCTGGAGACCAACCTAATAATGTAATAAAGTTAAATAACGCTTCTGGCAAGTAACCTAAATCACGATATTGCTCAATAAATTGTAAAATTTGGCCATCACGTTTACTTAATTTTTTACGTTCTTCATTAACAATTAGCGACATATGACCAAAGCGTGGCGCTTCCCAACCAAATGCTTCATAAATCATAAGTTGTTTTGGTGTGTTAGAAACGTGATCGTCACCACGAATAACATCGGAAATTTCCATGTAATGATCATCGATAGCTACAGCAAAGTTATAGGTAGGGATGCCATCTTTTTTAACGATAACCCAATCACCTATATTGTTTGAATCGAATGAAATTTCACCTTTAACCATATCATTGAACGTATACGTTTGATCTTGAGGCACACGGAATCTAATTGATGGGCGACGACCTTCAGCTTCAAACTGTTGACGTTCTTCTTCAGTTAAATGTGCATGTTGACCACCGTAACGAGGCATTTCACCACGTGCGATTTGATCTTCACGTTCTTTTTCAAGCTCTTCTTCAGTCATGTAACATTTGTACGCTTTATCTTCGTCCAATAATTGTTGAATAAGTGGATTATAGATATCACCACGTTCTGATTGACGATAAGGTCCATAACCTTTGTCTTTATCGATTGATTCGTCCCAATCTAATCCTAACCATTTTAAGTTATCAAATTGAGATGACTCACCATCTTCAAGGTTACGTTTACTATCCGTATCTTCAATACGCACTACGAAATCACCATCATAATGCTTAGCAAATAAATAATTAAATAATGCAGTTCTTGCATTACCAATGTGTAAATATCCAGTTGGACTTGGCGCATATCTCACTCTAATACGTTCACTCATCGTATTCACTCCTATAAATATTAGTTATGTTTTAACTTCGAATTTATACGCTTTATCTAATACAGGCTACAAACTTTACACTCTAACCGAGTCGTTCTACGCCAGTAAGAAACATCTTCAAACCATTAGAAAAAAAGCTATTCTAAACTATCATTTTAGACATGTTCCCGAATAACTTTCCACTTTACATTACCCTTAGATAAAAGTTCGCATTTCTTCATTATTGTAGCACTAAATCAATACTTTGATAAGTCACTTGTTTACGCTATAGATAATCATTAATTCATACATCTACTTTATGTAAATATGTTCCATGCTTCGCTTCTTGAAAAGAGTCCCCTCCACATTTAGCGTTTCACATGAAACCTAATCACTTACAATAATTTAATTTTTTATAATTGAACGTATCTTCTTAATCTCTAAGTTTAAAGAACATATTTATCATTACTCTGAATCGTCTATTTTTTTAGCGAAAATAATACGCCCTGATGATGTTTGTAATAAACTGATGACTTCTAAATCTACATGTTTACCTACAAGTGATTTCGCATTGTCAACGACTACCATTGTGCCATCATCTAAATAGCCTACACCTTGACCAGGCTCTTTACCCATTTTAGTCAATAGAATATTAATGCGGTCACCTTGATGAACATTTGGTTTAATTGCTTCAGATAAGTCATTCACGTTTAAAGCTTTAATTCCTTGCACGTGACATACTTTATTTAAATTAAAATCGGTAGTAATCACATGCGCATGATAAGTCTGTGCTAACTTCACCAATAATTCATCTATATCACTGTGAGACTTTTGTGGATGTATCACGCGTGTAGGATACTCTAAGTCGTATAATTCATTTAATATATCCAAGCCACGTTGTCCTTTTTCACGTTTCACGCTATCATTCGCATCAGCTACAACTTGAAGTTCATTAATAACGCCTTGCGGAATAAGGATTTCACCATCTATAAAACCACATCGAATGACATCTAAAATACGTCCATCGATAATTGCACTTGTATCTAAAAGTTTAGGTACAGCACTAATATTACTTTTAGACATAGAGCGTGCCATATTTTCCGGCAAGAACATTAACATTTCGTCACGCTTTTTTAAACCAAATTGGAAACCTAAATAACATAGCAATAATGTAATAATAAGCGGTACTAGATGATTTAATATCGTATTTCCAATCATTTCTAGAATAAATGAAGCCATAACTGATATAAATAATCCAATGATAAGTCCAAGTGTTGCAAATAAAATTTCAACAGCACTGCGCTGCATAATCCAATGTTCAATGGCTTTAAAAGTCTTCGTAACTTTATTAATAAAGAAGCCAAAAATCAAGAAAAATACTACTATTCCAATTAAGCCATCTATATAATAGTTATGTAAAAATGGGTAACCATTAATATTAAAATCCTTAAGTATTTCAGGTATTAGTAAAATACCAAGTGCAGCACCTAGAATAATATATATTATGATTACAATTCCTTTTAATACGTTCATAAGTCTCACCTCTTTTTCACTATATTTACGATTTGAATGCATATTTTAAAGCGTCATGTACTGTAGACACTCCAACTACTTTAATGCCTTCAGGAAATTGCCATCCACCGATATTTGTCTGTGGAATAATAACACGTTCAAAGCCTAATTTAGCTGCTTCTTGAACACGTTGTTCAATTCGAGAAACACGTCTCACTTCACCGGTCAAACCTACTTCCCCAATATAACAATCAAGCCCATCTACTGCTTTATCTTTAAAACTTGAAGCTGTTGCTACTATAACACTTAAATCAACTGCCGGCTCTGTCAATCGTACGCCACCAGCTACTTTTATGTATGCATCTTGTTGTTGTAATAAATAGTTTTCTTTTTTCTCTAATACAGCCATTAATAAACTCAAACGATTATGATCTATACCTGTTGCCATACGTCTAGGGTTATTAAATGTTGTAGGCGTCACTAAGGCCTGAACTTCTATTAATAGAGGTCGTGTACCTTCCATAGTTGCTACAATCGTTGATCCCGGCACATTGGTAGAACGTTCCTCTAAGAACATTTCTGAAGGATTATGAACGCCTTTTAATCCGCTTTGTTTCATCTCAAAAATGCCCATTTCATTAGTAGAACCAAAACGGTTCTTAACCGCTCTCAAGATACGATAAGCATGATGCTCATCTCCCTCAAAGTACAATACTGTATCAACCATATGCTCTAATAGACGTGGTCCTGCAATTTGACCTTCTTTCGTAACATGTCCGACGATAAATGTTGCAATATTCATTTGTTTAGCAATATTCATTAAACTCTGTGTACTTTCTCTTACTTGAGACACAGAACCAGGTGCTGAACTAATTTCTGGATGATATATTGTTTGAATGGAATCCACAACTAAAATATCAGGTTGCGCTTGTTGAACTGTTTGATGTATTACTTCTAAGTCCGTTTCTGCTAGCACATTTAAATTACTCGAATCCTCATCTAGTCGATCGGCACGTAGTTTAGTTTGATTTAATGATTCTTCACCTGTAATATACAGTACATTTAATTTTTGTGACAATGATGCACAAATTTGCAGTAATAGCGTTGATTTACCGATACCAGGATCTCCACCTATTAACACTAAAGAACCACTTACAATGCCACCACCTAAAACGCGGTTGAACTCTTTTGATTCTGTCTGAACTCTCGGTGTCACTTCATTCTTGATATCATTTAATTTCTGGACTTTCGCGCTAGACGTTGATGTCTTTACGCCGTGCTTAGGATTTGAAGCTTTTTCAACAATTTCCTCCATTTGATTCCATGACCCACAATTAGGACACTTTCCCATCCATTTTGGAGATTGATAACCGCAAGCCATACACTCAAAAATCACTTTCTTTTTGGCCAAAATTGCACCCCCGATTTTTCTTTGAACAAATCTATTTTATATGTAACGTTGCACAATGACAAATGTAAACTTAAGCAATTTAGTATAAATTTGGTTCTATTTATTTTTGAGATGATTAATACTTATAATGATTAAAATTAATTCATTGAAATCATTAAAAATTAAAGCTGAGACATTCGAGTATGATATGTCTCAGCTTATATTTAACATTAATTTTATTGTATTATGCTTCAGTTTCAGTTACTTCATTGCCTTCATCTGAAATACCATTATTTTTTTCATTGATATTATATTTAAATTCATCACCATCATGGTCGATGACAACTTCTTTACCTTCAATTTGGTTACCGTCTAAGATTAATTCACTCAAGTTATCTTCAACTGTTTTTTGAATAGCTCTGATTAATGGACGGGCACCGTATTCTGGATCATAGCCTTCTTCAGCAATTTTTTCTTTTGCTTTATCAGTTACAACAATATTAATATCTTGCTCAGATAGTCGTTGTGTTAGTTTATTAACCATCATTGTAACGATTTCTTTCAATTCATCTTTAGAAAGTTTATGGAATACGATGATGTCGTCAACACGGTTTAAGAACTCTGGGCGGAATGAATTTTTCAATTCTTTCATCATAGTCTTGCGAATTGTTTCATAGTCATGACCTTCAGAACCGCCACCGAAACCAGCAAAGCGTTGATCTTGTAATTCTTGTGCACCGACATTTGAAGTCATGATAATCACTGTATTTCGGAAATCAACTTGACGTCCTTTTGTATCAGTTAAATGACCATCGTCTAGAACTTGCAATAGAATATTAAATACATCTGGATGCGCCTTTTCGATTTCATCAAATAAGATAACTGAGTATGGTTTACGTCTTACTTTCTCAGTTAATTGGCCACCTTCATCATGACCTACATAGCCTGGAGGCGCTCCAACTAAACGACTCACAGCATGTTTTTCCATAAACTCACTCATATCAACGCGAATCATTGCATCTTCTTCACCAAACATTGATTCTGCTAATGCTCTAGCTAATTCTGTTTTACCTACACCTGTAGGACCTAAGAAGATAAAACTACCGATTGGACGTTTAGGATCTTTCAATCCTGCACGAGCACGGCGTACCGCTTTACTAATAGAAGTTACAGCATCATTTTGGCCAATAACTCTATCATGTAACGTTTGTTCAAGATTTAATAATCGATCCGATTCAGTTTCATTAATTTTTGTAAGTGGTATACCTGTCCAACCTGCAATGACTTCACCAATATCTTCTTTAGATAGAGAAGTGGATTGATCACCTTGAGTTGTTTTCCACTCATTTTTGGCATCTTCATATTGTTTTTCAAGTTTAGTTTGTTTATCACGTAAATTAGCAGCATTCTCGAATTCTTGAGCATGAACTGCTGCGTCTTTTTCATTTTTTACTTTTTCAATTTCTTGCTCAATTTCTTTCAAGTTGTTAGGTGTTGTATGACTTTTCAGTCTTACTTTTGAACTTGCTTCATCAATTAAATCAATTGCTTTATCGGGTAAGAAACGATCTGATACATAACGATCACTTAATTTAGCAGCCGCTTCAAGTGCTTCATCTGAAATATTGATGCGGTGATGCGCTTCATAACGATCACGTAATCCTTTTAAAATTGCAATTGTGTCTTCAACTGTTGGTTCATCAACTTGAATAGGTTGGAAACGACGTTCTAACGCTGCATCTTTCTCGATGTTTTTACGATATTCATCTAATGTTGTCGCACCGATACATTGTAATTCACCACGTGCTAATGCTGGTTTTAATATATTTGACGCATCGATTGCGCCTTCAGCTCCACCAGCACCAACTAATGTGTGTAATTCATCAATGAATAAGATTACGTTACCAGCTTGATGAATTTCTTCCATTACCTTTTTCAAACGTTCTTCAAATTCACCACGATATTTAGTACCAGCTACAACTGTTCCCATATCAAGTGACATCACGCGTTTACCTTTAAGTGTCTCAGGTACTTCATTATTAACAATAGCTTGAGCAAGACCTTCTGCAATTGCAGTTTTACCTACACCGGGTTCACCAATTAGTACAGGATTGTTTTTAGTACGACGACTTAACACTTCAATTACACGAGTAATTTCTTTATCTCTACCAACAACTGGATCTAACGTTCCATCTTTGGCAATGACAGTTAAATCACGTGCTAATCCATCTAATGTAGGGGTATTATTTGATTTATTTGCTGTAGCATTTTTATTGCTCATTTCAGGACTACCTAGCGCTTTGACGACTTGGGCACGCGCTTTCGTAATATTTAAATCAAGATTAGCAAATACGCGAGCAGCTACGCCTTCATTTTCACGAATTAAACCTAGTAATATGTGTTCTGTACCTACAAAGTTATGGTGTAACTTTCTTGCTTCATCCATTGAAAGTTCAATTACTTTCTTGGCTCTTGGTGTATAATGCAATGTTCCTGTTTGATCTTGTCCGTGACCGATTAATTTTTCGACTTCTTCAATCACTTTATCTTCGGTTATATTAAAACTTTCTAATACTTTAGCAGCAATACCTTCTGGTTCTTTCATTAAACCTAATAACAAATGTTCTGTACCTATATTAGAATGATTTAAACGTATTGCTTCTTCTTGTGCGTGTGCTAGGACACGTTGTGCACGTTCAGTTAATCTACCAAATAGCATATATTTTTGTACCTCCTATTGAGTATATTCTCTTAATATATTTGCTCTCTTTTCATTTACAGAGATTGTTTCATCTTCATCGTTATAGATAAACGCTGATTGAATACTTACCATTAATTCATTAAATTTAAAATCACTCAATGTTAAATACCCTAAATCGATACCTAATTTCACTTCACTTAAACGATAAGAAGCTTCTTCCATTGAAATGATCCGACTATTTTGTAAAATACCCAATGACCGATAAATACGGTCTAGCGTTTCTAATTCATTGTATTGAGTCAAACGTTCACGAATTTGCATTTCTTCATTTATGATTTGTTGAACAACTTCAGTTAAATTATCTATGATTTCATCTTCAGTCTTACCAAGTGTTAATTGATTTGAGATTTGATAAATATGGCCATAGACTTGCGAGCCTTCTCCATATATACCTCGAATTGTAAAACCGAAACGATTAATTGTCTGTGCAATACGATTCATACGTTTCATAATGGATAATCCTGGCAAGTGTAACATCACACTTGCTCGCATACCTGTACCAATATTTGTTGGACACGTAGTTAAATATCCTAAATGTTCATCATAACTAATGTCTAGTGATTGATCTAACGTATCATCAATCTCACTAGCTATGTTATATAAGTCTTGTAAAGATAAATCGGTGCCCATTGCTTGTATGCGTATATGATCTTCTTCATTAATCATAATGCTTATTGATTCATCTTTATTCAATAACACTGCTGATGCGGGTTGTTTAATCAGTTCAGGACTAATTAAATGTTTTGCAACAAGTTTCATTTTGTTTTGTTGATCCATTGTATCCAAACGCATTAAATCTAAATCAGGCAATACATCTTGTACTTCATTTATAACTCTGAAGCCATCTTGTTCTGATGGAAACATGAGTGGGTGAACGTGATTTTCTAAGTTTCTAGCCAATCGAATTCTTGATGACATAACAATTGGAGATTCTTCAGTTTCCTTCATCCATTCACTGATATGAGCATTCATATCACTCATTGCGCTCCACCCCGCTCTCGTCTTTCAATGCTTTTATTTCGTCTCTAACGATAGCAGCCTCTTCAAAGTTTTGTTCATCTATTAGTACATTGAGATATTTTGTTTTTTCCTCAATTTGTTTCTTGATGGCAAGTTTCTTATGAGAAGAACGAGGCGTTTTACCTACGTGTTCAAATTGTCCACCTTGTACGCGTCTTACTATATCTACGATGTCATCTTTGAAAGTGGCATAACAATTTGCACACCCGAATTTCCCTACATGCGCAATATCTTTTAATGTCATCTTACACGTTGGACATCGCTTCTCTTCTTGAAAAGCTACTTCATGGAAATTAATACCATGTTTCGTTGCCAAATGTTGCAATATTTGTTTGACGACAAATGCTTCTTCAATATCGTCTTGAAACTGAGAATGTGGGGATGGCGTTTCATTTTGTTGCCAAGGGTTTTCACCTTGAGCACATATAGAACATACCCATTTCTCAGAAGTGCCTTCTTTACTTTTTACTGTAAGTTTAACCTCTGCTTCATTTAAATGACAGTTTTCGCAAAGCACACATAGACACCTCGCTTTTCTATTAATAAAAATTAATGATTGGTAACAAACGTTTTAAAATATTCGCTCTAATAATATCTCGAGCAACAACATCCATTTTCAAAGTCTCACGATCAACTATAACTTGAATCATTCTTGCTTCTCTTTCACTAATGAGACCTTTATCTAGCAAACCATCTAAAATATAGTAAGCTTGTTGCTGGGAAATGGATGGCCCAATGATTTGCAACAGATGATTAATATACCCCGTTGCATCTTTATTTTCAATTTTGGTGATTCGGATATAACCTCCACCACCTCGTTTACTTTCTATTTCATAACCATGTTCGTTTGTGAATCTAGTTTTAATGACATAATTTAATTGAGAAGGTACACAGTCGAACCGTTGAGCAATATTTGCTCGTTGAATTTCTACCACGTCTTCATTACTTTCTTCGAATAACTTTTTAATGTATTGTTCTATGATGTCAGACATGTTGTGCATGATTTACCACCTCTTTTGACCTTCTTTGACTATATTATATGAGCATCTTTGACCTTTTTCAACCAATTTGTTTTTTAATTTTCTAAAATTATTGATGTTACATGTAAGAATTTATTGTATTATATTAGTTAAGTAAATTTAAAGGAGTAGAATTATGCATATTCTTATTGGGATTATAGGGATAATTTTCTTTTTGGCACTTGCATTTTTGTTTAGCTCTGACAGAAAAAATATCCGCTGGCAGTATGTTGGTATTTTATTAGTTATCCAACTTGTGTTCGCGTTTATTTTATTGAAAACGACAGCAGGTATTACAGTTATTGGGGGCATTTCGGAAGGATTTAACTACTTATTACAAAAAGCTGCAGAAGGGGTTAACTTCGTGTTTGGCGGATTTAAGTTTGTAGATCCTAAAAACCCACCATTCTTCTTCAGTGTGTTACTACCAATTGTATTTATTTCAGCATTAATTGGTATCTTACAATATACTCGAATCTTACCATGGATTATTAATGTTTTAGGATTCTTAATTTCTAAAATTAATGGTATGGGACGTTTAGAATCATACAATGCAGTTGCTGCTGCAATCTTAGGTCAATCTGAAGTATTCATTTCATTGAAACAACAGTTACCTTACATACCTAAACAACGTTTGTACACATTAACAGCTTCAGCAATGTCTACAGTATCAGCGTCAATTATTGGTGCATACTTCACATTGATTGAACCTAAATATGTTGTTACAGCTGTTGTATTAAACTTATTTGGTGGTTTCATTATTGCTTCAATCATTAACCCTTATAAAGTTAATGAAGAAGACGATAAACTATTAGTAGACGAAAGCGAAACTAAAAAACAGTCATTCTTCGAAATGTTAGGAGAATACATTTTAGATGGTTTCAAAGTTGCAGTAATCGTAGGCGCAATGTTAATTGGTTATATTGCAATCATCGCATTATTAAACGGTTTAGTAAGTGGTGCATTTAGCTTATTATCAGGCGGCGCAATTAAATGGGACTTCCAAACATTAATCGGATTTGTCTTTGCACCATTAGCATTCTTAGCTGGTGTACCTTGGGAAGACGCTGTTAAATCAGGTTCCGTTATGGCAACTAAATTATTATCTAATGAATTCGTTGCAATGCAATCATTAGGTAACTTAAAAGATATATCTGAACATGCGAAAGGTGTAACGTCTGTATTCTTAGTATCATTCGCAAACTTCAGTTCAATCGGTATTATCTCAGGTGCCATTAAATCACTTAACTCTGAAAAAGGTGATGTCGTAGCGCGCTTTGGACTTAAGTTATTATTTGGTGCAACATTAGTATCATTCATTTCAGCTGCAATTGCTGGTTTCTTTATCTAATATCGAAATTAAATAACCTAGAACTTCCAATTTATAAAGAAGTTCTAGGTTATTTTTTGCAAATTGAAGACTTTTAAAACGTCCCCAAACTTGCCATTATTCATTTATTTAACCATATGATCAATAAAGTATTGCGTTACTCTGTAGTCATCTGTTAATTCCGGATGGAATGATACGCCCAAATACTTGCCTTGCTTTACTGCTACAATCTTATCGCCAACTGTGCTTAATATTTCTACGCCCTCTTCAACATTAGCGATATGAGGTGCTCTAATAAATACACCTTCAATGTCTTCAGCAATACCTTTAATATCTAACTCTGCTTCAAAACTGTCTACTTGTCTTCCAAATGAATTACGTTCAACAGTTATGTCTAATTTCTTCAAATAGCCAGTTTCACCTTCGACATCTTTCGCTAGTACGATAAGACCTGCACATGTGCCAAAAATTGGTAAATCAGATTGTTGTAACTTTTCTTTAAATCCATATAAATCCATTAATCTTCGCAATGTAGTAGATTCGCCACCTGGAAGAATTAACCCATCTATCTCATCTAATTGTTCAACCTTTTTAACTGCAATACCTTCGTGACCACTAAGTTCAATATGACGGATGTGTTCACGTACGGCACCTTGCAATGCTAATACACCAATTTTCATATATTACCAACCACGCTCTTGCATACGTTCTTCTAATGAGATTTGATTAATATCTAAACCTTTCATTGCTGTGCCTAATTCTGAAGCTAATTTGCCAATAAGCTCATAATCTTGGTAATGCGTTGTAGCTTGAACAATTGCTTTAGCAAATTTCTCAGGATCTTCAGATTTGAAAATACCTGAACCAACAAATACACCATCAGCACCTAATTCCATCATTAAAGCAGCATCTTGAGGTGTAGCAACGCCACCAGCTGCAAAGTTAACTACTGGTAAACGTCCGTGATCTTTGATTTGTTTTAAAACTTCATAAGGCGCACCAAGTTCTTTAGCATAAGTCATAATTTCATCGTCATTCATCACAACTAAGCGACTAACTTCTGAATTAACTTTTCTCATATGTCTAACTGCTTCTACAATGTTACCAGTACCAGGTTCACCTTTAGTACGTAACATTGCAGCACCTTCACCAATACGACGCGCAGCTTCACCTAAGTTACGACAACCACATACAAAAGGAACCGTGAATTGATCTTTTCTTAAATGATATTCTTCATCAGCAGGTGTTAACACTTCTGATTCATCAATATAATCTACGCCCATAGCTTCTAACACACGTGCTTCAGTAATATGACCAATACGTGCTTTCGCCATAACTGGAATTGATACAGCATTCATAACTTCTTCAACAATTTTAGGATTAGCGCTACGTGCTACCCCACCAGCTGCTCTGATGTCAGATGGTACACGTTCTAAAGCCATAACCGCAACTGCGCCAGCTTCTTCTGCAATTTTAGCTTGTTCTGCATTAACAACGTCCATAATAACGCCGCCTTTTTGCATCTCAGCCATTCCTCGTTTAACTCGATCTGATCCTACGATTTTAGACATAAAATTAACCCCTTTTCCAATTTGATTAAATTCATTTTAAGTTATAAACTGATATTTAAAAAGGTACAATTTATTTATAAAATTAGGGGTCAGTTATTAAAATGAAAAAGCAAAAACTATATATATCACTTTATGAACAATTGAAGAACCAAATTATTGAAGGTCAATACCAAGCACAAGACAAATTTCCATCGAAACGCCAGTTAAGTGAACATTTATCTCTTAGTCATACGACGATTGAGCACGCCTATCAACTACTACTTGATGAAGGTTTTATATACTCTAAACCACGTTCTGGCTATTATGTTTCCGATATTCAGTCATTACCTGTCATCAATATTAATAATCAATTTATAGAAATCGAACCTAAGACACCTGAGAGTAAACAATACAAGTATGCTTTTAATTTAGCTGAAATTGATGCAGAATACTTCCCTCTCAACCTTTTCCGAAAGTATGCAAAAGAAGCCTTTGAAGATAATGAATTAGCACTTTTAGAAAAAGGAGATATCCAAGGGGAATTAAATTTACGACAACAAATTGCCCATTATCTATTTAATAGTAGAGGGGTTTCGTGTCATCCCAATCAAATCGTCATTGGATCTTCTACAGAGCAGTTGCTAAACATGATTACAGATTTACTTAAAACATCATCTTTTATAATAGAAAAACCAAGTTATCCGCCCATAAAACATGTTTTAGATAAAAACAAGCATAATTATATACAGGCAACAGTTGAAAAAGATGGAATTAATATGATTGACATCATAAATTCTAATAACGATATTGTTTATATAACACCGTCACATCAGTTTCCTACAGGATATGTCATGAATTTAAAGAAACGAACACAGTTAATTAAATGGGCACATCAACAAAATAGCCGATATATAATTGAGGACGATTATGATTCAGAATTTAGATATTACGGTAAACCTATTCCAGCTTTACAAAGTTTAGATAAAAATGACAAAGTGATTTATATTAGTACATTTTCAAAGTCACTTTACCCGAGTTGCCGTATTGCTTATATTGTTTTACCTCAAAAATTATTACAATCTTATTTGTCAATGCCTTATAAAGAAAGCAACACAGTACCTGTTCATATCCAACAAATTATTGCTAACTTCATGTCATCTGGAAGTTTTGAGCGTCATTTAAATAAAATGAGAAAGATTTATAGAGAGAAACTAAATTATATATTAGAACGTTTGAAGCCACATGAAGATCAATTAAAAATCGAAGGTGCTTTAACAGGAATGCATTTTACAATAACTGTTGACAATGGACTTACAATGTCTCAATGCCTCCACAGTGCTGAGAAATTGAAATTAAAATTAAACGTTTACAATTATGCGGAAGAAAACGAACTACTTCCAAAATTTATTATTGGATTTGGTGGTATTCCGAATCATAAACTTAAAGAGCATACTGACGTTTTAATAAAATCATTAACTGTATAGTGAAAAAAGCACGTCCATAAGTTAAAAACTTATCGACGTGCCATCGTTTATATTAAGTAATAATTAGACATTAATAGTTTCTTAATAAAGTTCAAGTGCTTTCTTCCAATTATAAGAAATCAATACAGCTACACTCATCACCAATAGTATAATCACAAGTTCAGATGTCATATAACCTTGTGACAGATGAACAGTAAATAAAGCTCCAAGCATAATTATGATAAAGCCGGCAGCTATATAATTAGCAAATAAACCAATAATCATTAAAATGCCTCCGATGAATTCAAATAATCCTAAAATAACACCGAAGAAGGCAGGGAAACCTAAATCAGATATCATTGCCATTGGCTCTTTAAAGCCACCAAAAACTTTTTGAGCACCATGTATTGTAAATGTAATACCTAACATAAGTCTTATTAATAATAAACCAATTCTCATTGTCCGTCGTTCTCCTTTATGATATATTTATTATATTTAATATAGTAAATATACTACATGATGTTAAATGCTATTTCAACCATATTCTTAGTTCATCGACTTCAAAAGCTTACTCTTCGTAAAGCTATCACACTTTGATTTGTTGATATCTTATTAAACCTTCGGTTTTAATTTTAGGCATAAAAAAAGAGACCTTTCGGTCTCAA
>NODE_12_length_20092_cov_4.237922
CATTAATAAAAACACTTTAATGATAATGTTTCTCAATTAGAAAACGCTTCCATACTTTCTTAAAAAAATAAACTTTTTGTTAACTGTATTGTAACATTTTTTATATGTTTTTGGGCTATGAGAATAATTCTCATAGCCCCTTTTTTTAATTAATCATTTGATAATGCTTGTTGCAAGTTTAGTGCAACCTTCTCAGGAAGACCCGCTTTCTTCAAATCCACTACACTTGCTTCCTTCATTTTCTTAATCGAGCCAAATGTTCTTAATAAACTTGTCTTGCGTTTACTTCCAATACCATCAACTGTGTCCAGTACTGATTGTAATCCTGTTTTTTGACGTGTTTGGCGATGGAATGTAATTGCGAAACGGTGTACTTCATCTTGAATTCGATGTAATAAATAGAATGCTTGACTATTCTTCTTCAATGGTACAACTTCTGCATTTGGTCCATAAAGTAACTCTGACGTTTGGTGTTTATCATTTTTTCTTAATCCAGCGACAGGAATATCCAGTCCTAGTTCATTCTCAAGAACATCTAATACACCTGACATATGTCCTTTCCCACCATCAACTATAATCAAATCAGGTAATGGTAAGCCTTCATTTAGAACACGTGTGTATCTACGACGAACAACTTCTCTCATTGATTTGTAGTCATCAGGTCCGTCAACTGTTTTAATTTTATATTTTCTATATCCTTTTTTATCTGCTTTTCCATCAACAAAGGTTACCATAGCAGACACAGGGTCTACACCTTGTATGTTAGAGTTATCAAATGCTTCAATACGAATAGGTGTTTGTATACCCATTCGTTCACCGAGCTCCTCTATTGCCTTTATTGTACGTGATTCATCTCTAGCAATTAGCTCGAATTTATTTTCAAGAGCGACTTCAGCATTATGGTTTGCTAAATCTACCATTTCTTTTTTTGCGCCACGAGCTGGCTGTACAATTTTAGTATCTACTACGGATTGAATCATATCTTTATCTAAATTTTTAGGAACATGTACTTCTTTGGGTAATATATGCTGATTTAAACTATAGAATTGACCTATAAATGTATAAAATTCTTCTTCTTCAGATTGCTGTTGTAAAGGAATCATTGTAGCATCTCTTTGTATCAAATTTCCTTGACGGATAAAGAAGACTTGAATGCACATCCATCCTTTAGAGACATTGTAACCAAACACATCTCGAATCGTATTATCAGATGACATAATTTTTTGTTTTTTAGTTAAATTATGAATATGTTGTATTAAATCACGATATTCTTTTGCACGTTCAAAATCTAATTTTTCACTAGCATCCATCATACGATCTTCTAAATTTTTAAGTATAGTTTTATCTTCACCATTTAAAAAATCACTTATTTCACGAGTCATTTGCGCATAAACTTGTTGATCCACATCATATACACATGGTCCCATACATTGTCCAATGTGATAATAAAGACATAATTTATCAGGCATTTTATCACATTTTCTAAAAGGATAAATACGGTCTAATAACTTTTTTGTCTCTTGAGCTGAATAAGCATTAGGGTATGGTCCAAAATATTTTCCAGTACCTTTTTTAACTGTACGCGTAACAATTAACTTTGGATGCTTTTCTTTAGTAATTTTTATAAATGGATAACTTTTATCATCTTTTAATAGAATATTGTAGCGAGGCTGATACTGTTTAATTAAATTTAATTCTAAAAGCAAGGATTCGGTTTCGCTTGAAGTTACTATAAATTCAAAATTTCGGATTTCTCCTACCAACCGAGTAGTTTTTGCATCATGTGCACCTGTGAAGTATGAACGTAATCTATTTCTTAAACGCTTGGCTTTGCCGACATAAATCACTTGATCATTACGATCTTTCATTAAGTAACAGCCCGGTTCAAATGGAACTACACTTAATTTATTTTTAATTTTCTCTTTGTAGTCTGACAACATTTATCCTCCTTCCCATAAAATTAACTACACATAAAAAAGACGGAGCTATTACATTCTATGTAATGCCCCAGTCTCATATAAGTTCAAATTATTCTTAAAGATGTTTATCTAATACTTCAGCTAAGTTTTCTTTAGGTTGGAAACCTACTACTTTATCAACTGGTTCACCGTCTTTAAATACGATTAAAGTTGGGATACTCATCACTTCAAATTTAGCTGCTGTTGATGGGTTTTCATCAACATCTAATTTTAAAATATCAGCTTTTCCATCATAATCTCCAGCTAATTCTTCTAAAACTGGTGCGATCATTTTACAAGGTCCACACCAAGTTGCCCAGAAATCAACTAATTTAACGCCTGATTGAATATTTTCATCAAAGTTTGAATCCGTTACTTTTACGATTGCCATAAATGCCAATCCTCCTTAAATTTTGAATGATGAGCAAATTATAACAGACTTTAGTAGTACGTGCATTGCAGTTGCTCACTACTTACTAACTATCTGTCAATAATCGTCGAATCTCGCTCATATCATTTTATTTTCACTGGCTTAATTGTACGTTATTTTCTAAAAAAATCAACAACACTGCTTACACTTTAATATTCCTTATTTAAGTTCAGCTACTGTCACACCAAAGCCGCCCTCACTTGGCATACCGCCACGATACGATTTCACACTTTTATGTTTATTTAAGTGGTTTTGAACGGCTTTTTGAAGTGCCCCAGTGCCTTTACCATGAATAATATAAACTTGTTCATAATTGCTGAGAACGGCTTGATCAATATATTGATCTAATTCGCTTACTGCTTCTTCATAACGATAACCACGTAAATCTAATTCCGTTTTAATCGTTTGACGATTTTGTCTAGTGACCATTTTAGATGGTTTTTCTTTTTTCTTTTTAGTCTTTTCAAGATCTTCAATAGGTAATTTCATTTTAATGATACCCATTTGAACCACTGCTTCTTCTTCACTTACGAGTTCTAAGACTTCACCTTTTTGACCATACGATAACACTTTAACCTCGTCACCTGCATGGATTTCATCATATTTTTGTTTTTGAACATTTTGTTTTAACGATTTTGCTTCATATTGATCATCTAATTGTTTCTTCTTATCAATAAGCTCATGTTCTTTAACGTCGGCACCTTTTTGATCACGTAATGTTCTTAATTCTTTTAAGATTGAATCCGCTTCTTTAGTCGCAGATTTGACACGTTGATTTGCTTTTTCTTTCGCTTCATCCATCAATTTCTTCTCGTAACTTTTATATTGTTCATACTGGTGTTCTAAATCATCATGCGTTTTTCTCGCTTCTTTTAACAGTCTATCTAATTCAATTCGTTGTTCGTCGACACGTTTTGAATTCTTTTCAAGAGATTCAATCATTGAATTAATTTCTTGTTCGTCTGTTCCAATCATCGTCTTAGCTTTATTAATAATACCTAAGCTAAGTCCTAATTTACGAGAAATATCAAATGCATTTGAACGACCAGGTACACCCATTAATAATTTATAAGTTGGGCTTAACGTATTAACATCAAATTCAACACTAGCGTTCATGACACCTTCACGATTATAACTATATGCTTTCAATTCTGGATAATGTGTTGTAGCCATTACTAATGAACCTATTTCACGAACGTGATCTAAGATACTCATCGCCAACGCTGCACCTTCACTTGGATCAGTACCTGCACCTAATTCATCAAATAAAACTAAACTATTTTTATCTGTCTCTTGCAAAATTTCCACAATATTCTTCATATGTGAAGAAAAAGTGGATAGTGATTGTTCAATTGATTGCTCATCACCTATATCACAATAAACATTTTCAAAGACACTTAACTGACTACCATCTAATGTCGGAATTAGCAATCCTGATTGAGCCATAATAATAATTAATCCAAGTGTCTTTAATGTAACTGTTTTACCACCCGTATTTGGACCTGTAATTATGACAGTTTCAATATCATCAACAAATTCAATTGTATTAGCTACAACCGTATCTTTATTTAATAGTGGGTGATATGCATTAGGTAAATAAACAGTTCTATCTTTGTAAAATGTAGGTTTCGTTCCTTTAATTGAGCGTGCATATCGTGCTTTAGCTGTTAAAAAGTCAATTTGTCCCATGACTGATTCAGCAATTAAGCAACCATCTGCTTCGGCAGCAACCATACCTGTTAATTCTGTTAAAATACGCTCACGTTCTACTGCTTCATCATTTCGTAAACGACTGATTTGATTATTCATTTCTACAATTGATGATGGTTCGATATAAAGCGTTTGTCCAGAGGCAGATTGATCGTGAACAATCCCTTTGAAATCTTGGCGATATTCAGCTTTAACCGGTATAACATTACGGTCATTGCGTACCGTTATAATAGCATCAGATAATTTCTTCTGATTGGCTTGGCTTTTAACGATACGGTCTAAATTTTGTCGTATGCGTTGGTTTGTACTTGAAATTTTACTTCGTATACCTTGCAATTCATAACTTGCGCTATCATATAAATCGTGTGTATCACATTTTTCATTTATCTCTTGGAAAAGATCCGATAAAATTGGTAATTGGTTCATTTTATCATTCAAAATTGGATACTTAACAACTTGTTCATCTTCTTCTAATAATTGATTATAAAATGTCTTAAATTGATTTTGAACTTGAATTAAACGTTTAACTAAATTTAGCTCTGTAACATTTAATACGCCACCTATATTTGCACGATGAATCAATGGTGAAATTTTGGCTAAACCACTTAAACTTGGTAAACGATGTTTGTTATAAATTTGTGAAATTTCATCTGTCTCATTCATTTGAAATTCTACTGTTTCAAAGTCAGTGGCTGGAGACATCTTAGACACTTTTTCACGCCCTAAGTCACTTATTGTTTCCGAAGCTACAAATGACTTGATTTTATCAAATTCTAAGACGTCTAATGTTTTTTGTCTCATACAATCCCTCTATTTCTTCAACTTTTTATTATTTCCAACAAAATCCTTAAATGCTTGACGAGACATTGTGTTAATTACTCGATCTTTATTAACAAACCCTTTTTGAGCAGTGGCTACACCATATTTCATAAAGTCTAAATGTTCAATATGATGAGCATCTGTATTAATTGTTAATGTTACATTAGGATATTTTTTAACTGTTTCAGCATTTAAGTCTAATCGCTTAGGATTTGCGTTAATTTCCATTATTGTATTTGTTTCTTCTGCTAACTTCATTAATCGATCGATATTCGGTTTGTACCCTTCTCTTCGACCGATAATACGTCCTGTTGGATGAGCGATGTGTCGTACATATGGATTTCGACATGCATTTTCCAAACGTTTCATAATCTCTTCTTCTGATTGATTAAAGCTTTGGTGAATCGCAGCTATAACATAGTCAAGTTGTGATAACACATCATCATCATAATCTAACGAGCCATCAGGAAGAATATCCATCTCTGTGCCTGAATAGATATCTATTTCTGAATATTCTTCATTTAGCTTCTTGATTTCTTCATTTTGACGTAATAAACGTTCAACTTGTAACCCATTTGCTACTTTAAGGCTTTGTGAATGATCAGTAATCACCATGAATTGATAGCCTTTGTTAATATTTGCTTCAATCATATCTCTAATAGAAAAAGCACCATCACTATATGTGGTATGCATATGAATATCTCCGTTAATATCATCCAAAGTAATAATATCACTTAAATCTTTATCAAATTCGCTACCGTCTTCACGTAAAGCGGGTGCAATCCATTCCTTACCGAAATGTTGATAAATCTCTTCCTCACTCTGTAACTGTAGTAACGAACCATCTTGTTGTTCAATTCCATATTCACTTATTTTTTCATTTTGCGCTTTAGCCATTTGTCTAATACGAATGTTATGATCTTTAGAACCAGTAAAATGTTGTAATGTGTGATAGAACGCAACTGGCTCAATAAGGCGAAAATCTACGCCAATAGTCTCATCATCGTATGTCAACTCTAATGAAACTTTCGTTTGGCCAACAACAACATCTTTCACTTTATTAGGTATATTTAAAAGTTGTTGTTGTACTTCGTCTGGATGCTCCGTACTAATAATATAATCCAAATCTTTACTCATTTCTTTATAACGACGGAAGCTTCCTGCTTCTGAGTATCTCTCAATACTATCAATTGTTTCTAAATAATCGATAATGATACCATTTAAACCTCGTATAGTGTCTATTGGATAGCTATCTTTTTTTGCTCCTAAAGCTTTAACTGCTTCAAGTATATTTTGTTCAGTTTTTTTAGCAAAACCACTTAGTTCGCTCACTTTTCCACTTTCACAAGCCAATTGTAAACTTTCTTTATCTGTAATATTAAGTTCTTTATATAATTTAGCTATTTTTTTACTACCTAATCCTTGAATCTTCATTAAAGGAATCAAGCCTTCTGGAACAAGTTGTTGTAATTCTTTTAAATAACTTGATTCACCTGTTTTACGATATTCATCAATGACTTCTCCTACACCTTTACCAATACCTTTTAATTCAGTAACATCTTCAATTTCATCAAGAGGCCGTTCATCAATTTCTAAGCTTTGAGCTGCTTTTCTATACGCAGATACTTTAAAAGTATTTTCCCCATTTAATTCCATATATATAGCAATTTTTTCTAATAATTGAATTACATCTTTTTTTGTCATTCCAATCACTCCATAAAAAGAAGACCAGGACATTTAACAAAGAAGCCTTGTCCTGACCTTATATCAGTTTAGTTTTATAAATTTAAAATATAAGACGAGAAAAATGGTGTATGAAACAAGATAAGTTTGCCTATGTACGCATGTTGTAAATTGTGTTGTAACCACTCAATTGGATACAATGCTAGCACATAGATTGATAACTGTATTGCAACGACTGCCATCACTACACTAATTAAACTACCAAATAGTCTACTGATTTGGTTAATCATTCGATACGTCACTATATTATCAAAAGTAATTATTATAAGATATAAAATCAACTTACAAAGTGAGGCAATTAGTAAAAATGCAATAATTGTATCAAAGCGTTGCTGCAAATCATTAAAATGAAATGCGTACTTCATATCATATGCAATTGTCTTTGGAAAAGGTATAAATACAATTAACTGCGAACTAATTCGCTGATAAAATTGATGTGCTATATTTAATGAGACTATCGTTGAAAATAAATGTAAACTAATCAACCATACCCCTCTTCTATACCCTATAATAAGACCATATACAATAATAATAGCTATCGTAAAATCAATAATCATCTATTCTTCTCGTTGTTTTAATTGTTGAATTTCTTGTAATAGCTTGCGGTTTTCTTCTTCTAATTTAACCTTTTCATGCATAATATTAACCGCTGTTAGGATTGATTTTCTTGTAGTATCTAATCCTGTTGATTTACGTCCCATTTCTTTTAATTTTTCATCAACTAAATGTGCTACGTAACGAATATGCTCGGGGCTGTCTTCACCAATGATAGTATAATTCTGATCGTTAATCGTGACATTGATTCGATTTCTAAATTCTCCCATAGCAATAACTCCTGACATTATTTATTCTTAAAGCCTATCAATGGTTACATGTAAATAACCACCTCATCTTGTACTTCAATTTAGTATGCACTTTACGCAATTTATGTAGTAGAATATCACAACTTATTATACATTAGGATATGTTGTTTGGTAAGTAGCTAACGCGTAATCATTTTAATTAATGTAAATTTGAACTATATAACTGTTCTGATGAGCGTCCTTAATATGTTATGCTTATCTATGTTTTATTATATTTTGAAAAGTGAGGATCAACTAGCGTATGGCAAACATCGTTTATAAATTATCAGAATCTGAAATCCAACATCTCTTACAGCAAATTACATTTGAAACATCTCAATTATCTCCAGGTATGAAAGCGAGAACTAAATACAAACAATCTGTGATAAATATTTATAATTCAGGCAAAGTCATGTTTCAAGGAAAAAATGCGGAAGCTGTTGCCCAACAATTACTTCCAGATCATACCACTACTTCCAAGAATTCATCATCTTCTAACCAATCTTCAGGTGAAACATTAGCTTATAATCATTATAATTGTATAGGAAGTGATGAAGCAGGAAGTGGAGACTACTTCGGTCCTCTAACTGTTTGTGCTGCTTATGTTTCTAAGGAGAATGTTAAAATTTTAAAAACACTTGGTGTGGATGATTCAAAAAAATTAAATGATCAAAAAATAATCGAACTTGCTGAACAATTGATTACATTTATTCCTCATTCACTTTTAACGCTTGATAATCCAAAATATAACGATAGACAGGCTATTGGTTGGTCCCAAGTTAAAATGAAAGCTGAATTACATAATGAAGCTATCAAAAATGTTACCCAAAAAATTAATTGCAATGAGTTAAATTATATCGTTATTGATCAATTTGCAGTACGTGGTGTTTATCAACGTTACGCTTTAAGTTCACTACCCTACCCAGAAAAAACTAAATTTGAAACAAAAGGTGAATCTAAATCATTAGCAATTGCAGCAGCTAGTATTATTTCAAGATATGCCTTTGTTAAACATATGGATCACATTTCACATAAAATGAAACAAGATATTCCTAAAGGTGCTAGCAATAAAGTAGATTTGATAGCTGCTCAAATTATTGATAAACATGGAATAGAAACGTTAGATTTAATCTCAAAAAAACATTTTAAAAATCGAGAAAAAGCCCAAAATTTAGTAACTAAAAAATATAAATAAATTTATAAAGAGACGAATTCCATTAATACAGAATTCGTCTCTTTTACTTCATTATCTAATTGTAGCACCTTGAGCTTGTAATGCTTCCAAAATCTTATCATGAATTTTAGATACGCGTTCATCAGTTAAAGTGTCTTCTGTATCTAAATAATTTAATCGGATTGCTACTGATTTTTTGCCTTTTTCTAAATGTTCACCTTCATAAACATCGAATACTAATGTACTTTGTAAGATGTCTTCACCATTATTATGAATAATTTGTTTTAATTCAGAAGATGGTACATCATGATTAACTTCTAATGCAATATCTCTAGTCACACCAGGGAATTTAGGAATTTGTTCATAATTAATATATCCAACCGCTACTTGCATCATTGCATCATAATTTAATTCAAACACATACGTACGTTTTAAATCATTATCTGCTGCAACTTGTGGATGTAATTCACCAATGAAACCAATGTCTTGTCCTTCTAAAGATACAATCGCTGTACGTCCTGGATGTAAACCTTCAATTTTTCCAGCTTTATAACTAAATTCTAAATTTAATTTTTCCGCAACTCGGTCTACAACACCTTTAGCGATAAAGAAGTCAATTTCTTCCTTTTTACCTTGCCAAGCATTAACAACATATTCTCCAGTTAAAATACCACTTAAATATTCAACTTCATCTGGAAGTTCGCCTTCACCATTGCCAAAGAATACACGACCAATTTCATATAATCTAACATCTTTATTTTTACGAGCTACATTATATGCAGTTGCTTCAATTAAATGTGGTAATAAGCTCTGACGTAAAGTAGCATGTGCTTCACTCATAGGCATTAATAAACTGATTGTTGGACGTTCTTGAAGTGCGAAGTCCTTAGCATGATCTTTAGAAACTAATGAATATGTGATTGCTTGGTTTAACCCAGCACCCTCAAGCGTTTCCTTAAGGGTACGTGTTTTATGTTGACGATCCGTTAATTCTCCACTTGTTACTTCGCCAAATACGGGTAGTGATGAAGGGATTTCATCGTAACCATAAATACGTGCGACTTCTTCAATTAAGTCTTCTTTAATAGTAATATCTTTACGACGTGAAGGCACATTGACCGTTAATGTTTCGCCTTTTAATGTTGTTTCGAAGCCTAATTGTCTAAAGATAGATTGAATTTCGTCATTAGACAAATTAAAACCGATTGTTTTGTTTACTTTTTCAGCTGTAATATCGATTGGTGTCACAAATGATCCTAAATCTCCTGAAGATACTCTATCTTGTAGTACTTCACCAGAAGCTAACTCTTGTAATAAGTAACATGCTCTGTCAACCGCTTCGTCAACAAATTCTGTTGCGATACCTTTTTCAAAACGACTAGAGGCTTCACTACGTAAGTTTAAACGACGTGAAGTGTGACGAATTGATACTGGGTCAAATATTGCACCTTCTATTACCACATTAGTAGTTTGTTCAGTTACTTCTGAAAAGTCGCCACCCATTACGCCAGCTAATGCAATAGGTTCTTGACCATTAGAAATAACGATATCAGTGTCTACTAGCTTGCGCTCATTATTGTCTAATGTAGTCATTGTCTCTTCATCTTTCGCTTGTCGTACAACAATTTCTTTAGAGCCGATATGATCTTGATCAAACATGTGTAACGGTTGACCATATTCTAATAAAACATAGTTTGAAATATCTACAACATTATTAATAGGTCGTATGCCTGCTTTTATTAAACGTGCTTGCACCCATATTGGAGATGGTTCTATGCTTACGTTTTTAACAACACGCGCACTATAATATGGGACCTTTTCAGGATTATCGATTGTTACTGATAATTCATTAGTTGCAGATTCTGAAGTTTCGTTACTTTGAGTTTCTGGTTTTGTCATTTCAGTTTGATATAATGCTGCCACTTCATATGCAGTACCTACCATACTTAATGCATCGGCACGGTTAGGTGTTAAATCAAATTCCATAACTTGATCATTTAAATATAGTGCTGTTAAAGCATCCGTTCCCGGCTCAACTTCAGTTGGGAAGACAAAAATGCCATTCTCATATGCTTTAGGTACCACATTACTTGAAATACCAATTTCTTGTAATGAACAAATCATACCTTCCGAACGCTCACCGCGTAATTTAGCACGTTTAATTTTAATGCCTCCTGGTAAGCGACCACCAACTTTCGCAACAATGACGTGTTGACCAGCATCTACATTTGGTGCACCGCAAACGATTTGAACAGGTTCTTCCTCACCAATGTCTACTTGGCATATATTTAATTTATCTGCATCAGGATGCTTTTCTTTTGATTGAATATAGCCGACCACTAGATTTTTAATATCTTTTGAATAATCAATCATGTCATCTACTTCAATACCTGTACGGGTAATACGTTCTGCTAAATCTTCAACCTTAACCCCTGCATCTACGTAATCTTTTAACCATTCATTAGAAATCAACATTATGCTTCACCTCTATCTTCAACAGCTTTAAATTGTTCAAGGAATCGAACATCATTTGTATAGAAATAACGAATATCTTCAATACCATATTTCAACATCGCGATACGGTCAGGACCCATACCAAATGCGAAACCAGAATACTCATTAGAATCGAATCCGGCCATTTCAAGTACATTCGGGTGTACCATACCCGCACCTAAAATTTCAATCCATCCTGTATGTTTACATACGTTACAGCCTTTACCTTTACATTTGAAACATGATACGTCCACTTCTACAGAAGGTTCAGTGAACGGGAAGTAACTAGGACGTAATCGAATTTCACGGTCTGCACCGAATAATTTTTTCGCCACTAATTCTAATGTTCCTTTTAAATCACTCATTTTAATATTTTTATCAACAACTAGTCCTTCAATTTGTGTGAACTGGTGACTATGTGTCGCATCATCTGAATCACGGCGATAAACTTTACCAGGACAAATAATTTTAACTGGTCCTTGTCCATTGCGTTTTTCCATTGTGCGTGCTTGTACTGGAGATGTGTGTGTACGCATTAAGATTTCATCAGTAATATAAAAACTATCTTGCATATCACGTGCAGGATGGGATTTAGGTAAATTTAAAGCTTCAAAGTTATAATAATCTTGTTCTACTTCATAGCCATCAACAATTTCGTAACCTAGACCTAAGAATAAATCTTCAATTTCTTCAACTGTTCGTGTTAAAGGATGTTTAGAACCTATACTAATTTGTCGACTTGGCAATGTTACATCGATTGTTTCTTCTGCTAATTGTTGATTTAATTTTTCGTTTTTTAACAATTCTTGCTTCTCATCTAATTCTTTTTGAATTGTTTGACGTAGTTCATTTACTTTTTGACCATATGCTGGCTTTTCTTCATTAGGTAAATCTTTCATATTTTTCATTAATCCACTTACTGAGCCTTTTTTACCTAAGTATTTAACTTTAACATCTTGTAATTCGCGTTCATTTTGAGCTTCATTAATATCAACAAGTGCTTGTTGTTTTAATTCTGCCATTGAATCGTTTTGAGTCATTTACTTACACCTCTCACATTATATTCACTATTTATTGTTAACTTTTTTTCATAAAAAAAGACTTCCATCCCAAAACTGGGACGAAAGTCTTTCCGTGGTACCACCCAAATTTATGCATATGCATACACTTGTAAACGTTGCTAACGAAGACGTACTCCGACTTAAATTTCTTTAAGTAACCAAAAAGATGAAAGAAACTAATACATGTTGGAGTAAATTGCAGTCACGTTTACTCTCCCTGTACAACACTTTATATCAGTTAAGGTCTTTTTATCGGTTATATTTTCAATTTTTATAACTTAAGTTATTATTTTACATTGATTATTGTGTACATCTAAGTATAGCCGATTTTATTTCTCAGGGTCAACCTTTCAAATGATAAAGTAAAATACTTCCAGCAATAGCTACGTTTAAGCTTTCCGCCTTGCCGTAAATTGGTATTGTTAAATTTTGTGATGTTTCATTTAATAATGCTTTGTTCACACCTTCACCTTCATTACCTAGTAATAAGGCAAATATATCTTGAGATGCTACCTCCTTATATGGTTGTGCATTCTCAAGCGCAGTACCATAAACTGGTCCATTAAAACCTGCGATAAATGTTTTCAAATCTGCGGTAATAACCGGAATATGAAATACACTACCTTGACTTGCTCGTAAAACCTTGTCTTGATATGGATCGGCTGTACCTTTTTCCATTACAATCAAATCTATTCCCGCTGCATCAGAAGTACGAATTAATGTCCCTAGATTACCCGGATCTTGAATCCGATCGATTAATAATACTTGTTTTGCTTGCTTAACATCATATTTAGGCTTTTCAATTACAGCAAAAAAGCCTTGAGGTGTTATCGTACCTGATAATGATTCTGCAACTTTCATATTAATTTCAAATGTCTCTTCAGCATAATCCTTAAGCGCTTCATCTGTTCTATTTGGTTCAATTACAAATAGTTGCTTAATGGCAATGCCGCTTTGGTAAGCTTCTTCGATTAAATGAATACCTTCAATCAATGCTTGTCCAGTTTTATCACGATCTCGCTTTTTCTTTAATTTATTCGCATTTTTTATCTTACTGTTTTGCGCTGACGTAATTTGTTCCATATAGTTCTCCATTTTATAGTAGCTATTATTGATATTGTTTACTAATTTATATTAACATAACTAAATCGATCATAATGGAAACTTAAACATTATATGTATAACCATTTTTATCGCCGATTATTATTAAATTTTGATTATTGATAAAAAAAGAAGCATCGAACAACATTAAATTGTCCATGCTTCACTAAAATCATTAAGTCGATTATTTAGAAACGACTTCTTCACCGTTGTAAGAACCACAGTTTTTACATACGCGGTGAGATAATTTGTATTCTCCACAACTTGGGCATTCAGTCATACCAGGTACTGAAATTTTGAAGTGAGTACGACGTTTGTTTTTTCTAGTTTTAGACGTTCTTCTTTTTGGTACTGCCATGATATATCCTCCTTAATATTAAACACATTTCTTAAGTGTTAGGTCATTAAATCATTATACAATAATTTAAAACAACCTGCTATTACTCTTTATCGTATAATTGTTGTAATTTTTGAAGCCTAGGATCAACTTGTTGCGTTTGGGAATTATCATTGTCTTTTTCTTTTTCAAGTTCGATCATTTGATCTTCGTCAATAACTTCCCAACCATTACCTTCTGTAAGCATCTGATCGCTATTCTCAGAGAAAGCTCTCATCGGTTTCTCAATGATTACCAATTCTTCAGCAATGTTTCGAATATTAATCATACCATCAGTAGCTAGATGATAGTGTTCATCCTCTTCTACTTCTTCATCGGTATAACTATCATAACCTTCCAAATCAAATATTTCAGATGTTCTTACATCTAAAGGAACTTCTACAGGTACAAGCGTACGAGCACAAGGCATTGTATATGTTCCAGTTAAATGAATATCTGCAATAACTTCATTGGCTTTAACGGTTAATTCACCTTCAACATTGATTTCTGATAAATCAATCAAGCCTAAAGGTTCTATTAAATGTTCAAAATTTGCCGTTTGATTGAATTCAAATGGCTTACCTTGATATTTTCTTAATTGCGTTATTGACCATTTCATATGGCTTCACCTCTAACAAACACAAAATTTATTTTAACTTTACAAGTATAAGTTGTCAAGATTTTTTCTTAACATACTTTCATCTGTTACAATACTAATAATGAATATCGAAAGGATGAATTGCAAATGAAAAGTGTTGGACTAATCACAGAATATAATCCATTTCATAATGGCCATTTATATCACGCTCAACAATCTAAGTTACAGTCCGACGCGGAGATAAGTATTGCAATTATGAGTGGCAATTTCGTCATGCGTGGCGAGCCAGCAATTTATAATAAATTCCTGAGAACGAAGATGGCTTTGTCAGGTGTTGATTTAGTTGTTGAACTTCCAGCGATTGCTAGTCTGTCATCGAGTGATTATTTTGCAACTTTTGCAATTAAAGTATCTCACTATTTAGATATTGATACTATTGCATTTGGTAGTGAAATCAATGACATTTCACGCCTTGAGAACGTAGCATCTAATATTAATTCGCTTGAACAATCGTCATATTTTCAAGACTTAATTAAACAAGGGAACAGTTACGCCAAAATTGTACATGACCTAATTGATGATCAACAAGTGTTACGCTCTCCTAACAATATATTAGGTGTAGCATACATAAAAGCCATTAGTAATATAGCTCCAACTATAAAAAGAATCGCTATTCAACGTCAATCTACCGCACATCACGATCAAGAGATTAAACATGACAATTTCGCAAGTGGCTCAGCTATTAGACACGCTTTATTAAATAAAGAAAACACCTGGAAAGATGTCGTACCAGCAGATATAAAACATTTATATGAAACGCCTCACCTCTTGAAGAAGCAAACGTTCAATTTTATTAAATATAATATTTTAAGTCGTTCCTCTGAAGAATTATCACACATTTATACCATGTCTGAGGGCTTTGAACATCGTCTCAAATCAAACATTCAAAATGCGCAAGATTTTGACACGTATATGTCTTTAATTAAAACTAAACGTTTCACATACACGCATATACAGCGCGTTCTGATGCAAATATTACTAAACATTAATAAAAGTGATTTTGATGATGAAATTCGAGGAGTGCGAATTCTAGGCATGAATCAAAGAGGGCAACAGTATTTAAAGTACCTAAAAAAACAATTCCCTAATCGCTTGTATGTAACAAATATTAACAAGGAAAGTGCCTCTTTATTAAAAAATGAAATTAAAGCAACTCATATTTATAATTTAATATCTGGTCAAAGGGCTAATGATTTTAATACACCTGTGATAATTAATAAAAAGAACTAGGACTGAGAAAAGCTTAATTTAAAGCACTTTCTCAGTCCTAGTCGGCTAATGCGGATTAAATGTAGACCTATACAAATTAAATTTGCCTCGTACAGTTTTGAGTAGAATTATTTTAACCTCATCTATTACTTTTTAAATTTTTCTTTTAATGCTTTCTCAACATTTGGAGGTACAAAATCTGATATATCAGCTTTATATTGCGCCACTTCTTTTACGACGCTCGAACTAATAAAAGAATAGTTTGTACTAGTCATCATATACATCGTTTCTACATTACTATTTAGTTTTTTATTCATTGATGTTAGTCTCAATTCATACTCAAAATCACTGACTGCTCTCAAGCCTCTAATGATTGTTTGAGCACCAATTTTATCACAAAAATCTACTAACAAACCATTATAATTATGTACTTCAACATTTGATAAATGTTTTACAGATTCTTCAATTAATGCCATTCGCTCGTCAATATTAAACGTCCCAGTTTTATTACTATTCTTTAGCACACAAATATGTAATTCATCAAAGCGCCCTGCACTTCTTTCGATGATATCGATGTGTCCATATGTAATAGGATCAAAACTACCAGGAATGACCGCCTTCGTTTTAGCCATTTTGCTCTCCTTTTTCTAGTAACAAAGTATCAGTAAGACCATAGTGATATTGTTTAATCACTTTAAATCCATTTGTGTTGATTTGCTCATGATTGCTAAACTCACAAATGATGATACCATTTTCTTTCAATAAATTAAACTCTGCAATTTGCTCTAAAGCTTTATCAATCAAACCTTTATTATATGGAGGGTCAAGAAAAATATAGTCAAATTGAATCTCTCTCTTATTTAGAGCTTTCAATGCACGATCAGCGTTATTTTTATAAACTTCAGATTGATCACGTAAATCTAATTGTTTTAAATTAGCCTGAATAACTTTAACAGCTTTAAAATTTTGGTCTACAAAAATCACTTTTTCCATACCACGTGATAATGCTTCTATACCTAATGCGCCACTTCCAGCGAATAAATCTAAACCTAATCCATGTACTTCTTGTAAGCTATTAAATATACCTTCTTTCACTTTATCCATAGTTGGACGTGTATTACGACCTTCTAAGCTTTCTAAGACTTTACTTTTATGTTTTCCAGCAATAACTCTCATCTTGACTTACACTTCCATTTCTCTAGGTAATTTATTATAATTTGTTGTAAAAAGGAGAAGGATTATATTATGAAACAGTCATTTATCGTATTGGGAGAAGGATTAACAGATTTATTTGAATTTAATACCTTAATAGAATACAACCATCTCCGAATAAATAAAATTGTATACTTTCATACACCACAATCTTCAAAACAACTTTCATCTGTTGCAATGATTATGAATCCAACTTCAGGTAATCATTTCCAAGCTATGTACATCATGCTTGATGCGCTTAAATATCCATTTCCTAACAGTAATAAAAAATTTGAACTCATTAATAATCAAGCAAATCAATATAATGTACCTATATTCGGAATAGATGTACAACCACCAGAAGCATTCCACACGTTAGACCAATACTTCAAGTATTTGATAAGTGTATTACGACTTCAAAATTGGATTCCACCTATGCAATAAAATTATAGAATTTCATGTTTTTCTTTTTCATAAGTTTTTTTCAAATATTTATAAGGTGATCCGTCTATATCCACAACGTATTTTAGTTTCATTAATATATGAACAATAGCATCTGCGTCATTCTCATTAACGTATAATACAACATATTTACGTTGCTTATTCGTATAAATAATATGCCCATACTTTCTAATTTGACGCTCATGCTTAATATGTTTTAAATAGACAATCAAACTCACTCTAGGAATTAATTCCATACTATATACACACTCCATTTATTATGCATAATAACTATACCACGACTATTAATTTTATAAAATCCTTTAAACCCATGAACTGCATACTTGAGTATTAAATATCTATTTACTTTTGCGTTAGTGTGAATTTTGGTACGCTTAATTCAATAATAACAAGGAGGCATTATTAATGACGATCAAAAAACGATGGGTTCTTAATTTAAGTTTAGCGAGCGTTAGTTTTTTGGGTAGCTTATTTTTTATAAATAAAAGTAGTAAAGCAGATCAAACTAAAGAAATCCCTAAATTCTTTAATGGTAAGGCACCATACATTTTTGCACATAGAGGCGGCATGGCAGTGAGACCTGAGCAAACACAATTGGCATTCGATAACGCCGTCGCTAACAACTTAGATGGTTTTGAAACGGATGTTCGACTTACTAAAGATGAAAAACTAATTGTATTTCACGACGCCACTGTAGATCGTACTACAAATGGTTCAGGCAAAGTAAGTGATCATAGAGTTTCAGAATTAAAGCGTTTAGATGCTGGTTATCACTTTAAAGATATTAATGGCCAATTTCCATATCGTGGTCATCAAAAAGCAAAAATTTTAACTTTTGATGAGCTTTTAAAAATGTATCCTAATATGTATATTAATGTTGATTTAAAAGATGCACCAGATAGTTATGAAGGAACAGTTGCGCCAACAAAAATGTATGAAGATATTATTAATAATCAGGCACAAGATCGCGTACTTGTAACTAGCTTTTACAAAGAACAAAATGTTCGCTTTAGAGAAATAAGTAAAGGACAAGTTGCTATTGGAGCAAGCCAAAAAGAAGTTGCTGAAGGGTTTATCAAATTTAATTTAGGATTAGGGAATAAGTATCAACCTATTGCTGATACATTTCAAATGCCGACCCAATTCAAAGGTATTCCATTAACCTCTAAACGTTTTATTCAATGGTTAAACTTATTAAATATAGTGCCTGGATTTTACGGAATTAATAGCACTGACTTGATGACTGATTTATATCATAAAGGTGTTCATACATTAGTAACAGATCGCCCAGATTTGGGTAAACAATTCAAATCAAGTCTCAATATTGAGAAATAAACGCGCTATAAAGTAAAAGGAGAAAGAAATCAAATGCATTACGATTTCTTTCTCCTTATTTTATGACAAACTACAATTACAAGTGCCACCTGTCGCACATCCATCATGACCTGTTTTGAAGAATGGATTTCCCGCTTCAATTTTCACATTTTTCGAAACTGAAAATGCTATTTTACTTACTACTTCATCAATTAAATTTTGTAGCGCTACCTCTTTAGATTTGTAATCCATGACGACTGGTAACATTTCATAAGCTCTTTTACGTCTTCTTGTTTCTAACATAACCTTTTGATAATCAGGATGATATTTCCCAAAACGCATAACTTCATCATAAGCAACTTTAGATTTCAAAAAAGCCTGATACATAAGATGTGCTTCATCATCATTGTTTAGCATCTCTTGTGCTGCGCGAAAATCATGATAAAGTTCAGATTGAACAATCATATCCGATAGTCCTTCTATATCATCAAGAATTGACATTGTTTCTTCTGTATACAATGTATGGTTCCCCCTTCCATAAGTAGATTATTTTTCCAAGAAAATAAGTGAATAATAGTCTTTCATAACTTCTCCACCCATTTCCTCATACTTAGTATTCAACATTCTAGAACGGTGCATATCAGAATTCATCCAACTATGAATTAGTGTCGGCACATCATCAAAATCATATCCGACATTTTGGCTTGTAGAAATAAATGAAATGTTTTCATTGCTTAATTGGCTTTTCAAAGCATCCTCAGTAAATTCAACATCATTAGAACCTGTTGCTTCATATAAGTTTACTGATGCAATGTGAGCTATATCTGAATTGACTTTTAGTGGTTTAATATTTTTTAACTTTCTCATCTCATTCGTAATTTCATATAGCGTCATTAATTGATTAGGATTTTGTTCATAAGGAAGATTATCTTTCTTAGCTTTATCAAAATCTTCTTCATTATAGTTATCATCAGATTCATTAGCTAAAGGATATGGCTTAAGAAATGCTAGTGCCTCTTTATCAAGAAAGCGAATACCCATAATTTGATTCGATTGCTGATCCACATAAACCTGTGCATAAACATTTCCATATTTAATCAATGTTTGCGTTTTTATATCTTCATCAGATAATTCGAAATTATAACTTTGACCATTCACTTTAATAGAAGGATCCGGGTTAATACTTGTATTTTCAAAAATATGTGATGCACTCTCATTAATTTTTAAAGGTGCAACATTAGCATTGTTTCCCGTTGCATAAACTGATTTTATTTTATTCTCTTTAGTTGAAACAATATAATATTGTTCATCTTTTTTAAATACGTAATTCATATAGTGCCCTTTAAATGGATATGTACGACTTGCTTGACCGTATTTATCAGTTAAATCATCTATATCTTTACCAATCCAAGTACCTACGCCCTCTTTTGGTGATGGATTTTCACTGGTGTTATGAGTCTTAGGCGCTTGTTCTGAATGATTAGTTGAAACAGTTTTATTTGGATTTTCTAATACATCAAATTTAAGTCTTGGTGAGTAAAATAAATATAT
>NODE_13_length_19892_cov_7.681958
ATAAATTTTGAGAAAATATTATTTCTGTCCAACTCCCTTTAACGACTTATTTGTAAAAATCAAAATAATTCATTTGTATTCTTTTGAAGTTATATAAATGACTATTGTACAATGAGTGTTGATTGCGATTTTTTTAAAAATTCAAACATAAAGCAATCTTAGTTTAGTATGTAAAAGGGAGATACAAATGAGAGTTTATACATCGATTATATTCTGGATGAGGACAATCGCGTGTTTAAGTGTTGTAATGATACATACAATAACAACGACTTTTTATAAATTCGACATGCCGAATGAAGGCTACTTGTTAAGAATTTTTCAATTGTTATTGCTATACGCGACACCAATGTTTGTTTTTATTTCAGAGTTCTTGTTAGCTAAGCAGTATAAAACGAAAGTGAAAGATGGATTCTTTAAGCAAAAGCTACTAACGTTAGGCATTCCATATATCATCATTAATTTAGGACTTGCGTATGTGTATGGACATCCTAAAAATTTTGAGGATTATATGGATTCTGTTGTATTTATGATGTTCCATGGTGGGACATTAACTTATTTTATTGTAATTATTTTTCAGTTCTATTTACTACATATAATATTTGCTAAACATTTGGTCAAACTTAATCCAATCAAATTAGTTATCTACTCATTAATAATTACCACTTTATTCTGGGCTATGAGAAACTTCATACCCGCACCAGAATCAATTTATTTTAATTGGTTGTGGCAAAGAGAAGGCTGGATGATATTTATTGGATGGTTGAGTTACTTCCTATTAGGTTTCTATATGGGTTATCATTATGAGAAACTAATGAACCATATTCAAAAATACACAATCCATATTGTGAGCGGAACGGTAATTGTTACCATTTTTGTGGTTTGCAATTATTTATTTGGAATTTTGACTTTAGTCGACTCTAAACGTTTTGATACACCTATTTATGTAACAATGGTTATTTTATTATTCTTTTTAATCGCATCTTATTTCAAATACGTTCCAAGATTTATTATTTTCATTAGTAATTATTCATTTTCAATTTATTTAATTCATTACTTCTTTGTGCATAGATTAGGAGCGCTGCACGATCATCCGCTGTTAAACATCCTATTTACGTTTACATTAACAATGACATTCTCAATATGTATCTCTTATGTAATGAATTTAAGTAAATTTGGTAAGTATATTGTTGGCGGTATAGGGAAAATGAAGTATGAAACGTATTATCAAAGTTATAAACAAAATTTAGTGGATTAAAAGGTGGGAGAAGTATGGCTAAACTAGTTTCAATTATTGTATCTGTTTACAATAAGGAGCAGTTTTTAGAAAAGTGCATAGAGTCTTTAATTGACTTAAAGATGGACAAGAATAATATTGAAGCGATATTTGTAGATGATTGTTCAACTGATGAGTCGGTTAACATTATCAAGCATTATGAAAAGGACTATGACTTTATAAAATTAATTCAATTACCTGAAAATACAGGTAGTCCTTCTGAACCAAGAAACATTGGAATGAGAGAGGCACAAGGTAAATATATTACGTTACTTGATGCAGATGATTGGTTAGATAAGGAAGGATTCCCTCAAGTGATTGAGAAAGTGAATAAAGATGATGCCGACCTTGGTTTTGGACAAAGTTTTAAACATAAGTCAAAAAACGTGAAGTATCATGCTAGGTTTACTTCTTATAAGGAAGCATCACATTTAAAACCACAAGATATTAGTAAGATTTTTAGAGCAGTCGGACCACCAGGAAAGGTATTTAAACGAAGTCTAGTCATGGATCATCATATTGAATTTGAACATATGAAATATGGCGAGGATAAGTTGTTTTTCTTTCAGCTATTTGGAAAAGTGGACGATATCACAATGTCCACAATACCTATGTATCACGTAAATCGTTACGATGAAAATAAATCATTGGTACAGCAAACATCAATGTTAGATAAAGCAAACTCAAATTTAGAGGTTCTAGATAGAACTTGTCATATGGATATGTCTTCGGAACTTAAGCATATGGCTTTAGCTAGAATGGTTGAAGTAGACTTTATTTCGAGATTCCTTCGTACGAAGACATTTATTAAATCTGCAGATAAAGAGAAATTTTATGCAGTAATTGAAAAAGTTGAACGAAAAATAAAAGAGCAAGGCATTGATATCAATACATTGATTACGAATCCAGTATTCAAGCAAATCTACACGTTATATCATCATGCAGATGAATCGGTATTTGTTAATTTTACCAAGGATGTCGTTAATGACCAATGGCGCTATATTATTAAAGATGGCATTGTCTTTAGAGATTTCGTTCATCAATATGACATGATTAAACCTACTGTTGTTGATTGCTATCCAGTTTACGAAGGTACGCAAATGATGGGAGAAAACAAATACGAAGTCATTCGTGTCATGAAACCAGACGATATAAGCATTCAATCAGTGAGTCTCATTGAAATCAACAATGCGGCGAATGAATATGAAGTGACGTATAAATATAGCGACGATAAAATTTATGTTCCACATGAGGAATTTGAAAAGTTAAATAAAGATATCAATATTAATTTTAATGTGAATTATAGTGAGTCAGGACGCTCATTGGTGTATGCTTCATATCCAAGTTTCAATGATGTATTTAAAATGAAACGCCAAAATTTCAAAGTTGAATTTGTGCATAAAAAGAATGAAAATAAAACACAGCAAGTAACAAACCGTAAAAGTGAATATTTCACGAGAATAATGAATCCAATGATGACACTGAAAAAAATTAAAATATATAAAGATGTATCATTTAAAGAAGAAGTTGGTAGTCTAGAAGCGGGTACTAGAGTTGAAGCGTCAGATATTCAATATACAACAAAAGGCACACCTCGTCTGGTATTAGATGATGGTAGTATAATCACAGCGAATAAAGATTTTATTACCTTAATCAACACATCAGGATTAAACAAGTATATTACTGAGGTGCCTAAGAAAGTTAAAGTTATAAAAGCGTGTAAACTCTATGATTCACGTGATTTTAAAGACAATACAGTACGTAAACTTAAAAAAGGTGATGTATTACCTATCAGAGACATCATTTATACGACTAACTCAACACCACGCTTAGTAACACAAGAAGGTTTATTCCTAACAGCAAACAAAGATTTTATTAAAGTAATCAAATAATAATGAACCTAAGTGCAATATCACTTAGGTAAGTAATTCTAAAATGGATTATGAAACTTAGTTGAGTGACGCCTGAGAGAACAGGACAGCCCCCTAGGCAAGCATCTCAACTAAAATGGAATGAAAATCCATTTAAGAATTGCTATAGAGACGGCACCCCAGGAACGCGAAGCAACTTAAGTGAGTGGATTATCTATCTAAGATCGCCTTTAGAGAACTACTTTAGAACTATTGAAACTAAAGAAGCCAGTAAATGAAGTTGTTAAAACTCATTTACTGGCAATTTTAATAGGAGGATGATTTCCATGGACTTACTACATGAATGACTACATTCTATTCCATGCTGCCATGGATTGTTTTAATATTATGCTTCATCATTTTATAATATGAATCTCCTTTCGATCCTTTTTCTCCAATTGAATCTGTAAATACTTCTCCGTAAATACTTTTACCTGTTTCCTCAGATAAGCTATTCATAGATTTTTTATCTACACTTGTTTCAACTAATAAATGTTTAATGTGATTATCTTTAACAAATTGGATTGCTTGTTTCATTTGTGATGGTGTACCTTGTTTTTCAGTATTAATCTCCCAAATATAGCCTGGTTTAATATCGAAGGCTTTTGAGAAGTATTTGAAAGCACCCTCACTTGTAATCATGGCACGTTCTTCTTTCGGAATATCATTAAATTTATCTTTACTGTCTTTGTTTAACTTTTCAAGTTGAGCAAGATAGGCATCACCTTGTTTGTGATAGTCAGCTTTATGTGACGCATCTGCTTTTACGAGTTGTTCTTGAATATTCTTAACGTATTGAATACCATTATCCAGACTTAACCATGCATGTGGATCGATCTTATCTTTATTACCAGTTTCTCCGTTTAAATAAATTGGTTTAACACCTTTAGACACCGCGAAGACTGACTTATCATCCTTAGATTTGCCTGCTTGTTCTAAAGCTTTTTCAAACCAACCGTTACCAGATTCTAAATTGAAACCATTGTAAAAAATCAAATCTGCGTCAGTAAGTTGTTTAATGTCTTTCGGTTTAACTTCATATTCATGCGGGTCTTGTCCGACAGGCACAATGCTATGAACGTCAACCTTGTCTCCACCAACCTGTTTGACCATGTCATAAATAATAGAATTAGTTGTTACGACCTTCAATTTGCCATGACCTTTAGAGTGTTGCTCACTTGAATTTGAACCACAAGCTGCTAGTACTAAGATTAATGCAATCAGTAATGGAATAAATTTTTTCATGTTGTTTGTACACCTCTATACTTTGTTTTTATTTTTGAAAAGAGAAGAGTCAAGATATAAATACTAAATGTTGCAATAACAATCGTTGCACCACTCGGTAGATTGTAAATAAAGCTAAAGTATAATCCTATGATAGAACTTACAATGCCTATTAAACTTGCTACGATCATCATTGAATATAGATTCTTTGTGATTAAAAAGGCGGTCGACGCCGGTGTAACAAGTAATGCAACGACTAAGATAATGCCGACAGTTTGAATACTCGCGACGGTTACTAAGGCGAGTAACAGCATTATAAAATAATGAATCATTGTTGTATTCAATCCGCTCACACGACTGAATGTCGCATCAAACGTTGAAATCATTAATGGACGATAAAGTATGACAATGAGTAGTATCACAATGACGCCAATAATGATGGTTGTCCAAAATGTTTGTCGTGTAATTGCTAGTAAATTTCCAAATAAAATATGATGTAAATCTGTCGTGCTATTTATCAGACTAATAATGATGACACCCGTTGCGAGAAACGCAGTGAAACTAATACCAATGGCTGCATCAGGTTTCGTTTTACTATTATTTGAAATGTAGCCAATTAATAAACTTGCAATCATGCCAGTGACTAATGCACCGACGAACATTGGAATATTGAATAAGAATGACAATGCCACACCAGGTAAAACAGCATGACTCATCGCATCTCCCATTAACGACAATCCACGGAGGATAATCAAACTTCCTACAGTTCCACACACAATACCTACGACAATAGATGTAATTAAAGCTCGATTTAAGAATTGATAATCGAATAAATGTTGAATGAAATCAGTCATTAGATATGTCACTCCCTTCTTTTAGAGTAGAAGTCACATTAAATAGAAATGTCCGGTTTAAATTTTGTGGCTGCATCGCTTGATGGCTAGGACCGAAAAATCTAACTGTACGATTAAGTAAAAGAATTCGATCAAAATATTGTTCAGCTTTCGACAAATCATGATGCACAATGAGAATAAGTTTGCCCTGATTTTTTAAATGTTGAAGCTTTTCCATAATGAGTTGTTCACTATTAAAGTCGATGCCAACAAATGGTTCGTCCAATAGATAGATGGTACTATCAGTCATCAAAGCTCTTGCCACAAGTACACGTTGTAGCTGCCCACCACTAAGCTCAGAAATTTGTTTGTATTGTAATGATTCTAGATCCAAATCTCTTAATAATTTATGAAACTTCATTTTTGACGCGTGATCGACGCGTTTGAACCAGCCGATGGTTTGGTAACAACCAGACAAGATGACTTTTTCAACATTGATTGGAAAGTCCAAATCTAATTGTGCTTTTTGAGGAATATATGTAATATATTGCAATTGTTTATGTATGGATTTGCCATATAAATTCATCTCGCCACTCGCGTTAAACGATCCAATTAAACTTTTTAATAAAGAGGATTTACCAGCACCGTTGGGCCCCATAATGCCAATAATTTCTCCTGAAATTGGAATCTTCAAAGTAATATCTTTAAGCACATGTTTATGATTTAAATGCAAATTCATGTTGCTAATGTCTATCAATCAATTACCTCCTAATTAAAAGTTTAGGTTAACCTAATTTATTTTATAATAAACACCGAAAACAGTGTGTGTCAAGTTGAGATAGTCAATTAAAATGTGGTAATAGTATAAATTTGTTTCCGAAAGTAAGGTCTAAAGTGGGCTTTAATTATTGATATTGCTGTATTTAATGAACCGTGGCTCGATTGACAATTAAATAATTAAATGTAAAATATAAAACGTAATTATTACGATTTATAAAAAGAAAGGTATGATTTTATGGGCAAGATACCTGTAACGGTATTGAGTGGTTACCTTGGATCAGGTAAAACAACATTACTTAACCACATTTTAAATAATCGGGAAGGTCGTCGAATTGCGGTTATTGTTAATGATATGAGCGAGGTCAATATTGATAAAGACTTAGTTGCAGATGGGGGTGGACTATCAAGAACGGATGAAAAACTAGTAGAACTGTCAAATGGTTGTATTTGCTGTACGTTAAGGGACGATTTATTACAAGAAGTTGAGCGCTTAGTAGAAAAGGGGAATATTGATTATATCGTGATTGAATCTACAGGTATATCTGAACCGGTACCTGTGGCTCAAACATTCTCTTATATTGACGAAGCATTAGGTATCGATTTAACGTCAATCTGTAAACTCGATACGATGGTAACCGTTGTGGATGCTAATCGATTTATTAATGACATTAATTCCGAGGATTTACTTGTGGATCGTGATCAAGGTGCAGATCAAACAGATGAGCGCTCAATTGCTGATTTACTTATTGATCAAGTGGAATTCTGTGATGTTTTAGTGCTAAATAAGACAGATTTAGTAACCGAAGCAGAATTAACAAAATTAGAAAATATCTTAAGAAAGTTACAACCAGATGCACATCTAATTAAAACGACAAATGCCGAAGTTGATATTAACGAAGTATTAAACACAGGTCGCTTTGACTTTGAACAAGCGAGTAACTCTGCGGGATGGATAAAGGAATTAACTGAAGGTGGTCACGCGGAACATACACCTGAAACAGAAGAGTATGGGATTGGTTCTTTCGTGTATTCGAGACGATTACCGTTTCACGCGAAACGTTTCAACGATTGGTTAGAACAAATACCTAATAATATTGTTCGTGCAAAAGGTATCGTCTGGTTGGCACAATATAATCAAGTTGCATGTCTACTATCACAAGCAGGTTCATCTTGTAATATTAGTCCAGTAACCTATTGGGTGGCTGCGATGTCCAAAGAACAACGAGAACAAATTTTAAATCAGCGACCTGATGTTGCACAAAGTTGGGACATAGAATATGGTGACAGAAATACACAATTTGTGATTATAGGTACTGAATTAGATCAAGAAAAAATTGTGAAAGAATTAGACCAGTGCTTAGTCAATGGTGATGAAGTTGATAGCGACTGGAATCAATTAGAAGATCCATATCATTGGCAAATTCGAAAAGCTTAAACATACAACATAGTAAAGCAATAATATTTTAAAGGTAACACTTAAGATGGCTTTAACACCTTGCACATTGCGTTAAAGTAAGTTAACGCTCTGTTGCGAGGTGTCTTTTTTTATAAAAGAACAACTCAAATTGTTGATGATTTAAATTTATTGAATATTTTGAACAAATCGACACTAAATTTATGTATAATAGCTAGTAAACGTATAATAGGAGAGATATAACACATGATGAAACAAAAACTATCAATCAAAGAAAGTATTTTTATTGGTTCTATGTTGTTTGGCTTATTCTTTGGTGCAGGAAATTTAATCTTTCCTATTCATCTTGGACAAACAGCAGGCGAGAATGTATGGCTTGCGAATTTAGGTTTCCTAATTACAGCCATTGGACTACCTTTTCTAGGTATAGTAGCGATTGGTATCTCCAAAACAAATGGCGTCTTCGATATTTCATCTCGAGTGAGTAAAGGCTATGCGTACGCATTTACGATTGCCTTATATTTAGTCATTGGACCATTCTTTGCTTTACCGAGGCTTGCAACAACATCGTATGAAATTGCATTTTCACCATTTATTTCGGCAGGTACTGGAAAAATTGTATTACCGATATTTAGTATTTTATTCTTTCTTATAGCATGGTTTTTCTCAAGAAAGCCATCTAAAATTTTAGATTACATAGGTAAATTCTTAAATCCAGTATTTTTAGTATTACTAGGTATCGTAGTTGTCTTAGCATTTATTAAACCAATGGGCGGTATTAGTCATGCCCCGGTAAGCGCAAACTATAGTAATAGTGTCTTATTAAAAGGGTTTATTGACGGTTATAATACGCTAGACGCACTCGCATCACTCGCATTCGGTATTATCATTGTGACGACAATTAAGAAATTAGGTATTACTAATCCGAATGGGATCGCTAAAGAAACATTCAAGTCAGGTTTTATAAGCATCGTAGGCATGGGTGTTATTTATACATTGCTCGCTTTAATGGGTACGATGAGTTTAGGTCATTTTAAAGTGAGTGAAAATGGTGGTATCGCACTGGCTCAAATTGCGCAGCATTATCTTGGAGATTACGGTATTATCATTTTATCTCTAATCATTATTGTTGCTTGTTTGAAGACGGCTATTGGTTTAATTACTGCATTTTCAGAGACATTTACAGAACTATTCCCGAAAATGAATTACCTTTGGTTAGCAACAGGTGTAGCGATACTCGCTTGTATCTTCGCTAATGTCGGGTTAACTAAAATTATTATGTATTCAATGCCAGTATTGATGTTTATCTATCCGTTAGCGATTACACTGATTTTATTAACGCTTGTCAGTCCATTATTTAATCATTCGACCATTGTTTATAAATTTACAACGTTCTTTACAATGTTTGCAGCGTTCTTTGATGGTGTAAACGCAAGCCCAGAATTCTTTGCAAAGACATCATTTGCACAAGCATTAATAAGTTTCGCTGAACGTTATTTACCGTTCTTCACAATTGGAATGGGTTGGATTGTTCCGGCAATCATAGGATTTGTAGTAGGACTTATCGTTTATTTAATTCGTTCTCGTAGACAAACTCAAACACAATAAATATTAAGTAATAACATGTAAGCCTGGGACATAAATCAATGTCTCAGGCTAAAAATATATATTGGCAGTAGTTGACTGAATTAAAATGCACTTGTAACAAGCATCTTTTTAATTCTAGTCAACCTTACCTGCCAGATGGGGCGCCCCAGCAAAGAGAATTTCAAAAAGAAATTCTACAAGCTAAGCAGGCTGGGGTGGGACGAAATAAATTTTGAAAAAAATTGTTTCTGTCTCGCTCCCATAGCTTATTTTTTTGCATTCAATCATAACTTTTAAAATTCTTATTGTGTAATTGTACATAGTGTAGTACTATTTAAAACGTAATTATTACGATTTAAAACGAGCGAGGAGAATTAGATGACTAAGAGTTATGATGTTTGGTGGCAAAAAGGCCAAGAATCAGATGATGATATGGCGCGTGACCATCAAGAAGCTTGGGAGAGAACTATAGAAATGCTTGATACATCGGATATCAAAGGGAAGACAATCTTAGATGTGGGATGTAATCAAGGCGGATTTTTAAGAAAATTATATGACACAACGCCATTTAAAGAAGGTGTCGGTATAGATTTAGCACGTTTATCTTTAGAAAAGGCCGAAACTTTAAAAGGTGAACGTCCACTTACATATTATTTAACCGATAAACCACAAGAGACAAATAGAACATTTGATACTGCTGTAAGTACATCTGTCCTGTACTTAATCGAAGACATTCCACAACATGCACAAGATTTAAAAGAAGTGTTGAAACCGGGAGGCGTTTACTATGCTTCATTCGCCGATTTAACCAATAATCCTAGTCGTCAATTTATGGATGACACGATTAATCAATACGGCGCAACACCTTCTCAGAACCATTCTTTAAAACATATCGTTGATAGTTTTGTTGATGCAGGGTTTGAAGTTGCAGTAATGAAAGAACCTGTGCCTGACGTGATTGATTTAACACATTATAGTGATTTTTATCTATCACCAAATGATTATCTACAAACACTTTATGAGGAATCATTTTTAATTAAAGCAAGCGTGAAAGAAGGTATTGGGAAATGAAAAAACGTGTATTAATTACAATGGCAGCAAGCGCAACGCTCTTATTAGCAGGTTGTGGGAATGACCAAAAAGAAGATAAAAATATCACAGTATCGCTACCTACTGAAGCGAAAGCAGATAAACTTGACGCACAAGGTTATGACGCCGCAATGCCAGTCTATAGTGCAGTATATGATGCATTAGTTAAATACGATAAAGACAAAGGTGTGAAAGCTGGCTTAGCAGAAAAATGGCATGTTGATGAATCAGGAAAAGTCTATGAATTCCATTTAAAAAAGAACGTTAAATTCTCAGATGGCTCAGCTTTAGATGCTAAAGCAGTGAAATTCTCAATTGAGCGTGCGAAAGCGATGAACAAAGATACGACTGTAGAAACGTTAAAAAAATTGGATAAGGTTGTTGTTAAAAGTGATCATGTTGTCCAAATTAGATTGAAGTCACCATCAAATCAAGTGTTGAATGAATTAACACAGGTGAGACCGTTACGTATTATGAGTCCACATTCCGTTGAAAATGGTAAAGTAAATGGCAAATTTGAAAAAGCGATTGGAACAGGTGCCTTTGTCGTTGATAAAACTGGCAAAGAAAAAACGACAATGAAGCCAAATAAATATTTCAACCATAGCCATCCCGTAAACTACAATCTTGCGTTCCAAACGATTGAAGATGGAGATTCAAGAAACTCAGCAGTACAAAGTGGTTCTGTTGATATTTCTGGTGGTGCTTTAGGAATGCTGTCAGATCAGCAAATTAAGCAAGACAAGAAAAATAAAAACTTAACTGTTGAAGATAAGCCAAGTACAGTAAGTCATTTCATGGCATTTAATCCGGATAATGATGTATTAAAACAACGTACAATCCGTGAAGCCATTAGTAAGAGCATCGATACAAAAGATATTGCGGGTAAATCTGTAAATGGTTTATTCCAGAAGAACGTGCAATTTGTAAACAAAGATAATCAACAGGCACACGACTATGATGTAAAAGAGGCTGAGAAGTTACTTAAAGAAGCAGGTTATCACAAGAACAGTGACGGTATTTTTGAAAAAACCGGTAAACCATTAACGTTTAATTTGGTTATTCAAACTGCAGAATTCCCAAGTTGGAAAGATAAAGCGGAAAAAGTGCAACGTCAACTTAAAAAAGCTGGCATTAAGTTAAATGTGAAAACGTTAGATTCACAATCATACTATGATACGTTATGGACGAAAAAAGATTATGACCTCATCTTCTATAGAACGTATTCAGATGCCTTAATGCCTTATAATTTCATGAGTTCAGTATTTAAAAATAATGATGGTAAGTCAGGTGTATTAGCTAATGATAAAACATTGACTCAGCAGCTAGATGATTTCCCAACAACTGTATCTAAAAAAGAACAACAGCGTTCATTTGATGAAATATTTAAACACTTTAATCAACAATATTATGGTGTGCCTATTGCTTATCCAAATGAAACCTTTGTCGTTAGTGATAAAGTGAAGCAATTCAAATTCTCTGGACTTACTGATGCTCCTATTGATTATAAAGCGTTGAAAGTTAATGAGTAACAATGCTTAAACGAACAATAAAATTAATACTTTACTTAATCGTGAGTTCGTTTATTATATTCGTTTTAGTCGAGAAGACATCAGGTAATCCAGCGATACTATACTTACAACGTCATGGTTATACGTCGATTACCCAGGAAAATGTTGAAGCAGCACAACATAAACTTGGTTTGGGCCAACATTTTCTATTAAGATATATCGATTGGGTTGGACATGCACTTACTGGTAACTTGGGATACAGTTTTAGTACAAATGAGCCAGTAACAACTATGATTATGGAGGCCGTCATTCCAACATTAATATTAATCGTTGTTTCAAGTTGTATTATGTTGCCATTGGGTTATATGGTGGGTTATTTTATTGGGACGCGCCCACATACTCGATACGCGAATGGTATTCGTGGATTCGCTCAAGTGATGACCTCTATGCCGGAATATTGGTTAGCCATTTTGTTTATATATTATTTAGGAGTACGTTGGCAGTTGCTACCTTTTGTAGGTAGCGATTCTTGGCAACATTTCGTGCTACCCATCTTCACCATTGTTGTTATAGAAGGATGTCATATCTTATTGATGACATCGCACCTTATTGCGCAAACATTAGATAATGATGCGTATCAACTTGCTCAGTTAAGACATTACTCATTAAAGGCGCGTATCATTGTCCAGATTAAAGAGATATTTGCACCACTCATGACCATTTCAATTAACAGTGTGATTCATTTAATAGGAAAAGTAGTCATACTTGAAGTAATCTTCAGCATGTCTGGTATAGGGAAATTATTAATTAATGCTATCAATCAACGAGATTATCCACTTATTCAAGGCATTGTGGTCTTTATCATCGTCTTAATTATGTTCATTAATTATTTAGGCGACATTATCATTTTAAACAATGAACCTAGACTTCGACGACGACATACCAAACGCCAAGCCCATGAGAAAAGAGGTGTGTCGTGATGAAAAAATATCAAACTTACATCGCCATAAGTGCAATATTAAGTGTGATGTTTGTGCTAATTGTATATTGCTTTATGCAAGACACACAAAACTTGGATCCACTCCAATCACCTAATAGCCAACATTGGTTAGGCACGGATCAACTAGGCAGAGATTTCTTAGTCAGACTGATTGTAGGTAGTCTAGTCACATTAAGCTTAACTAGCGTGGTAATTCTATTAAGTGTTTGTATTGGACTGGTCTTTGGGTTAATTGCAGGTATAGAAAGAAAATGGTTAGACCAAATCATCATGTTTATTGCCGATATGCTATTGGCAATTCCTTCATTTATTATTGCATTAGTCATCTTAAGCTTAGTAAGTAATTCAATGCTAGGTTTGATACTTGCTTTAACAATTGGATGGATAGGCCGTTATTTACGTTATTTCAGAAATTTAACACGAGATATTCAAAAACGTCCCTTTGTCAGTTATGCAAGACTAAGTGGTAACTCAACGTTTAAAACGACAGTGACGCACGTGATTCCGCATTTACTAAGTAATATATTTGCTTTGGTCACGGCTGACTTTGGCAAAATGATGCTAAGTATATCTGGACTTGCCTTTTTAGGCCTGGGTATTAAACCACCGACGCCTGAGTTAGGAACCATTCTCTTTGACGGGAAAAGTTATTTCAATGGTGCACCTTGGCTCTTCTTCTTCCCTGGTGTACTGTTAGGAGGTTTCGCCTTATTATGTCAAATGATCAACAAAAAAATAACGCAATGAATACTGTAGTTAAAGTCAATCAATTATCCATCTTAGATCATAATCGGTCATTGTTAAACGATGTTAATTTGACAATAACTAAAGGGGCATTTCATTGCATTATAGGTGAGAGTGGTAGTGGGAAGTCATTATTGACGAGAACTATTCTTGGAATGAAGCCATCACAACTAAGCTATCAAGGAGATATCAAGATTGATTTAAATAAGACGGATGCCGTTTTTCAAGATGTTCAAAGTAATATGTTTCAAAACGTGACCTTGGCTAAACATTTCCAATATATTTATGAAGCTAACCATTCACAACTATCTAAACAAGATATCAAGGAAGACGTCTTAGATAAAATGCAATTACTCGGTTTAAATCAAGGTGAACAATTACTTAAACGATATCCCTTTGAACTTAGTGGGGGTATGGCACAACGTGTAGCCTTTATAATGTCATTAATTAGACGTCCGGACTACTTATTTTTAGATGAACCGACGAGTGCGCTAGATCAAGAGAATGTTAAAAAGTTTATGCACTATTTGATTAAGGCACAGGAACATTATCAAATGACAATTGTCTTTATTACACATGATATTAACTTAGTTAAGGATTATGCCACTCATATTAGTATTATGCAGCAAGGTCAATTGATTGAAAGTGGTGAAGCATCATCTATTTTAGCTAACCCCACACATAGCTATACGAAAAATTTAATTGCTATCGCACATCGGAGACAGGCCTATGCTTAAAATTGAAAGATTAACTAAATACATTGATGGGAAACTTATCTTCAAAGATATATCATGTGCAATTAATGACCAACATTTACTTATAAGTGGTGAGAGTGGCTGCGGTAAGTCTACGTTAGCCAAGATTATCGCCGGATTAGATATGAATTATCAAGGTGACTTATACTTTAATGGCCAATTACGTAAGTCATATACGGCAAAAGAATGGATGAAACACATTCAATATGTGCCTCAGTATCAACGTGACACATTAAATCAACGTAAAACCGTATTATCTACGTTATTAGAACCACTTAAGAATTACAAATTTGATAAGCAGAGTTACACATCAAGAATAGAAGCGGTGCTTAGACAATGCAAGTTACCACAAAGCATACTCAATCAAAGCATTTCGACGCTAAGTGGTGGGCAATTTCAACGTGTATGGATAGCGAAGGCACTAATTCTAGAACCAGAGATATTGATATTAGATGAAGCAACGATAAACTTAGATGTGATTAACGAGGAAGAAATACTTCAAATGTTAATCGCATTAAAGCAAACGCAATTAATCATTATTACACATGATGCGTACGTCTTGAGTCGCTTTAAAGGCGTTCAGTTACAACTCGAACAATTGAATAATTAGAGTCAAACCTCCTGATAAGGTATATACTTAATGGTACATACTGGACGGGAGGTTCTTTATGATACCTAAACAAGCTTATAAACAATTGGTATTAAGCATGCTGGCATTAATGATTGCAATGTCAATTAGCCGCTTTGCATATACGCCAATTTTGCCATTTATGCAACAAGATACCTCGATGAATAACCAAAATGCAGGTCTGTTAGCGACATTCAATTATTTAGGTTATCTAATGGGTGCTATCATACCTATGTTTATTACGATAAAATCTAAAGTCTTTGATTTAAAGTTGTATGTCATGATTAATGTGATTTCTGTTATTTTAATGGGATTTTCAGAGCATTTTCTTATCTGGTCAGTTCTGCGAATAATTGCCGGCATAACGAGTGGTACGATCTTTGTTGTAGCATCAAATGTGGCGTTAGAAGCATTAAGAATGGCTAATAAACAGAGTATTTCGGGAATTTTATATAGTGCAGTAGGAATAGGAATATTTTCTAGTAGTATTTTTATATTTCTTTATACACAAGCTCAGACTTGGAAAGCAACATGGATTATATTAGGTGTTGTGGCTTTAATGGCAGGTATCATTATATTAACTAGCATGAAGGACAACCCTTCAATTTCTAAACATTCAACGTCATCAAATCAGAATCAAGGAAAGGCATTAAATCGCGCATTTATTATTCCGTTCTCGATTGCCTATTTTTTTGAGGGAGCAGGCTATATTGTTACAGGAACATTTTTAGTCGCACTTATTAAGACTATACCTGCATACGCAGATTACGCTGCATTAAGTTGGATGTTTGTAGGACTAGGCGCTATGCCGGCCACGTTAATTTGGTCTTTATTTGCTGAGAAGATTGGATACAAGAAGGCGATATATAGTGCGTTAATATTACAAATTATTAGTGTAGGCTTGCCTATCTTTTCACATCATATGCTAGGATTAATCGTTGCTTCGATGCTATTTGGTGCAACCTTCTTAGGTTTAACAACATTATTTATGTCGAAAAGCCAAGAACTTATGTATCATACAAATCAAAAGTTAAATCTTGTATCGTTATTAACAGTCATTTATAGTGTCGGACAAATGATAGCGCCAATGATTGCCGGAGTACTCATCGGAGACTCAAATAATTATCAGTTGGCGTTAACCTTCGCAATGATATTACTTATACTAGGTTTCATATTTAGTGTAATAAGCTATAGATTTAATGCATATAAATAAGAACATGTTGAAATACTTGGTTTGATTAAGAATTTTTTAAATCGTAAGCAATATAGAAGTTTGGAAGTAATAAAAATAGGGCATATTTTACTAATTAAACCTTTCATGAAAAATGAAACGGCATGAGGTTTTTAATTTATAGGGGGATTGTCACATGAATATTTATAAATTACGTTATCAACATTATAAAGATATTGTTGATGATAATATCTTAACAGTATTTGTATTGGCTAAAAATGAAGAAGAAGTTGAACAATTCGCGAAAAAAGTAAGTTATGCAGTTGAGAGTATTACACAAATCTCTCAAGAAGAATACGAAAAAGAAAAAGCTAAAGATGAACATTTCGGTCTTGAGCATGCTGAAAATTATTTAGATTAATATGAATTATCGGTCTAGGACAACTATAATGGTTGTCTTAGACTTCTTTTTTGTAATATGAATAAAAAGAGATTATATTCAATGTAATTGACTAAAGGAGATATGTAATATGAATAAAAAAGACAGTTTAGAACATGCAATTGTACTTGGCGGTGGTGGTTCGCTAGCCATAGGTTGGGAGTTAGGCTATCTGTTAACATTATCTAATCAAGGTATAGATGTTCGTCATGCAGATTTAATGATAGGTACATCAGGTGGCGCACAAGCTGCTACAGGTTTAACATCTGACAAGAGTTTTGATGTCATTTATGATGAGCAAATTGCACCTAAATCAAATGAAACGCCGCCAGTTAAAGACATGTCAGGTATCTTTGAAAGATATGCTCAAATACAAGAGCATTCGAAGTCACCTAAAGAATGGATTGAGAATTATAGTGTCTATGCACTAGAAGATCATAAATTTAATGAGAGCGTGCATATCACTCGCTTAGAACATAGAATTAAAGGCATTGAATGGCCATCTAATTTGATGATTACTGCTATTAATGCGCGTAAGGCAGAGCGTGTCGCACTAACGTCTGATAGTCAAGTGAACTTGCATAGAGCTATGGCTTCAAGTGGTTCGTTACCAGGTGTTTGGCCGGCTACGACGATTGAGAGTGACAAACATTTTGATGGTGGATGTCATTCCATGGAGAATGCAGATTTAGCTAAAGGTGCTAAGAAAGTACTTATTCTTGCAACGAATCTTCCTATTTCAACACCATATAAATTAGAAGATGCCATTAAAGAACTTGAAGAAAGTGGCGCTAAAGTCAAATTAATTACACCTAGTAAAGCAGTATTTGATAAATTAAATGAACTAGGCGGTAATACAGTAGATCCATCAATTCGACCTGACATTTTCAAAGCTGGAGAAGCTCAAGCACTTGAAGATGTAGAGAAAATTAGAAGCTTTTGGAATGAGTGAAAGTGATTTTTAAGTTTAGGTCAAAGTGAGATTGTTATTTAATAACGACTATAAAAAGGAGCATTGGACTATGAATTTAATAAATATCTATCCTTCTCCTTTTTTCATTTAAATTGATTTAGTTTGGCGTTGAGTCATCCATAACACAATGAAGCCGATAATCATATAAATAACAATTAACCACATCACAACGTGATAATAATGAATAATATGCGTTATATTTGATGTGAAAAAGACGATAATTGATAAGCCGATTGGACCACCTAATTGGTGCATGGTATTAGTCATTCCGCTTGCGGCACCTGATAAACTAGCATCTACTTCGTGAATGCCGGCACTTGTAATAGGAGCCAGTAGCCAACCTTGACCTAGACCTACGAGTAACATGGGGATACCTATCGCTAGCCAATATCCATGTAACGGATTCAAACTAGCTGTAACAATTAGTCCTAAAGTCAGTATAATTTGGCCGAGTAATAACACGTTCGTATTGCCTAATTTTTCAGTAAAGTAAGGAAGATACAATGCCGCAATAAAATTAATAATGGTTAAAGGTAAGAAAGCTATACCAGCTTGTAACGGTGTGTAATGATATAAATGTTGCATCATTTGTGGCAAGATAAACCAATAAGATAACATTGCCATCATAAATATAAAACGACCGACATAAGCGCCTGTGCGCACCTTATTCTTAAATAATGACATTGGCATTAATGCAAATGGTAATTTGCGTTCAAATATTACGAATATAATTAATAGAATGAACCCAATAATGACTGCAATGATAGATTCATTTGTCATGCCATATACGAGTGTCATTATCGCAATAACTGAAAGTATTGCACCAATAAAGTCAATTCGTACACGATGAACCGTTGTAGATTTTACAAAAAGCAACGTCAAGATAATTAAAATAATAGTGAAAGGGACATTAATCAGGAAGCCAGATCGCCAACTGATTGTACTTGTTAACCAACCACCGAGGAGTAAACCAATGATTGAACCAATACCAGGAGTGGCGCCGTAGTAACTAATGGCTTTACTTCTTTCCTTACCTTCGAAATGGCCCATAAGTAAAGCGAGTGTTGTAGGTGCAATAATCGCCGAACCAATACCTTGTATTGCTCTAAAAGTAATAATTTGTATACTATTTTGTGCAAGCCCGATACATAAACTTGATATCCCAAATAACACTAAACCACTTAAAAATATACGTTTGCGCCCTAATAAATCACTTAGTCTACCCGCTAACAATAAGAAACCACCGAATGTAATTGTATAAGCATTTGATACCCAAGATAAGGACGCTTTATCCATGTGTAGGCTTTGAGCGATCTTGACAGTACTTGTAAATATGATTGAGTTATCCATTAATATTAAAAAATAACTAAATAAAATGATGAAGAGTATAATTTGATTTTTCTTTTTAAACATATTGACACGTCCCTTTAGAAGAATAGTAATAGTCTAAACTATGGAGTGAACTCCATAGCAAGTACTAATTTTTAAAAATTTCAAATGACTAAAATTTTTAAATTATGGTATAACATAGGGAACGATAAGGAGTGAATGTGCTATGAATACGAAAGAAGTTGTAGAATTTATGGGATTATCTCAAGATACATTGAGATATTATGAGAAAGTGGGCGCTATACCACCAGTTGAACGAAATCAAAATGGCTATCGTGATTATAGAACAAACGACTTGAACTGGATATATTTAGTAAAAAACTTACGTCTTGCTGGTGTGAAAATTGAATTACTTATAGAGTTTTGTAAACTAGGGCAATTACCTTCAAATGAAGACACGCAGCAACGTCAAAAAGAGATACTTAATGAACAATTAAGTGAACTAGATGCTAAATTAGAAGTAATGCACAAAGCTAGAAATTTATTGAAATATAAGATAGATACCTATGATAGTCATTTAGCTCAATTTAATGCAGGTGAACTATCAAAGGATAATGTGGATAAACTGTGGGAAAAACCTGAAATAGTGAATAGATAATTTAAGGAGGAAGAAATCATGTCTAATCGCTTTAATCATATCCAACCACCCAATCAATTTAAATATAGAGAGGGCCGAACTGTGTTAAAACAACAATATGATTTCAAGTGTGATAATCGAATTTATTTTAGTGAAGATATATTTCGAGATTTGCATAATCATTCATATCGCTTGTATGTAGACGTACTTTCACCAATTGGTGATTATGGTCTTGGATTAGATTTTAATGAAGTAGATGCGATTTATAATAAAGTGATTGAACCTAAATTAAATCATCAACTCATTAATGAAACGTTGCCTGATATGAATACGACTGCTGAAAATATTGCAATGTGGATTTGGGACGAATTTGAACAACATCTTCCGGGTGAACATTGTATGTATGCGTTACAGCTATTTGAGACTGACCGCCATGGGGTAAGTCTAAATCGTTCCATTATGAAGCTTTAAATCACTACTGATAAAAAAGAAGGGTTCTCAATTTTACCTTTTGAATTAAGTACTATTTATATAAGTAATTAAAATTTAAATATTTTGATTAGATATATATTATTGAGATAATTAGGATATAAGA
>NODE_14_length_19797_cov_4.919878
CATAACCCTTCACCACATTGTTTAATATTACATGTAACTAAATCATTTAAAAAAGTTGCATACTCATGTAATTGAAATTTACTAATGTTTATAAGTCATCTAAGTCTTTACACCATATAAAAAAAGGGGGTATTTCTTTATGCTTATTTTAGGAGCAAGCTTGCCTAGTCAAGTTAATACCAATTGGCAAACATACATAATGATTGCGATTTATTTTATTATTTTACTTATCATTGGATATTACGGCTACAAACAAGCTACAGGTAATTTAAGTGAATATATGCTTGGTGGACGTAGTATCGGACCATATATCACTGCTTTATCTGCAGGTGCATCAGATATGAGTGGCTGGATGATAATGGGACTACCTGGTTCTGTCTATAGCACTGGTTTATCAGCAATATGGATAACAATTGGTCTCACATTAGGTGCATATGTTAACTATCTTGTCGTTGCACCAAGGTTGAGAGTTTATACTGAAGTGGCAGGTGATGCAATCACCCTTCCTGATTTCTTCAAAAATCGACTTAACGATAAAGAAAATATTATTAAAATCATTTCTGGTTTAATAATAGTTGTGTTCTTTACTCTTTATACACACTCTGGGTTTGTATCAGGTGGTAAACTATTTGAAAGTGCGTTTGGACTAAATTACCATTTTGGATTAATTTTAGTTGCAGTTATCGTTATCGCTTATACTTTTTTCGGAGGATATTTAGCCGTATCTATAACTGATTTCTTCCAAGGTGTAATCATGTTAATTGCAATGGTTATGGTCCCTATTGTTGCAATGTTACAACTTAATGGGTGGGATACGTTTTCTCGAGTTGCTGAAATGAAGCCAACAAATATGGATTTATTTAGAGGGACAACTTTTCTTGGCATTGTTTCATTATTTGCATGGGGTCTAGGTTATTTTGGACAACCTCATATCATCGTAAGATTTATGTCTATAAAGTCACATAAAATGCTACCCAAAGCTCGACGTTTAGGTATAAGTTGGATGACTGTAGGGTTACTTGGTGCTGTAGGCGTAGGGTTAACTGGTATCGCATTCATTCCAGATAATCATATTAAGATGGATGATCCTGAGACACTATTCATCATTATGAGTCAAATTTTATTTCATCCTTTAGTAGGCGGGTTCTTATTAGCTGCCATTCTTGCAGCTATCATGAGCACTATCTCATCACAACTATTAGTAACATCAAGTTCATTAACTGAAGACTTTTATAAATTAATACGTGGTGAAGAGCGTGTGAAAACACATCAAAAAGAATTCGTGTTAGTTGGTAGATTGTCTGTATTAGTTGTGGCAATTGTAGCAATTGCGATTGCTTGGTCTCCAAATGATACAATACTTAACTTAGTTGGTAACGCATGGGCCGGCTTTGGAGCTTCTTTCAGTCCATTAGTATTATTCTCACTTTATTGGAAAAAGCTTACACGAGCTGGTGCTATCAGCGGTATGGTAGCAGGTGCCCTTGTGGTAATTATATGGATTGCTTGGATTAAACCTTTAGCGAGTATAAATGAAATTTTCGGAATGTATGAAATTATTCCAGGATTCATTATTAGTGTCATCGTTACATATGTAGTGAGTTTATTGACTCAACATCCAGGTGACTTTGTTGAAAGAGATATTGAAAAAGTTAAATCTATTGTTCGTGAAAAATAATAATATTAAACAAAAACTACGGATAACCCAACTTGTAGGCGTTATCCGTAGTTTTATGTTAATTATTATAAATATGAACTTGGGGCTCTTTATCTTCTTTAGATTTACTAATCAAAGCTCTTGGTGTATTTCCGTCTTTAATTCGAATTTCATAGCTATCGATATTGTCAAAATATTTTCTAGCTTGTTCTGTAACATATTGGGTAATACCAATCGTTTCAGCTTGACTATAATAATCAATAGGTAAATCTATAGTTAATTGTGTTGGTTTTTTACCGTCAAATTTAACTTTACCTACTGCTTGAGTGAAGTTAGTAAAGTAAGATTGTAGGTTGTCATTGAATTGTTTAAAATTATTATTCAAATTTTCATTGTATTTTTTTGCTGTTGAAGATGGTAATAATGCTGACACTTGATCAATTTTTTTCCATTTATTAATTTTAGTTTGATCATCATCAACTGTAGTATTAGCAATAAATTCTCCTGGTGTAATTGAATTTTGATCGGATTGTTTATAAATTGCAAAATGAATAGGAATATCTTTTAAATCATCATTGGCTCTTAATCTTGTTAAGATTTCTGAAGCCATTTGTTTACCTTGTTTTTCAATTTCCTTATCATCAAGTTCTTTGCTATAAGTCTCTCCATCTTTCTCTTTTTGATAATAATAAACACTATTCATGGCTAAGCCAATTGTCATACCTTTAATATTTTTTCCTTTAGTATCCCCACTATCGTAAAAATCTTGTTCAAGAATATTAGATAAATAAGCTGGAGATTGTTCTGCGATTTTTTCTGGATCATCCTCACCTTTGTGTGATGGATTTAATCCTAAATTCTCACTCGCTTTATTGGATTCTTTCTCTTTTTCACTCATTTTATCTATTTCTTTTTTAGTGTATTTGGGATTTAAATAACTATTAAGAGTATCTTTATCTAGATATTGGCCGTCTTGATAAAGGTAATCATCAGTTGGAAATACATCTTTGCTTAGTGTCAATAAACCACTTTCGAAATCGTCACCATTGTAACTATTTGCCATGTTATCTTGTAATACACCACGGGCCTTACTTTCTTTGAATGGCAAAATCGTGCGGTAATTATCACCTTGTACGTTTTTATCTGTTGCTATTGTTTTCACATTATTTGAGTCAGTTTTAGTTTCTTGTTTATTCACAGATTGGTTATTTTTATTATCATTGTTATTGCCACATGCCGTTAACAACACAATCGACGTTATAATTAAGAATAGGGTCCGCTTCATTGCCGTTCTCCTCTAACTAGATATTTCATTTTGTTTAGCCACGAATTGCTCTTCTGTCCAAATTTCAGTACCAAACTTTTCTGCCTTAGTTAATTTAGAACCTGCATCTTCACCAGCAATTACTAAATCTGTTTTTTTAGTTACACTACTTGTAACTTTTGCGCCTTGTAATTCTAACCAGGCAGATGCTTCTTTTCGTGTCAGTTGTTGTAATTTACCTGTTAAAACAATTGTTTTATTTTTAAAATCAGGGTGACCTTCTATATCAGAAGTTTTAATTCCATTATAAACCATATTGACATTTTTATATTTTAATTTTTCAATTAATGCTTTAATATCTTCATTTTCTAAATATGTTACAACAGATTGAGCTAACTTATCTCCAATATCATGAATACTAATAAGTTCTTCTTCAGTTACTTCAAGTAGTCTATCCATTGTTTCGTATTTTTCAGCTAGAACTTGACTTGCTTTAACTCCTAGATGACGTATTCCTAAACCAAATAATAGATGCTCTAGAGAATTGGCTTTAGCATCTTCAATCGCTTTTAGTAGATTTTCAACTTTTTTGGAACCCATACGCTCTAAAGGTAATAAATCGTCTTCAGTTAGGTAGAAGATGTCGGCCACATCATTAATCACATTGTGATGATAGAGTTGTTGTATAATTTTAGTTCCTAAGCCATCAATATTCATGGCTTGACGTGATACAAAGTGAATCAACCCCTCTACAAGTTGAGCCTGACACTTTGGATTTATACAACGTAATGCAACCTCCCCTTCAATTCTTACCAACTCATGGTCACAACTCGGACAATGTGTTGGCATTGAATACGGTAATGTACCTTCAGGTCGGCGTTCCGTAATACTTTTCACTACTTCTGGTATAATATCGCCAGCTTTTTTAACTACTACACTATCCCCAATTCTGATATCTCTCTCATGTATTAAATCTTCATTATGTAAAGATGCTCTAGATACAGTTGTCCCAGCAACTCTTACAGGATCAAGAATCGCAGTTGGTGTTACAACACCTGTTCTACCAATACTTAACTCAATATCTTGTAATGTTGTTACCACTTCTTCGGCAGGAAACTTATATGCAATCGCCCATCTTGGAGATTTCTGCGTGTATCCCATTTCATCTTGTTGTTCAATGTCATTCACTTTTATAACGATGCCATCAATATCATAGGATAATTGTTCACGTTGTTTTGTCCATTTCTCAATATATTCTAATACACCTTCAATATCACCCACGCGCATACGCTCATGATTTGTCTTAAATCCTAAACGATCTAATTCATCCAACGCACCACTCTGAGTAGTTGCATCAAAATCTGTAAAATCATTAACACTATATAAGAATACACTTAATTTACGTTTAGCTGCCAATTTGGGATCAAGTTGCCTTAACGATCCCGCTGCTGCGTTTCGTGGATTAGCGAATGGTTGTTCTTCATTCTTTTCTTTTTCTTCATTTAGTCTTATAAAAGAACTACGAGGCATGTAAGCTTCGCCACGCACTTCAAAACTTAATGGTTCATTAATCTTTAATGGAATAGCATGAATGGTGCGTAAATTTTCAGTGATATCTTCACCTGTAGTACCATCACCTCGAGTTAAACCTTGAACGAAGCGACCTTCTACATATTTAAGGGACACAGCTAATCCATCAATTTTCAATTCACACATATATTCAACACTACCGACTTGTTCACGAATACGTTGATCAAAACGACGTAATTCTTGTTCATTGAAAGCATTACCTAAACTTAACATTGGTGTATCATGGTTGACTTTTTCGAAAGAAGATTGCACCTCTCCTCCTACACGTACAGTAGGAGAATCAGGTGACTTAAATTCAGGATGTGCCTCTTCTATATCTATTAATTCTCTTAATAATTTATCGTATTCACTATCTGGCACTGAAGGATTATCTTGTACATAATATTCATAACCATATTGATTTAATAAATCATGTAATTCATTCACACGACTTTTGATATTGCCCATAAATTAATCCTCCTTTTTCTCGATTGGAGCAAATTGAGCTAACAGGCGCTTTGGTCCTTCTGATTTAAATATAATATCTAATTCAACTGAGCCATTTTTCTCATTAACGTTACTTACCATGCCTTCACCCCATGATTTATGCGTAACTTTATCTCCTATTTTCCAATCAGAAGCAGAAACTTGTTTTTTAGAAGACGTTGTACGTTTGCTAAATCCACGCTTAGGTTGTTTGGTTGAAGTTTTTGGGGTAATCGTTTGACGCTGCTGCTTAGATGGTGTTTCTAATAGATCTTCCGGGATTTCACGTAAAAATCTAGAAGGCATATTAGATTGTGAGCGTCCATATAACATTCTAGACGTCGCGTGCGTAATATATAGAACTTCTTCAGCTCTTGTTATTGCTACATAACAAATCCGACGTTCTTCTTCCATTTCGTGGTCATCATCACTCTTAATTGCACGTATATGTGGAAATAGCGATTCTTCCATTCCCATAAGGAACACAATTGGAAATTCTAAACCTTTCGCCGAGTGCATTGTCATAAGGGTTACGCCACTTTCAATTTGAGCTTCATCGATGTCTGCTACTAGTGATAAATCCGTTAAAAAGTTAATCAAGGATTGTTCTTCTAATGGTGTATTCTCTTCATAATCTTTAGGCACAGACATAAATTCATCTATATTTTCAAGTCTACTACGTGATTCCAGTGTTTGTTCACGTTCAAGCATATCTCTATACCCAGATTTATCTAATATTTCAACAACAATTTCACTTACCTCTAAAAATTCCTGTTCTTTAATTAAGTTTTGAATTAGTTCATAAAATTTAATGCACTCTTGAGTTACTTTTTTTGAAAGACCAATAAAATCTACTTCTGCCAATGCGTCAAACATACTTATATTGTTATCATTCGCATAGCGTTGAATTTTCTCAACTGATGAAGGTCCTATCCCTCGTTTTGGAACATTGATTATGCGTTGTAAACTAATTTCATCATTACTATTAGCTACTACTCTCAAATAACTTAATAAGTCTTTAATTTCTTTTCTGTCATAGAATTTTTGGCCTCCAACCATCGTATAAGGAAGATTAGATTTCATAAATGTTTCTTCTAAAACACGTGACTGTGCATTGGTTCTATAAAGTATTGCCATATCACTATAATCTTTTCCAGCTTTACGGTGTTTCATTATTTCTCTAACCACATACTCAGCTTCATCACGCTCAGTCATTGCTTCATAATATTTAATTTTTTCGCCACCAGTATTTGCAGTCCACAGACCTTTAGGCTTTCTTTCTGAGTTATGTTTAATGACTTCATTTGCAGCAGTTAGGATGATCTTTGTAGAACGATAATTTTGTTCTAAAAATATCGTTTTAGCATCAGGGTAATCTTCTTCAAAAGATAGGATATTTTGAATATCTGCACCCCTCCAACCATAAATTGACTGATCTGAGTCACCAACTACACAAAGATTTTTAAATTTACTAGCTAACAACTTTACTAATGTATATTGTGCTTTATTTGTATCTTGATATTCGTCTACGTGAATATATTGGAATTTGTTTTGATAATATTCAAGTGCATCTGGAATGCGTTCGAACAACTGAATTGTTTTCATAATTAAATCGTCAAAATCAAGTGCTTCATTTCGAGTCAATTGACGTTGGTATCCACTATAAACAGTAGCTACCATTTGCGAATGGAAGTCATTAGCCTCATTTATTGCATCTTCTGGTGTTTTAAGTTCATTTTTTAAGTTACTTATCGCCCCAATAAACATTCTTGGTTCAAAGCGTTTACTGTCAATATTTTCATTTTTTAGAACGTCTTTTATGACGGATTTTTGGTCAGTAGGATCAATAATAGTAAAATTACGTTCAATGCCTATTCTATCTGCATCACGTCTTAATATTCTTACGCACATAGAGTGGAATGTAGACATCCAAATCACTTGTGCTTCTTCTCCTACTAATTGTTCAACACGTTCTTTCATTTCTTTAGCTGCTTTATTTGTAAAAGTAATTGCTAATATATTGTAAGGAGAAACGTCTTTTTCATCTAATAAATAGGCGATACGATGTGTTAATACTCTCGTTTTACCTGAACCAGCGCCGGCCATAATTAGTAATGGACCTTCTGTAGTTCTTACCGCTTCACTTTGCTCTTTATTCATATTATTAACTAATGAATTCATTTATTAGACTCCTTTTTTATTTTTACTGTTTTAATAGCCTTTTTAATATCGTCATAAATAATATTACCTACTACAATAGTGTCAGCATATTGTGCCATCTCTCTGGCTTGTTCTATAGATGTAATGCCACCGCCATAAAACAATTGTGTATTTGTTAATAATCTGGATGCGGCTTCCACTTTTTCAACATCGCCATACTGACCACTATATTCTAAGTACATCAACGGTAGTTTGTACATCTCATTAACCATTTGCGCATATGCCTCTACATCTTCAATATCTATATTAGTATTTGATTGCGTTAATTTTGCTACTTTACTATCAGGATTTAAAACTAAATACCCTTCTAATACGACTTCATCAAAATTAACCATGAATCCGAATTGCTTTAGAGCTTTATGCATCATTCCATTATGATATGTAGTATCCTGACTATTTAGAACTGTTGGTACAAAATAAAAATCGAAACCAGGAATAATACTCTCAATATTAGATATTTCGAGGACTAATGGTAATGGATATCTTCTTACTCTACTCATCAAATGAATGACATTATCTTCGGTAACATTATCTGTGCCACCAATCATGATAGCATCAGTATCTGACATACATAGTGCATCTAAATCATTATCACTTATTTCTTTGGCGGGATCTAATTTAAACACATGTTGCCACGCTTTAATGTCATACATAATCCTTTAACTCCTTTTTTTAACATACACTAAATTATATCATTTTTAGTGTACCAATTCTAAACAGAATCATTAGAATCTATACTGTCTATTAAAGAACGAAAGACCTAATATCTTATAAGTTTATTTGTTAAAAATTAAGTAAATTAAAAGTTGTTTACTTACTATTAGCCTGTATAAATTCAATATAAAACAGAACGCTCCCATCAAAATATCCAAATTATTGTCAATTTTGAAGGGAGCATTTCAATTTATAAATATATGTTAAACGTAATATTATTTTTTTGTTTCTATATTTAATCGTTCTAATATCATTGTATATGCGTCATTACCCCATTGTAATGATCGTTTTACTCTAGATATTGTTGCTGTAGAAGCACCAGATTCTTTTTCGATTGTTGCGTAAGTATACCCTTGTTTAATCATCTTAGCAACTTGTAATCTTTGAGATAATGATTGTAATTCATTGACAGTGCATAAATCATCAAAGAATTGATAACATTCTTCTCTATTTTCAAGTGTAAGAATCGCATCAAAAAGTTCATCTAACGCTTGTCCTCGTAATTTCTCTATTTGCATCTCAAACAACCCCTATAATCCGTTTTCAATATAATCTCATTTTAACGCATTAAATAGTTAAAGTGTAGTATTTTTATTGAAAACCGTTAACTTATTACTCTAAACCTGCACGTTTAAAGATTGTATCAACTTGATTTAAATGATGTTCAGGGTTGAAACATTCATCTAATTCTTCTTTAGAAAGCACATTAGTGATAGACTCATCCTTTTCTATTAATTGACGGAATGGTGTTTTAGTTTCCCAAGATTCCATTGCTTTAGGCTGCACTCTATCATATGCTTCTTCACGAACCATGCCTTTATTAATTAACGCTAGTAATACACGTTGTGAGAAGATTAGTCCAAATGTTTTATCGATATTATTTCTCATGTTGTCTTCAAAAACAGTTAGTCTATCAACAATATTAGTGAATCTATTTAAAGCATAATCTAAAGCAATTGTAACATCTGGTAACATGATACGTTCAGCTGAAGAGTGAGAAATATCACGTTCGTGCCATAAAGGCACATTTTCATAAGCCGTTGTAATGTAACCTCGAATCACTCTTGAAATACCTGTTATATTTTCTGAACCAATAGGATTTCTTTTATGAGGCATAGCTGATGACCCTTTTTGACCTTTTGCAAATGCTTCTTCAACTTCACGTGTTTCTGTTTTTTGTAAATTACGTATCTCTACCGCAAATTTTTCAAGAGATGTAGCTACTAGTGCTAGTGTAGCGATATAGTATGCATGACGGTCACGTTGTAATGTTTGAGTAGAAACGGATGCAGTATCAATGCCTAAATGGTCACATACATATTGTTCTATTTCAGGAGGAATGTTAGCAAATGTACCAACTGCACCACTCATTTTACCAACTTCTATTTCTTTACGTACCTCTTTGAAACGCTTTAGATTACGTTTCATTTCTGTATACCATAATGCCATTTTAACACCAAATGTAGTCGGTTCAGCATGTACACCATGTGTACGCCCCATCATCAATGTGTATTTATAATTTTTAGCTTTCTCTTCTAAAACTTTTATGAAACGTTCAATATCTTTCTCAATAATTTCGTTGGCCTGCTTTATAACATAACTTAGCGCTGTATCAACTACATCTGTAGAAGTTAAGCCATAATGAACCCATTTACGTTCGTCACCTAACGTTTCCGATACTTGTCTAGTAAATGCCACAACATCGTGTCTTGTTTCTTGTTCGATTTCTTGAGCACGTTTCACATCTACTTTAGCGTTCTGTCTTATTTTTTTTACATCTTCTTTAGGAATGTGGCCTAATTCACTCCAAGCTTCACAGGTCAAGATTTCAACCTCTAACCAAGCTTCATATCTATTTTGATCAGTCCAAATATTTGCCATTTCTTCTCTTGAATAACGATCAATCATTTCTAATCTCCTATTCTATGTATAAATTTATAATTCAAAACTGTACATTAAACGTAAATTATTGGGAAAAGTTCGTTTTTAAAACTTCATTTTTAGTTTAACAGATAATTAATCAAATGTATAAATCTTTTTTTACAAACTTAGTATAATGGATTTTATCTAAATAATACACTTATCTAACAATAATCCGATAATAAAAAGAGTAAAAAGAAGTTGTACTTTAGCTTCTTTTCACTCTTAATAAAATTAATTTGAGTTGTAATTTATATTATTAAATCAAAGCTTTTTACCAACAAATTGAATATCCTGTCTTAATACTACTACATTACCTTTTTCATCTTCAGTGTATATAGGTTTTTCAATTCGTTTAACTGGCATATAGCCTTCTTCACGCATACGTGTTAAACATTCTGAGATTGTTTCATTTTCATTTACTTTGAACTTCATCGTCATGCTCCACAACACTTTCTATTTCTTCTACTTCGTATGCTTTTACTTTTCGAGTTCGAACGCCTTTAGTCCAGAAACCGCCGTGAATCGCTCTTGGCTCATACGCTATAATAAACGCTTTCTCATCTAAATTTCGTACTGTCTCCATTAATTTACGTTCATAACGTCTTGGCGTTAAAATCTGCATTACCATTCGACTACCATCGCGACCATGTGCTGCATAGTGTGTAACACCATAACCTAAATTTCTTAACTCATTTGGTAAATCAATTTCATACTCTGATGAGGTTACATTTACGACTGTATAACCTAATGCGAGTTTTTCTTCAATTTTCATACCTACTAAAATCCCAATCGAAAAACCAAACGCATAAGCAAAGATATTTTGAATTTGGTCTAAACTAGACATTACCATACCAAGACCAACTACATATACTAACACTTCAAGGAAACTTACTGCAGCCGCCATATAACGATAACCTTTTAACGTTAATATTGTACGCATTGTTAAAAATGTAACATAAAAAACGTTGATGACGAATATCGCTAATACCATTGACCATGGATTTGAAGTTATCACTGACATACTAATCCCCTTTTCTTACATGGATATCTAAAATCGAAATAATTTTATCAGTGAATTTTTATTTTGTCACTAGAAAATCTTTTTTTAATTTTTAGGCCAAGTATAACGCGTATAGGCTAATTCACGTTTATGTGCATTTTTGACATAGTGATTTTCAATCGTATCACGGGCTTCACTAGATATATGTTTACCTTCTAAATAGTCATCAATTTGATCATAAGTAACACCCAAAGCTTCTTCATCAGGTAATTGTGGTTTATCATCCTCTAAATCTGCTGTGGGAACTTTTTCGTATAAATGCTTTGGTGCGTTCAAATATTTAAGTAGCTGTCTTCCTTGTCTTTTATTTAGACCAAAGATAGGTGCGATATCAGCAGCACCATCACCGTACTTAGTATAAAATCCTGTAATATTCTCTGCAGAATGATCCGTACCAATAACAATACCACTACGATTTGATGCGATTGAAAATTGAACCTTCATACGTTCACGTGCTTTTTCGTTACCACGTTGAAAATCTGTTAATTCAATACCAGCCTCGTTTAAAGATTTAACACTTTGATCAACAGCAGGTTTAATATTGACAGTAATGATTTCATCGGGATGAATAAAGTTTAATGCATCTTCAACTTCTTCTGCATCTTTCTGCACACCATATGGTAATTTCACAGCAATAAATTGACAATCTCGCCCTTCATTACGTAATTCTTCAACTGCTAGCTGAGCTAATTTACCAGTCAAAGTAGAATCTTGACCACCAGAAATACCTAACACTAAAGATTTAATAAATGAATGTGATTGAACATAGCTTTTAATAAATTGAATAATTTCACGTGACTCTTGTTCACTATCAATATGTTTCTTCACTTTCATTTCATTGACTACAATATCTTGTAAATTAGTCATTGTCTTCCTCCATCTCTTTTACGTGTTCTGCAACTTCGAAAATACGCTTATGTTTGTTGTCCCAACAAGCTGTACTTAAATCCACAGGGTATTCTTGAGGATTTAAATAACGTTTATTTTCATCCCATAATTTAGATAATGCCTTTTTAGAGTATTCTTGTGCCTCTTTTTCACTCGGTAATTGGTAAACAAGTTTCCCATTTTCAAAGATTGAATGATGCAAGTCAATCGCTTCAAAGTGTTTGATATGTTTCATTTTATACGTGTGAACTGGATGGAACATTTTTAAAGGTTTTTCATTATTAGGATTCTCATGTTCTAGAGTAATATAGTCGCCTTCTGCTTTACCTGTTTTAGTATTTATAATGCGATACACTTTCTTCTTACCAGGTGTTGTCACTTTTTCTGCATTGTTGGACAGTTTAATTCTATCAACATATCGGCCGTTGTCATCTTCAACTGCTACTAGTTTATATACTGCACCAAGTGCTGGTTGGTCATAACCAGTAATTAATTTCGTACCTACACCCCATGAGTCAACTTTAGCTCCTTGAGATTTCAAACTCATTATCGTTTGTTCATCTAAGTCATTAGATGCGATGATTTTAGCATCTTTGAATCCCGCTTCATCTAACATTCTGCGTGCTTCTTTAGATAAATAAGCAATATCTCCAGAATCTAAACGGATACCAATGAAATTGATTTTATCCCCTAGTTCTTTCGCTACTTTAATAGCTGTAGGAACACCTGATTTAAGCGTGTGGAACGTATCAACTAAGAACACACAATTTTTATGGCGTTCTGCATAAATTTTAAAAGCTTTATATTCATCACCATATGTTTGAACTAAAGCGTGTGCATGCGTACCAGAAACGGGTATACCAAATAATTTACCGGAACGCACATTACTAGTAGAATCAAAACCACCGATATAAGCAGCTCTAGCCCCCCATAACGCAGCATCTAACTCTTGTGCACGACGAGTTCCAAATTCCATTAATGTATCATCAGGTGCTACTTGACGAATTCTACTTGCTTTAGTCGAAATTAATGTATGGAAGTTGATTATATTAAGTAATACGGTTTCTATAAGTTGCGCTTGAATTAATGGTGCCTCCACTCTAAGTAATGGTTCATTTCCAAAACACAATTCACCTTCTTGCATTGAGCGAATATTACCAGTGAACTTTAAATTTTTTAAATAGTTTAAGAAATCATTTTTATAACCTATTGACTGTAAATATTCAATATCAGAATCACTAAAATGAAAATGTTCAATAAATTGAATTACTCTTTTTAAACCATTAAAAACTGCATATCCACTCTCAAATGGCATACTTCTAAAATACAAATCAAATACTGCATTTCGTTCATGAATACCATCATTCCAATAGCTCTCTGCCATGTTAATTTGGTATAAGTCATTATGTAACATTAAACTGTCATCTTCGTAACGATACACCACAATCTCTCCTAACGATGTTTTAGTACATTTTATCATAATTCAGTAGAAGTGCGTATTCACATCCTATTGATACAATTAAAATTTAAATAAGTACCAATAAGACAAATTCGTGACAATCTATGTAATTGAATGAGTTAATTTATTGTCTAGATTATAATATGAACCGAGGTGGTTATATGTTATTGGAAGAAGCAAGAAGTTTTATCGAAATGATGTATCGTGAACTTAATTACAATCCATCTATATTTGATAAAAGAATAAAAGAGATAGAAAAAGAAATTGAACATACTGGTACATATACGCATACTTTGGAAGAGTTGTCGTATGGCGCTAAACTTGCTTGGCGTAACTCTAATCGCTGTATTGGACGCTTATTTTGGGATTCTTTAAATGTAGAAGATGCTAGAAACGTTGATAATGAGCGTGATTTTATAGATACAATCAATCATCATCTTGAACATGCGACGAATAATGGTAAGATCAAGCCTTATATAACGATTTTTTCACCTAATCAAGCACCTCGTATCTATAATAATCAACTTATTAGATATGCTGGTTATGAACATGCCGGTGATCCATCTGAACGTGAAATCACACAATTAGCGGAGCATTTAGGTTGGAAAGGCAAAGGTACTGATTTCGATGTACTACCACTCATTTATCAATTACCTAATGATTCTATAAAATGGTATGAGTTACCCAATGAATTAATAAAAGAAGTTGAAATAGAACATGAACATTATCCAAAATTAAAAGATTTAAATTTAAAATGGTATGGTGTTCCAATCATTTCTAATATGGATTTGAAAATTGGTGGCATTACTTATCCAACTGCCCCGTTTAATGGTTGGTATATGGTAACAGAAATTGCAGTACGCAATTTCACTGACTCATACCGCTATAATTTATTGGAAAGTATTGCAGAAGCGTTTGAATTTGGTACACTAAAAAATAATTCTTTTAATAAAGATCGAACACTCGTTGAACTTAATTATGCGGTATACCATTCATTTAAATCTCAAGGTGTTTCTATTGTTGATCACCTAACTGCATCAAAACAATTTCAATTATTTGAAGAAAAGGAACTAGCAAATAACCGTGATGTCACAGGTAAATGGTCTTGGTTAGCCCCACCACTTTCACCGACCCTAACTTCAAATTATCATCATGGTTATAATAATGAAATCAAGGATCCTAATTTTCATTATAAAAAGAAACAGTCAATGAAATGTCCATTTCACTAGTGTTCGATAATACGAGGTGACGAACAAAGATGCGTTTATATTATTTAGGCCCTAAGGGAACATTTTCTTATTTAGCTGCAAAAACTTATTTATCTGAGGAAGAAGTTACATATTCACCTAAATCAAATCTTTATGAAGTAATTAAAGCCGTTAATAGTCATAGTGATGCTGTAGGTATCGTACCTATTGAGAACTCAATTGAAGGTACTATTAATATTGTTGCGGATGCACTTGCACAAGAAGATATATACGCTCATGGCGAAATCCATTTAGATATTAATTTTGGTTTATACGCTAATAAAGGTACTTCACTGGATGATATTAAAAAGGTTTATTCCATTGCACCTGCAATAAGTCAAACGAGTCAATATATCCATCGACATCATTTCTTATATGATTATGTTGATAGTACGATTCAAAGTTTAGAAAAAATTGACACACATGTCGCTGCTATTGCACCATTAGGAAGCGGAGAGTCATATGGTTTCGAACCGATAGATACACATATACAAGACTATCCACATAACGTCACTCGTTTTTTAGTAGTAAAAAGTAACGAGCACTACAATGAATCTGCTTCTAGTACGCTATTACTGATAACACCTAAACATGATAAAGCTGGATTATTAGCTAGTATACTTAACACATTTGCTTTATTTGATATTAACTTGTCATGGATTGAGTCTAGACCTCTTAAGACGCAGTTAGGTATGTACAGATTTTTTGTTCAAACCGATATTGGGAAAAATGAAAAACTCAATAAGGTTATCACAATATTACAGACTTTAGATTTTGAAGTTAAAATTATAGGTGCATTTAATCACCATTAGATAAATATCGAAAGGCATTATGACGAAATTATAAAAAATTTGCTGTCTTGTCCTTATTTAACACTGATGTATCGAAATTAAATAGCCAGTAAATGCGTCTTCAAAACGTATTTACTGGCTATTTATTGTTGGGTTGTGTTCGAAAACATTATCTCTACTCAGTCTACATTAATTTTTTTAATGGTAACATCTTCACCCTGGTTTAGGGTTAAATCTTCTATATCTTCTAAATGTATAGTTTGTGATGCTTTATCAAAAGTATTACCGGCGATAAACACTTGCTGATGTTTTACATTATTATAGCTTCTAATGTGAATGGCATCTTTTTTCATTTCTCCAATAAAGTGATTACCAATCACACTGAAATTCTCACCAGCTTGAGATTCCATGACTTTGCCAGTAACAGGATCAGCAGCATTTTTTCCATCTTTTACCCCTAAAAATCGAATACCACCTTTACAATTTTTGAATTTATTGCGTGAAATAATCATATTTTTAGCTTTTAGGGGTGTTAGTGCATAGTCTTCAGTCCCCTCAAAACAATTATCTTTTATATGCACATTTTCGTAGAACTTATTATACCTGCTTGCATGTGAGCCAATTGCTCTATTCCATGGACGCATTTGATGGTCATCTGAATTCCCAAAATAACAATTCTCAATGACTACATTTTTAGTGATGGTTCCGTCTGTCGTCCCAAATTTAGGAAACGCACCAGGTACTTGAATATCTAATTGAATTGCTTCAGAAAATGAACGATCCCCATCAAAATCATTAAAACCTTTAAAATTGCAATTTTTGATATACAAACCATTGATACCACAAGCGTCTAGAGCGTGTCCGCCAACTACGTTTAATACTGTTACACCTATTAATTGAATATCTTCTGCATGTCCAATTGACATCGCAGTATTATTGTATGGATATTTAGAGCCATTCATATCAAACGTTCCACCTTTAATATAAATATGACTATTACCTTGATATCCTTTATAAAAACCAAAACGATGGCCATTTTTTAAAAGTGCATCCTTACCACATCTTAGTAATGTCGTATCATCTTCTAGTAATAAAGTTGTTGAGTCATAAATAATGAGTGCTTTCGAAATATAATATGTACCGCTAGGTATAAGTACAGTGTGTTCACCATATCTTGCTTTATTCAGTGCTCGTTGTATTGCTTTAGTGTCTTTGCGTTTATTACATCCTTTTAATCCATAATCTTGAGCATTTATTAACATAACGTATCCCCTATCTAAACTTTCAAACCTATTTTATTGCTATATACCATTTTAGAATGGGATTAGCTATAATATATATAATGATTAATGAGGTAATAATTTAATCGTTTCTATATAATTATACAATTTTTAAATAGCTCAAACATTTAATAGAGAGGAAGATTGATTATGACTAGAAAAGCACTAATAGTAGTAGATTATTCTTATGACTTCATTGCAGATGATGGTCGATTAACATGTGGTAAACCTGGGCAAGATATTGAATCTTTTATACTGAAACGTTTAGAGACATATCAGTCTGAAGGCCAAGATATTTTCTTTATGATGGATTTACATTATGAGAACGATATGTTCCATCCTGAGACAAAGTTATTCCCTCCTCACAATATTGAGGGCACAGCAGGACGTGAATTATATGGTAAGATTAAAGCCTTTTATAATAACATTAGTGGAAACAGTAATATTCATTATTTAAATAAGCGTCGTTATGATTCATTCTATGGTACACCTCTAGATAGTCTATTGAGAGAGAGAAATATAAAAGATATTGAAATTGTGGGTGTTTGTACAGATATTTGTATTTTACACACTGCTGTTTCAGCCTATAATTTGGGGTATAACATTACTATTCCGAAAGATGGTGTTGCTTCATTCAATGAGAATGGTCATAAATGGGCTTTAGGACATTTTGTAAACTCATTAGGCGCAGAGGTAGATGTAGCTAAATGAAACATGATAAAATAAGATGAAAAATTAAATGATAAGGGTGGATAATAACAATGGCAAAAACTTATATTTTTGGACATCAAAATCCAGACACAGATGCAATAGCATCAGCTATCATCATGGCTGATTTTGAACAATTAACTGGTAACTCTGAAGCGACGCCATATCGTTTAGGAGATATTAATCCTGAAACTAAATTTGCTTTAGATCATTTTGAAGTTAAAGCACCAGAATTATTAAGTGATAATTTAGATGGTCAAGAAGTAATCTTAGTCGATCACAATGAGTTCCAACAAAGTGCTGAAACAATTTCTGACGCAGAGATTAAACACGTTGTGGATCATCATAGAATCGCTAATTTCGAAACTGCTTCACCGCTTTGGTACCGCGCAGAACCAGTTGGTTGTACTGCTACTATTCTTTACAAAATGTACAAAGAACGTGGCTTTGAAATTAAACCGCATATCGCAGGTTTGATGATTTCAGCAATTATTTCTGATAGCTTATTATTCAAATCTCCTACTTGTACTGATGAGGATATAAATGCTGCTAAAGATTTAAAAGATTTAGCAAATGTTGATTTAGATGAATATGGCTTAGAAATGTTAAAAGCTGGTGCATCAACTACTGATAAATCTGCAGAGGAATTATTAGACATGGATGCTAAATCATTTAATATGGGCGACTATGTTACACGCATTGCCCAAGTAAATACTGTCGACATTGATGAAGTATTAAATCGTAAAGAAGATCTTGAAAAAGCAATGTTAGAAACAAGTGCTAATGAAAAGTATGATTTATTTGTATTAGTAGTTACTGACATTATTAATAGTGATTCTAAAATCTTAGTAGTAGGTGCTGAAAAAGATAAAGTCGGCGAGGCATTTAAAGTTCAATTAGATGATGGCATGGCATTCTTATCAGGCGTTGTATCACGTAAAAAACAAGTGGTACCTCAAATCACAGATGCTCTAATTAAATAAAACATATTGGCAATTTAGTTATCGCCTTTATATACGCAGTTGAATGAATCTTTTCATTCAACTGTTTTTTATTGAAAAATATTTAGGGTATAGATATGATGAATTACATCATTTATTTTAATTTAATTCTTTAATATAGATTTTACTATTTAGGAGGTATCACACATTGCCAAGCATTGAGCAACAATTTGAAGAAAGTAAAGCTTTTTTCAAAACACATAAAACGAAAGATTTAAAATTTCGAAAACATCAATTAAAACTTCTAAGTAAAAGTATTAAAAATCATGAAAATGATTTACTAGATGCTCTAAAGACTGATTTTGGAAAAAGTCCTGTTGAAGCATATGCCACAGAAATTGGTATCACACTAAAAAGAATTAAAACTGCGAGAAAAGAACTTAAAAATTGGTCTAAAACAAAACAAGTTGATACACCTCTATTTATGTTTCCGGCAAAAAGTTATATCAAACAAGAACCATATGGCACAGTATTAATCATTGGTCCATTTAATTATCCTGTACAGTTACTATTTGAACCTTTAATTGGGGCTATTGCAGCTGGAAATACTGCTATTATAAAACCATCTGAATTAACACCTCACGTTGCCACGGTCATTCGTCAAATTATTGAAGACGTATTTACTACTGATTATATAGGTGTTATCGAGGGTGGTATAGAAGAAACCCAAACATTAATTAATCTGCCATTTGACTACATATTCTTTACAGGTAGTGACAAGGTTGGTCAAATCGTGTATGAAGCAGCAAGCAAAAATTTAGTTCCTGTTACCCTTGAATTAGGCGGTAAATCTCCAGTTATTGTAGATGATACTGCTAATATTAAAGTTGCTAGTGATCGTATTAGTTTCGGTAAATTTACTAATGCAGGACAAACATGTGTGGCTCCGGATTATATATTAGTTAATAAGAAGGTCAAAAACGAATTGATTGAAGCACTTAAACAAAGTATTCAAGAATTTTATGGTACTAACATAGAGGAAAGTCCAGATTTTGGTCGCATAGTTAATGATAAACACTTTAATCGCTTAAATGAATTACTTAACGTGCACCAAAACCATGTTATTTTCGGTGGTAATGCAAATGCTACAACACGCTATATAGAACCAACTATTTTAGATAGTATTACGTCAAGTTCTAAAATCATGCAAGATGAAATCTTTGGACCTATATTACCTATTATTACTTATGATGATTTTAATGAGGCAGTAGATATTATTCAGAGTAAAGCTAAACCGTTAAGTTTATATTTATTTAGTGAAGATGAGAATACTACACACCGTGTATTAAACGAATTATCTTTCGGTGGCGGTGCAATTAATGATACTTTAATGCATCTTGCTAATCCTAATTTACCATTTGGTGGTGTCGGAATGTCTGGCATTGGACAATATCATGGTAAATATACTTTCCAAACCTTTAGCCATAGCAAGTCATACATCTTTAGGTCTACGCGATTAGATTCAAGTGTTATGTATCCGCCTTATAAAGGTAAATTTAAATATATTAGAACATTTTTTAAAATCGGAAG
>NODE_15_length_19175_cov_5.856634
[truncated: 2,209,223 more chars]
