# Supplementary material for: Antibiotic Resistance and Pathogenomics of Staphylococci Circulating in Novosibirsk, Russia
Source: Microorganisms. 2021 Nov 30;9(12):2487. doi: 10.3390/microorganisms9122487 (PMC8706439; doi:10.3390/microorganisms9122487)
Supplement: Supplementary file 1 [file microorganisms-09-02487-s001.zip › Data S1_genomes/1827-contigs.fasta]

>NODE_1_length_54434_cov_1.291399
TTTAGTGATTGTCATCCCACTCTATTTTTATATTTTCTATTCAGCTATTTCGAGCGCTATTTCCATCATTTGAGTAAATGATGTTTGTCTCTCTTCTGCACTAGTGGCTTCATCTCTTAGAATATGATCACTTACTGTAAAAATACCTAAAGCCTTTTTATTTGCATGGATGGCATTTAAATATAGACCTGCAGATTCCATTTCGATACCTAAGATACCCATCTTTTTCCATGAATCATTAAAAGTTGAATCAGCATTATAAAATGTATCAGATGACAAAACGTTACCTACATGTGATATGGCACCAATTTCATCAGCAGCTTTCTTAGCTTTAGCTACTAGATTAAAATCAGCAATAGGCGCAAAGTGACCCGGTATATTAAATTGATCAACATAATTTGAGTTTGTGGAAGCGGCTTGTGCAATAATCACATCATATAAATTGACATCTTCTTGAAGAGCGCCACATGAACCTACGCGAATGATTGTATCCACATCAAAGAAATGGTAAAGTTCATAAGAATAAATACCAATACTTGGAATTCCCATCCCAGAGCCCATCACAGAAACTTCTTTGCCTTTATAAGTTCCTGTGTAACCAAACATATTACGTACTGTATTGAATTGTTCAACATTTTCTAAAAAATTTTCAGCAATATATTGAGCACGTAATGGATCGCCTGGCATTAATACAGTTTTAGCTATTTTAACTCCATTTGGGTTAATGTGAGGTGTACTTTCTGTCATAATATATCTTCTCCTTAATAGTCAGTTCGCAATATCATTATAACCGTTATATTACCATTTTAAGATAACATTTGTTTATCTTTTTTGCGAATTTTTGTACTATATAATTGAAGGTAAATATGTTTTGTTTTTTAACGATATATTAAAGTTATATGAAGATTTATTATTTGGAGATAGTAATAAACTAAAAAACATGGAGGAAAAATGATGAATAAAGCAAAATTGATAGACCATACATTATTAAAACCTGATTCAACAAAGGAACAAATAGATACTATTATAAATGAAGCAAAAGCATATCAGTTTAAGTCTGTATGTGTGAACCCTACACATGTACAATATGCATCTGAACAACTTAAAGGAACAGACGTTTTAGTGTGTACTGTTATTGGATTTCCACTAGGTGCAACAACTACAGCGGTTAAATCTTATGAAACAAAAGATGCGATTAACAATGGTGCCCAAGAGATTGATATGGTGATAAATATTGGAGCACTTAAGGATGGCTGTTTTGATGAAGTGCAAAATGATATCGAAGCCGTCGTTCAAGCAGCCAATGGTAAAACAGTTAAGGTAATTATTGAGACTGTTTTATTAACTGAGAAAGAGAAGATTAAAGCATGTCAATTATCTGAAGCGGCAGGTGCACATTTTGTTAAAACATCCACAGGTTTTGCTGGTGGGGGTGCAACAGTTGAAGATGTAAAATTAATGAAAGATACTGTTGGTGATCGTTTAGAAGTAAAAGCGTCAGGCGGCGTGAGAAATCTAGAAGATTTTAATAATATGATTGAAGCGGGTGCTACACGTATTGGTGCTAGTGCCGGTGTGCAAATTATTCAAGGACTTGAATCAAATACTGATTACTAATACTAAATTTATGTCTAAAGGAATGATGAATAATGAGAATGATTGACATCATAGAAAAGAAACGAGACGGTAAGTCATTAACAAAAGAAGAAATAGAATTTTTTGTAAACGGATACACTCATGAGGAGGTTCCAGATTACCAAGCTTCAAGTTTAGCTATGGCGATATTCTTTCAAGATATGAATGATGAAGAAAGAGCGGCATTGACAATGTCAATGGTTAACTCAGGAGAGAAGATCGACTTAAGCGATATCAATGGTATTAAGGTAGACAAGCATTCTACAGGGGGCGTCGGTGATACAACGACACTCGTTCTTGCCCCATTAGTAGCGGCAGTAGGTGTTCCAGTTGCAAAGATGAGTGGTCGTGGTCTAGGACATACGGGGGGGACGATAGATAAATTAGAATCAGTTAAGGGATTTAATGTTGAAATCAGTGAAAAAGATTTTATAAAACTTGTAAATGATAACCAAGTAGCAGTAATAGGCCAATCAGGCAATCTCACACCAGCTGATAAAAAATTATATGCATTGAGGGATGTAACAGGGACAGTTAACTCTATTCCTCTCATCGCTTCGTCCATAATGAGTAAGAAAATTGCTGCTGGCGCAGATGCAATTGTTCTAGATGTCAAAACTGGCAGTGGTGCGTTTATGAAGACGCTAGATGATGCCGAAGCACTTGCGCATGCGATGGTAAGAATTGGTAATAATGTAGGTCGTAATACGATGGCTATTATTTCAGATATGAGTCAACCTTTAGGAAATGCAATTGGTAATGCGCTCGAATTAAAAGAAGCTATCGCAACATTAAAAGGAAATGGGCCGAAAGACCTAACAGAGCTTGTGTTAACACTTGGTTCTCAAATGGTTGTCTTAGCTGAACAAGCAACATCTTTAGATGAAGCGCGTCAGATGCTAATCGATGCTATAAAAACAGGCAAAGCTTTAAACAAATTCAAAACATTTCTATCGAATCAAGGAGGAGATGACTCTATTGTGGATTCTCCTGAAAAGTTACCTAGCGCGAAATATCAAGTTGAATTTAAAGCTAAAAAAGATGGTTATATAACTGAAATAATAGCTAATGAGATAGGCGTTGCTTCAATGATGTTAGGCGCTGGTCGTCAAACAAAAGAAGACGTTATTGATTTAGGTGTAGGTATCGTGTTAAATAAAAAAGTAGGAGAACATGTTGAGAAAGGTGAAAATATTTTAACTATTCATACCAACACCAAAGAGATCGATGATATTTTATATAAACTAGACAATAGTATTACTATTGAGAGTAAGGGCGAAGCTCCAACCTTAATTCATAAAATAATAACCGAGTAGGAGATGTAAATGATGACTACACCGTTCAAAAGAATTCATCTAATAGTTATGGACTCAGTAGGTATAGGCGAAGGTCCTGATGCAGCGGCATTCAATGACGAAGGATCACACACTTTAAAGCATACTTTAGAAGGATTTAAGCAAAAGTTACCACATCTAGAACAACTTGGATTAGGAAATATTGCACCGCTTCCTGTTGTTTCAAAAGTTACACATCCAGGTGCATTTTATACCAAACTAAGTGAAGCTTCAGTAGGTAAGGATACAATGACTGGACATTGGGAAATTATGGGGTTAAATATAATGCAACCATTTAAGGTTTATCCAAATGGTTTCCCAGAAGAGCTTGTTAAAGAGATTGAAGATATGACTGGACGAAAGGTTGTAGCAAATAGACCTGCTTCAGGAACTCAGATTATTGACGAGTGGGGCGAACATCAAATGAAAACTGGAGATTTAATAGTTTATACTAGTGCTGATCCAGTCTTACAAATTGCTGCACATGAAGACGTGATTCCACTTGAAGAACTTTACGAGATTTGTGAAAAAGTTCGTGAACTAACAAAAGATCCTAAATATTTAATAGGGAGAATCATTGCTCGACCATATGTTGGTGAACCTGGTAACTTCACTAGAACTTCTAATCGACATGATTACGCGTTAAAACCATTTGGACGAACAGTGATGAATAGCCTTAAAGATAGTGGTTATGATGTAATCGCGATTGGTAAAATTAACGATATTTATGACGGTGAAGGCGTGACAGAAGCTATACGTACTAAAAATAATATGGACGGTATGGATCAATTGATTGAAGTTGTAAAAAAAGATTTTGAAGGTATCAGTTTCCTTAATTTAGTTGATTTTGATGCATTGTATGGCCATCGTCGTGATAAAGAAGGGTATGCTCAAGCAATTAAAGATTTTGATCTTCGTTTACCTGAATTAATGAATCATTTAAGAGAAGATGATTTAGTTATTATTACAGCTGATCATGGTAATGATCCAATTGCTAAAGGTACAGATCATACACGTGAATACATTCCACTTTTAATGTTTAGTCCGAAAATTAAAGATTATCATGAACTTTCACAAGACACGACATTTAGCTCTATCGGTGTTACAATAGCAGATAACTTCAACGTAGAATTACCTAAATATGGAAAAAGTTATTTAAAAGAAATGGGGGTTGAGCATCAATGAAAGTTTTAAGATTCTTATTAGGACTAGCATTTGGAACAGCTGGTGTTTTACATTTTACTAGAGAGAGACAATTTAGAAATATTGTTCCAGATTATTTACCTTTACAAAAAACTGCTGTATTGGTAACAGGTGTTATAGAAATCTTTTTTGGTATCATGTTGCTTATTAAAAGACCAGCATCATGGTTGAAAAAGGGTATTAATTTATTCTTGTTAGCAGTGTTCCCAGCAAATATTTATATGGCTCGTAAAGGATTGCCATTAGGTGACAAAGAACTACCTAAATGGGCACTTTATTCGAGATTACCATTGCAATTTGTGCTTATTAAAGCCATTAAAAAATTATAATTTTTACAGAAAATAAGACCTTCTAAAATGCTAACTAGTTAGTATTTTAGAAGGCTTTTTTATAAAAAAGAGAAACATCGAAGGGAAGATTCATTCGACATTTCTCCATAATGATATTAATTAAGCTTTTATGCTTAGTTGTATTGTTAATTATTTACCTTCTCCGTAGATGTCATTCCATTGCTCTCTTTTATCTAAAAATGCTTGAGCAATTGTTTTAGCACCTTCTAAAGAATGACTTGCAGCCCAACCACATTGAACCTCATTACAAGCTGGGACTTCGCTAGCATTTAACACATCATGCAATGTTTGATCGATAATATTTAATACGTCATCGTAGTCGTCATGATTAATAAATGAAACATAGAATCCAGTTTGACAACCCATAGGACTTAAATCTACTACTTTATCAGTATGATTTCTAATGTTTTCTGCCATTAAATGCTCTAAGGAATGTAGACCAGGCATATCCATATGTTCCTTATTGGGCTGTTTGAAACGAATGTCATATTTGTGTATGACATCACCATTAAGACCTTCCATAGTCCCGGCTAGACGAATAAAAGGTGCAACAACCTTAGTATGGTCTAAATTAAAGCTTTCTACATTCATTTTAGTCATGCATTTATCCTCCTTATTGCTCTACAGCAATTTTTTGTTTAATTCAATAAATAGATTGTAACAATACTCTAATACATTTACAATTTTTCTAAACTAATAGACTGTTGTCTTTTAAATTGTAAGAAAATTGTGTAAAAATTAATGACAACCAGTATTAAATCCGATAAAATAAGTAATAATTAAAAAAGAATGATTGATACGCAAAGTTTCAAAGGGAGTTAGATACAATGCATAATAAACAAAAGATATTAGATTTTATAGAAAATAATAAATATGATTATGTAGAAATAAGTCATCGTATTCATGAACGCCCTGAATTAGGCAATGAAGAAATTTTTGCATCGAGAACATTAATTGACCAATTAAGAGCAAATCGATTCGAAATCGAAACGGATATTGCAGGACATGCAACAGGATTTATAGCAACGTATGATTCTGATATGACTGGACCGGTTATAGGATTTCTAGCTGAATATGATGCTTTACCTGGTCTTGGTCACGCATGCGGGCATAATATTATTGGTACTGCTAGCGTACTTGCTGCAGTAGCACTAAAAGAAGTCGTCGATGAAATTGGTGGTAAAGTAGTCGTTTTGGGATGTCCTGCTGAAGAAGGTGGGGAAAATGGCTCCGCAAAAGCTTCTTATGTTAAAGCAGGTGTCATTGATGAAATTGATGTAGCATTGATGATTCATCCTGGAAATGAAACCTATCGTACAATTAATACTTTAGCTGTGGATGTTCTAGATATAAAATTCTATGGACGTAGTGCGCATGCATCTGAAAATGCAGATGAAGCATTAAACGCTTTAGATGCAATGATTTCATATTTTAATGGTATAGCACAGTTAAGGCAACACATTAAAAAAGGACAACGAGTTCACGGGGTTATTTTAGACGGTGGTAAAGCGGCTAATATTATACCTGATTTTACACATGCGAGATTTTATACTCGAGCTACTTCACGGAAAGAACTTGATGTTTTAACTGAAAAAGTAAACCAAATTGCAAGAGGTGCTGCGATTCAAACTGGGTGTGATTTTGAATTTGGTCCTATCCAGAATGGTGTAAACGAATTTATCAAAGCGCCTAAACTTGATGATTTATTTGAAAAATATGCAACTGAATTAGGAGAAGAAGTGATTGATGATGATTTTGGTTATGGATCTACAGATACAGGTAATGTAAGTCATGTTGTACCAACTATACATCCACATATTAAAATTGGTTCTCGAAATCTTGTAGGACATACCCACCGCTTTAGAGAAGCGGCTGCAAGTTTACAAGGTGATCAGGCACTCATTCGAGCTGCAAAAATTTTAGCATTAATGGGACTAGAATTAATCGAAAATAAACCGTTGTTAGACGAAATAATTGAAGAGCATACGCATATAAAGGGGCATGTTAAGTAATGAATAATAAAGTAAATGGTCCGTTTCTCACACTTAGTGATTTGTATAATGATGACATTGTTTACACATCTCGACCTTCATATGTGTCGAACCCATGGTTGAAACCAGATGAACACCAATCAAATTTCTTAACTGGAAGAGAATTACTTATAGCTAATCGTTTTCCTGTCATTGTTCATGAGGCAAGTGTTACAAACAAATTAGAACAACTTTTTAATATAGTGGGTAGGGAAATTCCACCACATACTTATAAATTTAAAGATCAAGAAACATATGAAAGCTTGATAAGGAATTTAGCTCTTCATCAAGGTAAAAAAATCTACTTTCAATATATTCATAATGAAGATATTTTACCTAAAGAATATTATGCACTTGATAAAGATGTTTTTGTTGCTCTTAATAATAAAGCACGAATTCCAGAATGGACTAATAACAAATATCTACCACAAAGAGAAATTGTCTCAATTAAAGATTTTGAATCTCGTATTCAAGCATGGTCGTATCCATTTGTCATAAAACCAGGCGATGATTTACCTACAGCAGGAGGATATGGTGTTATGATTTGTTATAATGATACAGATTTAGATAAAGCTATCACACGCATCAACAATGCATCAGCAGAGACTGAACATTTAATCATTGAGCAAAAAATTAATGCAGTGAATAACTATTGTGTACAATTTGCTTATTCAGATGATATTGGTATCAAATACTTAGGAACAGCGCAACAGTTAACTAATGACTATGGATTTTACAACGGAAATGAAAATGTTAATGATGTGCCTCAGAATGTAATAGACGCTGGTAGAGAGATTATGGAAATAGGCGTAAGCAAAGGTTTTTTTGGTGTAGCAGGTTTTGACTTACTAGTAGATGATAATAATGATGTTTATGCGATTGATTTAAACTTTAGGCAAAACGGATCAACGAGTATGCTACTTTTAGCAAAAGATTTAACTCATGGATATCATAAATTTTACAGTTACTTTTCTAATGGAGATAATACAAAATTCTATAATGCTATTTTAAAATACGTAGAATTAGGTGTACTTTATCCACTTTCCTATTACGATGGAGATTGGTATGGAAAGAATCAAGTTAATTCTAGATTTGGCTGCATTTGGCATGGGGAAAATAAAGAATTAATTAATCAATATGAACAACAATTTATATTGGAAGCTGGATTATAAGTGTATGATTCTTTAAGAATATTAAGTAGTGTTTGATAAAAAAGTTAGAATAATCAATCATGTCCCAGTTTACAAATAAGATTTGAATTTTAACATTATTGACTATCAATCGTTAGTATTTTAAGATTTAAAGTAAGAAACACTATGAATAACTTATGAATTGAGGGTTAAGTATGTCATACAAATATGAAGCATTTTTTAAAGATATTTTGATTAATGAATATATTTATTTTGCTTCAAAAAATAAAAAATTAATTAGAATACAACATGAGAATTTGCCATATATTGCTATGTGGACAGACGAAAATGTTGCTGAGTCTTATTTGTTACATCATTCAATTGATTACGACAAAATCATTAGAGCAGATATTGACCGTTTTGTAACATATGAAATGGATGAAATCTTTGATCCAGGTGACAAAGTTTTAGTTAATGTGAATAATGGTGAAGAAGGAAACATTGTAGATATAGTTAAAATGACTGATGAGTTGATGTCTGAATTAGATGATATAAGAATGAGAGAGTTTATTAAAGATGTCGCAAAATATGACGAAGTATACGGATTGACAAACAAAGGTGAAAAGAATTTTATTATGATTTCAGATGATGACCATAACAAACCACACATCATGCCTGTTTGGAGTATTAAGAGTAGAGCGCGTAAAGTACGTGATCAAGATTTTGAAGAATGTGATTTAATCGAAATTGAAGGTGAAGTCTTTAGTGAATGGTTAGACAAGTTACGCGATGATAATAAAGCAGTGGCGATTGATTTGAAATCAGGTGTTGTTGGTACTGTTGTATCAGCGCAAAAACTGTCAAATGAAGCAACATTTTAATTGATTATATTAGAAAAAGTCTGCGACATGTTTATAGTATTTACACCCCATAAGTTAGATTTTAATTTAACTTTTGGGGTGCTTTTTTTATAAACGAACATTATAAATTTGATATTAAAAAGATGTTTGAAGCTAAAAACTGAGAAAATTCAACGTATAAAGTAAGTTAGATGGTAAGGGAAGTAACAATCCATACCAATTTGCTTCCAGTCATTTTCCTATTAGAGGTAAAGTGCTCCTAAAGCGCCTGAAAAAGCACCATTCTCAATATAGTACGGTTTAAATCCTCTTAGAACAGTGTAATTTTCAACAACTTCACGTAGTAATTGATTGTTATTAAATGATGAACCGATATATACAACGTGATTAGTCTTATATTCACGTGCTAAAGTAATAGCCATAGTTGTTATAACTTCACCAACGACGCCAATTGCAGAGGCAAGTTTGTTAGCTGATGTAAACTGATTATCTAAGTGATGTAATACATTTCCAAAATTTGCTGCTGTTAAATCTCCAGGAATTGGTGGTTCAGTATCTTTATAAATATGTTTTACTTTTAAATCAATGGCATCACGATCTCCATTTTGAGCTAAATTCGTTAATTCTTTATAATCTGTTATATTGGACAATAAATAGCCTAAACCTTGTATCATCCCGCCTCCGGTACCTACACCTCCAACACGTTGCTGGTCTTTTCCATCAAAATAGTGGAAAGAAGTACCTGTACCTACATTAGCAAAAATGTAATGTTCAATTTGATGACCTTGTTCATCCAATAAAATTTCTAAACCTTTTGATGATGCATCGAACTCTACAAATATTTCAGGGGAATGATGAATTTGATCTGCTATTACTCCAGCATTTCCACCTGTAAGCTTTAATGTTTCGATTTCTTCATTGTTAAGCCAATCTATGACTTTTTGGATATTAGTTGTTAATTCAGTTCTGTAATATCTACGATTGTCATGCTCTTGTACAATTTTAATTAAAGTCCCTCCGGCATCAATTCCAATCTTCATATGTCTATCACTCCATAACAATTATTGTCACTCATTATAGTATAGTAAAATAACTGAAAAACAAGTGAATATTTATAGAAAGCTCTTATTAAGGTACACTTATGTTAATAATACAGTTAATAATAAACATAGGGTAGTCATTATAGTGATGACATAGATATTGATAAAATGAGGTTGTAATGAGTTGAATTAGGGTAAAATGATGTTGAGCAAGGGAAAATGTTATACATAACTAGTCCGATAGTCATAATTATTCAATTCATATATAATATAAGTGGTAATTAATAGATAGGGGTAAAGCAATGTTTATAAAAAAAGATTTTGATGATATTACAGTTCAAGTATTTGAAGAAAAATATAGAGATGCACTTAACCAATTTGAATTAAGTGAACGACAACAAATATATTCTTCATTGCCTCAAACTGTTTTAGATGATGCATTAAAAGATGAAAATCGAATTGCTAATGTAGCTTTAAATAAAGAAGGAAAAGTAGTGGGGTTCTTCGTATTGCATCGTTATTATCAACATGAAGGTTATGATACACCAAACAATGTTGTTTATGTACGTTCATTGTCAGTTAATGAAAAGTTTCAAGGCCATGGATATGGGACAAAAATGATGATGTTTTTACCAGAGTATGTTCAAGCATTATTTCCTGATTTTACACATTTATACTTAGTAGTAGACGCTGAAAACCAAAGTGCTTGGAACGTTTATGAACGTGCAGGTTTTATGCATACAGCTACAAAAGAAGAAGGACCTATTGGGAAAGAAAGACTTTATTATTTAGATTTAGATTCAAAACATGTATCTTCTTTAAGGCTAAAAGAGGGGGAAGCCGCATATAATGATGATATTCACGTGATTAATTTGCTTAAAGATGATGTAAAGGTAGGCTTTATTGCACTAGAACAAAATGATAATAAAATGAATATTTCTGCAATCGAAGTTAATAAGCAAAATAGGAATGAGGGAATTGCAGAAAGTGCTTTACGCCAATTACCAACGTATATACGTAAACAGTTTGAAGACATTGAAATTTTATCAATTACTTTATATGGCGAACGTAATGAATTAAAACCATTGTGCTTGAATAGTAATTTTGTAGCAATAGAGGAAACTGAGGATTATACACGTTTTGAAAAATATATTAATTATTAACAGTGATTGCTAAATCACAACTTGTCATTTATAATTTATTTTTGTTACTATTAACAAATGATTATTTGACGTTAATTTAAAGAAAATCCTTTGAAAGGAAGTATTTTTATATGAAAATTCAAGATTACACAAAAGAAATGGTTGATGAGAAATCATTCATCGATATGGCCTATACTTTATTAAATGATAAACAAACAACGATGAATTTATATGATATTATTGATGAATTTAAATCTTTAGGCGGATATGAGTATGAAGATATTGAAAATCGAATCGTACAATTCTATACCGATTTAAACACTGATGGTCGTTTTTTAAATGTAGGAGAAAATCTTTGGGGTCTACGTGATTGGTACTCTGTAGATGATATTGAGGAAAAAATCGCACCAACAATTCAAAAATTCGATATTCTAGATGACGAAGATGAAGAAGATCAAAACCTTAAATTATTAGGTGATGACGACGCTGATGAAGATGACGATATTCCTGCTCAAACAGATGATCAAGAAACATTAGACGAGTCAGATAATGATGAAGATGATGTTGAAATGAATGAAGCAGATATCGTTATTGATGAAGACGAAGACGAAGATATTGCTGAAGGTGAAGAAGAAGCCTTTGAAGACGCCGAAGACTTTAATGATTAATCAAGTAACTATATTTTAATTTAAAAATATGTCTCGCTTTATAACAGAAACATTAAAGTGGGACTTTTATTTTTATTTAAAAGGTGGTAGTATTTTATTTGGGCTCCTTTAATTAGGACACGTGTATTAAATAGATACGCTCCCCTTACAATTGCTGTGAGAGGGAGCGATTTTTTTATTTTTAATATTCATAATGAAATGTAAAAGTGAATCAAATTGTTGAGTAATATACCAAATTTATTTCATTATTATTGTTAAATACATAGGTTACTCACAGTTTTTAATAGATTTTATCAATCATTAAATAGTTTACTAAATTTTACAGGAGGTCAGACAATGACAAAGTTTATTTTTGTAACAGGCGGGGTTGTGTCATCATTAGGAAAAGGAATAACAGCCGCTTCTCTAGGAAGATTACTTAAAGATAGAGGACTTAAAGTTACAATACAAAAATTCGATCCATATTTAAATGTAGACCCAGGCACAATGAGTCCGTATCAACATGGTGAAGTGTTCGTTACAGACGATGGTGCTGAGACTGATTTAGACTTAGGACATTATGAACGTTTTATAGATATTAATTTAAATAAATATTCAAATGTTACTGCCGGAAAAGTATATTCACATGTGTTGAAAAAAGAACGCCGTGGTGATTACTTGGGTGGTACTGTACAAGTTATTCCCCATATTACAAACGAAATTAAAGAAAGATTGCTATTAGCTGGTGAGAGTACTAATGCGGATGTTGTAATTACTGAAATTGGTGGAACAACAGGTGATATAGAGTCTTTACCTTTCTTGGAAGCCATTCGTCAAATTAGAAGCGACTTAGGTCGTGAAAATGTAATGTATGTACATTGTACTTTGCTACCATATATTAAAGCTGCTGGGGAAATGAAAACAAAACCTACACAGCACAGTGTTAAAGAATTACGAGGTCTAGGTATTCAACCTGATTTAATAGTAGTACGTACAGAATACGAAATGACACAAGATTTGAAAGACAAAATCGCCCTATTTTGTGATATCAAAAAGGAAAGTGTTATAGAATGTAGAGATGCAGATTCTCTTTATGAAATTCCGTTACAACTTAGTAAGCAAAATATGGACGACATTGTTATTCAACGTTTACAATTAAATGCCAAGTATGAAACGCAATTGGATGAGTGGAAACATCTATTAAATACCGTTAATAATTTAGATGGTAAAATTACAATCGGTTTAGTTGGTAAATATGTGAGCTTACAAGATGCTTATCTATCAGTTGTTGAATCACTTAAGCATGCTGGTTATCCATTTAAAAAAGACGTTGTGGTAAAATGGATTGATTCAAGTGAGGTCAATGATGATAATGTTGAGGCTTATTTATCCGACGTTGATGGTATTTTAGTTCCTGGTGGATTTGGATTCAGAGCAAGTGAAGGTAAAATTGCAGCTATTCGTTATGCCCGTGAGAATAACATACCATTCTTTGGCATTTGTCTAGGAATGCAATTGGCAACTGTTGAATTTGCGCGTCATGTTTTAGGCTATGAAGGTGCGCATTCAGCAGAATTAGATCCAAGTACACCATATCCAATTATAGATTTATTACCAGAACAAAAAGATATTGAAGATTTAGGTGGAACCTTAAGACTTGGTCTTTATCCTTGCCACATTAAAGAAGGTACATTGGCAGAGAAAATTTATAATAAAAACGATATTGAAGAACGTCATCGTCATAGATATGAATTCAATAACGAGTTTAGGGAACAATTAGAAAGTAACGGTATGGTATTTTCAGGTACAAGTCCAGATGGTCGTTTAGTAGAAATTATTGAAATACCTAAAAATGATTTCTTTATTGCATGTCAATTCCATCCTGAATTCTTATCAAGACCTAATCGTCCACAGCCTATATTTAAATCATTTGTAGAAGCGGCGTTGAATTACCAACAAAAATAATTGTTTTGATACGCAAACAATATAAAAATAAATAAAAATGGTCATTTCCTTAAAAGCAACAAGGAAATGACCATTTTTAATTGCCTGTTAAAACTTTAACAGTGTACTTTATTTATCATTATAGATTAGATGTTTTGGTTATAATTATTATACGTTGTTGCTTCATCAGTTAATCACACGGATGAAATTATTTTATAGAAAATAATTGAACGACTTCACACATATTCTATAAATCTAGGTCTCTAGTCATCTCAATCATTTGAGTATAAATATCATAATAAATATAATTTAAGGCCATCGGATGTGGTTGAATGATTTTATCATAATCTTCTGTGTAAACAATGGGCCTAGGTGTTGATAAATTAACATAATGAATTAAATGATTAGGAAAATCATCTCGTTTAGGGTTATTACAAATAAGCACTAAATCGACATCTAAATCAATAAGTTGAAGTACATCACTTTCAACTTCCGAAGTGTAGTATGGTGAAAATAACAGTACCCTATCTGTTGTATCTATATCGTTAAAATTTTGTAAATCTTCAAGTGGTAAGCTAGACGCTAATTTTTCATGGCTTTGTAATATGAATGACTCATAGAATTTTAAATCATCGTAGCCTTTGATATAGACATGTCCTTCTCCACCAATTGCTTGAATGAGACATTGAGCTGCCATTTGAATATCCAACTCTTGTTTTTCAAGCCGATTAAAAATACCAGTTAATTGTGTGTTTAAGATTTTTGACATTGTAAACCTCCAATCTCTTTACTGAAATATTGTAAATAATCCTAGATAGATATGCAATATGTGAACATTTTTCGAAATGTATTCGCTTCCAAAAACGTAAAAACAACTAATTATAAAAAATATCAATATTAAATAAAATATTCGAATGCAATCAGTATATATTTTTGATATAATGACGTTGAAAAAAACGTGCACTGTTGCACTCAAGGAGGAACTTTAATGCCTTTAGTTTCAATGAAAGAAATGTTAATCGATGCGAAAGAAAACGGTTATGCGGTTGGTCAATACAATCTTAATAACCTCGAATTTACACAAGCTATTTTAGAAGCGTCTCAAGAAGAGAATGCGCCAGTTATTTTAGGTGTTTCTGAAGGGGCAGCTCGTTATATGAGTGGTTTTTATACAGTTGTGAAAATGGTAGAAGGTTTAATGCATGACTTAAACATCACAATCCCAGTAGCAATTCATTTAGACCACGGTTCAAGCTTTGAAAAATGTAAAGAAGCAATTGATGCTGGATTCACATCTGTAATGATTGATGCATCTCATAGTCCTTTTGAAGAAAATGTTGAAATCACTTCTAAAGTAGTTGAGTATGCTCATGATAGAGGCGTTTCTGTAGAAGCTGAATTAGGTACAGTTGGTGGACAAGAAGACGACGTAGTTGCTGATGGCGTTATCTATGCAGACCCTAAAGAATGTCAAGAATTAGTAGAAAAAACTGGAATTGATACTTTAGCTCCAGCATTAGGTTCTGTACATGGACCATATAAAGGTGAACCTAAATTAGGATTTAAAGAGATGGAAGAAATTGGTGCTTCAACTGGATTACCTTTAGTATTACACGGTGGTACAGGTATTCCAACTAAAGATATTCAAAAAGCTATTCCTTATGGTACTGCTAAAATTAACGTGAATACTGAAAATCAAATTGCGTCTGCTAAAGCAGTTCGTGAAGTATTAAACAACGACAAAGATGTGTATGATCCACGTAAATATTTAGGACCAGCACGTGAAGCAATTAAAGAGACAGTTAAAGGTAAAATTAGAGAATTCGGTACTTCTAATCGCGCTAAATAATTTAAATATCTTTGCTATTGGTCATTGAACATAAGTTCAGTGGCCTCTTTTTATGCTATAATAATGACAGAAATTTACATTTTATGGTTACAATATTCAATTTCGGGAAGGTTTTATATAATAAAATAGCTTACAAACGAATAATTAACAAAATAAATGATTAATTGAAAAGATAAGTGGTATTAGTTCATTGAAGTATTCTTAGTCGTAATTAGCAATCTTTATAAAAAACAAAATGATGCTATAAATAAATTGTATTTATTTATTGTAAAAATAAGTATTTTACAAATAAAGTAAAATTATCTTATAATGCTAATAATGTGATATTTTAAAAAGAAGGAAACAAAGGAGAAAAGTGATATGGCTCAAGAGGTAATAAAAATTAGAGGTGGACAAGCACTAAAAGGAGAAGTAGAAATTAGTGGAGCAAAAAATAGTGCAGTTGCTATTATCCCCGCAACTTTATTAGCTCAAGGACAAGTAAAGTTGGAAGGCCTTCCTCAAATCTCTGATGTCGAAACTCTAGTAAGTTTGTTAGAAGATTTAAATATTGAAGCAAGATTAAATGGTAAACAATTAGAAGTGGATACTACACAAATAGAGAATGCACCTCTACCTAATAATAAAGTTGAGTCTTTACGTGCTTCTTATTATATGATGGGCGCAATGCTTGGTCGTTTTAAAAAATGTGTAATTGGATTGCCAGGTGGATGTCCACTCGGGCCAAGACCTATTGATCAACATATTAAGGGATTCAAAGCATTAGGAGCAGAAATTGACGAATCTAGCAATACATCCATGAAATTAGTAGCAAAAGAACTTAGAGGCGCTCATATATTTTTAGATATGGTAAGTGTTGGAGCGACGATTAATATTATGCTTGCGGCAGTCCATGCCAAAGGTCAAACTGTTATTGATAATGCAGCCAAAGAACCTGAAGTCGTAGATGTTGCAAACTTTTTAATGAGTATGGGTGCTGATATTAGAGGAGCAGGTACAACATCAATAAAAATCAATGGTGTTGAGGAACTAAAAGGTTCAGAGTATCAAATTATTCCGGACAGAATTGAAGCTGGTTCTTATATGTGTATGGCCGCAGCAATGGGTGAGGAGGTCATTTTACATAATATTGTTCCTAAACATGTTGAAGCTTTAACTGTTAAGTTGCAAGAGTTAGGTGTAGATATTGAAATTGAAGATGAAAAAATAATCATTCGTAAACAAACACCGTATAAAAATGTAGATATAAAAACGCTTGTTTATCCAGGTTTTGCAACTGATTTACAACAACCTATTACACCATTATTATTCATGACAGAAGGACCTTCGTTTGTGACTGATACTATTTATCCAGCGCGTTTTAAACATGTAGAAGAATTACAGCGTATGGGTGCTAATATTAAATCGGATGAGGGAACAGCTGTGATTAAACCTTCGACACTTAATGGAGCTGAAGTATATGCAAGTGATTTACGCGCAGGCGCTTGCTTAATTACTGCAGGTTTAATAGCTGAAGGTGTGACGACAATATTTAATGTAAAACATATTTATAGAGGATATACTAACATCGTTGAACATCTTAAAGCACTTGGTGCTGATATTTGGACGGAAACGGTATAATTCTTAACACAATTTTTAAATTAACAACATTTATATTTGAGTGATATGAAATAGTGAGTGTATCAGAATTCATGTTAAATACGTTGTTTCTTTACAACAAACCCTAAACTTGTAATGTCTGAAAAATAATCTTATGAATCAATCGAATTTAGGATGTTGGAATAGAGTACAAAAAGACCGATTTAAGCGCAATTTTAATTTAGTGATTGACTTACCTATAAGTTAAGAGAGTCTGGGACATTAATGTCTCAGGCTCTTTTTGGTTCAAAATCAAATTTGAAAAATATAATTTGATATCTCAAATTATATTAAGTGCATTTTAGAAAATAGCATTTATTTAAATCGACCTGTGAGCAAGTTATGTTTATTACCTGTAAAAATAGGATAGTATATGTATATATCTTTTCTAAGGAGTGAATATAATAAGATGAGAAATTTCACTAAACAATATATAAACGGTGAATGGGTTGATAGTGCAAGCGGTGAAACTATTGATGTTATTAACCCTGCAACTGAAGAAGTAATGGGTAAAATTGCTAAAGGTAACGAAGAAGATGTTAATAAAGCTGTAGATGCTGCAGATAAAGTATATTTAGAATTTAGACATAGTTCTGTTGAAGAAAGAAGAGAACTTTTAGATAAAATCGTAAAAGAATATCAAAATAGAAAAAATGATTTAATTGAAGCAATTACTGATGAACTAGGAGCGCCTTTATCAGTTTCCGAGAACGTTCATTATCAAATGGGATTGAATCATTTTACAGCTGCAAGAGATGCTTTAGATAGCTTCCAATTTGAAGAACAACGTGGCGATGATTTGGTTGTTAAAGAAGCAATTGGAGTTGCTGGACTTGTTACACCTTGGAATTTCCCTACAAACCAAACTTCACTTAAATTAGCTGCTGCGTTTGCTGCTGGTAGCCCTGTTGTTTTAAAACCATCTGAAGAAACACCATTTGCTGCAATTATTTTAGCAGAAATTTTTGATAAAGTAGGCGTACCTAAAGGTGTGTTTAACTTAGTCAATGGTGATGGATCTGGAGTAGGAAATCCTTTAAGTGAACATCCAAAAGTAAGAATGATGTCATTTACAGGTTCTGGTCCTACAGGTTCAAAAATTATGGAAAAAGCTGCAAAAGACTTCAAAAAAGTGTCTCTTGAATTGGGTGGGAAATCACCTTATATCGTATTAGATGACGTTGATGTTGAAGAAGCTGCTAATGCAACAACGAAAAAAGTAGTTAACAATACAGGTCAAGTTTGTACTGCAGGAACACGTGTACTTATTCCTGAAAGTATTAAAGAAGACTACTTAACAGCAGTTAAAGAAGCATTTAGTAAAGTTAAAGTAGGTCAACCAAGAGAAGAAGGAACTCAAGTAGGTCCTATTATTAGTAAAAAACAATTTGATCAAGTTCAGGATTACATTGATAAAGGTATCAATGAAGGAGCAGAGTTATTCTACGGTGGTCCAGGTAAACCAGAAGGATTAGATAAAGGATATTTTGCGCGTCCAACTATATTTATTAATGTAGATAATCACATGACGATTGCACAAGAAGAAATTTTCGGACCTGTCATGTCTGTAATCACTTATAATAATCTTGACGAAGCTATTGAAATTGCTAATGATACTAAATATGGTCTTGCTGGCTATGTTATTGGTAAAGATAAAGATACATTGAGACATGTTGCTCGTTCAATCGAAGCTGGTACAATTGAAATTAATGAAGCTGGTAGAAAACCAGACTTACCATTCGGTGGTTATAAAGAATCTGGCTTAGGTCGTGAATGGGGCGATTATGGTATCGAAGAATTCTTAGAAGTAAAATCAATAGCTGGATATTTTAAATAATTAGTAAATTAAATTAAATGTTGCAATTAAACAAAGCACGGAACTAATTTTGTTCTGTGTTTTGTTTTTTATGTTAAAATTCCTAAAATCATTTTGTAATTAAAATGAAAATTTGCTATAGTTAGTCTAGTAATTAGAAGGTTGAGAAATATACAAACGTATAAATATAGCTATAATGTGACTTTTTATTATTGTCAGTCACATAAATATCGAGATAAGAATCTATTATTTGGTTAAGCTAACTATGCGTTTATTATTTTTGAACTTCGTAAAATAAATAATTAATGAAATGGGTGCAAGTCTATGCCTGGTAGAGAACGAACATCTCCGCAGTATGAATCTTTCCACGAATTATATAAAAACAATACTACTAAAGAGCTCACTCAAAAAGCCAAATCTTTAAAATTAACTAATTACAGTAAATTAAATAAAAAAGAATTGGTACTTGCCATTATGGAAGCACAAATGGAAAAAGATGGTAATTACTATATGGAAGGAATATTAGATGATATTCAACAAGATGGATATGGTTTCTTAAGAACCGTTAACTATTCTAAAGGTGAGAAGGATATTTATATTTCTGCAAGCCAAATTCGACGTTTTGAAATAAAACGTGGTGATAAAGTAACGGGTAAAGTTCGTAAACCAAAAGATAATGAAAAATATTATGGTCTACTTCAAGTTGATTTTGTAAACGACCATAATGCAGAAGAAGTCAAAAAACGTCCTCACTTCCAAGCTTTAACACCTCTTTATCCGGAAGAAAGAATCCTATTAGAAACGCAATCTACAAATTATTCCACTCGTATTATGGATTTAGTCACACCAATAGGTCTTGGTCAACGTGGTCTTATAGTTGCACCACCTAAAGCTGGTAAGACAAGTTTATTAAAAGAAATCGCTAACGCAATAGCGAGTAATAAACCGGAAGCGAATTTGTTTATATTACTAGTAGGTGAGCGTCCAGAAGAAGTGACGGATATTGAAAGATCGGTTGAATCTGCAGAAGTCGTTCATTCGACTTTCGATGAACCACCAGAACACCATGTTAAAGTTGCTGAATTATTATTAGAGCGTGCAAAACGATTAGTTGAAATTGGAGAAGATGTAATTATACTTATGGACTCCATAACACGTTTGGCACGAGCATATAATCTAGTCATACCACCTAGTGGACGTACATTGTCAGGTGGGCTTGATCCCGCTTCATTACACAAACCTAAAGCGTTTTTCGGTGCAGCACGTAACATTGAAGCTGGGGGAAGTTTGACAATTTTAGCTACTGCTTTAGTTGAGACAGGATCTCGTATGGATGATATGATCTATGAAGAGTTCAAGGGTACAGGTAATATGGAATTACATCTTGATCGTAAGTTATCAGAACGTAGAATATTCCCAGCGATAGACATAGGTCGTAGTTCAACACGAAAAGAAGAGCTATTAATCACTAAAGCGGAATTAGATTCATTATGGCAATTACGAAATTTATTTACTGATTCAACAGACTTTACAGAACGTTTTATTAGAAAACTTAAGCGTTCGAAAAATAATGAAGAATTCTTTAAGCAATTGCAAAAAGCAGCTGAAGAGAGTACTAAAACTGGAAGACCAATTATTTAAACTCGTAGATTAAGGGTTGCGTTTTCCAAATATTACTATTATAATTACACAGTATTGGGTAAAAAACTCACAAATAACTCTGTTCCAGATGGTTCAGGGCAAAGGAGCTGAAAAAAATGAAACAAGGAATTCATCCTGAATACCACAAAGTTATCTTTTTAGATACAACAACAAACTTTAAATTCTTAAGTGGTTCTACAAAAACATCTTCAGAAACTATGGAATGGGAAGATGGAAATGAATACCCAGTTATTCGTTTAGATGTATCATCAGATTCTCATCCATTCTATACTGGACGTCAAAAATTCGCAGCAGCGGATGGTCGTGTGGAACGTTTCAACAAAAAGTTTGGACTCAAATCAAACAACAACTAATTTTGGATTTCAACTGTCTACTTTCCCGTTTGGGTATTGTAGACAGTTTTTTATTATAGAGTTTTGTTGAATCATCAACTCTATATCAAAGCTCTTTATATCTATAAAATCTACGATTAGTATAATTATATATAGAGGTGTGTAAAACTTTCTATAAATCATTCGTTCAATTTTTAAATTTCATAATGCACCTGTAAATTATGATTCTTACTTTGAAAATACATTTATCTACATAAAAAATATGATATAATTAAGCGATTATGTTTTGAAAAAGGTGGAACTATCAATGTATGAAACGTACCATTCAGGTTGGATTGAAACCATAACAGGAAGTATGTTTAGTGGGAAATCTGAAGAACTTATACGTCGCTTAAGACGTGGAATATACGCTAAACAAAAGGTGGTTGTTTTCAAACCAGCAATTGATGATCGTTACCATAAAGAAAAGGTCGTCTCACATAATGGTAATGAGATAGAAGCGATTAATATATCTACAGCTCAAGAAATTTTAAATCATATGCTAGAAGAAGTAAACGTCATCGGAATTGACGAAGTGCAATTTTTTGAAGACGATATTGTCAACATAGTTGAAAAATTAGCTGAAAACGGGCATCGTGTTATTGTAGCAGGTTTAGATATGGATTTTAGAGGAGAACCGTTTAAACCTATGCCCAAGTTGCTCGCAGTTAGTGAACATATTACAAAGTTGCAAGCAGTATGTTCTGTATGTGGTTCACCTTCGAGTCGTACACAACGGTTAATAAATGGTGAACCGGCGAAAGTAGATGATCCCATCATATTGGTTGGTGCAAATGAAAGTTACGAGCCACGTTGTAGAGCACATCATATAGTTGCACCTAGTGAAAATGAGAAGGAGGAAATGTAGTGTTTGATCAATTAGATATAGTAGAAGAACGATATGAACAATTAAATGAATTACTGAGTGATCCTGATGTCGTGAATGACGCTGATAAATTAAGAAAATATTCAAAAGAACAAGCTGACTTACAAAAGACTGTTGATGTGTACAGAAGTTATAAAACCAAAAAAGAAGAATTACAAGATATTGAAGATATGCTAAATGAAACATCTGATAAAGAAGAAGTTGAAATGCTAAAAGAAGAAAGTAGTGCTTTAAAAACAGAATTACCTGATATGGAAGAAGAATTAAAAATCTTACTTATACCTAAAGATCCTAATGATGATAAAGATGTTATAGTTGAAATCCGTGCAGCTGCAGGGGGAGATGAAGCTGCAATATTTGCTGGGGACTTAATGAGAATGTATTCAAAATACGCCGAGGCAAACGGATTTAAAACAGAAATAGTTGAAGCTTCAGAAAGTGATCATGGTGGATATAAAGAAGTGAGTTTCTCAGTATCTGGTACAGGTGCTTACAGTAAATTAAAATTTGAAAATGGTGCACATAGGGTCCAACGTGTGCCTGAAACAGAATCAGGGGGGCGAATTCACACTTCTACCGCAACTGTTGCTGTATTACCTGAAGCTGAAGATGTCGAAATTGAGATACGTAATGAAGATTTAAAAATTGATACTTATCGCTCTAGTGGTGCTGGTGGTCAGCACGTTAACACGACTGACTCTGCAGTGCGTATTACACACTTGCCGACTGGTGTTATAGCAACTTCTTCTGAAAAGTCTCAAATTCAAAACCGAGAAAAAGCTATGAAAGTTTTAAAAGCACGATTGTATGATATGAAATTGCAAGAAGAACAACAAAAATATGCTTCTCAAAGAAAATCAGCTGTTGGTACAGGTGATCGTTCTGAAAGAATAAGAACTTATAATTATCCTCAAAGTCGTGTGACAGATCATCGAATTGGTTTAACGCTTCAAAAGTTAAATCAAATCATGGAAGGAAATTTAGACGAGATTGTGGAGGCACTCACACTTTCAGAACAAACTGAGAAACTGAAAGAATTAAACAATGGTGAATTATAAAGAGAAGTTTGCAGAAGCCAAGACAATTGCCGTAAATGAGGGGTTTGAATCAACTCGTGCCGAATGGTTGTTTTTAGATGTTTTTGGTTGGTCGAAAACAGATTATTTAATTCATAAAGATGAGCAAATGTCTTTGACATCAATTAACAAATTGGATAAAGCGTTGGATAGAATGATCACAGGAGAACCTATTCAATACATTGTTGGATTTCAGTCTTTTTATGGTTATCAATATAAAGTGAATCAACACTGTCTTATACCAAGGCCTGAAACCGAGGAAGTTATGTTGCATTTTTTAGAATTGTGTAAAAAGACTGATACCATAGCAGATATTGGAACTGGAAGTGGTGCTATAGCAATTACGCTTAAGTTACTGCAACCTGAATTAAATGTTATTGCAACAGATTTGTATGAAGATGCTTTAAATGTAGCTAAGCAAAATGCTAGTCATTATCACCAAAATATTCAGTTTTTGCGTGGAAATGCTTTAAAACCGCTAATTGAAAATGATATAAAATTGGATGGGCTGATATCTAATCCACCATACATAGGCCATAGTGAAATAATAGATATGGAGTCAACAGTACTAAATTATGAGCCACATCATGCTCTATTTGCTGAGAAAAACGGATTTGCTATTTATGAGTCAATATTAGAAGATTTACCATTTGTAATGAAACAAGGTGGACATGTTGTTTTTGAAATAGGTTATAGTCAAGGAGATATCTTAAAAAGAATGATTCAAGATTTATATCCTGAAAAAGAAGTAGAGATTTTCAAAGATATCAATGGAAATCAGCGTATTATATCTATTATTTGGTAGTTAAACAATTTATAAGATATTTTTTATAGTTGTTTTGTATAAGAAAAACGTGACTTTCGATCAGCAACATAGCCCGGGTGGAATTTTAATTCAACTTTTTGAAAATGAATTAAATTCTGCCCTTATTTCTTTACAGCATATAATCACAGAAGAGGTGAAAACATGCACACACAAATATGGGATTTAAGAATGTATAAAAATAATGTTAGTCAATATCCACATATAGATGAGATAAAACAAACTTTCCTAGATGGAGGTTTAGTAGCGATACCTACTGAAACAGTATATGGTCTTGGTGCGAATGCTAGAAACGAAGAAGCAGTCGAAAACATCTATGTTGCAAAAGGACGTCCGTCCGATAATCCGTTAATCGTTCATATTCACAGTATTGAACAACTCGATGATTTTGTAGAGTATATTGATGATAAGGTTAAAGTATTGATGGATGAATTTTGGCCGGGACCTATTTCTTTTATATTACCACTTAAACAGGGATATCTTTGCAGTAAAGTGACTGGTGGATTAGAATCTATCGCTGTTAGAATGCCTAGTCATAAAATAGGGAGAGCATTACTTCAAATTGTAGATGAACCCATAGCAGCTCCTAGTGCTAATATTAGTGGTCGACCGTCACCAACAACTTTTGAACATGTGAATAGAGATTTAAATGGTAAAGTCAACGGTATAGTTAATGGTGATCAATGTGAAGAAGGACTTGAAAGTACTGTGATTGATTGCACACAGTTTCCGTTTCGTATCGCGCGACCAGGTTCAATTACGCAAGATATGATAGAAACTAAACTACCTCATTCGATAAATCGTCAAATATATGAGGAAAATGAAAAGCCTATCGCACCTGGTATGAAATATAAACATTATTCCCCAGAGACCCCATTAACAATTGTTAAAGATTTAAATAAAAAAATTGCTAATGATGATAAATGGTCAAAAGTAGCATTTGTATTCCCAGAGAGTCAAAGAAGTTTGATTCCCGAAAATAGCATTTTTATATCTTTATGTGAAAATAAGGGAGATTTTAAATCAGCAGGCCATAATTTATATGAAATTTTACATGAACTTGACCAGAATGAAGAAATAGAAGAGGCATATATTTATGGATTTGAAGATAATCATCACACTGAAGCTATCATGAACCGAATGTTAAAAGCAGCAAGTTATAAACTAATTAAAGGTGAAAAGCTATGAAAATAATTTTTGTATGTAGTGGCAACACTTGTCGAAGCCCACTGGCTGAAAGTATAGCCAAGTCCCTTTTACCACACGATAGTATAGCTTCAAGAGGGCTATTCGCAGTTGAGGGACAGGCCATATCTAAGGAATCGTTAGAATTAATTCATAAGTACGATTTACCTGAACCATCACGAGCACAAGCATTTCATATAGATGATCTTGATGCTGATATTATACTTACCATGACGCAAGCTCATAAAGATTTAATATTTTCTATGTATGGACGACAATCTAATGTCTTTACATTAAATGAGTATGTAGGTGACACACAAGAAATTGATGACCCATTTGGTGGCTCGTTTGATGTTTATGAACAAACTTATACCAAAATTTATGATTTAGTCGACAAAATAAAATTTAAACACGAGTAAAGTAAAATATATATAATTAGTATATGTTAAGCTTTAAATAAGTTATAATTAAGGAGTATAGCAAGTTTGCTATGTTCCTTTTTTATTTTATACAAAGGGGTGGGTTCAAATGCGTGATTTACAACAACTGCTTGATGAATTGAAAGATATGTCATTCTTTAATCCAGGCGAAATGTGTATCATTGGTTGTTCAACTTCCGAAGTTATAGGTAAACGTATTGGTTCTGTTGGATCAATGGACGTAGCTAAAGAAATTTACGAAAATTTGAAACAACTAGAGATTGATACAGGCGTGACATTTGCTTTTCAAGGATGTGAACATATTAACAGGGCAGTAACGATAGAAAGAGCAAATTTCAACCCATTGACTATGGAAGAAGTTACTGTCGTTCCAGACGTTCATGCAGGTGGTAGTTTATCCACTTACGCTTATCAACAAATGGAAGATCCTATTGTTGTTGAGCATATTACTGTTTCAAAAGGTATAGATATAGGTCAGACCTTAATTGGAATGCATATTAAACATGTGTGTGTTCCTGTAAGAACAAGTGTTAAACAAATTGGAGAAGCTATCGTTACCATAGCGACATCTAGACCTAAGAAAATTGGTGGCGAACGAGCTAAATATCAATAAATATTGAGGAAGAAGGGGATTTAAATGTCTTATATCGAGAAAAAGGATAAAGTTGTTTACGATGCTATTCAAAAGGAGTTTCAACGACAAAATAGTAATATTGAACTCATTGCATCAGAAAATTTCGTATCACAAGCAGTTATGGAAGCCCAAGGTTCAGTATTAACGAATAAATATGCTGAGGGTTATCCTGGGCGTCGTTATTATGGAGGGTGTGAGCATGTAGATGTAACTGAGTCCATTGCCATTGAAAGAGCAAAAGCTTTATTTGGAGCAGAACATGTTAATGTTCAACCCCATTCAGGTTCTCAAGCTAATATGGCTGTGTATTTGGTTGCTTTAGAAATGGGCGATACTGTGTTAGGTATGAATTTGAGTCATGGTGGTCATTTAACACATGGGGCAACTGTCAATTTTAGTGGTAAATTTTATCATTTTGTTGAATATGGTGTGGACCAAGAAAATGAATTAATAAACTATGATGAAGTGAGACGTTTAGCAATTGAGCATCAACCTAAATTAATTGTAGCTGGTGCTTCAGCATATTCAAGAACTATTGACTTTAAAAAATTTAAAGAAATTGCTGATGAAGTAGGAGCTAAATTGATGGTAGATATGGCACATATTGCTGGTTTAGTAGCTGCTGGTTTACATCCTAATCCTTTAGAATATGCTGATTTTGTGACTACTACAACTCATAAAACTTTACGCGGTCCACGTGGTGGTATGATTTTATGTAAAGAAGAATATAAAAAAGATATAGATAAAACAATCTTCCCAGGTATTCAAGGCGGTCCATTAGAACATGTCATCGCCGCAAAAGCTGTTGCATTTGGAGAAGCTTTGAACGACGATTTTAAAGATTATCAAAATCAAGTCATTAAAAATGCACAAGCTTTAGCTCAAACATTAATTGAAGAAGGCTTCAGAGTTGTATCTGGCGGAACAGACAATCATTTAGTTGCAGTTGATGTTAAAGGTTCTATCAATATGACTGGTAAATTAGCTGAAGAGACACTTGATAAAGTAGGAATTACATGTAATAAGAATACTATTCCATTTGATAAAGAAAAACCGTTTGTAACAAGTGGTGTTAGACTAGGAACACCAGCAGCTACAACTCGTGGTTTTGATGAATCTGCATTTGTGGAAGTAGCAAAAATTATTAGTTTAGCATTAAATAACTATGATAATGATACTAAACTAAATGAAGCTAAAGAGAGAGTTCACGCACTCACATCTAAATATCCATTATATAATTAATAGACATACACATTGGAGGAAAATGATTATGAGTAAAGTACATGTTTTTGATCACCCATTAATACAACACAAACTAAGTTATATTAGAGATGCTCGCACTGGAACAAAAGAGTTTAGGGAACTTGTAGATGAAGTCGGTATGTTAATGGCTTATGAAGTAACTAGAGACTTAGAACTGCAAGATGTTGAAATACAAACACCTGTGACTAAAATGACAGCTAAACGTTTGGCGGGTAAAAAGTTAGCAATTGTACCTATTTTAAGAGCTGGTCTAGGCATGACAGATGGTGTGTTAAGTCTTGTTCCTGCTGCTAGGGTAGGACATATAGGACTATATAGAGATCCAGAGACTCTTGAAGCGGTAGAGTACTTTGCGAAAATGCCTCAAGACATCGATGAACGTCAAATTATTGTGGTTGATCCTATGCTTGCTACTGGTGCTTCAGCTATTGAAGCAATTTCTTCATTAAAAAAACGTGGAGCTAAAAGTATACGTTTTATGTGTTTAATAGCTGCCCCTGAAGGCGTTGAAAAAATGCAAGAAGCACACCCAGATGTAGATATATATATTGCGGCATTAGATGAAAAATTAAATGACAAAGCGTATATTACACCAGGTTTAGGTGATGCAGGGGATAGATTATTCGGTACTAAATAATAGATTCGGAGATAGATATTTTTGATGAAAAAAGTTATGACCATATTTGGAACTAGGCCTGAAGCTATAAAAATGGCTCCGTTGATTAAAACGTTAGAGAAAGATTCTGACCTGGAACCCGTTGTTGTAGTCACCGCCCAACATAGAGAGATGCTTGATTCAGTGTTGAATACTTTTAACATAAGTGCAGATTATGATTTGAATATTATGAAAGCTGGTCAAACATTGTCTGAAGTAACATCTGAAGCAATGAAAAAGTTAGAAGATATCATACAAAAGGAAGTGCCTGATATGGTACTTGTTCATGGTGATACAGTGACAACCTTTTCTGGAGCATTAGCCGCATTTTATAGTCAAACACCTATAGGACATGTTGAAGCTGGATTAAGGAGTTATAATAAATATTCACCTTATCCTGAAGAAATAAATAGACAAATGGTTGGGGTAATGGCAGATTTGCACTTTGCCCCAACCTATAATGCTGCACAGAATTTAGTAAAAGAGGGTAAATTAGCCAAACATATAGCTATCACTGGTAATACAGCTATTGACGCAATGAATTATACAATCGATCACCAATATTCATCATCTATCATACAAAAACATAAAAATAAAAACTTTATTTTACTCACAGCACATAGACGTGAAAATATAGGTAAACCTATGATAAACGTGTTTAAAGCGATTAGAAAGTTGATTGATGAATATCAGGATTTAGCGTTGGTCTATCCTATGCATATGAATCCCAAAGTAAGAGATATTGCGCAAAAATATTTAGGAAATCATCCTAGGATTGAATTGATAGAACCACTTGATGTGGTTGATTTTCATAATTTTGCTAAACAAGCATATCTCATTATGACTGACTCTGGTGGAATACAAGAGGAGGCACCATCATTACACAAACCAGTTTTAGTATTGAGAGATAGTACTGAAAGACCGGAGGGAGTAGATGCTGGAACTTTGAGAGTCATTGGTACGAATGAAGAAGATGTCTATAATGAAACTAAAAAATTAATAGAAAACCCAGACCTTTATCAAAAAATGAGTCAAGCTGTTAATCCATATGGCGATGGACAAGCTAGTGAGAGAATTGTGCAACATATAAAATATTATTTTAATTTGACAAATGACAGACCCAATCATTTTGAATTTACAAAAGATTTATAAAATGACAAATGTGAATTTTTTGTGACAAAAACCGGTGAAAATTTAACAAGAATTTGAATAGAATTGACACCATACAACAGGCTATATTATCATTTAGATTGTATGAGTGGAACGGTTTACATGATTGGTATAGGACACTCGGAGGCTATAAAATGCGTCGTTTCAACATCATTTTCAAACAATATTTGCAATATTATCTTTATATATTGGTAATAATTGGAATATTGTACTCAATTTCACCCCACCCATTTCTCTTGGGTCTTATGATAGGTACATGTGGTTCTTTAGTAAATACATACATCTTTGAGATTTATTTAGCTAAATCAATGCATAAAGAAACTACACAAATGTCTACTGGTAGTACTTGGAGGTATTTAGTGGCAGTTATTGCATGTGTATTATGGTTATTCTTTAAAGAACACATTAATATTATCGGAGTTTTAATTGGGTTAATGATTTCTTATATTGTAATCATATTGCGCCCTCTACTACAAAGGGAGTAAAAATTTAATAGAAAGAGGTGAGTTTATGGATCACAAATCCCCACTCGTTAGTTGGAACGTCTTTGGTTTCGATATTGTTTTTAATTTGGCCAGTGTTTTAATGGTAGTGATTACAGCAATTTTAGTTTTTATTTTAGCTATAGTTTGCACTCGAAACTTAAAGAAACGACCAACTGGAAAACAAAACTTCATTGAATGGGTATTTGATTTTGTTAGAGGTATTATTGAAAGTAATATGGCCTGGAAAAAAGGTGGGAATTTCCACTTCTTAGCAGTGACATTAATTCTTTTCATTTTTGTGGCCAACATGCTTGGTTTACCGTTCGCAATTGTCACTCATGACCATACGCTATGGTGGAAATCACCAACAGCAGACGCTACGGTAACTCTAACGTTATCTACAACTATGATTTTGTTAACGCACTATTACGGTATTAAAATGCGTGGAACAAAAGCTTATGCAGCTGGATATTTTAAACCTTTCTGGCCATTAGCTATTATTAATGTATTCGAAGAATTCACTTCTACATTAACTTTAGGTCTACGTTTGTACGGTAATATTTTTGCAGGTGAATTATTACTCGGTTTACTTGCATCATTGTTCTTTGAACAACCTGCATGGGGTTGGATAATTAGTATTCCTGGATTAATTGTTTGGCAAGCGTTCTCTATATTCGTGGGAACAATTCAAGCATATATCTTTGTAATGCTTTCAATGGTTTACATGTCACATAAAGTGGCAGACGGACATTAATATAATTTAGTAACTATATAAATATTAGGAGGAAATTTTATTATGAATTTAATCGCAGCGGCAATCGCAATTGGTTTATCAGCATTAGGTGCAGGTATTGGTAACGGTCTTATCGTATCTAGAACAGTTGAAGGTGTAGCACGTCAACCAGAAGCACGTGGGCAATTAATGGGTATCATGTTCATTGGTGTTGGTTTAGTTGAGGCATTACCAATCATCGGTGTTGTAATTGCATTCATGACATTTGCTGGATAAGACATTTTATAAGGCGAAGTCTAATGAGAGACTATCGCCGTTCGTTTTGTTTTTTATAGCTTAGTGATTATTTTGACGAAAGGAGTGTCATGAGCCCGTGACTGCAACAGCTAATACATTTATTCTCGGTGCAGGAGTTGAATGGGGGACAACATTTGTAACACTCGTAACATTTGTAATCCTCATCATACTTTTGAAGAAATTTGCTTGGGGTCCATTAAAAGAAGTAATGGACAAACGTGAACGTGATATCAATAAAGATATTGACGACGCAGAACAAGCTAAGATAAATGCTCAAAAACTTGAAGAAGAAAATAGAAAGACACTTAAAGAAACTCAAGATGAAGTTCAAAAAATCTTAGACGATGCTAAGATTCAAGCACGTAAGCAACATGAAGAAATTATTCATGAAGCTAACGAAAAAGCTAATGGTATGATTGAAACTGCTCAAAGTGAAATTAATAGTCAAAAAGAACGTGCAATTTCTGATATTAATAATCAAGTTTCTGAACTATCAGTACTTATTGCATCTAAAGTTCTTAGAAAAGAAATTTCAGAGCAAGATCAAAAAGAATTAGTTGAAAAGTATTTAAAAGAGGCAGGGGATAAATAATGGCAAAGGTAGCAAAAAAATATGCCAAAGCATTATTTGATGTCGCTCTAGATACAAATCAACTAGATGTTGTCTATGAAGATTTAGAAACAATTAGCCATTCATCGTTTGATTTCATCAAACAACTTAAAGCAATTGATAGTAATCCAAGCTTAACTGCAAATCAACGTGAAGAATTTGTAGAAAGAGTTTACAACGAAGCAAATCCATATGTGGTAAATACTTTAAAAGTATTAGCAGATAACCGACATATTTCAATTGTAGAGAATGTTTTTAAATCATTCCAAAATTTATATAACAAATACTACAAACAAGATTTTGCAATTATTGAATCGACTTACGAGTTAAGCGAAGATGAAATATCAAGAATTGTAGAACTTATCAAAAAGCAAACTGAATTATCAAATGTAATTGTTAACACTAAAATCAATCAAGATTTAATTGGTGGATTTAGAGTTAAGGTTGGAACTACAGTTATGGATGGTAGTGTTAGAAATGACCTTGTTCAATTACAAAGAAAATTTGAAAGAGCTAACTAATATTTAAAGAGGAGTGACATAGATGGCCATAAAAGCTGAAGAAATCAGTGCATTGCTTCGCTCACAAATTGAAAATTATGAGTCAGAAATGTCCGTTACAGATGTTGGTACAGTACTCCAAATTGGTGACGGTATCGCATTAATTCACGGACTTAACGACGTTATGGCTGGTGAGCTAGTAGAATTCCATAACGGTGTTCTTGGTTTAGCACAAAACCTTGAAGAATCTAATGTGGGTGTGGTTATTTTAGGACCATATGAAGAAATTAGTGAAGGTGACGAAGTTAAACGTACTGGCCGAATTATGGAAGTACCAGTCGGAGAGGAAATGATAGGAAGAGTTGTTAATCCTCTTGGACAACCCATTGACGGACAAGGTCCAATCAATGCGACTAAAACTCGTCCTGTAGAGAAAAAAGCAACTGGCGTAATGGATCGTAAATCTGTAGATGAACCATTACAAACAGGTATCAAAGCAATTGATGCTTTAGTACCAATTGGCCGTGGTCAACGTGAATTAATCATTGGTGACCGTCAAACTGGTAAAACAACTGTTGCAATTGATTCAATCTTAAACCAAAAAGATCAAGATACAATTTGTATTTATGTTGCAATAGGTCAAAAAGATTCAACAGTTCGTGCAAATGTTGAAAAATTAAGACAAGCAGGTGCTTTAGACTACACAATCGTTGTATCTGCATCCGCAGCTGATCCAGCACCATTACTTTATATTGCACCTTATTCTGGTGTAACTATGGGTGAAGAGTTCATGTTTAATGGAAAACATGTTCTTATCGTTTACGATGATTTAACTAAACAAGCGGCAGCATACCGTGAGCTATCATTATTATTACGTAGACCACCAGGTCGTGAAGCATATCCTGGGGACGTGTTCTACTTACACAGTAGATTATTAGAAAGAGCTGCAAAACTTAACGATGATCTTGGAGGCGGTTCAATTACTGCTTTACCAATCATTGAAACTCAAGCTGGCGATATCTCAGCATACGTTCCAACAAATGTTATCTCAATTACTGACGGACAAATATTCTTACAATCTGATTTATTCTTCTCAGGTGTTAGACCAGCGATTAATGCTGGGCAATCAGTATCTCGTGTTGGTGGTTCAGCTCAAATTAAAGCGATGAAAAAAGTTGCAGGAACATTACGTTTAGACTTAGCTTCATATCGTGAGTTAGAATCATTTGCGCAATTTGGTTCTGATTTAGATGAATTTACAGCTAAAAAATTAGCGCGTGGTGAACGTACTGTTGAAGTATTAAAACAAGGTCAAAATAACCCACTGCCTGTAGAACATCAAGTACTTATTATTTTTGCTTTAACTAAAGGTTACTTAGATGATATTCCTGTCCAAGATATCAATCGTTTTGAAGAGGAATTTAACCACTGGGCTGAGTCAAATGCAACTGAATTATTAAATGAAATTAGAGAAACTGGTGCTTTACCAGATGCTGATAAATTTGATTCTGCTATCACAGAATTTAAAAAAGGATTTAATAAATCAGAAGAATAAAATCTAATTTAATCGTAATAGAGAGTACATTCTAAATCTTATAAATCGTTAAATTAAGATTAATACTCCAAAGGTGGTGAGATAATGGCCTCTCTTAAAGAGATAGATAGTCGTATTAAATCGACAAGTAAGATGAAGCAAATAACAAAGGCGATGAACATGGTTTCTAGTTCAAAATTACGTAGAGCTGAGAAAAATACTAAATCATTTAGACCTTATATGGAAAAGATGCAAGATGCTATTACAGCTGTAGCTGGTTCAAATAGTACTTCTAATCATCCAATGCTTAAATCTAGAGATATTAAAAGAAGTGGTTACTTAGTAATCACTAGTGATAAAGGCTTAGCCGGTGCCTATAGTACAAATGTTTTAAAAAGCTTAGTAAACGATATCAATTCTAAACACAACGACAGTAGTGAATATAGTCTAATCGTTTTAGGTCAGCAAGGTGTAGATTTCTTCAAACATAGAGGATATGAAATTGAAAGTTCTTTAGTTGAAGTTCCAGATCAACCTTCATTTAAATCTATTCAATCTATAGCTAAACATGCTATTGATTTATTTAGCGAGGAAAACATAGATGAATTGACTATTTATTACAGTCATTATGTTAGTGTCTTAGAAAATAAACCTGCAACTAAACAAGTTTTACCATTATCTCAAGAAGATTCAGGTCAAGGACATGGTCAAATGTCTTCATACGAATTTGAACCAGATAAAGAATCTATTTTAAGCGTTATTTTGCCACAATACGTTGAAAGCTTAATCTACGGTACAATCTTAGATGCAAAAGCTAGTGAACATGCTTCACGTATGACAGCAATGAGAAATGCTTCAGATAATGCGACAGAACTAATCGATGATTTATCATTAGAATACAATAGAGCGAGACAAGCTGCGATTACTCAACAAATTACTGAAATTGTTGGTGGATCATCAGCTCTTGAGTAATAATAAAAGGAGGAAATCAACATGGGAATTGGCCGTGTAACTCAAGTTATGGGTCCAGTAATAGATGTTCGTTTTGAACATAACGAAGTACCTGAGATAAATAATGCATTACACATCGAAGTTCCTAAAGAAGATGGAGCGCTTCAATTAACATTAGAAGTTGCACTTCAACTAGGTGACGATGTAGTTCGTACAATTGCAATGGACTCAACTGACGGCGTTCAAAGAGGAATGGAAGTTAAAGATACAGGTAGAGACATAAGTGTACCTGTCGGTGACGTAACTCTAGGAAGAGTGTTTAACGTACTAGGAGAAACTATTGACTTAGATGAAAAAATTGATGATTCAGTACGACGTGACCCTATCCATAGACAAGCTCCAGGATTCGACGAATTATCAACAAAAGTAGAAATCTTAGAAACTGGTATTAAAGTAGTAGACTTATTAGCACCTTACATAAAAGGTGGTAAAATTGGATTATTTGGTGGTGCCGGTGTAGGTAAAACCGTACTAATCCAAGAACTTATTAATAACATCGCTCAAGAACACGGTGGTATCTCAGTATTCGCTGGTGTTGGTGAACGTACACGTGAAGGTAATGATCTTTACTATGAAATGAGTGACAGTGGTGTTATCAAGAAAACTGCAATGGTCTTTGGTCAAATGAATGAGCCACCTGGTGCACGTATGCGTGTAGCATTATCCGGATTAACAATGGCCGAATATTTCCGAGATGAAGAAGGCCAAGATGTGTTATTATTCATTGATAACATTTTCAGATTCACTCAAGCTGGTTCAGAAGTTTCTGCGTTATTAGGTCGTATGCCATCAGCTGTTGGTTATCAACCTACACTTGCTACAGAAATGGGTCAATTACAAGAACGTATAAGTTCAACAAATAAAGGTTCAGTTACATCAATTCAAGCTGTTTTCGTACCAGCCGATGACTATACTGACCCTGCGCCAGCAACAACGTTCGCACACTTAGATTCAACAACAAACTTAGAGCGTAAATTAACAGAAATGGGTATTTATCCAGCTGTAGACCCGCTTGCTTCTACATCTAGAGCTTTGGAACCTTCAGTAGTAGGTCAAGAGCATTATGATGTGGCACGTGAAGTTCAATCTACTTTACAAAAATATAGAGAGTTACAAGATATTATTGCGATTCTTGGTATGGATGAATTATCAGATGAAGATAAACAAACTGTGGAACGAGCACGTAGAATTCAATTCTTCTTATCACAAAACTTCCACGTTGCAGAACAATTTACTGGACAAAAAGGTTCATATGTACCTGTTAAAACAACAGTTGCAGACTTCAGAGATATTTTAGATGGTAAGTATGACCATATTCCTGAAGACGCATTCCGTTTAGTAGGTAGCATGGAAGACGTAATTGAGAAAGCAAAAGATATGGGTGTTGAAGTCTAATAATTAGGAGGTATGGATAATGAATACACTTAGACTAAATATTGTCACTCCTAATGGTTCTGTCTATGAACGTGAAGACGTTGAGATGGCTGTCTTACAAACAACAGCTGGTGAAATGGGGATTATGTATGGTCACATTCCAACTGTTGCTGCATTAAAAACAGGTCATGTGAAAGTTAATTTTCACAACGGAAATGAATTTATTGCAGTAAGTGATGGCTTTATTGAAGCAAGACAACATCAATTATCAATTATCGTCCAAACGGCCGAACCTGCTAGTGAAATCGATGTTGAAAGAGCTAAATTAGCTAAGTCGAGAGCAGAATCACATTTAGAAGATGATGATGATAATACAGACATAAATAGAGCTAAAAGAGCACTTGAACGAGCAAATAATCGTTTACGTGTTGCAGAATTACAATAATTAAAAAAGGTTCGATAGTATATTTTAATGACTATCGAACCTTTTTTTAAATTTTAAAATGTTAAAAAGTAATATCCATTTTTATAAGTATCTTTATTGCCTCTTTTCGTGTACAATGTTATACAGTAATCTTACGAAGGAGCTTAATATGGATTATCTTGGTCAGTTCGCAATTGTTCATTTAATCTTACATGTTGTTTGTATTTGCGTAGCTTATTGGGCTTTAAATTCCATAAAATTAGACCAATTTTTTAAAAAGGGCTACCCATTACAAGTTCAAGTTTGTATGATTTTTATTTCTATTTTACTGGGTACGGCAGTCAGTAACTTTATAGTTGATTTATTGCAATATTCAACTCAAGTGAAATACTTGATAAAATAACTATGTAATTGTTATTTAATTTATAAGTTAAATATGATCATATGACGAATATTTAATTAAAATGTTGGGAAATGTATAACTGATTAGAGTTTTAAGTGGAGGATTAAAGATGGATAAAATAGTAATAAATGGTGGAAATCGTTTAACAGGTGAAGTTAATGTTGAAGGAGCTAAAAATGCTGTATTACCTGTACTTACAGCGTCATTACTTGCTTCTGAAGGACACAGTAAACTAGTTAATGTCCCAGAGTTAAGCGATGTTGAAACAATCAATAATGTATTATCTACACTCAATGCAAATGTAGAGTATGATAAAGATAAAAATGCAGTTAAAGTTGATGCAACTAAAACTTTAAATGAAGAAGCCCCTTATGAATATGTGAGTAAAATGCGAGCAAGCATCTTGGTTATGGGACCACTACTTGCTCGACTAGGGCATGCTATTGTTGCTTTGCCAGGAGGATGTGCGATTGGAACACGTCCTATCGAGCAGCACATTAAAGGATTTGAAGCTTTAGGTGCAGACATTCATTTAGAAAATGGAAATATTTATGCAAATGCTAAAGATGGATTAAAGGGAGCACATATTCATTTAGATTTTCCGAGTGTAGGTGCAACTCAAAATATTATTATGGCAGCGTCCTTGGCATCAGGAAAATCTATCATTGAGAATGTCGCTAAAGAACCTGAAATTGTTGATTTAGCTAATTATATTAATGAAATGGGCGGTAAAATTACAGGTGCAGGTACTGATACCATTACGATACATGGTGTTGAAAAACTTTACGGTGTTGAACATGCAATTATACCAGATAGAATTGAAGCTGGAACGTTACTTATCGCAGGTGCAATAACTCGTGGTGACATATTTGTACGTGGTGCAATTAAAGAACATATGGCTAGTTTAATATATAAGCTTGAAGAGATGGGGGTAGATCTTGAATATTATGAAGAAGGTATAAGAGTTACAGCAAATGGAGATTTAAATCCAGTAGATGTAAAAACTTTACCACACCCAGGTTTCCCAACTGATATGCAATCTCAAATGATGGCTTTATTATTAACAGCAAATGGACACAAAGTGATTACTGAGACTGTTTTTGAAAATAGATTTATGCACGTTGCAGAATTTAGAAGAATGAATGCGAATATAAGTGTTGAAGGAAGAAGTGCTAAAATTGAAGGAAAAAGCCATTTACAAGGTGCTCAAGTTAAAGCAACAGATTTAAGAGCTGCTGCAGCCTTAATCTTAGCTGGTTTAGTTGCAGAGGGAACTACGCAAGTGACTGAGTTAAAGCATCTAGATAGAGGATACGTCAATTTACATGGAAAACTAAAAAGTCTAGGTGCAAACATAGAACGTGTAAATCGATAATATTATTACAGCTTAAGCTCGGAGGTTTTAAAAATGGAAACGATTTTTGATTATAATCAAATTAAACAAATTATCCCACATAGACAACCTTTTTTACTAATAGATAAAATTGTAGAGTATGAAGAAGGTAAAAGGTGTGTAGGACTAAAGCAAGTATCAGGTAATGAACCATTTTTCCAGGGACATTTCCCTAATTACGCTGTGATGCCTGGTGTTCTTATTACAGAAGCTTTAGCGCAAACTGGTGCAGTAGCTATGTTAAATAGTGAAGAAAATAAAGGGAAAATAGCATTGTTTGCAGGCATTGATAAGTGTCGCTTCAAAAAACAAGTCGTACCTGGAGATACATTAATGTTGGAAGTTGAAATAACTAAAATAAAAGGTCCTATTGGTAAGGGTTCGGCTAAAGCGACTGTTGATGGCCAACTTGCTTGTAGCTGTGAACTTACTTTTGCTATTCAAGATGCTTAATCTTAGATAATTAAACTCTTTAGGTAAAATAATTCGTATTGTGATAACAAAATAGTAAAACTTATTTAAAGAATATCGCACAGATTATTGACCTAACACTTTATGTATATTGAATTTCTGGTTGAAATACTTTAAGTCAGGTCTCGCCTAGAAATATAAGTATCAAATGGCAGTACTTTTTAATATAGTAATCTCTGTTCGTAAAGAGCCTGGAACAATGGTTAATTCATGTTCTAGGCTTTATTTATGTTCAATATTTAAAATTGTATATGATTTAAATATATGAAAATTAAATGTTTTATAATTACCCTTGGTGTTTATCTTTCGATTTTCTCATCTTTCAACTTAGGTTTTGATTGCATCATACGATTAAATGTTTTTTTCAACTTTTCACCTGTAAGTCCTTCATCAACTAATTCTTCTAATAAACTCTCAGCGTATTCTTGTCTCAAAGTGTAGATGTGACATTCTAAAACGACTGACATTGAATATTTAAAATTTTTAACGCTTTTAACTGTTGCATTAAATAACGCTGGATCGTTAGCAGGTCTTGTGATGACTACTCTAATATCTAAAAGTTGTTTGTTATCCTTATATTGCTTAAATGTTTCATAGTGTTCATTTGAAATTACTATTTCTAGTAACCACCCAGTGCCACTTCCTTCTTTATTTATAATCACACCATCTTCAATGACGTATTCTGATATTGCACCATGTTCATTCACAATTTGAAATCTTACTGCCTTAAAAGTTTTCATAATATCACTTCTCCAAATTTTTTTATTAATACAATAATAGAAATTTATGTCAGATTTAGATATAATACTTCAATATTTTCTTTAAATATATCAAAATCTCATCGTCATTTACTAACAATTTCAATAAAATTGTGGTTTTGACCAGTGAACTAAGCTCAGTTATGATTAGAACATAAGAAGGAGGTGACACATGTTAAATAAAATAGTCATTGTTGGTAGAATGACGAAAGATGCTCAAATCTATGAAAAGGAGGATAACAAAATAGCAACATTTTGCGTTGCTACAGAAAGAAACTACAAAGATGATAATAATGAAATTTCTACAGATTATTTACTTTGTAAAGCTTTCGGTAAAACTGCCACTAATATTGAAAAGTACACTAGTCAAGGTACTTTAGTAGGTATAACTGGACAAATGCGTTCAAGAAAATATGAAAAAGAAGGCCAAACACATTTTGTTACAGAATTATACGTTGAAACAATAAAATTCATGTCCCCAAAAAATAAAAACAATGAAACTCCCTCTGATAATCAATTTGAAAACAACACTTATCAACCTGATGATTTAGAAATAATTCATATTTAAACAACTAACTTTTCCTTTAAAACTCCATCCTATATTTAATAAATTAATTTATCCTTTCTTTCAATTATACTCGAGCGGCCTTTGTTAATCATAAAATATTAATAAAAGGTCGCTTTAAATACATAGCAAAGGCCTATAATTTCAATAATTATCTGATAAATTTCATTTGTATTACAACGATATTGTAGTAATATGACTCGAAAAAACTATCATGATAGGAATCATTACGGTTATTCATAAAAATTAGCATCCTATTTCATGTAATTGTAGTGTAAAAAATAGGCGTTTATTTTTATTTCAGTGTAACCTGCACGATTTTTATAGATGTTACAGTCGGTTACGTAAACAAATTAAGAAAACAAATCACTTTTAGGAGGATTTTTAATAATGAAAAAAACATTAGTTGCATCATCATTAGCTATAGGACTAGGCGTTGTAGCAGGTAACGCAGGTCATGACGCACATGCAAGTGAGACTACAAATGTTGATAAAGCAGAGTTAGCTCAAAAAGCGTTAACTAATGATCAATCACTAAATGAAAGCCCTGTTCAAGAAGGTGCTTATAATATTAATTTTGATTACAATGGTAATTCATATCATTTTGAATCTGATGGTTCTACTTGGAGTTGGAGTTATGAATCAACAAACAATGCTACGCAACCTGTTCAACCAAGCCAATCTCAAGTAGCTACACAACAACAACCTGTACAAGTATCAGCACCACAAAATGAGCAAACAGCACAACCACAAACAAAATCAACATCTACAAGTCAAACTTCTTCAAGTAAAGCTTCAAGTGGTTCATCAGTAAATGTAAATTCACATTTACAACAAATTGCTCAACGTGAATCAGGTGGCGATATTCATGCAATAAACCCATCTTCAGGTGCAGCAGGTAAATATCAATTCTTACAATCAACTTGGGATTCTGTTGCTCCAAGTCAATATAAAGGTGTTTCACCTGCAAAAGCTCCAGAAAGCGTACAAGACCGAGCAGCAGTAAAATTATATAATACTGGTGGCCCAGGTCATTGGGTAACTGCATAATTAAAATATGAAGTATCTACCATCTTCTCGAATTTGAGAAGATGGTTTTTTATTGTACGACTTATTTGATTTACATGTAATCGTTTGCTATGGTTGATAATGAATCATATATTATTTGCTACTAGGGGAGCCAAAAGGCTGAGATGAATGTATTCAGACCCTTATAACCTGATTTGGTTAATACCAACGTAGGAAAGTAGTTATTAACTATTCGTCATTGAGATGTCTTGGTCTAACTACTTTCTTCGCTGGGAAGTAGTTTTATTTTTTGAGGAGGCTAATTATGACATTTTCAAAAGAGTTGAGGGAAGCATCAAGACCTATTATTGATGACATTTACAATGATGGTTTTATTCAAGATTTACTAGCAGGTAAGTTATCTAATCAAGCTGTAAGACAATACTTAAGAGCAGACGCTTCTTATTTAAAAGAGTTTACAAATATTTATGCAATGCTCATACCCAAAATGAGTTCTATGGAAGATGTTAAATTTCTAGTAGAACAAATTGAGTTTATGTTAGAAGGAGAAGTTGAAGCGCATGAGGTTCTAGCTGATTTCATTAATGAACCATATGAAGAAATAGTAAAAGAAAAAGTATGGCCACCAAGTGGTGATCATTATATTAAACATATGTACTTCAATGCATTTGCACGTGAAAATGCAGCCTTCACGATTGCAGCGATGGCACCCTGTCCATACGTCTACGCTGTCATTGGTAAACGTGCGATGGAAGATCCCAAATTAAATAAAGAATCAGTGACTTCTAAATGGTTTCAATTTTATAGTACTGAAATGGACGAACTTGTTGATGTGTTCGATCAATTGATGGACCGTTTAACTAAACATTGTAGTGAGACAGAAAAAAAAGAGATTAAAGAAAATTTCTTGCAAAGTACTATTCATGAGAGACATTTCTTCAATATGGCATATATTAATGAAAAATGGGAATATGGGGGAAATAACAATGAATAAACCTAAAATTGCACTAACAATAGCAGGCACAGATCCCACCGGTGGGGCAGGTGTTATGGCGGATTTAAAATCATTTCACGCGTGTGGCGTTTATGGTATGGCCACTATAACAAGTATCGTTGCTCAAAATACCCTAGGAGTTCAACATATCCATAATTTAGAATCTTCATGGGTAAAGGAACAACTTGATAGTGTGTTTGATGATGAATTACCACAAGCTATCAAAACGGGTATGATTGCAACAAAAAAAACGATGGAGTTGATTCAAAGTTACTTAAAGGAACATTCCAATATTCCTTATGTGATTGATCCAGTTATGCTTGCCAAAAGTGGTGATTCATTGATGGATGAAAATACTAAAAATCATTTGCAATCAACATTATTACCTTTGGCTGATGTTGTCACTCCGAATATACCTGAAGCTGAGGAAATTACTGGTATTAAAATTAATGATGAAGAAAGCATACGTAAAGCAGGTCAAATCTTTATTAATGAAATTGGTAGTAAGGGTGTTGTAATTAAGGGAGGGCATTCAGCCGATTTAAATAATGCTAAAGATTTTCTTTTTACTAAGAATGAAACGTATACCTTTGAGAACAAACGCTTTGATACTAAACATACTCATGGAACTGGTTGTACTTTTTCAGCAGTTATTACAGCAGAATTAGCTAAAGGTCGTTCCATAAAAGATGCAGTTAAAAAAGCAAAAGAGTTTATTTCATTAAGTATTGAACATACCCCAGAAATTGGCAAGGGGAGAGGACCTGTAAATCATTTTGCTTATATGAAGAAAGTAGGTTTAGATGATGAATAATTTAGAACGATTACGTTCAGAAAATCCACTCGTAATTTGCTATACCAATGATGTTGTGAAAAACTTTACTGCGAATGGTTTACTAAGTTTAGGTGCTAGTCCCGCAATGAGTGAGGCACCAGAAGAAGCTGAAGATTTTACTCGAATGGCTAGTGCGCTTTTAATTAACATCGGTACACTCACACGTGAAAATGAAGAAGACATTATCAAAATAGGTAAAATTGCTAATCAGCAAGGTACACCAATAGTTTTTGATCCAGTGGCAGTTGGTGCTTCTACATATCGTAAAAATTTTTGTCAACGTTTTCTTGGTGAAGTTAATGTCACAGTAATAAAAGGCAATGCTTCAGAAATATTGACATTAATAGATTTTAATACAACTATGAAAGGTACTGACAGTGACAGCGAATTAGATTCAGTAAATATTGCAAAAAAAGCGGCTAATACTTTAAATACTGCTATTGTCATTACTGGAAAAGATGATATTATTGCAAAAAATGAGAAAATAATTAAATTATCTAATGGTTCTCCGCTTCTTACTAAAATCACGGGGGCTGGATGCTTGTTAGGTGGTGTATTAGCAAGTTTCTTGTTTAGAAATACTCAACCTTCAATTGATTTATTAGTTGAAGCGGTAAGTGTCTACAACATCGCAGCAGAATTTGCTGAACAAGCGCCTCATGTAAATGGACCTAGTACTTTTCTATCTGAACTGCTAGATCAACTTTATCAGATGAATGACATTACTTATAAAAATCAAGTCAAAAAGGTAGAGATATGAATATGATGTTTGATTCAAAACAATTATCAGTCTATTTTATTTGCGGAACACAAGATATACCTAAAAATAAATCAATTGAGCAAGTTCTCAAAGAGGCATTAGAAGCTGGAATCACGCTATATCAATTTCGTGAAAAAGGTCCGAATGCACTAAAAGGGGAAAAGAAAAAACAGTTAGCCTTAAAACTTAAACAATTATGTCACTCATATCACGTACCTATGATAGTTAATGATGATGTTCAATTAGCCCAAGAGATTAATGCTGATGGCATTCATGTAGGTCAAGATGATATGGAAATTCAACAATTTGCAAGCCAATTTAAAAATAAGATTATAGGTTTAAGTGTTGGGAATTTGAAAGAGTATCAACAATCTGATTTGTCTAAAGTTGATTACATTGGAGTAGGTCCAATGTATACAACATCATCAAAAGATGACGCTAGTAAACCTGTTGGTCCATCTATGATATCTCAATTAAGATTATATATTCATGATTTTCCTATAGTTGCCATTGGAGGTATAAATGAAACTAACGTGCAGCCTATTGTTGACGAAGGTGCAGATGGTATTTCTGTCATCTCAGCTATTACACGTAGTACCAATATAGACAAAACGGTTAAATATTTCTTAAGATATTTCACCTAAATCTCTATTTTTTCTACTTTTTGTTTTCTACTATTGAATTAGTATGATAAAATATACTCTATGTGAATATAACATTAGAGGTGGAAAAATGAAGAAAAAAGCGTTACTACCTTTGTTTTTGGGAATAATGATTTTTCTAGCAGGTTGTGATTACTCTACACCTGAGAAGCAAGATGGATTCTTCTTTAATACTTTTGTTCAACCTATGAAACATCTCTTACAGTGGTTAGGAAATGATGTTTTTCATAATAATTTTGGACTAGCAATTATTGTATTAGTTCTTTTCATTCGTTTAATCTTGTTACCATTTATGTTATCTAACTATAAAAATAGTCACATGATGCGTGAGAAAATGAAAGTGGCTAAACCTGAAGTAGATGGCATTCAAGAAAAGGTTAAACGTGCGCGAACACAAGAAGAAAAAATGGCTGCAAACCAAGAACTTATGGAAGTTTATAAAAAATATGATATGAACCCTATGAAGAGCATGTTAGGATGTTTACCTATACTTATTCAAATGCCAATTATTATGGGATTATACTTTGTATTAAAAGATAAGCTTGTAAATGGTTTATCTGAACATCCGCATTTCTTATGGTTCAATTTAACTAAGCCTGATATTTGGATTACAGTTATTGCCGGTGTGCTATACTTTATTCAAGCTGTAGTTTCAAGCAAAACGATGCCTCAAGAGCAACGTCAGATGGGCTATATGATGATGGTTATTTCTCCAATAATGATTATTTGGATTTCTTTACAAGCATCATCAGCTTTAGGTTTATATTGGTCTGTCAGTGCATTATTCTTAGTAATTCAAACGCATTTTGCTAATATTTATTACTCTAAACTTGCTAAAAAAGAAGTTCAACCTTTTATTGAAAAGTATGAAAGAGAACATAATCCATATTCAAAGAAAAAAGGGAAAAATACTCAAGTAGTATCAAAAAAGAATAAAAAATAATAAACAATAACCTGAGACATCAATCGTTGTCTCAGGTATTTTTTGTGGTAGATGCTAATGGACTTTGGTTAAAACATGAGTTAACAATATATCTTTTATTTGAATTTACTCTTTATTAAAATTCCACTCTGACATAAATTGTTTGAGATATTGAATCATAAATTGATGTCTTTCTTCAGCAAGTTTTTTTGCAGTAGGAGTGTGCATTAAATCTTTTAATTTAAATAATTTTTCATAAAAATGTTTTATTGCTGAATTGTCTAATTCTTCAACGAGAGACGTATGTAACTCTTCATTTGAAAGCTTCGTTTCAGTCCACATAGGTTCACCAAAGTGTCCTGAAAACTGGAATGTTCTCGCAATGCCGATTGCTCCTATTGCATCTAGGCGATCAGCATCTCTAACGATTTCACCATCTATTGAAAGTTTAACGTGATTATTTTTACCAGCTCGATAACTCATATGTTTAATAATATAGAGAACTTGTTGTGATATTTCACTGCTTAAATCTAGGGTAGATAAGAACTGTTTAAGCTGATCATATGCTAAAATTTCATCAGTTAATTTACTATCAACAGTATCATGCAATAAAGATGATAGTTCTATAACAAGTGTATCTGTTATATTTTCTCGTTTAGCGATATAACAAGCGTTGTTATAGACACGTTCCACATGTGCAATATCATGTCCAGTTGTATCATGTTGATGGAAACTTTTCATATACTCATAAGCTTTTTTAATCTTCATTCTTGAGTTCATAGATAGACTCCTTACTTAATTTAAAAGTAGCAAAGTATTTAATTTTTTACATTTAGTATTTAATAGTATCTTTGACATCCTTTATAATGGTTTAATTAATGAAACTACTTATCCTATTACATTAAAGAAGATATAAATGAAGAAGTGAACCTTTCGTTAAGCGTTCACTTCTTGCAAATTATTATAAAATTGGAGAAAGTAGTTGCGAAATCCCTTCTTTGAATTTAACTAGCAGATTTCGTTTAGCATATTCTTCAGAAGTGAGCTTGTTAGATAATTTCATATCATTAATGAAAGCTTGTTTTAATGATCGTGCTACGCCTTCATCATAAATAAAAGCATTGACCTCAAAGTTTAATGTAAAGCTTCGATTATCCATATTGGCAGTTCCTACACTTGCTACCTCATCATCAATGACAAGTGTTTTTGAATGTAGAAAACCATTATCATAATGATAGACATTAACGCCAGCTTCAAGTAAAGACGCTACGTTTTTAAGCGTAGCCCAATAAACAAAGGGATGATCACGTTTGTTAGGAACCATGATGTTAACATCCACACCACCAAGCGCTGCAATTTTAATCGAATCTAAAAAAGCTTGATCGGGAATGAAGTATGGTGATTGAATGTATATAGATTCTTTGGCTGATGAAATCATTTTTAAATAACCATATTTAATTTGTTCCCAATCTTCATCAGGCCCACTTGAAGCAATTTGTATGCCTATCGTACCACCAGAGTCAACATCAGGAAAATATCGAGATTCATAAGTTAAATTGTCACGAGTTGATTGTGAGTTCCAATCTAAGATGAATCTAAGTTGAAGGGCATTTACCGCGTCACCTTTAATACGTAAGTGTGTGTCCCTCCAATAACCAAATTTCTTAGATTTACCTATATATTCATCTCCTACATTAAAACCACCAACATATCCAATCGTACCGTCAATGACTACTATTTTTCTGTGGTTTCTATTATTCATTCTTAAATTAATAAGTGGTAATTTTGATGGAAAGAAAGATTCAGCGTGACCGCCTTTTTGACGAAACTTTTTTAGATCTTTCTTTCGTAAATCTCTTGAGCCCATATCATCGTATAGCATTTTAACTTCTATACCTTCTTCAGCTTTTTTTTCTAATTCATGTAACAATTGCTTTCCGAGATTATCACTATGAATAATGTAGTATTGGATGTGAATATATGATTGTGCGTGTCTAATATCATTAATTAAATCATCGAACTTCTGATGACCATCTGTATAAATTGTTAGATCATTATCAGTTGTTAAAAAAGCAGCATTATTATAAAGTAACATTTGTACCATTTCTTTAAATTTAACAATTTGATGATTACCCTTAGAAAAGTCTTGCTTTTTCAATGCCTCTAATTGCTCGTCAACAATCATTTCAAGACCAACTTTATCCTCTTTGGCGAGTTTAAATATATGTTCTCTCTGTATTTGGCGACCTAATAATAAATACAATATGAATCCTACTAAAGGTAGAAAAACTAAAACCAATAACCACGCCCATATAGAATTTGCTGTACGCCTCTCCATGAAAATAATAATGAATGCAAAAACTAAATTTAATAAAAAGGCACTAACTAATAAAATATTAATTATAATATTAGATTGATGAAGTGCCATAGTAAAGACTTCTATCATAGGTTACCTCCTTTATGATTGTTTATTCTCACTCAGTTTTCATTTCAGTGATTTTTAAATATAATTATAGCATGAAGAAATACGATTATCATGGTTAGATAATATTTAATTACCTGAATCATTGACGAGTGAATTTATGAATAATACGATATAATATGAACAGAGGTGACTTTATGGCAGACATGGAGAGTGCACATCACTCAGAGCAAATAAAAACAAATTTAAAATCAAGATTAAATAGAATAGAAGGTCAAGTAAGAGCAATAAATCGTATGATTGATGATGACGTTTACTGTGATGATGTACTAACTCAAATTAGAGCAACACGTTCAGCATTGAATAGTGTAGCTACTAAATTACTAGACCATCACATGAAAGGTTGTATTATGGAAAAAATAAACGACGGTGCGCAAGAAGAAGCAATGGATGAATTGCTCGTGACATTCCAAAAATTAATAAAAGATTAAGAGGGTATGAAATTGAAAAAAGGATTGATAAATGTTTCAGGTATTAAAACAACTGAACAAGCTAAACAGCTCAAAGATCATTTATCTAAGATGATAGGCATCAATAGTGTGGATATCGATTACCAAATGAATGAGATTCGAGTAGAATTTGACACTCCTGCAAATTTAAATAACATTGAAAAAGAAATTTACGATTACGGATTTCGTATTTTATAATTAAATAATTGCGCTTAATTCATTTTTCGTTTGAATTATTATAGCTTTTAGAAATATTTAAAAATATTTTTAGAATGATGTAGTAAAGTAGAAGTAATTAGGGTATTATTGAAATAAAGCTATTTCTAACGAGGTGATAATTGTGAAGAATCAAGATAAGATTCAAAATGTAGTCAAATTATTATCATCATTGGGTGTGAATATTAAGAAAACTAAGTCTCGTTTAGATATTATTAATACTTTGCCTACATCTAATCAAGTAAGTCATGAATTAAAATAATTTGCATGATAATATAATATTTTATGTATTGATTATCTAAATTAATATATAAAGAGAGACACTGTTCATCGTGAATAGTGTCTCTTATTTTATACAGGTTAAATTGTATTAGATTTTTTAGATAATGTGGTTATTTCATATCTTTGGGGTTCATGATAATAAATTGAAAGAACTACTCCTATACCAGTCATTAAACTCCATAAAGAACTTCCACCGTAACTAATAAACGGAAGTGGTATACCTGTAATCGGTAATAATTGAACCGTCATGCCGATATTTTGTAACACGTGAAAAACAATCAACGATACATATCCTATGATAAATACTTTGTTAAACTGACTATCAATTTTACTAGCTAACCGTATAAGGTGAAATATTAAGAATAAGAAAAGTAATATCAATAATACTGAACCTATAAAGCCCATTTCTTCTCCAATCACTGAAAAAATAAAGTCGGTATGATTCTCAGGAATATAAACTTCGCCATGGTTATAACCTTTACCTAATAATTGACCTGAACCAATAGCTTTTAAAGATTCTGTTAAGTGATATCCATCTCCACTACTGTATGAATAGGGATCTAACCAAGAATTGATACGTCCCATTTGATACATTTTTATTCCTAATAGGTTTTCTATTAAGGATGGTTTATAAATGATAGCTAATATAATACTAGAACCACTTACAAATGCAACAATAAAAAGAGGGGCTAATATCCTCCATGTTATTCCACTTACTAACATGACGCCAGCTATAATTGCACATAACACCAAAGTAGTACCTAGGTCATTTTGCAATAGAATTAATGCCATAGGTATAATGGATACACCTAAAATTTTAAAAAATAACATTAAATCAGACTGAAAAGACTTATTAAATGTAAATTGGTTATGTTTAGATATCGTTTTAGCCAAAGCAAGTATAAGTATAATTTTCATGAATTCGGAAGGTTGGATGCTTATAGGACCGAAACTGTACCAACTTTTAGCACCATTAATAATTGGGGTGATTGAAGTTTCAGGTAAAATAAGTAACCCTATTAATAGAACGCAAAATATACTGTATAAAATATAAGTATTATTTTTAATTTTTTTCGGTGAAATTATCATAATTAAAAATGCAATAATAGCTCCGAAAATATAATAAATAATTTGTCTAATACTGAAATTTGCACTATATTGTCCGCCACCCATAGCGGAACTGATTAAAATAACACTTGTTAGTGCTAATAGTGATATAACTAGTACGAGTATCCAGTCTACTTTACGTAACCAGTTACGTTTAGGTTGTTGACGAGAAGAATAATTCATTGCTTACTCCTTTATGTATATGGATCACTTTTCAAAATTTCTGTAGATACTTTTACAATATTTTAATCATCTGTATTCATTCATATTTTCTAATCAAATATATATTAATTTTACATGACTTCTTTTAAATTTGCTAGAATATCACAGAATGATAGCACCTTATTAACTTTTAATATGTAATAGTCATAATAAAAATATGTATATTAGCGCAAATTGTCATTAAAATTTAGTTCTATATTTAGATTATCAAATGCAATTGAATTTAAAAATATGATAATATTAAGTTTCAGAAGCCGTTATGTACTTAAAGTAGTAAATAAAAAGATCAATTAAACAATTACGTTAAAGAAAAAGGCTAAAAGAACTGTAATTGTAATGGAGGAAAACGAAATGACAAAAGAAAATATTTGTATCGTTTTTGGAGGTAAAAGTGCAGAACACGATGTTTCAATTTTAACTGCACAAAATGTTTTAAACGCAATTGATAAAGAACGATATCAAGTTGATATCATTTATATAACAAACGATGGTGAATGGAAGAAAAAAGATAATATTACACAAGAAATAAAAAATACTGATGAACTCGTCATTAACGATGTAGAGACTGGAGAAATCTCACAGTTACTCAGTAAAGGTAGTTTAGGAAAATCATATGATGCAGTATTCCCATTATTGCATGGTCCAAATGGAGAAGATGGAACTATCCAAGGTCTTTTTGAAGTACTTGATATACCATATGTAGGTAATGGTGTGTTAGCTGCTTCAAGCTCAATGGATAAACTTGTGATGAAACAATTATTTGAGCATAGAGGTTTACCTCAATTACCTTATATTAGCTTTTTAAGAAGTGAGTATGAAAAATATGAAAATAATATCATTAAATTAGTTAATGATAAGTTAACATATCCGGTATTTGTAAAACCTGCTAATCTCGGTTCAAGTGTTGGTATAAGTAAATGTAACAATGAAGAAGAATTAAAATCTGGGATAACTGAAGCATTCCAATTTGATCGTAAACTTGTCATTGAACAAGGGATTAATGCTAGAGAGATCGAAGTAGCTGTCTTAGGTAACGATTATCCTGAAACGACATGGCCTGGTGAGGTTGTTAAGGATGTAGCGTTTTATGATTATAAATCAAAGTATAAAGACGGTAAGATTAGATTAGATATTCCAGCAGATTTAGATCAAGATGTTCAAATGACATTAAGAAACATGGCATTAGAGGCCTTTAAAGCTACTGATTGTTCGGGATTAGTTCGTGCAGATTTCTTTGTTACTGATGATAATCAAATTTATATCAATGAAACAAATGCCATGCCAGGATTTACTGCATATAGTATGTATCCAAACTTATGGAAAAATATGGGCTTATCTTACCCTGATTTAATTGCTAAATTGATTGATTTGGCTAAAGAACGTTATGAAGATAAAAAGAAAAATAAATATAAAATTGATTATTAGAGGTTTTAGTTATGATAAACGTAACATTAGAGCAAATTAAAAACTGGATAGATTGTGAAATTGATGAAAAACATTTAAAAAAAACAATAAATGGCGTTTCAATTGATTCACGAAAAATCAATGAAGGGGCGTTATTTATACCTTTTAAAGGTGAGAATGTTGATGGCCATCGTTTTATCACACAAGCTTTGAACGATGGTGCTGGAGCTGTTTTTAGTGAAAAAGAGAATAAACATTCTGAAGGGAACCAAGGTCCTATTATTTGGGTAGAAGATACTTTAATAGCCTTACAGCAATTGGCAAAAGCATATCTAAATCATGTAAATCCTAAGGTGATAGCGGTTACTGGTTCTAATGGAAAAACAACAACAAAAGACATGATTGAAAGTGTATTATCAACTGAATTTAAAGTTAAGAAAACACAAGGAAATTATAATAATGAAATTGGAATGCCGTTGACTTTACTAGAACTTGATGAAGACACAGAAATTTCTATTCTAGAAATGGGGATGTCAGGTTTTCATCAAATAGAGTTGTTATCTCATATCGCACAACCTGATATAGCGGTCATCACAAACATTGGCGAATCACATATGCAAGATTTAGGATCGCGAGAAGGCATTGCAAAAGCTAAATTTGAAATAACAACTGGTCTCAAAACAAATGGTATATTTATTTATGACGGAGATGAACCTTTATTAAAACCTCATGTTAATCAAGTTAAAAATGCGAAATTAATAAGCATTGGGTTAAATTCAGACAGTACATATACTTGTCATATGAACGATGTAAAAAACGAAGGTATTCATTTTACTATCAATCAAAAAGAACATTATCATTTACCAATTTTGGGCACGCATAATATGAAAAATGCTGCTATTGCAATTGCTATTGGACATGAATTAGGCCTAAATGAAACAATAATTCAAAATAATATTCACAACGTGCAATTAACCGCTATGAGAATGGAAAGACATGAATCATCAAACAATGTAACAGTAATTAATGACGCATATAATGCAAGTCCAACGAGTATGAAAGCAGCCATTGATACATTAAGTGTTATGAAAGGTCGAAAAATTTTAATATTAGCAGATGTACTTGAATTAGGACCTAATAGTCAATTGATGCACAAACAAGTTGGTGAATATTTGAAAGATAAAAATATTGATGTTTTATATACATTTGGTAAAGAAGCTAGTTATATCTATGATAGTGGTAAAGTTTTTGTTAAAGAAGCAAAATACTTTGATAATAAAGACCAGTTAATTCAGACGTTAATATCTCAAGTTAAACCTGAGGATAAAGTCTTAGTTAAAGGTTCACGAGGTATGAAGCTTGAGGAAGTTGTTGACGCATTGTTGTAATATAAAATCTAATTTCAAAGCATGCAATGAATGAGCATCTGTAAATTAATTAGGATGTTACTTTCATTGCATGCTTTTATTTTTTTGGTAAACTATGAAAAAGCGCTTACATTACATATTGCACGACCTTTTTGAAAGTTAAATAGTTTGATGAATTACATTGAAAACAGTAAATGTGTGAAATTGCTTTATTGCTATAATATTTTTAAGGTGGTACTATATAGAAGTTGATAAAACATAAGTGAACATATATGTAAAAAAAGCATATTAAGAAATATACACGTAAAAGGAGAATTATTTTGCAAAATTTTAAAGAACTAGGGATTTCGGATAAAACGGTTCAAACACTAGAAGCAATGGGATTTAAAGAACCGACACCTATCCAAAAAGATAGCATCCCTTATGCGTTAGAAGGAGATGACATCCTTGGACAAGCCCAAACTGGTACTGGGAAAACAGGGGCGTTTGGTATACCTTTAATTGAGAAAGTTGTAGGCCAACAGGGTGTTCAATCATTAATTCTTGCGCCAACGAGAGAGCTTGCTATGCAAGTAGCTGAGCAATTAAGAGAGTTCAGTAAAGGTCAAAAAGTACAAGTTGTTACAGTCTTTGGTGGTATGCCTATTGAAAGACAGATTAAAGCATTAAAAAGAGGCCCTCAAATTGTAGTAGGTACGCCGGGAAGAGTTATTGATCATCTTAATCGTCGTACACTTAAAACTCAAGGAATTCACACGCTTATTTTAGATGAAGCAGATGAAATGATGAATATGGGATTCATCGATGATATGAGATTTATTATGGATAAAATTCCAGCTGAACAACGTCAAACTATGCTATTTTCAGCTACGATGCCAAAAGCAATCCAAGAATTGGTACAGCAGTTTATGAAAGCTCCTAAAATAATTAAGACAATGAATAATGAAATGTCAGATCCTCAAATTGATGAATATTATACAATAGTTAAAGAATTAGAGAAATTTGATACATTTACAAACTTTTTAGATGTTCATCAGCCTGAATTGGCGATTGTCTTTGGTCGTACTAAGCGTCGCGTAGATGAATTAACAAGCGCGCTATTATCTAAAGGATACAAAGCAGAAGGTTTACATGGTGATATTACCCAAGCAAAACGTTTAGAAGTATTGAAGAAATTTAAGAACGATCAAATAGATATTTTAGTTGCTACAGATGTGGCTGCACGTGGTCTTGATATTTCTGGTGTGAGTCATGTTTATAATTTTGATATCCCTCAAGATACAGAAAGTTATACTCACCGTATTGGACGTACTGGTCGAGCAGGAAAAGAAGGTATTGCAGTTACTTTTGTAAATCCAATTGAGATGGATTATATTCGACAAATTGAAGATGTCAATAATCGTCGAATGAAAGCATTAAGACCTCCACATCGTAAAGAGGTGCTTAAAGCGCGTGAAGATGATATTAAAGATAGAGTTCAAAACTGGATGTCAAGAGAAAATGAGCCGCGTTTACAAAGAATATCAAGTGAATTACTTAAAGAATATGATAGTACAGAATTAGTAGCCTCTTTACTTCAAGAACTTGTAGAAGCTAATGATGAAGTGGAAGTACAATTAACTTTTGAAAAACCATTAGCACGTAAAAATCGCAGTAGTAAAGGCGGTTCTAGAAGAAGTAATCATAAACGTGGTAATGGTAAGTTTGATAATAAAAATAGACGATCAAAAGGGTCTAAAGGTCAATCAAGCAAAAAGAAAAACCAAAAGAAATTTGACCGTAGAGATAAGCAACAAAAAAGTGGTAATCAATCACTAAAAGGTCGCACATTTGCAGATCATCAAAAATAAATAAATTAACTAGCCTGAGATAATTTTTTGTCTCAGGCATTTTTTATTTATACGAATTAAAAAGTACATATGTATTGAGCATAAAACTTATTATATAGTAGGTGTGACGCGTCGATATGAATTTTTTCATTTTTGCATGTGAATAAATTTTTTAATAAATAATACATTGAAAATATAGGTCGCTGTTATTTTTTAGACTTTATTATCACTATGCTATAATGTGGGTAAATCTTGAAAAGGAGTATATTTATGAAAAATGATAGTACGTTTCATAGAAGCCCAATCCAAGCGCTAAAGTACTATTACATAACTAGTTGCATAGGTTTATTTATTTTGCTTGTTATACTTAGTTTACTTTTGTATTTTAGCTATTTAAATCATTGGTGGCCTTTTACATCCTACATCTTTCTTGGGCTAGGTTTGTTATCTATTTTAAACACTTGTATATCTCCACTAATTAAATATAGATATCATTATTATAAAATTCACGAAGATTTTGTCATATTAAAAAG
>NODE_2_length_41470_cov_1.376992
TAACTCCGTATTTATAAAAGAAACACCGCAAAACCTTCTTATCCCTATTTAGGGCAAGGCGGGAATTTAAATGTAGCTATTGCTGGAAGTATCTTAATGTATCAGCTGAAAGGTTGACCTTTGATGTTATCATCGACTATAATAATGAATGAAATTTCAAAATTACTATCGCTTTAACATATTAATAATAACCTATAAAAAGACATAAATTATTTAGAAAGTTGAAAAGGGAGAATGATCGAGACTGAAAGTCATTCCAACTTGTAATAATTTTTTCATCTTTTTGGTAACTTAAAGAAATTTAAGTCGGAATAGTCATTCCGTTATCAATAGATTTACAAGTGTATGCGCATGCATAAATTTGGGTGGTACCACGGAAAGCTTTCGTCCCTTTTGAACAGGGGATGAAAGCTTTTTTGTTATTAACAAGTGGCGGTATTGATTTGTAAATAATTGAAGGGACTATATAAGGAGGAATTCAGTCATGACTCAAAATGATCTAATGTCTGAGTTGAAGCAACAAGCTTTAGTTGATATTAATGAAGCAAATGATGCGCAAGCGTTACAAGAAGTAAAGGTGAAATATTTAGGTAAAAAAGGTTCTGTTAGCGCCTTAATGAAAAATATGAAAGATTTACCTAATGAAGAAAAACCAGCGTACGGTCAAAAGGTAAATGAATTAAGACAAACTATTCAGAGTGAATTAGATGAAAGACAAAAGCTAATCAAAGAAGAGAAATTAAATCAACAGCTTTCTGAAGAAACAATTGATGTCACATTGCCAAGTCGTCATATTGAAATAGGATCAAAGCATCCTTTAACACGTACAGTTGAAGAGATTGAAGACTTGTTCTTAGGGTTAGGTTATGAAATTGTTGATGGTTATGAAGTTGAACAAGATTACTATAATTTTGAAGCTTTAAATTTACCTAAATCGCATCCAGCACGTGATATGCAAGATAGCTTTTATATCACAGAAGAAATTTTAATGCGTACACATACTTCACCAGTACAAGCACGTACTATGGAAAAACGTAAAGGACAAGGACCAGTCAAAATTATTTGTCCTGGTAAAGTTTATCGACGTGACTCAGATGATGCAACGCATAGCCACCAATTTACACAAATTGAAGGTTTAGTAGTTGATAAAAATATTAAAATGAGCGATTTAAAAGGGACTTTAGAGTTAGTTGCCAAAAAATTATTCGGTGCAGATCGTGAGATTCGTTTACGCCCAAGTTATTTCCCGTTTACTGAACCATCAGTTGAAGTAGATGTATCATGTTTCAAATGTAAAGGACAGGGTTGTAATGTTTGTAAACACACAGGTTGGATTGAAATTTTAGGAGCAGGCATGGTTCACCCAAATGTATTAGAAATGGCCGGATTCGATTCTAAGGAATATTCTGGCTTCGCATTTGGTATGGGACCAGATCGAATTGCAATGTTAAAGTATGGTATTGAAGATATTCGTCACTTTTATACCAATGATGTCCGTTTCTTAGATCAATTTAAAGCTGTAGAAGATAGAGGTGAACAATAATGTTAATTTCAAACGAATGGCTAAAAGATTATGTGAATGTTGACCAGTCAGTTCAAGCGTTAGCAGAGAGAATTACAAGAACTGGAATTGAAGTCGATGATATTATTGACTATACAAAAGATATAAAAAAATTAGTAGTTGGACATGTCTTGTCGAAGACGCCACATCCCAATGCTGATAAATTAAATATTTGTCAAGTAGACTTAGGTGAAGAAGAACCAGTTCAAATTGTTTGTGGTGCACCAAATGTAGATGAAGGGCAACATGTGATTGTTGCTAAAGTTGGTGGTCGTTTACCTGGTGGAGTTAAAATTAAACGTGCCAAATTACGTGGCGAACGCTCTGAAGGTATGATTTGCTCATTACAAGAAATAGGTATTTCAAGTCATGTAACTCCTAAAAATTATGAATCAGGTATATATGTATTTCCAGAAGCAGTAAAACCTGGAACAGATGCGCTAGAAGCACTATATCTTAATGACCAAGTGATGGAATTTGATTTAACACCTAATCGTGCTGATGCATTAAGTATGATAGGTACTGCGTATGAAGTCGCAGCTTTATATCAAACTAAAATGAATAAACCTCAGTTAACAAGCAATGAAAGTCAAGAGTCTGCTAAAGATGAACTAACAATAGAAGTTAAAAACGAAGATAAAGTACCTTACTATAGTGCACGTGTTGTTCATGACGTGACTATTGGTCCTTCTCCAGTATGGATGCAGTTCCGATTAATTAAAGCGGGAATACGTCCAATTAATAATGTGGTAGATATTTCCAATTATGTACTTTTAGAATATGGCCAACCTCTACACATGTTTGATCAAGAGCAAATTGGTTCGCAATCTATTGAAGTTAGACAGGCTAAAAAAGATGAGACAATGAGAACTTTAGATGGTGAAGAACGTCGATTGTTAGATACTGACATTGTCATTACAAATGGGAAAGACCCTATAGCATTAGGAGGTGTTATGGGAGGAGATTTCTCTGAAGTCACTGAACAAACACGACATGTTGTAGTAGAAGGGGCTATCTTTGATCCTGTATCTATTCGACATACATCACGCCGTTTAAATTTAAGAAGCGAATCATCGAGTCGATTTGAAAAGGGGATTGCAACTGAATTCGTCGATGAAGCTGTAGACAGAGCTTGTTATTTACTTGAAACATATGCTTCAGCAACAGTTTTAAAAGATCGAATTTCATATGGAGATTTAGGATCATTTGTGACTCCAATAAAAATCACTGCTGACAAAGTTAACCGTACAATTGGTTTTAATTTAACTGATGAAGAAATCATTGATATTTTTGAGCAATTAGGATTTAAAACTGAAAATAAAAATGGTGACATTATCGTGAATGTTCCATCAAGACGTAAAGATATTTCTATTAAAGAAGATTTAATAGAAGAAGTAGCGCGTATATATGGATACGATGACATACCATCAACGCTACCTGTATTTAAAGATGTTACAAGTGGAGAACTAACAGATCGACAGTTTAAAACGCGTACTGTTAAAGAAACACTTGAGGGCGCTGGGCTAGACCAAGCTATTACTTATTCATTGGTATCAAAAAATCATGCTACAGATTTTGCATTACAAAATCGTTCTACAATTGAATTACTTATGCCTATGAGTGAAGCACATTCCACATTACGTCAAAGTTTATTGCCGCATTTAATTGATGCAGTATCATACAATGTTGCTCGTAAAAATACAAATGTTAAGTTATATGAAATCGGACGTGTCTTCTTTGGTAACGGTGAAGGTGAGTTACCAGATGAAGTAGAATACTTGAGCGGTATATTAACTGGAGACTTTGTTAATAACAAATGGCAAGGCAAGAAAGAGCCCGTTGATTTCTATTTAACTAAGGGTATTGTTGAACGTGTTGCTGAAAAGCTTAATCTTCAATTCGATTTTAGAGCTGGTCAAATAGATGGGTTACATCCAGGAAGAACAGCAATTGTGTCACTTAATGGTAAAGATATTGGCTTCATAGGTGAGCTACACCCTACGTTGGCTGCTAACAATGATTTAAAGCGCACGTATGTATTTGAACTTAATTATGATGCAATGATGGAAGTTTCTGTAGGATATATTAATTATGAGCCTATACCTAGATTTCCAGGTGTAACACGTGATATTGCATTAGAAGTTAATCATGAAGTTACTTCTTCTGAATTGTTATCCATTATTCATGAGAATGGTGAAGATATTTTAAATGATACACTCGTATTTGATGTATACGAGGGTGAACATTTAGAAAAAGGGAAAAAATCTATTGCAATTAGACTTAGTTATCTAGATACAGAAAACACACTTACCGATGAACGTGTAAATGCTGTGCATGATAAAATTTTAGAAGCACTTAAAAAGCATGGTGCTATTATTAGATAATTATCATAAAGGACTTACGCATTAGTAATAAATACTAGTGCGTAAGTCCTTTTATTTATTGTATTTTTGATTTATTAGATGAATTGCTTTATCTCTGTTTTTAAAATGTTTTTTTGAAATAGTATCAAGTTGTTGAATATCATATTTTTGAATGACTTTAGCGGCAATTAAATCTACTTTATTACTTGCGCCTTTTGGGATTTCCATATGTAGTTTTTTAGAGATGTGGTCCATGTGTTTAACAAATGCATAGCGAGAAATAATGCTTGCTGTCGCGATTGCTAGTGATTTAGACTCACCTTTTGTTTCAAATTTTGTTTTGTCAGGAAAAGGTAATGCTGATAATGCGTAATGTTGATAAACTTCTCGTTTTGCAAATTGATCAATAACAATATAATCCAGTTGATCTTGCTCAATTTTTTGAATCACATTTTTGATAGCCTCATTATGTAAGACAGCTTTCATTTTAACTTGAGACCATCCTAGACTTTGTCGTTCGTTATACTTAACATTATCTAATGTTAATAAAGAATGCGGGATAAAGGTAATGAGCTGTTCTGCAAGATCGACGATTTTAGTATCGTTTAGTTTTTTTGAATCATCTACACCAAGTTCTTTTAAGATTTTGATATGTGATTGGCTCACATAAGCTGCACACACAGTCAATGGACCAAAATAGTCGCCACTGCCTGCTTCATCGCTACCAATACAATGAAAATGATTATATTGAATACTAGTTGTATTTGATGATGTATGTTTGCCAGTTGTTGATTGCTTATCTGGTAGCAATTGACTCGCTACTTGCTCAGCATTCTTACCTTGAAACATTACTTTGCCAGAACTATAGATATTGATAACAGTATTTTGATATCTCGTACGAGCTTTCATACCTTGAGGCAACTTCGTCGTCTCAAAAGTAGTTTGAGCCATCAATGATTGAATTTCTTTTGACGTGAGTTTGTATACTACATTTCCCATTAATTGAATCCTCTCTTTTTTGTACTCTTTTATATTTTATCAAATTTTAATATTGAAGATAGTCTTAAATGATATTGTTGAATATGTCATCTGTATTATCTTTTAATAACAGACGTTTACATTGGTATTTACACTCATGTATAATATTTGATGATAAGTAAAATTATGTAAAATACTACAATTTACAATTTAATAAATTGGAATTTGAATAATTGTTTAAGTTAAAATCATTTTAATCCAAGGTCAGGAGAAATTAGTATGGGTGAATTTAAAAATAGAATAAATGTTACGATTAATGATCAACATTTCACAATCATTGGCGAAGATAGCCCTGAACATATTCGTTATGTAGCACATCTTGTTGATGAAAAAATGCAAGAATTAGGTCAAAAATCAGCAGGTTTAGATACAACTCGAAAAGCGATTTTAACATCTGTGAATATTATGCATGAGAAAGTTATTTTAGAAGAAGAGAACAGACGATTACAGCAAGAAATAAATCAATTAAAACAAAGAGATGAATAAATGCTCATTGATATAGTTGTTCTTATTATTATTTGTTACTTTATAGTGATAGGGTTTCGTAGAGGTATTTGGTTATCGATATTGCATTTTGCTTCTTCAATTGTATCTTTATTTATTGCGTCACAATATTATCAATCTATTGCGCAACGTTTAGTTGTTTTTGTGCCATTTCCTAAAACAGTGGCGTTTGATATGGTCTATACTATACCTTATGATCATTTGCAATACAGATTTGAAAAAGTGATAGCATTTATTATAATATTTGGTATGTGTAAGCTTATTTTGTATCTAGTTGTTGTTACATTTGATAATATAATAACGTATAAAAAGATACATTTAGTAAGTCGGATATCGAGTGTCGTTTTGAGTATCATAGCGGTTTTTATATATTTACAAATTGGACTTTATTTATTATCGCTATATCCGCATTCATTTATACAGTACCAATTATCTCAATCGCTATTAAGTCGAGTTGTGATTGAACAAATTCCTTATTTATCACAATTTATTTTAAATTTATAAAGTAATGACATGAGGTCAGGACAAGTTCGAACGTTAATGTTATGTCCTGGTCTTCTTTTTATGGAGTGATATTGATGACAAAAAAAGATGTAATTCAATTATTAGAAAAAATAGCTATATATATGGAGCTAAAAGGAGAAAATACATTTAAAGTTTCAGCCTATAGAAAAGCTGCACAAAGTTTAGAGGTTGATGAGCGTACATTAGAAGAGATTGATGATGTAAAAGAACTTAAAGGCATTGGAAAAGGCGTAGGAGAAGTTATTAATGAATTTAAAACAAAAGGTCAATCATCGACTCTTCAAGCACTTCAAGATGAAGTACCTGAAGGGTTAGTGCCACTGTTGAAAATACAGGGATTAGGCAGTAAAAAAATAGCAAAACTATATCAAGAACTTCAAATTACTGATAAAGAAACACTTCAAAAAGCCTGTGAAGAAGGTAAAGTCAGTGCTTTAAACGGTTTTGCAAAAAAGACAGAGCAAAACATTTTAGAAGCAGTGAAGGCGATAGGTGCTAAAAAGGATCGTTATCCTATAGAGCTAATGAGAGGTCTCAACCAAGAAATTGTAAAATTTATTGAACAGCTAGAAGGAGTTAAACAATATTCAACTGCTGGTAGTTTTAGAAGATATAAGGAAATGAGTAAAGATTTAGATTTCATAATTAGTACATCAGAGCCTAAAAAAGTTCAACAACAATTACTCCGTATTCCGAATAAAGTCAAAGATGTTGCTGTTGGGGATACTAAAATTTCTCTGGAATTAGCTTATGATGATGAGACGATTGGTGTTGATTTTAGATTGATAGAACCTGCTGCTTTTTACCATACTTTACAACACTTCACCGGTTCGAAGGATCATAATATTAGAATAAGACAATTAGCAAAAGCACGTGACGAAAAGGTTAGTGAGTATGGTATCGAACAACAAGATGGTAAGCTATTACAATTACAAAGTGAAGAAGCGATCTATCATCATTTTGGTGTAGATTGGATTGCGCCTGCCATGCGTGAAGACGGTAGTGAGTTTGATAAAGATCTGAGTCAAATCATTCAATTAGGTGACATCAATGGAGATTTGCATATGCACACAACATATAGTGATGGTGCCTTTTCGATTAAAGAAATGATTGAGGCAAATATTGCAAAAGGTTATGAATTTATGGTCATTACAGATCACTCACAAAGTTTAAAAGTAGCTCATGGATTACAAGTCGACCGTCTGCTAAGACAAAATGAAGAAATAAAGCAATTAAATGAAGAGTATAAGGAAATAGATATATATTCAGGAACAGAAATGGACATTCTACCTGATGGAACATTAGATTACGATGACGAAGTATTGGCACAGCTTGATTATGTTATCGCAGCTATTCATCAAAGCTTTAATCAATCTGAAGACGAAATCATGAAACGTTTGGAAACAGCATGTAGAAATCCATATGTGCGTCACATTGCTCATCCAACCGGCCGTATTATTGGACGTAGAAAAGGTTATAAAGCTAATATTGAAAAGTTAATGAATTTAGCCGAAGAAACAAATACAATTTTAGAGATTAACGCAAATCCACATCGTTTAGATTTAAATGCAGAAATCGTTCGTAAATATCCAAAGGTTAAGTTAACAATTAATACGGATGCTCATCATACAAATCATCTTGATTTCATGAAATATGGTGTTGCTACTGCACAAAAAGGATTTGTCAATAAAGAGAGGGTCATTAATACAATGACGAAGGAAGCCTTTCGCTCATTTGTTGAAACGAATAAATATAAGAAATAGAGGGATTGCATGAGACAAAAAACATTAGATGTCTTGGAATTTGAAAAGATTAAATCATTTGTGGCAGATGAAACTATAAGTGATCTAGGTCGTGAAAAAGTACAAGAGATGGCTCCCGCTAGTAATTTTGATACAGTAGAATTTCAAATGAATGAAACAGACGAAATTTCACAAATCTATAACAAGCATCGATTACCAAGTTTAAGTGGTCTAGCAAAAGTGTCTCCACTTGTTCATAGGGCCAGCATAGGAGGCGTTTTAAATGTGGCAGAATTAAACAGAATTAAACGCCTAGTTCAAGTGCAAAATCAATTTAAAACATTTTACAATCAAATGCTAGAAGAAGATGAAGAGGTTAAGTATCCTATACTGCATGATAAAATGAATCATCTACCGATACTTACAGATTTATTTAAAGAAATTAATGAAACATGTGATGCACACGATTTATTTGACCATGCAAGTTATACTTTACAAAGTATTAGAAGTAAAATTTCAAGAACAAACCAACGAATTCGTCAAAATTTAGATAGAATAGTGAAAAATCAAGGGAATCAAAAAAAACTATCTGATGCAATTGTAACAGTAAGAAATGATCGCAATGTTATTCCGGTGAAAGCTGAATATAGACAAGATTTCAATGGTATTGTTCATGATCAATCGGCATCAGGACAAACACTATATATTGAACCGAATTCTGTTGTAGAGATGAATAATCAAATCAGTCGTTTGCGTAATGATGAAGCAGTTGAACGTGAACGTATATTGACTGAATTGACGGGATTTGTTTCGGCGGAAGCTGACGCATTACTCATTGCTGAATCGGTTATGGGTCAAATTGATTTTTTAATTGCTAAAGCTCGTTATGCGCGCACTATAAAAGGGACAAAACCTACATTTAAAGAGGATCGAACTATATATTTACCTAATGCATTTCACCCTTTATTAGACAAAGATACTGTTGTAGCAAATACAATTGAATTTATTGACGATGTAGAAACAGTCATAATTACTGGACCAAACACGGGTGGTAAGACGGTTACTTTAAAAACACTAGGATTGATAATTGTCATGGCACAATCAGGATTGTTAATTCCTACACTGGATGGAAGTCAATTAAGTATCTTTGAAAATGTATATTGTGATATTGGAGATGAACAATCTATAGAACAATCATTATCAACATTTTCATCTCACATGAAAAATATAGTAGAAATATTACAAGATGCAGATCAAAATAGTCTCATTTTATTTGATGAACTAGGCGCAGGTACAGATCCAAGTGAAGGTGCGGCACTCGCAATGAGTATCTTAGATTATGTACGCCGTTTAGGGTCTTTAGTTATGGCAACAACACATTACCCTGAATTAAAAGCTTATAGTTATAATCGTGAAGGTGTCATGAATGCAAGCGTTGAATTTGACGTTGAAACACTGAGCCCGACTTATAAATTATTAATGGGTGTTCCAGGGAGATCTAATGCCTTTGATATATCGAAAAAACTTGGTCTAAGTCTCAACATCATTAATAAAGCTAAGACAATGATAGGGACAGACGAGCAAGAGATCAATGCCATGATTGAATCATTAGAACAAAATTCAAAACGTGTTGATCAACAACGTATAGAATTAGATCGACTTGTGAGGGAAGCACAGCAAACCCACGATGCTTTGTCTAAACAATACCAACAGTATCAAAATTATGAGACATCATTGATGGATGAAGCTAAAGAAAAAGCTAATCAGCGTGTGAAATCTGCGACTAAAGAAGCGGACGAAATTCTTAAAGAACTTAGAAATCTAAGAGATCATAAGGGCGCTGAGGTAAAAGAACATGAATTAATTGATAAAAAGAAACAACTTGATGATCAATATGAGGTAAAATCAATTAAGCAACATGTTCAAAAGAAAAAGTATGATACGATTCATACTGGAGATGAAGTGAAAGTTCTATCTTACGGTCAAAAAGGTGAAGTGCTTGAACTTGTAGGTGACGAAGAAGCAGTTGTACAAATGGGAATCATTAAAATGAAATTACCTATTGAAGATTTAGAAAAAACGAAAAAGAAAAAAGAAAAACCTACAAAAATGGTAACAAGACAAAATAGACAAACTATTAAAACAGAACTAGATTTAAGAGGATATCGTTACGAAGAAGCTTTAAATGAATTAGATCAATATCTTGATCAGGCGGTTTTAAGCAATTACGAACAAGTTTATATTATTCATGGTAAAGGTACGGGGGCACTTCAAAAAGGTGTTCAACAACATTTGAAAAAACATAAAAGCGTTAGACAATTTAGGGGAGGTATGCCTAGTGAAGGTGGATTTGGTGTCACTGTGGCAGAACTCAAGTAACCTTTAGATATGAGTAATGTGACTATATCTGAATAATTAAATGAACGATTTTATAGAACTCAGTATTAAAAATATTTAATAACAGTGCTTAACTTAAAGTATAAAGTTTAACGAAAGGACAAGGGCGCACATTACCATAATAACTAATGTGTTAAGTCGCTCTAAACTCGCTATGTTTGTTAAGAGCATCTATAATGCAAAGGTGATTAATCTCTGTTATAATTTGTTCATCATTGAAAATTAAGGAGGATTGGCATTATGGCAATCGTAAAAGTAACTGATTCTGATTTTGATAGCAAAATTGAATCTGGTGTTAAATTAGTTGATTTCTGGGCGACTTGGTGTGGACCTTGTAAAATGATTGCACCAGTTTTAGAAGAACTAGCAGGAGACTATGATGGTAAAGCTGACATCTTAAAATTAGATGTTGATGAAAACCCATCAACTGCAGCGAAATATGAAGTAATGAGTATCCCAACTTTAATTGTATTTAAAGATGGCGAACCAGTTGATAAAGTTGTAGGTTTCCAACCTAAAGAAAACTTAGCAGAAGTATTAGATAAACATCTATAAGATTAACATAAATAAAGACTGGGGCATTACATTGAGTAATTGCTCCAGCTTTATTTTGTTTTCATTAATTAATTTGATAATGGAAAGGAGGAGCCCTTTGGAGGAATATCAAAAGAAAATAAAAGAAAAATTAAACGTAGTCCCTTTAGAGCCGGGTTGTTACTTAATGAAAGATAGAAATGATCAGGTTATATATGTGGGGAAGGCAAAACGTTTAAGAAATCGTCTACGTTCTTATTTTACGGGCGCACATGATGCTAAAACAACCCGTTTAGTTGGAGAAATACGTAACTTTGAATTTATCGTGACATCAAGTGAGACAGAATCGCTACTGCTAGAGCTTAATCTTATAAAACAGTATCAACCCCGATATAATATTTTATTAAAAGATGATAAAAGTTATCCTTTTATTAAAATTACCAAAGAAAAGCACCCACGATTACTTGTTACTCGTACTGTAAAAAAGAATTCAGGTAAATACTTTGGTCCATATCCTAATGCGTATTCTGCACAAGAAACAAAGAAATTACTTGATCGTATCTATCCATTTAGAAAATGCGATAATATGCCAGATAAGCTGTGTCTTTATTACCATATTGGACAATGCATGGGACCGTGTGTCTATGATGTTGATTTAGAGAAGTATGCTCAAATGACAAAAGAAATTACGGACTTTCTAAATGGGGAAGATAAAACAATTTTGAATCATTTAGAAGAACGCATGAATAAAGCGAGTGAACAGTTAGATTTTGAACAAGCAAAAGAATATAGGGATATGATTCAACACATTCACAATTTAACTAAAAAACAAAAGATTATGTCTTCGGATAATACAATTAGAGATGTTTTTGGTTATAGTGTTTCTAAAGGCTGGATGTGTGTTCAAGTCTTCTTCGTTAGACAAGGTAATATGATTAAACGTGATGCTACAATGATACCAATACAACAAACAGAGGAAGAAGAATTTTATACTTTTATAGGTCAATTTTATAGTTTAAATCAGCATCTAATACCTAAAGAAGTTCATGTACCTAAAAATCTTGATAAGGATATCATTCAGTCGGTGGTAGATACTAAGATTGTTCAACCAGTACGAGGAGCTAAAAAAGACATGATTAATTTAGCGAATCACAATGCTGAAGTGCAACTCGATAATAAATTTGAATTAATTGCTAGAGATGAGTCAAGAACCATCAAAGCAATTGAAGAACTAGGAGAGCGTATGGGTATCCAAACACCAATAAGAATTGAAGCTTTTGATAATTCAAATATTCAAGGTGTTGATCCAGTTTCAGCAATGGTTACATTTGTAGATGGCAAACCTCATAAAAAAGATTATCGAAAATATAAGATTAAAACAGTGGAAGGACCTGATGATTATAAATCTATGAGAGAGGTCGTTCGTAGACGCTATACTCGTGTACTTAACGAAGGGCTACCTCTACCAGATTTAATAATAGTTGATGGTGGGAAAGGTCATATGAATGGTGTGATGGATGTACTCGAAAATGAGCTTGGGCTAGATATACCAGTTGCTGGTTTACAAAAAAATGATAAACACCAAACATCTGAACTACTTTATGGAGCAAGTGCTGAAATAGTACCTTTAAAAAAGAATAGTCAAGCATTTTATCTATTACACCGCATACAAGATGAGGTTCATCGATTTGCAATTACATTCCACCGACAAACACGTCAAAAAACAGGTCTGAAATCTGTTCTTGATGACATTGATGGTATTGGAACTAAGAGAAAAACTTCATTATTACGTACGTTTGGATCGATTAAGAAAATGAAAGAAGCGTCTTTTGATGAATTAAGACAAGCAGGATTGCCTGAAAAGGTTGCTAAAAACCTTCAAAACGCGTTACAAAACAAATAATTATTAAAAAGTGGGCATGAGAATCATTCTCATGCCCAAAAATTGTGAAATTAATGTTACAATGTACGTATCAAAAGCTAATTTTTTTAAAGTTGTATGGAAGCGTTTTCTAAATGAGAAAAGTTATCACTTCATGTTAATTGTCACAACTAATAGATTTCCAAATCTTTAAACTTACTGCTCAATGACTGGCTTTTTACTTTTTTAAGTCCTACTTGTGTATAGGTCGATATTAATTATAAAGACAAGTACTAAATAAAAAAGTAAATCAACGCTGGTCTTTTATGTAAAACTTTAGGGCATTTTGCATACAAGTTTCTAAGAATTAGCAATTTAAATTATAAGTTTCGCAGGGGGGACTCTTTTTGGCTCAATCAAAGAATGAATTTTACCTTAGAAGATTACATTCGTTATTAGGGGTTATTCCGATAGGTGCATTTTTAATTGTACACTTAATGGTAAACCATCAAGCAACGCAAGGTGCTGAAGCTTTTAATAGAGCGTCAGGATTTATGGAATCTTTACCATTCCTTATTGTGATGGAATTTATACTTATTTATATACCATTGTTATACCATGGTTTGTTCGGTTTACACATCGCTTTCACTGCTAAGGAGAACATCGGACATTACTCATTATTTAGAAACTGGATGTTTTTCTTCCAACGTGTAAGTGGTATTTTAGCATTTATTTTTATTGCAATGCACTTATGGCAAACACGTTTGCAGAAAGCTTTTTATGGTAAATCTGTGGACTATAATCTAATGCATGAAACATTACAACATCCGTTATGGGCAATCTTTTACATTATTTGTGTCATTGCTGTTGTTTTCCATTTTGCTAATGGTTTATGGTCATTTTGTGTAACATGGGGCTTTTTACAATCTAAAAAATCACAACGTGTTTTTACTTGGATTTCACTCATAGTATTTTTAGTGATTTCTTATATTGGTGTTGCAGCTGTTATTGCGTTTATATAAGTATACGAATTTTCATTTTGAAATAAGTGAGTATAGATAAATTTACTACTAAGAAATTATGAAACGTTAAAGATTAACTGTTTAGTAGTTAGTTTATATCTGAAAATTAAAAGTAGGGCTTGAGATTTAAATATTCAGGGGAGTGACATTTCTATGGCAGAGAAAAAAATTATTGTTGTCGGTGGAGGACTAGCCGGTCTGATGTCAACAATTAAAGCGGCAGAACAAGGTGCACATGTAGATTTATTTTCCATTGTACCGGTAAAGCGTTCGCACTCTGTTTGTGCACAAGGTGGCATAAATGGTGCTGTTAATACTAAAGGTGAGGGAGATTCACCGTGGATTCACTTTGATGATACTGTTTATGGTGGAGACTTCCTGGCCAATCAACCACCAGTCAAAGCAATGGCTGATGCTGCACCTAAAATCATCCATCTGTTAGATCGCATGGGGGTTATGTTTAACAGAACGAAAGAAGGTTTATTAGACTTTAGACGTTTTGGCGGTACACTACATCATAGAACAGCATTTGCTGGCGCAACGACAGGTCAACAGTTACTCTATGCATTAGATGAGCAAGTTCGTTCATTTGAGGTGGATGGTTTAGTAACTAAATACGAAGGATGGGAATTTCTAGGTATTGTTAAAGACGAAGAAGATGCTGCAAGAGGTATTGTCGCTCAAAATATGACAACATCAGAAATTCAATCATTCGGTTCAGACGCTGTTATCATGGCAACAGGTGGTCCTGGTATTATCTTTGGTAAAACGACGAACTCAATGATTAATACAGGTTCAGCGGCGTCCATCGTTTATCAGCAAGGTGCGATTTATGCAAATGGTGAATTCATTCAAATACATCCGACTGCGATTCCAGGTGATGACAAATTACGTCTTATGAGTGAATCAGCTCGTGGTGAAGGTGGCCGTATTTGGACGTATAAAGATGGTAAACCTTGGTACTTCTTAGAAGAAAAATATCCAGACTATGGTAACTTGGTTCCACGTGATATAGCGACACGTGAAATTTTCGATGTTTGTATTAACCAAAAGTTAGGCATCAATGGAGAAAACATGGTATACCTTGATTTATCTCATAAAGATCCACACGAATTAGATGTTAAATTAGGTGGTATTATTGAAATTTATGAAAAATTCACAGGTGATGATCCACGTAAAGTTCCAATGAAGATTTTCCCAGCAGTACATTATTCAATGGGTGGTTTATACGTAGATTATGATCAAGTGACTAATATCAAAGGGTTATTTGCAGCTGGAGAATGCGATTTCTCACAACATGGTGGTAACCGTTTAGGTGCTAATTCTTTACTTTCAGCTATTTATGGAGGTACAGTAGCAGGTCCTAACGCTATCAAATATGTTGAAAATGTTGAAAAATCGTATACAGATTTAGATGACAGTATTTTCGAAGCTCGTGTTAAAGAAGAGAAAGAAAAATTTGATCATTTATTAAATATGCGTGGTACTGAAAATGCTTATAAACTTCACCGTGAATTAGGTGAAATTATGACAGCTAACGTAACTGTGGTTCGTGAAAATGAAAAGTTACTTGAAACAGATAAAAAAATTCAAGAACTTATGAAACGTTATGAAGATATTGATATGGAAGATACGCAAACATGGAGCAACCAAGCAGTATTCTTCACACGACAATTATGGAATATGTTGGTTCTTGCTCGTGTGATTACGATTGGTGCGTATAATCGTAACGAATCTAGAGGTGCACATTACAAACCTGAATTCCCAGAACGTAATGATGAAGAATGGTTAAAAACAACCATGGCTCGTTATAAAGGTAGAAGTGAAAAGCCAGAATTTACTTATGAGCCAGTAGATGTAAGTTTAATTCCACCTCGTAAGCGTGACTACACAAGTAAGTCTAAAGGAGGTAATAAATAATGGCTGATCAATCATTAAAAGAAACTCCAAAAACTCAAAGTAATCCACAAACTCAAGTACAAGGTCAAAATCAACAACCAAAACAAAAAACAGTAAAATTGATAATTAAACGTCAAGATAATAGCGAATCAAAACCTTATGAAGAATCATTTGAAATTCCTTATAAGGAAAATTTAAACGTAATCGCATGTTTGATGGAAATCAGACGAAATCCAGTCAACTCTAAAGGTGAAAAAACGACACCAGTCACATGGGATATGAATTGCCTCGAAGAAGTATGTGGCGCTTGTTCAATGGTAATCAACGGCCGTGCACGACAATCATGTTCAGCTATTGTTGATCAATTAGAACAACCTATTCGTCTTGAACCTATGAGTACTTTCCCTGTCATTCGAGATTTACAAGTTGATCGCTCAAGAATGTTCGATAACTTAAAACGAATGAAAGCATGGATTCCTATTGATGGAACATATGACTTAGGACCTGGACCACGTATGCCAGAGAAAAAACGTCAAACTGCATATGAGTTGTCTAAATGTATGACTTGTGGTGTATGTTTAGAAGTATGTCCAAATGTCACAAAAAACAATAAATTTGTTGGTGCACAAGCTATTTCTCAAGTACGTTTGTTCGATTTACATCCAACAGGTTCTATGACTAAAGATGAGCGTTTAGATGCATTGATGAGTGCAGGTGGACTGCAAGAATGTGGTAATTCTCAAAACTGTGTGAATGCATGTCCTAAAGGTATACCATTGACAACGTCAATTGCCGCAATGAATAGAGAAACCTCTTTCCATATGTTTAAATCATTCTTTGGTTCAGACCATCAAGTAGATTAATATAGCTTATAGTGACCAAGGCAACTTCGCCTTGGTCATTTTTTGCTGATTGTAGAATAAATATAGGAATTTCACTTTACAAGAACTATAAACGTAAATATCTACAGTTATATGATACTGTGATACAATGTAAGGTAATTGTAAAAATAAGGGTGAAGAAGTATGAATAAACCTATTGGAGTCATTGATTCAGGTGTTGGTGGTCTTACTGTTGCTAAAGAAATTATGAGACAGTTACCAAATGAAACTATTTATTATTTAGGTGATATAGCACGTTGTCCATATGGTCCAAGACCAGGAGAAGAAGTTAAAAAATTCACAACGGAACTAGCTCAAAAATTGATGGAATTTGATATAAAAATGCTGGTTATTGCTTGCAATACTGCTACGGCAGTTGCGTTAGATTATTTACAAAACATATTACCTATTCCTGTCATTGGTGTTATCGAACCTGGAGCAAGAACTGCGATAATGACTACAAAAAATCAAAATGTATTAGTTTTAGGAACCGAAGGAACAATTAAATCAGAAGCGTATCGCACACATATAAAAAAGATAAATCCAAATGTGAATGTCTATAGTGTTGCATGCCCGGGCTTTGTTCCTCTAGTTGAACAAATGCGCTATAAAGACCCTACAATCACTAATATTGTGATTCATCAAACGTTGAAGCAATGGAGAAACAGTGATGCGGACACGGTTATTTTAGGATGTACACACTATCCGTTGTTATATCAGCCTATTTATGAATATTTTAGTGGTACTAAAACAGTTATCTCATCTGGCTTAGAAACAGCAAGAGAAGTAAGTGCATTACTCACGTTTAGCAATGAGCATGCCAGTTACACAGAACATCCCCAACATCGATTTTTTGCGACTGGTGACACCACACATATTAAAAATATTATTGATGAATGGTTAAATATGAAAGTTGAAGTCAAAAGAATAACTGTAAATGATTCATAGAAGGAGAGAATGATATGGAAGATATTGTTATTGCAACTAATAATCAAGGTAAGATAAACGATTTTAAAGCTATTTTTAAAAATCAAAATGTTATTGGAATTTCTGAGTTGATTGAAGATTTTGATGTAGAAGAAACAGGTGCCACATTTGAAGAAAACGCTAAGTTAAAATCCGAAGCGGCAGCACATGCATTAAATAAGCGTGTCATTGCAGATGATAGTGGACTTGAAGTGTTCGCATTAAATGGGGAACCAGGCGTATATTCAGCGCGCTATGCAGGATTAGGTAAGAATGATGAAGATAATATTGAAAAGTTGTTAACGAACTTAGAAGATGTTCAAGACCGTCGTGCTCAATTTGTTTGTGTGATTAGTATGAGTGCGCCTAATGAAAAAACAAAAACATTTAAAGGAACAGTTTCCGGAGTGATAACAACTGAACGACATGGAAAAAATGGTTTTGGTTATGATCCAATATTTTTCGTTCCAGAATTAAATAAAACGATGGCGGAAATTACAAATGATGAAAAAGGTAAAATCAGTCATCGTGGAAATGCTATTCTATTGTTAAAAGAATATTTAGAGGGTGAACAACATGTCTAAGTGGATTATTCTTAGTGATAATCACAAAGAAACAGGTATCTTATATCATATTTATGATCTACATAAAGATGCAGATAAATTTTTACATTTAGGGGATTCTGAATTTAGTTATAATGACACAGAACTTAGTTTGTATCAGCGTGTGAAAGGTAATTGTGATTTTTATCCAGAGTTTTTAGAAGAAGCAATCACTGAAGAAAACGGAGTTCGTGCCTTTTATACTCATGGTCATCTTTATCAAGTAAACCAAACACGAATGAAACTTGCTGAAAAGGCAAAAGAATTAGGATGTTTGTTTGCTTTCTATGGACATACACATGTGGCAAAATATGAGCAAATAGGTGGCATCCATGTAATTAATCCTGGTAGTATTTCTCAATCACGTAGTCAAATCGAAGAAACTTTTGCTGAGCTCGTATACAAGGATCATGAAAATACCATCATTTTGAATTTTAGAAATAGAGAAAATCAGGTCATCGAAACAGTTAAGATTGAATATTAGACAGTTAGGAATAATAAGAGCAAAACTTTTATATAAAGAATAAACCTGGGACATTAAAATGTTTCAGGTTTATTAATGATGTGGTCATCGATGGCTAAATTAAACTTACGTGATGTTTACGCCTTATTAAGTTTGCTCTTTTGTAATATATAGCGGGTTTTAATCTCTGTTGAATTATATTATTGTATTTTACATAATAAAAAAGGAGCCTCATTCAATGAGACTCCTTTTTTTATAGCGTCCTGGGAGGGATTCGAACCCCCGACCGATGGCTTAGAAGGCCATTGCTCTATCCAGCTGAGCTACCAGGACATTTTCAACACAAGAATTATTATATCTAAATATATGTCTTTTAGCAATAGGTACCTAATAAAAATTATTTATATTTTTCACTATAATAGAGGTTTTTATACATAAATGTTAATTTGATATAAAATCCTATATGTTTATATCAATAAAATAGAGTGCAATACAGTTGTGCATGCCTAACTGTTGTAAAACCTAAGAAAATTAACAGTTAGGAACTCTTAATTATTTAGTATGAAAAATGCAACAAATTGAGTCAAATTAACTTTATAGTAAAGGTAACAAAACGATAGAGATAACGAATCGCAATCGTATCCAATCGTTTTGGAGTTATTAACTCATTTAGGAGTGTTAATAATGAAATTATTTAACGCTTTTAAAGACATCTTAGAAGCAGCCATCACTAACGATGGCACTCAATTAGGGGCAAGTATTGTTAACATCATAGAAAGTAGCGTTGATATGGTGAATCGATTTTTGGGAAATTAGTTCATCATCAACGATCTCGCATAATAATAAAATTTATTTAAAGGAGTTTTGAATAATGGAACAATTATTTGACGCAATTAGAAGTGTAGTAGATGCAGGAATCAACCAAGATTGGTCTCAATTAGCTTCAGGCATCGCTGGTATTGTTGAAAATGGTATTAGTGTTATTTCTAAATTATTAGGTCAATAATTTAAAAATTAAAACTTTAAAATTTAAATAATTAATTAGGGAGAGATAAACATGTCAAAATTAGCAGAAGCTATTGCAAATACAGTAAAAGCAGCACAAGATCAAGATTGGACTAAATTAGGAACTAGTATCGTTGACATCGTAGAAAGCGGCGTTAGCGTATTAGGTAAAATCTTCGGTTTCTAATACACAATTAATTATTGGCCAGAGCGAATGCTCTGGTCTTTTTTTGTGCCATTTTATTTGTTACTATTTTATTAAAAAAGATTGTTAATAAATAGGAGATTTGAATATGAAATTCAAAAATATATTATTTGATTTCGACGATACATTAGTGGATTTTTATGATGCTGAGAAAAAAGCGTTTTATAATTTAGCACAGAAATATAATCATCAGCCAAGTCAACAGGATTTCGAACATTTTAGGAAAGTGAACCAAGCCCATTGGGAAGCATTTCAACAAAATAAATTGACTAAAGATGAAGTGCTGTCACAACGATTTATTAATTATTTTAATGACTATCATATTCATGTAAATGGAAAAGAAGCTGATGAGTGCTTTAGAGATGAATTGGCAAAGGCACCGGTTAAATTATTTGATCATACATTAGAAGTTATACAACAATTAAAATTAAATCATTCTCTATATATAGTAACCAATGGTGTAACAGAAACACAGCTACGACGAATTGCTCAGACACAATTTAATGAAATATTTCAAGACGTCTTTATATCTGAACAAACTGGATTTCAAAAACCGATGACAGAGTTCTTCGATTTTGTGTTTGAACATATCGGAGAGAATAACAGGAATCAAACTCTGATTGTGGGAGATTCTTTAACGTCTGACATTTTAGGTGGTAAAAATGCTAATATATCAACATGTTGGTTTAATATCAGACAAAAAGAAAACCATACGTCTATTCAACCGGATTATATCATTAATGACTTATCAGAAATGGTTCACATTGTTGAGTGAATAGGAGAGAAAAAGACAATTGAAGAAGTGTAAGTTGAGCCAACGCTTGTAAAATTTATCACTACAAGTGTTGGCTCAGTTTAATTGATATATTATTGTTACGACATTATGGATTCCATATTAGGATGTCGTGCCCCTCAGGATTTTTGGTTGCTACATCTTTAAAACCTTGTGTTAAAAAGAACGCTTTTGAGTTATTTCTAGCAATAGCTTTAATTGGTTTTTTATTTTCTTTAGCAAAGTTTAATAGTTGCTTAGCATATCCACGTCTTTGGTAAGTATCTAATACTTCTAATTTCCAAAGTAGAATATAGTAATTGCTATTAGGAAAATAAGTTTCTTCTACTTCTCCTTTATCAAGTAGTGCCATTCTCGCAACTAATTTATTACCAACAAAAATTCCATAAAAAGGAGAATCGGAACTTGCATCAATCATTTGTCCCTTTAGCTCCTCAATCATATATAGGTTCTTGTTACCAAATTCTCTGAAATCAGCGAAAAGCTCATCAGTTTTGTAGTTGATTTGTAAATGTTTAACTTCACCCATATCGTTTCCCCCTTTGTTTCTTTATTTTATTATACCCTCTTTAAAATGCTTTTTCATTTAATAATCATACTTAGTTGTTTTGTCAAAAATTTAGATAAATTAATGTATAAGCCGTTAAATTGTCAATAAGAAATATAATCTTTATACTATATGAGGAATAGTGATAATGAAGGAGTAAAAACATGAAGTGTAATACGTTAAAGTTAACTGAACAAGATCAGTTCATTAATAAAATAAAAAATAGTGAATCTCAAATTACATCTTTTTATGAATATGATGCATCGCAAAAAGAAAGCTTTGATAGAAGATTAAAAACACCTAATAACGGAAGGGAATTTCATTTATCACGAGTGATTAAATCTTACATGAATGAATTAAATTTAACACATCAGCAACTGAATAACATAGATGCTTTAGCTGATGGTGCAAAAGTAGTGATTGGTGGACAACAAGCTGGTCTTTTTGGGGGTCCACTGTATACGTTTCATAAGATTTTCTCAATTATAATTTTAAGTCGTCAACTTTCTGAGAAATACGATACGCCTATTGTACCTGTGTTTTGGATTGCTGGTGAGGACCATGATTTTGAAGAGGTAAATCATACGTATGCATTCAATAATAAAGAAACTACTTTGAAAAAAGTAAAGTATCATACGATGACACCACCAGATAGTAATGTTTCAAGATATACTCCTGATAAGAACGAATTAAAAGCATCATTAAATCACTTTTTTAAAGAAATAAAGGAAACTGTACATACTCAAGATGTTTATCAAATGTGCGTCAATATTATTAATCAATATGATTCATGGACTGATATTTTTAAGGGATTGATACATGAAGTGTTTAAGGACTATGGCATTCTACTCATTGATGCTCAATACCCTGAATTAAGACAGATGGAGAAACCGTTGTTTAAAGAGATATTAGAAAAGAGGGATCAAGTCGATCAATCTTTTCGTGAAACTCAGATACGAACAACTCAACAACAACTTCCATCAATGATACAAACAGAGACAAACACGCATTTGTTTATCCATGAAGACGGAATGAGACAGCTTTTAAATTTTGATGGCACTTATTTTAAACTGAATAAAACTGAGAAACGTTACACGAAACAAAATTTGTTAGATATCATAGAAAGAGAGCCTGAAAGAATTTCTAATAATGTTGTTACACGTCCAGTTGTAGAGGAATGGTTGTTTAACACAGTAGCATTTATCGGAGGTCCAAGCGAAATCAAATATTGGGCAGAATTAAAAGGTGTTTTTGATACGTTAAATGTAGAAATGCCTATTGTTATGCCGAGATTAAGAATCACGTATTTGTATGCTAGAACTAAAAAGTTATTAAAACAATATAATTTATCAATAGAGTCTGTCATTGCAAATGGAGTAGAACAGGAACGTCAACGTTTTGTTCGTGAAAAAGCGTCAAATAATTTTATAAATGAAGTAGAAGAAATGAAAACTCAGCAACAAGAACTTTATAATAATTTATTAACTTATGTGGAAAATAACCATGACAACCAACTTCTTTTAGAAAAAAATAATCAAATTCATCTCAATCAATACGATTATTTAATCAAACGATACCTTCTGAATATTGAAAGAGAAAATGATATAAGTATGCGACAGTTTAGAGAAATCAGTGAAACACTCCATCCAATGGGTGGTCTACAAGAAAGAGTTTGGAATCCACTTCAAATTATGAATGATTTTGGGATAGATGTGTTCAGTCCCTCCACCTATCCACCACTTTCTTACTCGTTTGATCATTTGATTATAAAACATTGATATGACAGTGTTTTTACCCGTTTTATCTTAAAGATAAAACGGGTTTTTTTGTGTTTGAGCAAATTATTTGCACCTTTTTTGTATAATTAGTGGAGGATAGTGGGGAGATGTGGTAAATTATAAATAAGGTGAGGTGATAAAAAATGTTCATGGGAGAATTCGATCATCAATTGGATACAAAAGGACGTATGATTATACCGTCCAAGTTTCGTTATGATCTAAATGAACGTTTTATTATCACAAGAGGCCTTGATAAATGTTTATTTGGTTACACTCTAGAAGAATGGCAGCAAATTGAAGAGAAGATGAAAACCTTACCTATGACAAAAAAAGACGCGCGTAAATTTATGCGTATGTTCTTCTCAGGTGCTGTAGAAGTAGAATTAGATAAACAAGGGCGTATTAATATTCCGCAAAATTTAAGAAAATACGCCAATTTAAGTAAGGAATGTACAGTAATTGGTGTTTCAAATCGTATTGAGATTTGGGACAGAGAAACTTGGAATGATTTCTATGATGAATCTGAAGAAAGTTTCGAAGACATTGCTGAAGATTTAATAGATTTTGATTTTTAAATGGAGGAATTTAAATGTTTCATCATGTGAGCGTCATGTTAAACGAAACCATTGATTATTTAAATATTAAAGAAGATGGTGTGTATGTTGACTGTACGTTAGGTGGAGCAGGACATGCCCTCTATTTACTTAATCAATTAAATGATAAAGGTAGACTTATTGCGATTGATCAAGATTTAACAGCCATAGAAAATGCGAAAGAAGTTTTAAAAGAACATTTGCACAAAGTCACTTTTGTTCATAACAACTTTCGAGAATTAACAAATATTTTAAATGAATTAGAAATTGATAAAGTAGATGGTATTTATTATGACTTAGGTGTTTCAAGTCCTCAATTGGATGTGCCTGAAAGAGGTTTCAGTTATCACAATGATGCGAAACTTGATATGCGAATGGATCAAACACAATCACTTTCTGCATATGAAGTAGTTAATCAATGGTCTTATGAAGCATTAGTTAAGATTTTCTATCGTTACGGCGAAGAGAAATTTTCTAAACAAATTGCACGTAGAATTGAAGCCCACCGAGAACAACAACCGATTGAAACAACTTTAGAACTAGTTGATGTCATTAAAGAAGGCATACCAGCGAAAGCAAGACGGAAAGGGGGACATCCTGCAAAACGCGTGTTCCAAGCTATTCGAATTGCTGTGAATGATGAGTTGTCAGCTTTTGAAGATTCAGTTGAGCAAGCCATTGAATGTGTGAAGGTCGGAGGTAGAATATCAGTAATTACTTTCCACTCTTTGGAAGATCGTTTGTGTAAACAAATTTTCCAAGAGTTTGAGAAAGGTCCAGATGTACCAAGAGGTCTACCTGTTATTCCTGAAGCATATACACCTAAGTTAAAACGAGTGAATCGTAAACCGATTACCGCTACTGATGACGATTTAAACGAAAACAATCGAGCACGTAGCGCCAAGTTACGCGTAGCAGAAATATTAAAATAAGGAGTAAGTATAATGGCTGTAGAAAAAATTTATCAACCTTATGATGAAGCGACACAAACCAGTATCCCACAAAGACAACCACAATCGAGTCCTGAAAAACAAACCGTTAAAAGAAAAGTTGTTGTTCAACTTACTAGATTTGAAAAAATTTTATACATAGCATTAATAACTGTAATTGCTCTAATAAGTATTTATATGCTATCTTTAAAAATGGATGCGTACGATACGCGAGGAAAAATTGCAGATTTGGATCAAAAAATAGAGAAACAATCTAGTGAAAACAGCGCATTAAAGTCTGAAATTAAGAAAAATTCTTCATATGAACGCATTTACGACAAGGCTAAGAAGCAGGGCATGAGCCTAGAGAACGACAATGTAAAGGTAGTGCGTAATAATGGCGAAGCGAAAAATTAAAATTAAAAAAAATAAAATAGGAGCAGTCCTACTTGTTGGTTTATTCGGACTGCTCTTTTTTATATTGGTGCTAAGGTTTTCTTATATAATGATTACTGGCCACTCCAATGGTCAAGATTTAATTATGAAAGCCAATGAGAAATATTTAGTCAAAAATTCTCAACAACCAGAACGAGGTAAGATTTATGATCGTAATGGTAAAGTTTTAGCAGAAGATGTAGAAAGATATAAACTTGTTGCAGTTGTGGATAAAAAAGCAAGTAAAGAAAGTAAAAAGCCTCGACACGTGGTTGATAAAAAAAAGACAGCAAAAAAATTAGCTGAAATCATAGATATGGATGCTGATGAAATAGAAAAACGACTTAATAATAAGAAAGCCTTTCAAATCGAATTTGGTCAGAAAGGTACTAATTTAACTTATCAAGAAAAAGAAAAAATAGAGAAAATGAAATTACCTGGTATAGCACTTTACCCAGAAACTGAGCGCTTTTATCCTAATGGTAATTTTGCTTCCCATTTAATAGGGATGGCACAGAAAGACCCTGATACTGGTGAATTAAATGGTGCATTAGGTGTTGAAAAAATATTTAATAGTTATTTAAATGGATCAAGAGGTGCACTTAAATATATTCATGATATATGGGGCTACATTGCACCTAATACGAAGAAAGAGCAACAACCTAAACGTGGAGACGATGTACACTTAACAATTGATTCTAATATCCAAGTTTTTGTGGAAGAAGCGCTTGATGACATGGTTGAACGTTATGCTCCAAAAGATTTATTTGCAGTAGTAATGGACGCAAAAACTGGTGAAATACTTGCATATAGCCAACGTCCGACTTTTAATCCTGAAACAGGTAAAGATTTTGGCAAAAAGTGGGCGAACGATTTATATCAAAATACATATGAACCGGGCTCTACTTTTAAAACATACGGCTTAGCTGCAGCAATTCAAGAAGGTAAGTTCAAACCGGATGAAAAGTATAAATCAGGTCAAAGAAATATTATGGGCTCTGAAATTTCCGATTGGAATAAAACTGGTTGGGGACGTATACCCATGTCGTTAGGTTTTACTTATTCATCAAATACATTGATGATGCACTTACAAGATTTGGTTGGTGCTGATAAAATGAAATCTTGGTATGAACGCTTTGGATTTGGCAAAAAAACGGGTGGTATGTTTGATGGAGAAGCTGCAGGTAATATTGGTTGGGCAAATGAATTACAACAAAAAACGTCAGCATTTGGTCAATCAACAACTGTTACTCCTGCTCAAATGATTCAAGCACAATCGGCATTCTTTAATAAAGGAAATATGCTTAAACCATGGTTTGTAAGTAGTATCGATAATCCAATAACTAAAAAGAATTATTACTCTGGTAAAAAAGAGTTTGCCGGTAAACCAGTAACGCAAGAAACAGCCAATAAAGTTGAAGAAGAACTTGATAAAGTAGTAAATAGTAAGAAGAGTCATGCCATGAATTATCGCGTAAAAGGTTATGATATTGAAGGTAAGACAGGAACAGCACAAGTAGCTGATTCAAATGGAGGCGGTTATGTTAAAGGTGAAAATCCTTACTTTGTAAGTTTCATGGGGGATGCACCTAAGAAAGATCCTAAAGTCATTGTCTATGCAGGTATGAGTCTTGCTCAAAAAAATGATCAAGAAGCATATGAAATGGGTGTGAGCAAAGCATTTAAACCAATTATGGAGAATACGCTGAAATATTTAAATGTTGGAAAATCTAGTGATACTTCATCAAAAACTGACTATAGTAAAGTGCCTAACGTGCAAGGAGATGAAGTTCAAAAAGCAGAGGATAGCGTCAATGCTCAATCTCTTAAACCTATTACGATTGGTAATGGCAAACAAATTAAACAACAATCAGTTAAGTCAGGTACCAAAGTCCTACCGCACAGTAAAGTAATGTTAATGACAGACGGGGAATTAACAATGCCGGATATGACCGGATGGACAAAAGAAGATGTACTTGCTTTTGAAGATTTAACGAAAATTAAAGTTTCTACTAAAGGTAATGGATTTGTCACGAATCAAAGTATCTCAAAAGGTCAAATCATTAAAAATAAAGATAAGATAGAAGTATCATTATCTGCTGAAGATACGGATGATGACCAAGAGAAAACTGATGAGGACTCTTCGGATAAAAAATCAAAGAAAGATAAAGTTGATGAGGATAATTCAAATGCGTCTTCATCAAGTAAGAATGAAAAGTCGAACGCCGACTCGAAAAATGATTCTGATGACAGCACAAATGAAACATCAGGTTCTGAGAGAAATAATTAATTTAAGAGAACTTGATATCAACAACAGGTTGGGATTAACATTTTAGGGATTAGCTCACGAATGGTCCCAACCTTATTTAATAAATAGATAATGTCGTATATTAAAATAAAACAAAAACTGATAAAATATTAAAGGTTATTTACAAATAAAAAGAACTAAAATTAGAAAGTGAAGAAAAGGAGATTTATATGATCTTTATATACGCGATCATCGCATTACTGATAACATTTATTTTAGTCCCAATACTTATTCCAACATTGAAACGTATGAAATTTGGACAAAGTATCCGTGAAGAAGGGCCTCAAAGCCATATGAAAAAAACAGGTACACCTACTATGGGTGGGCTTACATTTTTAATTAGTATTATAATTACCTCCATCATTGCAATTATCTTTGTAGACCATTCCAATCCTATTATTTTGTTACTATTTGTAACAATCGGTTTTGGTCTTATTGGATTTATTGATGACTATATTATTGTAGTTAAAAAGAATAACCAAGGATTAACTAGTAAACAAAAGTTTCTAGCACAAATAATTATTGCAGTTATATTTTTTGTGCTAAGTGATGTTTTTCACCTTGTACATTTTACGACAGATTTGCATATTCCATTTGTGAATTTTGATATTCCGTTGTCATTTGCTTATGTGATATTTATTGTCTTTTGGCAAGTTGGTTTCTCAAATGCTGTAAACTTAACAGATGGCTTAGATGGATTGGCAACTGGTTTGTCAATAATAGGTTTTGCTATGTATGCTGTAATGAGTTACATGTTAGATTCACCGGCTATTGGCATATTTTGTATTATAATGATTTTCGCTTTACTAGGTTTCTTACCTTACAATTTAAATCCAGCGAAAGTTTTCATGGGAGACACAGGAAGTCTTGCTTTAGGTGGTATTTTTGCGACGATTTCAATCATGTTGAATCAAGAATTATCATTAATATTAATTGGTTTTGTGTTTGTAGTTGAGACATTATCTGTAATGTTACAAGTAGCCTCATATAAATTAACGAAGAAACGTATTTTCAAGATGAGTCCTATACATCACCACTTTGAATTAAGTGGTTGGGGTGAATGGAAGGTAGTAACAGTATTTTGGACGGTAGGTTTAATTACAGGATTAATAGGTTTATGGATTGGAGTGCATTAAATTGCTAAATTACACTGAATTAGAAAATAAAAATGTTTTAGTAGTAGGCTTAGCAAAAAGTGGATATGAAGCGGCGAAACTTCTCCTTAAATTAGGTGCTAACGTTAAAGTCAATGATGGAAAGGATCTTTCACAGGATGCACATGCTAAAGATTTAGAATCTATGGGCATTGAGGTAATTAGCGGTAGTCATCCTTTTTCTTTATTAGATGATAATCCCATCATTGTGAAAAATCCAGGTATTCCATATACTGTATCAATTATTGAAGAAGCAGCAAAAAGAGGGCTTAAAATCTTAACAGAGGTTGAACTTAGCTATTTAATTTCTGAGGCACCAATCATAGCAGTTACTGGAACTAACGGTAAAACAACTGTCACTTCACTAATCGGTGATATGTTCCAAAAAAGCGTGTTAACTGGACGGCTTTCTGGAAATATTGGTTATGTAGCCTCAAACGTTGCACAAGAAGTTAAATCAGATGAGTATTTAATAACAGAATTATCATCTTTTCAATTATTAGGTATTGAGAAATATAAACCACATATCGCTATCATTACAAATATTTATTCTGCACATTTGGATTACCATGAAACGTTAGAGAACTATCAAAATGCTAAAAAGCAAATATATAAAAATCAAACTAAAGATGATTATCTTATTTGTAATTATCACCAAAGACACCTAATTGAATCAGAAAATCTAGAAGCAAAAACATTTTATTTTTCAACACAGCAAGAAGTTGATGGGATATACATTAAAGATGGTTTCATCGTTTTTAACGGCATTCGCATTATTAACACTAAAGACTTAGTACTACCGGGAGAACATAACCTGGAAAATATTTTAGCAGCTGTATTAGCATCGATCATTGCTGGTGTGCCAGTCAAAGCTATTGTAGATAGTCTTGTTACTTTTTCTGGTATTGATCATAGACTTCAGTATATTGGTACAAATCGCACAAATAAATATTATAATGATTCAAAAGCAACTAATACTTTAGCTACTCAATTTGCGCTTAACTCTTTTGATCAACCAATTATTTGGTTGTGTGGTGGATTAGATCGTGGTAATGAATTCGATGAACTTATTCCTTATATGGAAAATGTACGTGTGATGGTTGTTTTTGGAGAAACACAAGATAAATTTGCTAAATTGGGAAATAGTCAAGGTAAGTATGTGATTAAAGCAACAGACGTAGAGGATGCTGTTGATAAAATTCAAGATATAGTCGAGCCCAATGATGTTGTTTTATTATCACCAGCTTGTGCAAGTTGGGATCAGTATCATACATTTGAAGAACGTGGTGAGAAGTTTATCGATAGATTCCGAGCGCACTTGCCATCATACTAAGGAGTGTGAATGCTCATGGAAGAGAATAAAAATCAACCTAATAATGAGAATATGTCGAATAAAGACGATAATACAATCCATTTGAATGATAGTCAAAGTAATGAAGACTTAGAGCTTTTTAGACGGAATAAAAACGCTCGCCAACGCAGAAGACGTCGCATAGATAACCAAAGTAAAGAAAAAGATGCTACGTCTACACAATCACAGTTAGAAACTAAACCAATGGATAAATTTATTGATAATCACAAGTCGCATAATCAAGATAAAGAAATAAAAAGTGATTTAATTGAGGATAATGTTAATGATGAAGATGACAATCAAAAATATAATAATGATAAATTAAATGATCGTAGTGTTCAACAAACAAGCGAAACGCGTCAAAGTAATGAAGACGAAGAGGAATTTCTAACTGATCATCAGAGCGAAAAACAAACTAAAGACTCTCGTCATTCTAAAAAACATAAATTACTAAGTAAATTTACTTCTAAAAAAGAAAAGGAAACATTTACATCGTTCAATAGTAATGAGAAGGTAACTCAAATTAAACCGCTTAGTTTAGAAGAAAAAAGAGCCATAAGACGTAAAAAGCAAAAAAGAATCCAATATACAATTATCACACTACTCATTCTTATCATTGTTCTCATTTTACTCTATATGTTTACACCACTAAGTAAAATATCAAATGTAAATATTAAAGGTAATAACAACGTAAGTACGAGTAAAATAAAGAAAGAACTTAACGTTACTTCACGTTCACGAATGTATACTTTTAGTAAAAACAAAGCGATTAGGAACTTAAAACAGAATCCTTTAATCAAAGAAGTTGATATTCATAAACAATTACCAAACACGTTAACTGTTAACGTGACTGAGTACCAAATTGTTGGTTTAGAAAAAAATAAAGATAAATATGTGCCAATTATAGAAGATGGTAAAGAATTAACAGAATACAAAGATGAAGTTTCACATGATGGACCTATCATTGATGGGTTCAAAGGAGACAAAAAAACACGAATTATAAAAGCTTTATCTGAAATGTCACCTAAAGTGAGAAACTTAATAGCAGAGGTGAGTTACGCACCAACTAAAAATAAACAAAGTCGCATAAAGATTTTTACCAAAGATAATATGCAAGTCATTGGTGACATTACAACGATTGCAGACAAAATGCAATATTATCCTCAAATGTCACAATCATTAAGCAGAGATGATTCTGGCGAACTTAAGACAAATGGGTATATTGATTTATCGGTTGGAGCGTCATTTATTCCTTATCAAGGTTCATCAACTGTTCAATCGGGTACTGAACAAAATGTAACCAAGTCAACACAAGAAGAAAATGATGCAAAAGAAGAACTTCAAAATGTGTTGAATAAAATTAATAAACAATCTAAAGAAAATAATTAAAAAATTTCGATAATAGTATGTGTTTATAGTTCACAAGCTATTCAACGTATTGTACACTAAACATAGTGTACTTAAATAGTATAATTTGTCAGGAGGTGCCTATCTATGGAGGAACATTACTATGTGAGCATAGATATAGGTTCATCAAGCGTAAAAACAATAGTAGGCGAAAAATTTCACAACGGAATTAATGTGATAGGTACAGGGCAAACCTACACAAGTGGTATCAAGAATGGTTTAATTGATGATTTTGATATTGCAAGACAAGCAATTAAAGATACAATTAAGAAGGCTTCAATTGCCTCTGGTGTAGATATAAAAGATGTATTTTTAAAACTACCTATCATCGGTACCGAAGTATATGATGAATCAAATGAAATTGAATTTTACGAGGATACTGAAATTGATGGCACGCATATTGAATCAGTTTTAGAAGGTATCCGGGATAAAAATGATGTACCTGAAACTGAAGTGATAAATGTATTCCCAATTCGTTTTGTAGTTGACAAAGACAATGAAGTTTCAGATCCAAAAGAATTAATTGCAAGACATTCATTAAAAGTAGATGCAGGTGTCATCGCAATCCAAAAATCTATTTTAATCAATATGATTAAATGTGTTGAGGCATGTGGTGTTGACGTGTTAGATGTTTATTCTGATGCGTATAATTATGGTTCTATTCTTACACCAACGGAGAAAGAATTAGGCGCTTGTGTCATTGATATCGGTGAAGATTTAACGCAAGTTGCTTTCTATGAACGAGGAGAACTTGTAGATGCTGAATCTATAGAAATGGCCGGTCGAGACATTACGGATGATATTGCTCAAGGACTAAATACTACATATGACACAGCTGAAAAGGTAAAACATCAATATGGTCATGCATTTTATGACTCTGCTTCAGATCAAGATGTCTTTTCAGTAGATCAAGTTGATTCAGATGAACATGTTCAATATACTCAAAAAGATTTAAGTGACTTTATTGAACAAAGAGTCGAAGATATATTCTTTGAAGTCTTTGATGTTTTACAAGAACTAGGACTTACAAAAGTAAACGGAGGATTTGTAGTTACTGGCGGATCTGCAAATTTACTAGGTGTAAAAGAATTACTACAAGATATGGTTAGTGAAAAAGTGAGAATTCATACACCGTCACAAATGGGTATCAGAAAACCGGAATTTTCTTCTGCTATTTCTACAATTTCTAGTAGTATCGCTTTTGACGAGTTATTAGATTATGTTACAATTAGTTATCAAGATAATGAAGAATTTGAAGAAGAAGTTATCGAATCTGATAAAGATAGTGAAACAAAATCAAGCGGTTTTGATTGGTTTAAGCGTAAATCAAACAAAAAAGAAAATGACGAGGTAGCACCAGAAGCGCCTCGTGAAGAGTCTTATGAAGACCGTGAAAATCATCTAGAAGATGAACAACAAACAGAAGGCAAAGCCAAAGAAGAAAGTAAGTTTAAAAAATTAATGAAATCTCTATTTGAATGATTATTGGCCATAAAGACTAGGAGGAAAATTAAATGTTAGAATTTGAACAAGGATTTAATCATTTAGCCACATTGAAAGTCATCGGTGTAGGTGGCGGCGGAAATAATGCCGTTAACCGTATGATTGACCATGGTATGAATAATGTGGAATTTATTGCTATCAACACTGATGGACAAGCTTTAAACTTATCAAAAGCTGAATCAAAAATTCAAATTGGTGAAAAATTAACACGTGGATTAGGTGCTGGTGCTAATCCTGAAATTGGGAAGAAAGCAGCAGAAGAATCAAGAGAACAAATTGAAGATGCTATCCAAGGTGCTGATATGGTATTCGTAACTGCTGGTATGGGTGGCGGTACTGGAACAGGTGCTGCGCCGGTTGTTGCTAAAATTGCAAAAGAAATGGGTGCTTTAACTGTAGGTGTTGTTACGCGTCCATTCGGTTTCGAAGGTCGTAAGCGCCAAACACAAGCGGCAGCTGGTGTAGAATCTATGAAAGCAGCAGTGGATACATTAATTGTTATTCCAAATGATCGCTTATTAGATATCGTTGACAAATCTACGCCGATGATGGAAGCATTTAAAGAAGCGGATAATGTATTACGTCAAGGTGTACAAGGTATTTCAGATTTAATTGCAGTATCAGGTGAAGTGAACTTAGACTTTGCAGACGTTAAAACAATTATGTCTAATCAAGGTTCTGCGTTAATGGGTATCGGTGTGTCATCTGGTGAAAACAGAGCAGTCGAAGCCGCTAAAAAAGCAATTTCTTCTCCATTATTAGAAACATCAATTGTAGGTGCTCAAGGTGTACTTATGAACATTACAGGTGGAGAATCACTGTCTTTATTTGAAGCGCAAGAAGCAGCTGATATTGTTCAAGATGCTGCAGATGAAGATGTGAATATGATTTTCGGTACAGTTATTAACCCAGAGCTCCAAGATGAAATTGTAGTTACTGTTATCGCAACTGGTTTTGAAGATAAACCTTCTTCACAAGGTCGTAAAGCTACAAGTACTGGTTTTGGTTCAAGTGTAAATAGTAGTTCTAATCATCAATCTGGTGCTAGTGCTAAAGAAGATTCATTCTCTGCACACACTTCTCATTCACAATCAAGTGAAAGTGTAAGTGAAAGAAGCCACACTACTAAAGATGATGATATTCCTAGCTTTATTAGAAATAGAGAAGAAAGACGTTCTAGAAGAACTAGACGCTAATCGTCAGTATATATAATCACTGTATTTTAAATAGCCTGAGACATTTTATAGTCTCAGGCATTTTTTTCGTGTTGGAGTATCTAACTAACCTGAAAACCTATTTAAATCAATGTTTAACTAAATTTTTCTGTTTTGAAGGATAAGACAACACTTTATATAAATTTTTGCTGCTAATTCTCAAAATAACATTCATATATCGATAGAACTATTAATATAAATAATTAATGTATTTATTATCTTATGTGCATCATTTAGGTAACCATTGCAAGTTAGTAATTGATACAAGTTTAAATAAATTTAAGTATGATATATAATTGTTTTATAATTGGTTACTTAATACTTAGATTATTTGTAGAACATTTCGATTTGAAATTAAGTGTACAGTGGAATGTATATATAGGGGTGGTGAAATATTTTGAAAGAGAGATTTATTAAGAAAACTCATTATTTAGACTATCAATTTGATGAGCATACTGATATTAAGTTAGGTTTCACTACTCGAGAAAATGGTTTAAGTCCTTATCCTAATCATAGTTTTAATATGGCGAGATATATCAGCGACAGTGCACATCATATTACACATCATCAAGATATCTTAGCGAATCTTATTGGTTATCCAAGAGATGAATGGGTTTTTCCTATACAAACACATGATAATCGCATCGTTGAAGTTACAAGTGAACATAAAGGAACAAATATTGATAAACTAACTGATGATTTACATGGCATAGATGGAATGTATACTTTCGATTCTCACATTCTCCTTACTATGTGTTATGCGGATTGTGTACCGGTATATTTTTATAGTGAATCACATGGCTATATTGGATTAGCACATGCAGGTTGGCGAGGAACATATGGTCAAATAGTAAAAGAAATGCTAAAAAAAGTGGATTTTGATTATGAAGACTTAAAGATTGTAATCGGTCCAGCAACTTCAAATTCTTATGAAATCAATGATGATATAAAAAATAAATTTGAGGAATTAACCATTGATTCAACTTTATATATTGAGAGCAGAGGCAAAAATAAACATGGTATTGATTTAAAAAAGGCTAACGCACTTCTTCTAGAAGAAGCTGGAGTTCCATCAAAAAACATATACATTACCGAATATTCAACTTCAGAAAACTTAGATTTATTCTTTTCATATCGTGTTGAAAAAGGACAGACGGGACGTATGTTAGCATTTATTGGACGAAAGTAAAGTGTATAAAGTAGGTGAATAATTTATGGATGTTAAAGAGAATCTTGCTAAGATTGAAACGGAAATTGATGCAAGCGTTAAAAAAAGTGCCCATTCAGCACAACCTCACGTGATTGCAGTAACAAAATATGTTACAATAGAGCGAGCTAGAGAAGCATATAAAGCAGGAATAAGACATTTCGGTGAAAATCGATTAGATGGATTCAAAGAGAAGAAAGAATCTCTACCAAGCGATATTAAATTACATTTCATTGGTTCTTTACAATCAAGGAAAGTTAAAGATATTATAAATGAAGTCGATTATTTTCATGCTTTAGATCGTTTGAGTCTAGCTAAGGAGATTAATAAAAGAGCAAATCATGTTATAAAATGTTTCTTACAAGTAAATGTTTCTGGAGAAAAATCTAAACATGGCATAGCTCTTGAAGAAGTGAATCAATTTATAAATCAAATCAAAGAATACGAAAATATCCAAATTATTGGATTAATGACGATGGCACCATTGACTGATGATCTATCGTACATAAAAAATTTATTTAAAGAGTTAAGACATAAAAGAAATGAAATACAACAATTCAATTTAGCACATGCGCCTTGTACAGAATTATCTATGGGAATGAGTAATGATTATCAAATGGCAGTCGAAGAAGGTGCAACCTTTGTCAGAATTGGGACTAAACTTGTAGGAGAATAGGAGTGAGCCCCCCTTGGCTTTAAAGGATTTATTTAATAATTTTTTTGTAGTTGAAGAAGAAGAGGAAGTTGAAGGACCTGAAGAGCGAGAATCTTCTAGATCACGTGAACGTGTTCAAGAGCGCGAAGATTACAATCGTAATGAGAATCAAGCGACACCACAAACTTTTAACAATAAGCAACAAGCGATTAAATCTGTACCTCAAAAGAACACTTTGAGATCGAATACAACTTCTGAAGAAAGGAATTATCGTATGAATAATAATTCAAAAAATAATTCTAGAAACGTTGTAACAATGAATCAAGCATCACAATCATATACTGCTCAGGAAAGTTCAAAAATGTGTCTGTTTGAACCACGTGTCTTTTCAGATACTCAAGATATTGCCGACGAATTAAAAAATAGACGTGCAACTTTAGTAAATTTACAACGCATTGATCAAGTATCAGCAAAGCGTATTATTGATTTTTTAAGTGGTACGGTATACGCAATTGGTGGAGATATTCAGCGCGTGGGTACTGATATTTTCTTATGCACACCTGATAATGTTGAAGTAGCCGGCAGTATAACTGATCACATCGAGAATATGGAGCAACATTACGAATAAGGAGTTCAGCTATGGATATTGGTTTGCTAAGTACAATTTTCCGATTTATTATATTTTTAGTTCAAATATATTATTTTGGAATGATTATATATTTCTTTACTTCTTGGGTTCCGAGTATAAGAGAGTCTAAGTTTGGAGAATTTTTAGGAAAGTTATATGAACCTTTCTTAGAACCTTTCCGTAAAATTATTCCTCCTATTGGCTTTATAGACATTTCTTCTATCGCGGCAATCTTCGTTCTAGTTTTATTCCAAAGTGGTTTAGTAAAAATATTTAATTTAATTCTTGCATATTTATCTTAAAATATGACACGCACTAACTTTATATTATTCAACATAACGAGGCAAAGTAGCTAGACTTTGACCTCGTTTTATCATATAACTTATTGTTGACAGTATTATAGTCGTAGTGTTTTTAAAAATTTTTCAACATAAAAGGAGTAGATAACCATCGATATATATCAGCATTTTAGAAAGGAAGAACAAGATGCTATCGATCAATTCATCGATAAATGTAAGCAGGCTGATGCTAATTATGCTCCGGTTCTAACCCATTTCTTGGACCCGCGAGGCCAATATATACTTGAGGTCATTACGCGTAGTTATCAAGATTTACATGTCACATTTTTTGGTGGACCACATGCAGAAAGGAAACGTGCAATCATCGCACCATTATATTTTAAGCCACAGCCTGAGGACTTTGAACTGACTTTATTTGAACTTCAATATCCTAAGAAATTTGTAACAATACAACATCAGCACGTTCTTGGAACACTCATGTCACTGGGAATACAAAGAGATCAACTCGGTGATATTATAGTTGGAGAAGATATACAGTTTGTTTTGACAAAACAATTAGAATCATATATTATATCTGAACTAACGCGTATTAAGGGAGCCACAGTTAAACTTAATTCTATTCCTACTGAAGATATGATACAATCAGAAGAGAATTGGAAAGTTCATAGTACAACTGTGAGCGCTTTGAGATTAGATGTAGTTTTGAAAGAGATAATTCATAAATCTCGAAATATTGCACAACAATTAATTATAAAAAAAAGAGTCAAAGTTAACCATACTGTAATAGATTCTACAGATTTTCAATTAGAGCAGAATGATTTATTGTCAATTCAAGGTTATGGTAGAGCTCAAATTGTTGAAATAGGTGGAAAAACGAAAAAGAACAAGTTACACATTCATTATCAAACACTATTTAAATAGCTATTAATCAAGGAGGATTATCATGCCTTTTACACCAAGTGAGATTAAGAATAAAGAATTTACACGAGTAAAAAATGGTTTAGAACCTACAGAAGTTGCAAATTACTTAGAGCAACTAAGTAATGAAATCGAACGTTTAAAAGAAGATAAAAAGCAACTTGAAAAAGTCATTGAAGATAGAGATTCCAATATTAAATCATATAAAGATGTTCACCAATCAGTAAGTGATGCACTTATTCAAGCACAAAAAGTAGGAGAAGAGACAAAACAAGCAGCAACTAAAGAAGCTGAAGCCGTTTTATCAAAAGCACAAGTACAAGCTGACAGTATTGTGAATGATGCAATTGAAAAAGCACGTCGTCTAGCTTTCCAAACTGAAGACATGAAACGACAATCTAAAGTTTTCCGCTCTCGTTTTCGTATGCTTGTTGAAGCACAACTTGACTTACTCAAAAGTGAAGATTGGGATTACTTACTCAATTATGATTTAGACGCCGAGCAAGTGACATTAGAAGATATTCATCATCTTAATGAAAATGATTTGACACCTGAAGAACGTGCAATGAAACAAAAGCAAAATCAAGAATTATCGGCTAATCAACCTTCTACATCAAGTTCAGAATCTGTGAGTCAATCAAATACAAATAGCGAATCATCACAATCAACATCAAATAATTAAAAACGAATCACAAATTAACCATTTGATGTAAAAATAAAGAAGAAATTTCATTGTTTATTAAAAATGCATTTTCTAAATAACAATTTATTGATATGATATAAAGACAGACGCGTAAGAAACAGTGAACATAGTACAGCGAGCTAGGAATGGTGTGAGCCTAGCATATTGTTTGTTTCTTATATCACTGGCTTTTCAATTTTATAAATATTCTTAAGAGAACTCTAAGTTGAGTTAAGTAGGGTGGTACCGCGGATTAACCGTCCCTTTTAATTGAACTTAGAGTTCTTTTTTATCATTACAAGGAGTGAATATAATGAATTACAAAGATACCCTATTAATGCCGAAAACTGATTTTCCTATGAGAGGTGGCTTACCAAATAAAGAACCTCAAATTCAAGAAATGTGGGATAATGATGACCAATATCGCAAAGCGTTAGAAAAAAATAAAAATAATCCATCATTCATTTTGCATGACGGACCACCATATGCTAATGGTAATTTACATATGGGACATGCATTAAATAAAATCATAAAGGATTTTATTGTTCGTTATAAAACAATGCAAGGTTTTTATGCACCGTATGTGCCGGGTTGGGATACTCATGGTTTACCAATTGAACAGGCTTTAACTAAAAAAGGCGTTGATCGCAAAAAAATGTCAGTTGCAGAATTTAGAGAGAAATGTAAAGAATTTGCATTAAAACAAATCGACATTCAAAAGAAAGATTTTAAGCGCCTTGGTGTACGTGGTGATTTTAATAATCCTTACATTACATTAACACCTGAATATGAAGCCGCACAAATAAGATTATTTGGAGAAATGGCAGATAAAGGTTTGATTTATAAAGGAAAAAAACCTGTGTATTGGTCACCTTCAAGTGAATCATCACTTGCAGAAGCTGAGATAGAATATCATGACAAACGTTCTGCATCAATTTACGTTGCTTTTGACGTAAAAGACAGTAAAGGTAAAGTTGATTCTGATGCACAATTTATTATTTGGACAACTACACCATGGACAATTCCATCAAATGTCGCAATTACAGTTCATCCAGAGCTAAAATATGGTCAGTATAATGTTGATGGACATAAATACATTGTTGCCCAAGCATTATCAGAAGAAGTCGCAGAAGCATTAGGTTGGGATAAAGATTCTATACAATTAGAGAAAGAATTCACAGGTAAAGAATTGGAATTTGTAGAGGCACAACATCCATTCCTAGATCGTGTATCGTTAGTAATTAATGGTGAACATGTTACGACAGACGCTGGTACGGGATGTGTCCATACAGCTCCCGGTCACGGGGAAGATGACTATATTGTAGGTCAAAAATATGATTTACCAGTAATTAGTCCTTTAAATGATAAAGGTGTATTCACTGAAGAAGGTGGACCATTTGAAGGAATGTTCTACGACAAAGCAAACAAAGCCGTAACCGATCTTTTAAAAGAAAAAGACGCACTACTTAAACTTGACTTTATTACACATAGTTATCCTCATGATTGGCGTACGAAAAAACCTGTTATCTTTAGAGCTACACCACAATGGTTTGCTTCCATTAATAAAGTAAGACAGGATATTCTTGATGCAATTGAAGACACGAACTTTAAAGTAGACTGGGGTAAAACACGAATTTACAATATGATTCGTGATCGTGGCGAATGGGTAATTTCTCGTCAACGTGTATGGGGTGTTCCTTTACCGGTATTTTATGCTGAAAATGGCGATATCATTATGACTAAAGAGACAGTAAATCACGTTGCAGATTTATTTGAAAAACACGGTTCAAATATTTGGTTTGAAAAAGAAGCTAAAGAATTACTTCCTGAAGGATTTAGTCATCCTGGAAGCCCTAACGGTGAATTTACTAAAGAAACTGATATTATGGATGTTTGGTTTGATTCTGGTTCATCACACCGTGGTGTATTAGAAACGAGACCTGAACTTTCATTCCCAGCAGACCTTTATTTTGAGGGTAGTGATCAGTACCGCGGTTGGTTTAACTCTTCAATTACAACTGCTGTAGCTACACGTGGTCAAGCACCATATAAATTCTTGTTATCACATGGCTTCGTCATGGACGGTGAAGGTAAGAAGATGAGTAAGTCATTAGGTAACGTTATAGTTCCTGATCAAGTTGTTAAACAAAAAGGCGCTGATATTGCACGTTTATGGGTAAGCAGTACTGATTACCTTTCTGATGTGCGTATTTCCGATGAAATTCTTAAACAAACGTCTGATGTATATCGTAAAATTCGAAACACTTTAAGATTTATGTTAGGTAATATTAACGATTTCAATCCTGAAACGGATAGTATTGCTGAAACAAATCTACTTGAAGTAGATCGCTATTTACTAAATCGTTTACGTGAATTCACTGCGAGTACGATTAATAACTATGAGAATTTTGATTATTTGAATATTTATCAAGAAGTTCAAAACTTTATCAATGTTGAACTAAGTAACTTCTATTTAGATTACGGTAAAGATATACTTTATATTGAGAAAAAAGATTCTCATAAACGCCGTAGCATGCAAACCGTTTTATATCAAATACTTGTTGACATGACTAAATTACTAGCACCAATTTTAGTGCATACAGCTGAAGAGGTTTGGTCTCATACACCTCATGTAAAAGAAGAAAGTGTACACCTTTCAGATATGCCTAAAGTTGTTGATGTAGACGAAGAATTGTTAGAAAAATGGAATACATTTATGAATTTACGTGATGATGTTAATCGTGCATTAGAACAAGCACGTAATGAAAAAGTAATTGGTAAGTCATTAGAAGCTAAAGTGGTTATTGGAAGCAATGAATCATTTAATACAGCGGAATTTTTACAACAATTTAATGACTTACAACAATTATTCATCGTTTCACAAGTTGAAGTTAAAGATAAAGTGAATGATGGTGTATCATATCAATATGGAGATATCCATATTAAACATGCTGAAGGCGAAAAATGTGAAAGATGCTGGAACTATACAGAAGAATTAGGTTCAGTAGGTGAACTTGAACATTTATGCCCTCGATGTCAAGAAGTAGTAAAAACTTTGGTATAATAAAACGTATTTACAAGTGAGCGTGTATTTCAAGAAAATAAATTTTAAATGATTGTTTAAATACTATAAGAAAGCCCAAAATGAAATTCATTTTGGGCTTATTTTATAGTTATTATTGTGAAGTTATAAGATTTCAAATAAAGAAATTTCACTAGCTTTTTAAAGGTAAGTTGATAAAGCAGACTTTTCTATTTAATGTTTGATTTTAATGAACTTGAACAAGTTTCGTAAATTCACATTCATTACATCTTTTGTCATAGAATATTTTTCTCATTATAAGCACAGTGATTGTATTGAATCTTCAGGCATAAAATGATAACAATATTAATAAGGTATAAATCAATCATTTGAGTTCAATTTAATTTTTAGTCATAATATATAAAATACAAAGTGTTGGATAGTGTAGTAATTGTTCACATTACTGATTGAACTCATTA
>NODE_3_length_41182_cov_0.193838
ACTTTAGGTTCCCCCTAAGGGTTCCCAAGGTCCCACCTAAGGTTTAACCGAAGGTTAAGGGTGGCCTATGGTTACTTTGAGTGAACTGGAGGGTACCGGGGGGGGATAACCAAAAGTGTAAACTGTGAGATGTACACTCAGAACTTTATGCAATATTCTTAAAGGTAACCTCAGGTAGTCCTCAGGTCAGTGCATAGACCCGTAGGTAGACCCAGTGAATCACCTAAGGTTAACTTTAAGTATTGACTATAGAGGGATGGAGTGGTGTATGCTGATAAGCATCACTACGGAATCCCTAGCGCGTCAGGAAGACCCTAATCGCTACAAGTGAGTAGAGAGCACACGAGAGTCTCCAGTCCACTGAGTTGCTGCTGAGTAACCAGTGAAGCCCCAAGGGCACCAGCAAGTACCAGCAGAAATCGCCAAGTAGTCCTATGGCGCAGTAAGGTTAACAGTAAGCGCATAGGTCCTCCTTGTGTTAGCTCTTAGTGTCTTATAGTTAGAGGGTGATATTATCATCACTACCCTCTCTCATAGAGTAGACCTGTAGTGCATAACTATATGAATGAAACTTTAAGTAGTCTTATAGTAAGTCTTTAGGGGTCTCTCCCTATAGTGCTACCTAATTCCAAGTGTCTGTTATGCCTGAAGTTTTCCTGAAGTGGCCTTCCGTGGCCTAATGAATCCTTATGCACAATCCCTGCATAATCACCATGCGATGAACATAGTGTCATCCCCATCGTCTTCCCATCGGATGTCCACACCGTTGCTACTGGTGGCCCGGAACTGGGAGATGTTACTCAGGGGCTTCTCCATGTGGTGCTCCAAGAACTCCTGAAGTACCTCAGCCTCTATCTTCACAGCGTCCTGCTGCATCGTAGAGCGTAGGAACTCGACACCCAATGCTAACGCATCAAGTCGGTCATCGTGTGCCACAGCGCCCTTCTCACGGCTCATACGGGTCATCTGGTAGAACAGGCTGTACTTCAGAGCGTGCTTACCGTCTGCATCACGTGCCGTCTGGTAGTCCTGTCGGATGACCTCGTCACGGATGACCAAGCGGTGACTTGCCAGTACAGGCTCAAGAGTATCGCAGATGCGTACCTCTTTCATGCCACGAGCACGAATCTCTTCGAGTTGCGCTGGGTGATGCTTCAGGAGAACAGGCTGGAACACGTTACCGAACATACCGTCACCGAAGTTACTCTCGAAGACCACAGTCTGCACCTGCCACTGTTTGGCTTTCTTAGCGAGGAACTCAAGGGACTTCTCTTCGTAACCGCGAGTACCACCAGCGTCCATCAAGTAGATGTAACCGTTGAGGGTGTACAGTACGCACCAGCCAGTCTCATCCTTACCGCGACCACTCGGGTCAATGACCAGAATCTTACCCTGATACGCGCCAGTGTTACTTGAGGCTGTATGGAAGGAGTAAATCTCGTCACCCTTCATGCCCACGTTGGGAAGCTCCTCATTGCGGTTCTGACGGTTCGGCAACCACTGGTAATGCATTGGGGCCTTGTCAGCCTGTAGACCGCACACGATAGCGTCACGGAGGCGTAGCGGGTACTTCTCGGCATCACTGAGGTTCGGGTTGAGCATGAACTGAAGCGTATAGCCAGCCTTGCCGTATTCCACCTCACGTTCCTGAAGGTCCATGGAGTCGAAGCGCACCGGGTCAGTGGGTTGACTGCTGAGACCCTCTTTGTCCTCATCGTACTCACTGCGAAGCATTGGGGCCAGACGGTCGCCATAGTACAGGTCTTCCTCTTTGGAGCGAGGATACTGTGCAGGCCAGATAATCGTCGAGTACCCACGGTTGTCCTCAAGTTCCTTGTAGAGCGTCATCTCGGTCTGAGGAGTACCCAGATAGATAACACGGCTAGTCGGTAGAGGTTTCAACAGTGCGGCGAACTCCTGAACCAACGTCCAGAGTTTCTCACGAGCACCTTGGGTTGCAGAGTTACCGGGAATCTCCACGTCATCCGCAATGATGATATCGGCACGACTACCCGTAAGCTGGCCCGTAATACCCACAGACTTAACTGACGGGCTGTGGTCAGGCTTGGCAGGACCTACATCGAAGCTAATCACGGAGTCACGCTGACCGGGGCGAGGCTTAAGCTCACTCAGGAAAGGCAACAAGTCGATGATGTTCTTGATGAAGATGGAGTTAGCGTCCGCACGTTCCTTTGAGGCCGAGACAATCAGTATCTTTAACTGAGGGTCACGCCATAGGGTCCACACTACGAACGCACACGTGATGAACGACTTCCCGATACCACGGAAAGCCTGAAGGATAAACTTCTTGTTCTTTGGGTTTGCCAGACACTTGGCCATGTCGATTTGACACTTGGTTGGTTCCGGCAGGTTCAGGGCCTTCCAGAGCACGAAGAGAAAGGCGACAAAGTCACCCTTAAGTTGCGCAATGATTAAGGCGTTCTTGGCTTGCTGAGAGTTACTCAATGTTCACCTCCTTTCCGCTGTAGCTTGCGAATAGTGTCCTGTAGGGCCTTCTCTTTGAGGTCGGCCTTCTGGGTTATTGCGATAAGACTTCGAGCAGTTGCTTCGTGTAGTTCGACGGAACCATCAACGAGGCATCGACCGTCTGGTCCTGCGGTGACACTGGTAGGTTTGACTCTGACGCGCAGCCGCTTATTGTCGCTACGCAAATCAGCAATAACCCTATCAGTGCTGCCCTCCAGCCCCTCAAGGTCTGCTTGGTACTTAGCCGATACTGCGTCAATCGCTTTCTGAGTTTCAGCTCTAGCCGTTTGCTTCTTAACGTACTCATTCTGTACTTCCTCCTTCCATTTAGCGTCCGTAGATTGCGAACCCAAGTGCCACCCGAAGGCAAACACCATGATAGCCACAAGATACGGGACGATTCTCTTTGTGAACTCCAGCATAATGCCTCCCGTTGTTTCTCAGATTTCACGTAGGAACGCCTAGCGTAGTGCAATGACATCCATAAAGGCACTACATATAGTAGTACCTTGAGTATATCACTGTAGGGTGAACTTATCGTCATCTGTCAGACCATCAGCGCCCACCTTGGAGTTGTAAGCCTCCAGACCCTCAGCCAGTCCGCCCAAGATGTTAACGTCAGGGGTCAGCTTAGAGATTTGGAACTTATGGCGCTCCAGTAGTTTACCAATGGCGTTGTACAGCTGAGGGGTCCGCTTCTCTGGGTTCTTCAGGTCCATGAGCATCTGCTGAGCCATCTCAGTGTCTAACATTTCAAGGAACTTAATCAGGTCCATATGTTACTCCTTATTAGCTTTCTTCCAGTCAATGATTTTGTCGACTACCTTGGCACCAATCTGAACCACTGTGTAGGCGATTGCCGCGACGTAGAACCACTCGTTGAGTGAGAGACCCCAAAAGAGCCTCGCCACGCCATCAGCCCCAGCGACCCCCGCAATGGGAGCCGCCTTGATAACTTCGTTGTTGAAGTCTAGGGATAACATTTATGCCTCCTTATGAGTGAACCTCTACCATCCAAGAGTGAATGGTGGTAACCTCTCCGGCAACCTGCATACTACAGTCCAGCTGCATCCGCACGCCTACCGCGTTATACGGAACTACATACTGCTGACAGAACTTCTGCCAGTCCCCAGTAGCGCCGTCCGTCTGCGTAGAAGCAATACCAACCACATTATCAGCAGAGTCGTAGAACCTGAGCTGAACACCCACCGAGGGGTTTCCGCGCTTGACGTTGCCTGCAAAGCATATTCTTGTACCACCAACAACCGGGGTCTTTGTCCACAGACTCTTCGGACCATTAATGGCGAGGGCGCTCCCAAACAAGGTGTTAGACACAGGGAACTCATCAGAGGAGGACACCGTGCCGCTGCCAGTGTTATAAATGGTACCTGTTGTGTACGCCGCCATGTCCATGAACGGTGTCCGCCTGTTTGCTCGGGAGATTATAACCCCACGGTTACCCTTCTCGGATATAACGTTGTTACCGCTTTGGCGTAGGATAGACTGGCCAAGTACCGTGAAGAGTTCCCTACCTCCTAAATCGAATGCCTTACCAGAGTTGAAGTTACAGTTGGTCACCGTAAGGCAGGCTGGTCTGTTGACGTTTGTGGAGTTGATTCGCCCTATCCGTGTAGGCATTGTTGCTGAATCCCACGTCCAATCGCACCCATCAAGGATAAGGTGGTACCAAGAGTTAGCGGAGTCTATCTCAAAGTCCTGCTGACCACGGCTCTCAAAGTGACACTTAGAGAATCGCATTATGCCACGACCTTGGTCCCATTTAGCGTAAAGCGTCCGGGTCATGAAGTCGAACGAGCAGCCCTCGAACGTTATCTCAATGTTTCCTGCAACGTGGTTGATGCACACATCGTCGAGTGTTGCGTTCTGTCCAAAGAAGTCACACCCTACGAACTGGATGTTCTCACCAGAATCCTCTAAGGCGTTAATGTAAATCTTATTGGTCGTGTTGCGCCAACCACAGTGCTCAAAGCGGTTGAGCCACTGGTTATTGCCGAGGTACACGCCGATGTTGAACCCGTTGAAGTAAAGGTTAGCGAACTTGTTCATCGCCTTCGAGTTATCGGCCACCGAGTCTATCTTGATGCCGTTTACTGTAGGAGGACCGACAAACACGATGCGCTCCATCACCTTCGCGATGTTGTTCCACAGTTTCGTGCCATTATGAACAGTCTTTAGGGTGACCGCATACTCTCCAGCCGGGATACCGCTAACATCAACGATAACGTCACCCATGCCATGTATACTGTAGCGCCGAGGGTTCCATTCGATACCTGTAGACCATTGATAATTACCAGCTGCGATTATTAAGTCCTTACCGCTTGCCTCACATTGTGCGATTGCGGCGTCCTTAGCCAGTGTATCCGTTACGACTGAACCGCTTGGGTACAACACAACGCTATACGATAGGCGCAGCAGGGATGCCTCAGCGGAGTCTACCGCTTCTTGGACAGTGCGCCCATCCCTGAGCACACCAATGGTTGAGCCTTTCGGCTGGTTGAAGTTCGACTTTAACATATCGTCTCCTTAATGAATTAGTTGGGCAGAAGCGTGGCACGTACTTTACGAGAGATTCCGTCCTTGCTGGTAAGTACAACGTTTAACAAATTACCGTCAGGGCTTACGGAGAACGACACCACTACTCCCGAGGCCTCTGTGGTAATCCCTATGCGGGTACTGGTCGAAGCAACGCGTGCATCCCATGCCCTGACACTAATTGACAGCTCGTTCTGGAATATCAGAGGGACCATCAGGTGCTCATCTCGGCCGTCCGGCAGACGAGTCTCCACAAGTAGTGTGCGCAGCGGGTGCGTCTCGTACTGGTCTGGAGGGGTAGTGCCAACAGCTAAGGTCAAAGTTGAGCCTGCACCATCCTGAAGATTTCCACGATTGAACCCTGTACAGGCGCGACCGTCAATAATCAGGGACTTACCAACGTTCACAGTAGTGGTGAACCCAAGGCACCCTGTGACTACTAGGTTAGCCCGCCCCTTCTCATTGTGACTCTTGGTGCGATAACCAGACAGGTCCGAACCTGCGGCAATGAAGGTACCTCCGCCACTACCCAAAGTGGACAGTAGGAAACTTGGAGTAACTACGCCACCATCCCCTGAGTCATTCGCTCCGACTGCTGTACGGCACCCATTGAGCACAATGATGCCAGAGTCAATAATCACAAAGTTTGCAGAGTAGTCTGTACCTAGGTCTTGGTTTGCCCCAGAGCGCCGCACAACGACACCGTTGAGGTACCAACTCGCAGACCCGGAGGCAACCACACCACCGCGACCTGCCCTGTCGCAAAGTTCTCCGATGATGATGTTCTCCACCGCGTTAAAGGCGAAGTAGTTATCCCCATTGTTCCACTCGTTTCGGCACCCAATGAATGCGTTATTGTTGGCTCCTGACTGGAGGTTCACACCCCTGTTGTTCGCATTGAACACACACCCAATGAAACTTGAATCAATCGGGTTTCGTACCGCATCGTTACAGTTGGTGACTGAAACCCTGAAGCAGAATAGGGTACCAACATATTTTGACCAGCCCAGACCGTAGTTGAAACTGTATATTCCACAACCTTCAATTCGCGTCCCATTGAACTGCTCAGAGGAGTTCGGAGAGTACAGGAGTTGGGTGGTCCGGTCGCGGCCATCGAAGTTCAAGTCACGCAGCGTCATTCTCTTCGCACCATAGAACGGAGCTGGTGCCCCGCTGTTTACGCGGATTGTCGACATGGTGTCGTTGAGCGACGCTTGGTTGGCGTAGGTGTATGGCTTCCAAGATAAACCACGTAGTCGCATGCCGATGGGGAATTGCACCATGTTAGCTGGTACAGAAGACCCAAGCCCATATGTCCCTCTTACCACAGGGAACAGGAGCGCTCTCTCCCCGGCACTAACAGCCGCCTTGAGGGCATAGTTGACATCGACAGTACCTGTGGTCGTCATGATGGCAGCCACGTCGGTTTCGTTCATGTACTCTAAGATTGATGTCTCACGGTACGCTAATACGTCTTCTGTACGGCCTAATCTGGCATCAATGCGATTGAGGACGTCTTGAACTGTGGTACCGTCCTTAGTCCCTACACTAGTGGCGCCTGTGGTACCGGCAAGTAAGGACTCAAGCGGAATGTGGGACTCAGTGGTCATTGCCATAAGAAAATCCCCAGCCACCAGTGGACGGGTCAACGTTATCGTCTGGGTACTGGCGTCGAAGTCGTAGTGGTATCCAACTTCTTGACGGTCGCCATTAATCTCAATGTAGGGAACCGCGAACACGTCTGTCGGCTTGTTAATAACAATGGCTGTTTCACCACCCATGGCCGACCCTGAGTTATACACCCAAGATACCCCACGAACCAGAGCTGAGTCGTCTGCGAACTTCTCAAGGTACTTGTAGAAGTCTTGCTTTTCGGCCTTGACTTCTGAGAGGATTCCACCAGCCTCGCCCAAAGTCGTGTCCAGCTGGTTCTTATTGATTGCATCTGTGTCGTCAACTCCCGGAGCCAGTCGCACGATTCTACGATTACGGGCATCTAGGTTACCTGCGTCATCCTGTGGCATGGCCATAAGCGCCGCATCACGAGCTTCCTCTGCGATATGCGCCGACTGTATTTGAGATACGTTAAGGTCAGCAGCCCGGAGCACAGAGCCATCACTGAAGTCTACGATGCGTTCCGACGCGGAAGTTAATCGACGGATTTCCACACGGTCGAACCCAGTAGTCGCAACAAGGAGCTTCACTCTGGTCTTAGACACATAGCGGTACTCAGTGATGTTGCTCAGCAGTCTTCGATTGTCGTCTGACACCAACGACACACGGACAAACTTGCGGGACAGGTAGTCGAACGGGATGTCGAACTCAGTGGCCCCTACTGGGTACTGAATGACTGTTTTAATGTCTTGGTCCATTGTGACCTCCTTTAGTTGAATGAGAAGGGAAACCGTCGGGTCTCCCTATAGTGTGTCCTAATTAGTTAGGCTTCGGCTGTTGCTTGATGGTGACCCCGTTAGCCTCATAGATTTTCATGATGAGCTGCTGGGTCAGCGGGTCGTTCGGAACAAGCTCCTTGGTGGAGTTCATCAGGCCAGTCATGTAGTCACGCTCAGTCGGCTTGTTAGGTGCCGTAGCAACACCATAAGCGTTCTTGGCGGTCGCAATGACGTTCCCTACGTAACCCAGAGCTGGGACCTGAGACCCTAAGTTGCCCGCAAGGTTGCTCGACTCGGCTCGACCTTTGGACGCTCCATCTTTCTTCTGGAACTGTTCCTCCTTAGGTAAGATGGTGGAGCGCAGCATGTTAGCGTCTTGGAACCCAGCGGCACCAGCAATCATAGAGGCGATGGACAGCGGGGCACCAGTGTGGGAACTTCGAGTCAACGCTGCATATCCAAGCATGGTCGGGTTCAAGGCTTTCTTCAGGTAGTCCTTACGCTGAGACTCTTGGAGACCGTAAGCCTTCACGTGAGCCTGCATCGCAAAGTAAGTCCCGGCGATACCTAGAGACAACACGTGGGTCAACGCCATGTCGATAGCGCGGTTGTTCTTGTAGCCCTCGTAGAAGGACCGAATGAACTTAGCGTTGAGCGACTTGATGGTGAAGTTCTTGAACTGCATAGCCATCTTGACACCAGCACCGTACGCCTTGGAGTCCTGCTGGGATACCTTATGAGGTCGCAGCATGGTCTCGTCGGCAACCTTATCAGCAAGACGCCACAGGTCCATCGCTCTCGGGTCCTGACTGAAAGCCTTCTTGTCCTTGATGGTGAATTGTCCGTTAGCGTCACGAGTCGCGTGGTCGACAAAGAGTTGCTTGATTCCCTTCCACTGCTCAGGACTGATAGAGGCAGCTTTGAGGAAGTTCTCTTTGCCAAACTTGGAACCCTTACCGCCTAGGGCTGCACCAGCCACATCACCGAGCACACCCTGACGGGCAGTGTCCAGAATGTAGTTAGCCGTACCATTCAGCATCTTGGTCCAAGGAGAACGCGCTGACAGCTCCTGAGTACCGAACTTGATGGTACCAATGACAGACGCCATGGCTCCACTGGTATCGGAAGCCTCACGGATTCGCTGCACGATGTCCTCACGCCCCGGACGGATTAACTGGTCGAGTTCCTTACCGAACAGCGCCCCGTGGAGTTCACGGAGTTCACTACCGGACACAGGAGAGGTTCTGGTGGCTAGGTCACGCAACGTTGGGATACCGTGTAGCATCGCTTTGACGTTACCTTTGGCCAACATCCCCGCAATCTCTGTGAGGTTCTGCGGACCCATGTAGAAGTTCTTAGCGAAGAACGCTAGGTCATTAAGGGTGCGCATAGCCGTCTCAAAGGCTGTGTCGTTGTTACGGCGAGCACGTCCAGTGAGAATCTTAACGGTGTCCTTCAGTGCTTCCACCTCGCCCTTCAGCTGGCCCTTACGTTCGGCCTTCTTGTCCAGCGCCATGATTTCGTCCTTGAGCTGCTTCGTGGTCTTACCGCTGCCGCCCATGATGGAGATATCACCGTTAACTCGACGGTCGTACGCTGGGATAATCCGTGCCATGTCGAAGTCCCTCAGGTCGTTGACACTGAATGTGGACCCATCCGGCAAGGTAACCGGGAGGTCGCTGTCGAACATGTTACGGGCCTCAAGGAACGAGTTGTTCTCGATACCGACCAGACCTGTGATGTTGTCGTCGATGACACTGGATGCCGTGAAGTCCTCAGTGTGGCTGATACCGTACGCCTTATCCATGGCGTGCTTCTGGACCACCTCAGGTGTCACTTGGTCAACCGACTTGTAGCCGTTGAGTTCCATAAGGTACTCGTCGACACGTGCCTTGACCTCAGGTCGCACTCGGTAACTGGTAAGCCAGCTCTGAGCGATTGCCTGTTGGAGTCCTTCAGGTCCACCCAGCTTCTGAATCATCAGCTCCTTAGCACCCCTGTCGTACACGTTAGGCACGTAGGTACCCTTGTGTCGACTACCGGGGAAGATGCTCACTGCGTTAGCGTTGCCGAAGATACCCGGCTGTTCCATCAGTTCACGCTTGGTGTCGAAGTGCTCTTTCAGCAGGTCCATCACCTCGCGTTCACCTTTGGTCAAATCAGCCTGTAACTCTGGACGCTCAATCGCCAAGGCAGCACGCTTGTAGACTTCCTGACGGATGGCTCTGCGTGACATCTTCTGCTCACCCACGGAGAACTCTGGGTCCTTCATGGCACGGTCAACAGCGTCATACAGTTGGTTGTACATCCGCTGGTCAGTCGCATGGAGCCGCTCATGGATGTCCGAAGCTGTCGCACCGAACTTGCCGCTAGACCCTGATTGCATCCCTGTTGGAGAGCGCACGAGGTCCTGAGCGATTGCACGAACACCAGCATCCTTGGACCCTAAGGTCTTCAGGCCAATCTCAGTGAACCCACCGAGTTTGATACCGGGAGCTGCACGCTCTGGGTCAATCTCTGCGAAGTCACGTTGAGTCCTTGGGTTAAGCGGGTTGGTGTCACTCAGGATGGAACCATTGGCAAGAACCACTGCGCCCTCTTCGGTTGGGTGGTCAGCAAACGGAACACCTCTGTGGTCCTGCTCGAACGAGAAGTTCTCTGGAGGTAGTGTCGAGGTGTCGTGACCACCAGTGTTGATGGCAGTCTCTCGCGCTTCCATACGGAGTGCTGGACCAGCAAACTCATTCACGGACTCGACGCCACGTGCCTTACGGATACCAGCGGCCACAGCGTCACTGAGGGCAGACATACCAGCACCAAACAGTAACCCACCAAGTGCCGCATCGGCGTAGTGAGCTTCGCCACCAGCGACTGACGTACGGATACCTTCAGAGGCAACACTGAGCGCTCCAGCCTGTGCACCTACTCGCAGGGCCTTATTGACCACCTTGAGTCCCTTCCCGGCCACACCGACCAGCGGTACATAACTGAGTGGGTCTACACCAGCACCAACGATACCAGCAGCGAGTTTCGCCCCAGTACCAGCCTCAGCGGCCCGTTGGTCAGCCTCGAAGTTATCCTTGGCCAGTTTGATGAGCGCATCCCAGTTCTCGCCGTCACCACCAGTCACCACACCGTAGTAACTCGGAGGTAACCCGGAGTCGCGCAGCTTCTGTAAGTCTTCCTTGGAGGGGACGTAAGAGTTCCAGCGAGTCGGGGTCATCGTATCCTTGAACACATCGTACCCATCGTCAGCTCGCGCAGCACGGAAAGCAACACCTAATGTGGAGTTCTGAATCTGAGCTCCAGCAGCGTCCCCGAACCCGAAGAATGTAGACCGAGAGTTGTACTCATCGATAGTCGTCCCAGTCTTCTCCCAGAAGTCCTTAGCGTATGGAGTGTTTGGCGCTTCCTGCGCTACACCTTCAACGTCGAACCCATGGGACTCCGGCAGTTCTGTACCTACCTTGCCAGCCTTGGAGATGCCCTTGAAGGCATCCTCTGCGGGAATCCCTTTACCCTTTGGGGTGATGCCACCGAACGCCTCCAGTGCGCCTGAGTTCGGACTCTTGGCCACATCCAGCAGCTTGCGCATGTAGTTACGACCTTCCTCCGAGATAGACCCGAAGTCGCCATTGTCATACGCTTGAAGCTGGGGAGCACCCGCTGGGCCTTCCCCTTGGTTGTACGCTAGGGCCGCTTTAAGCTCATCCCCATTGTACTTCTTAACAAGGCTCGCAAGCAGCTTAGCGCCAGCGTCAATGGCTAACTCAGGGTTGTATCGCCCATCGTCGTCACCATCGGTAACGTTAAGGCCCATCGCTCTGGCCGTGTTGCGGGTGAACTGCATGATGCCCTTAGGGCCAGTCTTAGAGACGGCCTTAGGGTTGAAGGATGATTCGTTAAACGATAACTTACGCAGGAGGTCATAGGAGACCCCATGAGAGTCTGCTGCCTTCTGGAAGATGCCATCGTAATCGCTAGGTTTAGACTTATCGTAGCTCATGTTGTCTCCTTAATGGTTATTGATCACCGCCTCCATAGATGAACTTCGGAGTGGCTTTACGTTTCGCACGGACACGCTCACCAGCGGCCTTACGGGCCTGAGTGGCTGCGGAGATAGGTGCGCGTTTGGTTGCTTCCTTCAGTGCCTTCTCTTCGGCTTCCTTAGCCAGTCGCTGCTGCTGTTCCTGATAGGTTCGAGTCAGTAGCTCCTTGTCGTAGCGGATGCGTACAGTACCAGTGGTGTCCATCATGTAGATAGAGTCACCCTGCTGGTACATCGTCAGCTGCTTGTTGGTCACCCAAGGGTTAGCCGCGATGATTCCCTTACGGGCTTCTTCGAGGATGTCTCGACCTTGCTCCCAGCTCTTAGGGTCATCACTGACCTGAAGGATGTTCTTCGGGATAATACCAATGGTATCACCGTCCACGTCGTCACCTTTGAAAGTCACAGTGGATTCCTTGAGGAACTTGTCGACCTGCTGCATCGCCATGTCGCTGTTACCAGTCCGGTACTTAACGCTGTCGTAAATCTTACGGGCCATGCCATCCAGACTAGCCGGAATGCGGGACAGCTCGGGAGACTCTGAGTTGTTCTTCAGGGACGCCCACGCTTTATCATCCTCGTACTGCATCTCTTTGGTGAGACTGCGGCGGGAACGGTCAGCGTCGATGAGAATCTGCGGGTCAATTCCCTGCTTGTCCATCATGTCCATCGTCAGGAACAAATCAGCCTTATCCGGGTACAGTGCGGCGAAGAGGTCCGGGTCGGTGTTACGCATGGTGCGCAGTTTGTTCAACGCCGTGGTGTCCTCCGGTAACTTACCGTTAATCACGGCGGCAGACCATTCAGACCCAGCGTCGGTGACCATCTGGCCCACAACGGTACGGAAGGCTCCACCCTCTGAGTCTGCCCGGAGGTAGCTCAGCTTCATGCGGTCCTTCTGTTGCTCCGTGAGCTGCATCTGGTCAATCTCAGCCAGCTTGCCGTTAGCGTAGTTCACCATGTCACTGTGAGTGAACTCGCCAGTGTTCTCGTTGGTCGGCATGTCCTTGTAGCTGGTGGACACGTACTGACCGTTGATACGCTTGGTGAACTGCTGGTCGATCACCTGATTCTTGTTGATGGTCTTCTGACGCTTGTCCATCTCCTTGGCTGCCGCTTTGGCCTCCTGACGGAAACGGGCCTGCATCTGCTCCTCAGCCTGAATCAAGCGCTCACGCTCTGGGGTCATCTGCTCACCGGGCTGTAGGCGGTCAAGTTCCGCTTTGGCACCCTGAAGCATCTCCCAGCCCTTGCTGGTGTCGTCTTGGTTCAACGCGCTGGTAATACCAAGGCGGAAACCTTCAGACAACTTAGCGTCATTGTCGAACTGAGTCGACTGGGCCTTGACCATCAGGGCGTTCCATTGCTCCTCTCCCATCAGCTCCTTATAGGTCGTGGTCTTCCCATTAAGGGTGACTGGACGGCCCTCAAGGCTCTGGAGGAAGTTGGTAGCACCCGGACGCTGAATGACGTCGTTAAGGGACCCAATGATGACCTGCTGTGCCTGAGCGTCGCTAGGGATACTCCCAGTCTTAATCGCGTTGTCGATGTAGCGTTGGAAGAACTCACCTGACTCTGGACGTGCCAGAACGGCAGGGTCTTTGAGCACTCCTGACAGCTCCACCTTCGAGGCCAGTATGGCACCCTTCTGGGCTTGCTCGCTCAGGAACGTATCGTGCTTACCGTACAACGAGATGTTACGCTCGGTGATGTTCGCGTTGAACCCTCTCTGGAACTCAGCGTCCTCGGGGTTAATCATGAACTGTTCAGCGAACTCATTGGCACCTTCTGTCAACCGCTTGTGGCGATACTCTTCCATCTCAGCACGAGTACGGAACTCACCGTTCTGAACGCGCTGTGCCACTTCGTCGTCAATGAGGAACGCAGCGTTACGGCCAGTCTTGAACCGTAGGGCTTCCATAGCGTACGGGTCATCCTGATACAGCAGGGTACCGTTCTTGATTGCCTCCCGGCGCTGCTCTGGGGTCAACTTACGGATAATCTCATCGGACCGCTCATCGGCCTTGTCCCGTTGACGCTTGTCATAGGCATACGCTGCCTCACCCACCGCAGTACCAAACTTCGCCAAGGACTGCACGAGGTTGGACTGACGGAACCCTTCCTGTTGGATGGTTACTGGGCGATACTGCATAGACGCTGAGCCACCACGGATGCGGGTAGACCCGGCCTGCGGCAGTTGGCTTAATGCTTGTTCTAATTTACTGGCCATTACTTACCTCCTACCTTAGTGCCTTGGGCCTTACTTATTGGTGCCTTGGTGCCCTTACTGTCGAATGCACCAGAAGCATACGCGGATGCACCCTGTGAGGTCATCAGCGCCAGCGGGTCTAGTACCTGCTCCAGCTTAGACTTACCTTTGCCCTCAGCCTTCTGCATGGACTTAACTTGGTCAATAGTCGACTCAGAGTTACCCAGCTGCTGAGCGAACAGTGACGCATAGTCTCGGCGGTAGTTATCGGTGACCGCGTTGGCCTCCCGAATGAACTTGCCCTCTTCGATTCGACTGATACGGTCCATGCTGTTACCCTCAAGGTTTCCCTCTCCGATTGCTGCACGAATTGTACCCATGGCCTGAACCTTATCGAGATTCTTAGCGGTAAGGTCCGCACTAGCTTCTTCCAGCTTCTGCTTCTGCTCAAGGCTGGCGTTAGCGTTCTGAATGTTTGACTCTTTAATCATCTGGGCAGACTGGCGGCGCATCTGGTCATTCTGAAGGCCAATCATCTTGGCTTCATTTCGTGACTGACCGATGGCCTGTACTGCCGTCATTGCAATTGGTATTGCGGCTACCCAACACATTATTCACCTCCTAGGTATCTCAAGGCACCTCGGATGAACTCTGGGTTATCTTCCAGCAGGCCGATTGCCCTATTACAGTTTGCGCATAGGATTCCCCTAATGACACCAGTGGCATGGCAGTGGTCTACGCACATGTACTTCCCACGGTGAGGGACGTTACGTCTGCATATAGCACACACTCCTCCCTGAGCCCTCAGAAGCTCCTCGTACCGAGCGTGGTCGATGCCATAAGCCTTGCGGAGTTTAACATCTCTGTCTGTCTCTGGACGATACCGAGAGTTGACACACTGCTTACACCACGACACTTTCTTGCCTCCACGGCGGTTATGATAATCATCAAGAGGTTTTACCTCGTGACATTTAGTACATTCTTTCACGTTACCTCCTCGTTATGGTGAACAGTTGGAACTTCCCATCCTGAGTGTACTCCTCATGGAATACAGCACCGATGGACTTAAGGAACCGCTTGTGGGGACCGTTTCCGACCCACACGAAGTTCCACAGGGATGGATAAACATTTAATAACGCGTCCCTGTACTCCATGATTCTCTCACGGAACTCCAGCTTGCCAGCCCTGTCGAGTCTCCACACTTGGTCGCTCGTGACGAACCAGCACTGGTCTCCGCAATGTCCACCTATAGCCAAAGGAAAACCATCGTGGTCTAACGTGACACACTCAGTAACCGCTGGGAACGATGGTTCTATACCCATGGCCTGCGCCTCAAGTACGTCATGGTAGGCCGGGATGAATAACTCGAAGTCATTACTTACAGTGTTTCTTATGTACATGCTTTAAGTCCCCTCTTAGTGTGGTCTCCCTATAGTGCTACCTAATTGAGCAACACCACAGGGAGACGTTCAGTTAAATACCGTTAGCGCGTCTCATGTAGTTACCCTCCCAGCCACACCCAATGATTGACACCGGGGAAGCGTTGAAGGAACTCAGGGACACCTTCTGGTACAAGGCGTTGCCAGTCACCGGGAATCGGTACTGACCTGTCGTTGTGGCCTTCTGCCCAAGGCGGAGACCGGTAGCGCCCACCCTAGCGTTGACCAGATAGTTGAACTCACGGTTGCCATTATCAACACTCACAGTGAACGCACCAGTGTCCTGATAGTTCACCCAAGCTCTGCGCAGCTGTAGTCTCCCAGCGTCCTCAGTGGACGTTGTGCCGTCGTTCTGCTCCTGCTTGATGAGGAACCTGCTGAACACATATCGGAAGTCATACAGGAACCCGATTACGATATCCTTGCCAGAAACATCACCACTGATTCGAATGTCTGGTGTTGAATCCCAAGAGTTACCAGTGGGTTCATACTCTGTGATTTTACCGTCGCTCTCACAAATGGCCACCGTACCCTTGGAGAATGAAGCACCGTAGATATCCTTGACGTTGACTACCGTCTGGTTGGTCTCAATGTCGTATGCGGTCTCTGAGATGTGGTACGACCTCTTAGCATCCACATGGAAACGATAAGGCTCAAACGGGAAGTCTGTCGACTCCTTCTTAAAGTCAACAGCCGCTATCCACACGTTGTATCCATTACGCATCAACATGTACATCGTTGAGTTGATACAGTTTGCTGCCATCACCTCCACACCAACCCCGAAGTCCCAGTGGGACCACGACTGCTGGCGAATGTCCTCGTTCATGTACAGGAACTTGTAGATGAATACCTTGCTTGGTGCACCCTTGGTCAGCACGCACGCGAAGTTCTCCGTACCTGACCCGTTGATGCTGTAGACACCATTGGGGATGTAGTTGGGGACGTGTGCTGTCATGTCCTCAGCGTTCTTCACAGAGCTTACATCCTGTACCGCGTAGTAACGCATAATGGACGTGAATGAGCTACGGGGTGCTGCGTAGTAGATGTTCCTACCGATACCATAGGGGCGCGCACGGTCTGACACATCGAACTGGGTAGTCAAGTCCAGCTGTGCCGTCTTAGCGGATAACACTCCGTTTGCCGACAGGACGAACTGCGCCTCATCGGACCATAGCAGCAGATCCTCTGCGAAGCTCACAGCATACTTCAGGACCGACACGCGGTTGTGGCTAACTGCAACATCCAGCGGGTCATCGTCCGTGTAGTTGGCCACTGACGGTGGGTAGAACTCGAAGTATTTACTGGTACGGGACAGCACGATGTTCTCCCCAGAGATAAACCCTAAGCGGTTCCTGAAGAAGAACACATCGGTTATCGTTGAGTTAACAAAGGACGGCTGAGGGTTAGTGTCGTCGTCGCCAGCACGGCGGTCCTTCCACTCGTGGTACCCAAGGTCAAAGTTACCGTCAGCAGCACGGACCAGTGTCCAAGGCATCGTGTGGTACTCAAGGCCAACCGAGATGTTCCAACCAACGGTTTCCTTCCAGACCTTCTGCGAAGCATCATACTTCACGTAATACTGGTCGGCTGTCTTGGAGGTGTCGCCAACAATCTTCACCATGTACCCGTCTGGTGCGTTCAGCGGCAACTTGGAGAAGCTCTGGACGTAGTGGGTCACCGGGTTAATCAGTTGGTCAGCATAACCGTCCCTCGTCTGGAACTCGTCGAGAGTGACACCAGCTGGGGCAATACAGTGGATATATCCAGTCCCTACGTTGAATGTCCACGTTGGGTGGGCCACACGGAGCAGGTCAGCTAGTGCTGCTGCGATGGCCTGTGCGTCAACCTTAGGCGGGTCATCCTTGGCGTTGTCACCGGGGGGGAGCTGGTGACTAACCCACACACCGTTAATGTTCACTTCGAGCTTACGCCCATACTGACCACCACGAACGTTGATGATACCGTCCACGTTATCCCGGAATGTTCCACCGTTGGTCACGTTCTGGTTCTCACGGACCTGTCTGGTGCGGTTCACGATGAACGTGTAGTCGGCCACGGTGACCATCCGTAAGTTGTCCTTAGGGTTATTGACGGTCACATATGAGCGGTCACCTCTGACCTGATACTCATAGCCGGACAGGTCGAATACCCGAACGTCGTTCCCAGTGAACACGGCGTAATACTGCTCGTATTCGTCACGGTTGATGAGGTGAATGTACGGGTCTTCCCCAAGATACCCACGGCCTCCCAAGGACTTGATGAACACCATAGGTGGTCGCTTCTGGAGACCCTCAGTCTCGGAGGACCAACCGTTGACCTGAAGCGTACCCTGCTCTGGGTACCGTAGGATTTCAGGCTGTTGGCTAATGCCTCCCTTGAGGTTCTTGATTGATTGTGATACGAGAGCCATTTGGTCCTCCTTAAGTTTCTGATTAACGACCGATGAGACCCTGAACGTATGCGTCACCGTCAAGCATGTTGTACTGACCGAAGTCCATCTCGTACTCGTTGCAGGCCATCCGCGCTTCCATCTCTTCCTGTGCCAGCGAGTTCTCTACGTCCTCCGCTCCGAAGAACCGAGAGTTGAACTGGCGGCTGGCCTTGGTGACAATCCACTGGCGGAAACATTCGGGCATCTCGTCGTAATCCTGAAGGGTAATCAGGGTCACCGTGATTGGTCCAGAGAAGGTGTCCGTCCCTGTGGACTTATCGTACACCCAGCCACCACGGTTAACGTACTGGCCACCAAGGATGGACAGGTAGGCAGGGCGGAATGGGATAAGCCCAGTGCTGGCATCCGGGGTCAATGTGGCCGACTCGTTGATGTTGAAGGCCCAACCTTTAGACTGAATCTGGCGGTTAATCCTGTTGAGGATTCGACGGGCGTTCGCTACGTCTGCACTACCATCTTCGTCAAGGGTCGTAACCGGGGATTCACCGATAGCTGCGAGCATCTCATTGACTGCATCCAGCTCAGCGGCAGACCCAAAGTAAGCGTCTTGCATGTTCATAATGTAAGCTCCTAACGAAAAAACCCCTCAGAGACCGTGAGTGGTCCCCAAGGGGTTTGGCTTATTGTTCCATCGACTTAAGTGCCTTGTTACGTGCACGTGTGATTGCGGCCTTCTGCTGAGGCGTGAGAGCTACTTCTTCCGGTTCACTCTCAACGGTTGCACTAAAGGCTGCTACTCTTAAGCCGACGCTTTGAAAACCAGCGCACCCGCAGATTCTGGACGCAGACCGCCGTGACCCATCGCGTACTTAGCGATAATCTGGTCAGCCTGATACTCAGCGCGGCGAGCACGTTCCAGAGCGAGGTCTTTCAGCTTAACGGTACCGACAGCGGAACGGTGCTGGAACAGGCCCACAACGTTCTCTTTGTTGACTTTACCGCCAGTTGCCGGGAAGGCGTGCTTCTGGTTGGTCGCTTCTGCGCCTTCGTCCGGGCGGTCATCACCAGCACCACCAGCGGTCAGATGCGGAACCTCGACGACTTCGAAGCCCATCACGTTACGGATAGAACCACGCTCAGGGTCAATCAGAGCCGCATAGTTCGCAGCGTTAGGCATCAGAGCCGCCAGAATCGCAGAGTACACGTCTGGGGTAGTGTAGAACGTACGGTCGTTCGCCGGGACGTAGTTCTTGGTCAGAGCCGCACGAGCAATGGTCAGCTGTGCGATAACCGCTTGGCCCAGTTTAACCGGGTCGGTCAGGTCAGCCTTAGCGCCAACTTCCAGCAGGGACGGTTTGCCCAGACCGGCGATGTTCTCGTTGACGGAATCAGCGAGGTTAACCAGACCAGCCAGCTCGGCCAGAACCGCACCATCAGCTGCCATCGCCAGAGATTCACCAATCTGAGAGGTGTACTCGGAGCGAACGTCATAGTGGTTCATCGCGTCTTCGATATCGTAAATCAGCACGTCAGCGGTCAGCAGGCCATCAATGTTAATGGTCTTCTCGGTGTGCTTGATGTCTTTACGTTTGTCATCCAGAGACTCGCCCGGTTGCAGGTAAGCAGCCTTGGTGCGACCAATCACAGGGAACTGTGCGGACTTACCGGAGCTGATTTGACGCTGCATGTGACGGTTGGTTGTCACAGAGGTACGAGCGAAAGCGGTCAGGACTTCACCGCCGAATACTTTCAGGAATAGCGCCAGCTTGTCTGCTGCGGATTGACCTTTACCTTGGTTAGTACCGAGCTGCTGTCCACCTTGCATGTTAGCCATGTTGAATCTCCTTATGTTGTTTAAAGAATAGAATAGTCATTACGCTGACCAAACGGGCCTATCGTTGCCAAGCTGTTGAGGTACTACTTGAAACGAGGTGATACTCATTGTGTAACTCTAGGGAGAAGTCCCAGCCTTGCATCGGCGCTTGGGTCTCCCTATAGTGCTACCTAATTAAAACTTAGAGTCGATAACCTTCTGTTCCACTTCACGACGATACTTAGAGTCTGTGCGGTAACGTGGGTCTGACATAGCTTTAATCATCTCAGCTTGAGACTCGAAGCCTACAGCCTTGCGGGGAGCAGGTTTCGCTGGGGTAGCGCGCTTGGCAATAGAGCGTTCAGCTTTCTTACCAAAGGTTTTATCACGAGACTGTCCCGCTAGGTTCAGAATCGTCTTCATGGTGGCTACATCACGAGACTCGAAAGCCTTGATGAGCGCCTCAGCACCCTCAGGGTTATTGGTCTTCATGTGACCGTAGACCTGCTGGAATCGCTCACGGCCACCAACGAAGTCCATCACTTTCTCGACGTACTGGTTGACCAGAGCTTCCTGACCCCGAATGTATGCATCGACGAACGCCTTACTGTAGCCAGCCTCGGCCAACTCTCGGTAAGACTCCTCGGACAGACTGTCTTCGTTCTGGTACTCCTGCTGAATACGGGTCACAGCATCCTGTGAGAGACCGCGTTCAATTGCAGTAGCAACCATGTCGTTAAAGCCAGCTTCATGTTCTTCCAGCCGCTGAGAGGCTTCGTTGATGTCAGCCGGAGTTTCACCAATCGGCTTGAACTCTTCAGGTTCACCATCGTCGGTTACTTCCTCCGACTGACTCTCTTCGTCGCCCTGCTGTTCTTCTTCAGAACCCTCTTCACCTTCGGTAGACTCTTCGTTGGAACCGTCAGCGGAGATGCGGACCTGCATACGGCCCTCTTCAGGTTCACCGAACGGGTCCACATCGGAGCCATACGGGTCATCACTGTTGGTGTTCAGCTCGATTGCATCATCGCCATCACGGGCAGCAACATCAAGAGCCAACATGTTTTCTTGGTGCTCCTCCGGTGTACTACCAGTCAGTACAGCACTGTTAACACCAAAGGATGCGTATACGTCTGCGTTAGATTCGCCAGCCATTTCAATCTCCTTAAAGTTAAGACTAAGAGGGAAACACGAAGGACTCGAACCTTCTGACCAGACCTAATTCAATCTGGATGTGTCTCCCTATAGTGCTACCTAATTACATGCCCGGTTGCATACCGACTGAATCAGCCGCTGCGGCCATAGCTTCAGGACTTGCAGTAGCCTGTGCGGCCATCCCCTGACCCAAAGCTGCGGCCCCTTGCTGTGTAGCAATCTGAGCACCCTGCTGTGCCATAAGGGCGTTCTTCTGCTCCTGAGTGAGAAGCATACCAGCGGTGTCGAGTCCGATAGCGTTAGCGATACGTAACTTGAGGTTAGCCAAGTTGAGGTCGTCATCACCCTCAAGGGCCTTAAGAGCTGACCATGCGTTAATGCACCGCTCCAGCTTGTCAAGGTCCTGACCACGTCCGATAGCCTCAAGGCCAGTGCTGATAGTTGGCTCGACGGCCTCTTTAGGTAACTCCGGGATTTGCTGCGTGGCTTGTAGTTGCTTCAAGAGCACTCTTACCAGAGGCAGCTGGAGTTCCTGCGAGAGAATCGAGTAGACACCGCCAAGGGTATCTTCCAGCTCTGACGCCACGTACCGAATCTCTTCGGCTGTGACTCGCTCGCCTGTACGTTGTACCGCACTGTTGAGCATAAAGGCATACGAGAGGCGAGCCTCAATGGTGTCGCTAACGTTCTTCGCTACGGTAAAGTCACCGGACTTCTCCAGCTGGAGGAACTCAATGTCCTGCTTACGGCCCGGTACGAACGCACCAGACTGTGCTGCCGTGAGTCGGCGAACCTGAGTGATACCTGCCGGGTCTACCAGACCGATGACCTTCGCGGTAATCATGGCCATCTTCACGATGGACTCTTGGAGGTTCTCTAAGGACTTGAGGTCTCCCAGATACTCTTCCACGTAGGAACGACCATAGGATTCACCGTCGATGCGGACCATGCGGACCGGAATGTACGGACACTCTTCGAGCGGGTATTCAGCTTCACTGCCCGGAACCACCTCTTCGGCAACCTCCTCGTACTTCGAGTAGCCGTCCCCGGCTTCGTTCAGGTACACGTGGGTGTAGACGTCAATCTCAGCGTCTTCCTTCTGCTCACCTTGGGCTGCTTCCACTTGGCTGCGGACATCCTCAGGTAGAGCGTTGAACGCAATCTTATCGAGAGTGACAATCTGGAGTACGTTACCGAAAGCGTCTCGCTGGACCACATACGAGTTCAGTCGATAGAGCTTCATCGGGGTATAACCCTCAGGCTCCGGTAAGTACAGCAATGCGTTCCCGGCCACACACAGTTGCTTCAAGCACTCAAAGAGAGTCACTCGGTAACTGTTGGACTCGATGTAGTTCATGATGATGCGCTCTACCATTGAGAGGCCCTCATCGACCTTAGCGAGACCCTCAGCGTCACCCAGAAGGTTCTTCGCTTCGTATTCACTAATGGTCAACTTCATCCATGATTGCATCGGGAACAGGGCCAGCATCAGCTTGGACGCTAGGTTGTTCAGACCGCGAGCTCCTACGGATTGCCACGGAGTCGTGTAATCGGTTGATGCGTTATCGGAGTCCTTGGGGAACAGTGAGGGAATCGTGTACTGCGCACAGGACTCTGCTCGTGTCTCGTAAGGCTGTCGGTCGTTCTTCAGACGGTCGTATACCGCCTTGGCTCCCTCCTCTGCGAAGCCTTCGAGTTTAACTTCTGCCATTTGTTAGCCCTCCCCGTAACCAGTCATAAGTTAATCCCACCGCCAGAGCTGCGGGAAACTGAGAGGGACTTCTTACCGGAGGCGCGAGTTTTCTTCTTACCAGACTCGGTGTCTGCCGAAGACTCAACGTCCTCCACGACCTCTTTCGGTGCTTCCTGAGGTGCGGCCACAGGTGTCTCAGCGGCTGTTTGCACATTAGGTGCATCTGCTGCCAGACCAACGGCCTTGAGTGGTGCCTTGACTACCTTGGAGATAGCCTTCTTGATTTTCTTGAACAGTCCCATGTTAGCCTCCTAAAGCTGACTTACGGATTTTACTGACTGACCCTGTAGGCTCGGTCGTCTTGGCCACCTTGAGTGACTTACGACCTGACACCTCAGGAGTGGTGCTGTTTGAGTCCTCGTCTCCACCGTACTGGACACCCTTAGGTTCCTCGGTTAGTGGAGCTGGCTCAGGGACAGTCGTTGTGTCGACCTTAGGTGCTTTCATCTTAGGTGAGAAACACATAATCAATCTCCTTCTTTGAGTGCTCGCTGACGTCCCTCCATCTCGTCAAGGACACGAGAAGCCATGTAGTGACCATACAGTACCCCGGAGATGAACTCCTCGCTGTGGCCAGCCTCACGCAGCTTACGGACCTCTGACTGATACAGGAAGTCAGCATTGAAGCGAGACTGTAGGTACTCCTTGACAGCTCGCGGTACGTCAGGAAGGTCATTAGGATTGTTAAGGATGTGCTCTATAGGTTTTAACATTTGAGTCTCCTCTTTAAGTAATCTTTAAGTAATAATCATAATGGGCACTTCCCTATAGTGCTACCTAATTAGTGCCCATGAGTTTATCACTTCTCTTTGTGCTCAACTATCTGCTTGATAATCAAGGCTAACATCCAGAGACCACGAGCGATTAAGCCCATGGTCAGGACAATAAGAATCAGCTGCCCGGTTGCCATAGAGTAATCTCCCCAGTCTCGATGTTGTACTCATCAGAACGGAGGATTCGAGCCATCTGGCCTTGCTTGATTACTTCCGCTTCGGTCATCCCTGCTTTGGCACCAATGGACTTAATGCAGTCCCAGAGCGTCTCTCCCGGCTCAGGAGCGCGTTTCACCCACTTGGTTACCTCTTGGCCCTTGTTCTTACCGGACTTCAGCACGGACGTTACAGGCTCCACAATGAAGGGTTCCTTGAGGAAGTCCTCAGCGGTATCACCCCATCCGGGAATCCCACCGTAACCATCGGTGATGTCACCCTTGATAGTCTGGAAGAGGTGCCAGTAGTCGGCTGTCTCCTGAGTCTGCACTAGGATGTTACCAGTCGTACACCACAGGAAGTCACAATCCGGTATGGTCTTAAAGTCCTTGTCACAGGAGACCAGCACAGCCTTCTCGTAGTGATACGGGAGCGGATTGGACCCGATGATGCCCATAACGTCATCTCCTTCGAGCTGAGGCTCAAGGACGCACGTGTAGGTCTCAAAGACGTACTCAAGGAACTCGAAGTAACCCACAGGCTTCTTGACGACTGCTCGGTTCTCTTTATACGTTGGGTCCACCAGCAGCTTGCGCCAGTTGACACGGTCGGTGAACGCTAGGACAACGTCGGCATTCTTCCATGCCTTCTTGCGGCCCTTGTAGGACTCGATGGAGTTCTCCAGAATCTCGCGGGCCTTGGCGTGGTCGCAGCAACGGTGCCAAATCTCCTCCTCCCACGAGGCATCGAACTCAGCGGCACTCATGGCTTGGAACACCAGCCAGTCACCATCCATCACAAGGACGCCCTTGGCAATCTTCTGGGTTGCTCGGTAGTCGCTGAAGGATAACAATGTGTGCTTACTCATTCTTTAACTCCTTGAATTTAAAACCCATCTTCGGGTCGTGAAGGTCCTTGTGGGTGACGAGGGACTGGCGCAGCATGTAGCCATCCTTGTAAAACCAGACTATACCACCAGCAGTTTCCCAGTGTGATTTAGGTTCCAACGGGTGTACGAACACCATTCGCTTACTCATTTGGCACCTCCTTTGGCAACAACCACGACCCGGTTGAACGGACGCCACAGTTTTGACCACGAAGATTCTCCTACCAGCACCTGCTTCTCAGTCATCTTAGTGACAACGGTTTTGTACAGGGTAGATGAGCCACCCCGGCCTCCAGTGTCTGCATAGACAATGGTGTCCCCAATCTCTATGGTATTTCCTAAGAAGTCTTTCATAAGCAACCTCCATGGGTCTTAAGGAATTTCACTCCGGCACTGGTAATTTCCCAAGCGCCACCATTGCGACCACTCACGGTCAGGCACGAAATGTGACCACGGCTCGCAGCCTCAGCGACTAACGCAGCGTTGTTGCGCACGTAGTTCGACTGGAAGGACTTAGGGCAGCCCTTGAGGGCCGCCAGAACTTTGAGGTACTCACTCACTTGGTAACCCTCACGATTGCCGGAGAGAAGCGCATAAGTTTCTTCTCGTTAAACGAAAGGTCGTCATGGGCCTCTTTGATCATTGAGCGCAGACCGTGACGGATACAGTACGCAGCTGCTTCGTCTGGTCCACCGTTGAGTGCAGCCTCAAGTAAACCCAGCTTGAAGTTGTCAACCTTCTGGCCCTTGGAAACCATCTGCGCGATATGCAGAACGGTCTCGCTCAGGTTCTTCTCGGACTCGCTGTCAATGACGCTGGTAACCTCAAAGGTCACTTTAAAACGCTTGGTAATAGCCATGATAAATCTCCTGTATTATTAGTGACATACGGCCCAGTTCGGACCCATCTTACCTTCTGTATCCAGACGGCAACGGAACTTAAAGTGTTCCCCCACGTTACGCATAGCTTGCTGCGCAATATCAATCACCTGCTGTGCGATCTCTGGGGTCCGGCAGGCCACTTGTATTTCATCGTGAACCCACGCCATGTAGGCGAAGTCGCCGTCCCAGCCATGCTTCAATCCCGCTTTGAGAAGCAGCTCTTCAGTCTCGACAATCCACAGCTTACAAATGAGCGCACCCGCTGACTGAAGCAACGTGTTGAGCGCGGCATGTGGTGACCGTACGTGTACCTTTCTTCCATCCAGTCCCTTAATCCAGCGTCGTTTCCATTTGACCTTCTGCTCTCCGGCAACCCATCGGGATGACTCGACGAGGGTCTGCTGGATTCCTTCGCGCAACGCTGCGATTGCTGGGGTGTTCTCAAGGAATTTCTTCTTGAGTTCCTTTCCGCGTTCTTTACCAGCTCCCACAATCTGTCCAATCTTTTCGTCTCCAGCACCATAGAGGAAACCGTAGATAAAGGTCTTCGCGTTGTCACGAGTCGGCAACTCAGCGGCCTGCTGGTTTACCGTGTGGATGTCCCCGTTAAGAATAACGTCTGCATAAGCTCCCCCGTCGTACTTGGACATGAAGTGTGCGAGACACCGCAATTCCAGACCGGAGGCGTCGATACCAGCTTGTACCCAAGGTAGACCAGTGAGGCCGTCAAGGTGATGCTCAGCACCAAAAGCAGCCCTGCAAGGCTCGCCGTAAGGACTTCGAACACCCGGCACTTGTCCGAGGTTCGGGAAGCTGTGAGTCGCTCGGCCCGTAACGGCACCATTAGGATTGACTGAACCATGAATTTTACCATCCTCTTGAACGTAACGTAGCCACGCTTTGTCGCCCTCAGCCGCCTGACCGATACGCTTCTGTATCATCAGGTACTCTTTGATTAGGTCGATGCAACGCTGCTTCTCAGGGTCTTCCACACGCACATGCTCAAGGACCTCGTCGTCTACCTTAGGTGCACCCTTGTCGGTGAACTCTGTTGGTACCCATCCGGCTTCCTTCAGCTTGAGCGCAATGTGGTCTCGGCTACTTGGGTTGAACACAACGTGCTCTACAGGCGTATATGGAGCGCCCTCTACGTAATCCCGAGTGTCAAGCTCGCAGGGTTCACGACCTTCACGCTGAGCTTTGTTCTTGGGCTTTTTGTAGATACCGCCCTGCTTCGGGTACTTCACTCGTGGGTATTTCCCCAGAGGCTTCCCAGTGCGCGGGTGCAGGAATAACTCAGTGCCGCCCTTAGGTTGGTACCAAGTTCCGAAAGTGTCGGTAAGTGTCTGAAGGAGTTCAGAACGGCGACCAGCTAGTTCGACGTAGAGTTCCTCGATGGCCTTGGTGTTGAACGGGAAACCGTTTCGCTCCTGCTTAGCGAGTAACCAAGCGGCTCGGTGTTCCAGCCAGACGGCCTCACACGAGTTGTCCCAGAATGACACGGCATCGTGAGCCCACCAGTGGATATCACCGTCAGGGAAGTAGTGCTTGTCGCTCAGCAGCTTCTCAAGGAGAGCCTTGGTCACCACAACGTCCTGAACGTTATAGGCCATCATCGGCTCGTTGAAGCTAATCCACTCAGCACCGTCCACATAGTCCTCTCCCTGTTCCTCAAGGAGCTTCTTGAAGTCGTCCTTGTACTCACCCTTCATCTCGCCTAAGCGGTAACCCCACGCCTCCAGAGCGTGAGACCCGAAGCGCTTACCGGGTAACTTACCGGAACGCAGCAGGGCCATGTCGGAGTCCTTAATGTTCGCAAAAAGCAAACGGCTAAGTACCAACGTGTCCACTACGTTCTCACGCGGCAGGTGGAACTCTCTGTTTAACTGGAGCTTGGCCAGCTTGGTCAACACTGGGGCATCGTACTTGTGACCGTTGTGGAATACGATGAGACCACCACGAGCCACCTCAGCTTCCAACGCATCGAGATACGCTGAGAAGTCCCAAGGTCGATACGATACGTACTCGTCCGTGCTGTAGTCATAAATGACACCACAGTGGAACTGAGTGACTTTCTCTAAGAGGTTGTTGGCCTCGATATCGGTTACTAACATAGTGGTCTCCTGTTACTTAACGACGTCCGATGAAATACTCACGCGGACGGATGGTCAACTTACTGTTCTCAATTGCGAAGCTGCCTGTCAGGACGTCAGCACCAAGACGGCTAACGCCGCGCACGTGGGACACTTGTGAGAACTTATTACCGACACTGCGAATATAAACGGTACCACCAATAGCACCATCCTCCCACGTTGCCAGTTCGCCAGCCTTCAATGGAGCCTTGAAGTCGCTCCACTTTGCCGCAGGCTTCTGCCAGCCCTTGTGCCCACTGTGAGTCCACCCTAAGTTCTCCAGAATGTGAACAGCAGAGTCACGCTTGGCCTCGTAGGTCTTTGCCTCAGCCAGCTCTTTGTTCAGGGCATCAATCTCTTTACGAATCTCTTCAGGTTTACGCATGGTTATGTCCTCTCAATATGTTGTGTATGATAATCATAAAGGCCACTACATATAGTAATGACCTTGAGTTTATCACTTAGCTTCGGATGCTTCGGCCAGTCGGGTTGCCGTTGAGCCTACCTCTTTACTCAGGATAGCCTCACGCACCCTGTCCTCACCAACAGCCACAGTCGCAGCTACAGCCACGGATGCCAGCAGTCGAGCTGCCTGAACATCATCAAGGGTCACACGCTGAGTGTGCGCACGGTTATCGCTCTTAGCCTTCCAGCGGTAGACCAGAGTGACCTTGTCGTTGCGGACGTTGATGTGAACCTTGCGACCCCACTGGTCTACAGTGTCGGACAGCTGGATGGTGTTGCCGGGGAATTTAGCTTTGGTAGTCATTATTAGTCTCCTTTAAATGCAGACGTAGTGTGCTGCCACGCCCATGGTGTCATAGAGTTTATCGTACCACTCCTTGCCGCTCTGCTCACAAATAATGTAAGCGTCCTGTTGCGTCGGTGCGGTAACTGGGACCTGTGAGATTGTCTGGCCGCGACCCGATATGAGGGTTAGAACAAGTATCACGGTATGCATTTAGCCTCCGAAGAACTCTTTAAGTTTATGAGCTTTGAGCGCCGTCTTAGCGGCCTCTGTGGTTGCATCCAGAGATGCCTGACGTGCCTTGTCGGCTGCTTTAGCCAGCTTAGCGGCTGCTTTCGCTTCCACCTTGGACTCTTTGTCCAGTGCCTTGGCTTCACGGATGTACAGTGCGATGACCAGACGGCCTAAAGTTTCGATAAGTTTAAACATGATGGTTCTCCTTAGGTTGATTAATCCCGGTCAGGACAGACGCACGGTCTATCCCATGGGCAATTACATTGTGTGGCTAACTTCCAGTCTGACTCAATAGTCGTCTTCTTCGTGGCCTTCCCAGCCAGTATCTCCCTCTCCTTCTCCGCCAGTGTAGCTAGACGGTTCAAGGAGTCCGGTCCTTTCGTTGTACTCCATGTATCCCGCAATGCCAACGCCAATACCATTAAAGCGACACTTGAGAATACGAAGGAGGACAAGATTAGGCATATCCCCTTGCTGATTACGCTCAAGTGCAATAATAGTATCAGAGAGTTGGCGCAGAGACCCAGACCCACGCAGGTCAGTAATGGAAACAGCACGTCCTTCTTCATGAGCTTTACCTTTCTCCGGGTTCTTCAGGTGGCAAATGACAATAAGTACCACTCCGGTTGACTTAGCGAACCCTTTCAGCTTGGTCATGAGGCGGTCAATCATCTTGCGCTCATCGGATTCCTCCGAGGCTGACACTACGATTGATATGTGGTCCAGAATGATTACGTCACAGTTCAACCCTGTGCGCATGTAGTGCAGCTTAGCCAGCAGGCGGTCCACCTCAGCTTCCGCAAAGGAGTCGTATAGATGGAACTGGTCGGAGCCATACAGCTCATCGAACCACTCATCGTACGTACCATCCTCAATCAGTTTCTGCTTGAACTCCCGAGGTTGCTGCCGTAAGCGGATGCCGTTAGCAATCCCTAGGACATCCTCCATGGTCTCCTCTACGGACTCCTCAAGCATCGCCATACCGACCCGCAGTCCTTGCCCTCTGGCGAACCCTAGGGCCTGCTGGCGAACGAACGTAGACTTACCCATTCCTGACCCAGAAGTAACCATGATGACTTCGCCACCACGTGCACCCAAGGTTCGGTCATTCAGTCCCGGACATCCCGAGAAAAGGTATCCTACGCTCTGTTCGCTGGTCATGGCCTTACGCACTCGGTCCTTCATGGACATCGCTCCGATGACACCATCAGGAACCCACGGTGCAGCATTCCATATCTGGTCGAGAACCTCCTTGCCTTTACCTTTGAGTAAACACTCGTTGGCATCCTTCTCGGTTAGCACGGCCACGTGGACCTTACCGGGAGGGAGGACCTGAGCTGCTTCCTCTACAGCTGCACGACCCGGCTCATCCATGTCGAACATCAGGATAATCTGGTCGAAGCTGTCGAAATACTCGTAGTTTGCGCTGCAAGTTTTCTTAGCGGCTGACGCACCGTGACCGAGAGAAACCACAGGCCACTTACAATCCTGAAGTTGCATCACGGTTAACATGTCGATTTCACCCTCGGTGATGACAATCTTCTTGCCACCATTCCAGAGGTGCTTACCGAACAATGCGTCCCCTTTGTGGGACCCTCGGGTAGAGAAGTTCTTCTCCTTGTCCCTCAGCTTCTGAGAGACGATGGAGCCATTCTGGTCCCGATAGTCAGCCACTTGGTAAGCTGTACCACGGACCTTGGCGACCCAGTAGCCAGCCTTCTGGCATGTCGCCTTCGAGATACCGCGAGCCGTCAGGTCAGTGTACCGACCGTCGTTCTCGCCGAATACCAATAAGCCTGAACCTTGTGTATTCATCCCGTAATTCCCTCCTTTGGGTCTTCTCGATGATAACTTTTCGGTACGTTCCTCTGAGCCGGGAACCCGGTGTTGACACACGAAGCAATACTCGTGCCCGTCAGAGTACACTGAGTTACCATCAGAAGAACCACAGTTTTCGCACGGAGCGTGGAACAGGAAGATACTCTCCTGACCGTCTTCTCGACTGTCTCCGTAACTCATGGCAGCAACACCCGAAGTGCACCTATTACGAATGCCGATGCGTACACGTATAGTGGCCACGAGTCAGCAAAGTGTTCTTTGAACTTGTTCATAAAGTAATCTCCGTTGGTGTGGTCAGTCCGGGAATCGAACCCGAATGAAACGCAGCGCTACGTCAGTGGCACCTGAAGCCTGACCATAATTTGTACAGAATGTGCGACAACAGGGAAACGTAATTGTCTCCCTGTAGTGCTACCTAATGTTCACCCACGGTCTGAAGTGACCAGCTCGCCAGTCTTTACCCAGCGTTGCAGGTCGAAGCTCGGACAAGCCTTCGGTGCTACATCGTGGTGAGCCATAATGACAGCCTTTGGGTAGGTGCCCTTCAGTTCATGCAGCAATCCCTTCAGTGAGTTCATCTGCTGAGGAGTGAAGTTTGCCTCCGGGTTACCCTTGGCGTCAATACCACCAACCAAACACACACCTACAGAAGTCGAGTTGTATCCCTTGACGTGTGAACCCACAGCGTCTTGGTCACGGCCTGCCTCAACGGTGCCGTCACGACGAATGATGAAGTGATACCCTACATCCAGCCAGCCCTGCTCTTTGTGCCACTGGCGAATCTCACGGACACCTACGTCCATGGTTGCCTTGGTGGCGGAACAGTGAACGAAAATCTGAGAGGTCTCCTGTCGCTTAGTGAATTGAACCTTGGCCATACTTACTTTGCTCCTTTCTTCTGCTTGAACTTGCCGAACGGTACATCACGCTTCGGCTCCTTCAGCCAGTCTACGGGAATCAATTTGTCGGCAAACAAGATGTTATGCTTCTCGCACCACTCAGCGTAACTGGTGGGCGACCCTTTGTAAATCTTAGTACGACTCGAAGAGAACACTAACCGGATGTCTAGCTCCGGGTGCTGCTCACGAATCAGTAGGTGCTTCTTGCGGTCCTCGGCTTCCCAGAGACCCTTAGTCTCCACGAAGATACCGTTGGGCAACAAGAAGTCTGGAGTGTAAAGGTGGTCACTCGCAGGAATAACGTAAGGGATGCGCCACAGTTCATAATCGAACATGACGCCCTTTGATTCTAACTGCTTGGACACCTTGTCCTCAAGGCCAGACCGGAAGGCACCCACCTTCCGAATCCCTTTGGCCCCATAGCCAGCCATTAGAAGTCATCATCTTCTTCGGCTTCGCCCTCGTCCGCCTCTTCCTCACCAGACCAGTCTTCCGGGTCTTCCTGAGGTTTACGGCTGCGAGATTCGTCAGCTTCATAACCGCCTTCTACGGCTTCGTCAGCCCAGTCGTCTTCGCCACCACCAAAGGTAGCCAGTTCGACCAGCATCACGCCTTCCAGCTGCAATTTAACGGAAGCGCCAGCTACCGCCGACCAGCCATACGGTACCAGAGAGAAGCGAATCTTCACTTTGGAACCACCGCCGATAATCGGAACGTCTTGGATGCGTTTACCCTTAGCGTCGACTACACCCAGAACAATCTTCTTGGTCTCGCCAGTCTTCTTGTCCTCGTATGAACCGTAGCACTTGAAGTTGAACGTGGTGGTACCATCACCGTTGTCGAAGAACGGCATGTCGCCTTCGTACGGCTTCAGAGGTTTCTTACCCTTCTGAACCTTCGGCGGGTTCGCTTCGTGCGCTTCCAGACGGGCAGCGTAGTTTTCCTCGTGGGTCTTAACGATGAGGTCTACCAGCTCCTGACAGTCTTCGTTCTTGAACGTTACGGAACCTTTGTAGGTACCGCGTGGGTTCTCAAAACCCTCACCGCCATAGTCCGGCTTGTTGAAGTAAGCATACGGCTCACAGGTACCAATCTTGGTGGTATAAATCTTCTTCTTAGCGAATGCCATGATGAATCTCCTTTAAGTTTAAACAGTAAGAGGGACAGCCTGTGTCCCTATAGTGCTACCTAATGACTATCTGGGCGTACCCGAGTCACTTGGCCTAACTCTTCGTACTCCGCCTCGGCAACTTCGAGGGCCTCCTCAAGAGACCCAGCGTGTACCGGGAGTTCATACGATGTGTTAGCTGTCTCGACCGTTACGACGAACTTTTGCATCTTCTCGCTCCTTCCACATGTTATACAGGGTGATGTACGCAGGGTCGAGCGTCTTCTCGTACATCGCTCGGCACCAATCACTCGGGTTCATGGCTGAGAATCTCCTCAATGAACTCAAGCTACTCCTTGGTGAAGTCCTCAGTCTGGTAGATTCTGAGGAAGTCCTTGGCCCAATACTTCAGGATTTCAATACGACTCGGTGTTAACTCAATCATGACACAACCCCTTGTGTTTCTCGTACAGTTCCAGATAGAAAGCGGCCTTCGCCATGTCTTTCTCTAAGGTAGCCAGCTCGGACTTCTTACCAGCACGGAGGCGGTACTTGAGGATGTTCCCGAGGCAATACCCCTTGAACATCTCTTGGGTCATGCTGCGAGCAATCACCTCGATGGCCTCGACACCTTCGAACAGTTGGTAATGACTTGGCTGCTTGACCCCGTCGTCATCTACACTTGGAGCCTTGCTGCCCTTCACTGCGCGCACCTCCCCAAGAGTTGTGCCTTTTACGTTGAGTGGACACTCGCTGCAACGTACGCTAGCACACACCACACCATCAGCGCATTTCGTGGAATCTGGGCGGTCATAGTTGTGGGCAACCAGCAGGTTAACAACTTGAATTTCACGTTCAGTCATTGACCACCTCCTTGATACGCTCCCAGAACAGACGCAGGCGTGGCCACTTGGTTACCACAACGGGTACGAAAGGACGGCTCTTGGTCTGAGCCAATTCGTAGAGACCGCGAGTAACCAAGATGTGCACACGAGGTGCCAGCTCGAAGGTATCGCCGATACGTGGAATCTTACCGTGGCGCTCAGAGGCCGCTACAGTGCTGCGGTCATCCCGGCGAACCGAGAAGATACCGTTGGATTTGTTGAAGTGTAAGCGCATGGTTATGCTCCTTTAGGTGGCTCGTCGTTCATTGACCACACGATAGCCGCGAGGATGAACACGATGATTAGAATCAGATTGATGGACATGTTGTTGTCTCCTATAGTGCTACCTAATTACATCTTAACGGTTGGGTCTGCCTCGGTACCACGCCATTTGTCGAACGACGGGTGACGCAGAGAGCCGTCTGGAGTTTCCTCCATGTACTTGATTTGGCACGCCCAGCCCTCGTAGGGGTTGACACCAGCAAGGTGGTACGTGTCCGTATCGCACGCTGCTGTGAACTCCTCCATAAGTGCCTGAGGGATGTTGTTGGCGGATACCACGCGACCTGACTCAAGGAGAACCTCGAAGCCAATCACCTTGCCCTCGTTGGCAAGACCGGGAGTTCCCCAGTTGAGTCCTACAACGACGCCGTCAGCCTCATTCTCTGGCTTCAGCTTCCACCAGCCGGACTTCTTACCGCGCTTATAGATACCGCGAGGGTCCTTAACCACGAGACCTTCGTGACCTTCTTCGCGTTTCTGTCGGTACAGCGCATCGAGTTCGTCCATGTCGTAAACTTCATGGGACTCCGAGAGGCACCACTCGACTTCAGGGAAGTGGTCTTGCAGGACTGGTAGGGCTACCTTGACGTGCTCAAGGCGGAGGAGGGTCATCACGCTGTAGTCATCGCCGGACTCGATAATGTCAAGCGGAATGATGTCGTAGAGGACAACTTTGAGGTGCTCTGGGTCTAGGTGGAAGGGTGCTTTCTTATCCTTTAGGTCCCAGTCGCCATTGTGGAAGTCATAATTCTTGACTTTGATGTGCTTGGTGCGCAGCAGGCCGGACCCGGTGTTGAAGTCCACGCCTTTGACCATGAGTTCGCCATCCAGCATGAAGCCATCCGGGAAAATCCAGCGGTCATCTTTCAGTAACTTCTGCCAGCGATGGTCGAAACCGTTGAGGTGCTCAAGGGCCGGAATGGTCTTGGAGACCCGGCTGAGCCACGCTGCATTGGCCGTGTTGTCTACGCAAATGTTCCCGCGCACACCATCGTGCTTAGTGTCTGCGATGAGGTAACCGGAAGTCTCCAACGCCTTCTCGATAGCAGAGCGGACGAACGATACGGCCTTAAATGGATTAGTCTTAATGTTCATCATGAGGATGTCTCCAGAGTGTAGTGTTCATTTAGTGTGCAATAAGCAATCATAAAGGCCACCGGAATCCGATGACCTTGAGTCTGCCTATAGTGCTACCTAATCATTTCCAACTTGAGTAGTCGGCTGTGAGTTTTGCCAGCCAGTCTGACGCCGAGTCAATCGACCAGTGGCTGAACCGCTTACTTATTAGAAGAGACCCGCGTGGCTCAAACACGTTGAATACCACGGTGTTAGTGAATGGGTCATCAAGCATGACCACATGCAGACCTGTCACATCTAGCAGTCTACGCTCAGCCGCTCCTAAGCGAGACCACTGTGCGGTGCTTCCGTCGAAAAGCCATCTTTTTTCTGTAGCCATTTGTTATGCTCCTACGAAGTATTTCTCTTGGTTAACAACACTGTCACCCTTGGCGTTACGGAAAGAACCTTTCACACCGCCGCCACGCTTTGTCTTGTTCAGCTTGCGGCCCTTAGGGATGTAACCCTCGGTCTGCTGACGTTCACGTGTGCGCTCGAAGTTGATTGTGTTCTGATACATGGTGTTACTCCTGATTGTGCTAGTAAGGGACATTCATAAAGGCCACCGAACGATGACCTTGAGTATGTTCCTATAGTGCTACCTTATTCAGACTTACCGTGGCGGAACTCGATGCGTCCTACTACTTCGCTCTTGTAGTATACGAACTGCTTACGCTCGCCATTGGTACACAGCTGGTCTATCAGGTAGCGGTCATCCAGCTCTGTCCAGCGGAGGGACTTAACGTGGAGACCGCACGGGCCAAGTCCTAACTTAAAGAGCGTCTTGGAGTGGGTACCGTCAGGCAACACTGCGGTGAACTTAACGTGAATCAGGTCGGAGACCATCATCAGCTCGTCTTGTGCTTCCTTCAGGGACTTACGAAGAAACTTCATGCGCTCCCGCTGGTGTTCACGCAGTTCGTTCACATCGCGCACCTTCTGTTTCTCGCTCTCAAGCTCTCCCTCTAAGTAACGAACCTGTCTACTGAGCGATGCCTTATCATCAGACAGGCGGCACACCTTATCGTGCAAGGTGCTTGTGTACTCCTCGTTACTCCTTGCCCGCTTCTCAAGGGTGTACTCGCAGGTAGCTAGTCTCGTGGTGGCCCTCACGAGCAGGATGATTAATACGATTAACAAGATGGTTACAATGATTGAGTAAGTCATAGCGTGCCTCTTTAAGTATTCTTTAAGTTAAGACTTTAAGTAATGGAACCCTCGGGCATTCGAAGGTTCCCTATAGTGCTACCTAATTGCCTTAGACCTTATGCGAACGCGAAGTCGGACTCTAAGATATCGCGCAGATTCAGGTCACCTTTGGCCGGGACCGCAGGCATTTTGTCCAGTTGAGACTCGTGCAGCTGGTCAGCGAACTGGTTGTAGAAGTCAGCGATTACGTCGTTGTCCTCGTAGGTCTTGACCATCGTCTCGCGGACTGCCTTAAAGAGATTACCAGCATCTGCTGGAATGGTCCCGAAGGAGTCGTGAATGAGTGCGAAGGAGTCAATCCCGTAGACCTCGTTAGCGTGCACTACGGTCATTCGCAGGTGGCTACCATCCTGTGAGTGCACAAAGTTAGGAGCGATTCCTGACTCCTGCTTGTGTGCGTCAATCTCCTTAGCGTCCCCTTTGTTGTACGTCATGAACACGTTGGCCTGACCTAAGAACGTCAGCTTCAGACGCGCTTGGTCTCGCTTGTGGTATTCCTGCCACACCGGGAAGCCGTCTGGCGTTACCCAGTGGATTGCGCAGCGCTTACGGAGCACCTCTTTGGTCTTCTTGTCCTTGACTTCAGCAGCCAGCAGCTTAGCGGCAGACTTGAGCCAGTTCATTGCCTCCACTGCGGCCACTACGGTCACGGTCACAGCGTCCCAAATCAGCTTGGCCATGTAGCCAGCCGCTTGGTTAGGATGCGTGAACATCAAGCCCTCACCGTTGTCAATAGCTGGCTGGATGGTGTCCTCAAGAACTTGTTGGCGGAAGCCGAACTCTTTGGAACCATACGCCAACGTCATGACCGAACGCTTAGTCACCTTGCGGGTAACACCATATTGCAGCCACTGCGCAGCCAGTACGGACTCACCCAGCGTTACCTTCTCGCGGAACTCGCCAGTCTCCTTGTCGGCAATCTGCTCAACCACCGTCTGAGACCCGTTGATGGCGTGCTGGTGGAGCACCTCGTTAACCTTGTCGGCCACAATCTTGTAGATATCCTGTACGGTATCGGACGGCAGCAGGTTCACAGCACGACCGCCGATAGAATCGCGGAGCATAGCGCTGAAGTGCTGAATCCCAGAGCAGGAACCATCGAACGCCAGCGGCAGCGAGCAGTTGTAATTAAGTCCGTGATGCTTAACGCCTGCGTACTCGAAGCAGAACGCTAAGAAGCAGAACGGAGAATCCTGCTGGGTCCACCAAGTGTTATTCAGCGGGTCGGCTGCGCTCGCCAGAATGTTGCCCTCGTTCTCTTCGATGAACTTGATGCGCTCAGGGAAGGGAACCTTGTCGACGCCTGCACAGTTTGCACCATGAATCTTCAGCCAGTAGAACCCGTCGAGACCGATTGGCTTGCCTTTGGCCAGCGTCAGCATACCCTTGGTCATGTCGTTACCCTGCGGGTTGAACATGCTCACAGCGTACACGCGTCCGCGCCAGTCCATGTTGTACGGGAACCAGATGGCCTTGTGGTTAGCGAACTTGTTGGCCTGTGCGACCATGAACTCCATCGACAAGCGGCGGGACTGGCGAGCCTTGTCCTTACGGTAGACCGCTGCGGCCTCCTTGCGCCATGCCTTGCGTGCCACCTCGTTGGTGTCGATATCGTCCGGGCGCGGTGGTAACTCTTCGCGTTCAATCGCCGGGACGTCAGCAACCGGGCAGTGCTTCCAGTTGACAATCTCGTTGACCACCGCCAGCACCTTCTTGTTCACCTTCCACGGCGTGTTTTGCGCGAGGTTTACCGCTTTGTATACCTCTGGCATGTGCACGTCTGCATAGCGACGCAGCGCCTTCTTGGAGTGGGTGCGCACCAGCGCCAGCGGGCGACGACCGACTGACCAGTAGCCACCGCCTACGGTCTCCACCCAAGGTTTCGGAGGGACTACGCACGGTTGGTGCATCGGGCTGATACCTGCGAGTGCGCCCGCTCGTTTGCTCAGGAGTTCCACAAAGGCCGGAGCCAGCTGGACCATCTGCATACTGGTCACATCATCGGAGCCATCGGCCATCTTGTTCTTGGTCATTTCCACCAGACCAGTCCCTTCGATGAGCAGCTCCAGCAGCTTTGTCCCCACGTGCATCTGCTCGTCAGTTTTCCAGCTCGCCCAGTTGTCACCGCCCAGCATCCCTTTGGATATCATATCGGCCTCGACGACCTGCATGAAAGCCTTCTTGTACACGTGGCCTACACGCTTGTCCAGCTGGTCCGCTACGTTCTTCTTGAAGTAGGCGGCTTCCTGCTCACGGATACGACCGAAGCGGGCCTCATCCTCAAGGGCCTTGCCTAACTGTGAGGACACCTGCTGGATGGTGGCCTTTGAGGCGTCTGTGAGCGTCCCTAAGACGACCTTAATGGTGAGCAGTGCGATTGCCTCACTGGACACTCCGCGCTTCTCTTTGAGCACCTCAGCGCCCATGCTAACAGCTAACTCAGAGGCGACGCCGTGCTTAATCGGGTAGTATGCGCGAGGCTTCTTACCGCGAGCGTTTGCTTGCTCCTCCTTCCAGTCGTCGATGCGCTTGGTCAGCTGCGGGTGCAACGTTAAGACCAGCGGCTTAGCGGCCACGTTGTCAGCGAACTCACCAGCTTTCACCTGACGTTCCAGCATCTTCAGGAAACGCTGCTCGCCCAGCTCGTACGCTTCATGCTCCAACGCTAACTGCTCACGCGCCAGCTTGTCCCCGTAGTGCTCGCTGAGGATATTGTACGGAATAGCGGCTAGTTCAATCTCTGAGAAGTCATTACGTGCAATGTTTAATGCGTTCATTGTGTGCCTCTTTGTGGATAAAGTTTATCTATTGGTGCCTCTTGCGTGAGAGACACCTAAGATACACTTTGTTAGCCCATGAGTCTACCCTGAAGGTAGTTGTCTATTGGCAACGGCTTGCCCTGCTGTATCGCTAGGCCGGGCCCCACTTGCCACGCTAGTACCCGCTCCTCGACTTTAGCTAGGCCCTCTTTTAAAATCTCAGCGTCACGCTTTTCGCGCTCCTTCTGGCGTCTGGCAAATGCTTTGGCTCTAGCTCTGCGCGCCTTGTTGAGACACTTACGGTCACGCCGGAATGTACCGTTCGGGTCCCGCTTAGCCTTGTTGCGCTTACAGCGTTCAATCATCTTGTCGTGCGCTATCTGCTCAATCTCTGCAAGTAGCTCCTCAGGTTCCAGTGAGAAAGGCTCACGTTCGCGGTCCTGTGAGAATGACACCGGGTCGGTAATCACTGGCTTGCCGTCCTTGGTGAACATGATGTTGCCGCTGTGCATATCAAAGGACGCAATCCCGTAGAAGAACTTGCGAATCATTTGGCACGTCTCGATAAACGGCTGGTCGCCCTCCGCGTAGTCCGCTGGGTCTGATTCACCTTCGACAAAGTAATACGCTAGGTCTGCGTAATGGTCGTGAGTCTCGTTCTCTCGGCGCTGGCACGGCTCCAGCTCATCAAGTACCACCGTATAGCACCCAGCGTGACGCGCTACGTGATAGACGTTAGGAATCCCTACCCGGCCTTGGTGCATCCGGCAGAAAGCCACGTAGGCAGCCCCTGAGTCCTCTTTCTTAAAGCCAACCTTAATGACCCTACCCGGCAGTAGCTCGTGCTTAAACGCTGCGCTGAAGTGACCATTACCCAGTAGGTTAAACCCAGCGTCTTTGGCCTTAATCTTCAGGGTTTGCCAATAGTCCTGACGTTCCAGACCCCAATCGCTATCCGTATCGTCGCCGTCAGACGTCTCATAGTTCACAATGTCAGCGATGAGTTCTACCAGCAGCGGCTGGCGCTTGTCGAGTTCACAGATTGGCAGATTACGGATGACGTCTAAGCGTGCTTGCATGTCGGTGTAGTTCATTAGGTTGTTTCCTTAAGTGTGGTGTATCAATGGTTTAGTTAGTTGCTACTCGTTTCCAGCCTATAGGCGACCGTATGTAGCCATCTGGTATCCGCTGAGGGTGATACAACTCAACGTAGACCTGCTGCATTACCCATTTGCGCTGCCTAGCTGGCAATCTCCCAGCCCTTGCCGCAAGTATTCTCCTTGTCCGCTTCTCCCCGGCACCGTATGGCATCACCATCCGTGCAATCTTGAAGGCTTTCTTCAGGTTAGTGCGTTGCGACATAGAATATCCCCACTTTGTTAGCCTTAAAGCGGCCATTAGGTAGTCTTACAGTGAAGCGAGGCAAGAAGCCCCACTTCATGTAACTGAATGACGCTTTGTGCACTATAAGACCCTTGCGGAAGTCCCGCACAAAGTACAGGACAATCAGGGCGTACACACTAATTACGAACAGGGTTATCATACATTACCTTGCGTGTGCGATAGGTTTGGGCCATTTGGGCCATGTAGTAGCCGAACCAGTCGGCCTTTGCTTCGGGTATGCCAGCAGTGCACTCGCAAGCAGTCTTAAAGGCGCTACGGTATTCGTGCATGTCCTGCTGTGTGAGGCCATATTTGACCATTAGACCACCTCCCAGTATTGCCCGTCGATGATAGAATAGCATTCGCCCTTTGGTGCGTCCACTTGTTGCAGCGTGCCACCTAGTGCATCCTCTTTGAGCATCGGAAATGCTTGCGGATACTCTCCCACGCTTGTGATAGACCATAGCGCGGCTGTATGGGTCTGTGAGTTCACCACCAGCACAGCATCTTGCGAGTAGGTCTTACAGGCCAGCCACGTCAACTCTGCGGCTTGCTTCTCAGTGCATTCAACCTTGAGCGTACGTTCTTGCGTTGCCTCAGGCATACCGGCTTCTTTAAAGCAGCCTTGCACGTGCTCATTACGAATGTTGCCATATGCACCCGGATAGGTCTTAATGGTGCGAATGAGACCTTTGAGCATCTTCTCGTTAACTTCGAGCGACTCATGGCCACGGTAAGCAGTAACGAACACGAATACCTTGTTAGCTGGCTCTTTGGTGTAAATCATGATGTATATCCTTCAGTTAGTGGTTATCATCGTGGCTACTCTCAGGGTGACAGGACGTACCTTGCCAGAGACCTGAACGTAACCACTAGTTAAACACTATTGTCATGGTGTACATATCAGCGACTAATCCATATTGTTAAAGAGCGGTACTGCGTGTTACTGCTTGCTTACTACTTTACTACTTGTTCATCGTTGAGTCAACCATTTTCGTATGTCCGGCTGATGACTACTTGAGACCCTTCAGCATCTTCCCGGTAACTCGAAGTATTCCCGGTAGTTGGTAGCGTTGTGTCTCTCAACTGGTAGCCATTAGACCATAGCCGTTACCTAATGTCAATACCCTAAGTTAAACTTTATGTAGACCTATAGTGATAGTGGTCTTTATGGTGATGGTCTCATAGTAATACTTTAAGTGTCTCCCTATAGTGATACCTAATTGATTAGGTGTTGACACCGACGACCAATAGCCCTTATAGTAATGACTCACCGATACCTTTTTGTCCCGCTCTCAGTGTCTCAGGGACTGCTAAACGAGATACTTAAGTGTTTACTCTATGTGACCTACTGACAGTCACTGCTAAACGTTAGTCAAACGGTGAACCTAAGGAATAGTGTCAATGGATGGCCTCAGGTCTAACCTCAGGTTGTTACCTCAGGTGGATACTTAAAGAGGGCCAACAGATAGGGACACAGAGACATCAACATATAGCCACCCAAGGTCCCACTCACCACAACATATAGTATCACCTAAGGGATTCCCAAGGTCCCACCTAAGGTTTAACCGAAGGTTAAGGGTGGCCTATGGTTACTTTGAGTGAACTGGAGGGTACCGGGGGGGGATAACCAAAAGTGTAAACTGTGAGA
>NODE_4_length_38568_cov_1.012044
ACCAGACCCCACTGGGCAAGATGCCTCCCCTTCCGAAGAAAGGAAACCTGAACCTGCAAGACATTCTCAAGTCTGACTTTGCCTTTGCATAACAAGCACTTAGCATTAACCCTCACTAACGGGAGAGTTAACCTTAAGGTCATCACCAACGGTGGCCTTTGTGATTAACTTTCAATACACATCAACATGAGGTAAGATACTATGCGTACCAACTTTGAGAAATTTACCAAGCGCGATTCAGTGGTCAACGAGCATGGCGAACAGTGGCAAGAGCGCCGTGACCGCATGAAGAAACGCCACAAGCAACAGCGCGGTAACTCACAGAAACGGGAGTGGAACTAATGATGATGGGACGTATCTATAGCGGCAACCTGAACGATTACAAAGATGCGGTAGCGCGTCTACAGGAAGACCATGACGTGACCGTGAAGATGGAGTCATTCAGCTATGAAAACCCAGCGAAGATGTGCAGGTCATCCGGTGAGGTTCTCCGTGTGTTCACACGCTCCGGGAATCCGGTGGCATCCAGAACCTTCGAGCATAGCGACAGCGATGTACAAATCAACGCACAGACCGCATGGCTCCGCAAGGTTCACAGCGACTTACAACACTGGAAGTAATTAACCCTCACTAACAGGAGAATCCTCAAGGTCACTTTAACGAGTGGCCTTTGTGATTCGAACTGATTAACTTTCAACCAATGAGGAATAACCTTATGAACATCTTCAAGACCAACCCATTCAAAGCTGTGTCGTTCGTAGAGTCTGCCGTTAAGAAAGCGCTGGAGACTTCCGGCTACCTGATGGCTGATATCAAATATGATGGTGTGCGCGGTAACATTGTGGTTGACAACGTGGCTGAGGCCGCATGGTTGTCTCGCGTATCCAAGTTCATCCCGGCGCTGGAACACCTGAACGGTTTCGATAAGCGCTGGCAGCAACTACTGAACGATGACCGCTGCATCTTCCCGGACGGCTTCATGCTGGATGGTGAACTGATGGTCAAAGGCGTAGACTTCAACACAGGGTCTGGCCTGCTGCGTACCAAGTGGCTCAAGAAGAACAACTTCATGTTTGACCGTGGTGGTGTTGAGCCGCTGAAAGGTTCCAAAGTAGCCTTTGAGTTAGACCCTAAGCGCCTGAGTGTGCGCCTGTATGCGGTCATGCCGATTCACATTGCTGAATCTGGCGAGGACTACGATGTGCAGAACCTCCTGATGCCATATCATGTGGAAGCCATGCGCTCTCTTCTGGTTGAATACTTCCCGGAAATCGAGTGGCTTATCGCTGAGACCTACGAGGTCTACGATATGGATTCGCTGACTGAACTGTACGAAGAGAAGCGTGCCGAAGGTCACGAGGGTCTCATTGTGAAAGACCCGCAAGGCATCTACAAGCGAGGCAAGAAGTCTGGCTGGTGGAAGCTAAAGCCTGAGTGTGAAGCTGATGGTATCATTCAGGGTGTCAATTGGGGAACCAAAGGGTTAGCCAACGAGGGTAAAGTGATAGGCTTTAGTGTGCTTCTTGAGACTGGTCGTTTAGTAGACGCCAACAACATCTCTCGCGCACTGATGGACGAGTTCACAGCCAACGTTAAAGCCCACGGTGAAGACTTCTACAATGGGTGGGCCTGTCAGGTCAACTACATGGAAGAAACCCCTGACGGCTCCCTGCGTCACCCTAGCTTCGAGAAGTTCCGAGGAACTGAGGACAACCCTCAAGAGAAAATGTAACCGCGCACTGGCTCACCTTAACGGGTGGGCCTTTCTTCGTTCAGCGGTATTAACCCTCACTAACAGGAGACACACACCATGTGGCTTATCCTATTCGCTATCGTCGCAACGCTGGGACTAATGGCTGCCGACGACAACATTTGGCCTGATTGTTAAGGAGATAACATCATGCGTTTACACTTCAACAAATCCAATGGTATCTTTTCGGTTCGCCGTAAAGACCGCTCAACTGTGCTGGCCTCTAAGCGCAACGCTAAGCTGCCTCTTATTGGCTCAGTAGCTACGCTGTCACCTTGTGTTCACCTGCTGATTACTCGTGGAGAGTTCGTCAAGGCGATGAACAAAGAGCATCCGCATCTGGAAGCCGTGGTCACTTACTGGCCTCGCATTCGTCTGTTCTTCAAGTGGATTAAGGAGGTACTGTAATGTTACAACACCATTGGAACAAACCAGACTTAGAAGCTCGCTTCCCGGTTAACTCTGTTGTGCGATACTCCGGCGGTGGTCTCAAGCGCATCTTAGGTATGAGCGGAGTGGTCACTGGTCACTCGCATACAGGTCGCGTTAAGGTTCGCTTCGGTACTCAGCACGCTGAGGTTCTTCCGCACAACCTGATTCCGCTGCCGAAAGCTGGCGTTAAGACTCCGAACGTGGAAGTACCGAAGGAAGTCAAGTCTGACGTGACCCATCCGAACCACTATATGCTGTTTGACAACGTGGAAGCCATTGAGGTTATCGCCCGGTCGATGACCGTCGAGGCGTTCCGAGGGTACTGCTTAGGGAACATCCTCAAGTATCGCCTGCGTGCTGGTAAGAAGTCTGAACTGGCTACGATGGAGAAGGACTTGAAGAAGGCTGCTTTCTATCAGGAACTATTTGACAAACACAAGGGGTTATGTTATGACGCTTCGTGATTGCTGCGATTGGTGTGCCGCTAAGTGGAGTGAAGCCCTTGAGGCTGGTGATGAGGCTGCTGCCAACGCCTACCAACAACTGTACGCGCTGTGGGAGCGGCGCTTTAAGGAGGCCAATAAATGAGCCAATGTAACAACGGGTGCCAGTACGCGAATGACGTAGGAATGGAGAACCACTCCTGTGCAAATCGCTGCATGTACTCAGAACAGAAATACCTTCTGACAATGGAAGGTAACACCGAGTCCTTTGAGATTCCGGTATTCGCCCGGTCTCTCGAAGAGGCAACGCTACAGGCTGAACATTACGAGGACGCAGGGTTCGTAGTGACTCGCATCCGTCCAGAAGTGAAGCCCTAATTACCCTCACTAAAGGGAACAACCCAATCATTAACCACAAAGGAGAAACATTATGGCTGGTTTCAAGAAGAAAATCTACACCTCTGGTCTTGGCACTGCCGAGCCTTATGCTTACCTGAGTAAGCCGGATTATGGCAACGAAGAGCGTGGATTCGGCAACCCTCGTGGTGTCTACAAGGTAGACCTGACTCTTTCCAATAAAGACCCGCGCTGTCAGGCGATGGTTGATGAAATCGTGAAGACTCACGAAGAGGCTTATGCTGCTGCCGTGGAAGAGTTCGAAGCTAACCCGCCGCAGGTACAGCGTGGTAAGAAACCACTGAAACCTTACGAGGGCGACATGCCGTTCTTCGATAACGGTGACGGTACGACTACCTTCAAGTTCAAATGCTATGCGTCTTTCCAAGACAAGAAGACCAAAGAGACCAAGCACATCAATCTGGTCGTGGTCGATAGCAAGGGCAAGAAGATTCAGGACGTTCCGATTATCGGTGGTGGCTCCAAGCTGAAAGTGAAATATTCACTGGTGCCTTACAAGTGGAACACCGCTGTGGGTGCAAGCGTCAAGCTGCAACTGGAGTCCGTGATGCTGGTCGAACTGGCTACCTTCGGTGGTGGCGGTGAAGATGAGTGGGCCGATGAAGTCGAAGAGGGCGGTTACACTGCGAGTGAATCCCGTCAGTCTCGCGATGAGCAGGAGTGGCAGGAAGACGAGCACGAAGAAACCCCGGATGACGACGAGGACTTCTAATGGCTGGCGCATACGCTGCGCGAGGTGTACGCAAGGTCGGGGCTTTCCGCTCCGGCCTAGAAGATAAAGTCTCAAAGCAGCTTGAGAGTAAGGGCATTAAGTTCGACTATGAACTTTGGCGTATCCCTTACGTCATCCCTGCGAGTGACCACTTATACACTCCAGACTTCCTACTGCCTAATGGTATCTTCATTGAGACCAAAGGGCTGTGGGATTCCGATGACCGCAAGAAACACCTTTTGATTCGTGAGCAACATCCTGAACTGGACATTCGCTTGGTCTTCTCAAGCAGCCGCTCAAAGCTCTACAAGGGTAGCCCAACAAGCTATGGTGAGTGGTGCGAGAAGCATGGCATTCTGTTTGCTGACAAGCTGATTCCTGTGGAGTGGCTCAAAGAACCCAAGAAGGAGGTTCCGTTCGATAAATTTAAGACTAAGAAAGGAGTAAAGAAAAATGGCTAAAGTTCAATTCAAACCACGAGCAACCACGGAGGCAATCTTTGTGCATTGCTCTGCAACCAAACCGAGCCAGAACGTTGGCGTTCGGGAGATTCGTCAGTGGCATAAAGAGCAAGGCTGGCTGGACGTAGGGTATCACTTCATCATCAAGCGTGATGGCACTGTGGAAGCAGGCCGTGACGAACTGGCTGTAGGTTCCCACGCGAAAGGTTACAACCATAACTCTGTAGGCGTCTGTCTCGTGGGTGGGATTGACGACCGGGGTAAACCTGATGCCAACTTTACGCCTGCGCAAATGCAAGCGCTGCGTAGTCTACTGGTCACACTGCTGGCGAAGTACGAGGGTTCAATCCTGCGTGCTCACCACGATGTTGCACCGAAAGCCTGCCCGTCCTTCGACTTGAAGCGCTGGTGGGAGAAGAACGAACTGGTTACATCTGACCGAGGGTGACACCATGAGGATGATTTGTATCCGCTGTGACAAGCCATTGAAGAGTCGCGTACAGTCACGTCAGTGTAAGTGCAAAGACCCTATCAAGGCTGAGGAACACATCGAGAAATAATTAACACTCACTAAAGGGAGACTTAACGTTTCCCTTTGTTCGCACTATTGATTAAGGATTAACCACATGGAACAAGAAAACGACAGTATATTCCTTTACCATATCCCGTGCGAGAACTGTGGGTCTTCTGATGCTAACTCATTGTTCTCCGATGGTCACACGTACTGTTACGCCTGTGAGAATTGGACGCCGGGGGATGAACGGAAAGCTGAGCAGTTATCAACGAGAAGACGTACAGGAGGCAGCAAGCCTATGAGCTATGATGTATGGAATTTCGGTGACAGCAACGGTCGGTACTCTGACCTGACTGCCCGTGGCATCTCGAAGGAGACGTGCCAAAAGGCTGGCTACTGGCTGGCGAAAGTGGACAACAGAATGTATCAGGTTGCGGATTACCGTGACCAGAATGGTTCCATCGTGTCGCAGAAGGTGCGCGATAAGGACAAGAACTTTAAGACCACTGGAAGCCACAAGAGCGATGCGTTGTTCTTGAAGCACCTCTGGTCTGGCGGTAAGAAAATTGTGGTCACTGAGGGTGAGATTGATGCGCTCACTGTGATGGAACTCCAAGACTGTAAGTACCCGGTCGTATCATTGGGTCACGGTGCCTCTGCTGCTAAGAAGACATGCGCCGCTAACTATGAATACTTTGACCAGTTCGAGCAGATTATCTTGATGTTCGACATGGATGATGCAGGCCGTAAGGCAGTCGAAGAGGCCGCTCAGGTTCTCCCGGCTGGGAAGGTTCGTGTTGCTGTGTTACCGTGTAAGGACGCCAATGAGTGCCACATCATGGGTGAAGACAAAGCAATCTTGGAGCAGGTCTGGAACGCGAACCCTTGGGTGCCTGATGGTGTTGTCTCTGCGTTGTCACTCAAAGACCGCGTTAAGGAAGCTATGACCTCCGAGGACGCTGTAGGTTTATTATTCGATGGCTGTCAGGGTCTGAACGATAGAACCTTGGGTGCTCGTGGTGGTGAAGTCGTCATGGTCACTTCTGGTTCCGGTATGGGTAAGTCAACGTTCGTTCGTCAACAGGCGCTGGCTTGGGGCAAGCGAATGGGTAAACGTGTTGGCCTAGCGATGCTGGAGGAATCCGTTGAGGATACCATTCAGGACATGATGGGCTTGAACAATAAGGTTCGTCTGCGTCAGTCTGATGAAGTCAAGAAGGCTATCGCAGAGGACGGACGTTTCGATGAATGGTATGATGAGCTATTTGGAGACGATACGTTCCACCTTTATGACTCCTTTGCGGAGGCCGAAGCTGACAGGCTGTTAGCGAAGCTGGCCTACATGCGAACAGGCTTAGGGTGTGATGTTATAGTGCTCGACCACATATCAATCGTCGTGTCTGCCTCTGAGGAATCGGATGAGCGTAAGATGATTGACCGCCTCATGACTAAGCTAAAAGGGTTCGCTAAGTCAACTGGTGTTGTGCTCGTAGTGATTTGTCACTTGAAGAACCCGGAGAAGGGAAAACCACATGAAGAAGGACGCGCTGTTTCTATTACTGACCTACGTGGTAGCGGTGCCTTGCGTCAGTTATCTGATACTATCATCGCCTTGGAGCGTAACCAGCAAGGTGATATGCCTAACTTGGTGTTGGTTCGCCTGCTTAAGTGTCGTTTCACTGGTGACACTGGAATTGCTGGATACATGGAATACAACAGAGAAACCGGGTGGCTTGAACCGTCTAGCTACACTGGCGAAGAAGGAGAAGGAGATACTGGCTGGACTGAACAAGACGGACAGTCAGACTTTTGACGAATGGCAGGAACTAAATGAGCGCGAACAGGCGCTCTATGCCCCAAGAAGTAATTAACCCTCACTAACGGGAACAACCATTAAACCACAGGAGACACATCATGTTTAAATTCATTAACGCTTTAGGTAAGCTGGTAGTTAAACTGTACTTCATCGAAGCCAAGAAGTTGGACAAGAAGGCCAAAGCTGATTCACAGCGAGCCATTGAGTTGGCGAAACAGTCCCGTGAGAAATCCGATGCGGCTGTTAGTGGCATCCACAAGTCGGCAGCGATTGCAGCCAAAGCACAATCCATGAGCAAATTCTTTGAGTAAGGAGCGAACACTATGAGCAAATCAATCACCCACGCAAACACCATCCGTCTGCCAGACACCGCTGACCAGTTCTCCCGCCGAGTACACATCAATGTGCGTGGTGAGAAGGTCACGATGGTCTACCGCTGGAAAGACCACAAGTCTCCGAAAGCACACACTCAACGCATGACCTTGGATGACAAGCAGGTCGGTCGCCTGATGGGTGCCCTGACGATGGCTGCTGACAAGGTGGTCGGTGATAACCGTGAGCGTCTGGTAGAGTTCGGCGCTGGTATGCAAGAGATTATCGAGAAGTGATAAACTCAAGGTCGCCCAAGGGTGGCCTTTATGATTATCATTTATCCTGAAACGAAAGGAGGGCATTATGCTCGTAAGTGACATTGAGGCCAACAACCTCTTAGAGAAAGTCACCAAGTTTCACTGTGGCGTTATCTATGACTACCGTGATGGTGAGTATCATAGTTATCGTCCAGGCGACTTCGGGGCGTATCTGGATGCGCTGGAAGCCGAGGTGAAGCGAGGTGGGCTTATTGTTTTCCATAACGGTCACAAGTATGACGTTCCGGCTTTAGAGAAACTCGCAAAGCTGCAACTCAATCGTGACTTCAAGTTACCACGTGAGAATTGTATTGACACATTGGTACTCTCGCGTTTACTTCATGCGAACCTTAAAGACACAGACATGGGGCTTCTTCGTTCCGGGAAACTACCCGGTCGTCGCTTCGGGTCTCACGCTCTGGAGGCATGGGGTTATCGCTTGGGTGAGATGAAGGGTGAATATAAGGATGACTTCAAGGCCATGCTGGAAGAGCAGGGCGAAGAGTATGTTGAAGGAGCTGAGTGGGTTTCCTTCAACGAGCCGATGATGGCGTATAACGTTCAAGACGTTGTTGTCACTGTCAAGCTCTTAGAGAAATTCCTTACAGACCTCCACTACTTCCCGGCTGGCATGGACTTCACGAAGTACGATGCGGATTTATTCTGGCGTGAAGCTGGCGAGTCTGTTGATATTGAACATCGTGCAGCGTGGCTGCTAGCGAAGCAGGAGCGTAACGGCTTCCCGTTCAACACCAAGGCCATTGAGGAACTTTATGTAGAACTAGCAGCGAAACGCGCCGAACTTCTGCGAAAGTTAACAGAAACGTTTGGCTCATGGTATCAACCGAAAGGTGGTAAGGAACTCTTCAAGCACCCACGGACAGGCAAACCGCTTCCGAGTTATCCTCGCGTGGTCTATCCGAAACAGGGCGGCGTGTACAAGAAGCCTCGTAATAAGGCACAACGCGAAGGTCTTGAACCTTGCGACTTGGACACGAGGGATTACATGGAGGGTGCTCCGTATACTCCGGTCGAGTTCGTTACGTTCAAGCCAAGTAGCCGTGACCACATTCAGAAGAAACTACAGGAGGCCGGATGGGTTCCTGAGAAGTTCACCGAGAAGGGTGCGCCCGTGGTCGATGATGAGGTCTTGGAGCATGTACGAGTGGATGACCCTGAGAAGCAGGCGTGCATTGACTTGATTAAAGAGTACCTGATGATACAGAAGCGTATCGGTCAGGCGGCAGAAGGTGACAAAGCGTGGTTACGTTATGTTCAAGATGATGGTAAGATTCACGGAGCCGTTAACCCTAACGGTGCAGTTACTGGTCGTGCTACTCATAGTTTCCCAAACCTTGCACAAGTACCCGGTGTTCGTTCTCCTTACGGGGAGCAGTGTCGTAGTGCTTTTGGTGCTGAACATCATTTGGATGGGCTTACTGGCAAGCCGTGGGTGCAAGCGGGGATAGACGCCAGTGGCTTAGAGTTGCGCTGTCTGGCACACTTCATGGCTCGTTTCGATAACGGAGAGTATGCGAATGAGATTCTCAATGGTGACATTCACACCAAGAACCAGAACGCTGCGGAACTCCCAACGCGCGACAACGCCAAGACCTTCATTTACGGGTTCCTTTACGGAGCAGGAGATGAGAAGATTGGTCAGATTGTTGGGGCCGGGAAGGAGCGCGGGAAGGAACTCAAGAAGAAGTTCTTAGAGAACACCCCAGCGATTGCAGCGCTACGGGAAGCTATCCAACAGTCTCTCGTTAAGTCTTCCGCTTGGATTGGTGGTGAGCAGAAAGTACAGTGGAAGCGCCGTTGGATTAAAGGTCTGGATGGTCGCAAGGTTCACGTCAGGTCTCCACACGCAGCGCTCAACACATTGTTGCAGTCTGCTGGTGCTCTGATTTGTAAGCTGTGGATTATTAAGACCGAAGAGATGCTCATTGAGAAAGGCTTGAAGCATGGCTGGGATGGTGACTTTGCGTACATGGCTTGGGTTCACGATGAGATTCAGGTGGCCTGCCGTACAGAGCACATCGCTCAGATTGTTATTGACACCGCGCAGGAAGCTATGCGTTGGGTCGGAGAGCATTGGGCTTTCCGTTGTCGTTTAGATACCGAAGGTAAGATGGGGCCGAATTGGGCTGTCTGCCACTAACAGTAGGAGAAATATTATGGCAATGACCAAACACTTTAAAGTAACCTTCGACGTTACCGCTGTGATTGACAGTGAATCCGAGAAGAATCTGAACGAGTTGCTGGTAGACCTAGCTAAGAAGGCCGGGTCTGGCGAGAAGCTGAATCCGTTCAAACAAGAACTGCTTATTCAAGGTCTGACACACGGGCCGGAAGGTGCTGCTGCGTTCTGTATCAAGCAAGGTCTCCGTGAGTTTATCCGCGATGGTCACAGTGAGTTAAGCTCTACCGAGCAGAAGCTGATGAAATTCTCACCTGCAACTGTGCGGGAGGTGTTCAAATGAGTGAATACCTGAAAGTGCTTGCAGCTATCAAGGGTTGCCCTAAGTCCTTTCAGTCGAACTATGTGCGAAACAATGCGGCTCTCGTAGCTGAGGCCGCGTCTCGTGGACACATTAGCTGTTTGACTGTTGGTGGTCGTAATGGTGGAGCGTGGGAGGTCACATCCGCTGGTGTGCGCTTCCTGAAACGAATGGGAGGTTGCGTATGATTATGCCTAAAAGTGACACTGTAACTATGACTCGTGACGCTTGGAATGATGTTAGCGCGTACATTGATAAGCTGGAGAAAGACCTAGAGTTACTGAATGCTCTCCGAGCGTGTGGTGTGGATAATTGGGATGGGTACTCTGATGCAATCGAGATGGTTTACGGGGAGGAAGACCTATGAGTTTGATTACCCTCAAAGACTTCGCTGAGATGCGCGAAGGCAAACCGATGGAGAAGGGCGTGCTGGTCATGGATGGTGACTGGCTGGTGTATCAGTCGATGGCTGCTGCCGAAGTTGAGACGGATTGGGGCGATGACATTTGGACTCTGGAGTGTGACCACGCTAAGGCGCGGAGCATTCTGGATTCTGCAATCGAATCGTACCGAACCCGTAAGAAAGCATGGCGTGACGCTACGGTTGTGCTGGCGTTTACCGACGATGTGAACTGGCGCAAGGAACTTGTAGACCCGACTTACAAGGAGAACCGAAAGGCAACCCGTAAGCCTGTGGGCTACCGTGACTTCCTAGCTAAGCTGTGGGAGCGCGATGAGTTCATTCACATCAAAGAGGACATGCTGGAAGGTGATGACGTTATGGGTATCATTGGGTCTGGTCACGAGGTCTTCGGCTTCAAGAAAGCTGTACTGGTCTCCTGTGACAAGGACTTCAAGACTATCCCGGACGTTGACTTCCTGTGGTGTACCACTGGTAACATCTTGACGCAGACCAAAGAGACCGCTGATTGGTGGCATCTCTTCCAGACTATCAAGGGCGACATGACCGATGGCTACTCCGGGATTCCCGGTTGGGGCGATACGGCAGAAGGTTTCCTGAATGACCCGTTCATTGTGGAGCCTGTAGAGTCCGTGTTGAAGTCCGGTAAGAACAAAGGGCAGACTGTCACTAAGTGGGTGAAACGCGCTCCTGATGCTGCTGAGAGCCTGTGGGACTGCATCGTATCCATTGGTGCCAAAGCTGGGATGACCGAGCAGGAAATCATCAAGCAAGGCCAGATGGCTCGCATTCTTCGCTTCGAGGAATACAATTACATTGACAAGGAGATTTACTTATGGACGCCGCGAAGCTGATTACCATCGCTGTGCTGGTAGGTATGCTGGCGCGAGGTCTCTGGATGTTCGCTCTCATAGTCCGAGACGTGAAGCGAGACTCCGAGATTAAGTGATAAACTCAAGGCTCTCTGTATTAACCCTCACTAAAGGGAAGAGGGAGCCTTTATGATTATTACTTTAAGACTTAACCTTAAGAGGTGAAATTATGTTACAACCAATTAATCATGTTTTAACTCATCCCGATGATATTCCTAGTATGCCGCGCGCAGCTAAAGAGTATCTACAGGTGCGCTTCAATCAGACCTATGTGATGGAGTCCGGGGAGTACCGTGCGCTACGCGCTGCTGGATACTCTGAGTCTTTCATTGCGGGTGTGATGCATGGTCTGTACCTTGCCTCTCGTACACTTGATGAGATTGAGGTGCGTAAAGAGCAACTGAGACAGGAGTAACTATATGTGCTGGAAACCGAAGGTGAAAGTCCCTAAGATGGACACTAACCAGATTCGCGCTGCCGAACCAGCACCTTTGACTGAACCACCTAAATCTGTGGTATGGGGAGGCGATGACGATGAGGACACCAGCGTGTCTTCCTCTGAGGTGCCAACCACACCGAGCAGCGGTAAGAGCAGTCTAAAGGTAAAGCTGGATGACAGCGCAGCCAAGAACAAGAGTAAATCCTCCATTCGCTCCAAGGCGTTTGGGTAACTGTGACATAACATAGGGGACACATTATGGGATTCTTCAAGAAAATCAAGAAAGCCGTTAAGAAAGTAGTTAAGGAAGTTGGCAAACCGATCGAGAAGGCTGGTAAGGAAGTCGGTAAAGCCGTTGGTGGTGCGCTGGGTGCAGGTAAGCAGGAGATTATCCAACAAGAGGCTCCAGCACCAGTAGTGACTGCGCCGCCTCCAGCACAGATTGTAGATGTACCTGAACAGGATAAGGCTGATGGTGAGGATGAGGCGCAAACCGAGAGCGCACGTAAGAAGGCCCGCGCTGGTGGTAAGAAGTCGCTGAGTGTAGCCCGTAGCTCCGGCGGTGGCATCAACATCTAAGGAGGAATGAATGGCTGACTCTAAACGTACAGGCTTAGGCGAAGACGGTGCTAAAGCTACCTATGACCGCCTAACTAACGACCGTAGAGCCTATGAGACTCGTGCGGAAAACTGTGCGCAATACACCATTCCGTCCTTGTTCCCGAAGGAGTCCGATAACGAATCTACCGACTACACGACTCCGTGGCAGGCTGTAGGTGCGCGGGGTCTTAACAATCTGGCCTCTAAATTAATGCTGGCACTATTCCCGATGCAGTCGTGGATGAAGCTGACCATTAGTGAATATGAGGCGAAGCAGCTTGTTGGAGACCCTGATGGACTCGCTAAGGTGGACGAAGGTCTGTCTATGGTTGAGCGTATTATCATGAATTATATCGAATCCAACAGTTACCGTGTAACACTCTTTGAGTGCCTCAAGCAGTTGATCGTGGCAGGTAACGCACTGCTTTACTTACCGGAACCCGAAGGTAGCTACAATCCGATGAAGCTGTACCGATTGTCTTCTTATGTTGTCCAAAGAGACGCATACGGCAATGTGTTACAGATTGTCACTCGTGACCAGATAGCCTTTGGTGCTCTCCCGGAAGACGTTCGGTCTGCGGTAGAGAAAGCTGGCGGTGAGAAGAAGATGGACGAAATGGTCGATGTGTACACCCATGTGTATCTCGATGAAGAGTCCGGCGATTACCTCAAGTACGAGGAAGTAGAGGACGTTGAGATTGATGGCTCAGATGCAACCTATCCGACTGACGCGATGCCCTACATTCCGGTTCGCATGGTTCGCATTGATGGCGAGTCTTACGGTCGCTCTTACTGTGAAGAATACTTAGGTGACTTAAGGTCGCTTGAGAATCTCCAAGAGGCTATCGTTAAGATGAGTATGATTAGCGCGAAGGTCATCGGTCTGGTCAACCCCGCTGGTATTACACAACCGCGTCGATTAACCAAGGCTCAGACTGGTGACTTCGTTCCGGGTCGTCGAGAAGATATTGACTTCCTGCAACTGGAGAAGCAAGCTGACTTTACCGTAGCGAAAGCTGTGAGTGACCAGATAGAAGCACGCTTATCGTATGCCTTTATGTTGAACTCTGCGGTACAGCGCACAGGTGAACGTGTGACCGCCGAAGAGATTCGGTACGTTGCGTCAGAACTGGAAGATACGCTTGGTGGCGTCTATTCGATTCTGTCTCAAGAACTGCAATTGCCTCTGGTTCGTGTGCTCTTGAAGCAACTCCAAGCAACCTCGCAGATTCCTGAGCTACCGAAAGAAGCCGTTGAGCCTACTATCAGTACAGGTCTGGAAGCAATCGGGCGTGGTCAAGACCTCGATAAACTGGAGCGCTGTATCTCCGCTTGGGCTGCTCTGGCTCCTATGCAGGGAGACCCGGACATTAACCTTGCTGTCATTAAGCTGCGCATTGCTAACGCAATTGGTATTGATACTTCTGGTATCCTACTGACGGACGAGCAGAAGCAAGCACTGATGATGCAGGATGCGGCCCAAACAGGTATCGAGAACGCTGCCGCCACTGGTGGGGCTGGTGTGGGTGCTCTAGCGACCTCAAGTCCAGAAGCTATGCAGGGTGCCGCAGCACAGGCTGGCCTAGACGCCACCTAATAACCCTCACTAAAGGGAGACCTCATCTTTGAAATGAGCGATGACTAAAGGTTGGAGTCCTTTGGTTTCCCTTATCTTTAACAACTTAGGAGATTTAACAATGGCTGAATCTAATGCAGACGTTTATGCGTCCTTCGGTGTGAACAACGCGGTAATGACCGGAAGCACACCTACTGAACACGAACAGAATATGCTGAGTCTCGATGTTGCTGCCCGTGATGGCGATGATGCAATCGTACTTAGCGAGGAACCAATCTCCAATTCTGATGACCCATATGCATCCGGTGTAGACCCGTTCGCTGATGGTGAAGATGATGAGGGCCGCATTCAGGTTCGTATCAGCGAAGATGGCAATGAAGCCGAGTTCGACACTGATGGCGATAACTCTGAGGTGGAGACCGAAGGTGCGGACGTTGAGTTTGAACCGCTGGGTGACACTCCAGAAGAACTAAGCCAAGTGACTGAGCAATTAGGTCAGCACGAAGAAGGCTTTCAGGCGATGGTAGAGCAGGCGGTTGAGCGTGGACTTAGCGCAGACTCTGTGACCCGAATCTACGAAGAGTATGAAGCCGATGGTATCTCTGAGAAATCCTACGCGGAACTCGAAGCTGCTGGCTATAGTCGTGCCTTTGTGGACTCCTACATCTCCGGTCAGGAAGCCCTTGTAGACCAGTACGTCAATCAGGTAGTTGCCTTTGCTGGTGGTAAGGAGCGCTTTAGCGCAATCCATACGCACCTTGAAGCAACCAACCCGGCTGCTGCTGAGTCCCTTGAGACTGCCATGATGAACAGAGACTTGGCGACTGTCAAAGCAATTATCAATCTGGCTGGTGAGAGTTACACGAAGAAATTCGGTAAGCCTGCCAACCGTAGTGTTACCAAGCGTGCTACTCCGGTTAAACCTGTAGCTCGTCAGAAAGAGGGCTTTACGAATCAGGCTGAGATGATTAAAGCTATGAGTGACCCGCGTTACCGTAGTGATGCTGCCTACCGTCAAATGGTAGAACAGAAGGTTATCGACTCCAGTTTCTAATTAACCCTCACTAAAGGGAGAGACCATAGATGACTACAATGGTTGAATCACCTGAGCACAGAACTTTGTGGTCACTCCCGTAGGTGAAACATTGAGAACCAACTCGATTCAAGTAGCAACCAAACTTTTCTTTAAATTAACATAAGGAGATTCAACATGGCTAACATTCAAGGCGGACAGCAAATTGGTACTAATCAGGGTAAGGGTCAGTCCGCAGCGGACAAATTGGCGCTGTTCCTGAAAGTGTTCGGTGGTGAAGTCCTGACGGCTTTCGCTCGCACCTCCGTGACCATGCCTCGTCACATGCTGCGCTCTATTGCTTCTGGTAAGTCCGCACAGTTCCCTGTGATTGGTCGCACCAAAGCTGCTTACCTGAAACCGGGTGAGAACCTCGATGACAAACGTAAGGATATCAAACACACCGAGAAGGTAATCCACATTGATGGCCTGCTGACTGCGGACGTTCTGATTTACGACATTGAGGACGCGATGAACCACTACGACGTTCGCGCTGAGTACACCGCACAATTGGGTGAATCTCTGGCGATGGCGGCTGACGGTGCTGTGCTGGCTGAACTGGCTGGTCTGGTTAACCTGCCTGACGCCTCAAATGAGAACATCGAGGGTCTCGGTAAGCCTACCGTACTGACTCTGGTTAAGCCGACCACTGGCGACCTGACTGACCCGGTTGAGCTGGGTAAAGCGATTATTGCTCAGTTGACTATCGCTCGTGCGTCTCTGACCAAGAACTACGTTCCGGCTGCTGACCGTACCTTCTACACCACTCCTGATAACTACTCTGCGATTCTGGCTGCCCTGATGCCGAACGCTGCAAACTATCAGGCACTGATTGACCCTGAGCGCGGTACTATCCGTAACGTGATGGGCTTCGAAGTGGTTGAGGTTCCGCACCTGACCGCTGGTGGCGCTGGCGATACCCGTGAGGATGCCCCGGCTGACCAGAAGCACGCTTTCCCGGCGACTTCCAGCACTACCGTTAAGGTTGCTCTGGATAACGTTGTGGGCCTGTTCCAGCACCGCTCTGCGGTTGGTACGGTCAAACTGAAAGACTTGGCTCTGGAGCGTGCTCGTCGTGCTAACTATCAGGCTGACCAGATTATCGCTAAATATGCGATGGGTCACGGTGGTCTGCGTCCAGAAGCTGCTGGCGCTATCGTGCTCCCAAAGGTGTCGGAGTAATTCCCGACCCCACTGGAGTTACGTTAAGTCAAAAGACCATGACGCTTGTTGAGGGTGCATCCCGTGCCCTCACAGGAACAGTCCAGCCTTCCGATGCGAATCAGTCGTTAAGTTGGTCGTCTTCTGCGGAAGATGTGGCTGTATGGGAAGCTGGAAAGGTTGTAGCCAAAGGTGTGGGAACGGCAGACATCACAGCTACTACCTCCAATGGCCTGACCGCTTCCTGTAAAGTGACTGTTAACGCCGCAACGTCTTAAAACACGTAGTGCCCAATTAGGGCATCATGTGGCACATGCGTCTGACTATGGGGGACTACCAAGAGCTACGACTATCATGTGGGCAACCACCCTGAAAGCTCGTTGTGATTGGGATAACAATCTACTAATATGCAAACCCCCTTGGGTTCCCTCTTTGGGAGTCTGAGGGGTTTTTTTGCTTTAACCCTCACTAACAGGAGGTAACATCATGCGCTCTTATGAGATGAACATTGAGACCGCAGAAGAGCTATCAGCCGTCAACGACATTCTTGCTTCCATCGGTGAGCCACCAGTATCGACCCTTGAGGGCGATGCAAACGCTGATGTTGCAAATGCTCGACGTGTTCTCAACAAGATTAACCGACAGATTCAGTCACGAGGATGGACATTCAATATTGAGGAAGGTGTGACTCTTCTACCGGATGCGTTCTCTGGTATGATTCCATTTAGCTCTGACTATCTGTCCGTAATGGCAACCAGTGGTCAGACCCAATATGTCAACCGTGGTGGCTATCTCTATGACCGCTCTGCGAAGACTGACCGATTTCCTTCTGGTGTTCAGGTAAACCTGATTCGTCTGAGAGAGTTCGATGAGATGCCTGAGTGCTTCCGAAACTATATCGTTACCAAGGCCTCCCGCCAGTTTAACAACCGCTTCTTCGGTGCGCCGGAGGTAGACGGAGTGTTGCAGGAAGAGGAACAGGAAGCATGGCGTGCGTGCTTCGAGTACGAGCTAGACTACGGTAACTACAACATGCTGGATGGTGACGCATTCACCTCTGGTCTACTTAACCGCTAATCATAAGGAGGCTCTATGGCTCTCATTAGTCAATCAATCAAGAACCTCAAGGGTGGTATCAGTCAACAGCCAGATATTCTCCGGTTCGCTGAACAAGGTAGCGTACAGATTAATGGGTGGTCTTCTGAGTCAGAGGGTCTCCAGAAGCGCCCACCGATGATTCACCTTAAGACCCTTGGCGCTGCTGGGTATGTGGGTGCGCAACCTTACGTGCATCTTATCAACCGTGATGAGTTCGAGCAGTATTTCGTTGTGTTCACTGGTGAAGACATTAAGGTGTTCGACCTCGATGGTAAGGAGTACCAAGTACGTGGAGACCGCTCATATGTTCGTACAACTAACCCACGAGAAGACCTTCGGATGGTAACTGTGGCCGATTATACCTTTGTGACTAACCGCAAGGTGGTTGTGCAGAGTAACGACCAATCGGTCAACCTTCCGGGCTTTAAAGACCAAGGCGATGCGCTGATTAACGTTCGAGGTGGACAATATGGGCGTAGACTATCAATCGAGTTCAACGGGGCTGAGCGTGCTGCTGTGCAACTACCAGATGGTTCACAACCAGCACACGTTAACGAGGTTGACGGTCAGGCTATCGCTGAGAAGCTGGCGGTGCAGTTGAGGAACAACCTTGGGAATCCAAACAACGAGCAAGACCCGAATAAGTGGCGCTTCAACGTTGGCCCCGGATTCATCCATATCCTTGCGCCAAATAACGATAACGTTTGGGGACTACAGACTAAGGATGGTTACGCAGACCAGCTAATCAACCCTGTAACCCATTACACTCAGTCGTTCCAGAAGCTACCTATTAACGCACCAGATGGGTACATCGTGAAGATTGTTGGTGATACCTCAAAGACTGCCGACCAGTATTACGTTAGGTTCGACCTAAACCGTAAGGTATGGGTAGAAACAATTGGCTGGAACACAAGGACTCACCTACATTACCACACGATGCCTTGGGCGCTGGTACGTGCTTCTGATGGGAACTTTGACTTCAAGTACCTTGAGTGGGGTGCTCGTACTGTGGGTGATGATACAACCAACCCATACCCATCGTTTACCGGACAGACAATCAACGATATTTTCTTCTTCCGCAACCGCTTGGGATTCCTTAGCGGGGAGAACATCATCTTGTCTCGCACCTCGAAATACTTCAACTTCTTCCCGGCCTCCGTGTCAAACTACTCCGACGATGACCCAATCGACGTTGCGGTTAGTCATAACCGGGTGTCAACCTTGAAGTATGCCGTTCCGTTCTCCGAAGAGTTGCTCCTGTGGTCTGACCAAGCGCAGTTCGTTCTGACAGCCTCTGGTATCCTTTCGAGTCGCTCCGTAGAGTTGAACCTTACGACTCAGTTCGACGTGCAAGACAGGGCACGCCCACATGGTGTAGGACGTAATGTATACTTTGCGTCACCTCGCGCTTCCTTCACATCCATTAACCGATACTATGCGGTACAGGATGTAAGCTCTGTGAAGAACGCAGAGGACATGACGGCTCATGTTCCGAACTACATACCGAATGGGGTATTTAGTATCTCAGGAACAACTGCCGAGAACTTCGCGGCTATCCTTACGAGCGGTGCGCCGAACCGAGTGTATATCTATAAGTTCCTCTACATTGACGAGGAAATCAGGCAGCAATCATGGTCTCACTGGGACTTTGGGGACAACGTTACGGTGTTTGCAGCACAGGTGATAAACTCAACAATGACTGTATTGATGAGTAATGAACATACTGTGTGGATGGGACGCTTACACTTCACGAAGAACTCCATAGACATTCCGGGAGAGCCTTACAGATTGTATATCGACGCTAAGAGGAAGTACACCATCCCTGCCGGGACATACAACGATGATACCTACCAGACGTCCATAAGTCTCTCAACGATTTACGGGATGAACTTCACGAAGGGTAAGGTTTCGGTGGTCTTTCCTGATGGGAAGATTGTAGAGATAGACCCGCCAATCAACGGGTGGAGTAGCGACCCGGTGTTGCGACTCGATGGGAACCAAGAGGGCCAAGTGGTTTACATTGGGTTCAACATCCCATTCACTTATACGTTCTCGAAGTTCCTCATTAAGAAGACTGCTGAGGACGGCTCGACGGCTACCGAGGATATCGGTCGATTACAGCTTCGGCGTGCATGGGTAAACTGTGAGGATTCTGGCGCGTTCACCATCCGTGTGAACAACCTGTCCCGTGAGTTCATCTACACAATGGCTGGTGCTCGTCTGGGTTCTGACAATCTTCGTGTTGGCAGGTCGAACATTGGCACAGGGCAGTACCGCTTCCCGGTGGTGGGTAATGCGCAGACGAACATAGTAACTATCGAGTCAGATGCGTCAACACCACTGAACATCACTGGGTGCGGCTGGGAGGGGAACTACCTTCGTCGTTCTTCTGGCATTTAACTTAAAGTCTCCCTGTGGTGAATTAACCCTCACTAAAGGGAGACACTAATAGATACGAGGGGTTAAAGCATTATGTACATTACAAAGTGTTTACAAAGCCACGCTGACAACTTTCAGCCGTCCATAGAGGACATTCTGGAAGCTGAGGCATTAGGTGTCGAACCAAAGGTAATTCCTGATGAGAACACTGTGGCAATGCTTAGCGATAACGCTGTGTTGGCAATTGGTGGCAATCAGGGAGACCGAGTGTGGTTCCTTACCTCTAAGTACGTCCCACTGTTTACCTTGAAGGAGCGCTTAGAGTTTCGTAGACTTATAATTGAATATCGTAATAAGATGCTAAGCCAGTATGAGTCCATTTGGAACTTCGTTTGGGTTGGCAATAAGTCACACATTCGTTTCCTAAAGACCATAGGTGCGGTATTCCATAATGAGTTTATCGCTGATGGTCAATTTCAACTATTTACTATCAGTAGGAGGTAACTATGTGCTGGATGGCAGCGATTCCTATTGCCATGATGGGTGCCCAAGCTCTAAGTAGCCAGAACAGTGCTGACAAGGCACGGGTGGCACAGACCGAAGCTGGACGCCGACAGGCGATGGAGATGGTCAAAGAGATGAATATCCAAAATGCCAACGCCTCGCTGGAACAACGGGACGCCCTTGAAGCTGCATCCTCTGAGTTGACTTCACGTAACATGCAGAAGGTACAGGCTATGGGAACAATCCGTGCAGCTATCGGCGAGAGTATGCTAGAAGGTGAATCCATGAAGCGCATCAAGCGTATCGAAGAGGGCAACTACATTCGGGAGACAAATAGTGTCACCGAGAATTACCGCCGAGACTACGCGAGTATCTTTGCGCAACAGTTGGGACGCACTCAGTCCACAGCAAGTCAAGTCGATGCAATGTACAAGAGCGAGGCCAAAGGTAAGTCTGGTCTGATGCGTGTACTAGACCCTCTGTCCATTATGGGTCAGGAAGCTGCAAGTCAATATGCGGCTGGTGGATTTGACAAGAAAGGTGGAAACCAAGCAGCACCTATCAGTGCCGCCAAAGGAACCAAGACCGGGAGGTAATAATGGCTAGTAAACTAAATAGTGTTTTAGGCAACATGGCGACTCCCGGTATGGAACGACTCCGGGGAGTCCGTGGGATGGACTACAGGGCAGCAACCATTCAGGCAGAGCAACCTAGAGCGAGTCTTCTGGACTCCCTTGGTCGATTCGCTAAGGCTGGTGCCGATATGTACATGGCGAAAGATGAACGCGATAAGCAACGAGCCGATGAGCGCTCCAACGAGATTATCCGTAAGCTGACCCCTGAGCAACGCCGACAGGCTATCCAGAATGGTACACTGCTGTATCAGGATGACCCATACGCAATGCAGGCCTTGAAGTTCAAGACCGGGCGTAACGCTGCGTTCCTCGTTGACGATGAGGTTCAACAGGCCATCAAAGAGGGTCGCTTCCGTACTCGTGAAGAGATGGAGCAGTATCGTCACTCACGTCTACAGGAGCACTCGAAGTCGTTCGCTGAGCAGTTCAGCATCAATGAGATGGACGAGGAATACCAGAAGGGTTTCAATGCGAATATCACCGAGCGTAACATTGCTCTGTATGGCGCACATGATTCCTTCCTGAGTGACCAAGCGCAGAAGGGAGCAATCCTGAACTCGAAGGTCGAACTCAATGGTGTCCTGTCTGACCCTGACCTTCTGTCCAGCCCTGAGTCCGGTGAGTTCTTCCAGAACTACATCGACAACTCTTTAGTTACCGGGATGACAGACAATCAGGCTCAACAGGTTATCTCTTCGTCCCTGAATGACGTGCTACAGCGTCCGGGTGGTGCCACCTTCTTGCAGAACATTGAGAACCGCAAGGTGACTCTGAATGGCGCTACGACTACCTATCGTGAACTGATGGGTGACGAGCAGTGGCAGGCCATGATGATTAAGGCACAGCACACGCAATTCCAGAACAACGCGAAGTTAACCGAGAAGTTCCGACTGGATATTAACTCGGCGCTTAACCAAGCGGACACTGGTAAAGGCTGGGAGACTCTTCAAGGTATCAAGGCCGAACTCGATAAGATTCAGCCGGGTGAAGAGATGACTCCTGAGCGTGAGTGGCTGATTTCCGCACAGGAACAGATGCGCACCCGCTTCAAGCAGGAACAAGCTGAGACAGCCAAGCTGATGGACAAGCAACAGAAGACCCTGAATAAATCTTTGGTCATCGACAAGCAGTTCCAGAAGCGACTCAATGGTGAATACGTCTCGACCAACTATAAGGACATGCCGACGAACGAGAACACTGGTGAGTTTACCCATAGCGATATGGTCAACTATGCGAACCAGAAGTTAGCGGAAATCGAAGCGATGGACTTAACGCCAGAACAGAAAGACAAACTGAAATTGGACTACCTACGGGCAGACGCCAAGGAAGGTGCTTTCCGGGCGGCGTTTGGTGAGATGATTACGGACGCAGGTAACGAGTGGCAGGCTGCGGTGATTAACGGTAAGATGCCTGAGAGCACACCAGCGATGGACAACCTTCGTCGCATCCGCAACACTGACCATGACCTGATTGCCTCTCTGTATCCCGATAAGGCTGAGTTGTTCCTGACGATGGACATGCTGGATAACCAAGGTATCGACACGCAGGTTCTTATCGACGCTGATAAGTCCCGCGCACAGAAGACCAAGGAGATGCAGTTTGAGGATGACCGAGCGTGGGCTGCTATGATGAACGATTCAACGAATCCTCAAATCAAGTACATGCCTGCGAGCGTCCAAGGTTACGCGCGGAAGATTTATGATTCCGTGAAGTACCGGACAGGGAACCCTGACATGGCAACCGAACAGGTCGCAAAGTTCCTCTCCGATTCGACGACCACGTTCTCCAGTAGCGATGTTGAGGGTGATACCTATGGTGTCCTGCCGAAGAACATTCTTACTGTTTCGGATGACCCTAAGTCGTGGGAGCAAGGGAAGAACATTCTGGACGAAGCCATTAAGGGAATCACAGCGGCGAACCCTTGGATTACCAACAAGCAACTGACGGTGTACCAGCAAGGTGATTCAATCTACCTGATGGACACAACCGGACAGGTTCGCATTCGGTATGACCAAGAGTTGCTCCAGCGTGAGTACCAGCGTACCGCACAGATGCAAGCTGAGGCAGCACGAGAGAAAGCCCTCAAAGAGGCCAACAAGCGTGCCCCAATCAGCCGTGTACCACAGGCGCGTGAAGAAGCGCGTAAACGTGTCCAAGAGAAACGGAAGAAGACTCCGAAGTATATCTATGGACGTAAAGAAGACTAACAGTGATAAGGAGGCTCCATGAGCTACGATAAGAACAAACCTAGCGAGTTCGATGGGTTATTTCAAAAAGCGGCAGACAAACATGGGGTCTCCTATGACCTGCTTCGTAAATTAGCATTCAATGAGTCCAGCTTCAATCCAAAGGCTAAGTCCCCAACTGGCCCGAAGGGTCTCATGCAGTTCACCAAGGGTACAGCTACAGCGCTTGGCCTCAAGGTCACTGATGCAGACGATGATGACCGTTACAACCCGGAGTTGGCTGTGGATGCAGCCGCTCGTCACCTGAGTGACCTCATTCGCAAATACGATGGTGATGAGCTTAAGGCAGCCCTAGCGTACAACCAAGGCGAGGGCAGAAATGGTGCCCCTCAGATGCAGGCCTACGACAAAGGTGATTGGGCCTCAATCTCTGAGGAAGGTCGTAACTATATGCGCAACCTGATGGACGTAGCTAACAGTCCTCGCAAGGGGGACTTGGAGGCGTTCGGCGGTATCACCCCAAAGGCTAAGGGCATTCCATCGGGGGATGCATTTGCTGGAATCGGGAAGAAGCAGACGGTAGGCACTGACCTGCCGGAGTCAACTGGATTCAAAGTGGAGGGTAAAGAGCAGCAAGCGCCTAACGTGCCTTATGCTAAGGACTTTTGGGAAAAGACTGGAACAACACTGGACGAGTTTAATTCTCGTTCAACCTTCTTCGGAATCGGAGATGCCACAAGTGCAGAACTTCACAACTCCGTATTGGGTGTGGCTTTTCGTGCCGCTCGTAGTGATGACGGTTTTGATTTATTCAAGGACACCATTACGCCGACTCGCTGGAACAGCCATACGTGGACTCCAGAAGAGTTAGAGCGTATCCGTAAGGAGGTGAAGAACCCATCGTACATCAACGTAGTCACTGGAGGCTCTCCTGAGAATCTGGACGCCCTCATTAAGATGGCGAATGACAACTACGAGATGGACGCGCGGTCTGCCGATGCTGGTGTTGGTGCCAAACTTACTGCTGGTATCGTCGGTGCTGGTGTAGACCCGCTGAGTTACGTGCCGCTAGTAGGCGTAGCCGGGAAGGGTCTCAAGGTGGCTAACAAGGCTTTCATTGTTGGTACTCAAAGTGCTGGCCTCGCTGTTGCCTCTGAGGGTCTCCGTACATCAATCGCTGGTGGAGAAGCCCACTATGCTGACGCTGCTTTAGGCGGTCTGATGTTCGGTGCTGGGATGAGTGCAATAAGTGATGCTATCGCGGCTGGTATTCGCCGTTCCCGTGGGACTGAGGTTGTTAATGACTTCGCTCCTATGGCACACCGATTGGAAGCCCGTGAGACCGCTCAGAACACTGGTGGGGAAGACCTGACCCGTATGCCTAGCGAGAACCGTGTGTTCGACCGTGAGCATGCTGGCGTTGAGTATTCACCTCTGGAGACCGAGCCGGGTGCCGTTGTGTTGCCTCAAGGTCAAATCCTGAGCGACACCAACCCGCTGAACCCTCAGACTCTTAGCGAGTTCGAGGCGGTCAACCCTGAGCGTGCTGCGCGTGGTATCTCTTTGGGTGGCTTCACTGAGATTGGCTTGAAGACTCTACGCTCAGAGAACCCGACTGTTCGCACCATTGCGAGTGACCTTGTGCGCTCTCCGACTGGTATGGAGTCCGGGACTTCTGGTAAGTTCGGTGCGACAGCTTCTGACATTAAGGAGCGACTCCACGCGAACAACCAGCGCACCTACAATCAGCTTTATGATGCTGTGCGTACTGCAATGAAAGACCCTGAGTTCTCCACGGGTGGGGCCACAATGAGCCGTAAGGAAATCCGACAGGAAATCTACAAGCGTGCAGCCTTAGCGATTGAGCGACCTGAGCTTCAAGCAAACCTGACAAAGGGTGAGCGGAACGTGATGAACATCCTCAAGCAGCACTTCGACCTCAAACGTGAAATCATGGAGAACCCGTCAATCTTCGGCAACACCAAGGCGGTAAGTATCTTCCCCGGCTCACGCCACAAGGGAACCTACGTGCCAAACGTGTACGACCGCGCCATCAAGATTGAGATGGTTAAACGCTACGGTAATGAGGGCTTGCAGCGAGCAATCGCGGAGTCATGGTTGACGTCTTATCGCGCTCGTCCAGAAGTCAAGGCGAGGGTCGATGAGTACCTGATGGAACTCAATGGTCTCAAATCCGTGCAGGAAGTTACGCCTGAGATGGTGCAGAAGCACGCGATGGATAAGGCGTATGGTATTTCACACACTGACCAGTTCTCTGCATCCTCTGTCATTGAGGACAACATTGAGGGTCTTGTGGGAATCGAGAACAACAACTTCTTGGAAGCCCGTAACATGTTCGACAGTGACATGGCGGTGACTCTCCCTGATGGTAACACGTTCTCTGTGAATGACCTGCGTACTTATGACATGGCTGAAATTCTGCCTGCATATGACCGACGAGTAGATGGGGATGTTGCAATCATGGGCGGTTCCGGTAAGACTACCAAAGACCTGAAAGATGAAATCATGGCGCTGGATAAGCAGTCAGAGGGTAACGGCACATTGAAAGGTGAAGTGGAAGCACTCAAGGACACCGTGAAGATTCTAACTGGTCGCGCTCGAAGGAACCCGGAAGGTGCTTGGGGCACAGCCCTACGCTCAGTCAATGACCTTACGTTCTTCGCTAAGAACGCCTACATGGGTGCACAGAACATTACCGAAATCGCTGGTATGCTGGCTAAAGGTAACGTCTCTGCGATAACTCATGGAATCCCTATGATTAACGATTGGGTCAACCGTGGTAAACCGCTTCGTGCCTCTGAGATTAAGGAGCTACACGGGATGGTGTTCGGCAAGGAACTAGACCAACTAATCCGTCCGGGACGTGAAGACCACGTTCGCCGACTCCGGGAGTCTACGGACACCAGCGCTGCGGTTGCCAATGTGGTCGGTACGATTCGTTTCGGTACTCAAGAGTTGGCTGCACGCTCTCCTTGGACAATGCTCCTAAACGGCACATCCAACTACATTCTAGATGCTGCCCGTCAGGGTGTGCTGGGAGATGTGGCTGGTGCAGCCCTAGCCGGGAAAGGCTCCAAGTTCGGCAAGGCGAATTACCTTAAGTCTGCCTCAATCAGCCCTGAGCAGTGGAACGGAATCAAGCAGTTGTTCCGCGACCACGCGACTCGTGAGGCTGACGGTAAATTTACCATCAAGGATAAACAGGCTTTTGCTAATGACCCACGCTCAATGGACTTGTGGCGTCTGGCTGACAAGGTGGCTGATGAGACTATGCTTCGTCCACACAAGGTTTCCTCGCAGGATGCCAAGGCATACGGTGCCGGAGTTAAGATGGTGATGCAGTTTAAGAACTTCGTCATCAAGTCCCTGAACTCCCGGTTTGTCCGTAGCTTCTATGAGGCAACGAAGAACAACCGAGCGTTAGACCAAGCGTTGGCTCATATCATCTCGTTAGGTCTGGCTGGTGGTTACTACGTTGGACAGGCGCACCTCAAGGCTGCAAGTCTACAGGAGCATAAACGTAAGGAGTACCTCAAGAACGCACTTGACCCTAAGATGATTGCCCATGCGTCAATCTCTCGTAGTTCACACTTAGGCTCACCATTGAGTATCTACGACATGTTCGCTGGGATGGTTGGTAGCGATACCTATAAGTACACCCGCTCTACGGTACTCCCTAAAGAGTCCGAGAAGCGAGACCCTAACAAGGCAATGACAGGTAGACAGGTGGCTTCATCTATCGCAGGTGCGGTTGGTGAGCAGGTTCCGGGTTTAGGTTTTGTGGGTTCTGTTGGCGCAACAGCCATTAACGCCGCTTCCCTGCTATCTTCTCCAAACAAGGCTACCGCTCTGGAGTTCCGTACAGGCCTCTTCAACACCTCTCGCGAGTTGATTCCTAATGACCCGCTATCGCAGCAACTCATTATGAAAATCTACGAGGCCAACGGTATCCGCATAAAGGAGACGCAGAAGAAACAATAAACCCTCACTAAAGGGAGAGAGGTCACATTCTGGCCTCTTCTCTCTTAATGCTAATTTATAAAGGAGGTCACATGGCTACAACTATTAAGACCGTGATGACTTACCCGCTGGATGGTTCCACTACGGACTTTAATATTCCGTTCGAGTATCTGGCGCGTAAGTTCGTCCGAGTGACCCTTATCGGTGTTGACCGAAAGGAACTCATCTTGAATCAAGACTATCGTTTTGCAACTAAGACCACAATCTCCACAACGAGAGCATTGGGGCCAGCGGACGGTTATAACCTTATCGAGATTCGTCGGTACACCTCAGCGACTGAACGTCTGGTTGACTTTACGGATGGCTCAATCCTCCGTGCGTATGACCTGAACATCTCGCAGGTGCAGACCCTCCACGTTGCTGAGGAAGCGCGTGACCTTACCGCTGATACGATTGGTGTTAACAACGATGGTGACTTGGATGCTCGTGGTCGTCGTATCGTGAACGTTGCGGACGCTAAAGACCCCGGTGACGCAATCAACTTAGGCCAAATCCAACGATGGAACGACTCTGCGTTGAACTCTGCGAATCGAGCGAAACAGGAAGCTGACCGTGCAACTGCGCGTGCTTCCGAGGCTGCTACCTATGCGGGTAACGCTGCGAGTTCTGCAAGCCTGTCCCGTGATTGGGCTATCAAGGAATCGCCGGTGGAAGGAACCTTTAAGTCTTCCCGGTCGTATGCCCTTGACTCTATGACGTACCGGGATGCATCCAAGAGTTCTGCTGATGCTAGTGCTGCAAGTGCTGGTGCCGCTCAGACCTCTGAGATTAACGCGAAGAACTCAGAAATCGCTGCGAAGACCTCTGAGGCCAACGCGAAGACCTCTGAGGCCAACGCTAAGGCTTCCGAGGAACGAGCCATTGAGGAAGCAAATAAGCTGGAGAACATGAATGATTTGGCTGGTGCAATCAAAGAGGTTCTCAAGCCAGAAGGTGCTACTTCGGGCAAGGTTGTGTGGAAATATGATATTGATAGTAAAGTCCTCCGCGCCTACAACGGTATGTCGCTTGGTTTGGAGTGGGACGGTACTGGTAGTCCATTCATGAATTTCTATCGTGGGCAAGGTGAGCCATCTGGTTCACTACGGCTGGACGCTAACAAGGTTGTTCGCTTCAATGGTATGAACTCTGTTGACTTCGACTCAACCATTAACGCTCAGGCCATCAACGGCTCATGGATTCGCTCTACAGGCGATTTGGTTGCAAATAATACTCTGTACGTACATGGTGGTGACTATATTATTAAGGACAAGTGGGTTCCATCTGGTGTAAACAAGATGACAAACCTAATTCGAGGCTCTGTGGGTGGTTTTGCTTGCGATGAATACTTTACCGAGATTGTAGGTCATTATATTGAGCGTGGCTGGCACCTTGTTGGTGGGGATAACGATACATGGATGCGCATCAAAGGAAATGGTAACTTTGAGATCAGTGGCAACCGAGGCGCAAGAATCGTCATCAATGGTGGGGCGGTTGTCGAACAGGATGGTAATATTCGTGGGGCTATCTGGGATGGTAAGTGGTTGAAGGACTTCATGGAAGAGCGATACCTTACCAATATCTGGATTGGCGCGGGGCGTGTTCGACATGTTGGTCAGCAAACTTGGGAAGGCTGGATTGACAACGGGTGCGTAATGCGGGGAATCAAACAGATTCGTTCTGGTGGGGACAGCTTCATCGAAGAGTTGTACTTCAACGAGATATGGAAAGCAACCGCCCGTGGTCATTGGATCATCTAAAGGAGGACGATATGGAAAAGATTTATGAGAACTTCAAGCAGCGCGAAGTTACCGATGAATATCGTAAGGCCGTGGGCGCCCCTTCGGATGCCCGGTTCTTCATGGACGATGAGGGTAACGATTGGTATGACCTGATGTATAAGCTGGACAGTACCGGGAAGTATACCGTGGCATTCTACCCTGATGGCTACGTTTCCTACGCGGCTACCAAGGTGGCTGGTCGTCATGGTTGCGATGGTTGCTCTGTGACGCAGGTAGACACCATTCCGGGAGAGTTCAAGACTGGCGTCTATTGGTTCTTCAACCGAGAGACACATTCGGTGGAAGAGCGTGAGCGTCCTACATATGAGGAACCTAAGCGCACCAAGGAAGACATTATGGCTGACCTACTTAAACTACAGAAGGAGCTACAGGCAATGTAACGCCGGAGCAACTGATGACTAACACATAAGGAGAACACTATGTTATCTTTCGACTTCAACAATGAGGTCGTTAAGGCTGCGCCTATTGTTGGCACAGGGGTCGCTGATGGTGCGGCCCGACTCTTTTGGGGACTGTCGTTAAACGAATGGTTCTACGTTGCAGCTATCGCCTACACAGTGGTTCAGATTGGTGCCAAGGTAGTCGATAAGATGATTGACTGGAAACGTGCAAATAAGGAGTAACCTATGAGCGACAAGACTTTAATCAAGCTGCTGGAGATGCTAGACACGGAGATGGCACAGCGTATGCTTGCTGACCTCCAGAACGCGGAACGCCGAACGCCGCAACTTTACAACGCAATCGGCAAACTGTTAGACCGCCATAAGTTCCAAATCAGTAAGCTGACCCCGGATGAGAACATCCTTGGCGGTCTCGCGGCTGGTCTGGAAGATTACAACAAAGTGGTCGGCCCTAATGGTCTGACTGATGATGAGACTATCACGCTACAGTAAGTGACATACTCAAGGTTCTCCACGCGGGGAGCCTTTATGGATGTTACTTGGTGCATCTATGTAAAATCTGAAAATTGATGGGAGGTGTTATGCTAAAACTTTTACGCAGCGCACTCCCTTGGGTACTCGCCGGGACACTCTTTATGGGTGGCTGGCACTTAGGGTCAACCCATGAGAGAGCAAACTGGAAGGAGGTAATCCAAAATGAATACATTGCGAAAACAAAAGCAACCGCAACAACTCAGGCAGAGGTCAGTCGGGTATCCCGTGAGTACCAAGAAGAGATTGCAGCCATTGAAGGCAGCACTGATAGGATGCTTAATGACCTGCGTAGCAATAATAAGCGGCTGTCAGTCCGCATCAAGACCCTTACCGGACTACCAGAAGATAACGGTAGATGCGAGTTTAATGGTCGAGCCGAACTACACGAGTCAGATGCTAAGCGTATTATCGGAATAACCCAAGCTGCTGATGCTCACGTAAGAGCGCTCCAGCGTACTATTAAGGAGATGCAGAATGAGCGACACCCAAGCAAATCGTAATGCGCTAATCATCGCGCAGCTTAAGGGTGACTTCGTGGCCTTCCTGTTCGTCTTGTGGAAGGCTTTGGCTCTCCCGCCACCGACTAAGTGTCAGATTGATATGGCCCGGTGTCTGGCTAACGGAGACAACAAGAAGTTTATCCTACAGGCTTTCCGTGGTATCGGTAAGTCATTCATCACCTGTGCGTTCGTTGTGTGGACGTTATGGCGTGACCCTCAGTTGAAGATACTGATTGTCTCTGCATCCAAAGAACGTGCGGACGCTAACTCCATCTTCATCAAGAACATCATTGACCTGCTGCCCTTCTTGGCTGAGCTTAAGCCTCGCCCCGGTCAGCGTGACTCTGTGATTAGTTTCGATGTTGGCCCTGCCAAGCCTGACCACTCTCCGTCTGTGAAGTCGGTGGGTATCACTGGTCAGTTGACTGGTAGCCGTGCTGATATCATCATAGCGGATGACGTTGAAATTCCGTCTAACTCCGCAACTCAAGGTGCCCGTGAGAAGCTGTGGACTCTGGTGCAGGAATTTGCTGCGCTTCTGAAACCGCTGCCGACCTCTCGCGTTATCTACCTTGGTACGCCTCAAACCGAAATGACCTTGTACAAGGAACTCGAAGATAACCGTGGGTACACCACAATCATCTGGCCTGCGCTCTATCCGCGTAGCCGCGAGGAAGACCTGTACTATGGCTACCGTCTGGCCCCGATGCTCCGCGAAGAGTTCAACGATGGGTTCGAGATGCTCCAAGGTCAACCGACTGACCCCGTGCGCTTCGATATGGAAGACCTGCGTGAGCGTGAGTTGGAATACGGTAAGGCTGGCTTCACTTTGCAGTTCATGCTCAACCCGAACCTGAGTGATGCCGAGAAGTACCCCTTACGCCTCCGTGACGCTATCGTGTGCGGTCTGGACTTCGAGAAAGCCCCAATGCATTACCAGTGGCTTCCGAACCGTCAGAATCGCAATGAAGAGCTACCTAACGTTGGCCTTAAGGGTGATGATATTCATAGCTATCATTCGTGCAGCCAGAACACTGGACAGTACCAGCAACGCATCCTTGTGATTGACCCTAGTGGTCGCGGTAAGGATGAGACTGGTTACGCAGTGTTGTTCACCCTGAATGGCTACATCTACCTGATGGAAGCTGGCGGGTTCCGCGATGGTTATTCCGATAAGACCCTTGAGTCCCTCGCTAAGAAAGCGAAGCAGTGGAAGGTTCAGACAGTGGTCTTCGAGAGTAACTTCGGGGATGGTATGTTTGGTAAGGTATTCAGCCCTGTGCTCCTGAAACACCATGCAGCCACTATGGAGGAGATTCGTGCTCGTGGTATGAAGGAACTGCGCATTTGTGATACGCTGGAGCCTGTACTCTCTACGCACCGCCTTGTGATTCGTGACGAGGTGATTCGTGAGGACTACCAGACTGCCCGTGACGCCGATGGCAAGCATGACGTTCGATACTCGTTGTTCTACCAGTTGACCCGTATGGCTCGTGAGAAGGGCGCTGTGGCCCATGATGACCGACTTGATGCGTTAGCATTGGGTGTGGAGTTCTTACGCTCTACGATGGAACTGGACGCCGTGAAGGTGGAGGCTGAGGTGCTTGAGGCGTTCTTAGAGGAACACATGGAGCACCCAATCCATTCGGCTGGTCACGTCGTTACCGCTATGGTTGACGGGATGGAACTCTATTGGGAGGATGACGATGTGAATAGCAACAGGTTCATTGACTGGTAAGGAGGTAATATGTTTGACGTGAGGTATGACCCGGATGTGCCGGGGTGCCTCTCTAACTCTAAGGGTGAGCAACTCGCAGTTCTACAAGGAGAATACTTCAAGTGGAACGGCGGGAGTGCTCATCGTATTGTATGGGAAGGCTTCAATGGGAGGATACCAGACGGTTACATGGTTGACCATATAAACCGCAACAAGCAGGACAATCGGATAGAGAACCTACGACTGGTCACTCGTTCCCAGAATGTCCACAACTCCAAGCGTAAGAGGGCCGATGGGATGCCCAAAGGAATTACAGCACGCCAGCGGGACTTTAGGATTCTGGTCCATAAGGATTGTAAGAAGTACGTAAGGTACGCACCGACACTTGCGGAAGCCATAAAGGTCCGCGAGGAGCTTGTAGAGTCCTTGGGCCTGTCTGCATATTATGTCGATTCATCCGCATAAGGATTCATTGAGACCACGGATGGTCACTTTAAGAAACTCCTTAAGAATCAATGAGTTTGAATTAACCCTCACTAAAGGGAGAGAGGGGGACTTAAAGCTACTATATAGGTTAGTCATTCAGGTTATGCAATGACCCTTTATGCACTTTAAGTCTACCTCTATGATTGGTGATATTATCATTGTATAATCACCCTACCTTAGAGCAACTGAAAGGAGGTGGCTCAATGTTACGCTTGCTGATTGCCCTGCTGCGTCATAGAGTCACTTGGCGATTTCTTCTGGTACTTACTGCTGCCCTTGGGTACGCAGGTCTTAATGACCACCTCGGTCAACTGGAAGTGGCCTTTTGCTCTATACTCTCTTGTGGGGATTAAATTATTGTTGATGAACGACAAGCGGCTCTGAGGGATTCGTAGGTATAGTTTCACTACACCAACTCATCCCTGTAGAGTCAACCCTAAAGGTTATACCTAAAGATGCCCTGTAGTTCGTAATGGTCTTACAGGGTCTTTAAGTGTCTCCTATGGTCTCACCTATGGTGTGGCCTTACCTAAAGTGGGTTCCTAAAGAGACCCTTTAAGAATTTACCACAAAAATCTGAATGGGTATCTCACAGTGTAAGAACCTCAAGTACCCCCATAGCCCTCTTAAAGCCACCTAAAGCCGGCCCTACCCCTAGGGTTTAACCTTCGGTTAACCTTGGGTCTCTCTCCTCAAGTGGCCTATAGGATAGCCTAAAGTGTTGCCTAAAGTCAATACCTAAAGTGGTTGATGGCTTAAGGAGGACTTAAAGAGTGTCCTAGTGTACCAGTTCGATAGTACATCTCTATGTGTCCCTATCTGTTAGCCATTCCTAAAGTAAACCCTAAAGCCACTACCTAAAGACCAGACCTAAAGCTATCACCTAAAGCGGCGCTATCTTAAAGACAACCAGACCGATAAGACCCATTGTTAACCTGTAGTGATGCCCTGTAGTTATCTGTAGTCATTTCGTTAACCCTCACTAAAGGGAATAAGGGATACTTAAAGGGGAATTAGGGATTTAATAAAAAGATTAAAATTAATGGTTGACTTTAAGTAACCCTTAAGGCTATTATTCATCTCGTCAACGGGACAACGGCCTTAAAGCCACTCCCTGAGATACCGGAGTCAACCGGATAAGTAGACAGCCTGATAAGTCATACGAAAAACAGGCATTGACAACATGAAGTAAACGCAGTAAGATGTATCACATAACGTTAACCACCGCTCCGGTGTCTTCTAGGTGACTTAAGCGCACCACGGCACATAAAGTTAAACAAAGTGGTTGACAACATGAAGTAAACACGGTACGCTGTACCACAGCTACCACAGGGTAGCACATTGAAACGACAGTGAGGCGGGACACTGAAAGCCGCTAGGGTCTAACGAAACCAGACCGACACGCTCTTTAACAATCTGGATAATAGCTCTTGAGTGTACCGGCGTATAAGCGAATAACTCAAGGTCGCACTGAAAGCGTGGCCTTTATGATATTCACTTAACACGAACTAACATGAGGGAACACCAAATGATTTTCACTAAAGAGCCTGCTAACGTCTTCTATGTACTGGTGTCAGCTTTCCGTTCTAACCTCGACGATGAAGTGAACATGAGTCGCCACCGCCACATGGTTAGCACTTTACGTGCCGCACCGGGTCTTTATGGCTCCGTTGAGTCAACCGATTTGACCGGATGCTATCGTGAGGCAATCGCAAGCGCACCGACTGAGGAAAAAACGGTTCGTGTACGCTGCAAGGACAAGGCGCAGGCACTCAATGTTGCACGCTTAGCTTGCAATGAGTGGGAGCAAGATTGCGTACTGGTATACAAATCACAGACTCACACTGCTGGTCTGGTGTACGCTAAAGGTATCGACGGTTACAAGGCTGAACGTCTGCCGGGTAGCTTCCAAGAAGTGCCCAAAGGCGCACCACTGCAAGGCTGCTTTACTATTGATGAGTTCGGTCGCCGCTGGCAAGTACGATAAGTGTTAAACTCAAGGTCATGCACGATGCGTGGCCTTTATGATTAACATTACAGGAGGATAAGCAATGGCTATCTTTATCGCTATCGCGCTCTTTGCACTGGCTGGCTGGTACTCTGAATCACGCAAGGCACAGCGCTATGAGCGCAAGATGATTAAGCTCATGGAACACTTGGACGCAGAAGGGCGAGGCCGTGAGGCTATCGAACTGGTGAGGAAAGCATGACAATCGCACTAATCGCACTGGTCTATCTGTGCATCGCTATGTACTTTATGCGAGACTTCAAGCGCGGTCTGGTAGTCCACAAGGCAACGCTGAGTTACTTTAAGTGGGGATTCATCCCACGGTTTACGGTTCGTGAACGTAACGGACGCTTTAAGGCCAACAAGGTAGGAGTATTCTACATTGCTACGCACTAACTCAAAACACGTAAAGACCGCACTGTATGCGATGGCGTATGGTGCATCGAAACGCAAGGTCAAACGCATCTTAACGAGACACCGCAAGATGACCGCACGACAGGCTGCAAGCGCTGTCAAATGGGCTGAATTTACTCTTTACTCTTCTTACAGATAACAGGACACTGAACGATGACTTTCACCGAAGCACAAGCCACACTCGAAGCTATCCGCAACCTGCCGATTGACCGATTGGATGAACGCCAGCCCATGCTGGTGGCTCTTGCGGCTGCTATCGTGAACGCTGAGACTCAAGACGGAGAACTGACACAGGCCAAGGGCAATTGGGGGGGTCTGGAGTCGATGGACTACTGGCAGACACTGGCGGAGCGTATGCGTGACGTTGGCTTTGTACGCTTGGGCAACGGTCACTTTAGTGCAGCCTATGAACACGCACTGCTACCGGGTAAGGTCATCAAGGTAGGCTTTAAGAAAGAGGACTCAGGCGCTGCCTATGCTGCCTTCTGCCGCATGAATCAGGGTCGCGAGGGTATCCCTACGGTGTACGACATTCAGCGTCATACAGGCTGCTACACGGTGGTACTGGACTACCTGACGCCACTTAATGACTGGTGCTACGGTGAAAGTGATAAGATTCGTCACCACTTTCAGGCCGCACGGGAAATCATTCAGGAGGATTGCTTCGACACCGCCGAAGAGTACCCGATAAGCGAGGGCTTTATTGAGACCTGTAAGGACATTCGCAAGTTCTTCTTAGGCATCGCATCGTTCGATTGTCACAGCGGTAACATGATGAAAGACCAGATGGGACGCCTGATTATCACCGACCCGGTGTCATTCAGCGCAGACGACAAGTTAAAGCCGGGTGAATTTCACTGTGACCCGGATGAACTAATCGCTGAGATTGAGGCGCTGAGAGCGCAGGAAGCGATTGACCGCTGCAAGGCACGTAAGGCACGCCGTGACCCTAAAGGAACCTTTCAGGTAGCGCGTAAGGCACGCATCAAGTGGCGCAGAAAGGCCTCTAAGCGTGAGAAGCGCAACGCTAAGGTACTCGCTAGGATGCGCATGGACGCCAATCAGAATCGCAGGGATGAGCCTAGGGCGCGTATGGTGTGGGGCGATAAGCACTGGCGCAACGCTTGGATGCACCACAATAACCTAAACTTTGCAGAACTGGAGCGCCGCGCTGCTGCGGCAATGATGATGCACGACGAGGTGCGCATTCAGTGGGGCAAACCGTTACACATAGACGCATACCTTGACAAGCGTCTACAAGGCTGATAGAGTCTTATCTTACAGGTCATCAATCGGTGGCCTGAATAGGTACGATTTATTCACAATGAGGTAAGCAATGAACATCATCGAAAACATCGAAAAGAATGACTTCTCCGAAATCGAACTGGCTGCTATCCCGTTCAACACACTGGCAGACCACTACGGCAGCGCACTGGCTAAAGAGCAGTTGGCTTTAGAGCATGAGTCCTACGAGTTAGGCGAAAAGCGTTTCCTAAAGATGCTCGAACGTCAAGCGAAAGCTGGCGAGATTGCAGACAACGCAGCCGCTAAGCCGTTACTCGCTACGCTTCTCCCGAAGTTAACCGCGCGTATCGTTGAGTGGCTCGAAGAGTACGCATCGAAGAAAGGCCGGAAGCCAGCCGCTTATGCTCCGCTCCAGTTGCTCAAGCCGGAAGCCTCCGCGTTTATCACACTCAAGGTTATCCTTGCGTCACTTACCAGCACGAACATGACAACCATTCAGGCCGCTGCTGGTATGCTGGGGAAAGCCATTGAGGATGAGGCACGTTTCGGTCGCATCCGTGACCTCGAAGCGAAGCACTTCAAGAAGCACGTTGAGGAACAGCTTAACAAGCGCCACGGGCAAGTCTACAAGAAAGCCTTTATGCAGGTGGTCGAGGCCGATATGATTGGGCGCGGGCTGCTGGGTGGTGAGGCGTGGTCTAGCTGGGACAAAGAAACCACAATGCACGTAGGGATTCGCCTGATTGAAATGCTTATCGAGTCTACGGGTCTGGTAGAATTGCAGCGCCACAACGCAGGAAACGCAGCGTCAGACCACGAAGCGCTACAGTTAGCCCAAGAGTACGTTGACGTGTTAGCGAAGCGTGCAGGCGCTCTGGCGGGTATCTCTCCGATGTTCCAGCCGTGTGTCGTACCGCCGAAACCTTGGGTATCAATCACCGGGGGCGGCTATTGGGCTAACGGTCGCAGACCTTTGGCACTCGTTCGCACTCACTCTAAGAAGGGATTGATGCGCTACGAAGACGTTTACATGCCAGAAGTTTACAAGGCGGTCAACATCGCACAGAACACCGCATGGAAAATCAACAAGAAAGTCCTTGCTGTTGTCAACGAGATTGTTAACTGGAAGAATTGCCCGGTCGCAGACATTCCATCGCTGGAGCGCCAAGAGTTACCGCCTAAGCCGGACGACATTGACACCAATGAGGCAGCACTCAAGGAGTGGAAGAAAGCCGCCGCTGGTATCTACCGCTTGGACAAGGCACGAGTGTCTCGCCGTATCAGCTTAGAGTTCATGCTGGAGCAGGCCAACAAGTTCGCAAGCAAGAAAGCAATCTGGTTCCCTTACAACATGGACTGGCGCGGTCGTGTATACGCTGTGCCGATGTTCAACCCTCAAGGCAACGACATGACGAAAGGTCTGCTGACCCTCGCTAAAGGCAAGCCAATCGGTGAGGAAGGTTTCTACTGGCTGAAAATCCACGGTGCGAACTGTGCGGGTGTCGATAAGGTTCCCTTCCCTGAGCGCATCGCGTTCATTGAGAAGCACGTTGACGACATTCTGGCTTGCGCTAAAGACCCAATCAATAACACTTGGTGGGCCGAGCAGGATTCACCATTCTGTTTCCTCGCGTTCTGCTTCGAGTATGCAGGCGTTGCGCACCACGGTCTGAGCTACAATTGCTCTCTGCCGCTGGCGTTCGACGGGTCTTGCTCCGGTATCCAGCACTTCTCCGCGATGCTCCGCGATGAGGTAGGTGGTCGTGCGGTTAACCTGCTGCCAAGCGAAACCGTGCAGGACATTTACGGCATCGTTGCACAGAAAGTAAACGAGATTCTCAAACAGGACGCAATCAACGGCACACCTAACGAGATGATTACCGTGACCGACAAGGACACCGGGGAAATCTCTGAGAAGCTCAAGCTGGGAACCTCAACGCTGGCGCAACAGTGGCTGGCATATGGTGTAACCCGTAGCGTAACTAAACGTTCGGTCATGACGCTGGCTTACGGTTCCAAGGAGTTCGGCTTTCGTCAACAGGTACTGGATGACACCATTCAGCCTGCGATTGACAGCGGTAAGGGCTTGATGTTCACCCAACCTAACCAAGCGGCTGGCTATATGGCTAAGCTGATTTGGGACGCGGTGAGCGTGACCGTAGTCGCAGCGGTTGAGGCGATGAACTGGCTCAAGTCTGCCGCCAAGCTGCTGGCTGCTGAGGTCAAGGACAAGAAGACCAAGGAGATTCTGCGCCACCGTTGCGCGGTTCACTGGACTACGCCGGACGGCTTCCCGGTCTGGCAGGAATACCGCAAGCCACTCCAGAAGCGTCTCGATATGATTTTCTTAGGGCAATTCCGTCTGCAACCGACGATTAATACCCTCAAGGATTCAGGCATTGACGCACACAAGCAGGAGTCTGGCATCGCGCCTAACTTTGTTCACTCACAGGACGGTAGTCACCTCCGCATGACAGTAGTTTATGCTCACGAGAAGTACGGCATTGAGTCCTTTGCGCTGATTCACGATAGCTTCGGGACTATCCCGGCAGACGCTGGCAAGCTGTTCAAGGCTGTGCGTGAAACGATGGTCATTACCTACGAGAACAACGATGTGCTGGCAGACTTCTATGACCAGTTTGCAGACCAGTTGCACGAGACCCAACTGGACAAGATGCCTCCACTTCCGAAGAAAGGAAACCTGAACCTGCAAGACATTCTCAAGTCTGACTTTGCCTTTGCATAACAAGCACTTAGCATTAACCCTCACTAACGGGAGAGTTAACCTTAAGGCTCCCCCTTTTAAGACACTTTAAACCGGAA
>NODE_5_length_37685_cov_1.481575
TAAGAAGAGCTCCTAAAGCGAATTTTTAAATAAAATTCACTTTAGGAGCTCAAATATTTCAAAAACTTTGTAACAAGTTATTTATACTTCAAAATATAAATGATAATGAAATTTACAACGACTGTTAAAATGCGCTTTACAACGAGGACACATTTCTACCATCATATAGTCACGAATACGCATCTCATGTTTACAAACACCACACATAATAGCTTTTTCATCAAACTCATTTTCAGCCCATCTTTCAATTGTATGAGATACGTGTTCATTATGACATTTATAACACGGATAATATTTGTTGCAACATTTAAATTTAATGGCAATAACATCTAAAGATGAATAATAATGTGTACATCGTGTTTCATTATCTATGAGTGATCCATAAACCTTTGCCAATGATGTGTCCTCCTTGAAGAATTAATCTGTGGGATGATCACCTATAATACGTACCTCAGTATTCAATTCAACATCGAATTTTTCTTTAACTATTTTTTGTACGTGATGTATAAGTGCTTCATAATCAGTTGCTGTACCGTTGTCTACATTAACCATGAATCCCGCATGCTTAGTTGAAACTTCAACGCCACCGATTCGATAGCCCTGTAAATTAGAATCTTGAATGAGTTTACCTGCAAAATGACCCGGTGGTCTTTGGAAAACACTTCCGCAAGAAGGGAATTCAAGCGGTTGTTTAGATTCACGTCTTTCAGTAAGATCATCCATTTTGGCCTGAATTTCATCTAATTTACCTGGTTCTAAGGTGAAAGCAGCCTCTAATACAACTAAATGTTTTTGTTGTACCACACTATTTCTATAGTCTAATTCCAGTTCAGCTGTAGTGAGCTTTAATAAATCACCTTTTTCATTGACACATAATGCATAGTCAATACAGTCTTTAACTTCTCCGCCATAAGCACCAGCATTCATGAATACGGCGCCACCAATTGACCCAGGGATACCGCATGCAAATTCTAAACCGGTTAATACATGGTCACGTGCAACATTTGAAACGTCAATAATTGCTGCACCACTACCTGCTATAATTGCATCATCAGAGGTTTCAATATGATTGAGAGATAATAAGCTGAGGACGATTCCTCGAATTCCACCTTCTCGAATGATAATGTTAGACCCATTTCCTAAATAAGTTACCGGTATACTGTTCTCATGGGCAAACTTTACGATGGCTTGGACTTCTTCATTTTTGGTAGGGGATAAATAAAAATCTGCCTCTCCTCCTGTTTCTGTATATGTATAACGCTTGAGAGGTTCATCCACTTTAATAATATCTTTAGGAAGAATTGACTCTAATCCGCGTAAGATGTCATTTTTATTCAATGTTTTGAACATCCTTTCTCATCTTCTTAATATCAACATTATTATATCAATTATAAAAGTTATTTGCGAAATTTGGATATATGAATTGATTATAAATATAAAATGGTTATGTCGTACTTTATGAGTTTTTACGATAACAAATTAGATTCCTTATATAATTTCTCAAACAAATTTTGTTTTTGAGACTCATATTCACGTATCTTTTTAGCATGTTGCACAATTTCATTTTTCTTACTTGCAAACCATTCTGCTATTGCTTTATCGTTGTGTAGTAAATGATTGACTGTTTGATATTGTTTGAAAAGAGAAGTTTCCATTTGAATAATATGTAATCTTACTTCTTGTTTTAATTCACTTAAATTATTAAAACGTGCCATGACAACTTTTTTCTTGTAAGAATGGTGCAAACGATAAAAACCAGCATAATTTAGGCGCTTTTCATCTAGTGAAGTAATATCGTGCAAGTTATTTACACCAACAAGTATATCTAAAATGGGCTCAGTTTGATAATTAAAATGACAGGTACCACCGATATGCTGAGTGTATTTAATAGGAGAATCTAAAATAGTAAACAATACGTCTTTCACTTTGTTATATTCATATGTAAATTGTTTCACAGATTCATTTTTAATAAAAGGTTGGACATTAGCGTACATGAAATACTCCTCATTTATAAAAATAATATATACAATAAAGTCTGACATACTATAACACAATTCATTTTCATAATAAATACGTTTATGTATAATGTTTAGTGATAAGGAGTGCAAATATGAAAAAACTACTATTTATCATAACAGTTATCATTTTAACCATAGTTGTATCCGCTTGTGGAAATGAATCAAAAAGAGATATTAAACAATTTGAACGTCAATATAAAGAAATTCATCAAAAACAACACAGTGTAGAAAAAGTTATGGATAAAATACCATTAAAAGAGTTAGATAATTTAAGTAAAACTGATACCACTGATAAAAATAAAAAAGAATTTCGTGCACTTCAGCAGGATATTAATAACTATTTGATACCTGAGTTTAAAAAATATAAAAATTCCACTCAACATTTAACAGCAGATACTAATGAGGTTAAGCACTTGAAAGAGGATTATCTAAAAACTGTTGAAAATAAAGAGAAATCTATATATGATTTAAAAGAATTTGTAGATTTATGTAATCGCTCAATTAAAGATAATGAAGATATTTTGGATTATACTAAATTATTCGAGAAAAATAGAACTGAAGTGGAGTCTGACATTAATAAAGCACAAAATAAAGAAGATGCAAGTCAACTTAAATCAAAATTAGAAGAAAATAATCAACAATTAAAAGATACTGCTAAAAAATATTTAAATTCTTCAAATAATGATTCTGATTCAGCGAAAGAAGCAATCAAAAATCATATTTCACCACTTATTGACAAACAAATTACGGATATTAATAAAACAAATATTTCTGATAATCATGTTGATAATGCTAGAAAAAATGCAATTGAGATGTATTATAGTTTGCAAAATTATTATGATACGAGAGTAGATACGATTAAAACTAGCGAAAAATTAGCTCAAATTGATGTTGATCGATTGCCAAAAGAGGGAAAAGATATATCAGAAATGGATAAATCGTTCAAAAGAGAATTTAAAAAAATAAAAGAAAGTGTAAATTAAATACTATCTGAATTTAAAAAAATGAAAATTTATGGTTAACATTACATAGCAGAGTGTGTATAATTGTACCCATTGATAAGATTTTAGGGATAAAAATTTCACGCATATGCTTAGTATGAAGTGATAAATATTTTTAGAGGTGAATAGAATGGCTATTAAGCTGAGTTCAATTGACCAGTTTGAACAAGTATTAGAAGAAAATAAATATGTTTTTGTATTAAAACACAGTGAAACTTGTCCAATTTCTGCAAATGCGTATGATCAATTTAATAAGTTTTTATATGAAAGAGACATAGATGGTTATTATCTAATCGTTCAACAAGAGCGTAAACTATCTGATTATATCGCAGAGAAAACAAACGTAAAACACGAATCACCACAAGCTTTTTATTTTGTAGATGGTGAAATGAAGTGGAATGCAGACCACGATGATATTAACGTTTCTCAACTTGCTCAAGCTGAGGAATAATTAGAAAAGAATGAAATGATGAAGCAGCTTGCCTCAAATGTCAATGTTAGACAGATACAGGCAAGCTATTCTTATGTTATGAAAATTTTAAAATAGTTATGTATAATGTGATAATAAGTATAATTAAGGGACATAATGAAGAACACGCAGAAGATATGTTATTTCTTTAGTGTCAAATCATTGTTACTTAGATTTATAGATTATTCTCATACATCCTTTAGTATGTTTAAAATAATTTTTGGAAAAGAGAAAAATAAGGTGGTTAAGACAATGAAAGTTTTAGTAGCCATGGATGAATTTAATGGAATTATTTCTAGTTACCAAGCTAATAGATATGTTGAAGAAGCGGTAGCAAGTCAAATTGAAGATGCAGATATCGTTCAAGTTCCACTATTTAACGGTCGTCACGAATTATTAGATTCAGTCTTTCTTTGGCAATCAGGAAATAAATATCGTGTGAGTGCGCATGATGCTGACATGAAAGAAACCGAAGCAATATATGGACAAACGGATAGTGGTATGACTATTATCGAAGGTCACTTATTTTTAAATGGCAAAAAACCTATTCAACATCGATCAAGTTACGGTTTGGGAGAGGTTATAAAAGCAGCATTGGACAATCATACAGAACATCTTGTTATTTCTTTAGGTGGAATAGGAAGTTTTGATGGCGGTGCAGGCATGTTGCAAGCATTGGGTGCAACATTTTATGATGATGAAGCACAAATTGTCGATATGAGGAAAGGTGCATATTTAATAAAATATATTAGACGTATTGATTTATCAGGTGTTCATCCACAATTAACAAAGGTAAACATTCAATTAATGTCAGATTTCTCAAGTCGATTGTATGGGAAAAAAAGTGAAATCATGCAAACATACGAATCATTAGATTTGTCTCAAAATGAAGCAGCCGAGATAGATAATTTAATTTGGTATTTTAGTGAATTATTTAAGAATGAATTGAAAATAGCAATGGGACCAATCGAGCGCGGTGGTGCTGGAGGTGGTATAGCAGCTGTATTAAATAGTCTCTATCAAGCTGAGATTTTAACAAGCCATGAATTAGTGAATCAAATCACACATTTAGAAAACTTAATTCAACAGGCAGATCTTATTATTTTCGGAGAAGGTTTGAAAGAAGAAGATCAAATTCTAGAGACTACAACAATACGTATAGCAGAACTTACCCAACAATACAGCAAGCCAGCTATTGCAATTTGTGCTACAAATGATAAATTTGATTTGTTTGAATCATTGAATGTTACAGCAATGTTTAATACATTTATTGATATGCCTGATTCATATACAGATTTTAAGATGGGTATTCAAATCAGACATTACACAGTACAAGCACTAAAATTATTGAAAACGCAAATAAACTTACCGCTTTCATCCTAATATTAGAAAAAGTTTTTATACACATTTAATTTAAAAGCCATTGACAGTAAGAGTAGCTTTAGAGCTACATACTGACAATGGCTTTTTATGTTATTTATAAGATTGATGGCTGTTTGCTACTTCTTGAGCAATACCAACGACAACATGAACAGCCTTTTCCATTACATCGATAGAAGCGTATTCAAAAGGACCGTGGAAATTGCCACAACCAGTAAAAATATTAGGTGTAGGTAACCCCATAAAAGATAATTGTGATCCATCTGTACCACCTCGAATAGGTTCAGTGTTAGGTACGATGTCTAAAGCCTCAAAGACACGTTTAGGTATATCAATGATGTGTTTCAAAGGTTCAATTTTTTCTGCCATGTTAAAATATTGGTCATGCACATCTACTTTAATTGGAAAATGATTATAATGAACATTAATATCATCACGAATTTCCATCATGCGTTTTTTACGTAGCTCAAACTGTTCTTTGTCATGGTCGCGAATAATATATTGTAGAGTTGCTTTTTCAACATTACCTGTAAAATTCATTAAATGATAGAACCCTTCGTATCCTTCAGTTCTTTCAGGCACTTCATGTGAGGGAAGTAAACTATTAAACTGTTGACCTAAACTAATTGCATTAACCATGGCATTTTTAGCTGAACCTGGATGAACGTTAACACCATGGCAAGTGACAGTTACCTCTGCCGCATTGAAACTTTCGAATTGTAGTTCTCCTAATTGACTGCCATCCATTGTATATGCAAAATCTGCATTAAATCGACTAACATCAAATTGATGCGGGCCTCGTCCAATTTCTTCATCGGGTGTAAAGCCAACTCGAATTGTACCGTGTTTAATGTCAGGATGATCAATTAAATACTTTATCCCTTCCATTATTTCTACAACACCTGCTTTATCATCGGCGCCTAGTAGAGATGTACCATCTGTCACCATTAGTGTATGACCCACAACTTTATTTAATTCAGGAAAAACATCAGGATCTAAGATACGCTGAGATTCACCAAGTTTGATAGGTTGCCCATTATAGGCTTCAATGATTTGCGGATTTACATGAGAAGCATTGAAATCTGGTGAAGTGTCTACATGTGCTAAAAAACCGACAGTAGGTACATTATAATTAATATTGCTTTCGAGTGTAGCAAATAAGTAACCATGTTCATCCATGTCTGTTTTAAGACCTAATGATTGAAGCTCTTCTTCTAATAGATTTAATAAATCCCACTGTTTATTCGTAGATGGTGTCGTCTTGGAATCAGGATTAGATTGTGTATCAATTTTTACATATCTCGTTAATCTTTCGATAATTTGTTTCTTCATACGAGTTCATCCCCTTAGATTTATACTCTATTATTCATATTATAGGATTTTTTATAAGTTTTACCCTTGATTTTACCATAAGATTGCTTGATGCGTGAATAAATGTAATAGACTATTTCAGATACAAGTATACCGAATGCAATTGCACCAGAAATTAATGTTACCTCTAAAAAAGTATTAACTGCATTCGTATAATTATTTGATACTAAAAATCTTGTAGCTTCATATGCTGCGCCACCTGGAACGAGAGGTATAATGCCGGGGACGATAAATATAATAACAGGTTGCTTGTACCGTCTACTCATTGTATGACTCATTAATCCTAATATTAGACTTCCTAAAAATGAAGCGCCAACTTTACCTAAATCCATACCTACTGTCATCTGATATATTGTCCAAGCAACAGCTCCAACAAATCCACAAGCTAATAGCAATTTTTTAGGTGCATTAAATATAATTGAAAAAAGGACTGTGGCAATGAAACTAATGATAAAGTGAAACAGATAAATAAACATAACTAACAGCCTTTCTTATAATAATAGTAATACAATAGCTACTCCTGCACCAATAGCAAATGCAGTTAAAGCAGCTTCAACACCACGTGACATACCAGCAAGTAACTCTCCGGCAAGTAAGTCACGAATAGCGTTAGTAATCAAAATACCGGGAACGAGAGGCATGACACTTGCAATAGTAATAATGTCTTGATTTTTAGCTATACCTAGTTTAGTGAATATTGCTGCAATACTAATAACAACAGCAGATGCTACAAACTCTGAAAAGAATTTAATTTGTATATATTTTTGCACGAAACTAAACGTTAAAAAAGCTATGCCACCCGCTAGGCATGCAATCCAAGCGTCGGAAGCTACGCCACCAAACATGAATAAGAAAAAACCACAAGCTACAAAGGCAGCAATGAGATTTGTTAAGAAAGAATACTGAAGAGACGCACGTTTAAGTTGCAGTAACTCACTTTTTGCTTCGTCAATTGTAAGTTGCTTACTCGAAATTTTACGAGATAGGCTATTGGTTAAAGCAATTTTCTCAAGATCGGTTGTACGTTCGCGAATACGAATCAACCTCGTACTAGTACGATCATTTAATGAGAAAATAATTGCAGTTGATGTCACAAAACTGTATGTATCATGTAAACCATAACTATGGGCAATACGATTCATTGTATCCTCAATTCGATATGTTTCAGCGCCTGCTTCAAGTAAGATTCGCCCAGCAATTAAGACTACATCAATCACTTTATTTTCATCAATGATAGTGATTGAATCTGACATATCTCATCACCTCCGAAGCTATTTAATATTTTTATGAACAATTGAAGTTTACAACTTGAAGACTTAAGTTTCAATAGACAGCTTGATTTTAATAACATTTTCAATACTAATTAAAAATAGTAAAAAATGCTATGCATAACTGTATACGCTTTAATAATTTTTTAACGTAGCAGTTAACATAGCATTTAGCTTGATTATAATTTGACAATAGGATTAAACATGACTTTATTTCTTCCTTCACTTTTAGCCACATGTACCATGTCATCAGCATCTTTAAATACTTTACGTTGAGATTTACGATCTTCTTGAGTTAAGTATCCTACACCAATTGAAACTGATAGCTTGATTACTTCTTTGTTTGGTAGGTGGAAAGAAGATTTTTCAACACCACTTCGAATATTTTCTGCTAATTTCACGCTTTGATCTAGTGTGTAATCTCTTATTACAACAGAAAATTCTTCGCCACCGTTTCTAAATATTTTGAACTGGTTTGGGACATAGTTTTTTAATAGTTGAGACATTTGTTTGAGAACAGCATCTCCTGATTGGTGTGAATAATGATCGTTTACATCTTTAAAGCCATCAATATCAATGAGAAGTAAGGCTAAACTTTGTTTCTTTTCTTCAGCTTTACTTGAGACCTCATTTAAGTGTCTATCAAATTCTTTCACATTACCTAGACCTGTAAGATAATCGTATTTATCTTCATTTTCATAACGATTGACTAAAGAGAAAAAGTGCCATATATCAACGAATGTTATTGCTGAAGCAATTGTAATAATAAATGAAATAGGGATAAGCACTAAAATCTCTACGAGTTCATAAATAGGGCTTAATAATGCTAAAAATAACAAAATGATAATGCTAATCAAATTTAAAATAAGTAAAGAAATGATATCGTTTTGCTTTAAGAATGGTCCCACTGCACTGACAATACCTGCAATAACGATTAATGTAATACCATAAATAATTGAGTTTCCAAAGATAAATACATCGACTAAAGATACGATAAAAGCAGCCGTGAGTGTATATATCATGTTGGTATAACGTCCTAAAAACAAAAGAGGTACAAATGTTAAATGGACGAGGTATTCGTTTTGAAATGGGATAGGGTATGCCGCTAAAAGTAAAGAAACGAATGTCATTAGTACTGTTACATATTCTTTAGAAAAAATCATTCTTTTATTTTCAGAATATTGTAACCTATGAAATAAATATATACCTGCCACCATGACAGATATGTTATATATGATAGCTTCAAACATTTCCATACCGACTCCTTTATTAACCATTAGCTATTGTAAGTGAAAACTTACAATTTGTCATCATCTAGCAACAGAAATTACACACAAACAATGGTATTTAATGTTAAAATTAGCACTTAAATGGTATGATTAAAAAAATGTATAGACAATGCAAAGATAATGTAAAGGTCAATCTTTGTAATTTAGACAATAGCTATGTAACATGGATATTTATAATTTAAACATTAATCATATAATTTTAGTTCAATGAAAACTACATTTATGGTTGATAAATATTGCATTAAAAACGATAGATAACAAATTTTACATAGCGTGAGGTACAACTTATTCAATGAAGGTGAACTGATGTATACACTATTACTTATAGCTTTTACTATGATAGTCAGTTTAATAATTACACCCATTATTATTGTAATATCAAAAAAATTAGATTTAGTAGATCGTCCTAATTTCAGAAAAGTACATACGAAACCTATCTCAGTGATGGGAGGAACGGTCATTTTATTTTCTTTCTTAATAGGGATTTGGCTCGGACACCCTATTGAACGTGAGGTTAAACCGCTTATATTAGGTGCAATTACAATGTATATGGTTGGATTGATTGATGATATTTACGATCTAAGACCTTATTTAAAGTTAGCAGGTCAAATTGTTGCAGCTTTAATTGTTACGTTTTATGGAATTACAATAGACTTTATTTCATTGCCAATTGGTCCAACGATTCATTTTGGCATATTCAGCATTCCTATTACAGTAATATGGATTGTAGCAATTACCAATGCTATTAATCTTATCGACGGACTTGATGGACTTGCCTCAGGCGTCTCAGCATTGGCATTAATGACTATTGGATTCATCGCTATTTTACAAGCGAACATATTTATTATCATGATTTGCTGTGTACTTTTAGGGTCTTTACTTGGTTTCTTATTCTATAACTTTCACCCAGCGAAAATTTTCCTAGGTGATAGTGGTGCATTAATGATAGGATTTATTATCGGTTTCTTATCCTTACTCGGCTTTAAGAATATCACATTTATTGCATTATTCTTTCCTATAGTTATATTAGCGGTGCCATTTATTGATACATTATTTGCAATGATTCGTCGAATGAAAAAAGGGCAACATATAATGCAAGCGGACAAGTCACATTTACATCATAAATTACTTGCTTTAGGATATACGCATAGACAAACCGTTTTACTTATTTATTCAATAGCGATTATGTTTAGTTTATCTAGTGTTATCCTCTATTTATCCCAACCGTTGGGTGCACTTATGATGTTCATTCTCATTGTCTTTACGATTGAGTTGATCGTTGAATTTACTGGATTAATAGATGATAATTATCGACCAATATTAAATTTAATTACAAAAAAAGGAAATGGTAAGCAACATCATTATGATGAGCATCACCGTTCATAATAAAAAAACACTATGTAGGTCATAAGCACGCGTTGCTTTAACTTGCATAGTGTTTTTTATTTAATTGGTTTCAATATCAAAAGGTAATAGTTTAAGGTCTTCTTGTTTCAAATCATAATTTCCAGAAGTAATTCGATTTAAAAAGTCTATAAAAGCATCATATTCATTTTTTACTACGTCAATTTGATAACTTACTTTATCGGTATAAAATTGTTCTCTTAATAAGAATGTAGTAGAGGCAAGTTCATATTCAAATTTACCTGTCTGATCATAATCTAACGTAACGGTTACTGGAATAGCTTCTCTTAGTTCGACTCTACCTATATCATATATCACATCACGCACGGCGCCGCTATATGCTCTAATAAGACCGCCTGCACCTAACTTGATACCACCGAAGTAGCGTGTCACGACGACACAAACATTGTGTATCTCTTGTTTTTTCAGTATTTCAAGCATTGGGATGCCAGCTGTTCCACTTGGTTCGCCATCGTCGTTTGCCTTTTGAATATTCATCTCTGGTCCGACAGTATAGGCTGAACAATTATGAGTTGCATCTTTATGTTTTGTTTTAATTTCATCTATAAAAGCTTTTGCTTCATTTTCAGTCGAAACAGGCTTAATATATGCTATAAAGCGTGATTTACTTATCACATTTTCAATTGAATGTGCTTGTTTAATAGTAATTATGGATTTATCCATCTTATTTTTGCCACCTACAATTCAGTTTTCTAACATTATTATACACGTAACAAGATAGGTTCTAAATTATTACGATGATATTTTCTTTTTTAAAAAATTATTGTATCATAACTATGAGTATAATTGAGGAGGATAAGTATTAAGATGAAGATTGCAGTTATGACCGATTCTACAAGTTATTTACCACAACATATAATAGAACAATATAACATACCAGTCGCTTCACTAAGTGTAACTTTCGATGATGGAGTGAATTTCACTGAGAGTGATGATTTTTCTGTAGATGATTTTTATAAAAAAATGGCTTCATCTAAAACTATACCAACAACAAGCCAACCTGCTATTGGCGATTGGATTGAAAATTTTGAGAGATTAAGAGAACAAGGATACACTGATGTCATCGTGATTAACTTATCAAGTGGTATAAGCGGAAGCTATCCTTCAGCAACACAAGCTGGTGAAATGGTTGAAGATATTCAAGTACATACGTTTGATAGCCGTCTTGCTGCGATGATTGAAGGTAGCTTTGCAATTTACGCTGCTCAATTGGTACAAAAGGGATATAAACCTGATGATATTATTAATGAACTAACTGAAATAAGACAACATATTGGTGCATACTTAATTGTTGATGATTTAAAAAATTTACAAAAAAGTGGTCGTATCACTGGAGCTCAAGCTTGGGTAGGTACATTATTGAAAATGAAACCTGTCTTGCGTTTTGAAGAAGATGGTAAAATACATCCACACGAAAAAGTACGTACTAAAAAACGTGCGCTAAAATCTTTAGAAACAAACATTTTTAAAGAAATAGAAGGCATGGAAGATGTGACAGTATTTGTAATAAACGGTGATAAAACTGAAGATGGAAAGTCATTTCTTCAGCAATTAAAGGAAGATCATCCTAATGTTCATATTCAGTATTGTGAATTTGGACCAGTGATAGCATCACATTTAGGATCAGGCGGTTTAGGATTGGGTTACTTCCCAAGAAGAATCGACATTAATTAATATATAATCAAAAGTCTGAAAGCTTGATAGGAAAGAACACAGTGGTAATATCATTAGATATCACTTGTGTTCGCTTATTTGAGTATTTCAGACTTTTTTGAAAGTAGTGAAGTAAAATTAAATATTACGGTAGACTGATTTCTCCAACGCATCAACTTGAAGATGAATCAGTATCTCAAGTTTCAAAAGGTGTTATAAAAGACAGTGAGCGTTGGTATTGTATTCAATGTGGAAACACTTCCTTGCAATATTTTGTGACTTACAATTCAACGATATTGGATAAAACAATCACATACTGTAGACGATGCATTCAATTAGGCAGAATGGATAGTATTACAGATATATGTCTCGTAAAAAGTTTTCAAAAAGCAACAAAAGCGAATTATCAGTTACCCTTTGAATTATCAAAGCAACAGCAATACGCTTCAGAAACTATCGTTCAAGCTATAAAAAATAATAATGACCTCTTGTTATATGCCGTCACAGGAGCAGGGAAAACTGAAATGATGTTTGAGGGAATTAGGATAGCTCGTCAGATGGGACATAATATTGCTATTGTATCACCTCGTGTAGACGTTATTATTGAGATAAGTCATCGAATTAAAGATGCTTTTATCGATGAACATATAGATGTGCTACATCAATCTAGTAGACAGCAATATAATGGTCATTTTGTTATTGCTACTATCCATCAATTATTGAGGTTTAAACAGCATTTTGATACTGTATTTGTCGATGAGGTAGATGCTTTTCCGTTGTCTATGGATCCACAATTATCAAATGCAATACAACTTGCTTCAAAATCGAATCATTCACATATTTTCATGACGGCCACACCACCGCGTCATTTTTTAAAACAATTCCCCCCAGAAAAAATAATTAAGTTACCAGCCCGTTTTCACCGATCCCCCCTTCCTATTCCTAAGTTCAAATATTTCAAATTAAAATCAACACGAAAACAAAATTTATTACTTAATATATTTAGATATCAAATTAACCAACAACGTTTTACTTTGGTCTTTATTAATAATATAGAAATTATGAATAAAATGTATCAACAGTATAAAATGGACATCCCTGATTTGATTTGCGTTCACAGTGAAGATGATTTACGATTTGAAAAAATTGAAGCTTTAAGACGAGGACAACACAAAATTGTATTCACTACAACTATTTTAGAAAGAGGATTTACAATGACACACTTAGATGTCGTTGTAGTTGATGCTGGAAGTTTTCAACAAGAGGCTTTAATTCAAATTGCTGGTCGCGTAGGACGTAAACAGCAGTCTCCAAGTGGCTTAGTTTTATTTCTTCATGAAGGTGTTACATTATCGATGATTTTAGCTAAAAGAAACATTATTTCAATGAATCGTTTAGCAATTAAAAGGGGATGGATTGATGCGTAAATGTATCCAGTGCAATCAACCTATTCATGAGACCATTCATATTTATAACTTATTTAAACCACCTCAGATATTTTGTGAACGATGTGAAACATTATGGCTTAACTCCAAAATTCATAAAGATGGTAGGTGTCCTAAGTGCCTTAACAACAAAATTTCTACTGATGGCGAATGTCATGACTGTCAATTCTTAAGTAAAACATTTTATTTAATGGAACAATTGTTTTGTGATTATAGTTATGATGGTATGATGAAAGAAATCATACACCAGTATAAGATTAAGCGAGACTTCTATTTGGCAGAAGTATTGGCGAGAAAATTAGTTTTACCTCAAACGCAATATGATTATATAGTTCCCATTCCTTCTCCAATTGAACGCGACATTGAACGTACATTTAATCCTGTGACCACTGTCTTAGATAAAATGGGCATCTCATATCAAGATGTATTAGGTACACATATACGTCCTAAGCAGTCAAAGTTAGGAAAGATTGAACGTTCAAAAGCCCCTAATCCATTTTATATAAAAGATGAAGAGATAAATATCGAAGGGAAAGTAATACTACTCATAGATGATATTTATACAACAGGGTTAACTATTCATCACGCAGGGTGTAAATTGTACGATAAAAAAGTCAGAAAATTCAAAGTGTTTGCGTTTGCACGATAACATAAACATGGTAAAATATAGGTAAGAAGTATCAATATAGAGGTTTAAGGAGAGATTACTATGATTAGATTTGAAATTCATGGAGATAACCTCACTATCACAGATGCAATTCGCAACTATATTGAGGAGAAAGTAGGTAAATTAGAAAGATACTTTAACAATGTGCCAAATGCTGTAGCACATGTTAGAGTTAAAACTTATTCTAATTCTACAACTAAAATTGAAGTTACAATTCCTTTAAAAGATGTCACTCTTAGAGCTGAAGAAAGACATGATGATTTATATGCAGGCATTGATTTAATTACTAACAAATTGGAAAGACAAGTACGTAAATACAAAACTCGTGTAAATCGTAAACATAGAGATCGTGGAGATCAAGATATCTTTGTTGCTGAAGTACAAGAGTCTACAACAAACAATCATGCAGATGATATAGAAAGTGAAAATGATATTGAAATTATTCGTTCTAAACAATTCAGCTTAAAACCAATGGATTCTGAAGAAGCAGTATTGCAAATGAATTTATTGGGACATGATTTCTTTATTTTTACCGATAGAGAAACTGATGGCACAAGCATTGTTTATAGACGAAAAGATGGCAAATACGGTCTGATTGAAACAACTGAATAAATTGACTTGTATATTATAGACTATAATATTGCCGAAGTTGAATTAAGAATTCTTATCAGTTTATTGAATAAGGTAATAATGATTAATAGAATCAGGGTTACTAATACACATATGTATTCTTAGTTTGCTTGACTACAAAATAGAACTTAATAAACATAGGCTGGGGCATTGTTTTGATATGTTCACTTCAAAGTAGATATGACATTAATCAAGCTTTGGAGTTCGTATTCTTAATAAGTGTCTCAGCTTATTTTGTTTGCTTAAATTTTGAATTAACCAATTAAATGAGTATTTAATAGACAGTATGCTTACAAATATGCTAGTGTGATTTGACGATTTATATTTAAACTTTGATTTTAAATTTCTATATTAGTTAAAGGTATCGCGTTGCGTTATTTTTTAAAAACGTGTTTGATTGCGAGAAAAAAATGATTGCAACGTGTTAAAATAAAATTATTGTTAATTGAAATGTTTATATACATTTTATAATATAAATGATTGTCTATAGAAAAAGGCTGTTGCCAGTCGAATCAAAGTGAAGTGTTGTGAAAAATTGAGTTAACACGCATTACTTCATGAGTATATAAGTATAAATTTAGCGATATAAATGATAAGATAAATTGTTGTAAGCCAAACAGTTTTTAGTTAAAGGAGCGACGCGTGCAATGGGATTTTTATCGAAAATTGTTGACGGCAATAAAAAAGAAATTAAAAGATTAGGTAAGTTAGCAGATAAAGTACTTGCTTTAGAGGAAGATACTGCGATATTAACCGATGAAGAAATACGTGAAAAAACAAAATCTTTTCAAAAAGAGTTAGCAGAAATTGAAGATGTAAAAAAACAAAATGATTATTTAGATAAAATTTTACCTGAAGCTTATGCACTTGTACGTGAGGGGTCAAAGAGAGTATTTAATATGATTCCTTATAAAGTACAAGTAATGGGTGGTATTGCTATACATAAAGGTGATATTGCAGAAATGAGAACAGGTGAAGGGAAAACATTGACTGCAACCATGCCGACGTATTTGAATGCTTTAGCTGGTAGAGGTGTACATGTTATTACAGTCAATGAATATCTATCAAGTTCACAAAGTGAAGAAATGGCTGAACTATATAACTATCTTGGCTTAACTGTAGGTTTGAACTTAAATAGTAAGTCAACTGAAGAAAAACGTGAGGCTTACGCACAAGATATCACTTATAGTACGAATAATGAACTTGGGTTTGATTATCTTAGAGATAATATGGTGAACTATGCTGAAGAGAGAGTAATGCGTCCTCTACATTTTGCAATTATTGATGAGGTCGATTCCATATTGATCGACGAAGCAAGAACACCTTTAATTATTTCTGGTGAAGCGGAAAAATCTACTTCTTTATATACTCAAGCAAATGTTTTTGCAAAAATGCTTAAAGCGGAAGATGATTATAATTATGATGAAAAAACCAAAGCTGTACATCTTACAGAACAAGGTGCAGATAAAGCTGAACGTATGTTCAAAGTAGATAATCTTTATGATGTTCAAAATGTGGAAGTGATTAGTCATATTAATACAGCTTTAAGAGCTCATGTTACTTTGCAACGCGATGTTGATTACATGGTCGTTGACGGTGAAGTATTAATTGTTGACCAATTTACTGGACGTACAATGCCTGGACGTCGTTTTTCTGAAGGTTTACACCAAGCAATTGAGGCTAAAGAAGGTGTAGCAATTCAAAATGAGTCTAAAACGATGGCATCCATTACTTTCCAAAACTATTTCAGAATGTATAATAAGTTAGCGGGGATGACTGGTACAGCGAAAACCGAAGAGGAAGAATTTCGTAATATCTATAATATGACAGTTACCCAAATTCCAACAAACAAACCTGTTCAACGTAAAGATAATTCAGACTTAATTTATATTAGTCAAAAAGGAAAGTTTGATGCGGTAGTTGAAGATGTTGTAGAAAAACATAAAAAAGGACAACCCGTCTTACTAGGTACTGTTGCTGTTGAGACTTCTGAATATATTTCAAATTTACTAAAAAAACGTGGTGTCAGACATGACGTATTAAACGCTAAAAATCATGAACGCGAAGCTGAAATCGTTTCAAACGCGGGGCAAAAAGGTGCAGTTACAATTGCCACAAATATGGCTGGACGTGGAACAGATATTAAACTTGGTGATGGTGTTGAAGAGTTAGGTGGACTTGCTGTTATTGGTACTGAGCGTCATGAATCAAGACGTATTGATGATCAATTACGTGGACGTTCAGGACGCCAAGGTGATAGAGGAGATAGTCGTTTTTACCTATCTTTACAAGATGAATTAATGGTACGTTTTGGTTCAGAACGCTTACAGAAAATGATGAACCGTTTAGGAATGGATGATTCAACGCCAATCGAGTCGAAAATGGTATCTCGAGCTGTAGAATCAGCTCAAAAACGAGTAGAAGGTAATAACTTTGACGCGCGTAAACGTATTCTAGAATACGATGAAGTTTTACGTAAGCAACGTGAAATTATTTATAATGAGCGTAATGAAATCATTGATAGTGAAGAAAGTTCTCAAGTCGTTAACGCGATGTTACGTTCTACATTGCAACGTGCGATTAATCATTTTATTAATGAAGAAGACGATAATCCTGACTACACGCCATTTATCAATTACGTTAATGATGTGTTCTTGCAAGAAGGAGATCTTCAAGATACAGAAATTAAAGGTAAAGATTCAGAAGATATTTTTGAAATTGTATGGTCTAAAATTGAAAAAGCATATGCACAGCAACAAGAAACATTAGGAGACCAAATGAGTGAATTTGAGCGGATGATTTTATTACGTTCAATTGATACACATTGGACTGATCATATTGATACGATGGATCAATTGCGTCAAGGTATTCATTTACGTTCATATGCACAACAAAATCCACTTCGTGATTATCAAAATGAAGGTCATGAATTATTTGATATCATGATGCAAAATATCGAGGAAGATACATGTAAGTATATCTTGAAATCAGTGGTTCAGTTTGAAGATGATGTAGAACGTGAAAAATCTAAAAGCTTTGGTGAAGCAAAACATGTAACTGCTGAAGATGGCAAAGAAAAAGCAAAGCCCCAACCGATTGTAAAAGGTGATCAGGTAGGTAGAAATGATCCATGCCCATGTGGTAGTGGTAAAAAATATAAAAATTGTCATGGGAAAGCGTAATCAATAAAATAGTTTAAATATAAAGGCTGAGGCATATCAAATTATGAATGACTCAGCCTTTATTTACATCGCTTGTAAGTTAAATGCTTAGTAATATGATATAGCGATGGAATGGCCGTTTATTTTTAAAAAATAGGCATATACTGTATGATATAAATATTATGACATAGAATGATTAAATAGGAGAGAAGATGAATGGAACTATCTGAGATTAAAAGAAATTTAGAAGAATATCAAAATCACTTAAATCAAATTAGGGGGTCTCTTTGACTTAGAAAATAAAGAGACGAACATACAAGAGTATGAAGAAATGATGACTGATCCTGATTTTTGGAATGATCAAACTAAAGCACAAGATATCATTGATAAGAACAATGCACTAAAATCTATAGTAAATGGGTATTATCAACTGACAAATGCTGTCGATGATATGAGTGCGACGAGAGAGTTATTACAAGAAGAATATGATGAGGATATGAAGATAGAATTAGAAGAGGAAGTTCAGCAATTTGAAGAACAAATTGATCAATATGAGTTACAATTACTCCTCGACGGACCACATGATGCAAATAATGCTATATTAGAGCTTCATCCCGGTGCTGGCGGTACAGAATCACAAGATTGGGTAAGTATGCTTCTTAGGATGTATCAACGTTACTGTGAACAAAATGGCTTTAAAGTTGAAACGGTTGATTATCTTCCAGGAGATGAAGCAGGCGTTAAAAGTGTCACATTACTTATTAAAGGACATAATGCTTATGGTTATTTAAAGGCAGAAAAAGGTGTTCATCGTTTAGTTAGAATTTCACCTTTCGATTCATCTGGTAGACGCCATACTTCTTTTGCATCATGTGATGTTATTCCTGATTTTAATAATGATGAAATTGAAATCGAGATTAACCCAGATGATATCACAGTGGATACTTTTAGAGCTTCAGGCGCTGGTGGACAACATATTAACAAAACTGAGTCTGCAATTAGAATTACACATCACCCTACAGGTATTGTAGTCAACAACCAAAATGAACGATCTCAAATAAAAAATAGAGAAGCTGCAATGAAAATGTTGAAGTCCAAACTTTATCAATTAAAGTTAGAAGAGCAAGAGCAAGAAATGGCTGAAATTCGAGGCGAACAAAAAGACATTGGATGGGGAAGTCAGATTCGTTCTTACGTCTTTCATCCATATTCAATGATTAAAGATCATCGTACGAATGAAGAAACTGGTAAAGTAGACGCTGTTATGGATGGAGAAATAGGCCCATTCATAGAAGCTTATTTAAGAAAAGAAATGGATAGTCGAGACGTATAATTGATATACGCATAATCATTATTTGATTTATCAATGATTATGCGTATTTTTCATTAAGCAGACAGAATAGGGAGTTAATTTTTAAAGTTATATTTACTTTATATGTAGTCTGCATTTTCTAATGTTACCGTAGTAAATTCAATCTTATACGAGAATGACTTTAATTTGACCTGTACATCATAAGGTTAGGAACTAGTGGAGTAGATAATCACCTCTAGATGTAAAAATACACTTGTTAACTATTATATTACATCAATATAACAATACCCTTAGCTTCATTTGATTGTGCTATATTAAATTTGTGAATTAATAATCAACTAGCAAAGGAATGACAACTAGATGAAAAAAACGCTAACTGTAACGTTAAGTTCGATTGCAGCTTTTATTGCAATCAACACTGCAGCTAACGCACAAGAATCTGAGACGTCGCAACTAGACACATATGCAACGGGTGATGTAATTACAAATCAATCAAACTTAGGTATTTACATTGTAAAACCTGGAGATAGTTTATATAAAATTGCTTTAGAACATAATCTTTCTTTAGAAGAGCTTTATGCATTAAATCCTGGTGTAGAACCTCTTATTTTTCCGGGAGATGAAATTGTAGTATCTGAAACTGCATTTGAACAATTTAATAACACAAACACATTCGTAAATTATGAAACTAACTACATTCCAGTAGGATATAATAATGTATCAACTGATACATCCAACACTACTTATGATAATTATGATAGTGAATCAACTGATACATACTCTGTGTCAAACGCCTATGATGGTCTAAGAAGTGTATCTAACTCAGGTAATTTATACACTACTGGTCAATGTACTTATTATGCATTCGATCGTCGAGCTGAGCTAGGGAAACCAATTGGAAGTCTATGGGGCAACGCTAGTAACTGGGCATATTCAGCTAATCAGGCTGGCTTTAATGTAGATCACACACCTGAGGTTGGTGCTGTATTCCAAAGTGGTCCGGGTCAAAATGGGGCTGGTGCTTATGGACATGTTGGCGTTGTTGAATCAATCAATTCTAATGGTTCTGTAACTGTTTCGGAAATGAACTGGAATGGTGGCGTTAACGTAAAATCTTACAGAACTATTAGCAACCCTAATTCATATAATTACATTCACTAAATGGCTATTTATATTCAAAGTGTGAATGAACTGCGCGTATAATTGTCTCTTATGTTATATAAACGTTCTAGACAATTAAATTGAAAATCATGTTGGTTGAACAACACCTCCATATATATCAACATGTTTTACCCATAAATTACGTATTAGAGTAGAATAGTGAGTTCAAAATGAATTCATTATTCTACTTTTTCTTTTGTAATAAAATAGAAATGATTTACATGATAATTTACTTTCAATAATAATATTGATTGATATAATAACAATAAGAATATAGACTAATTTTAATATTAAGGAGGTGTCTTATTATGGGAATGCATCAATATTTTAAAAGACTATCAGATTTAGAAAAATTAATAAGATTACCAGGTAAATTTAAATATTTTGAACACAATGTCGCAGCTCATTCTTTTAAAGTAACTAAAATTGCGCAATATATGGCTACTGTCGAAGAATATCATGGAAATAAAATCGATTGGAAGAGTCTTTATGAAAAGTCACTCAACCACGACTTTGCTGAAGTGTTTACAGGTGATATCAAAACACCGGTAAAATACGCAAGTAAGGAATTAAAACATTTATTCTCCCAAGTTGAAGAAGAAATGGTCGATACGTTTATCAAAGAGGAGATACCAACACAATATCAGCACGTGTATCGTGAACGTTTACAAGAAGGTAAAGATGATTCTCTAGAAGGTCAAATTCTATCTGTTGCTGATAAAATTGATTTATTGTATGAAACATTTGGAGAAATACAAAAACGTAATCCTGAGCCACTATTTTTTGAAATATATGAAATGAGTTTAGAAACTATTATACAATTTGATCACTTAGAATCTGTAAAAGATTTTATTGAAAATGTTATACCTGAAATGCTCACAGAAAACTTTATTCCTCGAACTGAATTACGTGAAACAACAATGTCAATTCTAAACAGAAGAAATGGGTGACGATAATGATTTGGTATGTTTGTGCGGCCTTCTTTCCTTGTATATTAGTTGTGCTGTTTAGTGTGGTGACTAGAAGTAAATGGATTGGTACATTAGTCACACTGGTAATAATAGGGGCATCAGTTTATAAAGGATTCTTTCACAACGAATGGATTATTTTTATAGATGTGACAAGTTTATTAGCTGGTTATTTAATAATTGATCAACTTGAATTTCATAAGAACCAAAATGATTCTTAAGAATGCGTTTGTTCAAACAAAAATTTTGAAGTATTTGTTTTTTTGATTTATTATTACATTAAACTGTAATAATAGGGATTATAATTTTATTTTAAAATTGTTGAATCATCATTATTGCTCATTTTTTACTTTAAATTGATGTTTATAGTATTTTGAATATTAAGTAATCCATGGTGTAAACATTAATAACTAAATATTAAATAGTAAATATTTTAATAGCTAGAACATAATAATTGATACATTGTGAATATAAAAGCGAAAGATTTTAAAGTACAGTGTGTATATAATATGTATTTGATTGTACGTTTAAGAAAAACATCGCACATCATACATTACTGATAAATAAAGCTCTAAGACAATTTCTTACATAAGAAATCATCTTAGAGCTCTTGTTTTAGAATAAGCATTATAAATGTTATATTTCAAAAGCGAACAAATGTTTGTATTGTTCTTATAGAATTTGTTAAAATAGAAAATGATATTCATGAAAAAGTAATTGATTTGAGATGTGTAAAATCTTTATAAATGATAACAATATTAGGAGGCGTATTTTGGAATGGTAGAACATGTTCCATTTAAGTTAAAGTCTGAATTTGAGCCACAAGGTGATCAGCCACAAGCGATACAAAAAATTGTGGATGGCGTAAATGAAGGGAAACGTCATCAAACCTTATTAGGTGCAACTGGGACAGGTAAAACTTTTACTATGAGTAACGTAATTAAAGAGGTTGGTAAACCTACACTTATTATTGCACATAACAAGACATTAGCAGGTCAACTATATAGTGAATTTAAAGAATTTTTCCCAGAAAATAGAGTTGAATATTTCGTTAGTTATTACGACTACTATCAACCTGAAGCATACGTGCCTTCAACAGATACCTTTATTGAAAAAGACGCCTCCATTAACGATGAAATTGACCAACTACGACATTCTGCTACAAGTTCTTTATTTGAACGTGATGATGTCATTATTATCGCAAGTGTTAGTTGTATCTATGGTTTAGGTAATCCGGAAGAATATAAAAATTTGGTTGTTAGTGTACGTGTTGGTATGGAGATGGAACGAAGCGAATTGTTGAGAAAGTTAGTTGATGTACAATACTCACGTAATGACATAGATTTTCAACGTGGTACATTTAGAGTGCGTGGAGATGTTGTTGAAATATTCCCAGCTTCTAGAGAAGAAATGTGTATTCGCGTAGAATTTTTTGGAGATGAAATTGATCGTATCAGAGAGGTTAACTATTTAACTGGTGAAGTAATTCGAGAACGTGAACATTTTACAATTTTCCCAGCTTCGCACTTCGTTACTCGTGAAGAGAAAATGAAAGTAGCTATTGAACGTATAGAAAAAGAATTAGAAGAGAGACTAAAAGAATTACGTGATGAGAATAAATTATTAGAAGCTCAAAGGTTAGAACAACGTACTAACTATGATTTAGAAATGATGAGAGAAATGGGCTTTTGTTCAGGTATTGAAAATTATTCTGTTCACTTAACTTTAAGACCATTAGGTTCAACACCATATACATTGCTTGATTATTTTGGAGATGATTGGCTTGTCATGATTGATGAGTCTCACGTTACGTTACCTCAAATTCGTGGTATGTACAATGGGGATAGAGCTCGTAAACAAGTATTAATAGACCATGGATTTCGTTTGCCAAGTGCGTTGGATAACCGACCATTAAAATTTGAAGAATTTGAAGAAAAAACAAAACAACTTGTTTATGTTTCAGCTACACCAGGCCCATATGAGTTAGAACATACAGATGAAATGGTTGAACAAATTATACGACCTACTGGTTTACTTGATCCTAAAATTGATGTGCGTCCAACTGAGAATCAAATCGATGATCTTTTAAGTGAAATCCAAGATCGCGTTGACAAAGATGAACGTGTACTTGTGACAACACTTACTAAAAAAATGAGTGAAGATTTAACTACATATATGAAAGAAGCGGGGATTAAAGTTAATTATTTACACTCAGAAATTAAAACATTAGAACGAATAGAAATTATTCGAGACTTACGTATGGGTACTTACGACGCAATAGTTGGGATCAATCTGCTGAGAGAGGGTATAGATATACCTGAAGTATCTTTAGTTGTAATTTTAGATGCAGATAAGGAAGGCTTCTTACGTTCTGATAGATCTCTTATTCAAACTATTGGGCGAGCAGCACGTAATGACAAAGGAGAAGTCATTATGTATGCGGATAAAATTACAGATTCTATGCAATATGCAATAGATGAAACACAAAGACGTAGAGAAATACAAATTGCTCATAACAAAGAACATGGCATCACGCCGAAAACAATTAACAAAAAGATTCACGACGTCATTAGTGCTACTGTGGAGAGCGATGAGACAAATCAACAACAACAAACTGAATTACCTAAGAAAATGACAAAGAAAGAACGTCAAAAAACAATAGAAAATATAGAAAAAGAAATGAAAAAAGCAGCCAAAGATTTAGATTTCGAAAAAGCAACAGAGTTAAGAGATATGTTATTTGAATTAAAAGCAGAAGGGTGACGATTAAATGAAAGGACCGTCAATTGTAGTAAAAGGTGCACGAGCACATAATTTAAAAGGAGTAGATATTGAATTACCTAAAAACAAGTTGATTGTCATGACTGGACTTTCAGGCTCAGGTAAATCTTCGTTAGCGTTCGATACTATTTATGCTGAAGGTCAACGACGTTATGTGGAATCGTTAAGTGCATATGCGCGACAATTTTTAGGACAAATGGACAAACCTGATGTAGATACCATTGAAGGTTTGTCACCAGCAATATCTATTGATCAGAAGACGACAAGTAAAAACCCACGTTCTACCGTTGCCACTGTGACTGAAATCTATGATTATATTCGATTATTATATGCGCGTGTCGGTAAACCGTACTGTCCTTATCACGGTATAGAAATTGAATCACAAACTGTTCAACAAATGGTTGATCGTATTTTAGAATTGGAAGAACGTACAAAAATTCAATTACTTGCTCCAGTTATATCACATAGAAAAGGAAGTCATGAAAAATTAATTGAAGATATAGGTAAGAAAGGATATGTGCGTTTACGTGTTGATGATGAAATCGTCGATGTAAATGAAGTGCCTCAATTGGATAAAAATAAAAATCACACAATTGAAGTTGTTGTTGATAGACTTGTAGTTAAAGATGGCATTGAGACGCGTTTAGCGGACTCTATTGAGACAGCACTTGAACTTGCTGAAGGTAATTTAACAGTTGACGTTATTAATGGAGAAGAACTTAAATTCTCTGAGAACCACGCATGTCCTATATGTGGTTTCTCTATTGGTGAATTAGAACCTAGAATGTTTAGTTTCAACAGTCCGTTTGGTGCGTGTCCAACTTGTGATGGTTTAGGTCAAAAACTAAAAGTAGACCTAGATTTAGTCATTCCTGATAAAAATAAAACTTTAAATGAAGGTGCAATTGAACCATGGGAACCAACAAGTTCGGATTTTTATCCAACTTTATTAAAACGTGTATGTGAAGTCTACAAAATTAATATGGATAAGCCATATAAAAAATTGACTGATAGACAAAAAAATATACTTATGAATGGTTCTGGAGAAAAAGAAATTGAATTTACTTTCACGCAACGAAATGGTGGTACTCGTAAACGTAAAATGGTTTTTGAAGGTGTGGTACCTAACATTGACCGTCGTTACCATGAATCTCCCTCTGAATATACACGCGAAATGATGAGTAAATATATGACAGAGTTACCGTGTGAAACTTGTCATGGCAAACGCTTAAGCAAAGAAGCGTTATCTGTATACGTAGGCGACTATAATATAGGTGAAGTCGTTGAATATTCAATTAAAAACGCGCTTTATTATTTCGAAAATTTAAAATTAAGCGACCAAGATAAATCGATTGCAGATCAAATTTTAAAAGAGATTATTTCAAGATTATCATTTTTAAATAATGTTGGTTTGGAATATTTGACTTTAGATCGCTCATCAGGGACTTTATCTGGAGGGGAAGCACAACGTATTCGTTTAGCAACACAAATTGGTTCACGATTAACCGGAGTACTATATGTTTTAGATGAACCTTCTATTGGATTACATCAAAGAGATAATGATAGATTAATTAATACTTTAAAAGAAATGCGTGATTTAGGTAATACACTTATTGTCGTTGAACATGACGATGATACTATGAGAGCAGCTGATTATTTAGTTGATGTGGGTCCGGGAGCTGGTAACCACGGTGGAGAGGTTGTCTCAAGTGGTACCCCTAATAAAGTAATGAAAGATAAAAAATCCTTAACTGGTCAATATTTAAGTGGAAAAAAACGAATTGAAGTCCCTGAATACAGACGAGAAATCACCGATAGAAAGATTCAAATTAAAGGTGCTAAAAGTAATAATTTGAAAAATGTAAATGTAGACTTCCCACTATCTGTCTTAACTGTTGTTACAGGTGTGTCAGGTTCTGGTAAAAGTTCACTCGTCAATGAAATTTTATATAAAGCATTAGCTCAAAAAATTAATAAATCTAAAGTGAAACCTGGGAATTTTGATGAAATTAAAGGAATTGATCAATTAGATAAAATCATTGATATTGATCAATCGCCAATAGGTAGAACACCACGTTCTAACCCAGCCACATACACTGGTGTCTTTGATGACATAAGAGATGTCTTTGCACAAACGAATGAAGCTAAAATACGAGGTTATCAAAAAGGTAGATTTAGTTTTAATGTCAAAGGTGGACGATGTGAAGCTTGTAAAGGTGATGGAATTATAAAAATTGAAATGCATTTTTTACCAGATGTCTATGTACCTTGTGAAGTATGTGATGGTAAACGCTATAATCGTGAGACTTTAGAGGTAACATACAAAGGTAAAAATATTGCGGATGTATTAGAAATGACTGTTGAAGAAGCTACGCATTTCTTTGAAAATATTCCTAAGATTAAACGTAAATTACAAACACTTGTAGATGTTGGGTTGGGGTACATTACTTTAGGTCAACAAGCTACTACATTATCTGGTGGCGAAGCGCAACGTGTAAAACTCGCATCAGAATTGCACAAACGTTCAACGGGGCGTTCTATTTATATTCTTGATGAACCAACTACAGGATTACATGTCGACGATATAAGTCGTTTATTAAAGGTATTGAATCGTATAGTGGAAAATGGTGATACGGTCGTTATTATCGAACACAATCTTGATGTTATTAAAACGGCTGATCATATTATTGATTTAGGTCCAGAAGGCGGTGAAGGTGGAGGAACAATCATCGCAACTGGTACACCTGAAGAGATTGCTCAAAATAAAGGGTCTTACACTGGTCAATACTTAAAACCAGTATTAGAGAGAGACAGCGTTGAATAGTAAGGTGTATGACTAGTAATAAAATGATAGATTAACTTAAAAAGCTTTAAGATGACTTTTACACAAAGAATCTTAGAGCTTTTTATATTAAATTAATTTCATTAATTTGAGCATAAATCATCAAATAGTTATTTGAAATTCGATTTAGATTATTATTTAAGGTATATTTTTTAACTCAATCAGTCAACTACTCGATTGTAAAATGGAGATAAAATCTAGTTTGTCTTAAAACAGTAATGATTTAAGAAACTTTTAAAATTTTAAATCATCATTTTAATATAAAACATGTGTTGATTTTTGATATGATAATAGAAAAGGAAGATACGAATGGCTTATGAAATTTGAGGTGAATGCATGTTAACAACAGATAGATTAGTTAATACGTTAAATTTAGAATTACTTACTGGTGAAGAAGGTTTAGATAGACCAATTAAAAACACAGATATTTCACGTCCAGGTTTAGAAATGGCTGGATATTTTTCACATTATGCTTCAGACCGTATTCAATTATTAGGGACAACGGAGTTATCATTTTATAATTTACTTCCAGATGAAGAGAAGAAAGGAAGAATGAGAAAATTATGCCGACCTGAAACTCCAGCGATTATTGTTACACGTGGGTTAGAACCACCCGAAGAACTTATACAAGCATCTCAAGAAACGCATACACCAATTATTGTTGCGAAAGATGCCACAACGAGTTTAATGAGTAGGTTAACGACATTTCTCGAACATGAACTCGCGAAAACTACTTCTTTGCACGGTGTACTTGTTGATGTTTACGGTGTAGGTGTACTAATTACAGGAGATTCTGGCATTGGGAAAAGTGAAACTGCATTAGAATTAGTCAAACGAGGCCATAGATTAGTGGCTGATGATAATGTAGAAATCAAAGAAATTACTAAGGATGAACTTGTAGGGAAACCGCCTAAACTTATCGAACATTTGCTAGAGATTCGTGGTCTCGGAATCATTAATGTTATGACTTTGTTTGGAGCAGGATCAATATTAACTGAAAAACAAATTCGATTAAATATTAATTTAGAAAATTGGAATAAGAATAAATTATACGATCGTGTAGGTCTTAATGAAGAAACATTGAAAATTCTTGATACGGAAATCACTAAAAAAACGATACCAGTTAGACCAGGGCGTAATGTAGCAGTAATTATTGAAGTAGCTGCTATGAATTATCGTCTTAATATCATGGGTATTAATACAGCAGTTGAATTTAATGAGAGACTTAATGAAGAAATCGTTCGAAATAGTCATAAAAGTGAGGAGTAACACACATGAATATAACATTAGGATATATCGATCCTGTTGCCTTTAGCTTGGGACCAATCCAAGTTCGATGGTATGGAATTATTATTGCTTGTGGTATCTTACTTGGATACTTCATTGCACAAGCAGCATTGAAACAGGTTGGATTACATAAAGACACCTTAATCGATATTATATTTTATAGCGCGATTGTTGGATTCATAGTTGCGAGAATATACTTTGTTACATTTCAATGGCCATATTACATGAATCACTTGAGTGAGATACCAAAAATTTGGCATGGTGGTATTGCCATACATGGTGGCTTAATTGGTGGACTTATCTCTGGGATTATTGTTTGTAAAATCAAAAATCTACATCCGTTTCAAATAGGAGATATTGTGGCACCAAGTATTATTTTAGCTCAAGGGATAGGACGCTGGGGAAACTTTATGAATCATGAAGCGCATGGAGGTCCAGTATCTAGAGCTTTTCTAGAACATTTACATTTGCCAGACTTTATTATTAGAAATATGTATATTGAAGGCCAATATTACCACCCGACGTTTCTATATGAGTCTATTTGGGATGTAATAGGTTTTGTCATTTTAATTACTTTAAGGAAACGTCTAAAACTTGGAGAGACATTCTTTGGTTATCTTATTTGGTATTCTGTAGGGCGCTTTTTCGTTGAGGCGATGAGAACCGATAGTTTGATGCTTACGAGTCATATACGTGTCGCGCAACTTGTTTCTGTCGTGCTTATTATGATTAGTGTGATATTCGTAATTTATAGAAGAGTTAAATACCAACCAATAAAATATGAAAATTCAGGACCATTAACATGGCCGATTAAAAAGGCTAAGTGATTATTTTGAGAAGATTAAGTAAAGAGAAGCATCATCAAGTGAATCCTTTATGGCATATATATAGAAAAATTAAATTCGTAAAAGTGCTAAAGCAAACGTTGATTATAGAAATTGCAAGATTTGTTCCTAGTATGAAACTTAAAAATAAAATATATAAAAAGCTTTTAAAAATGGATGTCGGGAATCATACTTCATTTGCATATAAAGTGTTGCCTGATTTGTTTTATCCAGAATACATTTCGGTTGGCAAGAATACAGTCATTGGTTATAATACAACAATATTAACTCACGAAGTACTTGTTGATGAGTGGAGAGTAGGAAAAGTCATTATAGGCGATTACACTTTAATAGGTGCAAATACGACAATATTACCAGGAATAACCATAGGAAATCATGTTAAAATTGGTGCGGGTACGGTTGTGTCTAAAGATGTTCCCGATTACAGTTTTGCATTTGGTAATCCTATGCAAATACAATTAGATTCAGGAGGTGACAATGAATGGCACAAAAAGAAAATAACATCATTCCAATGATTTTTGATGAGGCTTTTTATCGTAAAATGGCTACCCAAAAGTGGCGACAACAGGACTACAAGAAGGCGGCAGAATATTATGAAAAAGTGCTTGAGTTGTCACCTAAGGATTTTGATATTCAACAACACTATGCTCAATGTTTAGTTAAATTAAATATCGGCAAAAAAGCAGAACGTCTATTTTATGAGAATATTGTTAAAGACTTTCATGTAGCAGAAAGTTTCTATGAACTAAGTCAATTAAATATAGAATTAAACGAGCCAAACAAGGCATTCTTGTTTGGTATTAATTATGTAATATTGTCAGAGGATAAAGATTTTAGAGAAATGCTTGAAAAAACATTCGAAGTCACGTATACAAATGAACAAAAAATTGAATTAGAAGCACAATTGTTTTCAACACAACTTTTATTTCAATTTCTCTTTTCGCAAGGTAGGTTAGAAGAAGCCCGAACATATATTTTGAATCAATCTTACGAGATACAACAGCATAGGGTGATTAGGAATTTACTTGCAATGTGTTATTTGTATCTAGGTGAGTATGATAGCGCCAAAGCAATGTTTGAAGAACTTTTAAAGGAAGATAATTCAGACGTGCATGCACTTTGTCACTACACATTATTACTTTATAATAAAAAAGAAACAGAAAAATATCAAAAATATCTTAAAATACTTAATAAAGTAGTACCACTAAATGACGACGAAACCTTTAAATTAGGAATCGTATTGAGTTATTTAAAACAGTATCGTGCTTCTCAAAATTTACTTTATCCACTTTATAAAAAAGGTAAATTTGTCTCTATTCAAATGTATAATGCATTGAGTTTCAATTTTTATTACCTAGGAAATAAAGACGAAAGTATTGAGATGTGGAACAAGCTCACTCAAATTTCTGAAGTTGATGTTGGTTATGCACCTTGGGTAATTGAGGAAAGTAAAACGGTATTTGAATCACGAGTGTTACCATTATTACTAGATGATAATAATCATTATCGACTTTACGGTATTTTTTTACTTCATCAATTAAATGGAAAAGAAATACTAATGACTGAAGATATTTGGTCAATTCTTGAATCAATGAATGACTATGAGAAACTTTATCTCACATATTTGGTACAAGGACTCACACTCAATAAATTAGATTTTATACACAGAGGTATGCAAAGGTTGTATAATTTTAAGAAATTCAAATATAACACGTCTTTATTTACAGATTGGATTAATCAAGCAGAAATGATTATAGCTGAAAATGTAGATTTAGTAGATGTCGATAGATATGTAGCTGCATTTGTTTACCTATCGTATCGTCGTTCTAGCCAACCACTTACCAAGAGGCAATTGATGGACGATTTTAATGTTTCTAGATACAAACTGAATAAAGCAATTGAATTTATATTGAGCATATAAATTTATGAAATGAAAAGTATGATATATAATGCGCATAATGATTAATAAGTAGGAGGCATTTAAAATGACTGAAGTAGATTTTGATGTAGCAATAATCGGTGCAGGTCCTGCCGGTATGACAGCAGCAGTATATGCATCTCGTGCCAATTTAAAAACTGTCATGATTGAACGCGGTATGCCAGGCGGTCAAATGGCAAACACTGAAGAAGTAGAGAATTTTCCAGGATTTGAGATGATCACAGGTCCTGACTTATCTACTAAAATGTTTGAACATGCTAAAAAATTTGGTGCGGAATACCAATATGGCGATATTAAATCTGTTGAAGATAAAGGCGACTATAAAGTTATCAATTTAGGGAATAAAGAGATAACAGCACATGCAGTTATTATCTCAACTGGAGCAGAGTATAAAAAGATTGGCGTTCCTGGTGAACAAGAATTAGGAGGACGTGGAGTAAGTTATTGTGCGGTTTGTGATGGAGCATTCTTTAAAAATAAACGTCTTTTCGTAATTGGCGGCGGAGATTCAGCGGTAGAAGAAGGTACTTTCTTAACTAAATTTGCAGATAAAGTAACGATTGTTCACCGTAGAGATGAATTACGTGCACAAAACATCTTGCAAGAACGTGCCTTCAAAAATGATAAAGTTGACTTTATTTGGAGTCATACACTTAAAACAATTAATGAAAAAGATGGTAAAGTTGGTTCAGTTACACTTGAATCAACTAAAGATGGTGCTGAACAGACTTATGATGCCGACGGTGTATTCATTTATATTGGAATGAAACCACTCACAGCACCATTTAAAAATCTTGGTATTACAAATGACGCGGGATACATTGTCACACAAGATGACATGAGTACTAAAGTACGAGGTATTTTTGCTGCAGGTGACGTTCGTGATAAAGGGTTACGTCAAATTGTTACTGCTACAGGAGACGGTAGTATTGCGGCTCAAAGTGCAGCTGATTATATTACAGAATTAAAAGATAATTAAAATTTAACTCATTTTACACATAGCTAGAACATTGTTTGCGTCAAAGTATCGTCATCAATGATTCTAGCTTTTTTAATTACAATATAAGTATGTTACTTTGCATATTTGAGTGTGATAAGATGAATTTAATATAATGATATTGATTGAAGATTATAATTGGCGGTGACTTAAGAAAATGACAAGCAACGAAAAAGAAATGGGTAAAAGTGAATTGTTAGTTGTTACAGGTATGTCTGGAGCGGGTAAATCATTGGTGATTCAAAGTCTCGAAGATATGGGATTTTTCTGTGTAGATAATTTACCACCTGTACTATTACCTAAATTTGTAGAATTGATGGCTCAAGGAAATCCTTCATTGCAAAAAGTAGCAATTGCAATAGATTTAAGAGGTAAGGAATTATTTAAATCTCTAGTTAAAGAAATTGATATTATTAAAAGTCGTAATGACGTGATTTTAGATGTTATGTTTTTAGAAGCTAAAACTGAAAAAATTATTTCACGTTATAAAGAATCAAGAAGAGCGCACCCACTAAATGAACAAGGACAAAGATCATTAATAGATGCAATAAATGAGGAACGTGAACATCTATCAGAAATCCGAAGTATCGCTAATTACGTGATTGATACAACAAAATTAAAACCTAAAGAATTAAAGCAACGCATTTCAAAGTTTTATTTAGATGAAAACTTTGAAACATTTACAATCAACGTGACAAGTTTCGGTTTCAAGCATGGTATACAAATGGATGCTGATTTAGTTTTTGATGTCAGATTTCTACCTAATCCCTACTATGTAGAGGAATTGCGTCCATTTACTGGTTTAGATGAGCCAGTGTACAATTACGTTATGAAGTGGAAAGAAACCCAAATATTTTTTGATAAATTAACAGATTTATTAAAATTTATGATTCCTGGCTACAAAAAAGAAGGTAAATCGCAATTGGTTATTGCTATAGGTTGTACGGGTGGACAACATCGATCAGTCGCATTAGCTAAACGTTTAGCTGAATATCTTAACGAGATTTTTGAATATAATGTTTATGTGCATCATAGAGATGCGCATATTGAAAGTGGAGAGAGATAATGAAACAAATGAATGTAGTACTTATTGGTGGTGGCACTGGACTTTCTGTCCTTGCTAGAGGCCTTAGAGAATTTCCAATAGACATTACTGCCATTGTTACTGTAGCGGACAATGGTGGGAGCACGGGGAAAATTAGAGATGTCATGGATATTCCAGCGCCTGGTGATATTCGTAATGTCATTGCTGCTTTAAGTGACTCAGAATCGATATTAACTCAATTGTTCCAGTACCGTTTTGGTGAAAATCAAGTAGATGGGCATTCATTAGGTAATTTAGTTATTGCTGGAATGACTAACATTACTAATGATTTTGGACACGCTATTAAAGAGTTAAGCAAAGTTTTAAATATTAAAGGCCAAGTCATCCCTTCAACAAACGCAAGTGTGCAACTCAACGCGGTGATGGAAGACGGTGAAATTGTACATGGAGAAACTAATATACCTAAAACACATAAAAAAATAGATCGTGTGTTTTTAGAACCAAGTGATGTTGAACCAATGAATGAAGCGATAGAAGCTTTAGAACAAGCAGATTTAATTGTCTTAGGACCAGGTTCATTATATACAAGTGTTATATCAAATTTATGTGTCAAAGGTATTTCAGAAGCATTATTACGTACATCTGCTCCAAAACTTTATGTATCTAATGTTATGACACAACCAGGCGAGACTGATAATTATGATGTCAAAGAGCATATTGATGCACTTACTCGACAAGTTGGTGAACCATTTATTGATTTTGTCATATGTAGCTCAGAATCCTATAGTAAAGATGTTTTACAACGATATGAAGAAAAGAATTCGAAACCAGTAGCAGTACATAAAGAACAATTAAAAGATAGTGGAATTAGAGTTTTAACGGCATCTAATTTAGTTGAAATATCTAATGAACACTATGTCAGACATAACACAAAAGTATTATCAAAAATGATTTATGAACTTGCCTTAGAATTAACAAGTACAATTCGCTTTACTCCTAGTGATAAAAAGAAATAATTATAAGCGAATTCGTAGTTATGATATGATAGCTTAAGTGTGTGTTTAGAATTAGAAAATAACTTTACACCTCATTGGCGATACTATAAATAAGAATAGAAAAAAGGGTTAGGAAGGGTGAGTGTTCAATGAGCTTTGCATCAGATATGAAAAATGAACTAACACGCATAGAAGTTGACGAATCGAATGCTAAAGCAGAGCTCAGTGCATTAATTCGCATGAATGGCGCACTTAGTCTATCAAATCAACAGTTTGTAATTAATGTACAGACAGAAAATGCGACAACAGCTCGTCGAATTTACTCTCTTATCAAACGTATATTTAATGTTGAAGTTGAAATTTTAGTTAGAAAAAAGATGAAATTGAAAAAAAACAATATTTATATATGTCGAACAAAGATGTTAGCGAAAGAAATACTAAATGATTTAGGAATTTTAAAAAAGGGAGTTTTTACTCACGATATTGATCCGGATATGATTAAAGATGATGAAATGAAAAGAAGTTATTTAAGAGGGGCTTTCTTAGCAGGTGGTTCTGTAAATAATCCTGAAACATCTTCATATCATCTTGAAATTTTTTCACAATATGAAGATCATTCCGAAGGTCTTACTAAATTGATGAATAGTTATGAACTCAATGCGAAACATTTGGAACGTAAAAAAGGGAGTATTGCGTATCTTAAAGAAGCTGAAAAAATTTCCGACTTTCTTAGTTTGATAGGTGGCTATCAAGCATTGTTAAAGTTTGAAGATGTAAGAATTGTCCGTGATATGCGTAATTCGGTTAATCGTCTTGTTAATTGTGAAACAGCAAATCTTAATAAAACTGTTAGCGCAGCAATGAAACAGGTTGAAAGTATACAATTAATTGATGAAGAAATTGGGCTTGAAAATTTACCTGATCGTTTAAGAGAAGTAGCGAAGCTCAGAGTAGAACATCAAGAAATATCGTTAAAAGAATTGGGTGAGATGGTTTCTACAGGGCCTATATCTAAATCAGGTATGAATCACCGTTTAAGAAAGTTGAATGAATTAGCGGATAAAATAAGAAATGGTGAACAAATTGAATTATAAAAAATGAGATTTTAAGACTGAGATTACAAATAAGCTCAGACATTAAAATCTCCTCATCATTCAGCAACCCCCTCGAGAGGAATCGAACCTCTATTTTAAGAACCGGAATCTTATGTGTTATCCATTACACTACGAGGGGTAAATATTGAAATAATCACATTTCTGTACGTCGTTCAATAATGACGGTACAATGAAAACGATAATTCTAGTTTACAAATGAAAAGGTTAAGCGTCAAATTGAATTTTTGATTAATAAGCTTAATCTTTGACCATTTTTGACTTTTAAGGTAAAATAATTTTAACAGTTATTATAAGGAGGAAAAATAAATGAATTTAATTCCTACAGTTATTGAAACAACTAACCGCGGTGAACGTGCGTATGATATATATTCACGTTTGTTGAAAGACCGTATTATCATGCTAGGTTCTCAAATTGATGATAACGTAGCTAACTCTATTGTGTCACAATTATTATTCTTGCAAGCGCAAGATTCTGAAAAGGATATTTATTTATATATTAATTCACCAGGTGGCAGTGTAACTGCTGGATTTGCTATTTATGATACTATCCAACATATCAAACCAGACGTTCAAACAATCTGTATTGGTATGGCAGCGTCTATGGGTTCATTCTTGTTAGCAGCAGGTGCAAAAGGTAAACGATTTGCGCTACCTAATGCTGAAGTTATGATTCACCAACCATTAGGTGGTGCACAAGGACAAGCAACTGAAATTGAAATTGCAGCAAATCATATTTTAAAAACACGTGAAAAATTAAATCGTATTTTATCAGAACGTACAGGTCAATCAATTGAAAAAATTCAACAAGATACTGATCGCGACAACTTCTTAACAGCTGCAGAAGCTAAAGAATATGGATTAATTGATGAAGTAATGGAACCAGAAAAATAATAAAATAAACGTTGTATGATTATTGATTAATACACAAAACCCTAGTAGACGACAATGTATATTTTGTCATTTGTCTACTAGGGTTTTTATTTTAAATAATATATGAATATAGATTTAGAAAAAACGATGTAATTAAAAAAAGATAAATACCTTACAAAATGGATTATTACCGTTTTTCATTTATTAAAAGTGTTATTCAAACCGAGAGATTTTCATTTATCTATGTTTAATAAAATGATTGTTACTTTAAACTGATGAAATTTAACGTTTTGAGTGTTTTGATGATTGATACATGGTATTCAATGTTGTTGATAATAAAATGATTCCAACTAATATAAATAATATCGACATTAATATCATTGATAACGTACGTTCAAATGCAAATATACCATTAGCAATTAATAAAATACTTGCAATGATTAATAATATATATGTTAACTGAGTATCTTTCATTTTATATCCCTTCTTCTTACGATGTAATTCTTAAGCTTTAATTAAATCATCTAAAGCATTTCTTAAATTATTATACTTAAACTCAAAACCTAGTGCATGTAATTTATTTGGAAGTACTTTTTGTGTATCTAATATGACAGTAGACATCTGACCTAGCACTGCACGTAGTATCAATTTAGGTGCCCACGTTTCATGTGGTTTATGCATCGCACGTGCTAAAGTATAACCAAATAAGTTTTGTCTTTCAGGAATAGGTGCAGTTAAATTAAATGGACCTTCAGCGTTATCATGATTGATAGTAAATAAAATACCTCTAATTAAGTCATCGATATGAATCCAAGAGTACCATTGTCTTCCAGAGCCGAGTTTTCCCCCAACATATAAACGATACGGAAGTTCCATCATTTCAAGAGCACCACCATCGTCTGATAGAATAAGACCGAATCGACCTAAAACGACACGTGTACCGAATTGCTTAAATTTATTCGCAAACCGTTCCCATTGATATACAATTTCTGATAAGAAATCAAATGGAAGTGTTCGATATAATTCCGTATAACTTGTAAATAAATCTGGAGGGTAGTAGCCCATTGCACTTGCGTTAAATAAAACTTCTGGTTTGTGTTCACGTGTTTCAAAAAGTTCAAATAGTGTTTGCGTTGATTGAATACGACTAAGCATCATCGCTTGTTTGTGGGAAGATGTCCAACGTTTATTCAACGTTGCACCAGCTAGATTAATAACAATATCTATATCTGGTACTTGATGTTGCCAACCCTCTTTTGACCAGTTGATATACGTGATTTTGGGATGATTAGAAGTTTTATCCTGTCTGGTTAAAATTGTAATATGTGCATCGGTTTGTTTAATTTCGTTGACCAAGTGGGAACCGACCATGCCAGTTCCACCAGTAATTAAATAGCGTTTCATAGTTTCACCTCATCTGAAAATAAAAAGCTGTCATCTTATTGATACTTATTATTATTATTCATATTTTATACATTTTTTAGCCAATAAGATGTCAAGGACTTTTTTTAATATGCATTTAAAATAAAAACAGATTAGTTATAATAAAATTGTACCTTCGATAATTAATTAAACATCTCTTAATTAGTATGAGTATACCCCATAATATACTAACGAAGGTAAATTTTGACTCCCTTTAGTAGTGGATCCGTGCGAGCAACGTATGGATCCTTTTTTTCTATCCTAGAATACATATACCCATTTAATAGTGAATACTGTATAAAAGTTTCAAATTTAAATTTAAATGGGAA
>NODE_6_length_36586_cov_1.371020
AGATTTTGTTGAAAATAAATATAACACAGTGAGTTAAGAAAGTGATTCATTTTCTAAAATTAAATCTTACACGAAATTTCTAACAATTTTTAACTGAATTGATTGTATAATATAATGAGCTTATGATAAACAGTTAAATGTTATTATTTAAGAATGGACTCAATGAATCAAATTAAAGAGAAACTATTAATGATTTACAATAGATAGATAATCTATTATAGGAGAAAGCGTGGTTAAGTTTAATGTTCGCAGTTGGAACGGTTTTAAAAGAACATATTAAAAACTTCTATTTAATTCAAAGACTAGCACAATTCCAAATTAAAATTACCAATCATAATAACTATCTAGGTATTGCATGGGAAGTGTTGAATCCTGCTTTACAAATCATGGTGTATTGGCTTGTTTTTGGTTTAGGAATTAGAAGCAATGCACCTATACACGGCATTCCGTTTGTATTTTGGTTGTTAGTTGGTATAAGTATGTGGTTCTTTATTAATCAAGGTGTCCTAGAAGGAACTAAATCAATCTCACAGAAATTCAATCAAGTGGCAAAGATGAATTTCCCACTCTCAATCATTCCTACTTATATTGTAACAAGTAGGTTCTATGGTCATTTAGGATTATTAGCAATTATTATAATAGCTTGTATGTTCAATGGAATTATCCCTTCAATTCACATTGTACAATTACTTATATATGTACCTTTTGCATATTTGCTAACATCGTCGGTGGCACTTTTAACATCCACTTTGGGGATTTTAATTAGAGATACGCAGATGATTATGCAAGCATTAATGAGAATATTGTTTTATATGTCTCCAATTTTATGGGTGCCAAAAAATCACGGCGTAAGTGGTTTGATTCATCAAATTATGTTATTTAATCCAGTATATTTTATCGCAGAATCATACCGAGCAGCGATATTGTTCCATCAATGGTATTTCATAGATCATTGGAAGTTAATGCTATATAACGTTATTATCATTCTCTTATTCTTTATAGTAGGTTCTATTTTACATAGACGCTATAGAGATCACTTTGCGGACTTCTTGTAAAAGTGTCAATCAAGAGGGTTCTATTAACGATTTACCATAAAACGAATTAATATTTAACTTATTATCAAAGATTTAGTTTATTTATTAAAAGAAATTATAATAATTGTTTGTTAGAAATATTTCAAATTTAATATACGCTATATTGACGTTATGAGGTAGGACAATGGATTCAAGATGAATTCGTAGTCCTACTTTTTTTATAATATCGAGACTCCTAGTAGAATTTTTGAGTGAATTAAAAATTATTTGCTTTTATTTTCTTTGAAAGTAAGTATCGTTTATAATTTGATATAATGATTGGAAATTTAAAGATGGTGAAAAAATGAGATTGATAATTAAAAAGATTTATATCATAGCTATTGTGCTTTTAAATATGGTTTTTAAACCGTTTAATATAAATTCGAAGCACATTGTGATAATGATGACCTTTAAGCAAGATATACTGCCTATTATAGAGGCCTTATGTAGTGAAGGATACCATGTGACGGTTATAGGTAAAAAAATATATCAGAAAGATATTAATAACATTAATCATGCATATTTTATACCTGCCGGAAATAAATATATTATGAGACATATGAAAGTATTAAGTAAAGCAAAGGTTATTATTTTAGATACGTATTATTTAATGATGGGTGGCTATCAGAAGAAAAAAGGGCAAACTGTTATTCAAACATGGCATGCTGCTGGTGCGCTTAAAAATTTTGGCTTAACTGATCATCAAGTTGATTTAAAAAATAAGGCTATGGTAAGACAATACAAAAAAGTTTATGATGCTACCGATTATTATTTGGTAGGTGGGGAGAAAATGGCTCAATGTTTTATACAATCGTTTGATGCATCTCCATCGCAAATGTTAAAGTTTGGACTTCCAAGACTGACCCAATACTTTAGAAGCAATCTTAAGTTAGAACAACAACGATTAAAAAAGAAATATCATATTACAAATAAACTCGCAGTATATGTTCCGACTTATAGAGAAGGTCAAGTAGCACAACGTACTATTGATAAAGAAAACTTTGAACGGCACTTGCCGAATTATACGTTATTGAGTCATTTGCATCCTTCGACTGTTGATTGTCAAACTTCTCATTCAATCGATGTTACTTCATTGTTAATTATGGCGGATATTATTATAAGTGATTATAGCTCATTACCTATTGAAGCAAGCGCACTTAATAAACCGACACTTATTTATAATTATGATGAACAGCAATATGAAAAAGTAAGAGGATTGAATGAATTTTATTATGCTATTCCAGAACGATACAAAATGAGTAATGAAGAGTCAATTATACAAGCGATACAGGATAACGATGAGCAATTTCAATCTTTATTTAATGATTGGCATCAATATAACTCAAAAGATAGTCTTAACCAGTTAGTTCATTTTATTAATAAGTTGGTGAAATAATGAAATTAGCAATAATTATTCCAGTGTATAACGCTGAAGAAACGATTAAACGTGCTATACTCTCAGTTGATACTAGTGTGCCTTATGAGATTATTTGTATCAATGATGGTTCAACTGATCAAACACAACATGTACTTACAGAATTACAACAAAAACATCCACACATTAAAGTCATTCATCAGAGTAATCAAGGAGCAGCTCGAAGTAGAAATGTTGGCTTAGAAGCTATGTCTGAAGATGTTGATGCATTTTTATTTTTAGACGCAGATGATGAGTTTTTACCTAGTAGGATTGATTTAATGGTGAATGCTTTTAATAAAAACAAAGAAACCGATGTTGTTATCGGTCAAATGGCAAGAGATGTTAACGGCGAATGGCAAGTCATTTCGACCCATCAATCTATGGTAAAAGATGCGATTGTCACACTTGATCGTAAACCGGATATTTTACAATCGATAGGACCTGGAGCAAAATTATTTAGCTCGAAGTATGCTGGATTACGTTTTGATGAAGATGTCGTTTTCTGTGAAGAGCATACCTTTATTGTCAAAGCGTTCTCTAAAGCGCGAGATATTCAACTTATACCTAACATTGTATATGGCTATAATGAGAGAGAAGGATCAGTAACAGCGCAACGTGCTGATACATTCTTACCTTATATGAGTGATGCGTTAAAAGTTCGTCAACGCGTGATGGAATTACTATTATTATTAGACGAAAAAATCTACTATAGTTATCGAATGGATAACCTCATAGTAAGTTACTTAATACAGGCACATTTAAAGAAAAATAACAAAATAACGCAATCTTTGCTTGAAAGTGTTATAGCGTATATGAAAGCTATGCAGCATACACATTACTCGGGAGAGGCTATGTTTCGAATTGTTAGAGCTGTTGAACAGAGTGCAACACATTGGACAAAGCCTTTATACTTACAATGGAAAAAGGCACTTAGTGAGGTTGGAATTGGCAGACCAGGATTAATTCGTTTTAAACTTCAAGTTATACCTAAAAAGATATCCTTTTCTGGTAAAGAATCACTAAAAAGAATTTTTAAAAAATAACTTTTCTTTGAAGTAAGTTTTAAATTTATTTATGTTTAGTATCTAATATAGTATTAATGGCATGGTCAAAATATTTATGATACATTAAGATTATAAATTTTTATTAAATTTTTAGTTAAGGAGAATTTCGTATCATGAAAAGAGTCATTACTTATGGTACATATGACTTGCTTCATTATGGTCATATTGAATTACTTAGAAGAGCTCGTGAGATGGGGGATTATCTTATCGTTGCGCTTTCTACTGATGAATTCAACCAAATCAAAAACAAAAAATCATATTATGATTATGAACAACGTAAGATGATGTTAGAGTCTATTAGATACGTAGACTTAGTTATCCCTGAAGAAGGATGGGGACAGAAAGAAAAAGATGTTGATCGTTTTGATGTTGATGTATTTGTGATGGGTCATGATTGGGAAGGGGAGTTTGACTTCCTTAAAGATAAGTGTGAAGTCATTTATCTTAACCGCACAGAAGGTATCTCAACTACCAAAATCAAGCAAGAATTATACGGAAAAGATACAAAATAACTAAGAGTATTTATGACACTATTGAACATTTAATCTTGAAAATAGAGATAAGAAAGAATTGTTCTTTAAATCAATGTGACTAGAGTTGGAAAAGGTTGATATAAACTTATTTTTATCTAGTCATCGATTGTCAATATGTAAATGAAACCTGAGATAATGGTAGATGTCTCAGGTTTTATATTTAAAATCAAACATTCTGTAATTCGAGATGCCTATATATTATTTAATAAAGGTGAAGACATAAATCTATAAGAACAGCAGTAAGATATTATTTAATGAGAAAATATCTTGCTGCTTTTTTCTATTTTGATAATTTATTAACCTCGTCTTTCACGAATGTGTGGATGTAAATGCATTGTATTTGGTGGATGCTACTATTCAAAAGTTTTATGGCAAAGATTATGTTTTAAGGTGTGGTTTGACAGCTATTATATTACGAATAGAAATTCTTTTAGAATACATCAATCGACAGTTTATTTTGTATCAATAAAGTCATAAAACATTTACATGATAGTGAGTTTGATAAATTGAATCACCATATTGATGTCACGTATTATCATTTTTAAATATTGTTAAATTTCATCACATACATTTTAATATTTTTAGATTTTGTGTGCAGCTGATTCGGATAAAATCGATTATTCGTAGAAATGTTGTATCATAGTAAATATTTCGTTAGTGTTTTTTTAACACAGAAAGGTGACAGAAAATAAAAATAGATGACGTGCAATTTTTTGTACTAATAAATAATCTTTTGCGTGTGTTCTGATAAAAAATGTTATAATATCAACTACGAAGAACATAGTTACGTACATGAGAAGTTGAATGTTAAAATTACATAGTTTGCAACATTTTGGGTGTCATATAAATTTGCTTAAAAGACTGATAAATAAGCAATCATTATATATCTTGTGATTTGGGATGAAATGAACTTTTACAAGATTAAGCAAGATCAAATATGAATATAAAGACGAGGTATAACTATGAAAGAACAAAACCCTTTGTTTTTCTTATTTAAAAGACTCTCATGGCCATATGGGTTAATCATTGCAGCGGTTATCATTACTTCGTTGGGAAGTTTAAGTGGTTTATTAGTACCATTATTCACCGGGCGTTTAGTTGATAAATTTTCCGTCAGTAGTATTAATTGGGGAATGATAGCTATATTTGGCTCGATTTTCTTAGTTAATGCATTGCTTAGCGGTATAGGCCTATATTTGTTAAGTAAAATTGGTGAAAAGATTATTTATGCGATTCGTTCATTATTGTGGGAACATATTATTCAATTAAAAATGCCGTTCTTTGATAAAAATGAAAGTGGCCAATTAATGAGTCGTCTAACAGATGATACAAAAGTGATTAATGAATTTATTTCACAAAAGCTACCTAATTTATTGCCTTCTGTTTTAACTTTAATAGGTTCATTAGTCATGCTATTTATCATGGATTGGAAATTAACTTTATTAACATTTATTACTATTCCTGTATTTATTTTAATCATCGTTCCTTTGGGACGTGTGATGCAAAAAATATCTACCAATACGCAATCTGAAATTGCGAACTTCAGTGGATTATTAGGTAGAGTGCTTACCGAAATGCGTTTAGTTAAAGTATCTAATACTGAGCGTTTAGAGTTAGATAATGCGCATACAAATCTTAAAAAAATATATAGATTAGGATTAAAACAGGCTAAAATATCAGCAGTCGTACAGCCCATTTCTGGTGTTGTTATGCTATTAACTATTGCGATTATTTTAGGTTTTGGTGCATTAGAAATAGGTACTGGAGCAATTACTCCTGGAACACTTATAGCTATGATATTTTATGTAATCCAGTTATCTATGCCACTGATTAACTTATCGACACTAGTTACGGATTATAAAAAAGCTGTGGGTGCGAGCAGTCGTATATATGAAATTATGCAAGAGCCTATTGAACCTACTGAAGCTTTATCAGAATCTAAAGACGTTACGATCATCGACGGCGAATTAGTATTTGAGCACGTGGATTTTAAATATGACGTTAAAAAGATTTTGGAAGATGTGTCATTTAGTATTCCACAAGGTGAAGTGAGCGCGTTTGTAGGACCTTCTGGTTCAGGTAAAAGTACGATTTTTAATTTAATTGAGCGCATGTATGATATTGAACGTGGAGATATTAAATACGGTAATCAAAGTATTTTTGATATTCCACTTTCAAAGTGGCGCACAAAAATTGGTTATGTTATGCAATCTAATTCGATGATGAGTGGAACGATAAGAGATAATATTTTATATGGTATTAATAGAAAAGTTGATGATGAAGAGTTAATAGAGTATGCTAAACTAGCTAATTGTCATGATTTTATTATGCAGTTTGACGAAGGTTACGACACGATGGTTGGTGAGCGTGGACTCAAATTATCAGGTGGTCAACGACAAAGGATAGATATCGCTAGAAGTTTTGTTAAAAATCCTGATATTTTGTTATTAGACGAGGCGACAGCGAACCTAGATAGCGAAAGTGAATTGAAAATTCAAGAAGCACTTGAAACACTTATGGAAGGCAGAACTACTGTAGTCATTGCTCATCGACTTTCAACTATAAAAAAAGCTGGTCAAATTGTATTTATTGATAAAGGTGAAGTTACCGGTAAGGGAACGCATCATGAATTGATGGCAAGTCATGATAAATACAGACATTTTGTTACATCTCAAAAATTATCAGATTAATATTAACCACGCCCTAATTAATGAGTGGAAGGGCGTGGTTTTTTATATAAGTTTTGTAAAAATGTCATTTTAACCCTATTTTTCACGTGGTATAATAACTTTTGTAAGATTAAAAGAACTTTTGGGGTTTGCACAGAAATATAGTACGTAAAACAAACGCTTTCATTTTTTTGTTGTTCATCATTGTTCATCATTAACAAAATACATAGAATGACATATTGATAGTCTTACAGGATTGCATAATCAATGCATGAAAGTATAAAAATACATATAGGTAGGTGCCAAATGTTTTTATTAGTTAATATCATTGGATTATTTATTTTCCTAGGTATAGGAGTTATTTTCTCTAGAAATAGGAAGAATATACAATGGAAATCTATTTTTATTTTGGTTATTTTGAATTTGTTTTTAGCTTGGTTCTTTATATATTTTCCATGGGGAAGAGCAGGGGTTAAAGGAGCAGCTAACGGTATAGCATGGGTTATAGAATCCGCACATGAGGGTACCGGATTTGCATTTAAAAGCTTCACGTCTAATAAAATGATGGACATGGCGGTAAGCGCGCTCTTCCCTATTTTATTAGTTGTACCATTATTTGACATTCTTATGTACTTTAATATACTTCCAAAAATCATTGGCGGTATTGGTTGGGTACTTGCTAAAGTTACACGCCAACCTAAGTTTGAATCATTTTTTGGTGTTGAAATGATGTTCTTAGGTAATACTGAAGCTCTTGCAGTTTCTAGTGAACAACTTAAACGAATGAATGAAATGCGGGTACTAACTATTGCGATGATGTCTATGAGTTCAGTTTCAGGAGCAATTGTGGGCGCTTATGTGCAAATGATACCTGGAGAACTTGTATTGACGGCAATTCCACTTAATATTATTAACGCAATTATAGTTTCTTGTATTTTGAATCCTGTATCAGTTGAAGAACAAGAAGATGTCGTGTATAGCATTAAAGATCACCAAACTGAAAGACAACCATTTTTCTCATTTCTTGGAGATTCAGTTTTAGCAGCTGGAAAGCTTGTATTAATTATCATTGCATTTGTCATTAGCTTTGTAGCTTTGGCTGACTTAATTGATAGATTGATTCATTTAATCACACATCTTATTGCAAATGGTATTGGTGTCAAAGGTAGCTTTGGTCTTGATCAAATCTTAGGCGTTTTCATGTATCCATTTGCTTTACTATTAGGTTTACCGTTTAATGAAGCGTGGGAAGTAGCACAACAAATGGCGAAGAAAATTGTAACAAACGAATTTGTTGTGATGGGGGAAATTTCTAATCAAGTCAATGCGATGACGCCTCATCATAGAGCAGTTATATCAACATTTTTAGTTTCTTTTGCAAACTTTTCAACTATTGGAATGATTATAGGTACATTGAAAGGTATTGTTGATAAGAAAACGTCGGATTTCGTTTCCAAATATGTACCGATGATGTTGTTAGCAGGAATTTTAGTATCCTTACTTACTGCTGCATTTGTTGGATTATTTGCTTGGTAATTTACTTTTAAGATTTTTAATTAATATAGGCACGCTACTCATCCTATTTTGTAATTAGATGAGTCGTGTGCTTTTTAATTTTGTAGAAAGCTGACGAATTGATTTGCGAATCTCTAAAATGATAAAAACCAAGCATAAAAGTGAGGAGACACTTTTTATACTTGGCTTTTATGGGAAATGAATATTAATGTACTTGTAACGGTAAGGACTAGGTACTGTCACAGTACTTCGAGCAAAATTTGTTTTGTTACTATAAACAACACAAAGGAGATAACTTCTCTTTCAAGAAGTTAAAATTATTATAGCAGACCTAGGAGTATAAGTAAATTAAAAATTCAGAATATTTAAATTTATTCAAAATCAGATGTATTGAATTCCCACTTTAGTACGCTTAAGATGACATATATTTATAATTACGAATATATGATATGTGAATTTGTTTTTTTAAATCATATAGTTATTTGAAATTTTATTGTAGTAAGTAGTTATCTTATGCTAACATTTTAATAATTAAACAAAGTTTTAGGGGTGATTGAGTGAATAAAACTATCAGAGATATCATTTTAGTTATGATAGGTTCATTTATTTTCTCTGCAGGTATCAATGCATTTGTTATTTCAGGGAATTTGGGTGAGGGTGGTGTCACTGGTATAGCCATCGTATTATATTATGCTTTTCATATTTCACCGGGAATAACCAATTTCGTTTTAAATGCTATTTTAATTATTGTGGGTTATAAATATTTGAGTAAACGTAGTACATATTTAACAATTTTTGCTACAGTACTCATTTCAATCTTTCTAGGTTTAACTGAAACATGGCATGTAGAAACTGGGAATGTTGTGATTAATGCTGTGTTCGGTGGGACTTGTGTTGGTTTAGGAATTGGTATTATCGTTTTAGCAGGGGGAACAACCGCTGGAACGGTTATTCTTGCGAGAATTGTTAATAAATATTTAGATATTAGTACGCCTTACGCTTTGTTATTCTTTGACCTTATCGTTGTGCTTATTTCATTGACAGAAATTCCTTTAGTGAAGTGCTTAGTTACAGTTATGTCTTTATATATAGGTACAAAAGTGATGGAATTTGTTATAGAAGGATTAAATACTAAAAAGGCAATGACTATTATATCTAGTCGCCCTAATGAGGTAGCAAAAGCTATTGATCAGCAAGTTGGAAGAGGATTAACAATATTAAATGGACACGGTTATTACACTAGAGAAGAAAAAGATGTACTTTACGTAGTCATCTCTAAAACACAAGTATCTCGTGCTAAACGAATCATCAAAAATATTGACGAAAATGCCTTTTTAGTTATTCATGACGTTCGTGATGTATATGGTAATGGTTTTTTGTTAGATGAGTAAAATATCAATATATTATAAAGTTAAAAAGTTGTTAAAATGTAAGGCACTTTTTTAAATGAAGTCTAAAATGATTGCTTAGTTAAAGTCATTTTGGGCTTTTTATTATCATACTGTTCTCTACTTATTTATTAAGGACAGTACTACTCGCTTAATTTACTACTACTCATTTACGAATATAATATATAACCTAGTGAAAATAATTGTTAGTCATAATATAGAAGAGATGTTATAATAAAAACTGTGATAATGATTATCAATTACAAGTTTGTGACTGATAATGAGTGAATAACTTAATTAATAACAATGTTTTTACTATATATAAAGCAAGATTTTAGAGAATGAAAGTAGGGGAATTATTATGAGTCGTTTAAGTGGTGAACAAGTGAAAATTGGCTACGGTGATTCTACGATTATTAATAATTTGGATGTCGCAATTCCTGATGGAAAGGTTACTTCTATTATTGGACCTAACGGGTGTGGGAAATCAACTTTATTGAAAGCGTTATCTAGACTATTGTCGATTAAAGAAGGTAAAATTAATTTGGATGGTAAGAGTATTCATGCCACATCCACGAAAGAAATAGCTAAAAAAATAGCAATTTTACCACAATCACCAGAGGTCCCAGATGGACTTACTGTAGGAGAACTTGTTTCTTATGGGCGTTTTCCACATCAAAAAGGATTTGGTCGTTTAACTGCAGAAGATAAAAAAGAAATTGATTGGGCATTGTCAGTTACAGGTACAAGTGAATTTCGTCATCGTACTATAAATGATTTAAGTGGTGGACAAAGACAACGCGTGTGGATTGCAATGGCACTAGCCCAACGTACTGATATTATTTTCTTAGATGAACCTACAACTTATTTAGATATTTGTCATCAATTAGAAATATTAAATTTAGTCAAAAAGCTCAACGAAGAAGAAGGTTGCACTATTGTGATGGTTTTACATGACATTAATCAAGCAATTCGCTTCTCAGATCATCTCATTACGATGAAAGCTGGAGATATTGTTGCTACTGGTCAAACTGATGAAGTGTTAACTAAGGACATTTTAGAAAAGGTATTTAATATTGATGGTGTTTTAGATATAGATCCGAGAACAGGGAAACCAATTTTAGTTACTTACGATTTATTCTGTCAGACGTATTCGTGATTCAATGAATACAGTCTTATTGATAAGATATGATAATAAAAAATGCTCAAAATGATAATTGTTTTGAGCATTTTTTTATATCATAACCATAGTTTGAATAATTTTATCACGTGAACCACAATAATTTTTAAAGTTCACCATTTATACATTTATTATTGTTATAATAAGACGTATACATATAAAGAAAAGATGTTTGAAAATATATTGTAATTTTACGATACAAAACGTTGAGTATCATTTTTTAAATGAAATTTAAAGGTAATTATGGTATTATAATAATAATTGCTATATAAAATCTGGACAATAGGAGGACATTGCCATGCAACATCTTATAAAAAAACATGTATTGAATGGCGAGTTTGAACTAGTTAGACAGTTAATGTCCGAAACAGATTTTATGGAATTTGAAGAAGCATACATCTCTAGTGCTCATGAAGTAGAGAGTATGATGTTTTATACATGTATTCTAGATATGATTAAGGTAGAAGAATCATCAGAATTACATGATTTAGCATTCCTTTTACTTGTTTATCCTTTAAGTGAATATGAGGGCGCACTAGATTCAGCTTATTATCATGCAGATTCTTCCATAAAACTTACTGACGGAAATGAAGTGAAGAGTTTATTACAAATGTTATTGCTTCATGCTATTCCTGAGCCAGTTATTTCGGATAAAAAAGCGTTTGATGTCGCTAAACGAATTCTAAAACTCGATCCAAGTAATAATGTTGCACGAAATGTACTTAAAGATACAGCAAAACGTATGGATAATGTAGTTGTAGACATTAATGAATTGAACAATCAAAGAGATGCACGCTAAAAAATGAGTTATAGTCGCTCAAGTTTATTGAAACTTTTGCGACTATTTTTTTATACATGATTACGTTTGATTATACATTTTTATTTATATTGATTCCTGAAAAATCGTTTTCTAAAATGATTAAAAATACAGAATAGCTAAATTTATACATTTTTTTAGGGTTGCAATAAAAAGTCAGTACGTTATAATTCTCACTGTGCAACTCTAAGGAGGTAAATATTCACATGGGGCTGAATAAAGAAGCTATAAAAATTGGTTTTGCCTATGTCGGCATTGTTGTCGGCGCAGGATTTTCAACAGGACAAGAAGTGATGCAATTTTTCACACCATTTGGTTTATGGTCATATATTGGAGTGATTATCTCAGGATTTATACTTGGATTCATAGGAAGACAAGTAGCTAAGATAGGTACTGCATTTGAAGCGAAAAATCACGAGTCCACATTGCAATATGTGTTTGGAAAAAAATTTAGTAAAGTTTTTGATTATATTCTTGTCTTTTTCTTATTTGGTATAGCTGTCACTATGATAGCCGGATCAGGTTCTACTTTTGAGCAAAGTTTTGGAATTCCTACTTGGTTAGGCGCATTAATCATGACAGTTTTGATTTACTTAACATTATTATTAGATTTTAATAAAATTGTAAGAGCTTTAGGACTAGTTACACCATTTTTAATCATAATGGTTATTCTTATTGCTGTGTTTTACCTATTTACAGGTAGTATTTCATTAGGGGAAGTAAACAGTGCTATGCCTGAAACGAGTGCTTGGAAAGGTATCTTTTGGGGATTAGTATACGGCGGATTAGCCTTTGCTGTAGGATTTAGTACGATAGTAGCTATCGGCGGTGATGCGTCTAAGCGAAGAGTTTCAGGTGCAGGAGCAATGTTTGGTGGTGTGCTATACGCTATCCTACTTGCGTTAATTAACTTCTCGCTTCAAACAGAATATTCAAAAATTAAAGATGTGGCAATACCTACGCTTAACCTAGCGAAAGGTATACATCCATGGTTAGGTCTTGTACTCACAGTCATTATGTTAGCTGTGATGTACAACACGATTTTAGGTCTTTGTTATTCTTTTGCAGCGCGTTTCACAGAACCTTATAGTAAAAAATACCATATATTCATTATTATCATGATGGTGATGGCATTTATTTTAAGTTTCGTAGGATTCGCTGATTTAATCAATGTCTTATACAAATTTATGGGTATTGTCGGATTATTTATTGTAGTAGCAGTATTGATTAAATATTATAAACGTAAAAAAGATGATGAAGAGCATATCGCGTAATCATTGCTTCACACTTTTATGATTAAAAATGTTTATTTTAATCGTGAGAAGTTTAAGGTTAAAAAATACATGAACAAGTATATATGTTCATCCGAGTTGACTAAGTTAAAGATGCACGCTTATATTAAATAATTTTAAATTGAGTCAGCTTTGAGGGGTGGGACTTCGAATTCATCAAAATGGATTCTGTCCTACCCCTTTGTTTAATTATATCGATATTTGTTTTATTATATTAATAGCAAGACAAGTAGAGTAATTATTTGAAAGGGTTAGCCATGATGAAAGAAAAGCTAAAATGGATATGGATAACAACACTAATCATACTTGTTGTCTCACTTATATTGGCTTTTAATTTGAAGAGTCATTATAACCATGTTCATGATAAACAGAAGAGCAAGACAAATGTTCAAATTAATAACAAAAATGTAAAATTATATAGAGATATCTCATATGGTAAAGGTATACCCAACAGCAAATTAGACATTATTACCCCAGCTGATATGAGCAATGATACGAAATTACCGGTAATTTTTTGGATGCATGGTGGAGGATTTATCGCTGGAGACAAACAATATAAAAATCAATTATTGTCAAAAGTTGCAGAACAAGGATACATCATTGTCAATGTAAATTATGCGTTAGCTCCGCAATATAAATATCCAACGCCGCTAGTACAACTCAATCAAGCTGTAAAGTTTATAAAAGAGAATAAGCATGAGTTACCTATTGATTTTGATCAAGTTGTTATTGGGGGAGACTCTGCTGGCGCTCAGTTAACTAGTCAATATGTAGCTATGCAAACCAATGAAGACTTGAGAGATGAAATGCATTTTGAACAGCAGTTCAAGCCTTCACAAATAAAGGCTGCTGTATTTTTTGGTGGTTTTTATAATATGAAAACCGTTAAAGCAACTGAGTTTCCGAGAATACAATTATTTATGAAAAGTTATACTGGAACAAGTCATTGGGAAACAGATTTTAAAAACTTATCTCAAATGTCAACGCTCAATCAAGTGACTCACGAATACCCACCGACATTTCTTTCGGTTGGTGACGCTGATCCTTTTTATAGTCAAAATAAAGAATTTGCGCAAGGTTTGAAAACAGAAAATATTCCAGTAGATACATTATTCTATGATGGTTCGCATCACTTACATCATCAATATCAATTTCATCTAGATAAACCGGAATCAAAAGAGAATATCAAAAAAGTACTGCTATTTTTAAGTCGAAACACATCATCTTCTGGAGTGGAGAGTAACGAGTCATCACAAAATCAGCCAACTCAAAATACTAATGAAGTATCCTTATACCCTTTTGATTCTTAAGTTTATTAAACATGTATTTCAATGGATTCGTGCATTGAAGTACGTCATTGCGAGGAGTACTGTATATGTTCTGAGAATACGATTGTATAATTAAATACCATAACTACATTAAAGAGATTTCATTCAAATTCAATGTGCAATGACTATCAGCATCAAACAATCCCAAAGTCAGTTATCTTTGTAATTTCTGTAAGAAATTCTACTCTGAATTATTGATATAGTAAGCTTGACATAAATACATTTTTAATCCAGTCATCGACTGAAAGCATATTAAAATGCTCAAGACAATATTGTGCACCCCAAAAGCTAGACTAAATTTTAGCTTTTGGGGTGCGTTTTTATAATTAAACAGTATAAATTTGATTTTAAAATTAAAGTAATTTAAGAATAATTCAAAGATATACGAAGTGATGATGCAGTAGATTCATAATAAGTAAAGAATAAATAATCTTAAACTTATAAGTAGTAAAGATAATTTAAATACGCCTCAATATGAGAGACGTATGATGATATTATTTAATATTTTAAATATGTGGTAAAATTTATAGTGACATACTTAGTTAATTTAATATTTTAGCCATTACATATTCGTTATAATATTTTTGGTTTATAAAAAGCTTATCTTTAAGTTCACCTTCGATTTGAAAGCCCATGCCTTTAAACAATTCTATTGCGTTAATGTTTTCAGTAACAACCGTAGCTTCAATACGTCGAATATGATGATTTAAAGCCCATGCTTCAATTCTATTGATAAGTGCTTGTCCAATACCTTGATGTTGGTAATATTCTCTAACACCAAGGTACACCACAGCTTCGTGCTGTGTACGTTCATAAGTTTCAGTATTAACAAATACGTATCCAACAAGTTGCTCATCACTTTCAGCGACATATATTGCTTTGGTAGGTGAGGTGATGTATTTTTCTAAGTGTTGACTTGCGGAAGATATCGTTGGTGAATATTCACCTGGATTGTAGAATGTAAATTCTGATTCATCATATATTTGGCTTAATAGGCTGATAAAGTTTTCAACGTCTTTAATACTAATTTCACGAATGAGATGTGTCATATCAACACTCCTGTTTTGTTAAATCAATTGTCTTCCTTATTATAGTACACTTTACATAATTACGCTTGATATGAAATTATCTAAAAGAAAGTTTAGGAGTTGATATTTATGAAGCCTAAAGTATTGTTAGCAGGTGGCACCGGCTATATTGGTAGATATTTAAGTCGAGTCATTGAACATGATGCTCAATTATTTGCTTTATCTAAATATCCCAAACCTGACAAAGGATCTACGAACAAAATCACATGGTTAAAACGCGATATATATAATCATAAAGATGTAGTTGAAGCTATGAAAGGTATAGACATTGCGGTATATTATTTAGATCCAACTAAACATTCTGCTAAATTAACACATGCAACAGCACGAGATTTAAACTTTATAGCGGCAGATAACTTTGGTAGAGCTGCATCAATAAATAAGCTGAAAAAGATTGTGTATATTCCGGGGAGCCGTCATGATAATGAAGCTATTGAACGTTTAGGCGCTTATGGCGTACCAGTTGATTGTACGGATGTTGAAGTGAAACGTCCTCATATTAACGTAGAATTACAAACAGCTAAATATGATGATGTTCGAACAGCGATGAAGATGATTTTACCAAAGAAATGGACGCTCAATCAACTTGTAGACTATTTTAGTAGGTGGTTAGATGAGACAAAAGGAACTTTTGTACATACTCAAAAACAAGATCATCACTACATCATTTACAATAGGAACATTAAAAGACCTTTAGCTATTTTCAAAATGGTTAATACAACAGAAGATATAATTACATTACATCTTGTTGATGGTAAATTGATGAAACCTAAATCAAAGAAGCAAGCAAAATTAGAATTTAGACTTCTTAAAGGAACACGTTTAATTATGGTTCATTTATACGATTATATCCCTAGATTATTTTGGCCAATTTACTATTTCATACAAGCACCGATTCAAGGACTTCTTATGAGAGGTTTTGAAATTGATTGTAGAATTAAGCATTATCAAGGTCGCATTCAATCAGGTGAGAAGATTAAATATACTAAATAATATATTAGGTGATTCGTTATGCAAATATTATTAGTCGAAGACGATAATACGCTTTTTCAAGAATTAAAAAAGGAATTAGAACAATGGGATTTTAATGTCGTTGGTGTCGAAGATTTTAGTCATGTGATGGAGACATTTGAAACATTTAATCCAGAAATAGTTATTTTGGATGTTCAATTACCGAAATACGATGGGTTTTATTGGTGTCGAAAAATGAGACAACAGTCGAACGTTCCTATTTTATTTTTATCATCAAGAGATAATCCAATGGATCAAGTGATGAGTATGGAACTTGGTGCAGATGATTATATGCAAAAACCATTTTATACAAACGTCTTAATTGCTAAGCTACAAGCTATTTATAGACGCGTTTATGAATTTGGAGTTGAAGAAAAGAGAACGTTAAGTTGGCAAGACGCTACTGTGGATTTATCAAAAGATAGTATTCAAAAAGATGATAAAACTATCTTTTTGTCTAAAACAGAGATGATTATTTTAGAGATGTTAATCAATAAACGTAATCAAATCGTGACACGAGACACTCTCATTACTGCTTTGTGGGATGATGAAGCTTTTGTTAGTGATAATACTTTAACAGTTAATGTTAATAGATTAAGAAAAAAATTATCAGAAATTGACATGGATAGTGCAATTGAAACCAAAGTTGGTAAAGGATACTTAGCTCATGAATAATTTTCGATGGTTTTGGTTTTTTATAAAATCTCGTATTAATTGGATATTGTGGATATTATTTCTCAACATTATTTTATTAGGTGTTGCCTACATAGATTATGAGATTTCAGTTGAAAGTGTATTTTATATAGTGATATTAAACGTAGGATTGAGTATACTTTTCTTATTATTTACGTTTGTTAAAGAAGTCCGTCTATCTAAACATTTTTATGAAGATAAAGAAATTGAAGAAATTAAGCATAAAGATTTGGCAGAAACCCCATTTCAACAACAAGTCATAGATTATCTGTATCGTCATATAGCCGCTCAAAAAGAGAAAGTAGTCGAACAACAATTACAAATTAAAAATCATGAACAAACAATTACAGAGTTTGTTCATGATATAAAAACACCTGTTACGGCTATGAAATTATTGATAGATCAAGAGAATGATGATCAGCGTAAGCGAGCGTTATTATTTGAATGGTCTCGTATTAATGAGATGTTAGATAAGCAATTATATTTAACAAGGCTTGAAACACATCATCGTGATATGTATTTTGATTATATTTCATTAAAGAGAATGGTTATAGATGAAATACAAGTTACTCGACATATCAGTCAGGCAAAAGGGATAGGTTTTGAATTAGATTTTAAAGACGAACAAAAGGTTTATACAGATGTTAAATGGTGCCGTATGATGATTAGGCAAGTTCTATCTAACTCTTTGAAATATAGTGATAATTCTACAATAAATTTAAGTGGTTATAACATAGAAGGACACGTTGTTTTAAAAATTAAAGACTACGGTCGTGGAATTAGTAAAAGAGATTTACCACGTATATTTGATAGAGGATTTACTTCTACAACAGACCGCAACGATACTGCGTCTTCTGGTATGGGATTATACCTTGTACAAAGCGTGAAAGAACAACTTGGGATTGAAGTTAAAGTTGATTCAATAGTGGGGAAAGGAACAACGTTTTATTTCATTTTCCCACAACAAAATGAAATCATTGAGCGCATGTCTAAAGTGACAAGATTGTCATTTTAAACGTGCGTTTTGTTACTTACTATTATCACAATTGTAATAAATAATCGATATAATAAAAGATGTAAATTAAAGAAGATATGATAGTCTACATTAAGTTTGTCTTCGTAAAAAGATAATTTGGTTGAAGTATGACAGGAGTGATTATTTGTCGATATTAGAGGTAAGACAGTTGTCAAAAGTCTATGGTGATAAGCAAGCTTTCCAAGAAGTTTTGAAAGAAATTAATTTAGATGTTGATGAAGGTGAGTTTATATCAATTATGGGACCTTCTGGTTCAGGAAAGACAACTTTATTAAATGTACTTAGTTCGATTGATTATATGACTAAAGGATCTATTACAATCAACGGGAAACAACTTGAGAAGTTATCTAATAAGCAATTATCTGATATTAGAAAAAAAGATATTGGATTTATTTTTCAAGATTATAATATTTTAAATACCTTAACCGTTAAAGAAAATATCATGCTTCCACTATCAGTTCAAAAGTTAGATAAACAAATAATGCATGAACGTTATCAACGTATAGTAGAAGCTTTGAACATTAGTGATATTAGTGATAAATATCCATCAGAGTTGTCAGGTGGACAGCGTCAACGTACCTCAGCAGCAAGGGCATTTATTAATTTACCTTCAATTATATTTGCTGATGAGCCTACAGGTGCTTTAGATTCTAAAAGTACACTAGATTTACTTAAGCGTCTTAAATATATGAATGAGGAATTTAACACAACCATACTTATGGTGACACATGATCCAGTAGCGGCTAGTTTTTCAAACCGTGTTGTGATGTTAAAGGATGGACAAATCTTTACTGAGTTGTATCAAGGTGATGATGATAAACAAACGTTTTATAAAGAAATTATAAGAACGCAAAGTGTACTTGGTGGCATCAATTATGAGCTTTAATGAAATTATCTTCAAAAACTTTAAACAAAATGTGACGCACTATGCTATTTATTTATTATCTCTTGTTATCAGCGTTGTATTATATTTTAGTTTTGTAACTTTAAAATATGCGCACCATTTACACGGTAATCAATCGTTTCCTGCCATCAAAGAAGGTTCACAAGTAGGAAGTTATTTTTTATTTATCATTATTGTGGTCTTTTTGCTTTATGCTAATTTTTTATTTTTGAAAAGACGAGGTCGTGAACTATCGTTATTACAAATTATTGGTCTAACAAAGAAAGATATCATGAAAATGATTATGTTGGAGCAATTGATGACATTTATGATGACAACTATTGTAGGTATCATATTGGGAATCTTTGGTTCGAAAATTTTACTCATGATTGTATTGCGATTATTAGGAATCAACGTGAGTGTTTCTATTATATTTAATTATCATGCCATTTTAGAAACGTTATTATTAATAGCTGTGTCATATGTACTTATAGTCTTTCAAAGCTATGTATATTTACTTAAACGTTCTATTAAAGAGTTAGCGTCTGATGTAAATAAAAAAGAGTTCAGTCATACACGCACAACACTTGGTGAAGTTGTATTAGGTTTGCTAGGGATTATTATGATAGTTAGTGGTTATATAATGTCGACTAAATTAGTAGATAACGTAGAAACAATTATTCAACCTTTTGCTATTTTATTTTTAACTGTTATAGGATCATATTTTTTCTTTAGAAGTACAGTTTCATTGATATTTAAAGCGATACAGCGGTTGAGAAATGGAACGGTAAGTGTCACAGATGTTATGTTCACATCACCTATTATATATCGTGTTAAGAAGAATGCATTTTCTCTAACTGTAATGACTGTTGTGTCAGCAATAACAGTTTCTGTATTATGTTTTGCGGCGTTAAGTCGTAGTACGTTAACAAATGAAGTGTTACTGAGTTCACCACATGATGTTACGTTAAAGAATCAGAAACAAGCAAATGAACTTGCTTTTAAATTAAATAACCGTAATATTGAACATTACTATAATTATAAAGAGGTCGTGTATGCAAAAGTTTATAAAGATCATCTTTTTAGCGAAGGTGTATATAGACCGAAAGAAATCACAGTAACGAGTGATAAATATATTCCAAATGTAAGTACGAAAAAAGGGCAGACAGATATTATTATACCTAGAGGATCTCTCAAAGATGTTGTTAAAACAGACAAAAAAAGGACGGCTTATGTAGGAAGTAAGAAGTTTCGTTTAAAAGTAAGTTTGAGAAAAGGGATAAATAAAGTCTATTTTATGTCTGATGTTGATCGTGGTAGACCGACACTTATTTTAAATGATGAAGATTATCAAAAAATTAGAGAACATATAAAAGAAAAGAATATTGTTTCCCAATATGGTTTTGATCTTAAAAATAAAAATGATTTACCAGAATTAGAAAAATTAGTTAGTAGTATCAATGAAGATATAGAAACAAGAAGTGAAGCGGCAAGTGAAATTTCTAGTTTAACTGGTATTTTATTATTTGTGACATCGTTTTTAGGAATTACATTTTTAATCGCAGCAGGATGTATAATTTACATTAAACAGATTGATGAAACGGAAGACGAACTTGAGAACTACACGATTCTTCGTAAGCTAGGATTTACGCATCAAGATATGTCTAAAGGTTTGAAACTTAAGGTAATATTTAATTTTGGTTTACCTTTAATTATTGCATTACTGCATGCATATTTTGCTTCACTTGCTTATATGCATTTAATGAATGTGACAAATCAAATACCTATTTTTATAGTTATGGCAGTTTATACAGCAACTTATGCAGTATTTGCTATTATAGCTTATAATCATTCGAAAAGAACTATTAAACATTCGATATAACTTTAGACGTATTGAATTTGTGTTATTTAATTTATAGATTTTAATATATTTTCAAAACTCAATTGATAATACTAAGCGACATTTTAATCATTGAAAATAACAAATGATTAAAGTGTCGCTTTATTAAATTGAATGAAAATTACAATTAATATTTGAAATCGATTTAATAAATCGTTATTTTAAAGTTGGAGTGGATAAAAGTGTTTCCATGATTTTATCGCTCATCATTTTTAATAAGATTATGAGACACTTATGTAAAAATTTAATATCTAGTTTGTTAAGAATTTGTAAATAGAATTGTGGTTATGTAAATTTTGTGATATTTTCAAGTAGGGACAAAACTGGATGTTGGCGAACATCAATAAATGATTACTATATATTAAATTTACACAATTTTTACAATATAAGAATTGCTAGTTACTTTTTATAATAATTGTAAATCAGTTCCTCAACCACTTGTCTTACGCAAATAAAATTTAATAATGTGATTGATGACAATCGCTCAAAATGGAGGATTTTTAATGTTTAGTAAGAAAAAGGATAAGTTCATGGTTCAATTAGAAGAAATGGTATTCAATCTAGACCGTGCAGCTATTGAATTCGGCAAAATGGACTTCAATACACACTTAGATTTGAAAGCTTATTCTGATAATATTAAAACGTATGAGTCACATGGTGACGAACTTATGCATCAAGTTATTTCTGATCTCAACCAAACATTCATTACACCAATTGAACGTGAAGATATCTTATCTTTATGCAATGCAATAGATGATGTTCTAGATGCTATGGAAGAGACATCAGCAATGTTTGAAATGTATTCAATTGAATATACAGATGAGTACATGGCTGAATTTGTAGAAAACATACAAAAAGCAGTTGCCGAAATGAAGCTAGCTGTAGGATTACTTGTAGACAAAAAGTTATCTCACATGCGCATTCATTCTATTAATATTAAAGAATTTGAGACAAATTGCGACGGTATCTTAAGACAGTCGATGAAACACATCTTCAACAGTGAAACAGATCCAATCACATTAATTAAAATAAAAGATATTTATCAAAGCATGGAAGAAATAGCAGATAAGTGTCAAGCTGTTGCTAATAATTTTGAAACTATAATCATGAAAAATAGCTAAGGGAGTCTTTATTTATGTCATATATTTTAATTGTCACGATAGCTATAGTTATATTTTCATTAATATTTGACTTTATCAATGGTTTCCATGATACAGCTAATGCTGTAGCTACTGCGGTTTCTACTCGAGCATTAACACCAAGAAGAGCTATTTTATTAGCAGCAGTCATGAACTTTATTGGGGCATTGACCTTCACAGGTGTTGCTGGAACTATTACAAAAGATATCGTTGATCCATTCAAATTACAACATGGTTTAGTTGTTGTGTTAGCAGCTATTATTGCTGCCATTATTTGGAATTTAATCACTTGGTTGTATGGAATACCAAGTTCATCTTCTCACGCACTAATCGGATCTATAGCGGGTGCAGCCATTGCATCGCAAGGTTCGTTTGCAGTATTACACTATCAAGGTTTTACAAAAATTATTATCGTATTAATCATTTCACCAATTATAGCTTTTTGTGTAGGTTATATGATGTATACGATTGTTAAAATCGTTTTTAAAAATTCAAATTTAACACGTACTAATCGTAATTTTAGGTTTTTCCAAATCTTTACTGCAGCATTACAATCATTCTCACATGGTACAAACGATGCTCAAAAATCTATGGGTATTATCACATTAGCTTTAATTGTAGGTAATTTACAAGATGGTAGTAATGTTGAACCTCAAGTATGGGTTAAAGTTGCGTGTGCAACAGCTATGGGATTAGGTACAGCAGTAGGTGGTTGGAAAATCATCAAAACTGTTGGCGGAAATATTATGAAAATTAGACCTGCTAACGGTGCAGCCGCTGATATTTCTTCAGCATTAACGATTTTCGTAGCGTCATCATTACATTTCCCATTATCTACTACACACGTTGTGTCTTCATCTATTCTAGGTGTAGGTGCTTCAAATCGTGCGAAAGGTGTTAAATGGAGTACTGCTCAACGTATGGTTGTAACATGGGTGATTACTTTACCTATCTCAGCTGTTTTAGCAGCAATTATTTATTTTATTATTCATCTGTTCTTAAAATAAAAAAGGTTTGTATAATACGTAAGTACATATAGCTAAAGGCCACACAAAGACTGACATTTTTAGTCAACTTTGTGTGGCCTTTTTATTTGAATTGCTTAAAATATAAAATAATGAGGTTCAATCATTCTATTAAAATAAAAAACTACAAGGTATATTCCATTACCTTGTAGTAAAATCATTAATCATCAATGATTAGTGGATAAATGCATATGAAGATACTTCTGAAGCTGGGATAGTACGATAGTTCATATTGTATGGACCATTTGCATAATTCATTTCTGAAATTAAAATACTACCATCACCATTAATACGTTCAACGTATGCTACATGACCATATGGTCCAGGTGTACTTTGCATAATTGCACCAACAGATGGAGTATTATCAACTTGATAACCATCATTCGCTGCATTTGACGCCCAGTATTTTGCATCAGACCAGTAAGTACTGATAGGTTTACCAGCTTGTGAACGTTTGTCGAACACATACCATGTGCATTGACCTTCAGTGTATAAGTTTTGATGGTTGAATGAAGGTGAAGTATAATTACCGCTAGTTTGAGTTGCTGTACCACCTGATCCTGAACCAGAACCACCATTAGGGATAGTTAATATTTGGTTAGGCATAATTAAATAACCATTTAGATGATTTGCTTGCATTAATGCATCAACTGAAACACCATATTTATTAGCTATGATGTTTAATGATTCACCTGCTACTACAGTATGTGAAGATGCTGAACTTGAAGAAGTGTTTGAACTAGTATTTTGTGAAGCACTTCCACCTACATTAATAACTTGTCCTGGGAATACCATATTGTTGCTAAGATTATTATTCTGCTTAATGCTTTCTACTGAAGTATTGTATTGTTGTGCAATAGTCCATAAGGATTCTCCAGATTGAACCTTATGTTGTGTAGAAGCTTCAGCATCATGATGTGATAGAACTGCTGCTGCGCCTGAAGCGGCTGTAATTGCAAAGGCTAACTTTTTCAAAGTAACTCCTCCTTAAATATAACAAAGATTTAATTGATTTAAGTTTAATGATTTAGATAATTGTCCCGACAAGTCTCTGTACATTAACTTTTTGTTTTTTTATTACGTACCCCATACTAACAAAAATATTTGACTTTGTGGGCTTTGTTATTATCTTGTAACATTGTTAAAATAATGTATTGTTCTGAACATTTATTAAAGAAAGTTGATATATCGCTATTTATAAGACATATTTCGTTACTTTTCTTAATATTTATTAGATAAATTGTAATAAAGTAAAGTTCAATGTAATGAGTTTTCTAAAACTTCTATATATTTAGAATTTATGAACTTAAATACTTTTGTAATTCTTTATAGTGTTGTAAAATTTTTATTACCTAATTATTTAATATAGAAAAGGAGTTATTATAATGTCACAATCGACACACCAATCAACTGATCATAAAAGACAATCTCAAGATAAGAACCAAACACATGCCTATGCAAAAGTTTGGTTATATTTTATGTATTATTGGATGATTTTTGGGATTGGTTGTTATTTTGGACAATATCTTCCTATGTCATGGAGAAAACCATTGTCTCTAGGATTGTTAATTCTGATATTAGCAACGTTGTTTATTAAACGTGCGCGAAAATATGGATTAGTGATCTCTCATATATACGCTATTATTGTAGGTTTGCTTTCGTATGCTCTTTTTACGACTTACTTACAAAATTTAGGAGCAGAAGTATTCTATAAAAATATTATTCTTGCTATTGGTGCATTTATAGCTTTTGGTATTATAGGTTACTTTTTAATAAAAGACGCTTCGAGTATGGGAAAATATTTGTTTGTGACATTAATTGCGCTAATTATAGCTGGGATTATAGGGATATTTATTAATAATCCAATTTTTCATACTGTCATTACAATAGTGAGCTTATTATTGTTTCTCCTTTATACTTTATACGATTTTAATAGAATGAAAAGAGGTCAATTCTCACCAAGAGAAATGGGATTTAATTTGTTTATCAACTTATTAAATATCATCGAAGATATACTTAGTTTAGCAAATCGCTTTAAAAACTAAAGAGATTATGAATGAATTAAAAGATGTGATCGTGTTTCTCTATCAGAGAGTTTCTGGGTTTTTCATTTAATGTTGAACTCTCAACACGACACATCTTTTTTTATATCTAATAGAAAAGATGAAGTACAAAAATAAAAAAATGATTAAATATATCTTTTTCTTTTTGATTTATTTTTATATTGTGTTAGATTATTTTCTGATACTTGTGAAAATTTACATGAATTGATATGGGCATAAAAGACTGAGGGAAAGAGGTAAAGATATGGCAAATTCTTGTTTGCATATACTTTCAAAAAAAGAATATACGGCAACACGATGTCAAGACGGCATTTTATTATTTTGGCCTATCGAAGGGAGTATGCACTTTCAACAATTTATGAAAGAAAGGATACTCTCAGATGAGTTATATATTGTGAATAATATGGATGTGTTTAGTATCAGTGACAATGGCATCACACTAGAAGTATATATTTCTAGTGATTGGTTTACAGAGTTAGGCTATTCTTTTTTTAATTACCATTATATTTCGGATTTAATACAATCTAAGAAAGAAATTAAAGAACTAGTTGCACAACTTACGTTGAATTTTTTAGATAATGATGTGGATAAAGAGCAAGATATTATCAATAAAATTGTTCATATTCTTGCTAATGAGGCTATTATTGACAAAAAAATTGCTGAAGACCAATATATGTATGATTATTATGGTGAGTTAAAGGATGAATTGAATTATATATATAATCACATCGAAGAAAGACTTACTCTAAAAGATATTTCCAATAAATTATATGTTTCTAAGTCCAACCTTTCTACGCAGTTTCATTTGTTATTAGGTATGGGATTTAAAAAATATATAGATACACTTAAAATTAGTAAATCTATAGAGATGCTACTTACGACAACTAAAACGATAAGCCAAATTAGTGAAACGTTAGGATTTAGTAATGTATCTACATATTCTAGACAATTCAAAAATTATTTAAGTGTAACGCCCAATGCATATCGTGCAATGAAAAAATATGATAAGTACAATGGATGTTCTGATGATGATGTTTCAGAACACTTAAAATCATGTGTACAATCATTAATATGTTCTAAAATGCCAACGAATGAGTTAGATAATTATGATGAAATTGTTATTGACCAATATCCAATTTCTAATGTTTCAACGTTTTATTCTGTCGTTCAAATTAATTCAATTGATGAAATTAAAATGTTGTTTTTGCAAGGTATTCATAAAAAAATAGGGTATGAAGGTTCAAATATTATTTTTTGTATTATGCCTAACTTATGCCAATATAAGAATTTGTTCTCTCAAGAAGAGATGAATGATATCATTAAAATTATTATTGAATATCGCTTGCACGTCGCATTTAGCATCGATAAAATCGAGCAAATATATGAACTTAATCAACTTTTTACATATCAATATGAAAACTTAAAAATTATGAATAAATGTTCTGTTTCAGATTACAATGTGCAATTTATATTTAATTTGAACGAAAAAAGTATTCGAGAAATTTATCGTAATATCTTGAAGATACAAAACATCGAATTGGAATATAAAATAGGTTTAGATATTAGTTGCATGTTTAATGACACTGCACAATTTAAATCATTAGCTTCGCAAATAAAGCGTTTAAAATTTGACTATCTTTATATTGATAATGCTAGATTAAAGTCACCCTATTTACTTGATAATGAGGAAGGTTTATTACTCAAAAATATTCTACAATTTAAGCATTTAATAGATGATTTAAAGCAGTTTGATTTTAGTAGTGAAAATTTAATTTTTCTAAATTTATATAATCATCAATTACTGAATAATAATGAAATTGATTTAAGTAATAGCGCTCCATTACTATTTAAAACGATTTCAAAACTAAAAAAACATTTTAAAGGCTACGGATTAAATGTATTTTCAAATCCTAAAGTCTTTAACGCTGTACATTTATTTGATGAGAATGGGTTTAAAACAACGTTTGGACTGATTTTTAATCATTTGAGTTGGATGACTAATCAAAACCAAATTGAACAACGATTCTATAATATTATTGAAAATGCTGATCAATATTATCTCTACTTATATGATTGGCGTGTGATTGAAAGTGAATCTAATGAGAGCGACTTTAAAGACGTTGATATATGGATTAACTTTGAAGATGAAGCGTTAATAGATGAATATATTTGTGTGATTGCTAAAGTTGATGATGAAGGTGGCAATATTAATCATATGATTTCTCAAAACTTACGTCACAAATATGTTTGGTCTACACCGTTCTTGATGAGAGTTGAGGAGAACTTTAGACCATACATGCACATTATGGAACATGACTTTAAAAAGGGCCCATTGAAAATCAGAATGAAATATAATGCAGTATATTTAGTTGAAATATATAAAAAAGATAAAATAAATAAAAGGCGTAGCACAACTTAAATTGTGTTTATTCGTAATTTTGACAATTGTTTAAAAACAAATGTCAAAGACAATTATCCAAATATTTAAGATAATGATATATGCGTTGTCTACTTATATTTGGAGGTGCAGATTTTGAATGAGCAGAAATTAATTAAATTACTAGAATTTTACAAACAATATAAAGCATTATCTGGATATATAGATAAAAAATATAAGTTGACGTTAAACGATCTTGCTGTACTATATTTAGCTAAAAAATATTGCTTAGATGAGCGAATTCTTATGCAAACTTTTCTAAAACTGGCTACAGGAGAGTTAGATATTAGTAGAACTAAGATTTTGATGTCTATTAGAAGATTGATAGACAAAGAAAAGTTAAATAAAGTAAGATCGAATAGAGATGAAAGAAAAATTTTTCTATATATGGATGAAAATAATATGAGTGAATTTGATGCTTTATTTGAAGATGTTGAAAAATTCTTAAGTTATTAATGACATTTTAATCGATATACAAAATGTATAGAGATGTGTCGAAATGAATCAAGCTACATAAAATGAGTTTGCTGTCGTCAAAAGTTTTATTTTGATGACAGTTTTTTTATTAAAAATGTTTATTGTATTTTGAGGAACAATAGGTATCTATAATGATTGATTTAACAATGTTTGTAACATGTTAACAGATTTTACAAAGACGGTAGCTAAATATATAATATGGTACATAGATGATGAAAGTGAGATGACATTATGGGACGTAAATGGAACAACATTAAAGAGAAAAAAGCCCAAAAAGATAAAAATACTAGTAGAATATATGCCAAATTTGGTAAAGAAATATATGTAGCTGCAAAGTCTGGTGAGCCTAATCCAGAGTCAAATCAAACTTTAAGATTAGTATTAGAACGTGCAAAAACATATTCAGTACCTAATCATATTATAGATAGAGCTATTGATAAGGCTAAAGGCGCTGGTGACGAAAACTACGATCACTTAAGATATGAAGGTTTTGGTCCGAATGGTTCAATGCTTATAGTTGACGCATTAACAAACAATGTAAATCGTACAGCATCAGATGTACGTGCTGCGTTCGGTAAGAATGGAGGAAATATGGGAGTATCTGGTTCAGTAGCTTATATGTTTGACCATACTGCAACCTTTGGTGTAGAAGGTAAATCTGTAGATGAAGTCTTAGAAACACTAATGGAGCAAGATATTGATGTAAGAGATGTAATTGATGACAATGGCTTGACTATTGTTTACGCAGAACCAGATCAATTTGCACAAGTTCAGGATGCATTACGTGAAGCTGGCGTTGAGGAATTTAAAGTAGCAGAGTTTGAAATGTTACCTCAAACTGATATTGAGTTGTCTGAAGAGGATCAAGCTATTTTTGAAAAATTAATCGATGCACTTGAAGACTTGGAAGATGTTCAAAATGTTTTCCATAATGTAGATTTAAAATAATGATGACTGCTAATGATTGGATAGACCGGTTGGAATTAATTTCGCATCCTGAAGGCGGATATTTTAAAGAAACAATGAGAGGCGACGGTAAAGGAAGAGCGTCTTTTAGCAGTATTTATTTTCTATTAACACAGCGCGATATATCACATTTTCATAGAATAGATGCAGATGAAGTATGGTATTATCATGCTGGTCAGACGTTGAAGATTCATATGATAACCCCTAAAGGTGAATATCATACTGTTAAATTAGGTAGAGATATAGATTGTGGTGAGTGTTTACAATATTGTGTGCCAAAAGGGACAATTTTTGCTTCTACTTTAGATAGTGCAGAGGGATATAGTCTAGTTGGATGTATGTGTCAACCTGGATTTGAATACGAGCATTTTGAACTTTTAACACAAGAATATTTGATTCGTCAATATCCACAATATGAAAGCATAATAAAAAGATTAGCTATATCTCAAGAAGATTAATAGAATATATAATAAGTATAAGAACCTGAGACATCGGTAATAGTCTCAGGTTTTTTGATATATTGACAGTCGATAACTAAATTAATATACGACTATTTCAAATTTTTTAGAACACAACATAGAGAATTTCACCGAGAAATTCAACAGGCAAAGCAGGTTGGGGTTCGGGATTCAGGACGTGGGGCAACGAATTCAATTTGAAATTTGACACGTGCACTCAGTTAATTAAATGAAGCCTAAGTTTTATTTAATTAACTTACCTTTTTAAATAACACATGGTTTTCAAGATGTACATGTTGGTGTGTTTGACGTTCGATATTTTGTAATCTTTGGTAAACAAGCTTCCATGTTCCACATGCTTCTTCTGGGGTTTGATAATCAGAGGTTAGTTGATTCATAACATTTAATAATTGCCCAGTATCTTCGTGGTCATTAATTAAATCTTCTAATATGATTTTAATGTTTTGTACATCTTGTCCTTGACTATATTGAATGAGTTTAGGAAAATCTTCCTCATCTTCTTTACGTATATGATCCAACATACTATCACGAAACTCGCGATATAAGTCTTGTAATTTTAATAAGTATGGGTGACTAGGACCATGTACTTTTGCCAATTTAGTCATGTAAGGTGTAAGATTCTTAAATTCTTCTTTAAGCGTTTCGTGATAAGCTGATTGTATATATTGTATAAGAGATTCAACATTTAAAAATTTAGGATTAATGGTACTGTTACCTTCTGTATTATCAATATGATTCAACTTATTTAATAAGGAATTTAAGTCAATATTTGGTTTATGATTGACAGCTGAAGCGATACTCTCTTGTCCGCCACAACAAAAATCTATTCCAGCATTTCTAAATATATCTGCACTTTTAGGATAATCTGTTACAACATCTGCAACAATATCTTCTTTTGTAATCATAAAAATTCCTCCTTAATATTTAGTATAAATGAAAAGTAAAAAATTGAATCAATCATAAAGATAAACTTCATAAAATATTCAAATAATAATAAAAAGGTTGCAATTCATAAATTTATCCTTTGAAATATAGGATAATAGCTATCATAATTAGAAAAGAGGGAGGAATGAATTATGCTAACTGAAAAAGAGCAAGATATTATCAAACAAACTGTACCATTATTACAAGATAAAGGAACTGAGATTACTTCAATTTTTTATCCTAAGATGTTTGAGGCTAACCCAGAATTATTAAACATGTTTAACCAAACAAACCAAAAGAAAGGTATGCAATCTGCTGCATTAGCACAAGCAGTACTAGCTGCAGCAATGAATATTAATAATTTAGGTGCAATTAAGCCAGCAATTATGCCTGTGGCACATAAGCACTGTGCTTTACAAGTTTATCCCGAACATTATCCAATTGTAGGTGAAAATTTACTTGCTGCAATTCAAGATGTGACAGGGTTAGAAAGTGACGACCCAGTAATTCAAACATGGGCAAAAGCGTATGGAGAAATTGCAGATGTATTTATCAAATTAGAGCAAGAAATTTACAACCATATGTTATGGAAAGGTTTTAAACCATTTAAAATCACAAACATTACACAAGAAACAAGTGACATCAAATCTTTCACAGTTGAATCTGAAGAATATGATTTAAGTCAATTCGAACCAGGTCAATACATTACCGTAGATGTTTCTAGTGAAAAGTTACCATATAGAGCTAAACGTCATTATTCAATCATAGATGGAGATGAAAATCACTTAGTATTTGGTGTCAAACGTGATGTGACTACTGAACATGAAGGTGAAGTTTCAACAATTTTACATGATGAAATATCAGAAGGTGACATGATTAATTTATCTGCTCCTGTAGGTGGCTTTTCAATAGAAAATACTGAAAGACCGCAATTGTTTATTGGTTCTGGCGTAGGTATGACACCATTAGTTTCAATGTTTAAAAAAGCTGCATCATTAAACGTTCCAACTCAAATGATTCAAGCGGTTGTGACAGAAGATGAACGACCATTTGCTCAAAAACTTGATAGCATTACAGATAATTATGAGCAAGCACAGCTACATTTACACGTGAAAGATAAAGAAGGTTATTTAGAAGCTAAAGAATTAGAACAATATTTAAGTGAACAGCCTGAAATTTATATTTGTGGTGGTACGAAATTCTTACATTCAATTATAAATTCTCTTAAAGAATTAAATTATGATATGAATCATGTTCATTTTGAAACATTTATTCCTCGTTTAAGTGTTCAAGTATAGTTTTAAAGAAGGTAATATAATGAAAATGAATCCAAGATATGTTAAAGTGTTTTTTCTATATTTAGTAAGCACATTTATTTCTAATCGCTTAACAACGAATAAATCTTTATGCAAAACATTAATGCAAGGCATTTTAGGTTATGGTTTATTTGCATTAGGATTAAAGTATTTAACTATTAAGAAAAAACAACATCAAGCGCAATAGAATTTTAATGATTGTTTTACCATTAATAAAATTGGTATTTTATCAAGCAACGAGCAACAGTGTTTATGACTCTGTCACTCGTTGCTTATTTTTATGTTCACATTTTTAAATTTCAATATTTATGTGTTAAAACCTAGTATTTCTATCTATTTTAAGTAAAATAAATCAATTTATAGTAAAATAGTCTTAATGATTTAATAAGAACATTTATGTAAACAGTATTTATCTGAGACTTAAGATGACATTGACATCCTAGTTTAATATAATAAAAGCAAGGAGTTGGTGACTGTGAAAGTAAAATATATAGACAAACGTCACTGGCGTCGCCTGGTAGAGAGAGAATATACAGAGGTTAAAGTTAATAATAATAGATTTAAAGGTATTATAGGCTTGGTCACGATGAAAAAGGTTCGTGAGCCTTTAGAGGTGACGGTAGTTGGACAAAACATAATAGTTGCAGATGACAATTATAAATGGTTACAGATACTACCGGATAAGAAGCGGTATAGTATGACTGTCATGTTTGATAATAAAGGGAATCCATTAGAATACTACTTTGACATTAATATAAAGAACATTACTCAAAAAGGAAATGCACGTACCATCGATTTATGTTTAGACGTTCTCGTTCTACCTAATGGTGAGTATGAACTTGTAGATGAAGATGATTTAATGTACGCACTACAAAATAAACAAATTTCAAAGAAGCAATATCATGAGGCATATATTATCGCCCATCAATTAATGATTGAAATAGAAGATAATTTTTCAGAAATACAAGATAAGGTTATGCGTTGTTATCATAAAATCAATCATAAAGCACAGAAAATGAAACATAAACGTCCCTATAAAGCTAAAAAGAAATCACACCGACGACATTAACAATTTTAATCAATTTATCGCTGATGGTAAGTTATGTCGTTTCACTAAGATTAAAGTAAAAACATATGTAGGGGGACGCTATGAAAATAGATGATTATCGTTTGCTCATTACTTTAGATGAGACAAAAACTTTACGCAAAGCAGCAGAAATTCTATATATTTCTCAACCTGCAGTTACTCAACGTTTAAAGGCAATTGAGGCTGCATTTGGAGTTGAGATTTTTATTCGTACAAAAAAACAGCTCATTACTACGACTGAAGGTTCAATGATTATTGAACATGCGCGTGATATGCTCAAACGTGAACGTTTATTTTTTGATAAAATACAAGCACATATTGGTGAAGTGAACGGTACAATTTCAATCGGTTGCTCTTCGCTTATTGGACAAACATTGCTTCCTGAAGTATTAAGTCTTTATAATTCGCAATTTCCCAATGTGGAGATACAGGTTCAAGTAGGATCTACTGAACAAATAAAAGCGCATCATCGAGACTACCATGTGATGATTACACGTGGAAATAAAGTAATGAATTTATCGAATACACATTTATTTAATGATGAACATTATTTTATATATCCTAAGGATCGTAAGGAAGATGTAACTAAACTGCCTTTTATTGAATTTCAAGCGGATCCAATTTATATTAACCAAATTAAACAATGGTATAACGATCATTTGGGACATGATTATCACGCGACAATCACAGTTGATCAAGTTGCCACATGTAAAGAAATGTTGCTTAGTGGTGTAGGGGTAACTATACTACCAAAAATTATGATGAAAAATATCGATAAGAACATGTTTGAATTTGAAAAAGTCACTATTGATAAAAAGCCACTTATTCGGTCAACATACATGAGTTATGACGCAAGTATGCTACAACTTCCTCAAGTAGACGCATTCGTAAATTTAATGTTGAACTTTATTAGATAATTGAGGCTTAATTCTGTTGTGTAACTGCAATCTAAAAATAGGATAGAGGTCGAGAAGATGTTTACAGCATTATTGCAAATAAAGAATTATAAATTGTTTGTGGTCAATATGTTGTTACTAGGTATGGGAATAGCAGTGACTGTACCTTATTTAATTTTATTTGCTACAAAAGATTTGGGGATGACGACAACACAATATGGACTGCTACTTGCACTTGCTGCGATAAGTCAGTTTATAGTCAATTCCATTATTGCAAGATTTTCTGATACACATCATCTTAATAGAAAGATTCTAATCATCACTGCTTTGTTTATGGGGGCAGTGAGCTTCTCAATTTATTTCTACGTTCATCAAATATGGTTATTCATCGTGTTATATGCGTTGTTTCAAGGATTATTTGCACCAGCAATGCCACAATTGTATGCCTCTGCCAGAGAATCAATCAATGCTTCAAGTTCACGTGATCGTGCTAAGTTTGCTAATACTGTTTTACGTTCAATGTTTTCACTTGGTTTTTTATTTGGGCCATTTATAGGTGCACAACTTATTGAGTTAAAAGGTTATTCTGGATTATTTGGTGGCACAATAGCTATTATTTTATTTACTTTAATTTTACAAGTGTTTTTTTATAAAAATTTACCGGTAAAAAATCAAATTTCTGAACAACAGCATATTGAGAAAATCGCACCAAATATGTTTAAAGATAAATCATTATTTATTCCATTTATAGCGTTTATATTACTTCATATTGGGCAATGGATGTATACGATGAATATGCCACTTTTTGTGACAGATTATTTAAATGAAAAGGAAAGATATGTAGGCTATTTAGCAAGTTTATGTGCAGGTTTAGAAGTGCCGTTTATGGTTATATTAGGTATATTATCAGCTAAATTGCCAACTCGAACTTTATTGATAATTGGTTCTGTATTTGGTGGCGCATTTTACTTTAGTATTGGTGTATTTAAAAATTTTCATATGATGCTTGTTGGACAAATATGTTTAGCCATCTTTCTAGCAATATTACTAGGTCTTGGGATTAGTTATTTTCAAGATATTCTTCCTGATTTTCCAGGTTATGCATCAACACTTTTTGCCAATGCCATGGTAATAGGACAACTTGGTGGTAATTTGCTAGGTGGTGTGATGAGTCATTGGGTTGGTTTGGAAAATGTATTCTTTGTCTCAGCAAGTTCTATCTTCGTAGGGATGATACTCATCTTGTTTACGAAAGATCAAAAAATTACAATAGAAGATGTGGAGTAGATAGAGATGACAGCGATATTATGGATTTTAATTATTATAGCCTTTGCGTTAGCATTTATTGGTTTAATTAAACCGGTGATACCATCACTTTTAATGTTATGGATTGGTTTTTTAATTTATCAATTTGGTTTTCATGAGGGAAGATTATCGTGGATTTTTTATGTTGCAATGATTATCTTTACCATTATGATATTAGTAGCCGATTTTGTGATGAATAAATATTTCGTCAATCGCTTTGGAGGAAGTAAAATAGGTGAATACACAGCGCTCATAGGTGTGATTGTAGGTTGTTTCGTTTTTCCTCCCTTTGGTATTATCATTATTCCTTTTGTTGCTGTGTTCATTGTTGAATTGGTTCAAGGGTTTAACTTTCAACAAGCTATAAAGGTGAGTTTTGGCTCAGTGATTGCATTTTTAGCGAGTACAATTGCTCAAGGTCTAATAATGATTGTAATGGTTATTTGGTTCTTTTTAGATGTCTTTCTAATAAATTAAATTGAGATAAAATAAAGACTTGCACTCAAAATAAACGTTTTGAGTGTAAGTCTTTTTATATGCGTGTATTTGCTTCTTTATTATAAAAGTGATGATTCACATAAAATGAAATAGGGATGATTATTATCGCAATAATGATGAAAGTCCAATTACTAACTTTAATATATGGTCCAAACGCTAAAAATGATTGCGGTATAAAAAAAACATAAAAAAGAGTGATTAATAATAATGCGATGACACCATAGGTGAGCCACCAGGTCCAATAAGAGTTGTTAAAGCACTGTAATTGTACCGTTTTAAAGTTCATCCAAATAAATAAAAATATAATTACTAAACCAATAATGACAGTTAGGGGAAACGTATATAAATATAGTAAATTACTATCGCCCCCTATAAAAAAGCCAATCAATCCTTTGAGAAAACAAAAAATACCTATTAAAAGAATGAAGTTATGACTTATATATTTAAAAATGTTTTTAAATGTTTCATTTGGGAGTTCCCTTATCTCTTTTTTAGCATGTGCTTTAGGATCATGGTTGAAAAACTCCATCGCAAGCATTCCAGTATCACCTGCACGAATTAAGTGTTTCAAAGTACGGTTTAACATTAATTCTGAATCGTGAGGGTTAACTCGTAAGTCAGCACGCACATATGTCATGTAATTTTCAAATATTTCACGATCGGTATTGTTCAGTCGCAAAGCTTTGACATTATTCTCCTTTGTTAATTGCGCAGTGGATTTCATAATAAAATACTCCCTTAAATTTTAAATTCATAAATAAATACTACTTTAAAAAGGATAACTAAGTTAAAGTATCATTTAAAAACATGATGATTAGTATGATAAACACAATCATATCATAATTATCACATGTATATCATTACTCTTATACAAGTTCAAAAGGGCTATTAGACAAAATTATAGGAATTGTAAATCTTTTTTCTATTTCACACAAACGTCGTTTAATTTTGTTAAAATAGCGCGAATGATATCATAACTAAAAAGATAACTTTAATAAAAGTAAAACTTTTATAAATAAAGAGTAAATAATTTACCATTAAATATAAATGTTACTTTTGGAAATTAAATGAAATGAAATAGATGGGA
>NODE_7_length_35765_cov_1.666985
GCTGAAGCTGTCCCCTAAGAAAGCGAGCCAACAATACGAAGTATTGTAAATAAAGAAGCCAGTAAATGAATTTATGAAAACTCATTTACTGGCTATTTTGCTAGGGAATTATGTCCCAGCCTCATTCATTGTCACTACCTATAACATTAATAAATAAGGGTTTTCGATATATTTAGCTAGTACTTTAAGAAAATCGGCCGCACCTGCACCATCTAAAATTTGATGATCAAATGTCAAGCTTAAAGGAATTTTTGAAACTTGTTTAATGTTATCCGCTTCTAGCACGACTTCTTTAGTTAAAGCACCAACGCCTAGAATACCTGTTTCACCTAAATTTAAAATTGGTGTAAAGTATTCTATACCACTAGCACCCATATTAGTAATTGTAAATGTTGCTCCCTCTAATTGTACTGCTCCTGTGTTTCCTTCCCGAACAGCCTCAGCCGATGATTTAATTTCATGGGCTAAAGTGCCGATACTTTTTGTATCTGCATGATTAATCACTGGCACCATAAGGCCTTCATCTAGAGACGTTGCGATTCCTAAATGAACATCTTCATACTCAGTTAACTCGCCTTGTTCATAGCGAGCATTCATTGCCCCATATTCTTTAAGTGCAAGCACTACTGCTTTAGCTAATAATGTAGTAACAGTTAATTTAACATCTTGATCTGCTTGTTTAAGTTCCGTAGCTAATCTGTCTTTGAAATCTAGCAAGCGATCCGCATCAACCTTACGATGTAATGTTAATTGAGCAGTACTATTAAGACTTTGTCTCATGTTTTGAGCAATACGTTGACGCATAGGATTCAATCCTTCACCAATCGCACTTGTATCCACAGTCTGTGTTGGAACATGACTTGTATCTTCATTAGATGTCGTATCACTAGCATAGTCGTACCCATTTGCTTCAACACGTTGAATATCTAGTTTTGTAATACGATGATTACCGCCTGTGCCTTTTATCTTGTTAATGTCTAATCCTTTATCCTCAGCCATATTACGTGCGAGGGGTGAGATAAAGATTCTTTCTCGTGCTGCGCTTTTAGGCGAATTATCTTTATTATCGGAAGACTGTTGTGATGTATCTTTAACTTCTTGCGTTTCCTTCTCATGCTCGTTGTCTTCTTTTACTTTTTCTGATGCTAAATCATCTTCATCTTTATCAATAGCTTCCCCTTCTTCTCCAATTATACCTAATACCGCTTTAACCTCTGCATCTTCTCCGGCTTGCACTTTAATTTCTAACAATGTCCCACTCGCCGGCGCTTCAACATCGTTGGTTAATTTTTCAGAGCTTATTGTAACAATACTCTCTCCTTGTTTTACGGTGTCACCCTCTGATTTAAACCACTCTTCAACAGTTCCCTCTTTCATTGTCATTCCAAGCTTTGGCATAATAATATTTTCACTCATTGTGATACACCTCCTATGCGTTAGCCTTTTTTAAATCATCAATTAATTCAGATGCAATGTCTAATACCTTATCAGCATTCGGCATATATGCCGCCTCTAAGTTCGCTGCAAATGGTACAGGAGTGTCTGGTGCGGTCACTTTCTTAATTGGACCATCTAAGTAATCAAATCCTACATCTCCAATCACTGAAGCAACGTCTCCAGCAATGTTACACTGTGGATTAGATTCGTCAATAACAATTAGGCGACCCGTTTTCTTCACAGAATCTAAAACTGTTTCTTGATCCCATGGTGACACTGAGCGTAAATCGATGACCTCAACTGATACTTGGTCTTCTGCAAGTTTTTCAGCAGTTTCTTCCGCTACAGCTACCATTTTTCCAATAGCCACAATTGTTAAATCGTCACCTTCACGCGTCACATTGGCTTTACCAATTTCTATAGTATAAGGTTCTTCAGGAACATTACCTTTTTGTCCTAATAATGTTTTATCTTCTGAAAAGACAACAAGATTGTCCTCTTGAATAGCTGACATCAGTAGACCCTTCGCATCATATGGATTAGATGGAACAACAACTTTAACTCCTGGAATTGCTGCAAACATATTATATAAAGACTGAGAGTGCTGTGCAGCAGCGCTTGCCCCTGCTCCATGAACAGTACGTACAACTAGTGGGATTTTGGCTTTTCCACCAAACATATATCTCATTTTTGCCCCTTGATTTAAAATTGGATCTAAACCAAATCCAATAAAGTCGTTGAACATGAGTTCAGCAATTGGACGTAGCCCTGTCGCAGCAGCTCCTACTGCCGTGCTCAATGTAATGTGTTCAGCAATTGGTGTATCGATTACACGTTTACGACTATATTTTTTTGCAAGTCCTTTTGTTACACCAAATACACCACCGAATGTATCGTCATCTTTGATGTGGTCTACTTTTGCACCACCTGAGACATCAGTACCAATTAAAATGACATCCTCATCTTTTTCCATAGATTGGTCAATAGCTTCATTAATAGCCCCCATAAATGTTAACTTGCGTTCTTCACTCATCGTAAAAACCTCCTTATGTGGTTAGGTCATTTGTTCTTATATCTTTTAATAAATATTCCAATCTTCTGATTTAAGCAAAAACATCCTTGTATAATGAATCCTCATCTGGTAATTCGCTTTCTTCAGCAAATTTCACAGCATCTTCTACAGCTTGTTCAGCTGCTTTTTCTATTTCATCTGCTTCTTTTTCAGTGAGCCAATTTTCTTCAATTGCTCTTTTTCTAAATTCTACTGTCGCATTTTTATCTGCGTTACGATCATCTGGTGATTTTACTTTTTGCTCATCACCTTCAAAATGTCCATATTTACGATACGTATCACATTCAATTAACGTTGGTCCTTCACCTTTTTTAGCGCGTTCTACAGCCTCTTGTGTTGCTTTATATACTTCCACAACATCCATGCCATCAACACGTACACCCGGCATATTATAAGCCGCAGCACGCTCTGCAATTGTTTCAGAAGCACTTGCGTAGTCATGTGTAGTTCCTTCAGCAAATTGGTTATTTTCACATATAAAAAGAACAGGTAAATCTAAAATTGAAGCAAAATTAAGACCTTCATGGAAATTACCTTCATTTGCAGCACCATCACCAAAGAAACATACGGCAACATTATCTTTACCTTGATTAATGATAGAAATACTTGCACCAATTGCTAACCCAAAACCACCACTGACAATACCATTCGCACCGAGCATTCCTTTGTCAATTTCTGCAACATGCATTGAGCCACCTTTACCGTGACCTAATCCGTCACGTTTACCCATAATTTCTGCCATCATACCATTTAAATCGCATCCTTTTGCAATCGCATGCCCATGACCACGGTGTGTACTTGTAATATAGTCATCATCATTTAATTGAGACATAACACCTGTTGCAACAGCTTCTTCACCTACATATAAGTGTACGAATCCTGGAATTCTACCATCACTAAAAATTTTGTGTACCTTTTCTTCAAAAAATCGAATTTCGTTCATCGTTTTATAAATCCAATGTGCTTGTTCTTTTTCCATTTTCATTGTCAATTCCTCCTATCTTTCATAGGTCATAAAGTTTAAAACTACATATGAATTGCAGAATCAAAAAATGCATCTGCACTCTCACCTATTGCTTCTAATAAAGCCGGGTGTGGTTGAATAATTTGAGAAAGTTCATGAATCGTACCCTCTGATGCTTTGACACTTAAAAGTTCTCCAATTATATCTGTAGCATGTGGTCCTACAATAAAAGCACCAAGAACCTCTCCATACTTTTTATCAACGACAAGTTTAATAAATCCTTCATTTTCTCCTTTGATTAACGCCTTTGCATTCCCTTGAAATGCTGATTGAGTCACTTTCACATCATAACCAGCCTCTTTAGCTTGCGCTTCTGATAACCCAACTGATGCTGCTTCCAGTCTTGTGTATATACAACGCGTAATATCTTCTTGACGCACAAGTGACGGCTGTTTGTTCATTATTGTTTCGACAACATGAATGCCATGTGCACTTGCTGCATGTGCAAGTTGATATCCTTTAATTAAATCTCCTATAGCATAGACATGTTTTTGACTCGTTTCATAATGTTCATTGACTTTAAAGAATTTACCATCCATTTCCAAATTTAAATCTTTTGCAACTTGCGTATTCGGTTGTCTACCTGTTGCAACAAGAAGGGTATCAAAGCTAACATCATCTTGCCCATCTAATATTATTTTCGATTCCTTAACTTGTTTTATCTTTGCTTTCGTCAGTATCTTAATACCTTGATTATCTAAATGTGCTTTTAACATTTCTCTAGTTTCGTTGATTTCAGTTAATAAAATGTCATCTGCAACTTCTATTATCGTAACTCTAACTCCAAGATCAGCCATTGAGGATGCGAGTTCTGTTGCAATCACACCCCCACCGATAACCGCTAACTGTTTTGGTAGCTTCTCTAAATCGAAAAATGTATCGGTTGTTTCATAATTGACTTGATCTAACCCATCAATTGGTGGAATGAACGGCTGACTGCCAGTTGCTAAAATTATATCTTTCGCTTGATACGTTTCATTATTAACGTCCACTTTTAAGTTTTTAGAAATTCGTGCTTCCCCTTCAATATAAGTAACTTTATTTTTCTTTAACAACTGCTTCACGCCACCCGTAAGTGTTTGTACAACTTTCTTTTTTCGTTGGACAAATTGAGTAAAATCAATTTTTAAGTCTTTCGTTGTGATTCCCCAATCGTTTGCAACTCGTATGCTGTGTGCTTTCTCGCCGTGTTCTAACAACGTTTTAGAGGGGATGCAACCTACATTTAAGCACGTGCCTCCAGCATTATTTTTTTCAATGACTGCAACATTTTTACCAAGTTGCGCACCACGTATTGCAGCTACATAGCCACCAGGTCCAGCTCCTATTACGATTAAGTCATATGATTTACTCATATAATAAATGCCTCCTTTCACCAATAGTACGTTGTGCCATCCCAATTTCATTTGCATGAGGAATAAGAAATTTTACATTTGTAAGCGCTTTCTTATTCCTTCGATTCCATTCTACTTCAAGTATTTTGAGTTTTCAAACAATTGTATGTTGTTAATTATTAATACTTTATAAACTTTATAAATTACTGTTTATCTAACTCTTAAACTGATTTAAAAAAGTAATGATGTTTGAACGTTGTACGATTATAAAAAGACCTGTACATCAGCGTGTGATAAGACTATGATTAAAATGTAAAAAAGATTTAGGTAAAGGAAGATGGTGTCGTGGGAAGTACTGTTAAATATCGTAAGTTTATTCTACCTATTGTCGTTGGTTTAATTATCTGGGCATTGACGCCTATTAAACCAGATGCCTTAAATGATCAAGCTTGGTTTATGTTTGCTATTTTTGTGTCAACCATCATTGCTTGTATTACCCAACCTATGACTATAGGTGCAGTATCAATCATTGGTTTTACAATCATGATTTTGGTTGGAATTGTTGATACAAAAACTGCCGTTCAAGGCTTCGGTAATAGTAGTATTTGGCTTATTGCAATGGCCTTTTTCATTTCAAGAGGATTTGTAAAAACAGGGCTAGGTCGACGTATTGCTCTGCAATTCGTTAAATTATTTGGAAAGAAAACGCTTGGTTTGGCTTATTCACTTGTTGGTGTTGATCTTATCTTATCTCCTGCTACGCCAAGTAATACAGCACGTGCTGGTGGTATTATGTTTCCAATCATTAAGTCCTTGTCAGAGTCATTTGGTTCATCGCCGAGAGATGGTTCTGAGAGAAAAATGGGTGCGTTTTTAATCTTTACTGAGTTCCAAGGTAATTTAATTACTTCAGCTATGTTTTTAACAGCTATGGCCGGTAACCCTATAGCACAAAGTTTAGCTGAAAAAACGGCACACGTTCAAATTACATGGATGAATTGGTTTGTTGCTGCTATTATACCCGGATTGATTTCCCTCATCGTTGTCCCTTTCATTATTTATAAATTATACCCACCAACTGTTAAAGAAACGCCTAACGCTAAAAAATGGGCTACTGAACAACTAGAAGAAATGGGACATATGTCTATAGCCGAAAAATTGATGGTTGGCATCTTTATCATAGCATTGGCTTTGTGGGTATTAGGAAGCTTCATTAATGTTGATGCCACGCTCACTGCATTTATTGCTTTAGCATTGTTATTATTAACAGGTGTATTAGCGTGGTCAGATATTTTAAATGAAACAGGAGCATGGAATACACTCGTTTGGTTCTCAGTTCTTGTATTAATGGCAGAACAATTAAACAAGTTAGGCTTTATCCCATGGTTAAGCAAACTCATTGCTCAAGGTTTGAATGGCTTTAGTTGGCCTATCGTTTTAGTTTTACTCATCTTGTTTTATTTCTACTCACATTATTTATTCGCAAGTGCAACAGCACATGTCAGCGCCATGTACGCCGCGTTACTCGGTGTTGCAGTCGCTTCGGGTGCACCGCCATTATTCAGTGCATTAATGTTAGGGTTCTTTGGTAACTTACTGGCATCAACAACACACTATAGTAGTGGACCAGCGCCCATATTATACGCAGCTGGCTATGTTACACAAAAGCGCTGGTGGACTATGAATATTGTACTTGGTATAGTCTATTTTATTATTTGGATTGGTGTAGGTTCACTATGGATGAAACTCATTGGTATGATGTAAAGTTAGAATTTTAATTAAACTTCAGTTCATCAAATATATTGTAAGCTAACGTTTGAAACGTTAGCTTATTTTTTTGCATCATACTCCCAAGATTAATATTTACTATATTCATTTCACTTTTTATTCAATTCAACTATGTTATTCTGTACATAGATTAACTAGTATCACTAGGGGTGCAATTCAATTTGCTGAGAGAAAGTCTACTTTCAACCCTTGAACCTGTTGGTTAGCACCGGCGTAGGAAAGTGAGCAATATTGATAACTGTTTCTTCATTCACTTTTTTACGCAATAATTAAATGGATGGAGGAATTTTTTTATGGACAAATTAACAGTAGGTTTAGAATGGTTTTTAAATCCTGATCATATGCTGTTAATCTTAGGTATCGAAAAAGGTTGGTTTAAAGAAGAATCATTAGAAATTGAGATGATTGAACCAAAGGAACACTTTGACGCACTAGACGAGATTGAAAATGGTTCAATGGATATCGCGATTACTGAACCTATTCATCTGGTTCAAGATAGAGCTAAAGAACAAAACGTCATCGGGTTTGCGAGATATCTTCACACTAACGGAGGTATTATGTATAACAAAGATAAAAATATCGCTCGCCCCAAAGATTTAATCGGTAAACGGCTTCAATATCCTGGCGCTCCCGGTCCAGGTGGTATTGCCATGGCTAAAACGATGATTGAAGCAGATGGTGGCACATATAAAGAGGGTGACATCACACCAGTTAATCATAGCTTTTATCATACTGATGCACTTTTAACTGATAAAGCTGATGCTGCTACACTCATTTTCGAAAATTTTGAAATTCTTGAAGCTAGAAATCAAGGACTTAATGTAGATTATTTTCCACTTAAAAATTATAATGTACCCGATTTTTGTCAACTCATTTTCATTACTACACCTGAAGTATTAAATACGAGTGAGGTCAAACTTAAAAAGTTTCTGAAAGTCATTCAAAAGGCCATTCATTACATCAATCATCATTTAGAAAGTGCAATTGAAATTTACTCAACGTATACTCAAACTGATATCTCTAACCAATTAAACAAAGATACAATTGAAGCAACAGCTAAATGTTTTACAAATGATTTGTCTATGAGTTCCGACTACTACAATGATTTACAGTTGTGGCTTAAAGAAGTCAATGATATTAAAGACACGATTAACCCAACTTTATATTTTACAAATCAACTACTATTCAGTCGATATACAAAATAAAAAATACACCTTCACTCTATTTAAACGTTAATGTACACATCAATAGTTAGAATCAATATCTAATTTAGAGAATGTACATCAAATAAAGTGAAGGTATATTTATTTTACTATTTTACAACTGGGTTTTTCTTAATTTGAACATATTGAGAAATACTATATAACACAATACCTATCCATATAAAAATAAAGGTAATCAATTGATCAGTATTAAATGGCTCTTTAAAGACAAAGATACCTAAGATAAACATGATTGTCGGCCCTACATATTGAATGAAGCCAGTTAACGATAATGGAATTCGCTTAGCACCTGCTGAGAACAGAATCAATGGTATTGCTGTAATTGCACCTGAAAATAGTAGCCAAAATGATGATATATTTAATCCAAATGTTATGTGTTGTTGCTGCCATAGGTAAATAACATAGATTAAACCGGCTGGTGCAGTAACAATACATTCAATAGTGATGCTACTTATCGCATCGATATGCACAATCTTTTTTAGTAAACCATAAATACCAAAAGAAAATGCTAACAGAAGTGAAATAAATGGAAATTCACCGATTTTTATTGTCATATAAAGTACGCCTACTAGTGCAAAAATGATGGCTAACCATTCGAATTTATTAAATCTCTCTTTTAAAAATATAAGCGCCAAGACGATACTCACTAGTGGGTTAATGTAGTAACCTAAGCTAGATTGTAGCACGTGACCATTAGATACTGCCCAAATAAATGTCCCCCAATTCACGGTAATAACATACCCTGCAACTATGATGGCAATAAGTTGCACGGGATGCGATACCAACTGATTAACATCTCTAAAAAAAGCGTTCCGTTGATTTTTTCCTATAATGAGCACAAAAATCATAAATATCACTGAAAAAATAATACGGAATGCCAAAATTTCAAAAGCGCCTATTTCATCAATTAAACGCCAATATATGGGTAAAATCCCCCATAAAATATAAGCACCTAAAGCTAAAAATATTCCTTTTTTATACTCCGAAGACACCATTAACCCTCCCTCAATATAAATGATTAAAAAATGAGACTCATTCCAACTCATTGACAGTTATGTAATCAAATTTACTAATAAAACAGCAATATTTACACATATCTGTTTGTGTACAGCTTTTGATTTTATAATCAATCTTCATTAAAATAAGCACGTTTAATACTTGGTACATCAATTGTTTGAGACATATCTATAAAGTATTGTTTTTGCCACTCTTGTGTCTTGTGAGCGACACGATTTAAATCTTTCTCCCATGTAGGATACACTCGAAAAGCCATTTTCCCTTTAGATGCATGATTTCTTAAAATACCTTTATGAAAAAGTACATGTTTTGGAAAAATAAACTGACCTACTTGAGAATCATCCATCACGTGTACAATTAATTTCCCAGGAAATGACTCATAGTCAAATGCTCGATTTTTCTTTGTTTTATCTTTTTCCCAAAGCGATAAAAAATATCCTTTTTTCTTTGTTGTTTTCTTAGCTAACCTACTTTTAAATACGTAGCCATTAATATTAAAATTGTATGCCTCATAAGATTGATTCCACTGTTCATCTCTTATAATTAATGATTGTTGTAAGTTCATTATCTTTATGATGTGATTCAACAATCGAACTGAAGACTTCATCTTCATACTCCCCTTTACTTTTAGTCTCAAAGTTCAATACATCGACGCAAACTCTGAAATACTTTTATAATAAATATTTAAAATGGGCATATATTTATTCCCTTTGCTTTATTTTTAATCTACGATATCGATTAAGTGTCGCAATAAACTCCTGCTTTCTAGGTAGCGCTAAATGACCAGGATGCCCCTGATGATTTGATATAACATCTAATCCGTGTTTCTCAATCCGTTGATACAAACTATTGGTCAATTCTACAATCGTACTTTTGTCATCTAGCAATTCATTTTTTACATAACTTAACATCATCGCTAAACCTTGTGTTTGACTGTCATCGACAAGTTGTTCTAAGCCAGAAATATGAATAGTTTCCTTACCATACGTTACTACATTCAATCCTTTAGCTTTAAAGCGATCACGTTTCCCTTTTTGATTAAAACTCGCTCTCAACGGAATTCTTGATGGAATGTGACCGAACTGATAGTGAGAAGAAAGCCTTCTTTGATAACCGTCTGACTGCGCAATGTCTTTAGCATGTTGCGTAACATCTTTCAACACATATTCATCCATCATCAATACTTGATCTGCCACATCAAAATAATCTCCCGAACCTCCAACGATTAGAATAGTCGACACGTTATGGTCGTCATATAATGCTTTTACCTTATTAGAAAAGGGTGTAATCGGCTCTTTTTCGGGAGCAATTAAACGTTGCATACGACCATCACGAATCATGAAATTCGTTGCAGATGTATCTTCATCAATGAGTAACAATGATGCTTGTGATTCTAAAGCTTCCATGACATTTGCAGCTTGAGACGTACTACCACTCGCATTTTCAGTTGAAAAATGTGTAGTATCTTTTTCACCTGGCAAATGATCAATAAATGGCTGGATATTAACATTTTGAATACTTCTTCCGTCTTCAGCACGAATTTTCATTGCATCTTGATTTGTAATCACATATTCTCTACCATCACCAGCAATATGATTATATACACCTCGTTCTAACGCTTCAAGTAATGTTGATTTACCATGATAACCGCCTCCAACTATTAGTGTAATGCCTTTGGGAATACCCATACCCTTAATAACTTTGCCACTCGATAGTTTCATTACAATCTCATATTGTTTAGGACTTTTAAATTCAATAGCGTTATTCATAGGGAGATCTGAAACACCACTTTTTCTTGGTAAAATAGCACCATTTGCTACAAATGCAACAAGGTCACGTTTTACTAACTGTTGTCTAATCTCCTCTTGATCTATCATTAATTCAACTTGTTGTTCCAATTGTGAAACATTAATGTTGCGATAACATAAGGCATGTTCTACTATTTGAGGTAATACATTAATAAGTGTATGTCTTGCTATTCTACCTAATATGGTACGTCCTCGTGCTGGTAATCCAACTTCAATACGTGCCTCAATTTGACGATTCTTAATTACTACTGCGGTACGCTCTAAGATTTCTTGGCCACAACTATCAATTTGAATTTTACTTACTTTTTTATCTTGGGCTACTATTGATTGAATCTGCTTATGAAACACGCGCGTTAAGTAATCACTCACAGCCCGTTGTTTCAGTTCAGAATTTAATAAAGAATCAGGAAATTTTGCTTGTTGGCGATCTATAACAACACTCATCTTAGATGGTGGCGCAAATGGATCAGCTTGGATATGGTCAATACGTAGTTTAAATAAATTAAATTCGTATAGGTCTTTTATTTGCTTATACGCACCGTACTTTTGACCGTCTAACGATGTTAAAGTCTGTTCAAGTGCTTGGGCACTTTTCATATTTTCAACCTCCAACGTTCATATATCATTACTATTATTCTTGTGCCTATTATCAAGTGTACTAAACGTTGACATTCCTACAAAAATATTTGAACTAAAAAATACTCCAAATTTTCAACTATACATTGAAAATTTGAAGTACTTCACATTGTAATTATTCAGTTCTTGCTCCTGTACGTTCACGTAATTCATATTCTATTTCTTCTAAACTACGTCCGCGTGTTTCTGGTAAGAATTTAATTACGAAAATCATCGCTAAAACACCTATGAATGCAAAGATTAAAAATACCCATTCTGTACTTAATGCATCACTTAATATTGGGAAGAACAATGACACGATAAGCGTTCCGATATTTAGCACAAGCGCTGAAATGCCCGTAGCAGCGCCACGTGCGCGCATCGGGAATAATTCAGGTAGCATAACCCATAGAACAGGTCCCCAAGAAATCCCAAAGAATACAATAAATAATGATAAACAAACAATAATAATCCACGCTGATGAAGCAATTCCAATTGTCCAAATTAAGATTGCCATAATTAATAATGAGGCAATCATACCAATATTACCACCAACAAGTAGTTTTTTACGATCAATCTTATCTACTACAAAAATGGCAACTATTGTTACAAGAACATTAATAGTTCCTATACCAACTGAACCTAATATAGACGCCGCTTCACCCAGTCCAGCCTTAGCAAAGATTGAAGATGAATAGAAAATGACTGCATTGATACCAATAAATTGCTGGAAAATAGCAAATATACAACCTACAATTAATATTCTACCTAACCATGGTGATTTAATGACTGTCCATGTAGATTCAGAGATAGCGTTAATTTCTTTCATCTCTTTAAGTTCTTTATCAATTTCGCTATCGTCATAAGTAATCTTCATCACTTGACGAGCGGCTTCTTCGTTTCTATTTTCAAGTAACCATCTTGGACTCTCAGGCATAAAATAAATACCCACAAGTAAAATAACCGATGGAACAACTGCTAATCCTAGCATCCAACGCCAACCCTCAATATCCGCAAATGCATAGTTGACTAAATATGCTGCTAAAATACCAATTGTAATCATTAGTTGATTAAGTGAACCTAGTGAGCCACGATATTCTGTCGGTGCCATTTCACTTAAATAAACAGGTACCGTAGACATCGAACCACCCACTGCTAAACCAATAATTAAACGTCCAATAATTAATAATGCTAAATTGGTTGATGCAGCAAGAATCAGTGCCCCAATAATAAATACAATAGCGATGAGCATTACTAGACGTCGACGACCTAATTTATCAGCAAGTGGCCCACTGCTTCCCGCACCGACTATTGCGCCAATTAACATTGAAGACACAACGATACCCTCAGTTGTACTATTGAGAGGTATGTCTTTATGTATAAATAATAAAGCACCGGAAATCACACCATTATCATAACCATATAATAAGCCACCAAGTGCTCCCAAAATAAAGATTAAATACTTATTTGCTTTCATTCGTATCATTCCTTTTTCTATAGCTAGACTAATTATAATGCCTTTATGAAAGCGTTTCAACATAATTTTATTAACATTTACTTATTAATACTTGATTTGATATTCAAATCAAGTATTAATAAATATCATCATATTGCTTAAATTATCTATATCAATAACTTCACTAATCATAGCAATTTAAATATAATCATTGATTCTAGTAATACATATATAAAACACCCTATCCGCTCACAATTTCTATCGACCGGATAAGGTGCCTTTGATTTTTCTTTATTTAATTATTGTTTATCTGTCACTTTTTCATTACGTACCATATCTTCAAACATGTTGTCCCAGAAATCTTCTAATTCTTCTTTAGAGATACGAACTTCTGATGTATCTGTACCAACGAAGTCACCATGGTCCCAATTATGTTTAACTGGTGTCACTTGCCATACTCCTTTTTGAACTTGATCTGTCGCAGACGTATGCGCTTGGTTCAATGGATATTGCCCAGAGATGACAGACACTAGTCCATCGTTTTCTCTCCACGCTTTGTCTTTTACTTTACCAATCGTATTTGCAGTTAATGTATAGCCTATGTTCATATTGACATCTGCTTTTTGAGTACCATTTGGACCTGGTCTTGTAGATTCACCCTGATATGTTTTGTAAACAATATTGGGGTTTAAGGATGTTTTTTGATTTAAGATATCTGTACCCTCAGTAGTTAAATCATAAAATCCATTATCTTTTGTTGTCCATAATTTACTTTGTTTCACACGTTGAATATATTGAGCTAATGTTTCGTCTTCTCTTTGTTTAAGTCCCCATTGACTTAAACCAACATCAACATGAGATAATTTATTACCTTTTGACCTTGCATAGTCATATGCTACTTGTCTAATAATTTCTTCATTACCTAATAAATCTGCAGCATGGGTGCCATTATGTGGTGTGGCAATAGTAGTAATAGACGATATCATATTATCTTGTCCACCTTTATATAACGGAGAAATGTCACCACCATGTTGTTTCTGGTATTCTACCTCTTCTGGACTACCATGTCGTAATAACTCTTCAAGATAACGAATTGTTTGACCACCCATACTATGCCCAATGAGATGAATTTTTTGACCAGGCTTCCAATCCTTATAAGCGCCGGCGTATGTTTTTCCGTAACGCTCGTGTCCATATTTTGCCGCATGTGCCGCACCATAGTCTACACGTCCACCTTTAATGTAATAGTACAATTCTACAGCTCTATCATAATTACTGCCAAATGCACTTACACTTGCTTCCATCACGTTATAACCTTTAGCTCTATAATCTTGAATAATTTTGAGACGGTTACCACCCCAATAGTTACCTTTTCCTGTAACGGGACCAGTTCCTGATGCATAACCATTAAAGCCGTGTACAAGAATAATAGGATCATGATTTTTATATTCTTTTTGTGATGCTACTTTATTTGTTTGATCCTTCAATTCTTTGGATGCCTCTGTTGTCGCAGTATTTCTTGTTGTTGCCTGAGAGTTTTTAGTGAGTGCTTTAATCCCTTTTCTAGAATCATCTTTTTCATTTTCAGGAGATTCTTTTGTGGAAAGATCTTTGTCTATGTCATCCACTTTAAGTTCTTTATCTGATGATGTTGTTGGCTTTTCTTGATTTAAATGTTTATCTCCACGATTATTTCGTGTAACACCTCCATCTTTTGCTGTTATATGCTGTTCTGAAACGTTCTCAGATGCAGTCCCCTCATCCGATTGCGTTGCATCTTTATTGTATTGATTATCTAATTTTCCATCTATTCTTGAAGATTTTTGAGCCTTTTCGATGTTCGATTGTTGGACTTTAATTTTTTCTTGAGATTTTTCTTGGTCTATATTTTGATTTTCTTGTTGAGCATTTTTTACATCTTTACTTTGTAACTGCTTTTGCTCGTTTGTAATCTCCTGTTCACGTGATTCTTTCATTTTTGTTTGTTCAGATGTTGTTTTATCATCTTGTTGGGGTTGTACTAGGCTCTTTGCATTTTCATTCTTTCTAGTTTCTTCTTTTTTTGCATTTATACTTTTCGTTGTATGTTCCGCTACTTTTTTAGGGTTTTGTTGATCATTATTTGGCATAGATGTCTGAGGTTGATTGGATTGACTATCAATTTGTTTGTCTTCATTAGATTTAACGTCAGTACTAGGTGTCTCATGATATGAGTAGCCATTGTTATGTATAGTTGGAGTCTTATCAATTGTTTCTGAATGGTTAGTTTTATTATCTTTATTCTCAGTTTGTTGAGTTTCTTGATTTTTGTGTTGCATCTCAATAGAATGTGATGCACTTACTTCTGATTGTTCTTGATTTTCAAGGTGATTGGATTCAGCAGCATGTACTGAGCCTCCGCCAATAAATAACATCGATGCAACAATGATTGAAGACGCACCTACACTTAACTTTCGAATGCTATATGAATTCTTTTTATTTTTCATGTTTAAAGCACCTCTATCTTTTTTATATCATTTATAACTGTGACTTAAATGAAAAGATTAATAATTTCGCGTGGGATAATTTCTAAAATTCTTTGAATCCAAGCTTTCATCAATAAACTCCTCTCTTTTAGTTGAATGATTTAACAATTTATGAGAACAACACCAATTTTACACAATGAATATTAACCTATTATTAATTTCTTTTTACAACTATATAAATAACAATAAAATATGTACTTAAATTTAAACTTTTAAATACACACATATGCACCATCTCGATATCAATTAGTCAATCGTACAACCTTTAAAGTTTAAAAAGACACTCAAACGATTTTCATATCGCTTAAGCGTCTTTTGTAAATTTACACCATTATAATAATTGTGTGAGCGGCACCACTTCAAAGTTCAAACTATGTTTACTCATATGACATATTTGAATGAGTCTTTTAAAATAATCTACTGAGGTAAATTGGACATGTTTTTTTAAAAATCTCAAATTTTGCGTCACATCATAGCAGTCTAAACCATTCATCAATCCCTCACCGATGAGTTTTGTATAACTTTCTTTCTTAGTCCAAATTTCATAAAAATCTTTAAGTGTAGTCACTTGGTTAAATTCATTTGTTGTAAAATTTTTCGCCAAATATTTATAATCAAAGTCTTTCATTTCTTCGATATCAATACCAATAGGCTGATTATCTATTATACAAACGATATAAGGATAACTATACGAAATACTCACGTATATATGACAAGAACTTCGTATCTCTACTTTACCCATAGTTGTGATGTGATACTCCCATTCTTTAGGAGTTAATCCAGCACATTGTTCAATAGCATACTGAATCAATGCATCACCTAATTGGTGCATAAGTCGATCCTTTAAAAATCTATAGTGTATTCGTTCTGGCTTTTTCAACTGACGAGAACTTCTATTTAAAAGCAATTCTACTTCCTCTAAAGTTTCTGTCATCTTAGTCACATACAAATACATGATTCACCTCTAGTTGGCATCAAATTTTTCAAACAATAAATGGTACCACTGCTGCAACCATTGGTAAGAAAGATGTGGCCACTCACCTTGTAATTCTTTCATTACTGTTTGAGTCATATTTGAATCTGTCACACCTGAAATTTGATTATCTCCATTACTATTAAGACCAATCAATTCATGCATACCTAATTCATGTAATTTCTGTTCAAACTCACTATCACTTACTACAGTCATTTCTGACCCTTTGGCATTGTCAATTACTTGTTTCATAGTTATCGAACATGGTGCGTATACATGATAAATAATAGGTATTGCATTGGATCTTGCCAATTTAATAATATGGCGCGCTGTGACATCGATAAATGAAAATTCAACTTTAGCTTTCGATATACTTTCTCCTATAAACGGCATTTTTAATAAATCATGCATGACAATACTAAAACGATTAGTTGTTAAATTTTTCATATTTAATGGTCCAGTAGAAGCACTTGTCAGATTTCCTAATCTTATAATCTGAGCTGCTAAACCTTCATTAACCGCTTCTAACACTTTAATCTCGCTATAAAACTTACTTTTAGTGTATGGTGATGTAAATAACTGGCCTTTATATAAATCTTTTTCAGAAAATGTAATATCGTCTTGATGTACTTCAAATACCGTACCCACACTTATCGTTGATATATAGATTAATTTCGCTTTTTTATCCTTAGCTAAATCAATTAATGCTTGTGTACTTCTTACATTGACATCGAAAAATGTTTCATCATCGCCAAAGTGATCTGTACGAGCTCCAGCATGAATAATTGTATCAATGGCTGAATCGATAATGAGATGGTCAAGTTCTGATAAATCCGCTAAAATAATATCAATGTGCTTCATTAATTTATCCACATGAGCCGTATCAAAATAACAATTTAAATTATTTTCCAAGTTAGTTTTAGCTTGATTGATATCATGACCTCTGACAATACATGTAATTTGATCAGCATCATCTTGCATTTCATCAATTAAATATGCGCCTAGGAACCCTGTTGCACCAGTTAGCAATACATGACCTAGAGATGATTGCGTTAGGTGTTGTGATTTTAGTTGGTATCGTCTTTCAACCAAAGATTGTAATTGTGGTAGATGATCTGGTAATACTACTTCTGGTAGTGCTTGGCGTTTTTCTGTGTGATTAGCTATATAACGAACAGTTTTAAATTGATATACATCTTGCATTGTAATGTGTATGCCATTTGATTTTAGTTTTGATACTACCACCATAGCATCTAGTGATGTACCACCCATTTCAAAGAAGTCATCATCTATACTCATAGACGATACGTCCAACACTCCGCTAACGATTTGTGCTATTTCTCGTTCGATATTATTACGTGGTGCAACAAATTTATTTTTGTGTACATTAGGTACAGGTAATCTTGACTCATCCACCTTATCATTTCCTGTTAATGGAATTTCGCTAATAGCTGTTAATGTCTTAGGAATCATGTATTTAGGCAAATATTGATTTAAATGTTGTGAAATATGATTTTCGTCTTCTTGACTTCCAACATAATAAGCATGCAGCACTTCACGCTCACCCTGTTTAGCTAAAATAACAACGCTATCTGTAACAGTATCTACTGAATTAATGATATTTTCAATTTCACCTAGTTCAATGCGATAGCCATGTACTTTAACTTGCTTGTCTATTCTACCAAGAAATTCAATTTGCCCATCTGGCATCAATCGTGCTAAATCACCACTTCGATAAAGTTGTCCTGGCCCAAAAGGATTATTTATAAATTTTTCAGCAGAAAGTTCGGGTCTGTTTAAATATCCTGAAGTTAAACTTTCTCCTGCAATACATAATTCACCTGGAATACCAACGCCACATAGTTTACCGCCTGACATAATAAAAATATCAACATTAGCTAACGGTTTCCCAATCGGAATAGTCGATGGTATGGCGTCACCTTTTTCGTATATCCAACAAGATGTGATAACTGTATTTTCAGAAGGCCCATAGGCATTAACGTACATATCACAATGCTTAGAAATATGTTGAACAAATGCTGGAGTACTTGTCGCACCTCCTGTAATCACTTTAGGAATATAGAAATGATGCATCACATTATATACCTGTAGTGGAATAGATGCGATGGTGATATTTTCTTGTGAAATTAACTTTTCTAATAAATCTGTATTGGTCCGCTCAACTGATGTTGCAATGACAAGCGGATATCCATTTAATAAACTACAGTAGAAATCAGTTGCTGAAGCATCGAACACATAATTAGCGTACTGCAGATAAACTTCATCATCGGATAAATTGAGTCTTTTTGTCCAAGCACATACTAAATTTAATATATTACGTTGTTTCACTGATACTGCTTTAGGCTTTCCTGTTGTTCCAGATGTATAAATATGATACATATCATCTTCCAAATTCCCTGCATATTCTATATTTAACCTTTTATTATTTTCAGTGTTATCAATATCTTCAATTTTAATTACTGGTATATGTGAGGATATTGTTTTTCCATATGTGAGCACTGCTGCGACTTCAGCGTCTTCAATAATAAATTCAATGCGTTTATTGGGATAAGTGACGTCAATAGGTACATAAGAACCTCCAACTTTTAATACAGCAATCATACTAGCAACCATTTCAAAACTTCGTTCAGTTAAAAGGGCTACACGTTCCCCTTTTTGAATTCCATTTTGTATCAATGTTTGAGCCATACTATTAGAATAATCATCAAGTTCTTGATACGTCATCGATTGTCCATTCATTTTAAGTGCTACATCATCTGCTTTCGCTTTCATGACATCATGTAAAAGTTGCTGTATTGACTTATTTTTTGGCAAGTCTAAAGAACAATCATTCACATGCTTGTCCAACCAAATTAATAAGTCATCATTTTCATCAATATCTTGAATTTTTAGGTTTTCGGTAGATATTACATGTTTAATAATCATTTGAAGTTGTTCAGCAATATGATGAATGGTCTCTTGTTTATATAAATCTGTATTATATTCAATATTGATGACATAGTCATCTTGATCTTCTTCAATAATAAATGACAAATCAAATTTAGCTGTTGTTGACTGAGGTGGAATATGTGTCAATTGACTATGTCCAAAATTCGCATGATTTGTTTCATTATTTTGAAGTACGAGCATCACATCAAATAACGGATTATGTGAAGCATCTCTTTCATCAACAAGATCATTGACTAAGCTTTCAAAAGGATATTCTTGATGTTCATATGCCCCTAGACACATTTCTTTCATCTCAGCCATCAATTGATCCCATGTCTTTTGATCATGAGGTCGACCACGATATACAAGTGTATTAGCAAACATACCTAACATATTTTCAGTATCGCGATGGGTACGCGCACTGATTACACTACCAATAGCGATATCGTCCTGACGTGTATATTTGTGCAATAATACCATGATTGCACTAGCAAAGAACATAAAGTCTGTCACTTGATGTTGTTCTACATAAGATTTCAATTGCTGTTTGATTTGACGATTGTAATGAAATGTCAACATATTACCGTTGGTTGTTTTAATACTTGGTCTAGGATAATCCGTAGGCATATTTAATATTGGAACCTGATTTTCAAATTGTTGTAACCAAAAGTGACGTTGTTTAGATAAGTCTCTGTGCACCATCCACTCACTATAATCTTTATACTGAAGCTTAAGTTCAGGTAATGATTTATCTTGGTATAAAGCGTTCAAATCAGATAGTAAAATCGTGTTACTCATACCATCATTAATACTATGATGAGTATCCATAAATAAATAATCTTGTTGTGGTCCATGTATATATTTAACTCGCATCTGACTTGGTTGTTCTAAATCAAACGGTTCCATAAATGATTGAATAATATCTTGCTCATTCGTTAGAGATGTCGTTACCTCTTCAAAATCAGGTGAAACATGTGTCGCAATACGTTGTTTAACTTCATTGTCATCAATTACATATTGTGTTCGTAATATTTCATGACGTTCAATCAACTTAGATAATGCACGTTGCAATTGCATAACATTAAGTTCAGAAGATAATCTCCATAAGAATGGAATGTTATACACTGTGTCTTTAGGATTGACCTTCCATAAAAGATACATACTTTTTTGAGACGCACTTAAATCATATTGATACGATTCATTTGCTTTGGGAATCACTTCATAGACATCATTTTGCAGTTCTTCAATTTGTTGTCCAAGTTGCTCTACAGTAGGCGATTTCATTAAATCACCTACTTTAAGACGTTTTTTTAACCTTTCTTCGATACGGTTTACAACTAATGTTGCTCTAAGAGAGTGTCCACCTAGTTCAAAGAAATTATCTTTAACACCTACCTGATCAACATGTAAAATCTCTTCGAAAATACGGCAAACGGTACGTTCAATATCATTACGTGGTTCTACATAATTTCTATTATTCTTTAGATTAATTTCAGGTAATGAACGCACATCTAATTTCCCATTCATCGTGATAGGTATACGATCCACCTTCATAAAATGCACAGGTACCATATATTCAGGTAATGTTTCACTTAAAATATCTTTTAATTGACCTGTTGATTTTAATTGCGATGCTTCATAATATGCCACTATTTGTTTATCTTGGTCTTGCTCTCGAACGATGACTACAGCTTTATTAATATCACGTATAGCTTCTAATGCTTTTTCAATTTCTGATAATTCTATTCTAAAACCGCGTATTTTAACTTGCTTATCGATACGACTAATATAATCAATATAGCCATCTTCTTGAAGACGAACTAAATCACCGCTTCGATAAAGCATTTCATTGTTAAAAGGTGACTGAATAAAACGTTCAGCAGTAAGTTTAGGTTGATTTAAATAACCTTTTGCTAAACCTGCACCACCAATGCACAATTCACCTGGAACACCTACGCCACAAATACGATTACCTTGCATGACATAAACTGTCGTTCCACTAATAGGTAAACCAATAGGTATACGTGAAGGCATCTCTTGTGGAATCGCAAAAGTTGTAGTAAATGTTGTATTCTCTGTCGGTCCATAACCATTGATTATTTGAGGATGACACTCACGCGAATTTAATAAGTGAACCCATTTAGCATTTAACACTTCCCCACCAATAAGCAAATAAGTTAAAGATTCTAGTGCTTCGATACGTTCGCTAGCAATTTGATTAAATAAAGATGACGTTAACCACATCGTGTTGACTTTATTTTCAGTAATAGCTTGATCTAACAATTGAGGATTTAACAACGTATCTTTAGATGTAATGACTAACCGTCCACCATTCAATAATGGACCATATATTTCAAAGGTTGCTGCATCAAAAGCTACTGTTCCTGATAATAAGACGGTTGTATTTTCGTTCAATTCGACATAATTTGGATTGTGTACTAAGCGATCAATTCCTCTATGTGGCACCAGTGTCCCTTTAGGTTTACCAGTCGTTCCTGATGTATAGATGACATAAGCGATATCTTCTGAACAATTAATGCCTCTCGGGTTATCAATATCATGTTCTCTTGAATCAACTATCAATTCTATATCCATTTGAGGTAAACCTGATTGAAATGATGTACGATATGTTACAACCGCTTTAGGTTTTGCGTCCTCAATAATATAATTCATTCTTTCTTCAGGATAATCCGGATCAATTGGTATGTAGCCTGCACCAGCTTTCAAGATCCCTAACATTCCAATAATCATTTCTAAGCTGCGTTCTGCTATTAATGCCACCATATCATTAGGTTCAATCTGATGATTTAAACGCAATCTATATGCTAAAAGATTCGCACATTGATTTAATTGATGATATGTCATCGATCGTTGTTCATATTGCAACGCAATACTATCGGGATGTTGGTGCACTTGACGTTCGAATCTTTCAACCACGGTTTTATAAGTGACCTCACTATAATTAATGTCATTGTTTTGATTATTGATGTCATTATATTTAGCTAAATCTGAGCGATCACTGAGTTTTATATCTTTAATTAATAATGATGGATTTTGTGTAATTTGCATATAAATCCCATTAATTAATTTGACTAACGTATGTACAGTTAAATCATCATAAACGTTGTCATTATAAACTATATCAAAACCATCCTGCACATGAGGATAAAACTCTAAATCCGCGAATGATGATGCTTCATTGTATAGACGATGTATATGATGACATATATGATTAAGCTCAAATTGTTCTTGTACTTTTTCAATATGAATCATCGTTTCTACATCTGTTTGTACTGCTTTAGGTTGAACAACAAAAGACGCACCACACATTTGAAGCTCTTCAAGTAGCGCGGAACACTCATCTACCATATCTTTTACGACGTCACTTTGACTAATACTTAAATTAAGTGGGGCAATGTCTGTGTTTAAAACCATCATATTCTCAGTATTTTTATTATCTATCGAAAAATGGATGCCTAACGTCACATCAGAAGATTGACTTATAAAATGATGCGCTAAGTAAATACTTACAATCCACACATCAATGTCTAAAGATGGTAGTTCTGCATGCAAAGAACACATTTTTTTCTTTTCACATGTATTCTTAACAGGTATGTAAGCGTAATTATCACCGTCTGCATTCAATACGTTGAAGTGCTTTGATGGACACACAACTTGATTTTGATCCATCTTTTGATTCATTTCTTTAATCCAATTATAAAAATCCGAGATACTATATTCACTTTTTAAAGAGTGGGTATAGGCGATATTTAATTGTTGTAAAAATGGAGTTAATTGACTTTCATTAAAAATAGTAGCATGGAAATCTAAAAGTAAGTAGGCGTCATCTAGAAATTGATATATCTTAAAATTAAACAGAGGTAATTGATTGAAATGGTAGGAATTTAAATTACGTGTAAAGAATGCTTCTAAATCTATGCTTTGCGACATTTCATTAACTTCTTTAATTTCAATAAATGGAAAAAAATCTCTTAAATTTATCTTGAGTTGATTAAAATCATCTGTCACAAACTGTGTACGCAACACAGGTTGATTTTGAACGACATCTACTAATGCATACATTAATCTATGTAACTCAATGTCGCGACTTAACTTTACCCAGTATGTCACACTGTGTTCTGAACTTGATTGATTTAAATGTTTAAAATAAAAATATTTTTGAAAATATAGTGCTTCAATATTCATTAGAGTCCTTCTTTCATATTCATTCCCATAATAACTCATAAACAACTTACATCATATTTTCTAGCCATGATTTATATTAGTATATTCTCACTATAGAAAACAATTAGGGAAATAAAAATTAACAAAATCTTAATAAATATAGTTTTATTAAAATTACGAGCAATTTGGTATGAATTGTACATTTCTAATTTAAAAAATTATTGTGAATTTGTATTATTAAAACGACTCACTGCAATGTAAAGTGACATGCCACCTAGCAATAATAAAACAAACATATAGATCCCCATCTCCATTGAAGTTAAAAACACTCCTAATATAATTCCAAATCTTGCAAGTAATTCAGCTAGGTTAAATCCTAAAGCATGCACTGCTGAATATGTCCCTCTTTTATGAGAAGGAACCATTTTAAAACGATTTTCTTCAAGAATTGGAGAATATACCATTTCACCTATCGTCGCTATAATCATAAATATGATAAGTAACGTAAAATCATTAAGATAAGTGAGGTTCGAATATCCAATGACATAAAAAATAATTCCAATCAATAATGCTGTTTTAACATTCATTCTCATAACAATTTTTGAAATAAAATAGGTAAAAATTATAACAATGATTGTATTCGTCATTAATAGAAGTGAATACATTTTAACGCCATTGATATGTAACGAAAACAATATCATCGGATCAAACTCTTGTTTTAAACGCACTGAAATGTACGATGATGCAGATAACTCACCCATTGTTAAAATACTAAATCCTATAATTAGAAGTAGATATGTTGTATCTTTAAATGCTGGTTTATAACTTTTTAATATTTGACCCATGGAGAATTGTTTCTCATTAGCATGATGTGTGTGCGACTGAGTAACAATATTTAAATCTTTAGGCAACCATACGATAAGTGCTATAAAAACCATAATGTAAATGACAAAAGCGATGAAAAACAACATAGATTTATGTGCCCCATACATCAATCCACCTATGAGCGCACCAAAGGCTACAGCAATATTCGTCAGCCAATAACTTATCTTATAAATATATTGCTCAACTTCAGGCGTAATCGCATCCATAATAATCGTGTCCATTATAGGTTGCTGCATGCCTATTGTGATACTAAATATTGCGTAAGCGATACAAAATAAAATGATCTTAAAAGTATGTTGTGATATTGAAATCGCCATAATTACGAGCATTAAACTTAATATAAATTGATAACTAAGTGTTAACGTCTTTTTAGGTAAACGTTCAATAATATGACCTGAAATCAAAGAAATTGGAAAATTTATCATTACAAGCCCAAATAAAAAAAGCCCTGAAAAATGTTGATTGACCATATCTGTTAAATACAACGCAATAAATGGTAAAAATGCCGTGACTATAATATTTTGAAAAAAATCGCATATTAATCGGACTTTTAAAGTTGTACTTAATTGCTTCACATTCATCCTTCTTTCTCTGTTAAAACATATAATACTTTTTAAACCTTTAAAGAAAGTGATTAACCTCATATAAATTAAACGCAATTCAATTTTGCATCACATACTATATATAATCTTTTTTATATTTAAATGCAAGTTTCATATTAAATGAATTGATTAAAAAGTTCTTTCAATTTCTCGATAATCGATTTCATTTTAAATAAAAATATTTCATCAGTTTATTTAAGTGCTGGATGGAGAGGCTTGAATTTAGAAATTATGATGGAATTCATTTTTTATTTAACCACCATTAGTCCATTTGATTTTCTACTAAAAAGCTGAAGTATAAGACATATATTCATAATGCCTTCATTGTGCCACTCTTTGATAGTCGATAGCCAAATTGCTTTGTCTATTGAAATACACTCTGTTAATGCCCAGAAGTTCATCACTGTTTTTACATTATAAAAAACCTGGAACATCGATTTGTGTCCCAGGTTCATCCCATAATTCGGTCTCTCTTATACAGTTTTTTTGAATAATTAATGATTTTTTTCTTCTTTTATGAATAACGCTAAGATAAATCCAATAATGATTAATACTGTAGTAAAAATAAATGCAACATCTATACCATGTACAGTTGCTTCTTGTGTTAGTTTCATTTTTGACATTGTCGAGTGTGAAGCTGTATACTGTTTTGCCACTATTGATAGAATCGTCACACTAACCGCTGTACCCATAGCACCTGCAATGATGCGTAAGGAATTCATAATTGCTGTACCATGTGAGACATCATCTGACTCAAGTGCATTCAGTCCAACTGTATTAAGAGGCATAACTAATAATCCTAACGCAATCATTCTTATAGTGTAAACAAGAATAACAAACCAATATGGCGTTCCTGTAGTAAGGAATGAATATAAGAATGTCATACTAATGAGTAAGATAAAACCAGGTATCACAAGCACTTTAATACCATGCTTATCAAAAATTTTTCCTGTATAAACCATCGTTAATCCATTAATGACCGCGCCTGGAAGTACAACAACACCTGATAGTAATGCTGATTGACCTAAACCTGTTTGAATGTAGATAGGTATGAGTAACGCAGGACTTACCATCGTAATATATACAAGCATTGAAGAAACAGCTGAAAGTGTGAACACTTTATTTTTAAACACACGCATATTTAACAATGGATGTTTTAATTTAAGCTGACGCGTTGTAAAAATTATGATAATGGCTATACCGAGTACAAATGTCACAATGACAGGTAGAGAGGTGATACCAAACGTACTCACGCTACTAAATGCGAATAATATTAAACCAAAGCCGAAAGTAGAATAAACTACAGAAATTTTATCAAGAACAATGTCTTTTGTTTTTGTATTATTTTCTACGAAGAAGAAACCTAAAATAAAAGCTACCGCAGCAATTGCTGAAACAAGATAAAAAGGCATTCTCCAACTAAATAAATCTACGAATAATCCAGTTAACGTTGGACCAATAGCAGGTGCACTTTGTACAACCACACCTGCTAATCCCATCGCAAACCCACGTTGTTCAGCAGGAAATAACGTAAATACTGTAAACTGCATCAATGGTAAAAGGATGCCGGCACCAATCGCTTGGATAATCCGAGATATCATTAAAATAGAAAAAGTAGGTGAAAATGCCGCTACAATAGATCCTAGAAGAAAAATAGCCATTGAGAAAATATATAAATGGCGTGTCGAATATTTATCCATTAAAAAAGCAGTGAGTGGAATCATAATACCGTTAACAAGCATAAATCCGGTAATTAACCATTGTGCTGTTGTTTCTGTGATGTTCAGTCCTTTGATGATTGCTGGTAGTGCAGTGTTTAAAATAGTTTGATTGAGCATAGACACAAAAGCACTAATGAGCATTACCGTAACGATAGCATTACGTTTAGAAGTCGTCATCGAAATGTTAGACATAGAATGGTACTCCTTTCAAAATGAAGTTGTAGACACCAAACTTAAGATTGTGTGGAAGACTATTACAGAAACAAGTTGGTAGGTATAACATGAATGGTAGTCTTACTTGAACATTAACAAGAATTATTACTACATTGTGAAATATATCCTAGAAGTCTTATATAAGTACTTAACTGTATAAAATGATTAAAAATTAACAGAAGTAAAATAAAATTCGTATCGAATAGGATGAACTACACATTTCAATAGAATGAGTTAAATCTTGTTATAATCACATTTTAGTTCTATCCTCATATGTGAATACATAAAAATACCGAGACATTTGATGATGTCTCGGATATTTATCATATATCACTAGTTGATTTATCTACATGCCTTTTCAAGTCCAAACTTACTAGCGTCATCATTTACACAACACTATTTAATAACAAAACGCTTTTCGTTAAACTTAATCCTCACGTTGTTATTTATGATGTTCAACTTTATTTATATGATATAAAGCCTGAAAATTTCTCAACGACTGTTATGCCATAATCATCTTGAGGGATTACTAACTTCCTTTATTTATCCTTTTGTGCTCTATGCCACTCCTCTGCCAAGAATAATAGAGCCACAATACCTATAATAATAACGCCAATCAGTTTCATATGTATAATATCGGCTTGATACATATATATAAGACTTGCAATCACACCAACAGGCACAATAAGGCCTAAAATTTTATTTCCCGTACGCGATAAAAAGTAATGAATAGCAAGCAAAATAGCGTATATAATGACTGGTAATATGTTCTGTAGATGAATCATAAAATTATATCCCTCCATAAACATTCATTGAATTGTCTTGCGCATTTATTGTCTATCTTAACGTATTTAAAACGGTTACTCATTTTTCTTTAAATAGTGAATGAATTCTAATACTATTTGTTGTTTTGACTTTTCTTTATTTACAATCGCTATAAAATTTACTACATAATCAAATGGTTTACCTAGGGTTACTGACTCTATGAGTTCGTTATCTAAAAATGGTTCATTTTCAAGCATTAACGCTGAAACGATACCTACACCTAAACCTTCAGCAACTGTTCGCATAAGAACAATTGGATTAGTGGTTTTAAAAATAATCTTAAGTGGATGGTGCGTTTCTTCAAATTTCTTCAAGTGATGTTGGTAAAACTCACGATCATATAGTACAAAAGGATATTGTTGAATTTCTTCCAAATTAACATATTCTTTGAAAGTTAATTTAGACTTTTTAGGAACAATCAATCTAAAATGAGAGGTTAAATTAAGTGAGTGTTGTGATACTTGACTATCTTCATCCTCTCGTTCTGTAACACCTATCAGACCAATATCAATGTCACCATGATTAACCAACATTTTTATTCTATCTTTATCAGCTTCAATGACTTCAACATCAACATTAGGGTGGTTAGCTTTAAATTGAGATAAAGCTTTGGGTAGTATTTTATGAAAGAGAGTTGGAATCGTACCAACTCTAAGTGTTCCTTTAATATTTGTCTTCATCATAGCTATTTCTGATAATAGTGCATCTTTAGCCTCTAGTATCTCTAATATAAACGGTATTAAACGGTTTCCTGCTTCTGTTAAAGTAGTTCCTTTTCTAGAACGCGAAAATAATTTATATCCTAATTCTTTTTCTAAATTTGTGAGAGATTGACTCATTGCAGATTGGCTAATATGTATGCTTTCACTCGCTTGAATCATTGATTCCAATTCATATAGCTTTTTTACGTATGCTAACTGTTCAAAGTTCATAATTCTCTCCTTTTATATAAGCTTTACTTATATTATATTAATCAATTCTAATTATACATTAGTATATCCGATATATATAATAGATGTTATGACAACATTAAGAACGTAGAATTTCATTATATTGAGGAGGGATAGCATGTCGAATCAATCAACGAATAACCGTTTGTGGACGAAAGACTTTATATTTATTACTTTCGTTAACTTATTCATGTATTTAATTCATTACATGTTGGTCGTAACAATCACTGAATATACTATTGATAAATATCATGCCTCTGAAAGTATAGGTGGATTAGCTGCAGGTATATTTATTATTGGTATGCTAGCTGGACGTTTAGGTTCTGGCAGAATCATAGATCACTTACAACCTAAAAAGGTCTTACTTTACGGCGTCATCTTTTCAATTATTACGATAGCATTATATTTCACTATCACAAGCCTATGGATTCTTATGTTGATTCGATTTATTCATGGCATAGCCTTTGGATTCTCATCAACGGCAACAGGAACCATTTCATCTCGAATCATCCCAGAGAATCGAAAAGGTGAAGGTATTGGTTATTATGGATTAAGTGTAACACTTGCTTCTGCTATTGGCCCTTTTATTGGATTAGTATTTAATAACCATTTAGGGTTTAAATCTATCTTTGCTATCAGTCTATTAAGTATTCTTATAGCATTTGTATTAAGTATTTTTATTAAAAGACTACCTGTACTTAATCATAATCTCGAAGCTAAAGATCAACCAAGTGGTATGCACGCTTATCTGCAAAAAGAAGCACTACCTATTTCTTTGGTAGTCATCTTAATTGGTGTCGCTTATTCTAGTGTTTTATCATTTTTATCTATTTACTCTGAAAAAATCAATCTCGTTACTACATCAAGTTTCTTCTTCATTGTCTTTGCGATTGTTACGTTTATCACACGCCCATTTACAGGTAAAATTTATGACAATTATGGTGAAAACAAAGTAATGTATCCAGTTTTACTGAGCTTTACATTTGGGCTTATTATTCTCGGTTTTACTCATACAAGCATAATTTTGCTTATTGCAGCTGCATTCATCGGCTTTGGTTATGGCACTATCGTACCTACTGCTCAAGCAATTGCAATTCAACAATCACCTGCAAATAAAATGGGCTTAGCAACGTCAACATTTTATATCTTTGCGGATTTCGGTGCGGGTATGGGGCCATTTATTTTAGGTATCATCATACCATTTATTGGTTATCGTCAATTATATATGGCAATGGGGATGCTTGTTATCATAGCACTTATTCTGTATTACTACGTTCACGGTAGAATGCACAAAAATCCATTCAACAAAAGAGAATATTGAAATTATTCCAAATAATTTTTAATTAAAACACCGTATAAATTTATTAAATAGCCACTTAGGGTTGAAAGTTAAAATCTCTAAGTGGTTATACTATTAAAATATGATAACTTCATTTTCCATTCAAATTATATTAATATCAAGTTTGTATAATAAAAAAAATATATGTTAACACTTAAATATAAGCACAGTTTTTTTTGCAATACACAATAAATAGTATTATCATATGATTATAAAATATTTAATAGAGGTGATATTGTTGAGTGAATTTTTAGCTGCAATAGTCGGAGGCATTTTTACTTTAGCAGGTACATTTATAGCACTTTGGTTCCAATTTAGAAAAGATGATAAAGATAAAAGAAAAGATTATCATAACGATCAAGTTAGTTCTTTAGATGTTACAGCTTATAAAGCTGCAAAAGTAAGAAATAACTACTTAAATTTCGAAACTTCTAACTTTAGTAAAGAAAATACAATGGAAATTTATCAAGATATTGAAACAGATTTTAAATCTCTTGATACCCATGTTCAAAATTTAATTTCTCTAATGAGTCATCATAGCGATCAATCGAATACAATAATACAAAAATTATTAGGTAGCTATGAACCAGTCGAAAATCAATATAACAAACTTAAAGTAGCTTATAAGATTTATCACCATCAATATAATACACCGGATTTTGATAAAAATGGCATCACTTTCTCTAAAAGAAAACTAGACATCGAAATAGATCAATTTATAGATAAATTAGAAGCATTTGCTAAAACCGAATATGCTAATCACCAACTATATAAACCAACACTAAATCCTACTGTAGATAAATCCGACGCAATTTATAAAAATAAAAAATATTAACTTCATCAAACTTTGTCATATGTGACCAACACATGAAACATTATAAGACAGAAAGCAATATTCCTTAATAATTCTTATACAAACAAATTTTCCTTTATGTTTTGAGATTATTTATCTTTTTCGATTTTATAATTTTTACAAATCTTTTAGCTATTTAACCAGAAATATATTTACAATATCTTCGTTAACGCTACATCTTACTTTTAGTATGTATACTAACATTAAAAACTAGGAGCACCATAACTAACTAGCTATGGTACTCCTAGCGACAATTTCAATATTTATGCTCTATCTTTACATATTATTCTTCAGGATATTTAGCTCTTACTTCAGAGATAACACTATCCATACTCATATTTGATTTAATTCCTACACTTGCAATAAAGCTTCCTTCAACGATTGGCGCTTCCATTTTAACAATTTTGTGGTCACCTTCGTACATTTCTAAAGCTGTGTCTAAATTCATGCCTGCTGAACCAATGTCATAGAAACAAAGCGCATCATTTTCAAGTCCATTAATTACAGAGACGATTTGATCAAATGATGTACCGATTTCATCGTCACTTAAGCCACCAACGGCAATAAGGTCAACACCACCGTCAGTCATTTGATTGATTAATTGTTTAACACCTTCTGCGATTTTATGACTATGACTTACTACTACTATAGATGTCATGACTTACTCTCCTCCTATAATTGCATTAAGAATATAAACACTACTTTGTGCACCAGGATCAATATAACCTTTTGAAGCTTCGTTAAAATATGATGCACGGCCTTTAGTAGCTACCATATTTTTGGTTTCATTAGCAAATGATTGTAGTTTATCTAGATCTACTGTTTCATTTTTTTCAACAGCTTCTCTCGCACGTTCGATAACATCATACATCGTTTTTTCATTTAATTCGACTTTACCACGTTGTTGAATGCCATCAGCAAACGCTTTAAGTACCTCTTTAAGATTATCATGATCAATTTCATCATTCACTGCACTCGCCATTTTGATAAAACCAAATCCGTATAATGGTCCAGAAGCACCACCTACGTTAGACATTAATGTCATACCTGTTGATTTAAATAGCGCTTGCATACTTTGATCATCTATTTTTTCTTTTAAGTGTTCGAAACCTCTGACCATATTTACACCATGATCTCCATCACCGATAGCTCTGTCTAAATCAGTCAGTTCACTTTCTTTTTCTTTAAAAGTATTTTCTAAATCTAATAAGCGTGCTTTGATATCTGCTACATTCATTCTCTAAGTCACCTCAAAATTTAATATATATTTATTACTTATTGAATCTTAAAATTAGAAATATTTACTTGCTGTAGGTGCAGCTAAAGCTTCACTCAATTCTTCACTGAAGGGGAGTACAGTTATAGAGAAGCCTTGCATGTCTAACGCTGTCATATAGTCACCTACGAACCATTGTTTAACATCAATATCATTCTGATTGAATTGTTCATCTAGATATTTAGTAACTATATTTAATTCTGATAGTGGCGTACCACCCATACCGTTAACCATTACGATTAAAGGTTTTTTCTCAATTTCTTTGTATAATTGATCGAGTAAACGTTCAACAATCACGTTAATAGGTTGTACGTCTTCACGATGTAAACCTTTTTCACCGTGAATACCGATACCAATTTCCATTTGATTGTCTTCAATATCGAAACCGTTTTTACCAGTTGTGGGTACCATTGGAGGCGTTAATGCCATACCAATACTTTTAATATCTGGTAAAAGTGCCTCAACTTTAGATTTGATTTCATCAAGTGCAACACCTTTTTCAGCTAGGTATCCAGCATATTTATGCACAAATACTGTACCCGCTACACCACGGCGTTTTTCCGGGTCAGAAATAGCAATATCATCTCTGACAATAACACTTTCAACTTTAATATCTTCCATTTGAGCCATTTCTTGAGCCATTTCAAAGTTCATAACGTCTCCTGCATAGTTTTTAATAACAAGTAGAACGCCGTCACCATTGTCCACAGCTTTAATGGCATCTAATATTTTATCAGGTGTAGGTGAAGTGAAGATTTCTCCACATACAGCTGCATCGAGCATGCCTTCTGCTACAAATCCTGCGTGTGCAGGTTCATGTCCACTGCCGCCCCCAGAAACGAGTGCAACACCTGATTGTTTTTTATGCTTTCTAACAACAATAGTGTCAGATACAACTTCAACATCGTTGTTTGAAACTGTAATTCCATCAAGCATATCTTTTAAAATTGTGTTTTTATCTTGAATTAACTTTTTCATTCAAAGCGACTCCTTTTAGTTGAACTGACTTTTAGATAAATCATTAACAGTTAAAATTGCGTCTGCGATTTCATCAGCAGTGATTTTATCACTTAAGTTAGCAAACGTATCATTTGGTGTTAATGCACGTTCACCTACTTGAACTAATTCTTCATAACTTGTGTTTTCAATGTGAAGACCTTCTAATGTTGTTGGCATATTGATATTATCGAAGAATGTTTTGTATTTCATGAATTTTTCAGTTGGCGCATTTTCAAGTACTAATTGTACTAAAATACCGTATGCCACTTTTTCACCATGAGTTAAGTGGTGGATATCTCCTTCTAAAGCTGTGAATCCATTATGAATTGCGTGTGCACCTGCTAATCCGCCGTTTTCAAATCCTAAACCTGAAAGTAATGTATTGGCTTCAATCACAGCATCTACTTGTGGTGTCACGATATGTTTTTCTACAGAAGTATAAGCACTGTAACCATATTCAAAAATAACCTCTTCACATTTTTGAGCGATTGCTAAACTTGCTAATGTAGGTTTGCCATGGAACATGTTTTGCCCTTGTCTACGAAGTGTAGATTCAACTTCGATTAATGTTGCTAAACCATCACTCATACCTGATGCAAATAAACGTACAGGTGCTTGTGCAACAATTTCAGAATCTACGATAACTGTATCAGGGTTTTTAGGGTAGAATTCATAACCACTAAATGATCCATCTTCGTTATAAATAACAGATACTGCTGCTGTTGGTGCATCCATTGATGCTGTAGACGCAAAATCGATGACGCTTGCTTTAAGTTCAAATGCTACAGCTTTACCTGTATCTAACGCTTTACCTCCGCCTAAACCAATAACAACGTCAATGTTTTTTTCTTTATATTGTTTAACTATACGTTGAATTTCTTCTTCAGAAGATTCTCCTTTAAATACTTCATATTCAAAATCAACGTTGTTATTTGCTGAGAAACTTTCTTTTATTTTTTCTTCAGTGATATTCCAAACCACTTCATCTGCAATAATCAACGCGTGACTACCAAGACGTTCTGTTTCTTCAGCGATAGAGCTAACAATACCTTTCCCTTGTACATATCTTCCTGGTGATTGATAAATAAATTTAGACATAAGTATTCCTCCAAAACATCTTTTATATTTATATTAAAAAATAAGATTTAAAATGAAATAATGTAATCTCATTCCCCTAATCTTAATTTTTAATAAGCATGGATCATACTGTCTCTCATCTCTCAATTCCTAGTATACGCTTTCAAAAAAAATTTTAAAGGATTATCCATCGAAAATTTAATAGAATTTGATTAAATTGTTGTTAATTCTTTTGAAAAATCATTAAAACAGCGCATGGTTAGTGCATTATGACAATTTATTTAAAACTATATTTACATTTATTGAAAATATTTTTAATTATAATTTAACTGTCGATTTCAAACCCTAAATCTTCAATCATGCGATAATCTTCCTCATTCGGTTGACCGCCTGTAATTAAGTAATCTCCTACAAAAATTGAATTAGCCGCTTTCAATGCGAGTGGTTGTAATGAACGTAGATTTACCTCCCGTCCACCTGCAATTCGAATTTCTTTTGTTGAATTGATTAACCTAAACATCGCTATAATTCTTAAACATTTCATTGGTGACAATAAATCTAATCCACCAAATTTAGTTCCTTTAATAGGATGTAAAAAATTAATAGGAATGCTATCAGCATCAATGGCTCTTAAAGCAAATGCCATGTCAATAATGTCCTCATTCGACTCTCCCATACCACATATCACGCCTGAACAAGGAGAAATATTATTATCTTTCATCATTTCAACCGTATTCACTCTATCCTCATATGTATGTGTAGTTACTACTTCATCGTGATAACGCTCACTCGTATTTAAATTATGATTATAACGATCGACACCAGCAGCCTTTAATTTTTTAGCTTGTTCTTCTTTCGTTAATCCTAAGCACGCACAAATCTTTAGTTGTGGGTGTATCTTTTTAATATCTTCTACTGTTTCGCAAATATGATCGACTTCTCTGTTACTAGGACCTCTACCACTCATAACGATACAGTATGTACCGATTTGATTTTCAGTTGCCACTTGAGCGCCTTCTTTAATTTGGTCCTGTTCAACAAGTGCATAACGTTGCTTTTCTTTCATTTTTACAGATTGCCCACAGTACCCACAATCTTCTGCACAGATACCACTTTTAGCATTTAATATCATATTAAGCTTAACTTTTTTACCATAGTAATGTTTTCTCACTGTATAGGCTTCATTTAATAAATCAAATGTATCAATTTCAGCATTTTCGAAAATAGATATTGCTTCATCTTTTGTTAATGACTCTTGATTTAACACACGTTGAGCTAGGTTTAATGTCATAATCTTTAACTCCTTTTTCTTAAAAATTAGCATTTTCAAATCATTCGATTGCACATTGTAAACTTTTCTATATTATAAGTTTACATTAATCTAGATACGATTGAAAATATTTATAAAAAAAAGGATGGAACAACGCGTACATTGTTTCATCCTCGCAATGGTATAACACGGAATTAAAGTACTCCATGTAAATATAACTTTATTAATTATTAAAGTGTCTGCACACAATACAATAATTATGTGTAAAACTTCCTTTTCCTAATGGAAATTTAGATTTAAATTCCGGGATTTTTTTAATTTCCCCCGTTTAGGTTTAAATTTTTTAATT
>NODE_8_length_34902_cov_1.700417
CTTACTTTTTAATTTTTTCCACTTCTAATAAACTATAATTACTAATTCTAATATTCCTTTAGCCAGAACTTCATATAATATTAAAATGTCGTATACCAATTAAATTCTTAGAAATACGCCTAATTCACATCACTACCTAGTATTTTAGTATTCTACATATTTTTGAATACTTTTACATAAACTTTATCTTCTATAATAACAGTTAATAACAAAAATTTTATGGACGATTTTTTCTTATTAATTTTAAGTGAGGTATTATGATTTGTGTTGTATTTTTATGGGGCTATTCATTTATATTTAATCATTTTAATGTTTCCAAATCTTAATAGATAGTGTAAAAAACGTGTGATATCTTAATAACAAAACAAAGTCTATTTAAGCTAAAACAATAATGATATACTAATATCAATAATTAAGATGGAAGAAGTGATACATGTGTTTGATTGGTTTCAATTAGCAAGTAATAAAGAAAAGAGAATGGTGCAATTACGACGATATTTGCATCAATACCCAGAACTTTCTTTTGAGGAAAAACGTACGCATGATTTTATTGTAAATCAATTGAGCCAATTAGCATGCACCATAGAAACACCAGTTGGACGTAATGGTATAAAAGCAACTTTTAAAGGATCTGATTCAAATGGACCAACGATTGCATTACGAGCAGATTTCGATGCACTACCTGTTCAAGAATTAAATGATGTACCCTATCGTTCAAAAAATAAAGGGTGCATGCATGCTTGTGGACATGACGGACATACAGCTATTTTGCTTGGAGTAGCTGAAATTGTTCATGAGCATCGTCATTTATTGAAAGGTAATGTTGTTTTTATATTCCAATATGGTGAGGAAATTATGCCAGGTGGTTCTCAAGAGATGATTGATGATGGCTGTCTACAGAATGTCGATAAAATATATGGCACACACTTATGGAGTGGTTATCCATCTGGGACAATCTATTCTAGACCTGGAGCAATAATGGCTTCACCAGATGAATTTAGTGTGACTATATATGGAAAAGGTGGTCACGGTGCAAAACCACACGAAACAATAGACCCTATTGTCATTATGGCTGAGTTTATTTTAAGTGCCCAAAAAATAATTTCTCGAACAATTGATCCAGTAAAGGAAGCTGTTCTTACTTTCGGAATGATTCAAGCAGGATCAACAGATAGTGTTATTCCAGATACAGCTTTTTGTAAAGGTACTGTACGTACTTTTGACACAAAATTACAAAGTCATGTTCAAAATAAAATGGATAAGCTCTTACAAGGTTTATCTTTATCAAACGATATTACATATGAATTGGAATATATTAAAGGTTATTTACCAGTACACAATCATCAACAATCATATGATGTAGTCAAACAAGCAGCTAATGATTTACATTTAAGATTTAATGAGTCAGACTTAATGATGATTGGTGAGGACTTTTCACATTACCTTAAAGTACGACCTGGTGCATTCTTCTTAACTGGTTGTGGTAATAAAGACAAAGGCATTACTGCACCTCATCATAATCCTCATTTTGACATTGATGAATCTTCATTAAAATATGCAGCTAGTGAATTTTTAAAAATATTAGAAATTGAAAATGTTTTTTAACAAGAGGATAACTAAGTGTATTAAATCATTTAAATAAAATAGCATAATGAACATTGAATGAGTTATATTCAGAGATATAACAAAAAAAGACTCCCAAATGGGAGTCTTTTTTGATGAATAATATATTATTCAAAGATTTCAGTTACAACGCCTGATCCAACAGTACGTCCACCTTCACGAATTGAGAAACGAGTTCCGTCTTCGATAGCGATTGGAGCGATTAATTCAACTGTCATTTCAACGTTGTCGCCAGGCATAACCATTTCTGTACCTTCTGGTAAGTTTACAACACCAGTTACGTCAGTAGTACGGAAATAGAATTGTGGGCGATAGTTAGTGAAGAATGGAGTGTGACGTCCACCTTCATCTTTAGATAATACGTATACTTCAGCTTTGAATTTTGTGTGTGGTGTAATAGAACCAGGAGCAGCTAATACTTGACCACGTTGTACGTCTTCACGTGCAACACCACGTAATAAAGCACCGATGTTGTCACCAGCTTCAGCGTAGTCTAATAATTTACGGAACATTTCTACACCAGTAACAGTTGTTTTAGAAGTTTCGTGCATACCGATGATTTCAACTTCTTCACCAACTTTGATTTGACCACGTTCAACACGGCCTGTAGCAACAGTACCACGACCAGTGATTGAGAATACGTCCTCAACTGGCATCATGAATGGTTTGTCAGAATCACGTTCTGGAGTTGGAATGTAATCATCAACTGCTTGCATTAAGTCTAAGATTTTTTGTTCGTATTCAGCATCGCCTTCTAATGCTTTTAATGCAGAACCAGCGATTACAGGTACATCGTCACCTGGGAAGTCATATTCGCTTAATAAGTCACGAACTTCCATTTCAACTAATTCTAATAATTCTTCGTCGTCTACCATGTCAACTTTGTTTAAGAATACAACTAATGCTGGTACACCAACGTTACGTGATAATAAGATGTGTTCACGAGTTTGTGGCATTGGACCGTCAGCAGCAGATACAACTAAGATACCGCCGTCCATTTGAGCTGCACCAGTGATCATGTTTTTAACATAGTCAGCGTGTCCTGGGCAGTCAACGTGAGCATAGTGACGTTTGTCAGTTTGGTATTCGATATGTGCAGTATTGATTGTAATACCACGTTCTTTTTCTTCTGGAGCGTTGTCAATCATATCGTATGATTGTGCAACAGTGTCACCATTTTTAGCTAATACAGTTGCGATAGCAGCTGTTAAAGTTGTTTTACCATGGTCAACGTGACCGATAGTACCAATATTGGCATGTTCTTTTGAGCGATCAAATTTTTCTTTTGCCATTATTAAATCTCTCCTATTCTTAATAAAAGTTATTTCAAATTTATCTCTCATGATAGTTTCTCACCATCATGAGAAGAAAATTGATTGAGTGTAGCATAAAAGAATTTATAATTCTTTTATAATGCATTTACCCCTAAAAATCAAATCATAAAAATGTCAGCTTATAAATAAGCTCAACCTGTATTTTAACCTAGCATAGCTAGTCTTAACAAGTTATATTATTCACCTTTATTTTTCTTGATGATTTCTTCAGCAATTGATTTAGGAACTTCTGCATAGTGGTCAAAGTACATTGTGTAAGTACCGCGACCTTGCGTGTTAGAACGTAATGAAGTTGCATAACCAAACATTTCTGAAAGTGGTACATATGCGTTAACAACTTGAGCATTACCACGTGGTTCCATACCGTCTACACGTCCACGACGAGCAGTCACGTCACCCATGATATCACCCATATATTCTTCAGGCATTTCGATAGTAACTTTCATCATTGGTTCTAAGATAACTGGATCACATTTTTTAGCAGCTTCTTTAAGCGCTAATGATGCAGCAATTTTGAAGGCCATTTCAGATGAATCGACATCATGATAAGAACCATCAAATAATTTAGCTTTAACATCAATTAATGGATAACCAGCTAAGACACCATTTTCCATAGCATCTTTAAGACCTTGTTCAACTGATGGAATGTATTCACGAGGAACTACACCACCAACAATAGCGTTTTCGAATTCGAAACCGCCACCTGTTTCGTTAGGAGTGAATTCAATATGAACATCACCATATTGACCACGACCACCAGATTGACGTGAGAATTTACCTTGAACTTGTGCAGGTTGTTTAAATGTTTCACGATAAGAAACCATTGGAGCACCTACGTTACATTCAACGTTGAATTCTTTCTTCATACGGTCAACTAAAATATCTAAGTGTAATTCACCCATACCACCGATGATAACTTGTCCAGTTTCTTCATCTGTGTGTGCATGGAATGTTGGGTCTTCTTCTTGTAATTTAACTAAAGCTTGAGTCATTTTATCTTGGTCAGCTTTAGATTTTGGTTCAACTGATAAGTGGATAACTGGTTCTGGGAATTCCATTGATTCCAAGATAATGTCATTTTTCTCTCCACATAAAGTATCACCAGTACCTGTTTCTTTAAGGCCTACTGCAGCTGCAATTTCACCTGAATAAACAGTGTCAATTTCTTGACGTGAGTTCGCGTGCATTTGTAATAAACGTCCAACACGTTCACGTTTATCTTTAGAAGAGTTCTTCACATATGAACCTGAAGATAATGTTCCAGAGTATACACGGAAGAATGTTAATTTACCAACATAAGGGTCAGTCATAACTTTAAATGCCAAAGCAGCAAATTCTGCTGAATCATCTGGTTTAGCAACAACTTCTTCATCAGGGTTGTTCGCACGATGACCAATAATTGGTTTAACATCTAATGGTGAAGGTAAATAATCAATTACTGCATTAAGCATTAATTGAACACCTTTGTTTTTGAACGCTGTACCACAAAGTACTGGGTAGAATTCTACGTCAGTAGTAGCTTGGCGGATAGCATCTTTTAATTCATCAACTGAAATCTCTTCATCCCCAAGATATTTCTCCATTAAATCGTCGTTGTTTTCAGCAACAGCTTCAATTAATTGAGCGCGAGCTTCTTCAGCTCTTTCTTTATGGTCTTCTGGAATTTCGATTTCATCGATTTCTGTACCTAGGTCGTTTGTATATTTAAAGCATTTCATTTCTACTAAGTCAATGATTGCTTCAAATTCATCTTCTGCACCAATAGGTAATTGAATAGGTGCTGCATTTGCTTGTAAACGATCATGTAAAGTGCTTACTGAATATTCAAAGTTCGCACCTAATTTGTCCATTTTGTTTACAAAAACAATACGAGGTACACCATAAGTTGTTGCTTGACGCCAAACTGTTTCAGTTTGAGGTTCTACACCTGATTGTGCATCAAGTACAGTAACGGCACCATCAAGTACACGTAATGAACGTTCAACTTCAACTGTGAAGTCTACGTGTCCAGGAGTATCAATGATGTTTACACGGTGACCTTGCCATTGTGCAGTTGTAGCAGCAGATGTGATAGTAATACCACGGTCTTGCTCTTGTTCCATCCAGTCCATTTGTGAAGCACCTTCATGTGTTTCACCAATTTTATGGATACGACCTGTGTAGTAAAGAATACGTTCAGTCGTAGTTGTCTTACCAGCATCAATGTGAGCCATGATACCGATATTACGAGTATTTTTCAAAGAAAAGTCTCTTGCCATGTATTTTTTCTCCTTCCAGTATTTACTGAATAAGTACTATAGATATGGCGATGCCCTAAGCATGAGCCATTTATTGGTAAACCATATAACGGAACACACTCAGGGTAATTGCTTTAATCTTACCAACGGTAGTGAGCAAATGCTTTGTTCGCTTCAGCCATTTTGTGAGTGTCTTCACGTTTTTTGACTGCACCACCTGTATTATTTGCAGCATCTAAGATTTCGTTAGCTAAACGGTCTTCCATAGTTTTTTCACCACGAAGACGCGCATAGTTAACTAACCAACGTAATCCAAGAGTAGTACGACGTTCTGGGCGCACCTCAACTGGTACTTGGTAGTTAGAACCACCTACACGACGAGCTTTAACTTCTAATACTGGCATGATATTATTAATTGCTTCTTCGAACACTTCTAATGCATCACGACCACTACGTTGTTCAACAAGATCAAATGCAGAATAAAGAATTCTTTGAGCTGTTCCACGTTTACCGTCTAACATAATTTTGTTAATTAATTTAGTAACTAACTTAGAGTTATGAATTGGATCTGGTAATACATCTCTTTTAGGTACTGATCCTTTACGAGGCATAATCTAAATCCTCCCTTCCTATTATAGTATATTATTTAAAAATATATTTAAAATTTACGTAATCTTAAACTTAATTTTTTGGTTTTTTAGTTCCGTATAATGAACGTCCTTGTCTACGTCCATCAACACCTGAAGTATCAAGTGCACCACGTACGATATGGTAACGCACACCAGGTAAGTCTTTCACTCGTCCACCACGAACAAGTACAACACTGTGTTCTTGTAAGTTGTGTCCGATACCAGGAATGTATGCGTTAACTTCAATGTTATTTGATAAACGCACACGTGCATATTTACGTAACGCAGAGTTAGGTTTTTTAGGTGTCATTGTACCTACACGAGTACATACACCACGTTTTTGAGGTGAGTTTAAGTTAGTAAATTGTTTCTTTTTACTATTGAAACCTCTGTTTAAAGCTGGTGAATCTGATTGTTTCGTTTTGCTTTTTCTTGGTTTACGTACTAATTGGTTAATAGTTGGCATTGAATATGTCCTCCTCTCTTCATTTTTTAATCCCACACATCCAGGTGGTTCATTTTAAGGTTAAATAAAATTTAGTAAGTAAAACACTTACTAATTCTCACTTATTAATGCAACTATTGTCGCATTAACATTAATACCTACATATTTTCCTAACGCACGTTGGCTAGAAAAAAATGATACTGGAATATTTTTATGATTGATATAGCTTAACACGCGAGTTAGCAAATGAACTTCAACGTCTTGAGCAATAATCAATGATGTACCTTGACCTTTCTTTAACGCTTTAAGCGTTTCTTTAAGACCAACTACATATTGTTGTTTGTTAAAGCGTGCAACTTTTTCATTAGACATCTAAATATCCTCCAAAGTTCTGCTTGCATCAACCTTTAATATATTAACATTATTTGTTACTAGTAGTCAACAACTTATATTTGCATTTATAAATAAAATACAAAGCACTTCAAAATTTCATAGTAATTATTACAATATCTATAATTTGTAGCAAAAAAGAAAAGAGTGGGACATAAATTAAACTAAACGCATCGTCCCACTCTTGAATGATAACTCTGGCACAAATATTTTCGTCTGAAAATTTCTGTACTAGAATTTTATGGCTCATAATTTTCGCCTAATAATTGATTTGTGACAATGTCATAAATCGAAATCTAATTAGACTCGTTATTCTATCGTTTCAACTTCTTCACTTGTTTCTGTTACTGGTGCAGTAGCTTTATCGTATTGAATATCACTGTAACGTCTCATACCAGTACCAGCAGGAATTAACTTACCAATAATAACATTCTCTTTAAGACCAAGTAAATCATCACGTTTACCTTTAATAGCTGCATCAGTAAGCACACGTGTTGTTTCTTGGAATGAAGCTGCTGATAAGAAGCTTTCAGTTTCCAGAGAAGCTTTAGTAATACCAAGTAATACTGGTTTAGCTGTAGCTGGACGTTTACGATGTTTGAATGCATCTCTGTTAGCGTCAGTAAAGTTATGAATATCAACTAATGAACCTGGTAATAATTTAGTGTCACCAGCCTCAATGATGCGAACTTTACGTAACATTTGTCTTACCATAACTTCAACGTGTTTGTCGTCAATTTCAACACCTTGCATACGGTAAACTTTTTGTACTTCTTTTAATAGGTAACTTTCAGTTGCATTTAGGCCTGCTACAGATAAATAGTTTTTAGGTTCAATTGATCCTTCTGTTAGAACTTCACCACGTTCAACAGATTGACCTATTTCAACTTTAAGTCTTGAAGTACCTGATGCTAGATAAGATCTAGTTTCATTAGCACCTTTAACAATTATTTCTTGTTGGCGATCTTTTGCTAATTTAATATCATCAACTACACCTTCGATTTCAGTAATCACAGCTTGACCTTTTGGATTACGTGCCTCAAAGATTTCTTGGATACGAGGAAGACCTTGAGTGATGTCACTTCCTGCTACCCCACCAGTGTGGAATGTACGCATTGTAAGTTGGGTACCTGGTTCACCGATAGATTGAGCGGCAATTGTACCAACTGCTTCACCCACTTCAACTTTTTCACCAGTAGCAAGGTTTTTACCATAACATTTTTCACATACACCATGACGTGTGTTACATGTAAATGCTGAGCGTATATACATTTGCTCAATACCTGCATCAGTGATTTGTTTTGCAATATCTGGTGTTATTAATTCGTCTGGACGAATAATTACTTCGTCTGTTTCAGGATGGCGAATTGTTTCTTTAGAATAACGACCTTCGATACGTTCGATAAATGGTTCAATCATTTCAGTTCCTTCTTTTATATCAGAAACTAATAAACCACGGTCTGTACCACAATCTTCTTCACGAACGATAACATCTTGTGCTACATCAACAAGACGACGAGTAAGGTAACCAGAGTCAGCTGTTTTAAGTGCTGTATCGGCAAGACCTTTACGCGCACCGTGTGTAGAAATAAAGTATTCTAATACCGTTAAACCTTCACGGAATGAAGATGTGATTGGTAATTCTATAATCTTACCAGATGGTGCTGCCATTAAACCACGCATACCAGCTAATTGAGTGAAGTTTGATGCATTACCACGGGCACCAGAATCACTCATCATGAATATTGGGTTAGTTTTCTCAAGAGACTGCATTAATTCGCCTTGAATTTGGTCTTTTGCGTCAGTCCAAATTTCTACAACCGCATTGTAACGCTCGTCTTCAGTGATTAAACCACGATTATATTGTTTAGTCACACGTTCAACTAATTTTTCATGTTCATCTAAAATGTCTTGTTTATCTGGAAGTACAACAATGTCAGAAACACCAACAGTAATACCAGCTTTAGATGAGAATTTGAATCCTAAATCTTTCATTCTATCAAGCATCATTGAAGTATCAGTAATGCTAAATCTATTGAATACTTCTGCGATGATATTTCCTAAGAACTTTTTGTTGAAAGGTTCAATAAGTTCTGTATTATCAAAGTATTCTTTTAGTCCACCTTCACCTAATTGCGTAGGATCAACAAAGTATTTATCAGGTGTCGTTCTTTCTAGGTTAGCTTGACTTGGTTCATTGATGTATGCAAATGAATCAGGAATAATTTCATTGAAAATAATTTTACCTACTGATGTAGCTAAAATTTTGCTATTTTGCTCATCAGTAAACGTTGGATTATTGAATGAATTAGCATGAACACCAATACGAGTGTGTAGATGTACATAACCATTTGCATAAGCTTTTAAAACCTCATTAGTATCGTTAAAGATTGCACCAGTATTCACGGCATCTTTTCGCTCTAATGTTAGGTAATAGTTACCTAAAACCATATCTTGTGATGGTGTTACAACCGGCTTACCATCTTTAGGGTTTAGGATGTTTTGTGCTGCAAGCATAAGCATACGTGCTTCAGCTTGAGCTTCTTTTGATAACGGAACGTGAACAGCCATTTGGTCACCATCAAAGTCTGCATTATAAGCAGTTGTAACAAGAGGGTGAAGGCGAATTGCACGACCTTCTACTAGAGTAGGTTCAAATGCCTGAATACCTAATCTGTGTAATGTTGGAGCACGGTTTAATAGCACTGGATGCTCAGTTATAACATCTTCAAGCACATCCCAAACTTCATCGTCCATACGTTCAATTTTACTTTTAGCATTTTTAATGTTTGTAGCAATTTCACGTTGAACTAACTCTTTCATAACGAATGGTTTAAATAATTCAAGCGCCATTTCTTTTGGTAAACCACATTGATACATTTTCAAGCTTGGTCCAACTGCGATAACTGAACGTCCTGAATAGTCAACACGTTTACCTAATAAGTTTTGACGGAAACGTCCTTGCTTACCTTTAAGCATATGTGAAAGAGATTTCAATGGACGGTTACCTGGTCCTGTTACAGGTCGACCACGACGACCATTGTCAATTAAAGCATCGACTGCTTCTTGTAACATACGTTTTTCATTTTGAACGATGATACCTGGTGCTCCAAGGTCTAATAAACGTTTCAAACGGTTGTTACGGTTGATAACACGACGATACAAGTCATTTAAATCACTTGTAGCGAAACGTCCACCGTCTAATTGAACCATCGGACGAATTTCAGGTGGTATAATAGGTAATACATCTAAAATCATCCAAGAAGGATTATTCCCAGAATTTCTAAATGACTCAACTACCTCTAAACGTTTAATCGCACGTGTTAATCTTTGACCTGTTGCAGATTCAAGCTCATCACGTAACTCTTTTAATTCTTCATCTAAATCAATTTCTTCTAATAGGTCTTTAATACCTTCTGCACCCATTTTGGCAACAAATTGATTTGGGTACTTGTCATAATATTCTCTGAATTCAGCTTCAGATAATAATGTTTTCTTTTCAAGTCCAGTTGGTCCTGGATCAACTACAACATATGAAGCGAAGTATATTACTTCTTCTAATGCTCTAGGAGACATATCTAATAATAGCCCCATACGACTTGGAATTCCTTTGAAATACCAAATGTGAGATACGGGTGCTGCTAATTCAATATGACCCATTCTTTCACGACGCACTTTTGATTTTGTTACTTCAACGCCACATCTATCACATACCATACCTTTGTAGCGTACACGTTTGTACTTACCACAACTACATTCCCAATCTTTAGTAGGTCCGAAAATTCTTTCACAGAATAGACCATCTTTTTCAGGCTTAAGTGTACGGTAATTTATTGTTTCAGGTTTCTTAACTTCACCATAAGACCAAGAGCGAATTTTTTCAGGTGAAGCTAATCCTATTTTCATATAATGGAAATTATTTACATCAATCAAGGAGCCTACCTCCTTCAATTTAGATTAGCTGTGCTATTTGATTGATTACATTCATTGAAATTAAATACCTTAAAGAGGTTGAAATGACTAGCATTCCATACCTCTAAGGTTTCAGTTATCTTAAGTGCTTATTAATCAGTAGTTTCTTTTTGTGATTCTGGAGCACTCTTTTGTTGTAAATCTACTTTGCGTTCTGCTGCATCTTCGTCATCAACATCAGCCATTTCGATTTCATTATCATGCTCATCCATCACTTTAACATCTAGACCTAAACTTTGTAGTTCTTTCATCAATACTCGGAATGATTCTGGAACACTAGGTCTAGAAATGTTCTCACCTTTAACTATAGACTCGTAAGTTTTAACACGACCTACAGTATCATCAGATTTATAAGTTAAGATTTCTTGTAAAGTATAAGCAGCACCATAAGCTTCAAGTGCCCATACCTCCATCTCACCGAAACGTTGACCACCGAATTGTGCTTTACCACCTAATGGTTGTTGTGTAACAAGTGAGTATGGTCCAGTAGAACGTGCATGTAACTTATCATCTACCATGTGTGCAAGTTTAAGCATGTACATGACACCAACTGAAATACGATTATCGAATGGTTCACCAGTTCGTCCATCGTATAGAACAGTTTTACCGTCACGCGCCATTCCAGCTTCTTCGATAGTTGACCAAACGTCATCATCGTTGGCACCATCAAACACTGGGGAAGCAACGTGAATTCCTAAGTTTTTAGCTGCCATACCTAAATGTAATTCTAATACTTGTCCAATGTTCATACGTGATGGTACACCTAATGGGTTTAACATAATATCGATTGGTCGACCATCTGGTAAATAAGGCATATCTTCTTCTGGAACAATCTTAGAAATAACACCTTTGTTACCGTGACGACCACACATTTTGTCCCCAACATGTATTTTACGTTTTTGGACAATATATACACGTACTAATTGGTTAACTCCAGGAGATAGAGTGTCGTCTCCTTCTTCACGATTAAAGACTTTAACATCTAAAACGATACCGCCAGCACCATGAGGTACACGTAATGATGTATCACGAACTTCACGTGCTTTTTCACCAAAGATAGCGTGTAATAATCTCTCTTCAGCTGTTAATTCAGTTACACCTTTAGGCGTTACTTTACCTACTAAGATGTCACCATCTTTAACTTCTGCACCAACATAAACGATACCACGATCATCTAAGTTCTTAAGTGCACTTTCAGATACGTTTGGAATATCACGTGTGATTTCCTCAGGTCCTAATTTCGTATCACGAGCTTCTGACTCATACTCTTCAATATGAATAGATGTATATACATCATCTTTAACTAGTCGTTCACTCATAATTACAGCATCCTCATAGTTGTAACCGTCCCATGTCATGAAACCGACAACTACATTTCGTCCTAATGCCATTTCTCCTAATTCCATTGAAGGACCGTCCGCTAAAATCTCATTGTATTCAACAACATCACCAATTGATACAATCGGACGTTGGTTATAACAAGTACCAGAGTTTGAACGCTTGAACTTCGCTAAAGGATAACGATCTAATTCACCTTCATGTTCAGTTCCATTTTCTTCGACTAAACGACGAACTAAAATTTCATTAGATTCAACATGCTCAACGCGTCCTCTATGCTTAGCAGTAATTGCAGCACCAGAGTCTCTTGCGGCTACGTGTTCCATACCTGTACCCACAAATGGAGCTTCCGGATTCATTAAAGGCACCGCTTGACGTTGCATGTTTGCTCCCATTAACGCACGGTTAGAGTCGTCATTTTCTAAGAATGGAATACATGCTGTTGCTGCTGAAACAACTTGTTTTGGTGATACGTCCATGTAATCCATTTTTTCTTTAGCCATAACAGTGTTATTACCACGGAAACGACAAACAACTTCATCATCTAAGAAACGACCATTTTCATCAAGTCTAGAATTAGCCTGTGCAACAACGTAACTATCCTCTTCATCAGCTGTCAAATAATCTATTTGATCAGTGATTGAGTTTGTATCTAAATCCACTTTACGATATGGCGTTTCAATAAAACCAAATTCATTCACTCTAGCATAACTTGACAATGAGTTCATTAAACCAATATTAGGACCCTCAGGTGTTTCAATTGGACACATACGCCCATAGTGAGAGTAGTGAACGTCACGCACTTCCATTTGAGCACGTTCACGTGTTAATCCACCAGGCCCTAGAGCAGATAAACGACGTTTGTGCGTTAACTCTGCTAACGGGTTAGCTTGTTCCATGAATTGAGATAATTGTGAACTACCAAAGAATTCTTTGATTGATGCAATAACTGGTCTGATATTAATGAGTTGTTGTGGCGTAATAGAATCTGTATCTTGTATTGACATTCTTTCACGAACAACACGTTCCATTCTGGATAAACCGATACGGAATTGATTTTGTAATAGCTCACCGACAGAACGTAAACGACGATTACCTAGATGATCAATATCATCTGTATAACCAATGCCATTCAATAAGTTGAAGAAATAACTCATTGAGGCAACAATATCTGCTGGAGTAATACATTTAACTTCAGAATCAGGTAATGCATTACCAATGACAGTAGTCGTACGACCTTCTTCATCGTTAGGCACATACACTTTAATAGATTGGATTTCTACAGGTTCGTCAATTACGCTACCTTCAAGTTCAAATACTTCGCTATTAGCGTTTGTTTCTAATACGTCCATGATTTCGTCAAGTTTACGACGATCTAACACTGTTCCTTCGTCAACAACAATTTCACCAGTTTCACTGTTAACAATTGGTTCTGCTAATTTTTGATTGAACAAACGATGTTTTAGGTGTAATTTTTTGTTCGCTTTATAACGACCTACACTGGCTAAATCATAGCGTTTAGGGTCGAAGAAACGAGAATATAATAAACTTTTAGCATTTTCTACTGTTGGTGGTTCGCCAGGACGTAAACGTTCATAAATCTCTAATAAAGCCTGTTCTGTATTTTCTGTCCCATCTTTTTCTAATGTATTACGTAAATATTCGCTGTCTCCTAATAAGTCAACAATTTCTTGATCAGTTGAGAAACCTAGCGCACGTAGTAATACAGTCAATGGTAATTTACGTGTTCTATCGATACGAACATATACAACATCTTTAGCATCTGTCTCATACTCTAACCAAGCACCACGGTTAGGAATGATTGTTGCATCATAGTTTTCACGTCCATTTTTATCGATTTTCTCGTTAAAATACACGGATGGTGAACGAACTAATTGAGATACGATAACACGTTCAGCACCATTAATTACGAACGTACCTGTATCTGTCATCAGTGGAAAATCACCCATGAAGACTTCTTGTTCTTTAACTTCACCAGTTTCTTTAATAATAAGACGCACTTTCACACGAAGAGGTGCAGCATAAGTAGCGTCACGGTTTTTTGATTCTTCTAAATCATATTTAGGTTCACCTAATCTGTAATCTACAAATTCTAAAGATAGGTTGCCAGTGAAATCTTCAATTGGAGAAATATCTCTGAACATTTCTAATAAACCTTCTTTAAGGAACCAATCATAAGATTTTGTTTGAATTTCTATTAAGTTTGGTAATTCTAATACTTCTGAAATTCTCGCGTAATTTCTACGTTTACGATGTCTTCCATATTGGACAACTTGACCTGCCAAACAGATTCACCCCTCAAAAATTGTGTGTTCACCCTTACTTTTCAATTGAATATAATAAATAATAGAAAAGACAAAAAGAAAACGGCAACACATATGATGACACCATTTTCGATTTCTATTTACACTTAATTAATTTATCCATTTTACGTAAAAGTACACACTTATTGAACATAAATTTTTACATTTTATAACTATATCAGAATACCATTTCGAAATCAACCTTTTATACTTTTCAAAATATAATATCCTTTACTCTTAGCTATAATTTCTACATTGCCAAATAGTTCTTCTATTTTCTTTTTAGCTGAAGGCATACCTTGCTTTTTTTGAATGACGACATAAAGTTCACCCGTAGTCTTGAGTCTGTCAAACGCTTGTTCAAAGATTCGATGAACAATGTCCTTACCAGCTCTAATAGGGGGATTAGTTAAAATGTAATCAAAGCACTGATGATTGACAGCAGATAAACAATCGCTTTCTATAATCGTTACATTATCCACTTGATTTTTCGTCTTATTCATTTCTGCCAACGCCAAGGCTCTATTGTTAATATCCAACATTGTGATTTGATGGTGTGGAGATACTTTTCCTATTGCTAAACCGATAGGACCATATCCACATCCTACATCCGCGATGGTTTTACTTGGGCCTGGAGGATGTTCTTTTAAAAAAGTTTTAATTAGTAAGTCAGATCCAAAATCTACATTATCTTTTGAAAAAACTCCAGCATCAGTAGTAAGCTCTAGTTGCGCATTTTTAATTTGATAACTAATTCTTTTTGGGTTACTTTTAACATCAGGTTGTTCATCATAATAATGACTCATTTCTTCACCTCTATTTTTATCATTCAATCCAAAAGCATTTAGTATGCTTGTATTAATTAATTGAAAAACCCCGTTATTAGAATAACGGGGTTTTAACTTCTCAAAGAATTCAGGTTGTATTTGCATTGAAATCTATATTAAATAGGTTAAACATACATTTTCAACCTAACTATTTAATTAGAAAGTAGAAACTATTTTAATTCTACGCTAGCTCCAACTTCTTCTAATTGTTCTTTAAGTTTTTCAGCATCTTCTTTAGGCATAGCTTCTTTAATTACTTTAGGAGCTCCATCTACTAATTCTTTAGCATCTTTTAATCCTAAGCCAGTTGCTTCTTTAACTGCTTTAACAACTTTAATTTTTGAAGATCCAGCTGAAGTTAATTCAACATCAAATTCAGTTTTTTCAGCTGCTGCATCTCCGCCACCAGCTGCACCTGCTGCTGCTACTGGAGCTGCTGCAGTTACACCAAATTCTTCTTCAATTGCTTTTACTAAATCGTTTAATTCTAATACTGACATTTCTTTAATTGCTTCAATGATTTGTTCTTGATTAGCCATTTTATATTTCCTCCATTAATTTAATTTTTATGCGCAATTATTCAGCGCTTTCTTCTTTTTGTTCTCCAACAGCTTTAACTGCATAAGCGAAGTTGCGTACAGGTGCTTGTAATACAGATAAAAGCATAGATACAAGACCATCGTGTGAAGGTAATGAACCAACTGTTTTAACTTCTTCAGCAGAGATAACGTTACCTTCCATAACGCCTGTTTTAACTTCTAAAGCTTCATGTTCTTTTGCAAATCCTGCAATAACTTTTGCTGGTGCAACAACATCTTCAGTAGAAGTTGCGATTGCTGTAGGACCTGTTAAGAATTCATCCAAGCCTTCGATACCTGCTTGTTCAGCAGCACGACGAACCATAGTGTTTTTGTATACTTTATACTCAACACCTGCTTCACGTAATTGTGAACGTAATTCAGTAACTTCTGCTACAGTTAAACCACGGTAGTCAACGATAACTGTTGAAACTGAATTTTTAAGTTGTTCAGCGATAGTATCGACTTGTTGTTTTTTTGCTTCAATGATAGCAGACATTCAGACACCTCCATTTAAATTTATTGGGTGCTTTTTTTAATCACAATAAAAAAAGCACTTTCTACCCACGGCAAAAAGTGCTTGAAAGATCATTAATCATCACGTTCAAGTCAATTTTAGCCTCGGTAGGATACTGTTTTAAGTTATTAATAACTCCTACTGTCTTAGGTAAAATAATCACAAGTATTAATATAACTGCTTTAGTATAAAAAGTCAACAAAAAATTACAGACTAAAATCAATAGTTAGTCTGTAATTTGTTTTCTATTTAAAATTTATAGTTTGAAAGATGAAGTATCAACTTTTACTCCAGGACCCATTGTTGTTGTAACAGCAACAGATTTGAAGTAAGTACCTTTAGCAGAAGCTGGTTTAGCTTTCGCTAATACATCTTGTAAAGTTCTGAAGTTATCAACTAATTTTTCTTCATCGAATGACACTTTACCAATTGATGCATGTACAATACCTGCTTTTTCAGCACGGTATTCTACCTTACCAGCTTTGATTTCTTCAACTGCTTTTTTAACATCCATTGTTACAGTGCCAGTTTTAGGGTTAGGCATTAAACCTTTAGGTCCTAATACTCGACCAAGTTTACCAACTTCACCCATCATATCAGGTGTAGCTACAACTACGTCGAAATCAAACCAACCTTGTTGGATTTTTTGTACGTAATCTGCTTCACCTACATAATCTGCACCTGCTTCTTCAGCTTCAGTGATTTTATCGCCTTTAGCGAAAACGAGTACACGTTGTGATTTACCAGTACCGTGTGGTAATACTACTGCACCACGGATTTGTTGGTCATTTTTACGTGTATCAATTCCTAAACGGAATGCAACTTCAACAGAAGCGTCGAAATTAGCAACGCTAGTTTCTTTAGCTAATTTGATTGCTTCTTCAACACTATAGTATTGAGTGCGGTCAACTTTACTAGCTGCTTCTTGATACTTTTTACCTTTTTTAGCCATTTATAGTTCCTCCTTTAGTGGTTTTAGCGGAATTTCCTCCCACATTCACTTGCGCCTTGCAAGTTAAGAGCAGATAACAGATGAACGTTAACATCACTACTTTGCAATGTTAATAAACCAATAGACAATATTCATTGTATACCCTATCTGTTACCTGCTTTTTATCGTCTAAATTAAGTTTATTTCAAATTAATTTAAAAAGTTTCGCTTTATTATTGTACAGTGATACCCATGCTACGTGCAGTACCTTCAATAATACGCATTGCCGCTTCTTCGTCTGCAGCATTTAAGTCTTGCATTTTTGTTTGAGCAATTTCGCGTACTTGATCTTTAGTTACTGTTGCAACTTTAGTTTTATTAGGTTCACCAGAACCTTTTTCAACACCAGCTGCTTTTTTAAGTAGTACTGGAGCCGGTGGAGTTTTTGTAATGAATGTAAATGAACGGTCTTCATAAACACTGATTTCTACCGGAATGATTAAACCTGCTTGTTCTTGCGTACGAGCATTGAATTCTTTACAGAATCCCATAATGTTCACACCTGCTTGACCTAATGCTGGACCAACTGGTGGTGCTGGATTCGCTTTACCTGCAGGAATTTGCAATTTAACTACTTTTTCTACTTTTTTAGCCACGATGTGCACCTCCTTGATATCGTGATGTGGTCACAGGGCTTAGTTTTGCCCTCCCACTCTTAAACATTTCGTGACGAAATGAGCGCTATAAAAGCGCGACCACATTATTTTAACACTCATATTGATAAAAAATCAATAGTAAAATTTCAACTTTGCTAACTACGCTATTATTATTTATTTTATTTTATACATTCATAACGCTTGTTTATGTACATCCATCACTTATAAATAAAGGAATATACTTTTCTAACTTATAATTCTATTTTCTTTTAATGAATATCTTTCTTAAATCTATTCAAATGTGTTTTGAGTGAATTTAAACAAAATAGTTTTATAATTTTTCAATTTGGTCAAACTCAACTTCTACAGGTGTTTCACGACCAAACATATCAACAAGTACAGTAAGCTTGAATTTATCCGCTTCAATCTCTTGTACTTCTCCAATTTGATTAGCAAAAGGACCTGATTGGATACGAACTTGTTCCCCAACATCGAGTTCAACATCTATTGTTTTCTCTTTAAGACCCATTTGCTTAAGAATGAAGCGTACTTCTTCAGGAAGTAGAGGGTTAGGTTTTGATCCTGCACCTGCAGATCCGACAAATCCTGTTACTCCAGGAGTATTTCTAACTACATACCACGACTCATCTGTCATGATTAACTCAACTAATACATATCCAGGAAATGTTTTCTTCACAAGCTTTTTAGCTTTCCCATCCTTAACTTGAGTTTCTTCCTCTTCTGGTATGACAACTCTAAAAATTTGTTCAGTCATATTCATAGATTCTACTCTTTTTTCTAAATTCTTTTTAACTTTATTTTCATATCCTGAATAGGTATGTACAGCATACCAACGCTTAGCGCCTACTTCTTCAGACATGTCTTCACTCCTAACCTAAAAATAATTGTTTTAATGCATTAATTCCTATGTCTAAGGCATAGAAAAAGACTAAGAAGAATATCACTGTTGATACAACTATTATTGTATATTTAAATAATTCTTCCTTAGTTGGCCAACTCGTCTTTTCCATTTCTGACTTAACGCCTTTAAAGAAACTTTCTTTTTTAGCCATCATAAGACCTCCACACTCTATAACTTTCTAATGAAAGTCATACTCAATTAATTGATATCATCTTATTTCGATTCTTTATGAACTGTATGCGCGTTACATCTTGGACAGTATTTTTTTAAAGTAAGTCTCGTTGCTGAGCCTTCCTTTTTAGGAACATTGTAATTCCGATTGCCACAATTCTCACAATTCAAAGGTACTTTCTTCACAATTATTCACCTTTACTCATTATAATACCAATATACTATACATAAGTATTGTATTAAATGTCAAACTTATGCGCCACGCTATAATTTCCTCACCATACAGTATACTATTTGCATATTATTTTCTTATTCAAAACTTCTTTTAAGTTTACATTTACTACGTTGAATCGCATTATAAACAACTTTGGATTCCAAATTTAAAACCATAGCAATCTCCTTTGGCTTGTAATCATTAAGTAGTAATCGAATGATACGTCTTTCCATTCGACTGAGTTTGACTTCGCTTCTTTTAAAAGCTAATGTTAATTCTTTTCTAATTATCGATCTTTCTATATCGTTTAATGCCAAAGTAGCGTTATATTCAACAATGTATTCATTAACAAGTAGAGGTTGACGTTTATAATTCGCTTTTACTTTTCTAAGATAGTCATATTTAACCGAACGAATTAAAAAATAAATATAGTGTTCTATTGGTACTCCTTGTTGATAGTCGAATTTTTGCAAGGCACGGTAGAATTTAATAACAATCTCTTGATACATGTCTTCAATGTCATACTTATTATGGGAGATATACCTTATTTTATTGTAAATCAGTGGCTTTAGCTCTTCTATTAAAGACTCAAATAGTTCTTCAGAAGATTTATTTTCTGTTTGCGATAGACACATTGCTGTATATTCATGTTGCTGTTTATTCAGATTCATATATCTAACCTTTCGAGTAAGTTGAAATTAGTTTATATGAAATCTATCTAAAATCACAACAGAGCAAAATTAGTCTTTTTTCTGATTGCCACGTCTAATCTTTTCAAATTCTTCAAGTATCTCATTAGATAACGGAATTCTAATTCTTGGTTTCTTTTCGCTAAAATCATCAAGTGACTTGTTAACAACAACCTCATTTTCTTTTAATTCACGCCACATTTCTCTTGAAGAAATACGATATGCACCTGAACCAAAAATAGCATGTTGTTCACTCATATCACTTGTTACAACGGTAATGTGTGTCGTGTGTTTATTATATAATTCATACACGTAGCGTTCTATAAAACTATCTGCAGTTTCTTTTTCTTTAGTAAAGATTGTTTTGACACCATGATAGAAGTATTCCCTTTCTATCCCTGACTGTTCATAGGCATCAAATACACAGACAATTTCATCTGCTATTAATGCATTGTAGTTGGCAATTGTGTCTAATAATTGCTCTCTAGCTTCTTCTAAATTCTCTTTAGCAACAGTGCTAAGTGTTGAGGATTGGCCAATCATATTGTAACCATCTATAATTAAGTATCTTTTCTTCATGACTTTTCCTCTAACTGATGACGTTTACGATATACTTCATACATCATTAAACTTGCAGCCACAGACGCGTTCAAGCTATTGACATGTCCAACCATTGGAATCTTAATATGAAAATCACACTTATCACTCACTAAACGACTCATACCTTGCCCCTCACTACCTATTACAATACCTAGTGACATATCTGCTTGTAAATCTCTATAATCCGTTGCATTATTAGCTTCTGTCCCCGCAATCCAAAAGCCGTTGTCTTTTAATTCGTCGATAGTTTTCGAAAGATTAGTAACCCTTATAACCGGAACATGCTGAATCGCTCCTGTAGAAGCTTTTGCAACGGTCTGTGTTAGCGCAACTGATCGTCTTTTAGGTATAATAACCGCATCAACACCAGAAGCATCTGCTGTTCTTAATATAGAGCCAAGATTATGCGGGTCTTCTAAACCATCTAAAATGATAACAGTTGAATAACGGGCTTTTTTCTTTTGTTTTTGTAAAAATTCATCGAAGTTTGCATATTCATATGGGGCTACTAAAGCAGCCACACCCTGGTGAGGTGCATTTGCTAAAAAATCTAATTTAGATTTTGGTACCGTTTGTACAATTAATTTTTGTGATTTTGCATTTTTTAAAATGTCGTTAATTTGTTGCTTTTTTATACCGTCTTGAATCAAAATCTTATTTATGGCGTGACCTGATATAATTGCTTCTTTAACTGCGTGTCTACCTACTATCACTATATCTTCCACATTCACACTACCTTTCATCCACTATCCTAACAATTGTTTCTAATAAGTTTTCTAATCGTTCTGATTGATGGTCTAAATATAAAAATCCGATAACAGCTTCTAACGCTGAACTTTTACGATAAGTTTGAATGTCAGTATTTTTAGCTTTTGTATAACTTTTAGCGTTACGTCCTCGTTTTAAAACACTTAGCTCTTCCTCTGTAAACCAGTCAATATCTAACAAATACTCTAAAGTCTTAGCTTGACTTTTCGCTGAAACGTAACTTTTCGATACTTGGTGCAAACGATGAGGTTTACTTTGTAATTTTAGCACGATATATTCACGCACATGTTGATCAAGTACTGCATCACCCATATATGCCAATGTTAAAGGATTAAGAAGTTTTACGTTCATATGTTTAGCCACGTTTAAATCTTACACCTTGGGGGGTATCTTCTAAAATGATATGACGTGCTTTTAACATATCTCTAATTTCATCTGCTCGAGCGAAATCTTTATTTTTACGTGCTTCATTACGCTCCTCAATCAATTGTTCAATGTCTTCATCTAGTAACTCTTCAGTTTCTTTACTCTTAAGTGGTACACCAAGGACGTCACTAAAAATGCTGTACACTTCTTTAAATCTATTTAAAACTTTTGTTGAAGTTGTATTTTCTAATACATATTTATTTGCAAGTTTAGCTAAGTCATACCATGCAGTTACTGCATTAGCAGTATTAAAGTCATCATCCATTACCGTTTCAAATTGATTTAGTATTTTATCTATATGTTGTATATATTCTGATTGTTCTTCCAAATCTGAGGCAATTTGTTCTCTTTCCTCAATTAACTTGTAGCTATTACGTATACGTTCAAGACCACTTCGCGCCGCACCTACTAATTCTAAATTGTAGTTTATTGGGCTACGATAATGCACACTAATCATAAAGAATCGTAATACGTCTGGATCGACTTCTTTAATGATATCGTGAACTAAAATGAAATTTCCTAGAGACTTACTCATTTTCTCATTATCAATATTAATAAAACCATTATGCATCCAATAATTTGCGAAAGGTGCATGATTATGAGCCTCTGATTGAGCAATTTCATTTTCATGATGCGGAAATTGTAAATCTGAACCACCTGCGTGAATATCTATTGTAGACCCTAGTTCATGATAAGCCATTACTGAACATTCAATGTGCCAACCTGGTCTACCTTTACCAAATGGACTATTCCAACTAATTTCACCTGGTTTAGCTTTCTTCCATAAAGTAAAATCTAGCGCATCTTCTTTTTGTTCTCCAGCTTCAATACGAGCGCCAACTTTCAAATCATCTAATGATTGATGACTTAATTTACCATATCCATCAAATTGACGTGTTCTAAAATAGACATCACCGTCACTTTCATATGCATAACCTTCATCTACTAATTCTTTAATAAAATCAATAATTTCACCCATATGATGCATCACACGCGGATTAGATGTAGCCTTTTTCACATTCAAAGCACCAACGTCCTCATAAAAAGCTTTAATATACTTTTCAGCAATTTCAGGAACACTTTCATTAAGTTCTTTAGAGCGATTAATGAGTTTATCATCAACGTCTGTGAAATTAGAAACATAGATGACTTCATATCCCTTATATTCGAAATATCTTCTGACTACATCATAATTAATAGCTGGTCGTGCATTTCCAATATGAATATAATTGTAAACTGTTGGCCCACATACATACATTTTGACCTTACCTGGTTCAATGGGCTCAAACGTCTCTTTCCGACGTGTTAAGGTATTATATAATGTAATCATCTTGAATCTCTCCATTCTTAGCTTTTTCAAGCTGTCTTTCTAAGTGTTTAATTTGTTCGTAAAGTGGATCAGGTAAGTTACGGTGATCAAATGTTTTACCAATACGTCTACCTTCTTGTTTAACAATGTGACCTGGTATACCTACTACAGTTGTATAACTAGGAACAGACTGTAATACTACGGAATTAGCTCCAATATTCACATTTGATTCAATTTTTATATTACCTAATATCTTAGATCCAGCTGCTATCAAAACATTATCACCAATATCAGGATGGCGTTTTCCTTTTTCTTTGCCTGTACCACCTAAAGTAACTCCTTGATAAATAGTAACATTATCACCAATTGTACATGTTTCTCCAATAACTACACCCATGCCATGGTCGATAAATAAACGCTTACCGATTTTTGCACCTGGATGTATTTCAATTCCGGTAAAAAAACGTGATAGTTGAGAAATCATTCTGGCTGCTACATAGCGTCTATTTTTATATAATTTATGGGCAATTAAGTGACTCCAAACTGCATGTAATCCAGCGTAAGTAGTTATTACTTCTAAAGTCGAGCGCGCTGCAGGATCCTGTTCAAACACCATCTTTATATCGTCTCTCATTCTTTTTAACACGAACGTCTCCCCCTCAGTCTAATCAAATTAATTTCAACACGTTTAAATCACTATGCGGAATATCATCGGTATCATAAGTTTAAAAATATGAAAAGAGCACCTCTAACATTTGTTGCTAGAGGCGCTCTCGCACGGTTCCACTCTTCATTTAATAGCAATACTCATATTTGATTTATTACTATTCTCATCTCAATTATTTATTTTTATTAACAAAGGTGCATTCATTAATATTTATGATGTGCTCACAGCTACCGCACACTCTCTGACACATAAACATTTAACTACTAATCCTTTGAATCACTTTATATTTATAATCATATGTTGTCACTTGTAAAATTTCAAGTCGTAAACACTTTATGACTTAATATTTATTTAAACAAGGTTTTTTAAGCGTGACAATACTTTATCTTTGCCTAATACTTCAATTGTGTTAGGTAATTCAGGACCATGCATTTGTCCAGTAACAGCAACACGAATAGGCATAAATAATTGTTTACCTTTAATACCAGTTTCTTTTTGAACTTCTTTAATCATTTTCTTAATTTCAGTTGCCTCAAACGATTCTAAAGATTCTAATTTACCATATAAATGGTTCATTAGTTCTGGCACTTGTTCTCCTTGTAATACCTCTTGTTCATCTTTTCCAAGTTCCGGCATTTCATGGAAGAACATTTCTGATAATGGAACAATTTCACCAGCGTAACTCATTTCTTTTTGATACAACGCTATTAATTTACGTCCCCATTCTCTATCCTTTTCTGATGGGTTTTCAGGTATAAGATTAGCCTTGATTAAATGAGGTAATGCAAGTTCGAATACTGTTTCTGTATCTTTTGTTTTCATATACTGATTGTTAACCCAAGCAAGTTTTTGTCTATCGAACATAGCTGGAGACTTAGACAAGCGTTTTTCATCAAAAATCTTTATAAATTCTTCTTTAGAAAAGATTTCCTCTTCACCTTCAGGTGACCAACCTAACAATGTAATAAAGTTAAATAATGCTTCTGGAAGATATCCTAAGTCACGATATTGCTCGATAAATTGTAGGATTTGACCATCTCGCTTGCTTAATTTTTTACGCTCTTCATTAACAATGAGTGACATATGACCAAAACGAGGTGCTTCCCATCCAAATGCTTCATATATCATTAACTGCTTAGGTGTATTTGAAACATGGTCATCACCACGTATAACATCTGATATTTGCATATAATGATCATCTACGGCAACTGCAAAATTATAAGTCGGAACACCATCTTTTTTTACAATTACCCAGTCTCCGATATTGTCAGATTCAAAGGAAATTTCTCCTTTAACCATGTCATTGAAAGTATATGTTTGATCTTTAGGCACACGGAAACGAATTGATGGTTTACGCCCTTCCGCTTCGTACTGTTGACGCTGTTCTTCTGTTAAGTGCGCATGTTGTCCACCATATCTTGGCATCTCTCCACGAGCAATTTGAGCTTCACGCTCTGCTTCTAACTCTTCTTCAGTCATATAACATTTATATGCTTTGTCTTCCTCTAATAGCTGTTGAATTAGTGGATTATAGATTTCTGCACGTTCAGATTGACGATAAGGTCCAAAACCTTTATCTTTATCGACAGATTCATCCCAATCCAAACCTAACCATTTTAGATTATCGAATTGTGAAGATTCACCATCTTCTAAATTACGTTTACTATCTGTATCTTCGATGCGAACAACAAAATCACCATTATAATGTTTAGCAAATAAATAATTGAATAATGCTGTTCTTGCATTACCAATATGCAAATATCCTGTTGGACTTGGCGCATATCTTACTCTGATACGTTCACTCATTATTTTCACTCCTACTATTAATTGTGTGGATAATAAATAGCCAAATATTAATTAAAATACTTTGCAAATTATACATCAATAAAATGATAACTATGACCACTATCAAAATATGCAAATAAATGCGGTAGTTTATTGTAAGTGGTTTAATTTTAAAAAAGTTATTCAAACGATAAAGATACCCTAAAGTATACCTTGATGAATAACTTGATTAAATATTGAATATTCTAATCCACCTAATATTTCAATAATATTGTAGCACTTAAAGAACTCTTTGATAAGTCACATGTTTAATATGCATAACCTTGTTAAATAAAATCAATTTGAAATATTCCACTTAAATATAGTACCTAAATTCGTACGATACGTTTCACATGAAACCCTTATTCTAACAGAGATAATCTATAAAATTTCAGTCAACAAATTTCGCAAAAACAATTCTTCCTGATGATGTTTGTAACAAACTTACGACCTCTAAATTAACTTGTTGACCAATGTAACTCTTCGCGTTATCAACAACCACCATTGTACCATCATCTAAATATCCTACGCCTTGTCCTGGCTCTTTACCTATCTTCGTTAATAAAATACTTAACTGGTCGCCTTGATGTACATTAGGTTTGATTGCTTCCGATAAATCATTAACGTTGAGTGCTGTAATTCCTTGAACGTGACATACTTTATTTAAATTAAAATCAGTCGTAATCACATGTGCATGATACTGTTGTGCTAATTTAATTAATAATGTATCTATATCACTATGGGATTGAGTTGGATGTATAACGCGTGTAGGATAATCTAAATCATAAAGTTGATTCAAAATATCTAATCCTCTTTGACCTTTTTCACGTTTCACGCTATCTTTAGCATCCGCTATAACCTGTAATTCATTTATAACGCCTTGTGGTATCAATATATCACCATCGATAAATCCGCAACGTATAATATCTAATATCCTTCCATCGATAATGGCACTTGTATCTACAATCTTAGGTGTCGCTCTTCGTATATTATTAGACATGGAACGTGCCATATTCTCTGGTAAAAACATAAGCATTTCATCTCTTTTTTTCAGACCAAATTGAAACCCTAAATAACATAAAATAATAGTGATTATCATAGGTACAAAGTGATTTAATATGGAATTACCTATCATTTCTAAGATAAAAGAAACCATCACTGAAATAAATAAACCAATAATTAAACCAATTGTAGCAAATAATATTTCTACCGCACTACGTCTCATGATTAATTGTTCAAATTGTTTAAAAGCATATGTTACTTTATTAATGAACAATCCAAATATTATAAAAAATATAATGATCCCTATGAAACCATCTACATAATAATTAGTGATAACCGCATGGTGATGAATGCCAAGATCTGTAACAACTTCGGGTATAATTATAACACCAAGTGCTGCACCAACAATGATATAGATTGCTACAACAATTGCTTTTGTTATATTCAATTTATAGCCTCCTTCCATTGATGTTATATCCTAGTATGGCTTAACAATATGGCTTATCGCTGTTTTGAATGTAATGCATATTTCAAAGCTTCATGTACTGATGAAACACCAACGACTTGGATGCCTTCTGGGAATGTCCAACCTCCAATATTTGTCTGTGGAATAATAGCTCTTTTAAACCCTAGTTTGGTCGCTTCTTGAACACGTTGCTCTATGCGAGATACTCTGCGTACTTCACCTGTTAATCCAACTTCACCCACAAAACAATCTAATCCATCAACAGCTTGATCTTTAAAACTTGAAGCTGTCGCAACAATAATGCTTAAATCAACAGCAGGTTCTGTTAATTTGACGCCACCTGCTACTTTAATATAGGCATCTTGTTGTTGGAGTAAATAGTTTTCCTTTTTTTCTAGAACCGCCATAAGTAAACTTAATCGATTATGATCTATACCTGTAGCCATTCGTCTAGAATTATTAAATGTTGTTGGTGTAACAAGCGCTTGGACTTCAATGAGTAGTGGTCTTGTTCCTTCCATAGTGGGGACGATTGTAGAGCCCGGAACATTTGTAGAACGTTCTTCTAAAAACATTTCAGAAGGATTAAGTACACCTTTTAATCCACTTTGCTTCATTTCGAAAATCCCCATCTCATTTGTAGAACCAAATCTATTTTTTACTGCTCTAAGGATACGATATGCGTGATGCTCATCTCCTTCAAAATAAAGAACTGTATCAACCATATGTTCCAATAATCTTGGTCCGGCGATTTGTCCTTCTTTTGTTACGTGTCCCACAATAAATGTGGCAATATTCATTTGTTTAGCAATGTTCATTAAACTCTGCGTACTCTCTCTTACTTGTGATACCGATCCAGGTGCGGAACTAATTTCCGGATGATAGATTGTTTGAATCGAATCAACAACAAGTAAGTCAGGTCTCTCTTCTTTTACAGTTTGATGTATCACTTCTAAATCAGTTTCAGCTAAAACATTAAGATGACTAGAATCTTCTTCTAAACGATCAGCGCGCAACTTAGTTTGATTAATAGATTCCTCACCAGTAATATATAAAACATTCTTATTTTGTGACAGCGCAGCACAAATTTGTAGCAATAAAGTCGACTTACCAATACCTGGGTCTCCACCTATTAGTACTAACGAACCACTTACAATACCTCCACCTAAAACACGGTTAAATTCCTTTGATTCTGTAAGTAATCTAGGGGTAGCTTCATGCTTAACACTATTTAACTTTTGTACCTTACCTGCTGTTTCTTTTGTTTTTACACCATGTTTAGGATGAGCAACCTTTTCTACTATTTCTTCCATTTGATTCCACGCACCGCAGTTAGGGCACTTGCCCATCCACTTAGGAGATTGATAGCCACATGCCATACATTCGAATATTACTTTTTTCTTGGCCATTGAGACACCTCCGATTTAATATGAACAAATCTATTTTAAACTGACAAGTTGAATCTGACAAATTAAAATTAAATAATGATGTTGATAACACTTATAAGTCTATAACCCTTTCATAATATTTCTATAATGAACCTATAACATTCATCATATGCTTATCTGTTTAAACATTCTGGCAATTATACTAATGATGATTCAGCAAAAATATAAGTAAAATTTTAAATTGATTTACCTCATTCATTGTTTATTATTATATATTTAAGTGATTATCTTAGTATAGAAAATGCCTGAGACAATGATTGTCCCAGGCATTTTATTTATTGGCAATTGACAACCGAGTTGAACTTGGGCTAATCTCAATTTTCAACTCTAGTCCTCATTACCAAGTGAGACAGCGAATTACTTACGCTTTCTATCTCACTCTTCTTAATTTAATATTTAACGTTATAATTGTAGTAACTCAATATGCGAAATTAAAGTTATAATAATTTAATTATGATTCTGTTGTTTCTTTTTTAGCTGTAATTTCATAAATATCATACTTAAATTCTTTACCATCATGATCAATTGTTACTTCTTTACCTTCAATTTTATTTCCATCTAAAATCAATTCGCTTAAATTATCTTCAACCGTTTTTTGAATTGCTCTAATGAGTGGTCTAGCACCATATTCAGGATCATATCCTTCTTCTGCAATTTTTTCTTTCGCTTTATCAGTAACAACAATATTAATATTTTGCTCTGAAAGACGGTGAGTAAGTTTATTTACCATCATTGTAACAATTTCTTTTAATTCATCTTTTGTAAGTTTGTGGAAGACAATAATGTCATCAACACGGTTTAAGAATTCTGGTCGGAATGAATTTTTTAATTCTTTCATCATTGTTTTTCTGACAGTTTCGTAGTCACTACCTTCTGAAGCACCTCCAAAACCAGCAAAGCGTTGGTCCTGTAATTCTTGAGCTCCCACATTAGAAGTCATAATAATCACAGTATTACGGAAGTCCACAGTACGACCTTTAGTATCTGTTAAATGACCATCATCTAAAACTTGTAGAAGAATATTAAATACGTCAGGATGTGCTTTCTCAATTTCATCAAATAAAATCACAGAGTATGGTTTACGTCTAACTTTTTCAGTCAATTGACCGCCGTCATCATGTCCTACATATCCTGGAGGTGCACCAACTAATCGACTGACAGCATGTTTCTCCATAAATTCACTCATATCTACGCGAATCATTGCATCGTCTTCACCAAACATAGATTCAGCTAAAGCACGAGCCAATTCAGTTTTACCCACACCTGTAGGTCCTAAGAAAATAAAACTACCGATTGGACGTTTTGGATCTTTAAGACCAGCACGAGCTCTTCTAACAGCTTTACTAATTGAATTGACAGCATCGTTTTGTCCAATGACACGTTTATGAAGTGTATCTTCAAGATTCAATAAACGATCTGATTCAGTTTCATTAATTTTAGTTAAAGGAATACCTGTCCAACCAGCTATTACTTCAGCGATATTTTCTTCAGATAAGGCAGTATCTAAACCACCTTGTGCATTTTTCCATTCATTTTTAGCATCTTCATATTGCTTTTCAAGTTTAGATTGCTTATCTCTTAAATTAGCGGCATTTTCAAATTCTTGAGCATGAACTGCAGCATCTTTTTCATTTTTTACTTTATCAATTTCTTGTTCAATCTCTTTTAAATTACTTGGCGTTGTATGACTTTTAAGTCTAACTTTTGAACTTGCCTCATCAATTAAGTCAATGGCTTTATCTGGCAAGAAACGATCTGAAACATAGCGATCACTCAATTTAGCAGCCGCTTCTAAAGCTTCATCTGAGATATTAATTCTGTGATGAGCCTCATAACGGTCACGTAATCCTTTTAAGATTTCAATCGTGTCTTCAACTGTAGGTTCATCCACTTGAATTGGTTGAAAACGACGTTCTAATGCAGCGTCTTTTTCTATATTTTTACGATATTCATCTAATGTTGTGGCACCTATACATTGCAATTCTCCACGAGCTAAAGCAGGTTTTAAAATATTAGATGCATCAATTGCTCCTTCTGCGCCACCAGCGCCAACTAAAGTATGAAGTTCATCGATAAATAGAATAACATTACCAGCTTGATGGATTTCCTCCATAACTTTTTTCAATCTTTCTTCAAATTCACCACGATATTTAGTGCCAGCTACGACTGTACCCATATCTAATGACATTACACGTTTGTCTTTTAAAGTTTCTGGTACTTCATTTTTAACAATTGCTTGCGCAAGCCCTTCAGCAATTGCTGTTTTACCAACACCGGGTTCACCAATTAGCACAGGATTATTTTTAGTACGACGACTTAAAACTTCAATTACACGAGTAATTTCTTTATCTCGTCCTACGACTGGATCTAACGTTCCATCTTTAGCAATAACAGTTAAATCTCTAGCTAATCCATCTAAAGTAGGCGTGTTATTAGACTTATTAGCTTGCGCATTTTTATTACTCATTTCTGGACTTCCTAAAGCTTTTACAACTTGGGCACGTGCTTTAGTAATATTTAAATCTAGGTTTGCAAATACACGTGCTGCAACACCTTCATTTTCTCTAATTAAACCTAATAGTATATGCTCTGTTCCTACAAAGTTATGATGTAGCTTTCGAGCTTCATCCATAGACAGTTCAATTACTTTTTTTGCTCTCGGTGTATAATGTAGTGTGCCCATTTGCTCTTGACCGTGACCGATAAGTTTTTCAACTTCTTCGATGACTTTATCTTCAGTAATATTAAAACTTACTAATACCTTTGCTGCTATACCTTCTGGCTCTTTCATTAAACCAAGCAAAAGATGTTCTGTTCCAATATTAGAATGGTTCAAACGAATTGCTTCCTCTTGTGCATGTGCCAACACACGTTGTGCACGCTCTGTCAATCTACCAAATAACATGTATAAATACCTCCTATTTTATATGTTCTCTTAATAAATCAGCTCTTTTTTCATTTACTGTTCTATTATCATCGTCATCTATTAAAAATGGTGACTGTATTGCTACCATTAATTCATTAAATTTAAAATTTTCAAGCAAAATATAATTCAAATCAATACCTAGTTTCACTTCGCTCAAACGATATGAGGCTTCTTCCATAGAAATAATTCTACTGTTTTGTAGTACACCTAATGATCGATAAACTCTATCCAGTGTCTCTACAGAATTGTGTTTATCAAGTCTTTCTCTTATTTGCTTTTCTTCATTTATAATTTGATTTACAACTTCAGTTAAGTTATCGATAATGTCTTCTTCTGTTTTCCCTAGTGTAAGTTGGTTTGAAACCTGATAAATGTGACCATATACTTGTGACCCTTCTCCGTATATACCTCGAATTGTAAATCCAAAACGATTAATTGTTTGTGCAATTCTGTTCATTCTTTTCATAATGGAGAGTCCAGGTAAATGTAACATCACACTTGCACGCATTCCTGTACCAATATTAGTAGGACAGGTAGTTAAATATCCTAAATGCTCATCATAACTAATGTCTAACGCTTTATCTAATTCATCATCAATTTTAGAAGCGCGTTGATATAAATCCTTTAGCGATAAATCAGTTCCTAGAGCCTGTATTCGTATATGATCTTCTTCGTTTATCATAACACTTACCGATTCATCATCATTTAACATTACTGCTGAAGCAGGTTGTTTCACTAGTTCAGGACTCACAAGATGTTTCGCAACCAATTTCATTTTACTTTGTTGATCCATCGTATCTAATCGATTTAAAGTTAAGTTGGAAAGCGCATCTTGAACTTCATTTATCACTCGATATCCTTCTTGCTCTGAAGGGAACATAAGTGGGTGGACATGGTTTTCAAGATTTCTAGCTAATCGAATTCTGGAAGAAATAATAACAGGTGTCTCCTCAGACATCTTCATCCACTCACTAATATTAGTATGGATATTACTCATCATGAGACACCTCGCTCTCACTTTTTAAAGCTTTAATTTCATCACGAACAATCGCTGCCTCTTCAAACTCTTGACCATCTATCAATTTATTTAGATATTTTGATTTTTCTTCAATTTGCTTTTTTATTGCAAGTTTCTTATACGATGATTGTGGTGTTTTTCCTACATGTTCAAATTGACCACCTTGAACACGTTGAACTATATCAATGATGTCTTCTTTAAACGTAGCATAACAATCAGCACACCCAAGCTTACCAACATGTGCAATATCCTTAAGTGTCATCTGACACGTTGGGCATTTTTTTTCTTCTTTAAATGCCATCTCATGAAAATTAATACCATGTTTTGCAGCAAGGTGTTGAAGTATCTGTTTCACTACAAATGCTTCTTCTATATCGTCTTGGTGTGTATGATACGTATTATCATCGTTAGAATGTAACCAGGGGTTTTCTCCTTGGGCACATACTGAACATACCCATTTTTCATGCGTACTATCTATACCTTTAACAGTAAGTTTAACTTCCGCTTCATTAAAATGGCAATTTTCACAAAGCAATTTTAAACACCTCACCTAACCTAGTAATAATTAATAACTGGTAGTAATCGTTTTAAGATATTAGCTCTAATAATATCGCGTGCAACAACATCCATTTTTAAAGTTTCTCTATCAATAATGGTCTGTATCATTTTAGCTTCTCTTTCATTGATCAAACCTTTATCTAACAAACCATCTATGACATAATACCCTTGTTGTTGAGAAATAGATGGACCTATTAATTGTAGTAAGTGATTAATATAACCTGTAGCATCTTTATTTTCAATTTTAGTGATTCGAATGTAACCACCGCCACCACGTTTACTTTCTATTTCATAACCATGTTCATTAGTAAAACGTGTCTTAATAACATAGTTAAGTTGAGAAGGAACACAATCGAAACGTTGAGCAATATGAGCGCGTTGTATTTCTACAACATCTTCATCTGCTTCTTCAAATAACCGCTTAATGTATTGTTCTATGATGTCGGACATATTGTGCATAGATATCACCTCTTTTTTGACCTTCTTTGACTATATTATATGACCATCTTTGACCTTTTTCAACCAATTTGATTTTAAAATTTCAAATTAATGATGTTAGCGTGTTCATTTTGTTGTATGATAGAAAATAGAAAAAATTTAAAGGAATGAAGAAATATGCATATTGTGATTGGGATATTAGGAATCATTTTCTTTTTAGCACTCGCAGTTTTATTTAGTTCAGACAGAAAAAATATTCGCTGGCGATATGTTGGATTGCTATTAGTAATTCAACTAATATTTGCATTTATATTACTTAAAACTAATTTGGGAATTTCAGTTATTGGGAGTATTTCAGATGGTTTTAATTATTTATTAGCTAAAGCAGCGGTCGGTGTCAATTTTGTATTTGGTGGCTTTAAATTTATTGATCCTAAACAACCACCATTCTTCTTTAGCGTTTTGTTACCTATTGTTTTTATTTCAGCATTGATTGGTATATTACAATATACACGAATACTTCCACTAATTATTAACTTACTGGGCTTTTTAATTTCAAAAATTAATGGAATGGGCCGTTTAGAATCTTACAATGCGGTCGCGGCAGCAATTCTAGGACAATCTGAAGTCTTTATCTCATTAAAAAAACAATTACCTTACATACCTAAACAACGCTTATATACATTAACTGCTTCAGCGATGTCAACGGTATCAGCATCAATTATAGGCGCTTATTTTACACTTATTGAACCAAAATATGTTGTTACTGCAGTAGTGCTTAACTTGTTTGGTGGTTTTATCATTGCATCTATCATTAATCCTTATAAAGTCAATGAGGAAGACGACAAATTATTAATTGATGAGAACGAAACAAAAAAACAATCTTTCTTTGAAATGCTTGGGGAGTATATACTAGATGGATTTAAAGTAGCAGTTATTGTAGGCGCTATGCTGATAGGTTATATTGCAATTATTGCTTTATTAAATGGAATGGTGAGTGGAATCTTAAGCTTTATGTCTGGTGGTGCTATTCAATGGAACTTCCAAACGCTTATTGGATTTATTTTTGCACCTTTCGCTTTCCTAACTGGAATACCGTGGCAAGATGCAGTTCAATCTGGTTCAGTAATGGCTACAAAATTACTATCTAATGAATTTGTAGCAATGCAAGATTTAGGTAAAGCGACTGGATTATCGGAACATGCTAAAGGAATTACCTCTGTCTTCTTAGTATCATTCGCAAACTTTAGTTCAATTGGTATTATTTCAGGAGCTATTAAATCATTGAATGATGAAAAAGGTGACGTTGTTGCTCGTTTCGGAATAAAATTATTATTTGGTGCAACACTTGTTTCGTTTATATCAGCGGCTATTGCAGGATTCTTTATCTAACATACGTAGATTTAAGCAAGAGTAACGTTTTTGTTTCTCTTGCTTTTATTTTAATTCAAATCGTAAATGTTCACTCATCAAAAATACATTTTTCTAAATTTCGAGCTTCTTCAATGACACTCAATCTGCCAATGTATTGAAAAAGCCTGTGTTTGTCCCAGCCTCTTTCCTACGATTAGTCAAGTACTTATAATTAAAATAAGCATTACTTAACTAAACCGTTCATTTTATTTTTTTGAAATAGGGTGTAAACTAATTTCAAT
>NODE_9_length_33874_cov_1.518802
CATATTTAAGTTATTTTTATCGTTAAACTTGAAAACAAATAAATATGTATATAAAATTTATAATTTAATACACACAAAAAAGCACCTTAAATGTTTTCATTACTCATTTAAGGTGCTTATTAAATTAAATATTTATTTTAACGGTTACCTACATCATGACCGACATCTACAGTATTTTTATCTTTATCATAAACAGCACCTTGGACACTGCCAAAGTTTGGATCATTATGCTTTTCTTCAACACCATAACCAAGACTTTTAAAGATATTTATATCTTCATCAGTCATAGCATTTTCGTAAAATATCGTGCCGCCGTCATTATAAAATCTTGGTTTATTAATAGATTCTTGTAATGAACCATCACTGTTTAAATAATCGACAATCACTTCATTAAGAATTGTTGGAATCTTGTTCCCACCTGGTGTACCAATACCCATATAGAAATTAGGGCCAACAATTACTGACGGAGAAATAAATGATCTAGGCGCCTTGTGAGGTTCACCATGATTAGGACTTGATTTATCCTTACTAAAGTCGCCTAAAGAGTTATTCATATAGAATCCCTCTTTCATATAGTCTCCTGTCCCAAAGTAACTGGATAGTGTATTAGTCGTACTTGCTAACTTACCATTCTTATCAATAACTACAAAATGGGTTGTACTTGTATTATCCGTTCTAATTTGATCAAAATCACTGCCATTATCTGTGTTTTCACCAATATTAACTTTGTTAAGTTCACCAAGTAAATAATCATCAGTCAGATGTTGTTCATTACTAGGCTCATTACCATTAACAATGTCTCTATTCTTATACATAACATCACGTGATTTAATCATTGCTGTGATAAAATTATTGCGATCCATATTGTCTACATTTTCTTTTTCATCAATTTTCAATCCTTGAAGCATTAATGTGCCTCCTAAAGGATTAGGTGCTGAATACACTTGATTATTCTTATAATCAGTACTTACCGCTTCTTTTTCTTCTGTTTTAAATTCTTTGAAATCTCTTTCAGTTAATTTATTATCTAATTGTTTTGAAACACTTTTACCAATATCTTCATAGAAGTAATCAGGACCTTTATCTTTGATTTTAGTTAATGTATTAGCGAGTTTATCTTGTTTTACAATATCTCCTTCGCGAACACTTTTATTTCCTTTATAGAATGGTGAGTTGTGATCAATATCACGACCATATAATTTCAAACTTCTTTCTAGTTCTGAATCTACCTCAAAACCATCTTTAGCAAGCGGAATAACGTAATCTAAAATCTTTTTCTCATCCATTTTTCCTTCTTTCGCGTGCATATCATGTAATCCTCTCACGAAGCCAGGAACTCCAATTTTGTCGCCTTCTTTATATTCATATGAGGACATTGTTTTATATTCATAAGCTTTAGGCGTTTCATTCTCTTTACCATTATATGTAAGTGTCGCACCGCCACCTCCTAGTCCTGATGAATGAGGTTCTGTCACTGCTAGTGCATAAGAAACACCTATTGCCGCATCAACCGCATTTCCACCATCTTCAATAATCTTATTTCCGACTTTCGTAGCTATTTTATTATTAGATGCGACACCATAATTTTTAGGTTTACCTGCTTGTTTATGATTTGTAATTTTGTTTTCATACAATTTATCTTTGTCCACTTTTTTCTCTGTTGTATAAAAATAAAAGAGGAACGAAATGATAATTGTTATAACTAAAATGACAGATAATGTCACTTTATTATATATATTCATAATTAGCTTGCCCCTTTTGAAAGATATTGCTGTTCACCATTATTTAATTCATGTTGCTCATAATTATCTAAACCTTCATTTGCCCTAGCGAAAGTAACTAATAAAAAGATAACAACTACAAGAATGACTACAACAATTGGTAACCAATGCTTTTTAATATTCAAAAGTATAACCTCCATTTTGATCAGATTTTAAATCAATTGATTTATCTTTAATGTTATTTTTGAATCGAATATGATCCATTTTATTCATATTATCTTTAGAGATTTTTCCATCTTTTGATTGAATTGGTGTGATATGGAACTGATTATGCGAACCTTTCCAGTCTTGTTGTACAATCATTCCTTTCTGATTTTTTGATAAGAAGTTATCAGACGTTGTGTTACCTAAACTATAAAAAATAGGCGTTCGCTTATAATTTTCAACTTTTTGAATAACTGTATTATGACCAATAATGACATCTGCACCAGCATTCGCTAACGCATGTGCATATTCTTTTTGACGTGTAGTCACATTTCGTTCATTAGGTATCCCCCAATCTACATTGACTACGACGTAATCATTATTTTCCTTTAATTTTTTTATTAAAGGATAAAATATAGCTGGATCTAAACTAATTGACGTCGTGTTTTTTAAAGAGTTAGTATAGTTAGATTCGATATCGGTAAATGAAACATTAGCTATTTTTTTACCTTTAATGTCTTGTTGTACAGTTTTACTATTAATTGGATTTGAACCATTACCTGTTAAAAAATTATAACCTGCTTGGGAATCTATTTTTCTCATCATTGCTGTCGCTTGAATATTATCCATAGATTCGTTGATTAAGTTAACACTTTTAACATTATGCTTGCGTAGAAACATGATATTTTCAATATTTTTATTTATGTTATCTTTTTGATTTCTTGAAAAATCATTTACTATTAATGAACCTGTTGAAAAATCACTATGATCTAAAGTATCTTGAATACCTTTAAAAACATCATTCAAGTTAGTTTGTCGAATATGTTTATTTAAAGTGACGTTACCTAAATAGGTGATACGAATGCTATCTTTGTCTCTCGTATCACTTTTTACAGGTTCTACTTGTATTGATTTAACAGCAAATATGAGTAGAACTAACGCTACTAAAAGTACAATTGCCGTGTAAAGTGTATTTTTCCTTTTATGTCTTTTAGATTGTTTAAGCAACCACTCACTAGGCGATAAACGTTTTTTCTTTGTCATTAGTACGCGCTCCTTGTTCGTGATTAATTAATAAAACTATATAAAAATAAGATGATATATGTAATACATGTTAATAACATTGTTGTAGAAAGTGTAATGACTACACCTTGTTTTTGAATTGTATTCGCAATAATACCAGGAATGACAACACCTATACCTGAAACTTCAACCATTTCAAATGGGGTCAATGGGTACAAGAGATCAAATATAAATTTAATCACCATTCCCGTCAGTATCATGGCAGCGAATTTTCTTCTACCATATAAAATAACCCACTTACTAATACCGTTGCTTACGATAAAATAAGTTAAGCAACTAATGATTAATACTGATAACAACATGATCGGTTGATCAAAAATCAAAGCTAAATAACCTGGAACGACTAACCCTGCTGGATTAATCCCAAATTTCTCAGCAAATATCAAACTGAGTACGACACCTACGAATAAGGAGAAATATAATTCTGAACCTATCATTTTATTCTATCCCTTCTATGAATTCCGCTATTCTACCACCCGGGCCGTGGATGTTTCCTACACAAAATACAAGTGCATTCTCAGCTTCATGTAGAATACCTTTTTCAATCTCTACAAAGTCTCGTCCTTCATAATTGATATATGTTTTTTCTGGCATAGTTTCCATAAACTGTGTCACCATTTGTGTACTTTTTCCTGTACAAATGAGAACATCGTAATCGACTTCACCTAAAAAGTTATCAACAAAGAGTTGTGTTCTATCAACCCTATCTGAACGACAATTGAGAATGATTATTTTCTTATCGTATGGATAATTATATGATTCCACTTTATTTAAAATCGCTTTTGTAGACTGCGGTTCATTAGCAGCGAATGCATTAACAAATACATTTTTTGTGCGATTTGCATGGAAATATTTAATTCTAACAGCACCTGGATCGGCTGGTGCATTTAACATACCTTGTAATGCAGTTTCTTCATCTACACCAACTGCTTGCGCTATTCCTAACACAATAGCTACATTATCAGGAAATACTAAATAATCGAACTTCCGTAAATATGATTCTGGTATGACGTCTTTATCTACAACAATGAGTTCTGAATTACGCTTTTTAGCTTCCTTTGCAAAGAAACTAGTATAGTTATCTTTCATTACAACTAATTTCCCGTTATATGGAATTGTTGCAGTAAAAGCTTGCGCTACATCTTTAAGTGTCGGTCCTAAGACATCCATATGGTCTTCCATCACATTAACAATTACACCGATATTTGCTTTTACTAAATCATTTTGAAAGGTAATTTGATAATCTGGATTTACAGCCATACACTCATTAACTAGGGCATTTGCTTTTTGTTTAACCACCTTACGAATAATATCTCGTTGTTCTCCAATGTTGGCGCCTTGTGGTTTTCTGATTACTGGATATTCCTTTTCAGTAAACCAATAGAGCATTCGTGCATCTGTTCCTGTTGTCTTACCAACAACTCTATACTGGTCCTCACGTAGAACACTGTAAGCCATCCGAGTAATCGTAGATTTCCCACGAATTCCATTTATGTTAATACGTAATGGAATTTTTTCAAGTCGATTTGCATGACGCTTCTTCTCTTTAATTCCTAGCCAGAGAATAAGCGCAACACACGCTATAATGAGTAACAATCTGCTTTACCTCTCTTTTCTTATGTATGTAAATCATGATACTTATAAATCTTTTTAATATTAAATTGTAAATTTTAAAGATAGTTAAATAACCTTAAATCATCAAATATAAATAAACTAACCATTTGTTAATTTAATATTCTACATATTTAAGACATCTACTATAAATGGCTTAATCTTTTGCTAGTAGTAGACTATCACTTCGATATTGATTCAGTTTTAAAAACTTTAAATCAATGTTATGTTAACGTAAATTTATGTAAATTCATACCATAATAACAATTTTTTTGTGAATACAAATTAAATTTCACAGAATTAAATTACGCTAATCACAATAATTATAGCTTATCATAGTTGGGTCATAATAAATTTACTTATAATTTACATTAGATTAAAACAACGATGTTACATTATATATGAAAGATATTACGACTTTAGGAGGAGAGGTATGGAGAAGTCAGTTAAACTTGCTGTTGGCATCTATCTAGCAATTATTTTAATTATTTGTAGTATTTACCTCGCATTTATACTTATTGGAAGCTTAAATGGTAAAGACATGAGTAATTCTGTTCTAGATACTGATCACTCTCGTATCAACAATACTTCAAGAAACAGTAACGAAGATGTTACGTCATCAAATAATGAGTCAAACAATACAAAAGCGCACTCATTTGCAAACTCTGAATATAAAGCTATTAACATAAACGAAGCATTTAAAAATAATAAGCAAATTAAAAAAGCGAATTCGAGTTATCAATACTATTGATAACAAGAGTTCGCTTTATTTTTGGGAATACATAATTATAATCTTTCATTAAGTATCCACATCTCATTTGATTATAACTCTTTTGTGACAATGATTTTTTTAAGCTGTTCTAAAAAGCGTTGACGCTCTGGGATAGGGAATAAGGGATAAATATGAAATAAATTGTAACCTGGGATAAACTGATGCTTTATTCCTTTATCATTTAACATGTGAGAGAACTTAACTGCATCAGGATATAATGTTTCTTTGGTTCCTACAGTAAGTGTAATATGTCCTAGGCCTTCTAAATCACCATTCATTGGAGACATCTTATAGTCATCTAGTGGTGCATCACCAGCCCATAACTCTACAAGATATTTACTGCCATCAATTCCAAGCATTGGATCTTCTTTTTCATATTTTCTTGCTTCTGGATTCTTAAATGTCGCATCAAGCACCGGTGAAATAAGAACAATATGGCCAGGTTGACTGAGTTGCTCTTTTTTTAACATTTGTGCGAAAGCTAATGCAATTTGTCCCCCGGCTGAATCTCCAATGATGACCAAGTTTTCAGGTTCATCAATTTTAGTCAATAATCGCTTATATATTTTTGTTAATAATTCAAATGTCGTACGATAATCTCTGTGTGGTATTTTAGGATATACGGGCATAATCACCCTAGCATCGAGCGCATCAACGAGTAAGTCTAAATATTCAAAATGATTTTCCAAAGGATCTTGGAACCATGCGCCTCCATGTACATATAAGACCGTGCGTTGATCTGGAAGACCATGATCATTAACAACATAGACTAAAGAACCATAATAATCTCTTATTTGAACTTTATGCTTAAATTCATATGTTGTTCCATTATATTTACCTGAAGTTTGATATTTAGTCTCATTCAAAGCTTTTTTCGCGTCATCTATACTTTCAAATGTCTTTTTCATTCCTGATATTCTAATCATTTTCTCTTGTAAAAAACTTTTATAACTACGCTTTTCTTTCACTTTTGCGAATAAAACTGTACCAAATAATGTCGAACCTATTATAGTAGCAATCTTTTTAAACATGAATGTGCCAACCTCCTCAATCTATAACCATTTTAAACCATCAGCGTCTAAACGTTGAGTAATTGGCTCAATTTATTAAATCTTATTTAATATTAATAAATCCATTACCTAAGACATCACGCACATCATGAATCACTAAAAAGGCATTTTCATCATATTGATTAACAATCTTTTTTATTGCTCCAACTTGATTTTGGGATACCACGGCATATAGAACTTCTGTATCACTTTTTTGGTAAGCACCTTTACCACTTAATAAGGTTGCCCCTCTTCCAGTCATTTCATATATATCAGCACTGATTTCTTTATTATATTTTGAAATAACTGTCACAGCTTTTTTAGGATTAAATCCTTCAACAACAAAAGACATTGATTTTTCAACAATAAATAGCATCACAATAGTATATAATACATTCGTTATAGGTAAAACAACGATAAATGATAACACGATGATTGCATCTAATATAAGTAGTGCTTGTGACGTCTTCATCTCACTATATTTTGAAATGATACGTGCAATGACAGATGTACCACCCAATGTACTATGAGCAGTAATTACTAACCCAGAACCGATTCCCAACATTAAACCTGCAAAAATTGAATTAATAAAATTATCATGAATACCTAATCCGAATGTGTGAGTTAAATCAAGAAAAATTGAACTTGCGGTGATTGTTATAGCAGTGTAAATCGCTGTCGTTCTACTGAGAAATTTCCAACCTACAATAATTAATATTGCGTTAATGATGAAGGAACTGAGTGCGGGTGAAATACCTAGAGTATAATTCAGAATTAATGAAAGGCCTATAGAACCACCCTCACCTAAATTGCCCGGTATAACAAAACTATTTACTGCGATTGCAATAAGTAATGTCCCTATAAGGCATAAAGATATATTAATCATATGGACTTTATTCTGTTGCTTCTTCATTTTGGCCTCCTTCATCTATTGACTGTTTAATTTAAAATATACGAGATTAATCATAACACGAATGAAGATACAGCCCAATGATTAAAAATACAAAAAAATAAATGCCTGTGAAATCTACCGAATTAATTTCCCAGGCATTTTTAAATTTGCTATTTGATTTTCAATTATTATTTTAGAATAGCTTAATCGATGGCATTTTGCATCATATACAATTGTTTTTCAAACGATTGCATATCGATAAAACGTGCTTGTCTATGCATTTCTTTCCCTTTCAAAAAAATTAAATCAACAGGTACTGTAAAAATAGAAAGTTCTCCGGCAATAGCTTCAACATTAGATTGATTAATCACACCTAATTGTGCTTTCGGATAGTCCTTTAGTAAATCTTGAATTTGGGGTAATACTGCATGACATACTGTACAATTATCTCTCATAATATGAACAACAGCTAAAGCGTGTGCATTTATAAATCGGTAAAAATCTTCAATATTTTGTATATTCTCATACATGATATACACCTACTATCTTTCAAAGACTTAACTCAATCATAAATGATTTAAGTGTAAATGAACAATGTATCGCACTTCACTAATTTAAATACTCTATTTAATTTCATAAAAAACTGAACACACTGAGTAAAATGTATTTTTTCACAAAAATTATATATATCCATTCAACAAACGTGGTATAATTATTGTGAAAAATTTCACATAATAAATGGAGGTATTGATATGAAAGCTTATGAATACTTAAAACCTGGTCATGCACAACTTACGGATAAAGAGAAGCCAACTATTACGAGCAGTACTGACGCTATTATTCGCATAGTTAAGACGACAATATGTGGTACAGATCTTCATATCATAAAAGGAGATACACCTGAAGTTAAATCACATACGACACTAGGTCACGAAGGTATTGGAATCATTGAAGAAATTGGTGACAACGTTAACAACTTCAAAGTTGGAGATAAAGTGATTATCTCTTGCATTTCATCATGTGGCAAATGCTACTATTGCAAAAAAGGTATCTATGCACATTGTGAAAACGGAGGAGGATGGATATTAGGACATTTAGTGAATGGTACTCAAGCAGAATATGTTAAAGTTCCTTTTGCAGATAATTCTTTATATCACGCCCCTTCAAATTTAAAAGACGACGCCCTTGTAATGTTATCAGATATACTTCCAACAGGTTATGAAATTGGTGTTTTAAAAGGTAAAGTTAAACCTGGCTGTACAGTAGCCATTGTAGGCGCTGGTCCTGTAGGTTTAGCAGCATTACTTACAGCACAATTCTATTCACCTTCAAAAATTATTATGATTGATTTAGATGATAATAGATTAGAAACCGCTAAAGAACTAGGTGCTACGCATTTAATTAACTCTAAAGAGACTGAAACCGCAATTAAAAAGGTAAAATCGTTAAATCCACGTGGTGTTGATGTTGCTATTGAAGCTGTCGGAATTCCACAAACCTTTGATTTATGTCAAAATTTAATTGGTGTCGATGGTACGATTGCTAATGTTGGTGTGCATGGGTTACCTGTACAACTTGATATAGATAAATTATGGATTAAAAATATTAACGTAACTACTGGTTTAGTTTCAGGAAATACAACTGAAGAATTACTTGAAGCGTTAAAAAGCAAAATAATACAACCAGAACAACTCGTGACACATTATAGTAAACTGAGTGAAATCGAAAGTGCCTATGATTTATTTAGAAATGCAACAGATCATAAAGCGATTAAATTAATCATAGAGAATGATATCACAATTTAACATGTAAAATTGACCTGATTAAAAGATAAATCTACTTTTAATCAGGTCTTTATTGTTATGTTTACTATCTAAAATATATCCATAAATAACCAACAAATACCGGTAATGTTGAAACAGAATTATTCAACATGTGAACCATCATACTATCTTTGATATTACGTCTTCTGTTATAGGCAAGGTATAATACACAACCCATTAGAAAATAAATTGCATATGAAAATATATTTGTTGATAAATGTTGTGAACTAAAAATAATAGAAGATATAATGAATGGTAGCCAAAATCGATATTTCATAAATAATGTTTCTTTAAAAATTCCTCGGAAGAGTAATTCCTCTAAATACGGACCTATAATACATATCATTAAAACAACAGTTGCAACAATTGAAATATGTGGTAAATGGTCTTTTTGTAAAAGTAAATCTAAACTTTCATTGATTTCTTTCTCATTCGCTGTAGTATCGTTGCCAGTAAATATGACCATTAATACACTACTTAGAATACTAAAAACCATTGATAATACCAGAAAACCAATATTAATAAAGATATCTTTTCCCCTCATTGATTGATATTGTCTTTCATATGTATGACTCAAATAATAATTCCTAACTAACCATATGATTAATAGTGCTGTACCAGTTATTAGCATACTTAATGCGATGGATGTTAACTTACTGAATTTCACTGAAAAAGGTAAAGCTATTAGTGACACGCCAATAGGTATTTGAATTAATAAAATCATTCCGATGAATATCAAAATATTAATTATTTTATTACCTTTAGGTTTTTCGTTAGAAGATTGATTTTGTTTCAAGTCATCCATGATTACCATCTTTCCTTTCTCTTTAAAATGATATGTCCAATATCAACATTGCCTATAATTATCACGCTTGTCAACTTTGTAAAATTCCCCTTATTAAAATGAACGCTAAACTAGGATAGAATTCATTGTCCCCTGTCTTCTCCCCAACCCCAACTTGCTTTGTCCGTGGAATTTCTTCGGAAATTCTCTCTGTTGGGGCCCCAACCCCAACTTGCTTTGTCCGTGGAATTTCTTCGGAAATTCTCTGTGTTGGACTCATCTCATAAGAATCTGTATATACATAAAGAAGGTCTGGGACATAAAATATCCTTGTCCCAGACTTGTTTGTTTTAGCCATTAAGTTATTCTTATAGGCTTTATTTAATTGTCATAATCGCTTTACCAGGATCGACTTGTTTTACATCTTCAATTGTTAATGTTTTGTCTTCTTGGTTTGTTATGATTACTGGTGTAATAATACTTGGAGCATGTTCCTTTAAGTATTCTAAATCAATCTTCATTAATGGTTGACCTTGTGTTACTGGTTCATCAGTATTTACCAAGCTTTCAAAACCTTCACCATTTAATTTAACTGTATCGATACCAATGTGAATTAACACTTCAACGCCACTATCAGATTCCAATCCTATCGCATGTTTTGTAGGGAAAATTGTTTTAACTGTACCATCAAATGGTGCTACAATTTCTCCTGAATCTGGTACAAATCCGATACCATCACCCATCATCTTTTCAGAGAAAACTTTATCAGGTACTTCAGATAACGGTATTATCTCACCATGTCCAGGTGCGTAAATTTCTGTTTCTACAATATCTTCCACATGTACAGACTCATCTGACACTTCTTCATCAATTGTTGTTTCACTTGGTTTTGTAATTTCTCCACTTATTATCTTAGCCATATCATGTTTGATTTGATCAGATTTAGGACCGAAAATGGCTTGCATATTGTTACCGACTTCAAGTACTCCTGAAGCACCTAATGATTTAAGGCCGGCAACATCAACTTTTGATTTTTCATTTACTTCTACTCTTAGTCTAGTAATACAAGCATCTAGATGTTTAATATTTTCTTTACCACCCATTGCTTTCAAAACATCGAATGGCAGTTGACTAGCCGATGTAGTTGTTACAGATGATTTTTTATCTTCACGACCTGGTGTTTTATAGTTAAATTTAACAATAAGGAATCTAAATACAAAGTAGTAAATCACTGCATAAATAATACCTACTGGGATGACAAGCCACCATGCTGTTTTATTAGGTAGAATACCTAATAAGACATAATCTATAAATCCTCCAGAGAAAGTATATCCTAAATGTACATTTAACAAGTATAGTGTCAAGAATGATAAACCATCTAATACTGCGTGAATTACGAATAAGAATGGTGCTACAAATAAGAATGAGAATTCTAATGGTTCAGTAATACCAGTTAAAAATGATGTTAATGCAGCAGAAATCATTAAACCTGCAACTACTTTCTTATTCTCAGGTTTTGCTGTTTGATAAATAGCCAATGCTGCAGCTGGTAATCCAAACATCATGACTGGGAATTCCCCTTGCATGAATTTACCAGAAGTTAAATGAGCACCTTCACGGATTTGTTCAATAAAAATACGTTGGTCGCCTCTAATTATCTCTCCAGCAGCATTTTTCCAAGAACCAAATTCAAACCAGAATGGTGCATGGAAAATGTGATGTAAACCAAATGGTATTAATAATCGCTTAATAAATCCAAATAAAAATACAGCTAAACCTGTATTTGAATCTAATAATCCCTCACTAAATGCATTTAAACCGTTTTGAATCGTTGGCCAAATAATTGCCATTGGAAAGGCTAAAATGAAAGATGTTGTTGCCATCATAATTGGTACAAAACGTTTACCTGCAAAGAATCCTAAATATGATGGTAAGGTAATATTATAGAATTTGTTATAACACCAGGCTGCTAGTGCACCAATAATAATACCTCCGAACACACCTGTTTGAAGTGTAGGAATCCCTAATACATTTGCATATCCATTAGTTGGATCAGATAATTTATCTGGAGTTACATGCAAGAATGCCCCCATTGTTTTATTTAAAATGATAAAACCAACAAATGCAGCAATAGCAGCTACACCATCTCCACCTGCAAGACCAATTGCTACACCTAAAGCAAAGATAATAGGTAGATTATCAAATATAATACCACCAGCACCTGTAAGCATATTAGCGATTTGTTGAACAATATCATTTTTTATAAATGGAAGATAATGTTGTAACGCTTCGCCTTGAAACGCAGTCCCAATTGCTAATAGCAACCCTGCAGCCGGTAAAATCGCAACTGGTAACATTAAAGCTTTACCGATACGTTGCATTTGACCAAATAGCTTTTTAAACATAATCAATTCATTCCTCTCTATCTTCTTATTTACGTGCCACAAAAAAAGCATGAACAAATAAGACTATCAATTTCATATCACGAAAGATAGACACTCTTATTTGCTCATGCCTGCATAACCAGTAACACGCAATGATTTTATTTACATCTAGTATACACATTCAATAAAGCGTTTACAATACTTTTTGAAAATTTTACATAAAAAAACTCGACTACTTAGAGTCGAGTTTCTAAAAATGTATTATTATAAGAAACGTTTAGCTGCTACAGAGATTGGTGGGATTTGATCAAAGTCTAAGTTTTTATCTTCAGTAATTGATCTATAAGCCCATTTACTGTAACCAAATGCTTCTTCGTTTACAATTTTACCTGGTAATGGTGCAGCATTAGGATCAACATGAACGTCAACGATTGTTGGAACATCTTGAGCCATTGCCTCTTCAACGATGTCGTCAAGACGACTTACATCTCTCACAACATAGCCTTTACCACCAGCAGCTTCAGCAAATTTAGCATGATCCATATCAGAAAAATCAATGGCATACTCTAATTCACCAGCAGCTTGTTGTTCATATTTAATGAATGACAATTGTTTGTTATTTAATACGAAGATTGTCATTGGTAAGTTATATTGAACAGCTGTAGCAAAGTCTTGCATTACCATTTGGAACGCACCGTCACCTGTGATAGCTACTGCTTGACGGTTTGGATAAGCAATTTTAGCTGCCATCGCACCTGGTAAACCACAGCCCATAGTACCTAACCAACTAGAAATAATGAATTTATTATTTACAGATAAGTTTAAGTAACGCGTAGACCATACTGTAGAAGTACCAACATCTGCTGAGATAATTGCATCATCTTTTAAGTTAGCATTGATTGCTTTCATTAAACGTTCTGGACGTAATGGTGAATTGTCATTATTCAAATCTTGTTTCATCCATTTATCCCAAACTGCTTTACGTTCTAATGTCTTATCTAAGAATGGACGTTTTGCAACATGCTTAATGTTTTCAGTTAGTTGATGGAAAGCAACTTTACTATCACCTAAAATACCTACATTAATTTTAAAGCGTGCACCAATATTTTCTTCGTTCGTATCGATTTGAATAGCTTTAATGTTTTTCTTAGGTAAATAGTTAACATACGGATAGTTCGTACCAGCCATAATTAATAAGTCTGCATCTTGAATTGTTTGATAAGATGTTTTAGTACCAATTTTACCTAAGTTACCAATACTATAAGGATGATCGTCAGGTAAGATTGTTTTTGCAGGTAATGTGTGAATAACTGGAATTTTTGCAGCTTCAATAAATTCACGTAATTCATCTTTAGCGTGTTGTGTACCTAAACCAATAAGCATTACTGGTTTTTTAGCTTTATCAATTAATTTAGCTGCTTTTTTAATACTTTTGAATTTTGGTGAAGCTGGTTTTGGTTTAGTTGTATCAACTGCACGATTTGTAGTGTCTTTAATTTTTTGAGTTAATAAGTCATTTGGACAAATGATAACAGAGACACCTTTTTTCTCGTATGCCGTACGAATTGCTTCATTTGTAATTTCAAATACGTTATCACCTTTTTGAATTTGGTGGTGATATACAGCAACATCATCAACCATTTTAGAAATGTTTGTCTCTTGGAAGAATTTTGTACCTAATAATGTACTATTTGTTTGTCCAGCAATAATAAGTTGAGGTACATTATCCATTTTAGCATCGTACATACCATTTAATAAGTGTACAATACCAGGTCCTCCGATACTTAAAGCTACACCAATTTTCCCTGTCATTTTTGTGTAACTTGCAGCAGCTAAACTCGCTACCTCTTCATGACGTACGTGATAGAATTTAAATTGATCTCTGACCGTACGTAAGCTATCAACAACAGCATCTACTGAGTCGCCAGGAATACCATATAAATGATCAATATTCCAGGTTTGTAATGCCTTAACTAATGCTTCATTTGCTTTAATTTGTGCCATTTTTACAAATAGCCTCCCTTTCTATTAATATGAGTAAATCTTTTTCCCTTTAGTAAAACAATAAAATCAGTACTGGTATGAGAACAGAACTAATGACTGCTGTTAAAATCATACCAATTGAACTGAACGCTCCTGATTCAATATCAAGCTCTAATGCTTTTGCGGTACCAAATGCGTGAGAAGCATTCCCATAAGTTAGTCCTCGCGCAATGGAAGATTTAAAACCTCCCATACGTAAAAGCATTGAACCTAAAATACTGCCGATTAAACCTGTAGTTATGATAAAGAGCACAGTAATTGTATCTGTTCCTCCCAATTCTTGAGAAACCTCTATACCTACTGCTGCTGTAATTGATCTAGGTAACAGGGTAACAATTGTGTCTTTAGAATAACCAAAGATTTTCAACGTTGTAAATACTAACACAAAATTGAGAACTACACCAGTCAACACGCTTGTGAAAATAATTGTTAAATATTTTTTTATTTTCTTTTTATTTTGATAAAGTGGGTATGCAAGACATACAACTGTAGCGTTTAAAACATGGTTAATCCAGGTACCACCTTTCATATACCCCTTATAGCTTACTCCGCAAACCAATAAAACAATAATTATTGCAATTGATGCAATAAGAGCTGGATTTAATAGTGGATTATTGTATTTATCTTGAATCTTTTTGGAAACATAGTACAGAACAATAGTTAACAAAATCATTAGAACTGCTTGTAAGTATTCATTCATGAGTGATCAGTTCCTTTACGTGTATTGCTTTTTTCTAGCATTTTTTCAGCGATATAACCTGATGATAGTGCTACAAGGCATGTACCAATTATAATAACAATAAAGAATAATATATAATTCATCGTGATATTAGATGCAACATCCATAATTCCTACCACTGATGGGATAAAGAAGAAAACCATTGTTTTAAGTAAAAAGTCTGCTCCTACATTAATCCATGATTCAGGTACAATTTTAAATTGTAACAATAGGAAAAAAAGCATAAGCCCTACGATACTACCTGCTAGAGGTATATGAAGTAATTTTTGAACTTCTGTGCCTATAAAAGTAATAAGCATGATAAGGGCAAGTTGAAGTATTAACTTAATGACAAATTTTGCTTTTTCCATCAACAACACCCCTTTCTAAAAATGTGTCCAAATTGTTACTGTATTTTTTTAGTGACATTTTCTATTATAGTGTTTGCTATTATATATTAAAAATATTTATTCATGATATTTTATATTCCTTAAATCTATGAAAACGCTAGCAAATTAATAGTGCTGAGAACTAATTGATAGTAAAAAAACGTAGGGCAGAATTAATTTATAATTCAAAACCCTACGTTTTCGTTGTAATATGACTTTGTAAAAACATATTATTTCACATCTTTAACAACTTCGCTCTTTTATTAAATGCATTGTTTGTTATTATATTTATATTATTCTTCGGATAATCTTTCTTTCAAAAATTCTATCCATTTATTTGTAGCATGACTTAAACGTTTATCTTTTTTCCAAACGACACCAAGCTCCCAAGTTGTATGTGCATTTTCCAAATGTACAATTTTGACGTCATCATTAAGTAATTGTGCTATAGTGGCTGGCAATATGGAAATACCTAATTGATTAATGACAAGATTTTCAATCACATTCCATTGTGAGATTTGTGAGGCCATGTTCGGCACGAATCCAGCATTCTTCGCATTTTCAATAATTTTATCGTTGAGATAGAAATCTTCATTAAATAAAATGAAGTTCTCATCAGCTAATTCTTCCATTTTAATAGAAGATTTTTGTGCTAAAGGATGTTCTTTATTTAAAACTACAGTCAGTTCTTCTTTGTTTAAAGATATACATTCAAATTTTTGATGATCTACTGGCAATGTTGTCACACCAATATCCACTTCATCATTAAGTATAAGGTTTTCAGTCGTCTTACCACCACTTTCGATTAAGTTGTACGTGATATTCGGATAAAGTTGATGAAAGTCTCCTAATACGCCAATAAATTTACGCATGCTCATCACTGCAGACATACTAATAGTGATATGACCTGTTTCTAAACCATACAAACTATTAATTTCAGTGGGCAAATTATCATATAGTGCGATGATTTCTTGACATTTCTTGAAAAAAATTTTACCTGCATCAGTAAGTACTAAACTTCTTTTACTCCGGTCAAATAAAGGGACAGCCATCTCTGCTTCAATATCCTTAATTGCTTTACTGATAGTTGGTTGCGCAATATACAAGGATTTTGAAGCGTTTGTCATACCACCTTGTTTGACAACTTCAACAAAGTATTTCATGTGTTTTATATCCATGCATATCCCCCTAGTTTTGATATAATTCAATAGTAAGTTTAATTATACAACAAAATTGACCTTTCTAGCGATTAATATATTTAAAAACTATAATTCAAAACATTTTATTTAGTTTTTCAAGTATTTTAAAAAACGAAAATATGTTAAAATAAAAGTCGGCTCATAAAATATATTATGAGGTGAGATATTGAGCTTTTACGAATTTATGCAAAATTTCCTAGGTGATGACACGCCATTAGGTGAATTGGTTGATTGGATTAATCAAGATATCAATTTCCCTAAAGACGTGACGAGCCAAAAAGAAATCTTGACATATTTTCGAAATCATCCATGTCCGGAAAACATACCAGTGACGAGTATCAAACGGGCACTAGCTGTTTTCAACCAATTCACTAAAGTATAAATTGATGTTATGACATGACTTTAACATTAACGCATACTTATATACATGGAGTTAATCATCTCGTACCTGAGTGAGATTACATTTTATTTGAATGTAGTCTCACTCTTTTTTACTCAAACGATTATTACGATAAAAATATGTATATTTCATTAATGTTACATTTACTTTGATAATTCATTTCTTATATTGTATAGCGCATTTTTAAATACTATTATTATTACTGTCATTAAATAAATACATTTTTTGGGAGAAAGAAATGAAATTCAAAAAATTATTATCTCGTATTATTATCGCTACAATGATTACATTTACTGGAACACTCTCATATCAAGCTATTGAACAAACGCATATTTCCCATGCTGCACATAATTATTATGGTAAAAAACAATGCACTTGGTGGGCATTTAAACGTCGTGCTCAATTAGGTAAACCTGTATCAAATCGATGGGGTAATGCTAAGAATTGGTATAGCAATGCACGTCGATCTGGTTATGCAACTGGACATAAGCCTCGAAAATACGCTGTTATGCAATCAACGAGAGGCTATTATGGGCACGTAGCAGTGGTTGAAAAAGTATATAAGAATGGAAAAATCAAAATTTCTGAATATAATTATAATGTGCCATTAGGCTACGGCACACGCATTATTAGTAAATCGTCTGCACGAAACTATAATTATATTTATTAATCAAATCAAACAAACCGTCAAATAAGTATATCCTTGAAGCTATATATCAAGATATACCCGTTTGACGGCTTTTTAATTATGACTTTCTTATATTCATCAAGATTTCTTGAGCTTTGGCAGTATTAGCTTGTGATTCATATTTGAGCGCTTCAGCTACTTGCGCAATTTCTTCGCCTTTTGCACCTACAACAATCGCTAATGATTTATATTGTAAACTCATATGTCCTTGTTGTATCCCCTCAGACACTAGCGCTCTACATGCAGAGAAATTTTGTGCTAATCCAACAGCAGCAACAACTTGCCCTAGTTCCTGTGCATTTTCAACATTAAGCAAATTTAATGAGGCTTTAGCAATAGGTAAAACTTTCGTACCTCCACCTACTGTCGCTAAAGTCATAGGAACTTCAATAGTTCCAACCAATTTATTACGTGAGCGATCATATTCCCAAGTAGCTATCCCTCTATAATGACCATCTTTGCTTGCATATGCATGAGCACTTGCTTCAACTCCTCTTGTATCATTGCCTGTAGCCAATACTACAGCGTGTATACCATTCATCACACCTTTGTTATGTGTTGCAGCACGATGTATATCTACTTGTGCAAGAACTGACGCTCGTTCCATACGTTGTGCTACCTCTTCGCCACTTCTCTCTCCTCTATGTAAATCTTCAATATCTATTTCCCCTTGTACTTTTACTACTGATGCTGTCGCATGATTAGATAAAATACTCATTAAAACATTTTGATTTGAAAATTTAACTTTTAGATGTGCAGTGATTGCTTCTAATATTGTATTTAACATATTAGCACCCATAGCATCTTTAGTATCAACAAAAACCTTCAAAGATAATAATCGATGATTAGGGAATGTATCTATTTCAATACGTTGATATCCTCCACCTCTTGCTTTAATAGAAGGGTAAGCTTCATCAGCGATTTGATGAATTTGTGATTCAATTTGATATATTGAGTTAGCTAATGTGCCTGTGTCTTCAACATCATCAAAGACAATTTGTCCAATCATTAGACGTTCACTTGAAATTGTCTTAAATCCACCACTTTGATTAACGAGTTTTGCGCCATAACTTGCTGCTGCTACGACAGAAGGTTCCTCTACCATCATAGGTACTACATATTCTTTATCATCAACTATAATTCGAGGTAATAACCCTACTGGTAGTGCACCTTGACCAATGACATTTTCAATTAAACTGTTTGCGACTTCCTCATTAATTAACGGATGATTAAGTAATATTTCATAGTTTTCATCATCTAGCCAACCGTATTCAACAAGTTTTTTTAATTTATCTTTTCGTGTTAAATGTCTAAATCCTTTATCTAAACTTTTCATTTATGTACTCCTTTAAAATATCTTTATATTACTGTAGTAATGTAACCTTTTAACTTTCGCTTTAAATATCAACTGCTAACATTGTCTTACACTCAAATAATTCAAAACTTTTCACAATTTTTGTAAAGCGCTTACATATTTATTATATATTCCTGGTCATGTCTGTTATATTTCATTGTATAAAACGAATTTTCTTTGGTATGATACTAGTGCTACTTCAAAAAATGAAAGGATGTCACACCTTATGAATATAGGTATAGATAAAATAAGTTTCTATGTACCCAAATATTATGTAGACATGGCTAAACTTGCAGAAGCGCGCCAAGTCGATCCTAATAAATTTTTAATTGGAATTGGTCAAACTGAAATGGCTGTGAGCCCAGTGAATCAAGATATCGTATCTATGGGAGCCAATGCTGCTAAAGATATTATAACAGAAGAAGATAAAAAGAATATTGGTATGGTTATAGTAGCAACTGAGTCTGCGATTGATAATGCCAAAGCAGCAGCCGTTCAAATTCACCATCTTTTAGGTATTCAACCCTTTGCAAGATGCTTTGAAATGAAAGAGGCTTGTTATGCAGCAACACCTGCAATTCAACTTGCCAAAGATTATCTTGCTCAACGCCCTAACGAAAAGGTTCTTGTCATTGCTAGTGACACAGCTCGTTATGGTATTCATTCTGGTGGTGAGCCTACTCAAGGTGCCGGTGCAGTTGCAATGATGATTTCACATAACCCAAGTATTTTAAAACTTAATGATGATGCCGTAGCATATACTGAAGACGTTTATGATTTCTGGCGTCCAACGGGTCATCAATATCCCTTAGTTGCTGGTGCATTGTCGAAAGATGCCTATATCAAGTCATTCCAAGAAAGTTGGAATGAATATGCACGTCGCCATAATAAAACACTCGCTGATTTCGCTTCACTATGTTTCCATGTACCATTCACCAAAATGGGACAAAAAGCTTTAGATTCTATTATTAATCATGCCGATGAAACTACACAAGACCGTCTTAACTCTAGTTACCAAGATGCAGTTGATTATAATCGTTATGTCGGTAATATTTACACAGGGTCCTTATATTTAAGTCTCATCTCTTTATTAGAAACACGTGATTTAAAAGGCGGACAAACGATTGGTCTCTTTAGTTATGGTTCTGGTTCTGTAGGCGAGTTCTTTAGTGGAACATTAGTAGATGGATTCAAGGAGCAATTAGATGTTGAGCGCCACAAATCTTTATTAAATAATAGAATAGAGGTTTCTGTTGATGAATATGAACATTTCTTCAAACGCTTTGACCAATTAGAATTGAATCATGAACTTGAAAAATCAAATGCAGATCGTGACATTTTCTATTTAAAATCTATTGATAACAATATTCGTGGATATCATATAGCAGAATAATCTAAACTCAATTCTTTTGCTTTTTTAATTTTTTTAAATGAAAAAATCGAATTTACTATTCATACTTGCCCCTAAAAACAACGTCATATAGCTGTTTTTAGGGGTTTTTTAATCCCAAGATAGTTCATTTCATCTATTATAGACCTCTACTATTTATATACTGTTTACCTACTATTCATAGATAAAAATGAATCCTATTCATAGATCAACATTGACAAATAACTAAAGCAATTCTATACAATAACGTATCTCAAGGTTTCGTTGTTTTTTTAGGTCTGTATAAATGTGTCATATCTATTTCTTCCAATTTTAATAATTTTATTTTGTTGTCTAAAGTACCTCCGTATCCTGTTAAATTTCCATCTTTACCAACCACTCGATGACATGGTATAAGTATAGAAATAGGATTACTCCCAACAGCACCTCCTACAGCCTGAGCAGACATTGCTGGCTTATTCATTGCTCGTCCTACTGTTTTAGCAATCTCTCCATATGTTTTAAGTTCTCTATAACGAATTGTCTGAAGTTCATTCCATACCTTCTGTTGAAAATCAGTGCCTTTTGGTGCTAACGGTACTTTTATCTCAGGATAATTCCCTTTAAAATACTCTCTTAACCACGCTTTAGTATCTTTAAAAACATCTAACGTATCATTTGTTTTAATTCCTTTCAAATGTTGATTAGGGTATAAGACATGTGACAACGAGATGCCATCGTTTGTAATTAATTGCAATAAGCCAACGGGCGAGTCATACATTGATTGATACATATTTCTCCAACTCCTTAAATGTGTATATCATTCTAGTTATATCCTTATAAACTCACGCATTCTATCCTGAACATAATTTTATAATATAGATAATTGCTATATTTATGAAATTAGATAAACATTCGAATAGAATGTGATACACCATTAACGATAACTAAAATTGAAAAATGTCATCATTTATATATTAAGTCAATTATCGACAGGTCATACTTTAAGAAAGTCTGGAACTTTGATTTACGTCCCAGACTGGTCAAGATATAGAATTTAAAGTTCAACTCACCCTTTTGATTAGATGTCATTATACTTATTGAAAATTATAAAGTTCATACCCTTTATTTTTTGCATATTCTAATGCGAGAATTTCTAAAACATTAATAAACGCAGGTTCGTCTTTTACTTTTATATATTGAAAAGTGAAGCCGTATTTATCTGCAGTAATGTCTTTTAAATGATTTGGATTTAAGTCCTTATTTTGAGCATAAGCTTTTCTAAATTTAGTTGTACCTGTTTCTGAACGTGAATTGTATTGTCCTAATTTTGTATACAAATCACTATTTATAGGTTGATGTGTGGATGAATATCCTCCAGTTTGACCTACAAACACTGGTTTTTTCTCATCGAAAATCACATAGACACCAAACTTATCCTTAACTTTTTCTCTATCCTCTGGTGTAAACGCCAAAGCCTTTTTATGATCGTACTTAAATAATTTTTTTAGTTTCTTCTGATTATCTTCTAGTAACTCATTTAATTTTTTGCTACCCTTCATACATTTATTCCTCCCAATTAGCAATTAACTTATATACATACATTTTACATGTAGTATATCACTTTTTAAAACTTTTAATCATTATTGTATCGAACTAACATGTCAAAATTTTTATTAATACAAATAACCTCTTTCATTCGTAAATACATTTCTGAATGAAAGAGGTTTGTTATTGTAATTATCTATGACTTAATATGTGGAATATTTAATTTATTTTTATGAGATGAAGTATTCGTATCGCATTTGCAATTAGATTTACACCCACCACAATCACCTTCTTTTGAACGTTTAAAGAATTTTACTAATGTCATTGCTGTATAACCAAAAATCGCTATGAACAATATTGTATTGACTAAAATAAACATGACGAATTCATCCTTTATATAAATAATTGACTAACTTGATAGAATACGAACGTTAATATATATGCTGTTGCTATTGGATAAACAACCGCTAGTAATGTCCATTTCCAAGAACTTGTCTCTTTACGAATCGTAGCGACTGTTGAAATACAAGGAACGTAAAGTAAAATAAAAATCATGAATGCATAAGCTGAAAGTGGAGTGAATTGCTGTTGAATGACTTGTGTTAAACCACTTTCGCTAGAAGAGTATAAAATAGCCATAGAACTGATAATCACTTCTTTAGCAAGAAAGCCAGGTATTAAAGTTGCTCCTGCCTGCCAAGAGCCAAATCCTAAAGGTGCAATTAAATTCGCGAACCCTTGACCAATCATATGCATAAAACTTTGATTAATCGGGACATTAACACCGTGCGGACCGATGTATGTGAGTGTCCAAATAACGACTGAACCACCAAAAATAAAGGTACCTGCTTTTTTGACAAAACCTTTTGCTTTTTCCCAAGTACTGCGCCAAAGTGTTTTAAATGATGGAACACGGTATGTCGGTAACTCCACAATAAAAACAGACTGATTATCTTTTAATATCAATTTATTCAATAACGTACTTACTAGTAAAGCGACAACTATACCTAAAATATATAAGCTTAATACAACTAGTGATTGATGTGCTGAAAAGAACGCTCCTACAAAAAGTGCATAAACCGGTAAGCGTGCTGAACATGACATGAAGGGTGCAACCAATATTGTAATCAAACGTTCTTTCTCATTCTCTATACTTCTTGCTGCCATAATACTTGGTACATTGCATCCAAATCCAATAATCATAGGAATAAATGATTTTCCACTTAAACCTATAGATTCCATTGTTTTATCCATTAATACAGCTATTCTTGCCATATAACCTGAATCTTCTAATAAAGAAATAAAAAAGAATAACACAACAATTTGTGGTACAAATACCAATACAGAACCCACACCAGCGATAATACCATCTGTAATAAGATCTTGAAGAAACGACGTAATATGTAATGTATTCATAACAGATTTAATCCATTCTGATAAAGGACCACTTATAAAAGCGTCTAATTGATCAGATAATGGTGTTCCTATCCATGTAAAGGTTGTTTGAAAAATAAGCCACATAATACCTAAAAATATAGGTATACCTAGATATCTATTTAATAATAATCGATCCACTTTTGAAGTAAAGAATTGTTTATCCTCTTCGGGATATTCTACGATATCTTCCAATAGCTGATTAATGTAATCATTTCGCACAGCTTCAATTCTTTGGCGTGTTGATTGTTCTGTCGCGTTACTTAACTTTCGCTTAATGGGTTCTAACTGTTCTAAAATCATGGCATCGAGTTCTTGATAAATTTGAACATTGTCTATTAAATACTGTATGGCTATAAAACGTAAACGTTCTGTTGGATACATATTATCCTGTTTGATAATTGAACAAATTTGTTGAATTGCAGTTTCAATTTCAGTTCCATAATTAATCTTAAATGCACGACGTTGATGTGGTTCTAAATAATTAAGCTCTCCTAAAAGACTATGTGTCCCCTTTGCCTTTCTAGCAACAATTGGAAATACCGGTACTTTTAATTTTCTCATCAAAGCTTGATAGTTAATTTTAATACCTCTTTGTGTTGCAACATCTATCATATTTAAACCAATAATCATAGGTTTGTTGAGTTCCATCAACTGTATTGTAAGATTAAGATTTCTTTTAAGCTGACATGCGTCAATAATGTTAATCATTCCTGTGAATGACGTTGACATTAAATAATCTGTGACAACCGTCTCATCTTTAGAAATAGGTGATAAATCATAAATGCCCGGTAAATCAACTAAATCACCTACATTATCTTTCAATTTTCCTACTTTCTTTTCAACGGTTACGCCACTCCAGTTACCTATATATTCGTAAGAACCGGTTAACGCATTAAATAATGATGTTTTGCCTACATTAGGGTTTCCAAGAATACAGTAGCTTTGAGTCATTATAACTACTCCTCTAATGTTATGAGTCGTGCATCACGTTGTCGTAAACTTAAATGTTGACCATTTACTTCAACAACGCTAGGACCGTTGAGTAAACATTTCTGTTTGATGCTAATTTCACTTCCAATGTTTAAGCCTAATGCCCCTAAACGATACAACATATTTTTATTTGAAATCCCTATATGCTTCACTTTATATTTTTTATTTTTTACCCCATTGTTTACACTAATCATATTGTTCACACTCTCTAATTAATAATCATTATCATTATCATTTAACAACAGAATATGCCTTAAACTACTTTTTTACAATAACCAATTAACAGGATGTATGTCTTTTTTGTGAACAATACATTATTTTAAACGTTTATTCATATCGTTAATATTGATGAAAATATTAACGATATGAATAAACGTTCTTCTATCAATTGCAATAATTATTTCCTTTCCAAACTAAAAAGTCGTTGTAAAGTGGCTATAAGTCATCTCCCTCATTCACGCACATTACAACGACATGTTATATATAAATTAAAACATTTCAGAAACAACTTTTTGTTCTAAGAAATTAAGTAAGTAATCTGGACTTCCTGTTTTAGCATCTGTACCAGACATCTTGAATCCACCAAATGGATGATAACCCACTACTGCAGCTGTACAACCTCTATTCAAGTAAAGGTTACCTACATCAAATTCATTCACAGCCTTAATCCAATGTTCACGATGATTAGTAATTACAGCGCCTGTCAAACCATAGTCAGTATCATTAGCTACTTCAATAGCCTCATCAAAATCCTTGACCTTAATAAAGCCTACGACTGGTCCAAAAATTTCTTCTTGCATGATACGATCCGCAGATTGTAGTCCGGAGAAAATCGTTGGTTCAATGAAATAACCGGTAGAATCATCTGTTCCACCACCAGTCTCTAGTTTGCCTTCTTTTTTACCAATTTCAATATAATTTTTGATTTTATCAAATTGTTTTTGATTAATTACTGGCCCCATAAATGTGTTCTCTTCAGTATTACCTAAAGTTAATTTTTGAGTTAATTGAATTGCTTTTTCCAATATTTCATCATGTACGTCTTGATGGACTATGGCACGAGAACACGCAGAGCATTTTTGACCAGAGAAACCAAAAGCAGATGTAACAATTGCTTCAGCCGCTAAATCTGTATCTACATTATTATCTACAACTATCGCATCTTTGCCACCCATCTCTGCAATAACACGTTTTAAAAACTGTTGTCCTTCTTGCACTACAGCACTACGTTCATAAATACGTGTACCTGTAGCTCGGGATCCTGTAAATGTGACAAAATGTGTATCTTTATGGTCGACTAAATAATCTCCAATTTCTTTTGGATCACCAGGAACAAAATTTACAACACCTTGTGGTAAACCTGCTTCTTCTAATATTTCCATTAATTTATAAGCAGTCAAAACTGTATCCTCAGCAGGCTTTAATAATACAGTGTTACCTGCAACAACAGGGGCTAAGGTTGTACCAGCCATAATTGCAAATGGAAAATTCCATGGTGGAATTGTCACGCCTGTACCAATAGGTTTATAAAAATAGCGATTATGTTCACCTTCTCTGTCTAATACTGGCTTACCATCTGCAAGTTCCATCATTGATCTTGCATAATATTCTATAAAATCAATACCCTCAGCTGCATCTCCAACTGCTTCATCCCAAGGCTTGCCGGCTTCATAAACCATAATAGCGGAAATTTCCTCTTTTCGACGACGGATAATTGCGGCTACACGTAACAGTAATTCTGCACGGTCCTTATGCGACCACTTCTTCCATGATTGATACGCATGATTTGCTGATTCGAAAGCTTTTTCAATATCATCTTGCGTTGCTTTAGACACTTTCGCAATGAGCTGTGATGTATTCGCAGGATTCACTGAATTAAAAGTATCAGTTTTAGTAAGTTTTTCTCCGTTAATCACAAGTGGTATATCTTGTCCTAGTTGCGCTTTTACTTTCCTTAATTCTTCATTAAAACGCTCAACATTTGTCTGTACTGAAAAATCAATACCAGGTTCATTTTTGAAAGGTACTACCATTCTAATTACCCCCTATGAATTTATCATTTCTACCATCCTTTGTGCATAAAGGTATGACTTGTCATCTTCTTTTATTTTAAAGATTTTTCTTCGCCATAACCTTTGTATTATTTTACTATGTAAGCTTATATATTTGCAAACGCTTACATTTTAAAGTAAGTGACTTTTAGAACCGTATAACTCTCGCTTTCTATAAATAAATTTACAGTTTTAACATTATCTATGTTTAAATATCTCATTTAACTTATGCTTATCAAGAGAATTTTTTAAATTAATCGCTTCATTGACTTATTCTTACGTTATTATCATTGAACGTAAAAATTTATTCGATTATTGTATAGACGTCTAATAGAATCAAATCTATTAAAAATAATACTCTTTTCACCCATCTTCTCGTCATATTACATCTATAAAGTCGTTTAATTTCAACTAATTTTTTCTCAAAAATTTAGCACTACTTAGAATACTAAATATCAGCTCCAAGTAGCGCTATTAATTTTATTAAGATGTGATAAAATCGCCACCATTGACATGAATAACTTGACCAGTAATATAGGAACTATCTGCATGTGTTGCTAAGAAGACATAAGATGGTGCAAGTTCTGCTGGTTGTCCACGACGACCCATCGGCGTTTCGTCACCTTGATGTTCTACTTTTTCTTCATCAAATGTCGCAGGAATTAAAGGTGAATAGATTGGGCCGGGCGCAACGGCGTTAACGCGAATTCCCTTTTCCATTAAAGTAGTAGCAAGAGAACGGGTAAACGATACTATGGCACCTTTTGTAGCTGAATAATCAATGAGATGCCCCGATCCTCTATATGCTGTGACACTTGTAGTGTTTATAATTGTATCTCCTTCAGATAGGTAAGGTACTGCTGCCTGGGATAAAAACATCATACCAAAAATATTCGTCATAAAAGTTTCTTTCACTTGTTGTGGAGTGATATCTTCAAAATGATCGCGTGGAAATTGCACGCCCCCATTATTTACTAATATATTTAAACTACCGAAGTCATTTATGACATCTTTGATTAACTTTTGAGATTGCTTTTCATCTTTTAAGTCATGAGCATAAGCTTTAGCTTTTACACCCATTTCTTGAAGTCGATTAACTGTGTCTTCGGCATCTTGATGTTCGTCATAATAACCAATAGCAACATTTGCCCCTTCTTTAGCATATAGTATTGCTATCGCACGTCCAATACCTGAATCTCCTCCTGTTATTAGAGCAACTTTATTCTCTAACTTTCCTGCTGCTTTATATTCTTCTAATTCTGCAATGGGTTTAGGTTCCATATCCGCTTCAATACCTGGTTGTCTATTTTGAGTATATCCTTTGATTTTGTTGTGAAATTTTAATAAATTCACTTTTCATTACCTCACTTTATGTTTTACATTTAAATTCCCATAAAGTTTTATCATCAAACACGTACAGTAATTATATTAGAAAATCTAATATGCTATTGTTTAATCAAACTAAGGGATGAGTCAATATCCATTCTATAGACGCATGTTTATCATCATAAAAAAATGTACACTCATATATAATTCAATAAAGGAGTTGTATCCTATGAGAAAAATACTTAAGGGTATTATATTATCATTAATAATCATCGGCTTAATCAAAACGTTCAATGAATATGATATTATACATTGTGCAAATCATTATTTCGAACAAATCAAAAGTGGAAAAATAATTGAAGATATCAAAATCGATCATTTCAATAATTATCATAATATTAATTTTGAAGATCTAAATCCTTCTGACTTTTTTTAACATTTATGTCATGCTAATTGAGAAAAAGATAAAAACATGATGTTATGCAATGTTTCCTGTTAATAAATTAAAACGATGTATTTTGTTATTTTATCCATTAATTATTTATACCTATATAGATTTATTGATTAATCTTTCTTAAAGGTAACACATAATACTATCCCATAATATATAAGCTAAGTAGTTGACTTGTATACCTATAGGGGGTACATTAGATGTGAAATGGAGGCATTTAGATGGCGAATACAACGTTGACTTTGGATATTATTGGTATGACATGTGCTGCGTGCTCAAATCGTATTGAAAAGAAATTGAATCGTATGAATCATGTTCAAGCTAAAGTGAATCTGACTACTGAAAAAGCAACTATCGACTATGAGTCTGACGATTATCATCTCGAAGATTTTGTAGAGCAAATTCAAAGTCTCGGCTATGATGTTGCAGTTGAGCAAGTAGAATTAAATATAAATGGTATGACATGTGCTGCATGTTCTAATCGTATAGAAAAGGTTCTAAATCAAACGCAAGGTGTACAACAGGCAACAGTAAACTTAACTACCGAACAAGCACTCATCAAATATTACCCTAGTGCTACGAACACGGAAGCATTAATTAAGCGTATTCAAAATATTGGATACGATGCTGAAACTAAAACTTCATCAAAAGCGCAATCAAATCGTAAAAAACAAGAGTTAAAACATAAACGCAATAAATTAATCATTTCAGCTATTTTATCGTTGCCACTATTATTAGTAATGGTGGTGCATATCTCACCAATTTCCATTCCATCCATTTTGGTCAATCCTTGGGTACAATTAATTCTTTCAACACCTGTCCAATTTATTATTGGGTGGCAATTTTACGTTGGCGCGTATAAAAATTTGCGAAATGGTTCAGCTAACATGGATGTATTGGTTGCTGTTGGTACCAGTGCCGCATATTTTTATAGCATTTATGAAATGATGATGTGGCTCACACATCAAACACATCACCCGCATTTATATTTTGAAACAAGTGCTATTTTAATTACGTTAATTCTTCTTGGTAAATATTTAGAAGCACGTGCCAAATCACAGACTACCAATGCATTAAGCGAATTGTTAAATTTACAAGCGAAAGAAGCACGAGTAATTAAAGAAAATAAAGAAATTATGCTTCCACTTGATAAAGTTAAAGTCGGAGATACTTTACTAATAAAACCCGGCGAAAAGATACCTGTAGATGGCAAAGTCACTAAAGGTGATACTTCTATTGACGAATCCATGCTAACTGGTGAGTCTATACCTGTTGAAAAAAGTAGTGGCGATTCAGTGATTGGTTCTACCATGAATAAAAATGGTTCAATCATGATTGAAGCAACTCAAGTAGGTGGTGATACTGCATTATCACATATAATTAAAGTGGTTGAGGATGCTCAAAGTTCTAAAGCACCGATTCAACGCTTAGCTGATATTATTTCTGGATATTTTGTTCCGATTGTAGTTAGCATTGCGGTTATTACTTTTATCATATGGATTATATTCGTTCACCCCGGGCAATTTGAACCTGCACTTGTTTCAGCAATATCTGTTTTAGTTATTGCTTGTCCCTGTGCACTTGGTTTAGCAACGCCTACATCTATTATGGTAGGTACAGGACGTGCTGCAGAAAATGGCATATTATTCAAAGGAGGCCAATTTGTAGAACGTGCACATTATGTTGATACAATCGTGCTAGATAAAACAGGCACAATTACTAATGGTCAACCTGTAGTAACTGATTATGTTGGTGACAATGATACATTACAACTTTTAGCAAGTGCTGAAAATGCTTCAGAACATCCTCTTGCTGATGCTATTGTTACTTATGCTAAAGATAAAGGTCTTAATTTACTTGATAATGACACTTTTAAATCAATTCCGGGACATGGTATTAAAGCTACGATTCATCAACAACAAATCCTTGTGGGCAATCGAAAATTAATGAACGATTACAATATATCTATTAGTAATAAATTAAATGACCAATTAAATCACTATGAACATTTAGGTCAAACGGCAATGATGATTGCCGTGGATAATCAAATTAATGGAATCATTGCTGTTGCTGATACAGTAAAAAATGATGCTAAACAAGCGATAAAAGAACTAAGAAATATGAATATCGACGTGGTTATGCTGACTGGTGATAACAATCGAACAGCTCAAACCATCGCCAAACAAGTTGGCATTGAACATGTAATTGCAGAAGTGTTGCCCGAAGAAAAGGCACATCAAATCTCTTTATTACAAGACAAAGGTAAACAGGTTGCCATGGTCGGTGATGGAATTAATGATGCGCCTGCACTTGTAAAAGCCGATATTGGAATGGCTATAGGCACTGGAGCTGAGGTAGCGATTGAAGCTGCAGATATTACGATTCTTGGTGGTGACTTGCTATTAGTTCCAAAAGCTATCAAAGCAAGTAAAGCTACGATTAAAAATATTCGACAAAATTTATTTTGGGCATTTGGATATAACGTAGCTGGCATCCCAATAGCTGCTTGTGGTTTATTAGCACCTTGGATTGCCGGTGCTGCTATGGCATTAAGTTCTGTTAGCGTAGTTATGAATGCATTAAGACTGAAAAAAATGAAACTATAGCATATATAAGATGATGATAAATATCTTACAAAATGATTTACTTTCTAAACAATCTATACATAAAGCTTTAAAAATTTACATTTAAGCTTTATGATAATATGTAATATGCGGAGTAAAAAGGAGTGATAATTATGACACAAAAAATCATAAAAGTTGAAGGAATGAGTTGCGAACATTGTAGAAACGCCGTAGAATCGGCACTAGCTAAACTAAATGGCGTATCAAGTGCTGAAGTAAATTTAGATGAAAATCATGTACGCGTTGAGTATAATGATTCAAAAGTTACATTTGAAAATATGAAAGAAGCAATTGAAGAACAAGGTTATGATGTTAAATAATTGCTAACGTTAAAAAGCATAAAGGGAATGCTTCTCATTACCCTTTATGCTTTTTAATTTACTCTTAACTCCGTCGTGCCAGTATTTAATACTTCCATTGTTGCATCTAAAGCATCAAAAATAAGATGTTTGATTGCCTCTTCAGTATAAAATGCTATATGCGGTGTAACAATAATATCTTCTCTAGTAATTAATTCTTCTAAAAGTGGGTCATTCAAACCTTCTTCACTTCTATCTGTCGTATATACTCCAATTTCATATTCATAAGTATCAAGTGCTGCACCTTTAATTTGACCTTGCTCTATTGCAGATAACAAAGCCTTGGTATCTACTAAGGATCCTCTAGCACAATTTACAAACACAGCACCCTTTTTAAACATTTGAAACATGTTTTCATTAAACAGGTAATTGTTATATTGTGTTGACGGCATATGTATTGTGACAATATCTGCCTCTTTAATTGCCTCATTTATACTTTGTTTATAGGTAACGTAAGGTTTCACATGTTCACTTGGAAAAGGATCATACGCTACAACGTCACATAGATATCCTTCTGAGAATATTTGTGCAACAATGCCACCAATATGTCCCGTGCCAATAACCGCTACCTTTAAATCTTTGATTGATTGAGATAAAATTGATGCTTCCCACCTAAAATCGTGCAATCTCATTTTTCTTTGAATATGATTAAAGTGACGTACAATATTGATGGCTTGAGTCACGGTAAACTCAGCAATGCTTCGAGGTGAATAGGAAGGCACATTAGATATAATAAGACCATATTTAGATGCTAACTCTAAATTATAACCATCAAATCCAGCACTTCGTTGAGCGATCTGCCGAATTCCAAGTTGATTTAATTTATTATAAATTGTTTCTGATAATGGTAATGTTTGAGACAATGATAGTCCATCAAATCCTTCAATAGATTGGACATTGTCTTCAGTTAACTGTTCTTTCTACATATCCACTTCCACTTCATGTTGTTGTGACCACATTTCAATATAATGTTCATCTTCTTCTCTGACACCCATTAATTTAATTTTAGTCATTTTATAACTCCTTTATCTTTCATACAAATACCGTAATTGTGTTAAGCGATTCGCCGCTTCTTCTAATTGTTTATCATCGAGCGCCAATGAAACCCTCACATATTGATTACCATTTTCACCAAATGGTTTACCAGGTGCAACTAAAATTGACTTTTCTTTTAATAACAACTGTTCGAATGCTTCACTATCATAACCCGGGGGTGTATGTAACCAAATGTAAATACCTCCCTTAGAGTGAACAAACGGTAAATGTGCATGTTTTAGTTGTGATTCAAAATTATCACGTCTACGTCTAAATATTTCATTTTGCTTTTCTAAAAACTTATCATAATGATTGAGTGCATACGTAGCAGCATCTTGAAGTGCTCCAAACATACCTGCATTTGTATGAGTTTGATACTTCTTTAACGCTTGAATCATTTTTTTATTACCAACAGCAAACCCAACACGAAAGCCTGACATATTATAACCTTTAGATAAAGAGAATATCTCGATAGCAACATCTTTTGCATTTTTAGAAGCTAATATGCTTGGATTTTTGGCGTCAAATCCAAAAGCACTATATGCAAAGTCATGAACTATCTTTGTTTGAGTACCTTTAAAACGATGAATCGCTTCATCAAAATCATCTTGTGTCGCTGTCGAACCGGTAGGATTATTGGGATATGTTAAATAAATTAGCTTAGTCTTCTCAAGAACTTTAGCACTTATAGTATTCCAATTCGGCAAATAATTTGGTGGCGACAATTTTAAAGGGAGTGGCTTAGCATCAGCTAACATGACCCCCGCTAAATAATCTGTATATCCCGGATCAGGTAAAAGTACAATTTCACCAGGATTAACAACACAAGTAGGTAATGCAACAAGACCATTTTTAGTCCCATATAAAATACAAACTTCATCTTCTTTGTCTAATTCAACATCGTAATGTCTTTGGTAGAAGTTAACAATAGCTTGTTTAAAGGCATCTTTGCCGTGAAATGGACCATACTTTTGATTTTCTGGAATACATAGCGCCTCTGAAAAATGATTGATAATACCCTTTGGCGTTTCTCCATCTGGAATTCCAACTGCCATATTTATAAGTGGTAAAGGACCATGTTCAACTATACGGCCCATTGTTTTGCCAAAGTAGCTATCAGGAATTGAAGCTAGCCTTTCTGACATTTCCATGCTATGCCTCCTCATTAAAATAATTTAATTAGTAAGTACTTTATATTATAACAATAGTTAGAATTTTCTGAAATAAGAAAACAGCATTATATCTCATAAACTATTGAAGCAGCCTGAAAAAGCACTAGTGAACCATATCAAAAAATGTATCGGTCGTCCAAACAGCATAATATTGCGTTCCATTTTTTAGAAATTCTAACATTTGATACACAGCAATTACAAAACTTATTGATACTAAACTTATTAGAAATAAAAAAAGCATTAAACAACATCATACAATGTTAGTTTAATGCTTTAAATATCAGTATATTATTAATCACATATGATTAGTGAATATAGTTATATGAAGCAGCTTGGCTCGCAGAGATTGTACGTGAAGTGACAACACCTGCACCGTGACCGTAGTTCATTTCTGAAAC
>NODE_10_length_31475_cov_1.322700
TGCCCTTCCCATCTAAATTTTACTAAATAATTTTACTGTTTCTTTACAGTTTCATTCTATATAACTCCACATCACACAATTATAGCATAATAAATTGCATTTTATTGTAATTTTTATAATTTATAAAAGTCTTTATTGCCGACAATCTCATTATGTGTTATCTTATTAAAGTATATAAGTAGTAGTGTGTATTTATATTTATTAAAGGAGGTACTTTCATGGGTAAACAATGTTTCGTAACAGGTCGTAAAGCTTCGACTGGTAATCATCGTTCACACGCTTTAAATGCGAATAAACGCAGATGGAACGCTAACCTTCAAAAAGTTAGAATCCTTGTAGACGGCAAACCTAAGAAAGTTTGGGTTTCTGCACGTGCTTTAAAATCTGGTAAAGTTACTAGAGTTTAATAAATATAATGCACATAATAAAAATATCCTTATGTGGAGGATAAATTTTAAGACCTTAAAGGTGAGCCCTTTAAGGTCTTTTTTTAGTCACGACTACGTATTTTTAAAATTGATCCTTGTTCAACTCGAATGATTGCTTCATTATCCATTACCTCATTTGAAATTGTGAGTGTAGAGCCTAAATTTAAGTGTTCTTGATTTAAATTATATTTGAACCCCTGTAAAGTTAATATAGCTTTATCGTTGAGAGGGATAAACGATATATATGGATAATTACTATCTCTGTTGATTACATACTTACCTTCACCTAATAATTGAATATGATTTTGTTGATCAATGACTTTTATTTTTATAGACTGATGTAAGTATTGAGGTTTTTGTAAAATTTGAAGCACACCCATAAAGTGATCTAACCGACCGCCTGTTGCACCATAAATAGTAATTTCTGTGTATCCTCTTTCAACTGCTTGAGCTACTCCTAAAGCTAAATCAGTATCATCTTTTTCAGCTTCAACCGGTTCGATATGAAGATTTTGCATCAACATCAAACGTTCTTCGTCATTCACTGAGTCAAAATCACCTACAGAAAATATAGGTTGAATACCTTGTTTTACGAGTATAAGCGCACCTCTATCAATACCTGCCCAATTAGAATCTTTTTCTTTTTCGAAAATATGATTAGGTAACAAACGCTGAGAACATAATAAATTAATCTTCACATTATCATTCCTTTAATAAAGATGTTACTTTTGCATAATCCTCTTGTTTAAAGAAGTATGAACCAGTGACTAACATTGTAGCACCCTGTTCTACACATCGTTTACTCGTTTGATCGTTAATTCCTCCATCTACCTCAATATCAAAAGTTAAATGATTTTCATGTTTGAGTTGATTTAATTGCTCAATCTTAGTCACGCATTGTTCTATGAATGTTTGTCCGCCAAAACCAGGATTTACAGTCATTACTAAAACATAATCAACAATACTCAATATAGGTAAAATTGTTTCTACAGATGTTCCGGGATTGATGACGACACCTGCTTTTTTCCCTAATTGTTTAATTTGTTCAATTGCCCTATGTATATGTGTTGTCGCCTCAACATGGACTGAAATCATATCAGCACCATGTTCAGCAAAAAGATTAATATAATTTTCAGGTTGTTCAATCATTAAATGAACATCTATTGGCAAATGAGATTGTTGTCTAACAGCATCCAATATTGGAATACCAATTGAAATATTAGGGACAAATTTACCGTCCATCACATCAAAGTGTAATCCGTCTACCTTGGCTGCTTCTAACAATTGAAGTTCTTCTTTTAAATTTAAAAAATCTATAGATAAAAGTGATGGTAAAATTTTAACCATTTAGTATCGAACCTTTCTATTGGAAATTTCATTATATAATTGCTGATAATGATCATATCTAAATTGTGGAATTTCTCCTTTTTCAACGAGTGTCTTAACATGACACTGTGGTTCTTTTATATGATTACAATTACGAAACTTACATTGCTCTCCTGCTTCATGAATATCTATAAAAAAATCTTTTAGTTGCTCTTTTTCAATATGATTAAAATCTAACGCGCTAAACCCCGGTGTATCAGCGATGTAACCACCTTTTCTATCGTATAATTCGACATGTCTTGTAGTGTGTTTACCCCTATTCAATGACTTAGAAATATCATTAGTTTCTAATTTCAACTGAGGCTGATAACTATTTAAAAAAGTAGATTTCCCCACTCCAGATTGGCCACTTAATACTATTAAACCGTCAGACCATTCATCAACAGTAGCAGTATAATTACTATCTTTTCCAATAAACTGCGTAGCATATCCTATTTTTTGATATAGTTTTATTGTATCTTTGATTTTTAGAATTTCTTGTTCAGAAGCTATATCATGTTTAGTGATTAAAATTCTAGGTTTGAGATGATAAGAATGAGCAATCACTAAATAGCGATCTAATAATTGTGTTGAAAATTCAGGCTCGACTGCACTCATTACTATCACTAACTCGTCAATATTACTTACTGGTGGTCGTTTTAGTTCATTATTTCGGTCATGTACATGATGAATATAGCCCTCTTTCGTATTTTGAACTTCAAAATCTACGATATCGCCCACCACAGGTGAAAACTTCTTTTTTCTGAATAAACCACGTGGTTTGGTATCAAATCTCTCACCTTCTACATCTACTTGATACACACCACTGATTAGTTTAACGATTCGACCAGTCTTCAAAAAGACACCTCTCATTTATGTTTTATTATTCATATTATATCAAAATACTAGTACTTATAATATAACAACTCAATTCAAGCTCATTATTTACTTACTAGTATATTGTTTTCAATAAATTTTTAAAGACAAATTGTCTCACATTAATAAAACGAGCCTGCAACATATGTATTCATATGTACAGACTCTTCATCTTTTTTAAGAATTTTTTCATTTTAATTAGATAATCATTCAAAATTATCTCTATTATAATCATCATTGAAAAGTTACACTACAAATTTATTATCTACTTCCCATTAGTTGTTACTCATTTAGCCATCATAGCTCACATCTTTATCAGCTACAATTTTATTATCAACTCTTATGGTGTAGCCAGCGTCACTTCCTTTTTTAATTTTTAAAGGAATATTAATTGTCTTATCACTTTTAATATTAAACGTTTGAACTGCTGAATCACCTTTGTTATCAATATCACGAATAAATACTTCTACTTTTTGACTTTTATTTTTTTTACCGGTATACGGTACTTTAACAGTCTCATTTTTAGTCGTTGTATCCTTGTCCTCATCATCATCTTCATCAGACTTTTCTCCTTTAGAAACTACTAATAGTATAGTAGAACCTTCATCAACAGTTTTATCCTTTGGAGATTGAGAAATGACATTACCTTTTTCGACATCATCGTTGTTTTCTTTTGTCACTTGAACTTTAAATCCTTTATCTTCAAGTTCTTTTTTTGCTGACTCGTATGACTTATTTTCATAATTGTTGACATATACTTGTCGAACACCTAATGATTCATAAATTGTAATATGATGATTATTAACGGAAACTTCACTATTAGCTACAACACTTTGTTCAGAAATTAATCCTTTTTCATATGTTTGACTATAAGCTTGCTCAACGTGAATATCTTTAAATCCGATAGCCTTTAATTTTTTTAGCGCATCATTTTTCGACATACCTAAAACATTTGGCATCTTAACCTTCTCTGGTCCTTTGGATAGAACGATATCAATTCTATCCCCTTGTTCGACGCGTTCTCCACTATCTGGATTTGTTTTAATAATTTGGTTTTCAGGATATTTATCACTATAATTTCTTGATATGTCACCTACTTTTAGATGATGACTATCTAATACCTTTTCAGCTTGTTTTTCAGTTTTCCCTTTAAGATCAGGCATTTCTTCATATTTATTTCCAAAAACAGCCATAGCTACAAAAGAAAATAAACCAATTAATAATATTACAAAAATGATTGATAAAATTGCAATTTTCATTTTAGAACGTTTTTTGTCGCTTTTTTGATAATAACGTGGTTCAGACGATTGAAATTCTTGTTGTTTTATTGAATCATTAACAATAGGTATTTGCATGGTTTTATTAAGGTCATTTTGATTTTGTTCATCATAGATTTTATGATTCAAATCATCTTTAGTGAGTGGTACAGTTTTAGTTTTATCTAGTTCGTATTTTTCTTCATTCAAACGATTCTCATGTAACGCACTTGTTAAATCGTCACACATTTCTTGAACAGTATGATAGCGATGATATTTATCTTTCTCTGTTGCACGTAAAACGACATTACTCAATGATTGAGGTACATCATCTCTTTTATCCGTTGTAATATTTGGGATGCTATCTTGAATATGCTTTATAGCAATACTCACTGCAGTCTCTCCATTGAATGGTGGCTCTCCAACTAACATCTCATATAATACAATACCAATTGAATATATGTCAGTACTTTCATCAGTAGCTTCGCCTTTAGCCTGTTCAGGTGATAAATATTGAACGGTTCCTAGAACATGATTCGTTTGAGTCAGCGACGTTTCACTCAATGCTTTAGCAATACCAAAATCAAAAATTTGTAATTTTTTATTCTTATCAATTAATATATTCTGTGGTTTAATATCTCGATGAACAATTCTCATGTCATGCGCATGTTTGATTCCACTCAAAATTTGTTCTGTAAACTGAATAGCAGTTTCTACACTAAGTGGACCATGACTGTGTATATATTCCGCTAAAGTAGGACCTTCTATGTATTCCATAACAATATAAAAACAATCATCTTCCTCATCTACATCAATCATACTGACTATATTCTCATGAGAAAGTTGAGAAGAATTATGTACTTCTCTTTCAAAACGTTTAAATGTCTCTTCTTTTTCACTTGGAGGAATCGAAATCGCTTTAATAGCAACTTTTCTGTTAAGTATTGAATCTTCAGCTAAGTAGACAATACTCATCCCACCACCACCGAGTTTATCGGTTATAGTATAGCGTTCATTTATGACTTTACCTATCATACTTTATCACCTTCTAACTTTAAAAGGATAAAGCTGACATTATCTTTTGAATCATGAGCAAGCGCTAAGTCCAATAACTCATTACCATGTACGTCTAATGAACTATTTGAACTTAGTAATTCTTGGATTTCATAATCTCTGACATAATCAGTAAGTCCGTCAGAGTTCAAAAGAAGATAATCATAAAAATGAGTTCTCTTGATAAACAAATCTGGAGAAACACGTTTATCTGTTCCCATGACTTTAGTAATAATATTACGTTGTGGATGATGAAATGCTTCATCTTTAGTAATTTGCCCCGTCATTACTAAGTGATTAACAAATGAATGGTCGCTCGTAATTTGATCCATCTGTCTCTGATTAATTACATAAGCGCGCGAATCTCCTACATTTGCTACAACAACTTGTTTATCATAAATGATGGCACAAACGAGCGTTGTACCCATACCTCTGTACTCTTCATTTTCTTGAGCATAGTTGTACAGCTGAAAATTGATTTCTTTAATGTTCGAACGCAACCACGATTCAGCACGATTTATTTCAATTAGATTTTCTTCTTCAAAACGCTTTTGAAGTTCATAAGTGACAAACTGACTAGCTATTTCTCCAGCTTGATGTCCACCCATGCCATCGCATAATACTAGCATTTGTTGCTGTGTTTGATTGTAAAATATACCGCCAGCGTCCTCGTTTTTCTCACGATGTTGCCCAGTATCAGTGAAAAATTGTGCGTTTAACATATGTCTTTACCTCGTTTCTACTTGTCGTTCCTTCGCTCTTAATTGTCCACATGCAGCATCAATATCTGACCCTTGCTCACGTCTAATTGTAGCATTAATTCCTAATCTCTTTAATTCCTTCTCGAATTTAAAAATATCATCTTTTGGTGTCTTTACATAATTTCTTTCAGGGACATGGTTAACTGGTATTAAATTAACGTGGCAATTGAGATCCTTAATTAAATGTGCCAAATCCCTCGCATGTTCAAGTTGGTCATTAACACCACCAAATAATCCATATTCAAAAGTAACACGGCGATTTGTCTTTTCTTGATAATAACGAATAGCTTCCATTAACTTATCAACATTATAAGCACGATTGATAGGCATTAATCTTGATCTTATTTCGTCTTTAGCGCCATGAAGACTCACAGCAAAATTTATTTGTATATCTTCTTCGGCAAAATCATAAATTCTTGGAATAATTCCTGATGTAGATACAGTAATATGACGTGCACCAATATTTAAACTGTTATCATCATTAACAATTCTTAAGAAATCCATCATTTCATCGTAATTCTCGAAAGGTTCACCTATGCCCATAATGACAATTTGTGATACACGCTCATTCGTTTCGTCTAGTGCCTTTTGTACAGTTAATACTTGGGAGACAATCTCTCCTGCTTCTAAATTACGCTTTAATCCGCCCAAAGTAGAAGCACAAAACGTACAACCAATTCTACATCCTACTTGTGTTGTAACACAGACAGAATTTCCATATTCATGTCTCATTAAAACAGTTTCAATAGTATAACCATCTTGTAATTCAAATAAAAACTTGATTGTTCCATCTTTGCTTTCTTGTTTAACAACAGTGGTCAATGTCGTCATTGCAAAATGATCTTTAAGAATTTGACGTAACTCTTTAGACAGGTTAGTCATTTCATCAATAGTATTTACACGCTTTTGGTATAACCATTCAAAAATTTGTTTTGCTCTAAATTTTTGTTGTCCATGATCAATAAGCCATTGTTGCATCTCGTCATACCTTAAGGAGTAGATTGATTGTTTTTCGAAATTAGGCAAGAATTTGTTTTTCTTCTTTTTTTCTGCAGTTATCATTTCTAACTTTCCTTTCTTTTTATCTTGCTAATAAAGAATCCATCAGAATTAAAATCTTGTGGAAGTATCTGTAACGTTTTAACTTGTTCACCAGTTACTGGATTTTGGATTGGTTCAAATTCAAAATCTTTATGTCTCTTTAAAAAAGTATAGATGACATTTTCGTTTTCCATTTGTTCTATTGTACATGTTGAATACACTATTGTACCACCAGGTTTAATATTATCTTTAACATTTTCTAAAATTTGTAATTGTAATTCTACTAAAGACTTAATACTATTTTGTGATTGACTATATTTAATTTCAGGTTTGTGTCTAAGAACACCTAAACCACTACACGGTGCATCAACAAGAATCTTATCATACATTTTATCGTATACTTCTGTGGCATCATGTTGAAAAGCCTTGATATTATTCAATTTCAATTTTTTAATATTTTGTTTAATAAGATTTATTTTATGTTCATGAATATCTGTTGCATCGACGTGACCTTCTGGTGACAGAATTTCTGCCATATGACAAGCTTTACCACCAGGTGCGCTACACGCATCTAAAACTTTATCATCACGCCCTAGGTTCATTACATAAGCTACCATCATTGAACTTTTATCTTGAATAGAGATATAACCTTCTTTAAAAGCGTTTGAATTAACCACAGGCAAGCCTGATATATGAAGACAAAATGGTAACATATCGTCTTTTTTAACATGGTAACCTTCCTGTTCTAACTTAGAGATAATTGAATCAATAGAACCACGAGATATATTGGCACGCACGGTTGTAGCTACAGGCTCTAAAAAAGATTGTGCAATGTTTTCAGTTTTTTCTATTCCAAAATGCGTCACCCAATGATCAACAATCCATTTGGGAAGACTGTATTGAATTGCAATTCTTTTTTTAGTATCATCTATATCTTCAAAGCTTGGTAATTCAGTGCGCATTACTGTTCGTAATATACCATTGACTATATTCCCTGTGTGATAGCCACCGCGTTTCTTTGCTATATCTACCGCTTCATGAATAATAGCATGGTTAGGTATTTTATCTAAATATAAATATTGATATAAACTCATCCACAGTAATTGTCGTACCCATGATTTGATTTTAGTTTTGATAAAAGGCTTAAGTAGATAATCTAATGTGTATTTTCTTTTTAGTGTTCCATATACTAATTCTGTGAACAAATTTTTATCTACTGTATTAATGTTATTTGTAGATAGAACCTCATTAATTTTTAAATTACTATAAGCACCTTTATTTAAGACGTCATTGATTGTTTCTAATGCATATGTTCGCACTGATTTCATCATAATAGAACTTTCCCAACTAACGACTCTTGTACACCACTTAAATAATCAGTAACTTTCATGCGTTTTTTTCCTGCAGGTTGAATCTCAGTAAGTGCGATCGCATCATCAGAACCAGTAGCTATGATGAGTTCATGCTTAGTAGCTTCAATAATTGTTCCTGGATTACCTTTTTTCCCTTTCACAATGAAAGCGCTAAATAATTTGAGATTCTTTTCGTTCATAGTTGTATAAGCTACTGGCCAAGGAGATAGTCCTCTAATATGGTTATGAATTGCTTGTGCACTCATATTCCAATCAATTCTCTCGTCTTCACGACGAATATTAGATGCAAATGTTGCAAGTGCATCATCTTGGGGGATGCTGTCATTGGTATTATCAATGATACTAGGAAGTGTCTTCTTTAATAATTCGGCACCTAAAAAGCTTAATTTATCATGCATTGTACCAACATTATCTTCTTCTTCAATACGAATTGATTGTTGCGAGATGATATTACCTGCATCAAGTTTTTTAACCATATACATAATCGTGATTCCAGTTTCTTCCTCACCATCAATGATAGCCTGATGTATAGGTGCTCCTCCTCTATACTTAGGTAACAATGATGCATGGACGTTAATAGCTCCTAATTTAGGTGCATTGAGTAAGGACTCTGGTAATAGTTGACCGAACGCAGCCGTTACTATTAAATCTGATTCTAAAGAAAGTAACACGTCTAATTCTTGAGAATCTTTAAGTTTTTCAGGCTGGTATACCGGTATTTGATGCTTTGTAGCTACTCTTTTTACTGGTGGTGGTGTCATCACTTTCTTACGTCCTACTGGTCTATCAGGTTGTGTCACTACAGCGATAACTTCATGCTCAGCAATTAACATCTCTAAAACTTTCGTTGAAAAATCAGGTGTTCCCATAAAAATGATTTTACTCATTGTCAAAATACGCCTCCACTTCAGTTTCATTTAATATATGATGTGCTCTTTTGGTAAATTGAATTCCATTAAGATGATCAATCATATGTAAAATCATGCGTGCGATATCATCATATGCAGTTAATTCAACTGCATTTCCATTGATATCATAGCTTTGTACAGTGATCATTTTGCTACGTTTAACTTCTCCATATATATGAGGTAAACTGATTGAGCCTTCTAAGTCAGAAACAGTCTCTTGAGATTGACTTTTAACGACAGGATTAATAAGTTGTAATAACCCTTCTTGTTCCATATCGATGAGTGCAACACTTTGATCTACTCCAATTTGAGGTGCACTAATTGCAGCGGCTTCCTCATGATATAATGTATCTTCCAAATCTTCCAATAACACTTTTAGTTTTTGATCATACGTGCTTACAGGTTGAATCGTTTTATTCAAAATAGGATGTGTTGATTTTACTAATTTCTTTACAGTCATCACTTAGGCTCCTCATTAAAATTCATCATATCATTATAACTTACTTAGTATGAAATTGCGACCTTTCAAAGTAAGCTTATATCTTTATCTCCTCTTCGTTCACCTCATACTTTAGAATGAAATATCAAAGTTATAAAGTAAAACAATTGCTTAATTTTGATTAAATTATAAAATAAGAAATGTAAGATATATAAAGCATTATGCTAAAGGAGTTGATATAAATGGAAGTTAATAAAGTCATTTATATTTTATTAGCAGTCTTTCTTGGTAGTTTTGGCATCCATAAATTTTATGCTGGCAAACCAATTCAAGGATTATTGCATATTCTATTTTGTTGGACTGCTATCCCGCATGTGTTAGCAATTATTAGTGCAGTTTTAACATTATTCAAACCTGCCGATGCTAACGGGAATGTCAGAATGTAAATCAATTGAATATCCATATGGCGCACTTAGTTTGATTTATAAGAACAGCCTCAAAAAACATCTAAAGTGATGGATTTTGAGGCTTTTTGATGTTTGACACTTCATTCACATCATCATTTGTGGATTAATATCAATTTTTAATGATAGTTTATCCTTTACATATTGATCATGATAATAATCATCTAAATATTGTAACGCTTGATGTAATTGAGGCTCACTCTTATATTTTACTAGTATTTGAAAACGATATTCATTGTTAATTCTTGCTAGTGCTGCTGGTGAAGGACCTAGCACGAATGCTTTTTCACTTAAGTGCTGTACTAAAATTTGATGAATATGCTTAGAAGCCACCATGACCTTTTTTATATCTGTATGTGAAATGGTAAAGTTAATCAAGAAATAGTAAGGTGGATATTTTCCTAATTTTCGATAATTCATTTCTTTTTGATAAAAAGAGAGATAATCGTTTAATTTCACATCCTTTATTGAATAATGATCAGGATTGTACGTTTGTATGATAACTTGGCCTTCTTTTTCATGACGACCTGCGCGTCCAGATACCTGAGTTAAAAGTTGGTATGTTCGTTCACTGGCACGAAAGTCAGGTAAATTTAACATAGTGTCAGCATTGAGCACACCAACTAGAGTAATGTTAGGATAATCCAAACCTTTAGCAATCATTTGCGTACCTAATAAGATATCTCCTTTTCCTGCTTCAAAGTCATTTAACAATTTCTCATGTGCACCTTTTCTTGAAGTTGTATCAACATCCATCCTTATAATACGAGCTTGAGGGAATTCTTGTTGTAATAATTCTTCTACACGTTGCGTTCCAGTTCCGACTTGTCTGATATGATCACTTTCACAATTTGGACATCGAGAAGGTGGATTTTCTTGATAACCACAGTAATGACATTTTAATTGATCGGTTGTTTTATGATATGTTAACGAAATATCACAATGGGGGCATTGGGGAACGTATCCACAATCTCTGCATAACATAAATGAAGCATATCCCCTTCTATTTAAGAATAGTACTATTTGTTCTTTTTTATCCAACCGTTCTTGTATCTCTTGTCTTAGTGCTATAGAAAACATGGAACGGTTACCCTCACTCAATTCTTCTCTCATATCTATAATATCAATATGCGGTAACGCTTGTTGATTGACTCTATGTGGCAATGACAACAATTCATAAACATTTTTTTCTGCTCTAGCATATGATTCAAGGCTAGGTGTTGCGCTACCTAAAACGACAGGACAATGATGAAATTGACTTCTCCATTGTGCAATATCACGCGCATGATATCTGGGATAATCTTCTTGTTTATATGTAGATTCATGTTCTTCATCAATAATAATGATGCCTAAATTTTTAAACGGTGCGAAAATACTTGAACGAGCACCTACACTCACTCGAGCTCGACCGTCTCTAATTTTTTGCCACTCATCATAACGTTCACCTTTTGAAAGTCCGGAATGTAATACCGCTACATCATCTCCAAATCGACGTTTAAATCTTAGCACCATCTGAGGTGTTAAGGCGATTTCCGGCACTAACATCATGGCTTCTTTACCTTTATTAAGAACTTCCTCTATTGTTTGAAGATAGACTTCGGTTTTACCTGAACCTGTGACTCCGTGTAATAAAAATGTTCTTTCTTTTTCATCATGAATATAATGTTTAATAGCTTCAAATGCATCTTGCTGTTCTTTAGTTAATATCCTCTTTTGTTCTTGTTCAAATATACGATTTGCATAAGGATCTCTAAAAACCTCGGCGGTATATTTTTCAATATAACCTTTTTTGATTAAAGAATCTAAACTCGAGTGAGAGAAACCCATATCATTGATTTCTTTTAAAAACACTGTTCGATGAGACTCTTCTAATAAAAATGCATACAAATCATATTGTTTTGTATATTTCTCGAGTTTTGCAAGTACTTCATCACCATTCAACGTATTAACTACGCCAACAGCTTTTTGAGTTTTCTTTTTTGTGTTTTGAGAAAGTATCGTGATCTCTTCAATCAATCCTTGATTTAACAAAGTCAACATTTCTTCTAAATCATTGTTTTGCTGAGCTTCTTTATATAAGTAATAACCGTCATTGTTAAATAGCGCTCTGGTTTTTGAAGATATATTTTTTGTATCGATAATTGAAAAAGCTTTCTTATACTTTGCTTTAATGGCACTTGGCAACATCGCTTCTAAAACAGAAATACGTTTCATCACATGATAATGGCTCATCCATTCGCTTAATTGAATCAGTTCGGATGTTAATTCAGGTTTAATATCACGCACTTCTTTTATTTCTTTTAGTTTTGATATATCCATATTTCCATCTGGTTCTTGTTGAATATTCATGACGTATCCTTGTATAGTTCTAGGACCAAAAGGTACCACAACACGAACGCCTATTTGAATCACACGTTCTAAATTTTTAGGAACAATATAATCAAATTTAAAATCGACACTTTTCGACGGAATATCAACAATTACTTTTGCAATCATTACTGCCACCTAGTTTCTAAAATTTCTATAATTTGATGTGCTAAAGCTGATTTTTTCCCTTTCTTAATATTTACTTTTTCATTATTTTTAAAATGCATAGTTAATTCATTGTCATCTGAACTAAAGCCTATTGATGTATCACCTACATTGTTCGAAATGATAACATCTGCATTTTTTCTTTTGAGTTTGTCTAGAGCATACTGTTCAATATTTTGTGTTTCAGCAGCAAAACCAACAAGATATTGGTGCGTTTTATTTTCTCCTAAGTATTTTAAAATATCCTTAGTACGCTTAAATTGAACAGATAATCCTCCTTCTTGTTTTTTTAATTTATGTTCAAGTATGTCCATTGGTGTATAGTCAGACACCGCCGCTGCTTTAATCACTATATCTTGTTTCGCAAAGCGTTCGGTTACAGCTTGAAACATATCCTCTGCACTCTCAACTTTAACAACATTAATCCCTTCAGGTAGAGATAAGTGGGTAGGACCACTAATTAAAGTTACGATTGCCCCCTTATCTCGTAATGCTTCAGCTATAGCATATCCCATTTTTCCTGATGAACGATTTGATACGTATCGAACTGGATCAATAACTTCAACTGTAGGTCCAGCGGTAACTAATGCGTGCTTTCCGGAAAAAGAGCTTTTTACAACATTCTCCTGTTGAGTAAAAAATTTATTAATAACAGATAGGATTTGCATGGGTTCTTCCATTCGCCCTTTTGCTACATAACCGCATGCTAAATAGCCACTACCAGGTTCAATAAAATAATATCCGTCTTGACTTAGCACTTTCATATTATGCTTAGTACGCGGATTGTTATACATATTTACATTCATTGCGGGTGCAACGAATTTTGGTGTTGTTGTAGCAAGTAATGTAGAAGTAATTAAATCATCAGCAATTCCAACACTTAATTTTGCGATAGTATTAGCAGTTGCTGGCGCGACTATAATCGCATCTGCCCAGTCTCCTAATGATACATGTTGAATCTCTTCAGGATTTTCTTCTTTAAATGTATTTGTGTAAACAGGATTTCTACTGATTGCTTGAAAAGCTAGTGGAGTAACAAACTCTTGAGCATGATCAGATAGCATAACTCTTACATCATAGCCGGATTGTATTAATTTACTTGTTAAATCAATTGCTTTATATGCTGCGATACCGCCTGTAACAGCTAATAAAATATGTTTCATTATTTATATTCTCCTTTAATACTTTATCGATACGCCTAAATTAGAAATGGAACGGAATAATTTAGTTATGTGTTATCTATTAATTATCAAATTTAAAGGCAACTTTGGCTATGCAAAAGCGCATCCTTCGTAAAAAGAGAGCGGAATAGAATTCATAATAAATTCATTATCCCACCCTGTCGCAATATGACCTTAAATAGAGAATCTAACAAAATTTTCATAACAGAAACTCAGACCCTGACACGTTTTATTTTAAGTATATTTTCAGGGTAGTCAATCTACTGCGAAGAGATTTAATGGCTAAAACTAGTCATTTATGTTTCAGATTCATTGACGACATATTTATAATTATTATACACAAATTAATCATTAAATTAAAAAAGTGACTATTACTAAATATAACTTTCAAGTTGGACAAAGAATTTTAGTCAGATTTCAAGCTTGTTTTAAGCGCTATTCAACTATTTTGTATGTTACTAGTAATTAAAAAACCTAGGACAATTTTTATGTCCCAGGCTCTACCAATATAAATAAAACTTTATCCTAAATATTCTTTCGGTACAACAGGTTCTATTTTACCATCAGCAATTTCTTCTAAAGCTTTTCCAACAGGTTTAGCTGATTGGTACTGATCTAAAAGCGCTGTTTCGCGTCTTTCATCTAATTCACGTGCTCTTTTAGCCGCCGTAGTGGCAATAAGATATTTTGAATTCACCTTTGCAGTAAGTTGGTTTAACGGTGGATTTAACATTATTTTTTGACCTCCAGTAACATTTTTCTATATTTAGCTTCGATTCGCTCTCTTTTTAAATGCTCAGCTTCAACAATTGACTGAATTCGATTCTTAGCGAGTTCAACCTCGTCGTTAACTACAACGTAGTCGTATAAATTCATCATTTCTACTTCTTTTCGCGCCTCGTTCACACGGCTTTGAATCTTTTCATCTGATTCAGTTCCTCTACCAACAAGACGTTCTCTCAAGTCATCTAAACTTGGAGGCGCTAAAAATATGAACAAAGCATCTGGAAATTTCTTTCTTACTTGCTTAGCACCTTCAACTTCGATTTCTAAAAAGACGTCATGACCTTCTTCCATAGTATCCTTTACATATTGTACAGGTGTACCATAATAATTACCTACATATTGTGCATACTCAATAAACTGGTCATCTTTAATTAACGCCTCAAATTCTTCCTTTGTTTTGAAGAAGTAATCTACACCATCAATTTCACCTTCACGCATATGACGTGTTGTCATTGATATAGAATACTTATATGAAGTAGTTGGGTCTTCAAATATCTTTTTTCTAACAGTTCCCTTTCCAACACCTGAAGGGCCTGAAAGAACAATTAACAGTCCTTTTTCCTTATCCATGCCTTACGACCTCTCTAAGCTATTCTTCTATTATTTAAATATAATATCATATTGCTACGATATATGTATAGCCGTACTTTGTTATAGAGTCAAATTCATCTTATTTCGTCATATTTTTAAAATTTTTATGCACTTCATTTCACCTTTATAAATTGCTTTAAAAATTAAGAATATTCAACTTTAAAATAATTTACAGTCTTTAATCATGACCTCTCACTTTACGCATGTTACAATATGATGAATGAAAAAGTATAAGGTGGCAGATAATTATGGCATATGATGGCTTATTTACTAAAAAAATGATTGAATCATTACAGGGTTTAGTCTCAGGCCGAATTCATAAAATAAATCAACCAGAAAATGACACAATAATTATTGTAATTAGACAAAATCGTAAAAATCATCAACTACTTCTATCGATTCATCCTAGTTTCTCTCGTTTACAATTAACTACTAAGAAATACGACAATCCATTTACACCACCAATGTTTGCAAGAGTTTTCCGTAAACACCTTGAGGGAGGCTTCATAAAAGCAATTCGACAGGTTGGTAACGATAGACGTATAGAGATTGATATCGAAAGTAAAGATGAAATTGGTGATACAATATATAGAACTATTATATTGGAAATAATGGGTAAACATAGTAACCTTATCCTTGTCGATGATCAACGTAAAATCATCGAAGGGTTTAAACATCTAACTCCTAACACAAATCAGTACAGAACCGTTATGCCTGGCTTCAAATATGAAGCACCACCAAATCAAAATAAAATCAATCCTTATGAATTAACAGGGCAAGAGGTATTAAAATATATTGACTTTAATGCTGGAAAGATTGCCAAGCAATTACTTAATATATGTGAGGGCTTTAGTCCACTAATCGCTAATGAAATTGTGAATCGTCGTCAATTTATGACTCAAAAAACATTACCTGATGCTTTTGATGAAGTCATGGCCGAAACCAAATCGGCATCTACTCCTGTCTTTCATAAAAATCATGAAACAGGTAAAGAGGATTTCTATTTCATGAAACTTAATCAATTCTATGATGATATAGTTGAGTATCATTCACTTCATGAACTATTGGATCGCTTTTATGATGCACGTGGTGAGAGAGAAAGAGTAAAACAACGTGCAAATGATTTAGTCAGATTTGTACAACAGCAACTGCAAAAACAACAAAATAAATTGAGTAAACTTATCGATGAGTATGAAAGTGCTAAAAACAAAGAAACTCAGCAATTATATGGAGAGTTGATCACAGCTAATATATATCGTATTCAACAAGGTGACGATTCTGTTATAGCGTTGAATTACTATACTGGTGAAGAAGTAAAGATTCCACTTAACCCTACAAAATCGCCATCAACTAACGCTCAATACTATTATAAACAATATAACCGTATGAAAACACGAGAGCACGAATTGACTCATCAGATTAAACTGACTAAAGAGAATATTGATTACTTTGATAATATTGAGCAACAGTTAAAGCACATTACCGTTGATGATATCGATGATATTCGCGACGAACTTGCTGAACAGGGATTCATGAAGCAAAGAAAACAGAGTAAAAAGAAAAAGCAGTCTAAAATTCAACTTCAAACGTATCATTCTACTGATGGAGATACGATATTAGTAGGTAAAAATAATAAACAAAATGATTATCTTACCAATAAAAAGGCACATAAAAATCATTTATGGTTCCATACAAAAGATATTCCAGGATCTCATGTTGTCATACTCAATGAGAGTCCAAGCGAAACAACGATTAAAGAAGCGGCAATGCTAGCTGGGTATTTCTCTAAAGCTGGTAGTTCAGCTCAAATTCCTGTAGATTATACGGAAATTAGACACGTTCATAAACCTTCTGGGGCAAAACCTGGATTCGTGACATATGACAACCAAAAGACCCTATTTGCAACACCTGATTATGATCATATTCAACAAATGAAAGAATCATAACATAAAAAAAGACAGCAGAATTGAATGCACATATCATTCAACATTCTGCTGTCCTTTTTAATCTATTTGTTTTCTGGTAAAGCAAGTTGAAAACTCACGCCAAATTTATCTTGAACCCATGCAAACTCTCTAAATGGTGGCATTTCTGTTTTAGGCATTAAAATGGCACCCTCACTTTTCAAACCATTAAATAAACGTTCCATCTCCATAGTATCCTTAACAGTGACATATAGTGACATTGCCGGATTCATAGGCAACTCTTCCCCACTATTTGCATCTATCGCCATAAATACTTGGCCATTTAACGTAAAGATGGAGTGTTGCACTGAGCCAGGCGTGCCCGGTCCTTCTTCGCCATACTTCACCATTGTAATAATTTCACTATCTTCAAATAAACTTGTGTATAATTGAATTGCTTCTTCAGCTTCATCATTAAACATTAAAAACGTCGTAATTTTTGGTATGTCCATATGCTACTCCTTCTTTTATATCGTATTCTTGTTATTTAAAAATCAATCTTACTTATTATTTTAACATGTATATACTTTCATTGTAGAATGTAGTTATATAGGATGTAAAAAATTAGAACTTTAATATAGTTTGATTCTTAATTTGATTGATAGTTCGATTAAGATTGGAGGCGTTGTTATGCTCATACATTATGGTGTACCATTATTAATATTTGCATTAGTTCTATTAATAGGATGGCTAATGACTAAGATGTTTATACGTTAATTTTGGGAAATTATTATAACCTTTGTTTTATCGTAAATGATGCGTGTAGAATTTCTTGATTTGAATATCATTATTTCAAATATGCATTGAAGGTAAAGTACAATTGTACGATGAATTAGAATACTCTCGTGATTTTTCTTCTCAGCTTATTTCCACAATTCATTCTGACTTTTTAATAAAAAATTTACTATGATTTCGCAGTTAATTCATAAAAAACACTCCAAAAGTTAATTGATTCATCACTTTTGGAGTGTTTTTACAATATCGATTTATAGTTAATGATTTAAATTTTTCTTGGCACGTTTAAAAATTTCAATTGAATGTTTAAATACTTCATCATTCATTGTTTTTGAAATATTTTCTTTACTAGAATGGTCTGATTGAGAATAAGATGGAATTCTATAATCATCTCGTCTATAAAGAAACTCATTACAATGTTTTATTAAAGTATAAAGATGATTATTATCATTGTTTTGTTCCATTAGACGCCCCCTCACCATTCATATATTACGATAAGTTATCTCGCCAATCAACTAATGTTTGGATGTCATTTAAAGAGATTTTCCCATCATCTTTCGCAACTTCTATAAGCTCATTATAATCACTTAAAGTATAAAACGGAATATGAGCCTTATTAAATGTCTCGTCTGCTTTTGCAAGACCATATGTGAATATAGCAACGACTCCAAGCACATTAGCTCCCGCTTCTTCCAATGCTTCGACAGCTGTAATCGAAGAACCTCCAGTAGAAATTAAATCCTCGACTACAACGACATTTTTATTCTCGCTTTTTGCACCTTCTATTTGGTTTTGTTTACCATGGCTTTTACTTTTTGATCTAACGTAATTCATAGGTAATTCCATTTTTTCTGAAATGTAAGCTGCATGAGGGATACCAGCAGTGGCCGTACCCGAGATAATTTCAACGTTAGAAAAATGTTCTTTAATTAATTGAATTAACCCATCTCTAATCGCATTACGCACTTCAGGGTACCCTAAAGTTATTCGATTATCACAATAAATAGGCGATTTAATTCCTGAGCTCCAAGTAAATAAATCATTTGGAGATAATGAAACTGCCTCTATGTCTAATAATGCTTTAGCAATATTTTTAGCCATTTAACTTAACCAACTTTCTTTTATTTTATGATAACTGTCAATTGGATGCTCACTTTGAGTGATAGGTCGACCTACTACGATATGTGTTGACCCCAAAGTTTTAGCTTCCTCAGGTGTTGTAATTCGTTGTTGATCATTACGAGCTGCGCCTTTCGGGCGAATACCTGGTGTCACTTTTAAAAAGTCAGAACCTAGTTCTTTAGAAATCATCTTAGCCTCAAGAGGAGAACATACGACACCGTCTAATCCAGCTTTTTTAGTAAGACGCGCATAATTTAGAACTGCCTCCTCTATAGAGGTTTGAATATTTTGTTCTTCATGTAATTGTCTTTCAGTAGTTGAAGTTAATTGAGTAACTGCAATGATTTTAATATCAGCATTATGTTTTCTTAACCCTTTTTTAGCTTCTTCCATCATTTTAATACCACCGGCAGCATGAACATTGACTAAATCAATGTCTAAACGTGCTAAGCCTTCCATTGCTTTGCTCACAGTATTAGGTATGTCATGTAATTTTAAATCTAAAAAGATATCATGACCTCTTTTTTTAATGGATTTAATTAAAGCTGGCCCTGTTTGATAAAATAACTCCATCCCAATTTTGACGCATAACGGTTCATTAAACTTATTTAAAAATGTATGAACCTCGTCTGCTGATTTAAAATCTAATGCTATAATGGGTAGATTTCTCACACTCATCTTCTCCTTTTAACTTCTATCATTAAGATTATACATTTCTCATAGTAAACGTCATGCTTTCAATGACATTTGTTAAAGCACTGGCAGTATCTAATGATGTTAAACAAGGCACACCATTTTCAACTGTTGTACGTCGAATTTGGAAACCATCTCGTTCGATTTCTTTTCCTTTTGTCATAGTATTAATGACAATTTGCACTTCTCCATTTTGAATTCGTGTCAGTAGATCATCCTCGCCACCGATTTTACCTACGACCTCAACTGGAATATTATGATCTTTTAACTTTTGTGCTGTTCCACGAGTCGCCAATATTTTGTAGCCTATTTCATTTAATCGATGTGCAATCTTGACTATTTCATCTTTATCTTTATCACTTACAGTCATCAATACTGTACCATGATCTTTCACTTCAAATCCGCTACCAGTGAGACCTTTGTATAGCGCTTTTTCAAGTGTAAGGTCTTTACCCATAACTTCACCTGTAGACTTCATCTCTGGTCCAAGCGTAATATCTACATTTTTTAATTTATTAAAACTAAATACGGGTGCTTTAACATATACGCCTTCAGAATAAGGTTGGATACCTTGCTTGTACCCCATTTCAGCAAGCGTTTCACCCATAATTGCACGCATCGCTAATTGAGCCATTTGAATATCAGTAATTTTACTTAAGAATGGTACCGTACGGCTTGAGCGCGGATTAACTTCTAACACATAGACACCGTCGTGAGCTATGACAAATTGAATGTTAATAAGACCTTTAATATTTAAACCTTTTGCCAATTTAATTGTGTAGTCTTCAAGTGTATTAATTTCGTCTTGAGTCAGTGTTTGTGGCGGATAAACTGCAATAGAATCTCCACTGTGAACACCTGCACGCTCTATATGTTCCATAATTCCTGGAATTACGACAGTCTCCCCATCTGAAATAGCATCCACTTCTATCTCTTTTCCTGTTAAATAGCGGTCTACCAATACAGGATGTTCTGGACTTGCTTTAACAGCTTGAGTCATATAATTTTCAAGCTCTTGATCATTATCAACAATCTCCATTGCACGGCCACCAAGCACGTATGAAGGACGAACTACAACCGGATAACCTATTTCTCTTGCATTTTTAAGAGCTTCTTTAGGTGATGTAGCAGTTTTCCCTTGTGGCTGAGGTACAGATATTTCACGTAATAGCGCTTCAAATTCTTTTCTATCCTCAGCTCGATTTAAATCTTCTAATGATGTTCCAAGAATTTTAACACCATGCTGTGCTAATTTATCGGCTAAGTTTATTGCTGTTTGACCACCAAATTGTACTACAACACCTTTAGGTTGTTCTAAGTTAATGATATTCATGACATCTTCTTCTGTAAGTGGTTCAAAATATAATTTGTCAGAAATTGAAAAGTCAGTAGATACAGTCTCCGGATTATTATTCACAATAATAGCTTCGTAACCAGCATTTTGAATCGCCCATACTGCATGTACAGTTGCATAATCGAATTCAACACCTTGGCCAATTCTAATTGGTCCTGAACCTAGTACTAGAATTTTCTCTTTATCAGTTACTATAGATTCATTTTCATCTTCATACGTACCATAATAGTACGGCGTTGTGGATTCAAATTCAGCTGCACATGTATCAACCATTTTATAAACTGGTTTAATATTTTGACTCATACGTAGTTCATATATATCTTTTTCTTCCATATCCCATCGATGAGCAATCACTTTGTCACTAAAGCCATAATCTTTAGCGTATTTTAAATACTCTAAATCGCCTTGATGATTTTTAAGTTCATGCTCAATGTCAATAATGTTTTGGAACTTATTTAGGAAGAAATAGTCAATTTTTGTCATATTATGAAGTTCTTCAAGAGATGTTCCTCTACGAATTGCTTCTCCGATAAAGAACAATCTTTCATCATCTTGATGTCCGATACGCTCTTTAATGTAATCTAATTCATAACTTTCTCCATTTGGTAAACCTAAATGATGAACACCATATTCAAGTGAGCGAATGGCTTTCAGTAAAGATTCTTCATATGTACGACCGATTGCCATGACTTCGCCTGTCGCTTTCATTTGAGTTCCAAGTTCACGTTCACCTTTTTCGAATTTATCGAATGGGAAACGTGGAATTTTAGAAATAACATAGTCTAAAGTGGGTTCAAATGCAACATATGAAGTTCCTGTAATAGGGTTAAGCATTTCATCTAGTGTTAAACCTACGGCAATCTTAGCGGCTAATTTTGCAATAGGATAACCCGTTGCTTTGGAAGCTAACGCTGATGAACGAGACACACGTGGGTTGACCTCAATGATGTAATAATTCAATGAATGCGGGTCAAGTGCGAGTTGCACATTACATCCACCTTCAATACCTAAAGCACGAATTACCTTTAAGGATACGTCTCGTAGCATTTGATATTCTACATCTGATAGTGTTTGACTCGGTGCAACAACGATTGAATCTCCAGTATGAATGCCTACAGGATCTATGTTCTCCATATTACATACTACGATGGCGTTATCATTTTTATCACGCATAACTTCATATTCAATTTCTTTATAACCTGCAATTGATTTTTCTATTAAACATTGTGTAGCAGGGCTATAATGCAAACCATTACTAACAACTTCTTTTAATTCAGCATCATTATGGCAAATACCACCGCCAGTACCCCCCATCGTAAATGCAGGACGTACAATTAACGGATATCCAACTTGTTCTTTAAATTCAAATGCTTGTTCTACTGTATTAACGATATCGCTTTCTGGTACAGGTACATTTAAATCATTCATTAATGTTCTAAACATTTCACGATCTTCTGCTTGTTGAATAGACTCTAGCTCTGTCCCCAACAACTTTACATTATTAGCTTCTAACACGCCACTATCATGAAGTTGAATCGCCATGTTCAACCCAGTTTGACCACCTAAAGTAGGTAATAATGCATCTGGTTGTTCTTTTCTAATAATACGAGCAATAAAATCGTGCGTTAATGGTTCTATGTACACCTTATCGGCAATTTCTTTATCTGTCATTATTGTTGCAGGATTAGAATTAACTAAAATAACTCTGTAGCCTTCTTCTTTTAATGCTAGACAAGCTTGTGTTCCTGCATAGTCAAATTCTGCAGCTTGTCCAATAATAATTGGGCCTGAACCGACTACTAAAATTGTCTGAATATCATCTCTTTTAGGCATTGATTTGACGCTCCTTTTCTTTGAAATCCTTCATCATTGTTATGAACTCATCAAATAAGTAATTAGAATCACTTGGACCTGGTCTTGCTTCAGGATGATATTGGACTGAAAACGCTGGAAGTTCTTTATGTCTTAGTCCTTCAACAGTACCATCGTTTAAAGCAATATGTGTAACTTCAAGGTCAGTATTTTTAAGCGAGTCACGGTCAATAGAATAGCCGTGATTTTGGCTCGTGATATCTATTTTACCTGTTCTTAAATCTTTAACGGGATGGTTCGCACCACGATGTCCAAATTTCATTTTGAATGAAGTTGCGCCTTGCGATAATGCAAAAAGTTGATGACCAAGGCAGATACCAAAGAATGGTATCTTTCCTAATATGCCTCTGATCATATCTAAAGCAACGTCAACTTCGTCTGGATCACCAGGGCCGTTTGATAGCATGACACCATCTGGAGACATGCTTAAAATCTCTTCAGCTGACGTATCATATGGTACAACTGTGACGTTGCAACCACGTAAATTTAATTCACGAACGATATTTTGCTTTTTACCAAAGTCGAGTAAAACGACACTTAAATCGGAACCTGTTGATACATATGGTGTTTTTGTAGAAACCGTTTGAACTTCATCTCTAGGTAACTCAGCAGTTTTCAACTGTTCAACAAGTTCCTGAATGTTATCTTTATTATCTGTAAATCCAGCTCTCAAAACACCATGATTTCTAATTTTACGAGTAATACTTCTAGTATCTACACCCGATATACCAGGAATATGATATTGAGCAAGTGTTTCGTGTAATGTTTTTTGGTGTCTAAAGTTACTAGGGTGTGTACTTGCTTCCTTTACTACTACCCCATTTAATTTAGGTGTTAATGATTCAAAATCATCGCGATTGATACCATAGTTTCCAATTAGTGGGTACGTAAAAGTTATGATTTGACCTGTGTAAGACGGGTCAGAGATTGTTTCTTGGTACCCCGTCATAGCAGTGTTGAATACAATTTCGCCTATAGATAAGTCATCTGACCCTAAGCGATATCCTTCGTAATAAGAGCCATCTTCCAGTACAAGATAACGTTTTTCAAGCATCTACTTTTCCTCCTCGAATACTACTTCACCTTTAAGCATTGTTAGTGTTGGATTTCCATAAACTTTTTCACCAATAAATGGAGTGTTATCAGCTTTAGATAAGAAATCTTCACTTTTGATTTCTTTTTCAGTATTTAGATCAATAATTGTTAAATCAGCGTAACTATCTTTGTGTAATTTTCCATAATTTAAGTTGAAAATAGTAGCTGGTTTAATAGTGAAATAATCAACTAATTGTTGCAGTGACCAATTACCTCGTCTTACAAAGTGTGTATAAAGTAATGGGAATGCTGTTTCACTACCTACGATACCGAAAGGTGCTTTTGTCATAGGTTGTTCTTTTTCTTCTTTAGCGTGAGGTGCATGATCCGTTGCAATACAATCAATTGTTCCATCTAATAAGCCTTCTAAAAGTGCTTCTCTATCTTCATTACTTCTTAATGGTGGATTCATTTTGTAGTTTGAATCATCACCAGGAACATCATTTTCAGTTAATAATAAATGATGTGGTGTAACTTCTGCTGTTACATGGATACCAGCTTTTTTAGCGTCTCTGATTACTCGAACACTTTCCTTAGTTGAAACATGGCACACATGATAGTGACAACCAGTTGCTTCAGCTAATAGTACATCTCTAGCAATTTGTACAGATTCAGCAATATTTGGAATACCAGGTATGCCTAATTCTTCACTACGTTTACCTTTATGCATTGCACCACCATAGATTAAGCTATTATCTTCGCAGTGTGCGACAATCGGTTTTTTAACTTTTGCAGCTTGCTTCATAGCAGCATACATCATACTTGCTGTTTGAACACCCACACCATCATCTGTAAATGCAAACACACCTTCTAGTGCTAATTTTTCAAAATCAACAAGTTCAGTACCTGCTTGTCTCTTAGTAATAGCAGCATAAGGCAACACCCTAACTTGTGCTGTTTCAGAAATTCGTTGTCTTAATTCTCTAACATGTTCAACTGTATCTGGTACAGGTCTTGTATTAGGCATAGGACATACTGTAGTAAAACCACCTCTTGCAGCGGCTTTTGTACCACTTTCAATTGTTTCTTTATGTTCACCACCTGGTTCACGTAGGTGCACATGAACATCTACAAAACCTGGAGCAATTAAATTTCCTTTTGCATCAATAACTTCAATATTTGAAGATGAAGCATTTATCTTACTACTAATTTGTTTAATACGTTTACCATCGATTAATATTTCTGTGTCTTTTAGGATACCGTTTTTTAAGATTTTTCCGTTTTTAATTAATTTCATGTAGAATTAACCCCTTTCTATTGTAAAAGCGCACTTATTACTGCCATTCTTAAATACATTCCATTTTCCATCTGCTTAAATATTCGAGACTTAGGTGCTTCAACTAGCTCACTTTTAATTTCAACACCTCTATTTACAGGAGCTGGATGCATTACAATGGCTTCCTCTTTTAATTTATCATATCTAGCCTGTGTTAAACCAAATTGTTGATGATATTCCTCAGCAGCAAAGTTAGCTTCACCTGAAATTCCATGTCTTTCATGTTGAACTCTAAGCAACATAACAATATCTACTTTATCAATGACTTCATCAATTTCAACATAAGGCGCCTCTAATGTATTATCTACCCATTCTTTTGGACTTGAGAACATTACGTTGGCACCTAATGATGTTAAACTATGATAATTACTTCTTGCGACACGAGAATTTTTAATGTCACCACATATTAGAATATTCAATCCTTCAAACGAACCATATTCTTCATATATTGTCATTATGTCTAATAAACTCTGAGTAGGATGTTGTCCACTTCCATCACCTGCATTAGCAATTGGAATATTTAATTGATTCAGTTCTTCGTAATAAGAATTTTGGGAGTGACGTATGACAAGTAAATCAACACCTATGCTTTCAAGTGTTTTACATGTGTCATAAAGTGACTCACCCTTTTTTACAGATGATGTACTTGTTTCAAAATTAATAAGTTTTAATCCTAATTTTTGTTCTGCCATCTCAAAGCTACACTTTGTTCGCGTTGAATTTTCGAAGAATAAGTTTGATACGTATTGACCGTTAAATTGAGGTAATGGTCGCTCACCAGATTTGAATTGGCAAGCAATAGTAATTAAATCATAAATTTCTGAATTAGATAAATGCTCCATTGATAATAAGTGTTCCATAAAGCGCCTCCTATAGAAATAAAGCTTAATTTATTTGGTTTTTCTCTTTTGGCAAAATTAAATTTAATATTATTCCTGAAAGTGCTGATAATGCCATTCCTTCAATTTGTAAATTGATACCTATGCCTTTTAAATTGATAAGAAGATTACCAATCCCGACAACAAGCACAACTGATGCTATAACTAAGTTGCGATTGCTTGAGAAATCTACTTGACTTTCAACAAGCATTCTTAAACCACTAGCTGCTATAATACCGAATAATAAAATTGAGACACCACCCATCACTGGCGTAGGTATTGAAGATATTAAAGCAGTGAACTTACCAATAAATGCAAGAATAATAGCTATAACTGCCGCACCACCAATTACGTAAATACTGTATATTTTGGTAATCGCTAGTACACCTATATTTTCACCATAAGTTGTACTAGGAGGCCCTCCTATCATACTTGCAAACATAGTTGAAACACCATCACCAATGATTGATTTATCTAAACCTGGATTTTCAAAGAAATTTCGTCCTACTATTTTGTTAATTACCATTTGATGACCAATATGTTCACTTACCGTCACAAACACCACGGGTATCATCACGAGAATGAGTCCTAAATGAAAAGATGGTGTGTAATCTTTAAATGGTAGATAAATATGAGGAAAATCTATCCATTTCGCTTGTGCTATTGGAGCAAATTTAACTATGCCCATGAAAATAGATACAATATATCCCACTATAATACCTATAAGTACAGGTATAAGTGATAAAAACCCTTTGAAGAATCCTTGGACGATGATGGTTACTGCTAATGTAATCAAAGCAACAATTAAGTAACTTAAGTTATACCCTTTCATCTCAGCAGAATTTTCAAACATAGCCATGTTTACTGCTGTAGGAGCTAAACTTAACCCAATAACCATTATTACTGGTCCGACAACTACTGGTGGTAACAAGTGCATTAACCAATGTGTTCCACTCAATTTAATGAAAATACCTATAATCACGTACATTAATCCACTCATAAATAATGCAACCAGCATATCTCCAAGACTATGTGTACTTAACCCTGTGATGATAGGTGTAATAAAGGCAAAACTTGATCCTAGGTAGGCAGGAATTTTTGCTTTTGTGATTAATATGTATAAAAGTGTACCAATACCTGATGCCAATAAAGCTGCTGATATAGGCAGATGTGTTAAAAATGGTACAAGTACAGTTGATCCAAACATTGCAAATAAATGTTGAAGGCTTAGAAATGCCCATTGTGCTGGTTTTGGTTTATCTTTTACATCAAGAACTGGCTGAACGGTACGCTCAAACATTTGCTCATTTTCCATGTTGATTCATTTCCTTTCATAAAAAAAGTCTCTTCACAATCAGTAGAGTGTAAAGAGACTAAAATGAAATATATCTAAGTGTAATGTTAAGTTAAGCTTTTATCATCACATTTATCAATGAAGCTTCCATTGGATATTTATAGTTTACATAATCTTTTTATAGTCATATGTTCATCTATCCATATGAATTACTTCACCTTTTTCAGTCTCTCGTACTGTTTTAAAAGGATAATTATTCAATGACGACTGCATTTCTGTCGTCAATTTCTTCTAAATAAACTGAAACAGATTCATCTCGTGCAGTAGGTATATTTTTTCCTACAAAATCTGCGCGTATAGGGAGTTCACGATGACCGCGATCCACAAGTGCTGCAAGCCCTATTTTAATAGGTCTTGTATGTAATAAAATCGCATCTAATGAGGCTCTTACTGTACGTCCGGTATACAAAACATCATCAATGATAACAACCACTTTGTTATTAATATCTACATTAATATCAAAAGCGCGTTGATCAGCTTGTTGCACTACCTTATCAACGTCATCTCGAAAATGTGTAATATCGATAGTACCTGTTGGTACTAATTGTTGTTCAATTGAATTTATTTTATCTTGTATACGATGTGCTAAAAAAGCACCCCTAGTTTTAATGCCTAATAGAACTAAATCTTTGGTTCCCTTGTTATATTCTAGAATTTCATGAGCAATTCGTGTAATTGTACGTTGTATCGCTGCATCATCTAAAATAATTCGTTCAGACATTGTTTCACCTCTTTTAATATAAAAAAACTCATATCTTTAATAAAGATATGAGACAAAAAGTTAAAGAGAATAAGCAATATTCCCTATCATATTCACATTCTTAAGTTATAAACACAGCAAAAGTATTAGTAACTTAATCATCAAAATATTATTATCCTAATTATTCATATCTTCGGAGCCTCTCTGGACCCTCAATTAAAGATGACGTTTTTATATTTAAACTGTTATAAGTTTAAATCTTTTAATAGTATAAGTCAATGGCAAAGTTAGTATTTATAATAAAAAACGATGTCACATTCGTTTAAGCATCTCTACGTCTTATATCATCTAGTAATTTTTCAAAATCGTTAGGTAATGTTGCATGCTTCTCAATGTATTTATGTGTTACAGGATGTTCGAAACCAATGATACCAGCATGTAAAGCTTGTCCACCGATATCTAACGTTTTTTTAGGTCCATACTTCGGATCCCCTACAAGAGGATAACCAATATATTTCATATGTACACGAATTTGATGTGTACGCCCTGTTTCTAATTGACATTCTATCAATGTATAATCTTTAAAATGCTCTAATACATTAAAGTGTGTCACAGCTTCTTTACCGTCATCAACCACAGCCATAGCTTGTCTATCGTTTTTATTTCGACCAATTGGCGCGTCAATTGTGCCATAATCATGAGGTATATTACCATGAACTAACGCCGTGTATTTTCGTTTAACAGTTTTAGACATAAGTTGTTCAACTAAATGACGATGGGCAACATCATTTTTAGCAACCATTAATAAACCAGACGTATCTTTATCTATTCTATGAACTATGCCAGGACGTATTTCGCCATTAATTCCTGATAAATCTTTAATTTGATACATTAATCCATTTACTAATGTCCCGCTATAATGGCCTGGAGATGGATGTACAACCATACCTTTTGGCTTATATACAATAGCAACATCTTCGTCTTCATAATAAATATCTAAATTTAAGTTTTCAGGTTTGATATCTGCCTCTACGACTTCTTTCTCGGTTACAACAATTTTGTCATTTAACTTGACCTTATAGTTCGATTTGATTACTTTACCATTTACCTTGACTAAACCTTCTTTAATCCAATCTTGAAGTTGACTACGTGACCAATCTTTATTTAAATCTGAAACAAGTTTATCTATACGTTGTCCAACTTGTGATTGTTCAATAATATTAAAATTATAATTTCCCATAACTAGACCTCCTTCTTATTTATGATTGCATCTTTAATGAGTGTGATAATTACGAATATAACCCCAATTGTTAAGCTTGAATCCGCAATATTAAAGATAGGAAAATCGTAACCGAATATATTCGTATCAATAAAATCCACAACTTCACCATGTAATACGCGGTCAATAAAATTTCCTAAGGCTCCAGCGAATAATAGGCTTATTGCAACCTGCATAAATAAATTAAATTGTGCTTCTTTAATATAAAAAATAACTAAAACGATTAAAATAATGATAGTAATAATATAGAAAAATAGCATTTTACCACTCAAAATCCCCCATGCTGCACCGTTGTTTCTATGGGATGTAATATTTAAAAAGTTAGGGATAATTTCATATGAATCTCCAACCTTCATTGAGATTGTAATAAGCCATTTAGAAACTTGATCGAAAACTAGTACAATGAATGTCATAAGTAAAGAGATGCTAATATAGTATTTCTTTTTCAAAGAAGTGCCTCCATTCTTTTTAATGTCATCTAAAGCAACACTTAACATTATATCCTAGAACGTAATTTTGAAAAAGCTATCTTGTCTATTATGTTTTTATCTTTTGAGGATGAATATAATAATAATTTTTAATTTCATAGGTATGAATTGTACGTTTTGTGATTTCATAAGGTTGTGTATAGTTCATTTCTGAAACTTGTATAGAACCATCTTCATTTATTGTTTCTATATATGCAACATGACCGTATTTCCCTTTAGAAGATTGTAATATTGATCCTTTTTTAGGGTTACGGTCAACAATGTATCCATCATCAATTGCTTTTTTATCCCAATGCTTGGCGTCGCTCCAAGTATTGTTTATCTTATTTCCATCATTTTTAACACGTTCAAAGACATAATATGTACACTGACCCTTTTTATATGTATTGATTTGCATAGGATGATGTGACGTAAAACGACTTTGAACACGCTTCATATCTTGAATCATAAACTCGTCAATGACGGCTGCTATTGTCAAGATAACACTAACAAAAACCATTACTATGATTGCTTTTTTCATATCATCACACTTCTTTTATTCTATTAAATCTAAAATAAATACCATCAGGTCCTTTAAGATTTTTATGTGTTGTTTTTGGATAGTGAAAATCTATCATAGCTAAACCATAGGTATGTTCATTATCTACTCGTTTTGTCGCAGATAACCATTGATTAACAGCCAAATGATTATAATAATCGTTTGAAGATAAAAATAGAGAATAATCGTCCATATATGCTGATTCTTCTAACCCAAAATAATGTAAATAATATGATTTAACATCAGAAATTCGAATGGACTTAATATGCAATGAACCTAATTTAGTTTCATCTGGTATGCCTTGCCATTGAGTATGAGAGACGTTTTGCAATAATCGAGGTACATTAATTGGCGCAATATCCATTCTAATTCTGCCTTCTTTCTCATCAATCCATGATTCTGTCTCACGATCGACATAAAACTTTATGGCATTGCCCTCTGGATCCTCAATAAATAAACATGTTGCAACACTTTGTTGTCCACCGTTCACTGGTACTTCAAAATCACTTAAATGTACGAGTAAATCAGCTAATGTAGTCAATGTAGGCAACAATATACCAATATGGAAAAGACCTGCTTCAGACATTAACGGTTCTCGTCCATTCTGTATTTCAATAAAAGTAATAAATTGATTTGAATCGCCAACTTCAAATTGTACAGCAGTTTTAGATTCATTGATAAGATTAAATCCTAAAACATTCTCATAAAATGTTTTAATAGTTTCTTTATCTTTAATATTGATAGTTACACCATTTACAAAATTTGCATTTTTGTTATGAAACATCTTATTTTCCTTTCAATGATTACTTTTCTTTTAAATAATTAAATGATTACTTTGTTGAAAGTGTATGTTTATCTTTTAAGCGCAGTAATAAAAAATATGTATGTGTTTCTTCTCTTAACATTTCTCTTTGTTTATCATTCACATAATAAAGAGAATTGACAATCTAAATGCTATCTAAATTTAGCAACAATGTTTATTAAAAAAACATATGCCTGTGTTTTATTAAAAATTAAATATTTTTGTCCAAGACGTTTGATTATGAATTGTATCTATACAAAGAGAAATGTTA
>NODE_11_length_31433_cov_1.465342
[truncated: 2,200,902 more chars]
