# Supplementary material for: Antibiotic Resistance and Pathogenomics of Staphylococci Circulating in Novosibirsk, Russia
Source: Microorganisms. 2021 Nov 30;9(12):2487. doi: 10.3390/microorganisms9122487 (PMC8706439; doi:10.3390/microorganisms9122487)
Supplement: Supplementary file 1 [file microorganisms-09-02487-s001.zip › Data S1_genomes/2119-contigs.fasta]

>NODE_1_length_41821_cov_15.056703
TTTTATAATTAAATTGACAGAAATATTTTATTCATCTAAGAAAGGACATCAAGTTATGCTTCAAAAAACTAAATATCGCTTCTCTATTCGAAAGTTTTCAATAGGAACAGGCTCCGTACTATTAGGTGCCTTTTTATTTGTAGGCTTTCAAGATGTAGCTCATGCGAGTGAATTACATAATAGTACGTTAACAACGGACACGGCTTCCAATCCACAATCTTTTGAAAAGAAAGCCAATAATTCAACACACGAAGACGTACAAAATGCAGCTTCAACATATCAATCTAATCCCCTAAAAAATACAGAAAATACAACAAAAGCAGAAATTCAATCACAAATAACGAGTAAGACAACTCACTCAGTTAAAGAAAATGCAAATGCGCAAGCCATTGCCGCTTCATCTCAAATAGAGAAGAAAGTAATACATACGCGTTCACGTCGTTCAGCAACGTCACCAATTACTTCAGAAGGCGTCTTAGAGGATACAACGACAACTGCAACACCTAATATGGATGATGCTAATGGTGCATCAGTTAAAAGTAGAGATGTTGCCATTCTACAACCTAAAGATTCAAATACTGTCCCAACACCAAACGTCGTATTTGAAAAAAGTCCTGATCCAAATCAGTATACATTTGCGATAACAGATCTTAAAGATTTTAATGCTGCCTATCAAACAAAATATTATTATCGTTTATCTAAGCCCTACGATGATTCTAATGACGTAACGATTGAATTAGTTAACGGTGAGACAAATACTGTAGTAGAAACGAAACAGATCAATTCACCTGGCACTGTATCCATTGGTCAAAATTCTCTAGAAATCGCAGTAGCTGCTCATGATCCTCAAAAAGCGAAATATGGTCATATCAATTTCACTTTTTTAAATACATTAGACTCATTCAAAAACACAGTTTCAACTATTAGAGCACGTTTTGAAATAGATGATAATGGTAGCTTAGAAGATAGACGAAGCGGCATACAAATTTACGATTTATTTAACCAGACGAATGAAGGAACAACCATTACAGATCCACAATATTATGTGCCCCACATTGTTCCTGAAACGACCTATTATCGTGTTGTTACTAAGAATAACCCCACTTATCAAGCAGATAAGACTGATATAAACGCTCAAACATACCAACCAGATTTCACTGAAAAAGAGCTAGCACACTATACGATTAAAGGTATGGATGGACAAATCTATACCGCTTCAAACTCACGTGAATTTGAAGGTTACAAATTATATCAAATTGCTGAGCCTAATCACATGATTGGTACAATGGTTCGCCCATACCAAGTTGGGTTGAGATATGTGGATGCTGAAACGAATAATGGTGGTGTCAAACGTATCAAAGAAATTATCGGAGAAGATGGTACAACACGTATCGAAATTTGGACTTTATCGGTGGATCACATGTCTGAATCTGCGAAAAACACAGGTATCGATACAACAAATTATGTGAAAGTTTATGAAGCAACGTTAAGACCTGGCGAAAGAAATAAAAATGATTTAGGTAAACAGATTTATATTCCTGGATATAATATACCATTTCTTATTCAACCAGCTAGTGCTGGCGAAGGTGCTGTTGGGAATATATTTGCTCCTAATCAATCAATAAATGGTGTACAAGTAGGACGTGGAAGTAACTTCCGTTTACAAAACTTATTAGCTAAAGCGCATCCTATTATTTATTACTACACAGCAATAGACCCTGTTGAAGTCACATTAAAGGCAAATAAAGTAGTTAAAGGCGAACATACGCTAGCGCAAGGTGAATTCACTTTCAATATTGTAGCCGGTCCTAATTCACCAGCTATTCCAGAGACTTCGCAATCAAAAACAAATGCAGCAGATGGTTCAGTTACATTTGATAAGATTTCATTTACAAAACCAGGTACTTACACTTATACAATTACAGAAAATAAAGCTAACCTTAACTCAAATTTTGATGCTGAACCATTAACGATTACAGCAACTGTTACAGTAACCGAAGAAAATGTGGCTTTAAACGCAAATGTGAGTTACGCATATGATTCAGATACTGATAATAACCAAGCATTCACTAACTATTATGTAGCACCTAAGCAATTAGACTTTGACGTTCATTTTACAAAATCTCTAGTTGGCCGTCCGTTAAACAATGAAGAGTTTCAATTCACTATGAAAAATGCTGACGGAGAAGTTATCGCTACAGGTACAAATAATGCGACAGGTCAAATAAACTTCAACTTTATTGAAGGTAAACGTCCGACTTATACTAATGCCGATGCTGGTAAAACCTTCACGTATACTGTTGAAGAAGTTCCTAGTAACTTACCGAATATCAATAGTGATTCTATGAAAGCAATTGTAACTGTAAATATCACTAAAGATTTACATGTACTTACAGCAACATCGATTGCGCCAGCAGATACTGAATTCAACAATACATTTGTTCCTCCAACACCACCGACACCTGTATTCCAACCTGAAAAATTTGATTTATCAGTGGAAAAATATGATATTACAGCAAATAAATTATTAGATGATGATAGTGAATTAGCGAATAAATATGCAGATACTAATGTGAACCCTTATGCGGATCAAACAACTAATAATGAACCAGAAAACATCAATACTAAAACGCTTAATCGTGGCGATAAAATTGTGTATCAAGTTTGGTTAGATACAACACACTTAACACCAGAGAATAAAATTAATAAATTAGGCATTACTGATGACTATGATGAAACAAGCGTAGCTGTTCAAAGTATTAAGGTATACGACGGTATTACTGGACAGGACGTTACAAACTTATTTGATATCACAGATGAGAATGGTGTTATCATAGCTACATCAAAAGATAGTTTAGTCAAAGACCATGTGCTAGATAATGCGCAAATGCCATTTGGACGTTATTACAAATTAGATATTGTCGGGGTCATTAAAGACAGTGCCAAAGCTAGTAAAGACATCACTAATGTAGCTAATCAGTCTGTGCAGTTCTTTAACCCAGCCAAAGGTGGCAATGAAGTACCACCTCCTAAACCGTCAGAAAAACGTGTAAATAAAGTAAAACCAGTACCAGTAAACTTTGAATTCAAAGTGACTAAGAAATTGGAAGGTGGTCAACTTAAAGGTGGAGATTACACATTCATCTTAACGGATTTAAACACTCCTGATCACCCAGAGCAATCAGCAACAAATGATGCGAATGGTAAAGTGAATTTCTTACCAATTAAATTCAATAAAGTAGGCACTTATATTTACCAAATCACTGAACAAGTGGGAACAGATTCAAATATTGCTTATGATACAATGTCTATCAAATCAACAGTGGTAGTTACTGAAAATCCAGAAACTGGTAATTTACAAGCAACTGTAACTTACAACAGTTCAGGCGGTAAATCAGTTGGAATAAATGATACTGAGTTTAACAACACTGTTAAACCTCCCGTACCACCAACGCCAAACAAACCACCACATAATCCGCCTAAAACACCGGGTCAACCTCCAGTTAACCCGCCAGGCAACCCACCTGAAAAACCAGGTGTACCACCGACACATCATGTGCCACCAACACCTAAACAACTAAATCAACCGAAGCACCTACCAAATACTGGTAGCGACGATGCTAATATAAATAAATCATTATTAGCAACAATGTTTGCAAGTTTAGGTAGTGTATTATTATTCGGTAGAAGAAGACGCGATGGGCAAAATTTAAAGTGAAATTTTTAAAAAACCTAAGAAGCATTTCCGCTTCTTAGGTCTTTTTAATTGATTACGGTAAAAATTTAAATGACAAATAAATACTTAACCAACATATGATTACAAATGCACCTACTACAAAGACAAATGATAAGATGCTCGTAATGAGATTACGTGTTTTACTCGTCTGAACTTCGTTTGGATCTTGACCATTCATAAATGCAACGATTCGATCATAATTATCCATACCGTGCCTATATTTAATTTTGTCGACTTGCGTACTACTATAAAAACCTACAGAAAAAATAACATAGGTAATCGCAACGCCCCACCAACTCAAATAATATAAAAGTGGTCCTATTAAAACACAAGCTAATAAAATCCAAATCAACATCATCCACGTCCAAAAATCCATGTCTTTTTTAACTTCTTCATGACCCATACGTTTCACGTCTCCTTTAACAAGATCATCTAATGAAACATTAAATAATGTACACATCATTAACAAATTATGGATATCTGGATAACTTCTTTCATTTTCCCAATTAGAAATGGTTTGTCTCGAAACATATAATTTCTCAGCTAAGTACTCTTGAGAATACTTTTCTTTTTCTCTATATTTTCTAATTTGTTGACCGATTTCCATCATCCATAACTCCTTAACCATATAGATTAATCTTGCATAGAATAGAAGCAAGATAGTAAATATGTGCCGTATCTCACTTCATCTCTATAGAAACGTTTCCTCATATAAAAAACTACCAAATTTCTTTGTCATACGCATCTTTTTCATTGTCAAAATCCTTTTACATACTGATATATCAGCATTTGCAAGACTTCCCGACGTCTAAAAAAGGAACAGCGTCTTAACATTTATTGCTGTTCCATTTACTATTAAATATTAGTCATTAAATGATTTTAATATCATTTTCAACATTTTTTCAATATACGCTTCATCGAGTGTTTCAGGTTTAATTAAAATATTAAAATAAATCGGTGAGAAGATTAAATCTATAAATAAATCTTGATCCTCTTCTTTAATATGTTGAGCAATAATAGATTTTAATATCTTACGATTATTTTTAAAATAACCTTGCATAAATAATTCGCGAGCGTCATTTTGTTGATTACTAATCAATATTTCAATAACCGCTCGTCCAAGATTGGTTTTATAAATAGACATTATCTTTACTAAATATTGATACAATCCTGTGTATAAATCTTTATTTTCATTTTCAAAAATCTGAGTTCTACTCACAAACATATCTACAATAATCGATGATTTATCTTTCCAACGACGATAAATCGTTGCTTTTGAAACACCTGTGTTCTCTGAAATTTGATCAATCGTAATGTCTCTAAAATGAGTGGTTACTAACAATCGATCTATTTCATCAAATATTTTATGATTGATTGTCGGATCTTTCGGTCTTCCAGCCATGTTTTCCCCTTCTTAAACGCGTAATAAATTCAACCGCTTCAAAAATAATTACTGCACTTACAAACCATGCAATAAATCCAGTAACAATACTAAGTAACCAATGATTTGTAAAATAAAGCATCGCCCATGTTGCTAGTATACTAATTAATACACCTGTCATGCCAAACACTGCACCTCTACTAACGTGCTTAGCAATGACATCGCCATGTTGCATTCCTGTTATAAACAATGAAACTAAGAATACTGCAGGTAATGTAGCAAAGACGCCACCGAGCTCTTTCCAAGGTAAAATAACAGAAATAATATAACTAAGTGTAACTGCTAATCCTCCAACCAAGAATTTAATTAATGCTAATTTCATTACAAAAGCCTCCAAAGATTAATTCATATGTCTAACGACAAATATACCTAGAGAAATTACAAGCCAACATATTAATGCAAATCCTGTACCTCTTTTATAATCTCTTTTACTAATATAAAGAGAAGTTAGAAAGACTGTTATGATGCACGATATAATCCCAATAATGGCACCAGAACTAAGATGAATTGACATTTGTACTAATTGATTGCCACGATGATCTATCGCAAGGGCAATAATTGCGGCTAAATAGACTGCCGGCATAGTAGCGATAATGCCACCCATTTTACCACCGACTTTCTCAGCCATTATAGATGCAATTGCCACTGCAAGACCTCCAATAACAAAATGAAGAATAGCACTAGAAATGGATATTCCAAACACAATAAACCCTTCTTCTTTAATTATTAAACGATACGTTTCGTTTAATAATATTGTAAATCTATTTATTTGCTATGTAAACAGCACTTTGTAATAAAAATGATTGCCATATTGAACATAAAAAAACACTAAGATAATTCAATTTTTAATCATCTTAGTGCTAATATTTAGTGATATACATTTTAAAACCAATCCCTTAAGAAATGGTATCATACACACTTTTCATCTATTTTTTATAAATTTTTATTTTAATTTCGTAATAATCATCATGTTCTTTATCACGTTGTTCTACACGTATACCAGATTGTTCAATAGCTTGAATACTTTTTCCAACTTCGTCACGTGCTTGTGTTAAATCTTTAGAGAATTGGAAAGATTGAGCTTTTACTTTTTCTGGTCCAATTTTCTGTTTAACACGTGCCTCTGTTTGTTTAACATTTAATTTTTGGCTAATCACTTGTTCAATTAGCTTTTCTTGATCGTCCTCTTTGAGAGATAAGACAGCACGAGCATGACGCTCAGTAATCTTGCCTTCTCTTAAACGATTAATCACTTTAGGTGCTAATTTCAATAGTCGCAATTTGTTTGCGATAAAACTTTGACTTTTACCTAAACTTTTAGCTAATTCACTTTGCGTTGTGCCACCAATTTCAAGAAGCTTTTTATAAGCTTCCGCTTCTTCAACAGCAGATAAATTTTCACGTTGAATATTCTCAATTAATGCTACAACTGCTGTTTCTTCATCATTCATATGACGTATAATGACATCTGCTTGAGATTTATGCAGTGACTGTAGTGCTCTGAAACGTCGTTCACCCGCAATAATTTCATACATATTCTCTTCAATCGGTCTTACAACGATGGGTTGTAATAAACCATGCTCATCAATAGATTCAGCAAGTTCAGTAATCTTACTTGAGTCAAACACCTGTCTTGGTTGATAACGGTTAGGTACAATACGCTCAATTTGAATGGATTCGACGCTAGAATTGCGATCTTCTTCAATGTATCCAACGATGTCATCTTTATTTTTCAATCCAAATAATTTTGAAAAAGGCTTTTTCATTATCCATTCACTCCTCTTAAAATTAATTTTAACATGTAAGTGCTATTAATTTTCTAGTAAAGGAGATTTATTAGGCGTACCAGGTTTTCTAGGATATTTTTTAGATGTTTGACGACGTTTATCTATAATAATCATTTGTCGTTCACCAGCATCTTCTGGTAAATCAAATGTATAAGAATCACTAAAGACGCCACCTAATATACTAATCCCAAATTGTGCTTCTTCTAATTCTTCTTCTCCTTTAGAAGACTTCAATGCGATGAACTGACCACCTTTTTTAACTAAAGGAAGGCACAATTCACTTAACACTGTAAGTCTGGCTACTGCACGTGCTGTAACTACGTCATACGTTTCTCTGTTTACGCCTTTACCGAATGTTTCAGCGCGATCATGTACAAAGCTAACTTGAGTTAAGCCAAGTTCAGCAGCTAGATGATTTAAAAATTGAATACGTTTATTCAAAGAATCTACAATGGTTACTTTCAATTCAGGGTAAACAACCTTCAATGGAATACTTGGAAAACCTGCACCAGCACCAACATCACAGATGGTTAAAGGTTGATTGAAATCATAATAAAAGCTTGGTGTAATTGAATCATAGAAATGTTTCAAATAAACTTCATGTTCATCTGTAATACTTGTGAGATTCATTTTCTCATTCCATTCTACAAGTAAACGATAATATGTTTGAAATTGTTCTTTTTGTTTATCTGACAATTCAATTCCATGTTCACTTAATTCTTTAGCTAGCCATTCTATGCCGTTCATTAATTTTTCACCCTTTGCAATTTACCTTGCTCTAAATAAACAAGTAAGATTGAGATGTCTGCTGGGTTAACACCAGAGATTCGTGATGCTTGTGCAATATTCAATGGTTTAACTTCAGCTAATTTTTCACGAGCTTCAGTCGCTAAACTATCCACTTTACTATAATCTAAGTCTTCCGGAATTTTTTTCTCTTCCATGCGTTTAACTTTTTCAACTTGTTGCAATGATTTATTGATATAACCTTCATATTTCGTTTGAATTTCAACTTGTTCTTCAACCGCTTCAGGTAATTGATGACTTTCTTCTAGAATTTCTAAGATTGTATTGTATGTCATTTCAGGACGTCGTAATAGATCAATTGCTAGAATGCCATCTTTTAGACGTGAACCACCATTTGCCTCAATGACGGATTGTGTGTGTTCATTTGGTTTAATACGAATATCAGTTAAACGTTGGATTTCATCTTGAATTTGTTGACGCTTTTCATTAAAACGCGCGTAACGTTCTTCCGAAATCATACCTAATTCATAACCTACATCTGTCAAACGCAAGTCAGCATTATCATGACGTAGTAATAATCTATATTCTGCACGAGATGTTAATAAGCGGTAAGGTTCATTCGTACCTTTTGTAACTAAGTCATCAATTAAAACACCGATATATGCGTCTGAACGACTTAAGATTTTCTCTCCGGTACCAAGCACTTTACCTGCAGCATTGATACCTGCCATAATACCTTGTCCAGCCGCTTCTTCATAACCTGAAGTACCATTGATTTGTCCAGCTGTGTATAAATTTTTAATCATTTTAGTTTCTAATGTTGGCCATAATTGCGTTGGTACAATGGCATCATATTCAATGGCATAACCTGCACGCATCATGTCTGCCTTTTCAAGACCAGGAATTGTTTCTAACATTTGACGTTGTACATGTTCTGGTAAACTTGTTGAAAGGCCTTGAACGTAAACTTCATTTGTATTACGACCTTCAGGCTCTAGGAAAAGTTGATGTCTAGGTTTATCATTGAAACGCACAAATTTATCTTCAATTGATGGACAATAACGAGGACCTGTTCCTTTGATCATACCTGAATACATTGCTGATAAATGTAGATTATCATCGATGACTTTATGTGTACGATCATTAGTATATGTTAACCAACAAGGTAATTGGTCTAGGATATATTCTGTAGTTTCAAAACTAAATGCACGACCCACATCATCACCAGGTTGAATTTCCGTCTTAGAATAATCAATTGTTTTCGCGTTTACACGTGGAGGTGTACCCGTTTTAAAGCGCACAACTTCAAACCCTAATTCTCTTAAATTATCAGCTAGCGTGATAGATGGAAGTTGATGATTTGGACCACTTGAATATTTCATGTTACCTAAGATTATTTCACCACGTAAGAATGTACCTGTCGTAATAACAACCGCTTGAGCGCGATATTCAGTACCGATATTTGTGCGGACACCTTTTACTTCATTGTCTTCAATAATTAATTCATCCACCATACCTTGCATGATGTCTAAATTATCTTCATCTTCAATGACACGTTTCATTTCTTGTTGATATAACACTTTGTCTGCTTGAGCACGTAACGCACGTACTGCTGGTCCTTTACCAGTATTTAACATACGCATTTGGATATGTGTTTTATCAATCGCTTTAGCCATTTGTCCACCTAATGCGTCAATTTCTCGAACGACAATACCTTTCGCTGGACCACCTACTGATGGGTTACATGGCATGAATGCAATATTATCTAGATTAATTGTTAGCATTAGTGTTTTTGCACCACGTCTTGCAGATGCCAAACCTGCTTCAATACCTGCATGTCCAGCACCAATGACGATTACATCATATTCTTGAACCACCTAATTGACCTCCTTTAAATTTCCTTTGCCTTTATTTTTATAAATAAGACTTCCTACCGTCTCAATTTCATTTATATTTATAATTTGATATAACGTTGCATCGCTATGAGGTACAAACTATTATTTTCCTAAGCAGAATTGACTAAATAGTTGATCAATCAATTCATCACTAGCAGATTCACCAATAATTTCACCTAGTAATTCCCATGTACGCGTTAAGTCAATTTGAACCATATCCATAGGAATACCTGATTCAGCTGCATCAATCGCATCTTGAATGGCATTTCTAGCTTGCTTTAATAAAGAGATATGTCTTGAATTAGATACATAAGTCATATCTTGGTTTTGAACATCGCCACCAAAGAATAAATCTCGTATTTGTAATTCTAGTTGATCAATACCTTCTTGTTTAAGCATAGATGTTTGGATAAGTGGTGTATCACCAATCATTTCTTTTACTTCATTTATATCTAAGTTTTGCTCTAAATCAGTTTTGTTAACAATTACAATGGCATCTTCATTTTTAATAACTTCATATAATGTACGATCTTCTTGTGTTAATGGCTCATTGTTATTTAATACAAATAAGATTAGATCTGCTTCACTTAAGGCTTTACGTGAACGTTCGACACCAATTTTTTCAACGATATCTTCAGTGTCACGAATACCTGCAGTATCTACTAATCTTAATGGTACACCTCTAACATTGACGTATTCTTCTAAAACGTCACGAGTTGTACCTGCAACTTCAGTTACGATGGCTTTATTATCTTGAATAAGGTTATTTAGCATTGACGATTTCCCTACATTTGGTTTACCAACGATAACGGTTGAAAGACCCTCTCTCATAATTTTACCTTGTGCGCCAGTCTCTAATAATAGATTAATTTCGTTTTTAATCTTTTTAGATTGCTCTAATAGGAACTCAGTTGTAGCATCTTCAACATCGTCGTATTCGGGATAATCAATGTTCACTTCTACTTGCGCGAGAATTTCTAAAATGGATTGACGTTGTCGTTTAATTAAATCACTTAGTCGCCCTTCGATTTGGTTCATGGCAACTTTAGAAGCACGATCTGTTTTAGAACGAATAAAGTCCATAACAGCTTCAGCTTGTGATAAATCGATACGCCCGTTCAAGAATGCACGCTTTGTATATTCACCTGGCTCTGCCATTCTTGCGCCATGCGTCATTGTAAGTTCTAATATTCGATTAATCGTTAAAATACCACCGTGACAATTAATTTCAATTATGTCCTCGCGTGTAAATGTTCTTGGTGCTCTTAGCACAGATATCATAACTTCTTCAACAACTTCATTTGTTTCAGGATCTACGATATGACCATAATTAATCGTATGTGAATCTACGTCTTCTAACTTTTTCTTTCCTTTATATAGCTTATCTCCAATTTCAACGGCTTGCGGTCCAGATAAACGGACAATACCGATTGCCCCTTCACCCATAGGTGTTGAAATACTAGTTATCGTATCAAAATCCATGATTATCCTCGCCTCCTTATTCAAGTAAAATTTCATTATAACATTGTAATTTGTTTCTATAAAAATTGCTAATAAGTTGATTTATCGCTCATAATGTAAGACTTCGGTTTGTCTAACCTCAGACTAACAGGAGTCTAAAATCCCCCTACCCTTCTATTTAATCTTTTTATTAAAGACCTTAGCAATTTTTAATACATGTTCTAAGCTACCCTGGATTTCAAGTGTAGTCATATCCTTAGCTGGTTGCCTAGCAATAACGATAATATCACGTGCAATAATATCTTCTTTATGAATTTTGAAATTCTCCCTTATCGCACGTTTAATTCTATTTCGAGTCACTGCATTGCCCAATTTTTTAGATACACTAATACCTAATCGAAAATGATTTTTATTACTATTATAGGTATAAACAACAAACTGTCTATTTGCTACCGATTTCCCTCTTTTATAAATCGTTTGAAAATCAGTATTCTTTTTTATACGGTAAGCTTTCTCCACGTTCACATCACTCGCTTATTTTATTCTTTGCCATTTTAGTTAAAGTTAGTTTTGATATAGCGTATCTCAATTTATACCTATTCAAACGAAAAAAAAGACCACTGAGAAGTCAGTGATCTTATGCTGATAAAACTTTACGGCCTTTACGACGACGACGTGCTAAAACTTTACGGCCATTTTTAGTGCTCATGCGTTTTCTGAAACCATGAACTTTACTATGTTTACGTTTATTTGGTTGATAAGTACGTTTTACCATGCAAAACACCTCCATCTACATATTTATCCAGCTCACTCGCTCTTGTAGTGATCCTGATTATTTTAATAGATAAATTATAATTTCTGATATCAGAATTCTTGTTTTAATTCAATTTTATCTAGTCATAATTCAAGCAACTACTACAATATAACAAATTACTATTTATAAAGCAAGCAGCATTTGCATTAAGATGTTATTTTTTTAACCACTTGCCAACATTCATTTTTAATATTTATACATTTCATCAAACGAGCGTCTTTCAAACTTTATTCATTTTAAATTCATCTTTATAAATTATTTCCCAAAGCTGTTGTAGTACATAAAGTTAGTTTTTTAAAATTATCCACTTATACACATATGAGATCCAAGTTTCTGTGGATAATATATTCATTATTAACAGATTTATACCAAGTTTAACAACATATTCACACCTATTTGACATCTCTCTAAGTTAAAAAGTATAATTATGTGGATAAGTCGTCTAACTCATTATTTTTAAAGGATTTATTTATTGATTTTATATACGTATTTAGTGTGAATAAATCATAGCATATATAAAGTTATCCACTGAATGTTATTAACTTGTGGATAATTATTAACATGCTGTGATTATTTTTATCCACTTGTCTAAATGTCTGTGTATAAGTCCTAAATTTAAAAGAAGATGGAGTTTATTTTATGTCAGAACAAGAAATTTGGAAAAAAGTATTAGAAGTTGCTGAATCAGAAATATCTAAATCGACATTTAATACTTTTTTGAAAGATACAGAACTCAAAGAAATTCGTGATAATGTTGCAATCATCTTTGTAATTCATGAATTTTACGCAGAATGGTTAAATTCAAACTACAAAGAAGTAATCCAAACAATTATGAAAGATGTTATTGGTTATGAAGTTGAACCCAAATTTTTCACTGCTGAACAATTAGCTGAACTTGATGAGACAAGTCGTAAATCTAACACGCCAAGCGAACCTCAACGTCAAATCATTGAATATGGTCATGAAGGCACAGATCAATTCAATACTCACAATACATTTGATACTTTCGTCATTGGACCTGGCAATAGATTTCCACACGCAGCAAGTCTTGCAGTTGCTGAAGCACCAGCACAAGCATACAATCCTCTATTTATATATGGTGGCGTTGGTCTTGGTAAGACACATCTTATGCATGCGATCGGTCATCATGTTCTTAGCAATCAACCAAATGCTAAAGTACTATATACTTCAAGTGAAAAATTCACAAATGACTTCATCAAATCAATTCGTAACAATGAACCTGAAGCCTTTAGAGAAAAGTATAGAAACATCGACGTGTTACTGATTGATGACATTCAATTTATTCAGAATAAAGAACAAACGCAAGAAGAGTTCTTCCATACATTTAATGAATTACATCAAAATAAGAAGCAAATTGTCATTTCAAGTGACCGTCCACCTAAAGAAATTGCAAAATTAGAAGACCGTTTACGTTCTCGTTTCGAATGGGGATTAATCGTTGATATTACTCCTCCTGACTATGAAACACGTATGGCGATTCTTCAGAAAAAAATCGAAGAAGAGAATTTAGAAATTCCTGCTGAAGCTTTAAATTATATTGCTAATCAAATTCAATCAAACATCCGTGAATTAGAAGGCGCACTCACACGTTTGCTTGCCTATTCTAAACTTCAAGGCAGACCTATTACGACTGAATTAGCGGCAGAAGCGCTCAAAGATATTATTCAAGTTCCTAAATCTAAAAAAATTACAATCCAAGATATTCAAAAAGTCGTTGGACACTACTACAACGTTCGCATCGAAGATTTCAGCGCAAAAAAACGTACAAAATCAATTGCTTATCCACGTCAAATTGCGATGTATTTATCAAGAGAACTTACCGATTTTTCATTACCTAAGATTGGTGAAGAATTCGGTGGTCGAGATCATACGACAGTGATTCATGCGCACGAAAAGATTGCTAAAGATATTAAAGCCGATACAATTTTTAAACAAGAAGTTGAAGATTTGGAAAAAGAAATTCGCAATCAATAAAATAAAAGTTGAAAACTGTTATACAACAGATTATGAAATGATAAAGTGGGAAATAAAAATAGTGACAAGTTATTATGGTATAAGAAGCAATAATTAATGATAAGCGTCATAAACTTTTTATTCGTAAATGTGGATAATGTTTAAAAGTAATACACAGCATCAACAGTTTATCCACATGTGTATAACTTTGGCACATAAGGATTTTCTTAACATATCCACTAATCCACAAGCCCTACTACTATTACTATGAATTTAAAACCTATATAATTATATATAAACGACTGGAAGGAGTTTAAATTAATGATGGAATTCACAATTAGAAGAGATTATTTTATTAATCAATTAAACGACACATTAAAAGCCATCTCACCAAGAACAACATTACCAATTTTAACGGGTATCAAAATCGATGCTAAAGATAACGAAGTCATTCTTACTGGTTCAGATTCTGAGATATCTATTGAAATTACAATCCCTAAACAAGTAGATGGTGAGGATATTGTCACTATTTCTGAAACAGGTTCAGTTGTACTTCCTGGTCGTTTCTTCGTAGATATTATTAAAAAACTACCAGGTAAAGATGTTAAATTATCAACAAATGAACAATTTCAAACACTGATTACTTCAGGACATTCTGAATTTAACTTAAGTGGTTTAGATCCTGATCAATATCCATTACTACCTCAAGTATCACGTGATGATGCAATCCAATTATCAGTAAAAGTATTAAAAAATATCATAGCACAAACAAATTTCGCAGTGTCCACCTCAGAAACACGCCCAGTACTTACTGGTGTTAACTGGCTTATACAAGATAATGAATTAATATGCACTGCGACCGATTCACATCGTTTGGCTGTAAGAAAATTGAAATTAGAAGATGACTCTGAAAACAAAAATGTCATCATTCCAGGTAAAGCTTTATCAGAATTAAATAAAATTATGAGTGATAGCGATGAAGAGATTGATATTTTCTTTGCTTCAAATCAAGTTTTATTTAAAGTTGGAAATGTAAACTTTATTTCTCGCTTATTAGAAGGACATTATCCTGATACAACACGTTTATTCCCTGAGAATTACGAAATTAAATTAGGCTTAGACAACGGTGAATTCTATCACGCAATCGATCGTGCTTCTTTATTAGCACGAGAAGGTGGCAACAATGTTATTAAGTTAAGTACGGGTAATGATGTTGTAGAATTATCATCTACATCACCTGAGATTGGTACTGTAAAAGAAGAAGTTACAGCAACGGATGTAGAGGGTGGCAACTTGAAGATTTCTTTCAACTCTCGTTATATGATGGATGCGTTAAAAGCGATTGATAATGATGAAGTTGAAGTTGAATTCTTTGGTACGATGAAACCGTTCATCCTTAAACCAAAAGAAGATGATTCTGTCACTCAATTAATTTTACCAATTAGAACGTATTAGTTTTAAAAGGTATTAATTTGGAGTTACGACGAATTCAAAAGAAATTCTGTCGTAACTCCTTTTAAATTTAAACTCATTCAGCCTTCAATATAGACACAAAAGTTAATCACTAGTGGATAACTCTAAATAATATATCATCAAGCTAAAATGGCCCTTAAAATTAAAAATCAGGCTATTCTCTATACAACCTCATTTGTAATCTTCAATTTTCTTTAAAAAGGCCGCTTCAAATTGAAAAATATAGCTAATTTTCCTACTAAAATTAAATATGTAAAAAGATATTGTGAAGTAAACGGTTTCACATTCCATTTTAAATGAAATTTAAACCTAAAAAAGGTATAATATATTAATGACACATAAAGAAACGGAGTGATTATTTTGGTTCAAGAAGTAGTAGTTGAAGGCGATATTACGTTAGGCCAATTTCTTAAAACGGAAGGCATTATTGAATCAGGTGGACAAGCTAAATGGTTCTTACAAGATGTTGAAGTTCTAATTAATGGCGAGCGCGAAACACGTCGCGGTAAAAAACTAGCTAACCAAGATCGAATTGATTTCCCAGATATCCCTGAAATTGATTCTGTAATCATTATTCATCAAGGTGAACAATGAAACTTAAAACACTCCAATTAGAAAATTATCGTAACTATGAAGAAGTTACGCTCGAATGTCATCCTGATGTGAATATTCTGATCGGAGAAAATGCACAAGGGAAGACGAATTTGCTTGAATCAATTTACACATTAGCTTTAGCCAAAAGTCATCGTACATCGAATGATAAGGAGCTTATACGGTTTAACTCAGAGTATGCTAAAATAGAGGGTGTACTAAATTATAGACATGGAACGATGCCACTAACGATGTTTATAACTAAAAAAGGTAAACAAGTAAAAGTGAACCACTTAGAACAAAGTCGACTAACTCAGTATGTTGGACATCTTAACGTGGTTCTTTTTGCGCCAGAAGATTTAAATATTGTCAAAGGCTCCCCTCAGATACGAAGACGCTTTATTGATATGGAATTAGGTCAGATATCTGCAGTATATTTAAATGATTTGGCTCAATACCAGCGTATTCTCAAACAGAAGAATAATTACTTAAAGCAACTGCAATTGGGCCAGAAGCAAGACACTACAATGTTAGAAGTCTTAAACCAACAATTTGCACAATATGCTTTAAATGTAACGTTGAGACGAGAGCATTTCATCAAAGAATTAGAATCATTGGCTAAACCGATTCATGCAGGTATCACGAATGAGAGAGAAACGTTGTCATTAACTTATTTACCAAGTATTAAACTCAGTGATATGAGCAAAGATGAACAGACGTTATTGGACGAAGTGATTACGCTATTGAATGACAATATTAAGCGAGAAATGGATAGAGGCGTCTGTTTAATTGGACCACATAGAGATGATTTGGGCTTTAATGTAAATGATATGGATGCACAAACATATGGATCCCAAGGGCAACAACGTACGACTGCATTATCCATTAAATTAGCAGAAATAGAGTTAATGAATATTGAAGTTGGAGAATATCCAATCTTATTATTGGATGATGTGTTAAGCGAATTAGATGATTCTCGACAAACACATCTATTAAGCACGATTCAACATAAAGTACAAACCTTTGTAACAACAACATCTGTTGACGGCATAGATCATGAAATTATGAATAATGCTAAGCTTTATCGAATCAATCAAGGTGAAATTATAAAGTAATAGAAAGTGATGGTGAATACATTGTCAGATGTAAACAACACAGATAACTATGGTGCTGGACAGATACAGGTATTAGAAGGGTTAGAAGCCGTTCGTAAAAGACCTGGTATGTATATAGGGTCAACTTCAGAAAGAGGTTTGCACCACTTAGTATGGGAAATCGTGGATAACAGTATCGACGAGGCACTTGCTGGTTATGCAAATCAAATCGAAGTTATTATTGAAAAAGACAATTGGATTAAAGTAACTGACAATGGTCGAGGCATTCCTGTTGATATTCAAGAAAAAATGGGTCGTCCAGCAGTTGAAGTTATCTTAACTGTACTGCATGCTGGTGGTAAATTCGGCGGTGGCGGTTATAAAGTATCTGGTGGTCTACATGGTGTAGGTTCTTCAGTTGTTAACGCTTTGTCTGAAGACTTAGAGGTATACGTTCATCGTAACGATACAATCTATCATCAAGCATATAAAAAAGGTGTACCTCAATTTGATCTTAAAGAAGTAGGTAGCACTGATAAAACAGGTACAGTCATTCGCTTTAAAGCAGATGGTGAAATATTCACTGAAACAACTGTTTATAACTATGAAACGCTACAAAAGCGTATTAGAGAGCTTGCATTCTTGAACAAAGGTATTTCAATCACTTTAAGAGATGAGCGTGAAGATGTAGAACAACGCGAAGATACATATCACTATGAAGGCGGTATTAAATCTTACGTTGAACTATTAAACGAAAATAAAGAGCCTATTCATGAAGAACCTATTTATATTCATCAAACTAAAGATGATGTAGAAATAGAAATCGCTATGCAATATAACAGCGGTTATGCAACGAACTTATTATCTTATGCGAATAATATTCATACTTATGAAGGTGGTACGCATGAAGATGGTTTCAAACGTGCCTTAACGCGTATATTAAATAGCTATGGAACACAAAGTAAGATTATCAAAGACGATAAAGAAAGATTGTCTGGTGAAGATACACGTGAAGGTTTAACAGCCGTCGTATCAATTAAACATGGTGATCCTCAATTCGAAGGACAAACTAAAACGAAATTAGGTAACTCTGAAGTACGTCAAATTGTTGATCGATTGTTTGCTGAGCATTTTGAACGTTTCTTATATGAACATCCAAATGTTGCACGCATCGTTGTTGAAAAAGGAATTATGGCATCACGTGCACGTGTCGCAGCTAAGAAAGCACGTGAAGTGACACGTCGTAAATCAGCTTTAGAAATTTCAAGCTTACCAGGTAAACTTGCAGACTGTTCAAGTAAGAAACCTGAAGAAAGTGAAATCTTCCTAGTAGAGGGTGACTCTGCCGGGGGGTCTACAAAAGAAGGTCGTGATTCTAAAACACAAGCCATTTTGCCATTAAGAGGTAAAATCTTAAACGTTGAAAAAGCACGTTTAGATCGTATTCTTAATAATAATGAAATACGTCAAATGATTACAGCCTTTGGTACTGGTATTGGTGGCGAGTTCGATATCTCTAAAGCACGTTATCATAAAATTGTAATCATGACAGATGCTGATGTGGATGGCGCGCATATTAGAACTTTATTACTAACGTTCTTCTATCGTTTCATGAGACCACTAATCGAAGCGGGATATGTGTATATTGCACAACCGCCATTGTATAAATTGGCACAAGGCAAACAAAAATATTATGTATTTAATGATCGTGAACTTGATAAATTGAAATCAGAATTAAGTCCTACACCTAAATGGCAAATATCACGTTATAAAGGTTTAGGAGAAATGAATGCGGATCAATTATGGGAAACGACTATGAATCCTGAAAACCGTATGATGTTACAAGTTAAATTAGAAGATGCGATTGAAGCGGACCAAACATTTGAAATGTTAATGGGTGATGTAGTTGAAAATCGTAGACAATTTATCGAAGACAATGCAGTATATGCGAACTTGGATTTCTAAGTTAACGTCTAGTATTGAAAATCTTGAAGACTGTACAGCATAATGGCTTGCAGTCTTGCTATTTTAAGTGAATTGATTATAGAAGGAGGATATCTTGATGGCTGACTTACCTCAATCAAGAATAAATGAACGAAATATAACCAGCGAGATGCGCGAATCATTCTTAGACTATGCAATGAGCGTTATCGTTTCACGTGCGTTACCTGATGTACGTGATGGTTTAAAACCTGTACACCGTCGTATCTTATATGGCTTAAATGAACAAGGTATGACCCCTGATAAACCATATAAAAAATCAGCACGTATCGTTGGGGATGTAATGGGTAAATATCACCCTCACGGAGACTTATCAATCTATGATGCCATGGTCAGAATGGCACAAACATTCAGTTATCGTTATCCACTTGTCGATGGTCAAGGTAACTTTGGTTCAATGGACGGCGATGGTGCCGCTGCCATGCGTTATACTGAAGCGAAGATGACTAAGATTACGTTAGAATTACTGCGTGATATTAACAAAGATACAATTGATTTTCTAGATAACTATGATGGTACTGAAAGAGAGCCGGAAGTCTTACCTTCTCGTTTCCCTAACTTATTAGTTAATGGTGCATCAGGTATCGCTGTAGGTATGGCAACAAATATTCCTCCTCACAATTTAACTGAAGTCATCAACGGTGTTTTACATTTAAGTAAGAATCCAGATGTAACGATTGCAGAACTTATGGAAGATATTCAAGGTCCTGATTTTCCAACAGCTGGTTTAATTCTAGGGAAAAGTGGCATCCGACGTGCTTATGAAACAGGTCGAGGATCAATTCAAATGCGTGCACGTGCGGAAATTGAAGAGCGAGGTGGCGGTCGCCAACGTATCGTAGTGACTCAAATTCCGTATCAAGTTAATAAAGCGCGTATGATTGAGAAGATTGCAGAACTTGTTCGTGAAAAGAAAATTGAAGGTATTACTGATTTACGTGATGAAACAAGTTTACGTACTGGCGTTAGAGTAGTAATCGATGTTCGTAAAGATGCAAATGCCAATGTTATTTTAAACAATTTATATAAACAGACACCATTACAAACTTCATTTGGTGTTAATATGATTGCACTTGTTAATGGACGTCCAAAATTAATCAATTTAAAACAAGCTTTAGTTGAATATTTAGAACATCAAAAGACAGTTGTACGTCGTCGTACTGAATACAACTTGAAAAAAGCGAAAGACCGAGCACATATCTTAGAAGGTTTGCGTATAGCGTTAGATCATATCGATGAGATTATTACGACAATTCGTGAATCAGAAACAGATAAAGTCGCTATGGAAACATTGCAAGAGCGTTTTAAATTGTCTGAACGTCAAGCGCAAGCTATTTTAGATATGCGTTTGAGACGTTTAACTGGTTTAGAACGAGATAAAATTGAAAATGAATACAACGAATTACTCGGTTATATTTCTGAACTTGAAGAAATCTTAGCCGATGACGAAGTTTTACTTCAATTAGTTCGTGATGAGTTAACCGATATTAAAGAACGTTTTGGTGACGAACGTCGTACAGAAATTCAATTAGGTGGCTTAGATGATTTAGAAGATGAAGATTTAATTCCTGAAGAACAAATCGTCATCACATTGAGCCATAATAACTATATTAAACGTTTACCAGTTTCAACGTATCGTTCACAACACCGTGGCGGACGCGGCGTTCAAGGTATGAATACATTGGAAGAAGATTTCGTAAGTCAACTTGTAACGTTAAGTACACATGACCACGTTCTATTCTTCACGAATAAAGGTCGTGTTTATAAACTTAAAGGCTACGAAGTTCCAGAATTATCTCGCCAATCTAAAGGTATTCCAGTCATCAATGCCATTGAATTAGATAATGATGAAACAATCAGTACGATGATTGCTGTTAGAAACCTTGAAGATGAAGATAGTTACTTAGTATTTGCAACTAAAAATGGTATTGTGAAACGTTCTGCTTTAAGCAATTTCTCACATATCAATAAGAACGGTAAGATTGCGATTGGGTTCAAAGAAGACGATGAATTAATTGCAGTACGTCTTACAGATGGTAACCAAGATATCTTAATTGGAACATCCCATGCTTCATTAATTAGATTTGCAGAAACAAGTTTACGTCCATTAGGTCGTACTGCTGCAGGTGTAAGAGGTATCTCATTACGTGAAGATGATGTCGTTGTAGGTCTAGATGTTGCACATGCCGATAGCGAAGATGAAGTGCTAGTCGTCACTGAAAATGGATATGGTAAACGTACGCCAGTGAGTGAATATCGCTTATCAAATCGTGGTGGTAAAGGTATCAAGACTGCCAAGATTACTGAACGTAATGGTAATATCGTTTGTATCACAACTGTTAATGGCGAAGAAGACTTAATGATTGTTACAAATAGTGGTGTTATCATTCGTTTAGAAGTAGAAGATATTTCTCAAAATGGTCGTGCAACTCAAGGTGTTCGCTTAATGAAACTAGGCGATGATCAATTTGTATCAACAGTTGCTAAAGTTATTGATAAAACAGAAGATGAAGATGCGACTGAGGCTGCTCAAACTGAAAATGGTGAATCAAATGCAGAGAGTACTGAAAGTCCTAGTGAAGAAGTAATTGACGATGATACACCAGGTAACGCACTTCATACTGAAGCGGACGAAGAAACTACAGTTTCATCTGAGGATGACTCAACAGATGAACGTATTGAAGTTAGACAAGACTTCATGGATCGTGTAAATGAAGACATTGAAAATGCATCTAACAATGATGAAGATGACGAAAACTAAATAATAGAAGGTTAATCTATAATAGAAAGTTACAACAATATTGATTCCTTCAACAAACAAGACTTCCCTGATACCAGGGAAGTCTTGTTTTTATAGCTTATTTAGTTTTCTAATTCTTTCATAGCGTATGGAATTTCACTAATTAAACGTGAAGGTGGTACGACATACATAGATTCAGATAACTTTTCTCCAATAAAACTATGCGTATAAGTTGCGCTTGTTATCGCATCTCTAAAATCATCAAATTGTCCAACAAAGCTTGTAATCATACCAGCTAATGTATCTCCCATGCCACCAGTCGCCATTGCCGGTGTACCAATGGCAAGTCTATATTCTTTGTCTTTGAAGAATATTTCAGTACCGTGTTTTTTCAATACAACTGCAGCACCTAACTTATCTACAGCTTCTCTATTACGTTCATAAGTTTGTTCTTCAATAGGGATACCACTCAAACGTTCCCATTCCTTTTGATGTGGCGTGAAGATAACACGGCAAGTTGGGATATCAGGTTTTAATTTACTAAATATCGTTATAGCATCACCATCAACAATTAAGTTTTGATGTGGCTGAATATTTTGTAGTAAAAATGTAATTGCGTTATTACCTTTAAAATCGATACCTAAGCCTGGTCCAATCAAAATACTATCTGTGTTCTCAATCATTTTAGTTAACATTTTAGTGTCGTTAATATCGATAACCATTGCTTCTGGGCAACGAGAATGAAGTGCAGCATGATTTGTAGGATGTGTAGCTACTGTAATTAATCCACTTCCACTATAAACACACGCACGCGCAGCCAACATGATTGCGCCCCCTAAATTGGCACTCCCACCTATAAGTAAAATCTTTCCATAGTCACCTTTATGTGTCTCTTCTTTTCTTTTCGGAATATTAACTGTTGTTAATGTTTCCATGAATTAAACCCTCCCTTGAAGACGTTTCGAACGTATAATACTAAATTGTAAAAATGTGATTACTGTCAATTCTATATATAACTCAAATTTCAAGTGACGATGAGATGCGTAGCGAAAGCATCAACAACTAACTCGCCTGTTAAGTTTTAAATTTGAATGTTTGTTTATGACCTTTTTAAATACAATAGAAAATATTATACCTGTGGATGACTTTCGTCAACACTATTATGAAGATTATTTTGTAATGAATGATGGGAAGTGATTATGTTGGCTAATAGAGGGTGTTTACAACTAGCATGAATTAATATTATTTACCATTTACTTGCTAATTATAAAGGAGTTTGCTATATTAAAAATAACTTAATAAGTTATTGTTCGTGGGACAAGTAACATAGTCAATTAATTTCAGAGAGCTTGTGTTGAGTGTGAACAAGTAATTGATTGTTATGCGAATCTACCTACAATTGTGAACAACCGGTAATAACCGTTATTTTAAGGAAAGTGCAATTTGATACATATGTAGTGTTAAATTGTTAAATAGGGTGGCAACGCGTAGACCACGTCCCTTGTGAAGGGGATGTGGTCTTTTTTTATTGAAAATACGCATGTTATCCGAAATTAAATTTTTCAAAAATTGGGAAGGATGAATATTACATGTTAGACATTAGACTATTTAGAGAGCAAGCAGACACAGTTAAGAGCAAAATTGAACTACGTGGAGATGATCCTAAAGTAGTTGACGAAGTATTAGAATTAGATAACGAACGTCGTCAATTAATCGGTAAAACTGAAGAAATGAAAGCACGTCGTAACAAAGTAAGTGAAGAAATCGCTGAAAAGAAACGTAACAAAGAAAATGCAGACGACGTCATCAAAGAAATGCGTGAACTTGGTGACGAAATCAAAGAAAACGACGCTAAACTTAACGAAGTGGATAATAAAGTTAGAGATATCTTAATTCGTATCCCTAACCTAATTGCTGAAGATGTACCACAAGGGGATTCTGATGAAGAAAACGTTGAAGTTAAAAAATGGGGTACACCTCGTGAATTTGACTTTGAACCTAAAGCACACTGGGACTTAGTAGAAGAATTAAAAATGGCAGACTTTGAACGTGCTGCAAAAATTTCAGGTGCGCGTTTCGTATACTTAACTAAAGATGGTGCATTATTAGAACGTGCATTAATGAACTACATGCTTACTAAACATACAACGCAACACGGTTATACTGAAATGATGACACCTCAATTAGTTAACGCAGATACAATGTTTGGTACTGGTCAATTACCTAAATTTGAAGAAGATTTATTCAAAGTTGAAAAAGAAGGTTTATACACAATTCCAACTGCAGAAGTTCCATTAACTAACTTCTACAGAGATGAAATCATCCAACCAGGCGTATTACCAGAAAAATTCACTGCACAAACAGCTTGTTTCCGTAGTGAAGCAGGATCAGCTGGTAGAGATACAAGAGGTTTAATCCGTTTACACCAATTCGACAAAGTTGAAATGGTTCGTATCGAAAAACCTGAAGATTCTTGGGACGCTTTAGAAGATATGACACAAAATGCTGAAGCAATTCTTGAAGAATTAGGTTTACCATATCGTCGTGTTATCTTATGTACTGGCGACATCGGTTTCAGTGCTAGTAAAACATACGACTTAGAGGTATGGTTACCAAGTTATGACAACTATAAAGAAATTAGTTCTTGCTCAAACTGTACTGATTTCCAAGCGCGTCGTGCTAACATCCGCTTCAAACGTGATGCCGCTTCTAAACCAGAATTAGCACATACTTTAAATGGTAGTGGACTTGCTGTAGGTCGTACATTTGCAGCTATCGTTGAAAACTATCAAAATGCAGATGGTTCAATCACAATTCCAGAAGCATTAGTACCATTTATGGGTGGTAAAACTGAAATCCGTCCTGTTAATGGCTAATTCATGAATAAGTCATAAATCTAGGACAAAATGAATATGTTAGGGCTACATCGAAATTCGCAGTAGCCGACTAAACTGAGAAAATGCTCTTACCGAGCTTTTCTCAGTTTTTTTTTATCCTTACATATGAAATTCTAATATATTAAATTTAGTCCATATCCTCTTAGTATATTTCTAATAATTAATTGCATAAAATTCCACTTTTTCTTAATAAAGGGATGAAGTTAAAAGGGGTATTTTAGACTGCTTTCCAAGAGGTAAATCAACCGTTATAGTCAAAAAATAGACACATTTAAAATCCTTTCAAATCAATACTTCTAAGTAGTCTTTCAGTCTAACATCACACAACCCTGCGTCTAATGTTGTTGCTACTCTAGCATCCGTATATTAGACTAAAATTATTAGTATATTACTTTATAAAATTAAACAGAATAAAGGAGGTTACAAAGATGACATCACATGTGACATTTAAACAGGGCGTTAAAGAATGTATACCTACTTTATTAGGCTACGTTGGAATTGGACTATCATTTGGAATAGTGGCGGCTTCACAACACTTTAGTATTATCGAAATACTATTATTATGTTTGCTTGTGTATGCTGGTGCAGCACAATTTATTATATGTGCGCTTGTGGCTACTGGAACACCGATTTCTGCCATTGTCCTTACAACATTGATTGTCAATTCACGTTTCTTCCTACTTTCAATGACGTTAGCACCTAATTATAAAGATTATGGTATTTGGAATCGACTAGGCTTATCTTCAATTTTGACAGATGAAACCTTTGGCGTTGCAATCACGCCTCATTTAAAAGGGGAGAAGATAAACGATCGTTGGTTACATGGATTGAATCTAACTGCATATTCATTTTGGGCACTAGCAAGTATTGTTGGTGCGTTACTCGGTAAATACATATCTAATCCAGATATGTTAGGTCTCGATTTTGCGATTACCGCGATGTTTATCTTTTTAACAATGGCACAATTTGAATCAATCACTTCATCTAAACTTAAAATTTACATAGTACTTATCGTATTTGTCATCGTGATGATGCTCAGTTTAAGCTGGTTCATGCCGTCATACGTCGCAATTTTAATTGCATCTATGTTAGCAGCAACATTAGGGGTGGTGATGGATAAATGACAACATCTTGGCACATGTTTATATTAATCGTGTTGTGTGGACTTGTAACTTTAATTATTCGAGTAGTCCCATTCTTAATGATTTCACGTATTCAACTTTCAGAAACGGTAATTAAATGGTTATCGTTTATACCAATTACATTATTTACAGCACTTATCTTAGATGGCATTATCGAGCAACAAGAGGGCGTAGCAGGATATACACTCAATATCCCATTTGTTTTAGTAACAATTCCGACTGTTTTTGTTGCACTTTTTACACGAAGTCTTACGACAACAATATTAGTGGGTATTGTTCTTATAGCAGGTTTACGTTTCTTCTTTTAGAAAAGGTAGGACCTAACAACTAACAATTGAAGTTGGTTATACAATTAGATACAATAAAAGTCTAGAACATAAATGGTACATTGATACTATTTTATAAATACGCAGTAAATGAATAGAGATAAAAAACTTATTAAGAGAAGTGGAGGGACACGGCCCTGAGAAACTTCAGCAACCGGCGATGCATACGCACGGTGCTACTACCAACGAGATACTCGAATGATAAGTAATGGAGACAAATCGCCTCATACTTTAAGAATAGAGTATAGGCGATTTTTTTATTTAAAAGGAGGTAATCGCATGACCAATTACACAGTAGAAACATTAAATCTAGGACCCTTTACAACTGAATCAGGTGAAATGATTGATAATTTACAATTGCGTTATGAACATGTAGGCTATGCTGGTCAACCGCTTGTTGTAGTGTGTCACGCACTTACTGGTAATCATCTAACATATGGCACAGATGACGAGCCTGGTTGGTGGCGTGAAATTATAGACGGTGGTTATATGCCGATTTATGATTATCAATTTCTAACGTTTAATGTTATTGGTAGTCCCTTTGGTTCAAGTTCTCCTTTAACTAATCCAAATTTTCCAAAGCATTTAACTTTGAGAGATATTGTAAAAGCTATTGAACTGGGCATACACGCACTTGGTTTCAACAAGATTAATATTTTAATTGGTGGTAGCCTAGGTGGCATGCAAGTCATGGAGCTTCTATATAATCACCAATTCGAAGTGGATAAGGCGGTTATTCTAGCAGCAACTGATAAGACGTCATCATATAGTCGTGCTTTCAATGAAATTGCACGAGAAGCGATTCATATTGGTGGCAAAGAAGGTCTTAGTATTGCGCGACAATTAGGCTTTCTAACGTATCGTTCATCTAAAAGTTATGACCAACGCTTTTCACCAGATGAAGTGGTGAGTTATCAACGACATCAAGGTAATAAATTTAAAGAAACGTATGATTTGTCATGTTATTTAACAATGCTAAATGTATTAGATAGCCATAATGTTGATCGCGGACGTACTAATGTAGATGATGTTTATCAATCTCTGGATACTAAGGTCTTAACAATGGGCTTTACAGATGATTTATTATATCCAGATGATCAAGTGAGGGCAGTAGGGGAGCGATTTAAATATCATCGTCATTTCTTTGTTCCAGATAATGTAGGTCATGATGGCTTTTTATTAAATTTTAATGATTGGGCACCTAACTTGTATCATTTTCTTAAAGTAACGAAATTTAAGCGGAAATAGACGAAACGGGTAGGTCGCTATGGAAGTAAAAACACATTGTTATAGTCTTATGCTATACCTCAATCTTCACAATTTGTTTTAATTTTGCTTAGAGGTTAAAATAGAAGTTATAGTCAAAATAGTATAGGAGTGGCGAATTTGTTTTCAAAAGTACATCCTAAAGCAACAATTATAGGAACAATTGCACTTGTTATGGTTGCTTTAGTTACGTATGTATTACCAGTACTTGGATTAATTCTATGTTTATTCGCTACAATTCCAGGTATTATTTTATGGAATAAGTCTATTCCATCATTTGGAATTGGAGCTTTGATCACAGTAATTCTTACCACATTGTTGGGTAATACATTTGTATTAAGTGCCATGATTTTAGTTTTAATACTTAGCTTTATTATTGGCCAATTATTGAAAGAACGTGCCTCTAAAGAACGCATCTTATTTATAGCTACAACATATTTAAGTATATTTACTTTAGTCGCATTTATGTTATTACAAACGTTTAAAAAGATACCTAGCGCTACGACATTAATTAAGCCTTTTAAAGATACAATGCATAATGCTGTTGTAACATCAGGTGTTGAAGCAGATTATAAAACAATCTTAGAAGAAGGCTTTCGTCAAATGGCAGTTCAACTTCCAAGTTTTATTATCATTACGGTCTTTATTTTAGTCTTAATTAACTTAATTATTACATTTCCAATTCTTCGTAAATTTAAAGTAGCTACACCAATTTTTAAACCTTTATTTGCTTGGCAGCTTAACCGTTCATTACTGTGGGTATATATGGTTGTTTTACTTTGTGTAATGTTCGCTACTGAACCAAGTACTTTCCAAAGTATCGTGTTAAATTTCGAAGTTGTGTTATCATTACTGATGTATATCCAAGGATTAAGTGTAATTCATTTCTTTGGTAAAGCAAAACGTATACCAAACGCTGTAACGATATTGCTGATGGTTGTGGGGACAATTATTACACCAGCAACACATATCATTGCATTACTTGGCGTACTTGATTTAGGAATTAATTTAAAACGAATGATTAAAAAATGACTTTAAAAAGTGAATAGAGGTGGAATAATGAACCGTCAATCCACTAAGAAGGCTCTACTGATACCATTTATTTTAATGGTACTTACTTCGATTGCACTTGTAGTTGTATGGTTTATCTTTAAACCATTAGTCGCTACAATTGCAGCAGCTATTTTAGTCGTGATGATTATTATTAGCATCGTGTTAGTCAGACAAGCCTTATTGAAAATGGATAATTATGTGGATAACTTAAGTGGTCACATCTCGGCTGGAAGCAACAGAGCAATTAAACGATTACCTATTGGTATGGTCGTGCTTGATGCTGATGACCATATTGAATGGATTAACCAGTACATGTCTGAACACTTAGAAACGAATGTCATCTCAGAACCAGTCAATGAAGTTTTTCCGAATATTTTAAAGCAGCTTGAAAAGGTACAAGAAGTTGAAATCGAACATGGTCAATATCATTACCACGTTCGTCATTCAGAAGAAGAAAGTTGTTTATATTTCTTCGATATTACAGATGAAGTGCAAACTAATGAGCTATATGAAGAATCAAAGCCAATCATCGCAACGTTATTCTTAGATAACTACGATGAAATTACGCAAAATATGAACGACACGCAACGTTCTGAAATCAACTCAATGGTAACGCGAGTGATTAGTCGTTGGGCATCAGAATACAATATTTACTTTAAACGATATAATTCTGACCAGTTCGTAGCGTATTTAAATCAAAAAATATTAGCTGAAATCGAAGAATCTAACTTTGAAATCCTTAGCCAATTACGTGAAAAGAGTGTCGGTTACCGTGCTCAATTAACATTAAGTATCGGTGTCGGAGAAGGTACTGAGAACTTAATCGATCTTGGCGAATTATCACAATCTGGTCTAGATTTAGCATTAGGTCGTGGTGGTGACCAAGTAGCTATTAAGAATATGAACGGAAACGTGCGATTCTATGGCGGTAAGACTGACCCGATGGAAAAACGTACACGTGTAAGAGCGCGTGTTATTTCTCACGCATTAAAGGATATCTTAACTGAAGGCGATAAAGTTATCATTATGGGACATAAACGTCCTGACTTAGATGCTATAGGTGCGGCAATTGGGGTTTCAAGATTCGCATTAATGAATAATTTAGAAGCTTATGTTGTCTTAAACGAGGAAGATATTGATCCAACGTTACGCCGAGTGATGGATGAAATCGATAAGAAACCTGAGTTGAAGGAAAGATTTGTAACATCAGATGAAGCTTGGGATATGATGACATCCAAATCTACGATTGTCGTTGTGGATACGCATAAACCAGAAATGGTATTAGATGAGAACATTCTAAATAAAGCTAATCGTAAAGTCGTGATTGACCATCATAGACGAGGAGAAAGCTTTATTTCTAATCCATTATTAGTATATATGGAACCTTATGCAAGTTCGACTGCAGAACTTGTAACAGAGTTATTAGAATATCAACCAACTGAACAACGTTTAACACGTTTAGAATCTACTGTTATGTATGCAGGTATCATTGTGGATACACGTAATTTCACATTACGTACAGGTTCTAGAACGTTTGACGCGGCAAGCTATTTACGTGCCCATGGTGCAGATACGATATTAACGCAACACTTCTTAAAAGATGACGTCGATACGTATATCAATCGTTCAGAACTTATTCGAACAGTTGAAGTTCAAGATAATGGCATTGCAATTGCACATGGTTCTAACGAAAAAATTTATCATCCTGTTACAGTTGCACAAGCTGCGGATGAGTTGTTAAGTTTAGAAGGTATAGAAGCTTCTTATGTAGTAGCTAAACGTGAAGATAACTTAATCGGTATATCAGCACGTTCATTAGGCTCTATTAATGTTCAATTAACGATGGAAGCCTTAGGTGGCGGTGGTCACTTAACTAACGCTGCAACACAATTGAAAGGATTATCAATTGAAGAAGCGATTGAACAATTACAACAAGCAATTACAGAACAAATGAGTAGGAGTGAAGACGCATGAAAGTAATTTTCACACAAGATGTTAAAGGTAAAGGTAAAAAAGGCGAAATTAAAGATGTACCAGTAGGGTATGCAAATAACTTTTTAATTAAAAATAATTATGCTGTTGAAGCAACTCCAGGTAATTTGAAACAATTGGAACAACAAAATAAACGTGCTGAAGCAGATAGACAAAAAGAAATTGATGATGCTAAAGCGTTAAAAGCTAAATTAGAAGAAATCGAAGTTGAAGTGAGTGCTAAAACTGGTGAAGGAGGCAAATTGTTCGGTTCTGTAAGTACTAAGCAAATTGCTGAAGCACTTAAAACACAACATGATATTAAAATTGATAAACGTAAAATGGATTTACCTCAAGGTATCCATGCATTAGGTTATACAAATGTACCTGTTAAATTAGATAAAGAAGTTGAAGGTACGATCCGTGTTCACACTGTAGAGAAGTAAGAAGCGGATAGGCTCTAAAGCAGTTTTTTGATTTTAATCATTAGAACTACTTACTTAAGCGTATAAACACTTAGGTTAAGTAAAAATATGTATTTGAGTGTCATTTAACCATTCTATGTGAACGAATGACAAAATAATTTTAAACTTTAAACAATGTTGCACTAGGATTTATGAAAATTAAGATGGATTTAGAGGTGTAATGATTAATGGATAATATGTATGAGCAAAAGCAAATGCCACATAATAATGAAGCTGAACAATCTGTCTTAGGTGCAATTATTTTAGATCCACAATTGATTAATTCGACTCAGGAAGTGCTCCTTCCTGAGTCCTTTTATAGAGGTGCCCACCAACACATCTTCAGAGCGATGATGAACTTAAATGAAGATGGTGATGAAATTGATGTCGTAACGTTAATGGATCAATTAACGAAAGAAGGTACATTAAGCGAGGCTGGTGGTCCTCAATATTTAGCGGAACTCTCAAATAATGTACCAACGACACGTAATATTCAGTATTATACAAATATCGTCGCAAACCATGCATTAAAACGCAGATTAATTCAAACTGCGGATAGTATTGCCAACGATGGCTATGATAATGAACTTGAATTAGATGCGATATTAAGTGATGCCGAGCGACGTATTCTTGAATTATCCTCTAATCGTCAGAGTGATGGATTTAAGGATATTAGAGATGTATTAGGACAAGTTTATGAAACAGCTGAAGAGCTCGACCAAAATAGTGGTCAAACGCCAGGCATTCCTACGGGTTATCGTGATTTAGACCAAATGACAGCTGGATTTAATAGAAATGACTTAATTATCTTGGCTGCCCGTCCTTCAGTAGGTAAGACTGCCTTCGCTCTTAACATTGCTCAAAAGGTAGCGACACATGAAGGTAATTATACTGTCGGCATTTTCTCACTTGAGATGGGGGCAGACCAATTAGCAACACGTATGATTTGTAGTTCAGGGAACGTGGATTCCAATCGACTACGTACAGGTACGATGACAGAAGAAGACTGGAATCGATTTACAATAGCAGTCGGTAAATTATCACGTACCAAGATCTTCATTGATGATACACCTGGTATTCGAATTACAGACTTACGTTCTAAATGCCGTCGTTTAAAACAAGAACATGGTTTAGACATGATTGTGATTGACTATTTACAGTTAATTCAAGGTAGTGGTTCACGTGCTTCTGATAACAGACAACAAGAAGTATCTGAAATTTCACGTACTTTAAAAGCGATTGCTCGTGAATTAGAATGTCCAGTTATTGCACTAAGTCAGTTATCTCGTGGCGTGGAACAACGTCAAGATAAACGGCCAATGATGAGTGATATTCGTGAATCAGGTTCTATCGAGCAAGATGCGGATATCGTTGCTTTCTTATATCGTGATGATTATTATAATCGTGGCGAAGGTGAAGATGACGATGACGGTGGAAATTTCGAACCACAATCGAATGATGAAAATGGTGAAATTGAAATCATTATTGCTAAACAACGTAATGGTCCGACTGGTACTGTGAAGTTACACTTCATGAAACAATACAATAAATTTACAGACATTGATTATGCACATGCAGAAATGTCATAAAAATATTTTACCGTATATTAAATGATATAAATCGTTTAATATGCGGTTTTTGTTTTGTTTTGGTGATGGATTTCTAGCGTAAGTATGTGTAATGATTTTTAAATAAAAGAACTCAAATAGCTTTATTATCAATGATTTAACAGTTTTATTGAGTAAATTTACTTTTGAGTGTGGAAGTCATATGCACTAAAATTAATGTTCGATTTTTATTTGCATTATGGGGTTCGTATTGATAGAATACTTAATGGTTAATTGAGAAAACTTTGGAGGTGCTCACATGTCATCAATCGTAGTTGTTGGGACACAATGGGGAGACGAAGGTAAAGGTAAAATTACAGATTTCTTAGCGGAACAAGCAGATGTTATTGCACGTTTTTCAGGAGGTAATAACGCAGGTCATACGATTCAATTTGGTGGAGAAACTTATAAATTACATTTAGTGCCATCAGGTATTTTTTATAAAGATAAACTTGCAGTTATAGGTAACGGTGTAGTTGTAGATCCAGTTGCATTATTAAAAGAATTAGACGGTTTAAATGAACGTGGTGTATCTACTTCTAACTTACGTATTTCTAACCGTGCGCAAGTCATTCTTCCATATCACTTAGCACAAGATGAATATGAAGAACGTCGTCGTGGTGATAATAAAATCGGAACTACTAAGAAAGGTATCGGACCAGCTTATGTGGATAAAGCACAACGTATTGGTATCCGTATGGCTGACTTATTAGAAAAAGAAACATTTGAAAGACGTTTAAAAGAGAACATTGAAGTTAAAAATGCATACTTCAAAGGCATGTTTAATGAAACTTGCCCACGTTTCGATGAAATCTTTGATGAATACTATGCTGCAGGTCAACGTTTAAAAGAATTTGTTACAGATACTTCTAAAATCTTAGACGATGCATTTGTAGCTGAAGAAAAAGTTTTATTTGAAGGTGCACAAGGTGTCATGTTAGATATCGACCATGGTACATATCCTTTCGTAACTTCAAGTAACCCTGTTGCAGGTAATGTAACAGTTGGTACAGGTGTAGGCCCAACTTTCGTATCTAAAGTGATTGGTGTATGTAAAGCATATACATCTCGTGTAGGCGATGGTCCATTCCCTACAGAATTATTTGATGAAAATGGACATCATATTAGAGAAGTTGGTCGTGAATACGGTACAACAACAGGACGTCCACGTCGTGTAGGTTGGTTTGACTCAGTTGTATTACGTCACTCTCGTCGTGTTAGTGGTATTACAGACTTATCTATTAACTCTATCGACGTACTTACAGGTCTTGATACAGTGAAGATTTGTACTGCTTACGAATTAGATGGAGAAGAAATTACAGAATATCCTGCTAACTTAGATCAATTACGTCGTTGTAAACCAATCTTTGAAGAGTTACCAGGATGGGAAGAAGATATCACTGGTTGCCGTACATTAGAAGAATTACCAGATAACGCACGTAAATACTTAGAACGCATTTCTGAATTATGTAATGTACGTATTTCAATCTTCTCAGTAGGTCCAGACCGTGACCAAACAAACCTATTAGAACAATTGTGGTAAAAAAGGTGTGAAGAAAAGGTGCGTAAGTGAGCGGTTAGGTTGCGAGCAATTACTAGCTATGAGCGAAAATCGTTCTGTGATTTAAGCGATTAGCGTATAATTGTTGAGTAATCTGCTCACTGAAGCCCGTCTATCAAAAAGGTGCGTAAGTGAGCGGTTAGGTTTAGAGCAGAATCGAAAAGTGAGCAAAACTGTTTCTCAAGTTTTGTCGAGCTTTGAGTATTTCTGCAGAAATACCTGCTCACTGAAGCCCGTCTATCATTCCGGAAACATCATTTATTTGTAGGCATTGATTCGTTCAATGCCTATTTTTTTTTTTAGAAACATGAGTGTAAAAAGATCGATAAATATAGCATTTGTAACCTTAAAACCATTGTTATTACAATGTTTATCCAAAAAATTAAGGAAATATAAAAAAATATTAAAATTATGTAAAAAATGTCTTGTCTTCAAAATAAAGCCTGTGCTATAATCTATCTTGTGCTTAAGAACGGCTCCTTGGTCAAGCGGTTAAGACACCGCCCTTTCACGGCGGTAACACGGGTTCGAGTCCCGTAGGAGTCACCATTTTTAGGTCTCGTAGTGTAGCGGTTAACACGCCTGCCTGTCACGCAGGAGATCGCGGGTTCGATTCCCGTCGAGACCGTATTGCTTATCCAAAAGGATAGGCATTTTTTTATGCCTTCATTTTACTACTTATGGAAATCCACATTTTAAACTTTTTAGATCTCATTTTCAAAAAATATACTAAAAGCTAAATATCGTAATACATTCTTTAGCATTACAAAAGTATGACGTCGCAACAGAATCTTAATATTATTCTTATGTTTAAAATAGAAAGCTTGCTACTAAACCATTGAGTCGTATCATCATTCTGTAATAATGGGTTAAATGGCCGTCACTACGACTTTTGTCCCGTATTCAAAGGGTTCAACTTATTTGTAATATTAAATTAGAGTGGTAAACTTTAAACGAATATTATTCTATAATTTTAAATATGAAAATAGAATTACATGAATATTAATGGTAAATTATATAGTAGATTAATATGCGCTATAAACTTATTAAAAACGCATCAAATCACAGTTTAATCTTTACTAATTCATTAAGAACGAATAATAAAATATAGAACTACAATTTGAGAAATGAGGTTTATAGATATGGCAAGAAAAGTTGTTGTTGTAGATGACGAAAAGCCAATTGCGGACATCTTAGAATTTAATTTGAAAAAAGAAGGATATGATGTTTACTGTGCCTATGATGGTAATGATGCAGTAGATTTAATCTACGAGGAAGAACCAGACATCGTATTATTAGACATCATGTTACCTGGTCGTGACGGTATGGAAGTGTGCCGTGAAGTACGTAAGAAATTCGAAATGCCGATTATTATGTTAACTGCGAAAGACTCTGAAATCGATAAGGTCTTAGGTCTTGAACTTGGTGCGGATGACTACGTTACGAAACCGTTCAGTACACGTGAATTAATCGCACGTGTGAAAGCGAACTTACGTCGCCATTATTCACAACCAGCTCAAGAAGTAAGTGGTACGACAAATGAAATTACAATTAAAGATATTGTCATTTATCCAGATGCTTACTCTATTAAAAAGCGTGGGGAAGATATTGAATTAACACACAGAGAATTTGAACTCTTCCACTACCTTTCTAAACATATGGGTCAAGTCATGACACGTGAACATTTACTACAAACAGTATGGGGTTATGATTACTTCGGTGACGTGCGTACAGTAGACGTAACAATTCGTCGTTTACGTGAGAAGATTGAAGATGATCCATCACATCCTGAATACATTGTGACACGTAGAGGCGTTGGATACTTCCTCCAACAACACGATTAGGGGCTTGCGACTATGAAGTGGCTGAAACAGTTACAATCCCTTCACACCAAGCTTGTTATTGTTTATGTGTTATTGATTATTATTGGAATGCAGATCATCGGTCTATATTTCACTAATAGTTTAGAAAAAGAACTGACAAATAACTTCATGAAGAATATTAAACAGTATGCGACACAGCTTGAAGTTAACATTGAGCGGATATACAGAGATGATCCCTCTAACGCTCAAAAAGAAGTTCAAAGTTTATTAAATGAGTATGCCAACCGTCAAGAAATTGAAGAAATTCGTTTTATTGATAAAGATCAAATTATCATGGCTACAGCGAAGATATCATCACATAATATGATTAATCAGAAAGTTAATGATAACTCCGTTCAAAAAGCCTTATCGCTAGGAGAATCCAATAGTCACAATGTTTTAAAAGACTATGGTAGCGGTAAAGAGCGAATTTGGATTTACAACTTACCCGTAAAGAATGGCAACGAGACGATTGGTAATATTTACATAGAATCGAATATCAATGATGTATATAATCAGTTGAATAATATTAACCAAATATTCATTATCGGTACTGCGATTTCCCTCTTCATTACCGTTATACTCGGTTTCTTTATCGCAAGGACGATTACAAGACCGATTACGGACATGCGTAATCAGACGGTAGAGATGTCTAAAGGTAATTATACGCAACGTGTTAAGATATATGGTAATGACGAAATCGGTGAATTAGCTTTAGCCTTCAACAATTTGTCTAAACGAGTTCAAGAGGCACAAGCGAATACTGAGAGTGAGAAACGTCGTTTAGACTCAGTTATCACGCATATGAGTGACGGTATTATCGCAACAGACCGACGTGGTCGTGTGCGTATCGTCAATGATATGGCGATAAAAATGTTAGGTATGTCTAAGGAAGACTTAATCGGTTATTACATGCTAAGTGTATTGAATTTAGAAGACGAATTCTCATTAGATGAAATTCAAGAGAATAACGATAGCTTCTTATTAGATATAAATGAAGATGAAGGCATCATCGCACGTGTGAATTTCAGTACGATTGTTCAAGAAACTGGATTTGTGACAGGTTACATCGCCGTATTACATGACGTTACTGAACAACAACAAGTTGAACGTGAACGTCGCGAATTCGTTGCGAACGTATCTCACGAATTACGTACGCCTTTAACATCGATGAATAGTTACATAGAGGCGCTTGAAGAAGGTGCTTGGAAAGATGATAATTTAGCACCATCTTTCTTATCGGTAACACGTGAAGAGACAGAACGAATGATACGTCTTGTTAATGATTTACTGCAATTATCGAAAATGGATAACGAATCCGAACAAATTACGAAGGAAATTGTCGACTTCAACATGTTCATTAATAAGATTATTAACCGTCATGAAATGGCAGCGAAAGACACGACGTTTGTGCGTGAAATTCCTTCAGAAACCATCTTTACTGAAATTGATCCAGATAAGATGACACAAGTGTTTGATAACGTTATTACTAATGCGATGAAATATTCTCGTGGTGAAAAACGTGTCGAGTTCCACGTGAAACAAAACGCTTTATACAATCGTATGACGATTCGTATTAAAGATAATGGTATAGGTATTCCTATTAACAAAGTGGATAAAATCTTTGATCGTTTCTATCGTGTAGATAAAGCGCGTACACGTAAAATGGGTGGTACTGGTTTAGGACTAGCCATTTCGAAAGAGATTGTAGAAGCGCATAATGGAAGAATTTGGGCGAATAGTGTTGAAGGACAAGGTACATCGATATTTATTACACTTCCTTGTGAAGTTATAGACGACGGTGATTGGGATGAAGAGTAAAGAGCATATTAAATCCATTATTCTTTTCCTACTAGTCATGATGAGTGTTGTGCTTACGTTTATGGTGTGGAATTTCTCACCAGATTTAAATAATATTGATAGCACAGATAGTAAAAAGAGCAATACTAAGACGATTGGTAAGCCCATGTCTGCCAATATAGAGAATGTGATATCTCCGTATCAAATTGTAGAAGTTAAAGGCGATAAGGTTAAAGGGCTGGCACCATCTCGTGCTCAATTGTCTCAAGTAACAGGTACATTGAAGAATCATGAAGTCAGTAAAGTGGAACATATTCATCGAGATTATAATTTAAATATTCCCATGTTAAATGACCACTTTACTGTGCTAGATTTCACTTATGATATGCCGCTAACGACATATCTAGGTCAAGTATTGAATTCATCAGCGAAAGTACCTAAAAATTTCAAATTTAATCGTATTATAGTAAGTCAAAATCCTAAAGAGAATTTAGAATTGTATGCGATAAGTGAAGATCGTCATGAAGTAATGAAAGTAACGTTGACTACGAAAGCTAATCATTTTATTAAAGTTATGGATCATTTGAATAAAGAAATGCAGAAATATTCAGAGGTAATCACAAATAAAGATACGATTGATAAAGCAACGCATATATTTGCGCCAAATCGTCCGAAAGACATGCGTTCTTACCGTATGGTTTATGATACGATTCCAGTCGAAACGATGAATGCTATTCTATTTGACGACTCAGTGATTATTCGAAGCGGTAAGAGTGGTTCAACAACGTACAATAATAACACTGGCGTAGCGAACTATAATGATGAAAGTAAGAAATATCATTATAAGAATTTATCTGAAGATGAATCTAGCTCAAGTGATATGGATTCAACGATTCCAAGTACATTTGAATATATCAATGGACATGGTGGATTCTTTAATGATGACTTCCGTCTTTTCAATACAGATAATTCATCGGGTGAATTAACGTATCAACTCTTCCTCAATGGCCACCCAACATTTAATGATCAGCAATTAAATGTTATAGAGGTCACTTGGGGAGATAAAGGCATTTATGACTATAAACGTGCGCTATTGCGTTCTAGTGTACCTCTAGAAGGTAAAACGAAGTCGCTAGATAGTGTTGAAAGTGTTCGTTCTTCACTCGCAAATAATCATACGATTGATTTCGAAAAGGTAACGAATATGGTCATTGGTTATAAAGAAGATGATCAACCTGATAAAGATGATATAGAAGTGCAACGTAATAGTGAGTTTGTGCCAACATGGTATATTCAATACGACGGCGATTGGTACGCTTATGAGGATGGGAGGCTTGAATAAATGAATTGGAAACGAACGAAGACATTGTTTATTTTCGTGTTTATTCTAGTTAATATCCTACTCGTATTGATTTACGTGAATAAGGTAACGAAGTCTCAAATTAACGAATCTGAAAGTGATAATGAGGTTAAATTCCAGCAAGAAGAAATTAAAATTTCGAAGGATATTTTAAATAAAGATGTAAGCGGGACGAAGATGCAGATGATTACTGCTAAGTCTAAAGACTTCGAAAGTTATGCGAAGGGTAAGTCGTCATTAGAAACGGAAGATTCTGGGAATACTTTAACAGGTGAGATTAATAGTACAGTTAATGTGAGTGATAGTAATTTAAGTGATTTAAAAGATTACATCATGAGTAATGTATACAACGGTAAGATGTATCAACTTGGTGATGTTACATCTGATACTGTGACGTATGAACAGACTTATGAAGGTTATCCGTTGATGAATAATAATAAAGCGCGTCTACGCTTTAATATCAATGATGGTAAAGCGACAAGTTATGAACAATCGGTAATGAATAACATTGAGCCTGCGAAGAGTGATAATAATCCTAAGAAGCAAGTGATTACACCGCGTAAAGCAGTAGAAACGTTATACTTTAATCGTTACTTGAAATCAGGCGATGAAGTGATGGATGCAAGGTTAGGATATTACTCGGTTGTGAGAGAAACGAATGTGCAATTATTGCAGGCGAACTGGGAAATTAAAGTGAAACATAAAGGTAAAGAAGACGTGAAGACTTATTATGTTGAAGCGACATCATCAAATCCGAAAGTGATTGATAACTAGGGAGCAGGAAGAATAGTAAGTGTGTGGGGCAACGATGGTCTCATGCACTTATTTTATTTGTATGTGTTAGTGTTGTAGATAAACATGGAATTGGAACTTTAATTATTGGATTGGTATAGTATAATATAAAGGTATTTTAGAGGACTGGATTGTTTCGAATGATGTGGATTGTTCGAAACTTCATTTTTTTAATTATAGAGTGCAGAATATAAGGAATTAGACTGAAGGCACTCTAAAATATAGAGTAAGTTGTCGGAAGTAGAAAGGATGAGCCGCTTGATACGAATGAGTGTATTGGCGAGTGGTAGTACGGGGAATGCCACTTATGTTGAGAGTGATAAAGGCAGTCTATTAGTAGATGTTGGACTCACTGGCAAGAAAATGGAAGATTTATTTAGCCAAATTGATAGAAATATAAAAGATTTAAACGGCATTCTAGTTACTCATGAACATAGTGATCATATTAAAGGATTAGGTGTGCTTGCGCGTAAATATGGTTTGCCGATTTATGCGAATGAGAACACGTGGAAAGCAATTGAGAAGAAAGATAGTAAAATTCCAATGGATCAAAAATTCATATTTAATCCTTATGAAACAAAATCTATTGCCGGTTTTGATATAGAATCATTTAATGTATCTCATGACGCAATTGATCCACAGTTTTATATTTTCCACAATAACTATAAGAAATTTACTATGATTACAGATACAGGCTATGTGTCAGATAGAATGAAAGGTATGATTCAAGGTAGTGACGCCTTTATGTTTGAGAGTAATCATGATGTGGATATGTTACGCATGTGTCGTTATCCTTGGAAGACGAAGCAACGTATTTTAAGCGATATGGGACATGTATCTAATGAAGATGCAGGACTAGCGATGACTGATGTTATTACAGGTAATACGAAGCGTATTTATCTTTCACATTTATCACAAGATAACAACATGAAAGATTTAGCACGTATGAGCGTTAGTCAGGTTCTAAATGAACATGATATAGATACTGAAAAAGAAGTGCTATTATGTGATACAGATAAAGCACAAGCTACACCGATATATACATTGTAATTATTTAGAAGAACGACCTACTTACAAAATTAGTATTTGTGAGTAGGTTGTTTTTTTATTTATTGAGTTAATTATCTAATAATTTGGACTATACATGATTATTCAAAAGGAACCTTATAATAACAAGATTTAGCCTAAATCTGTGAATAAATATTTAAGACTTACTTAAAGTTATCCCCAAAATTGAATGAAGTTATCCACTTTTGTGTATAATACACACAGAAATACTCACATTATTCACAGACTTATCCACATATATACAAGGATAGTCACATGAAATGGGGATATTTTTTAAAAATATGGCTTAATTCGTATACATTACTGTTATAATTAGAGGGAATTCTGTTAACAAGTTGATAACTTGTGGATAAGTAGGATAACTATTAACATCTATGGAGGATTTTATGAAGATAACAATCTTAGCTGTGGGTAAATTAAAAGAAAAATACTGGAAACAGGCTATATCAGAATATGAAAAAAGATTAAGTGCTTATTCCAAAATTGAAATTATTGAAGTACCTGATGAAAAAGCACCTGAAAATATGAGCGATAAAGAAATTGAACAAGTGAAAGAAAAAGAAGGTCAACGCTTACTAGCTAAAATCAAACCTCAAGCAACAGTCATCACTTTAGAAATCCAAGGTAAAATGTTGTCTTCAGAAGGATTAGCTGAAGAAATGCAACGACGCATGACACAAGGTCAAAGTGATTTCGTCTTTGTTATTGGTGGTTCAAATGGATTGCATGAGGACGTCTTACAACGCAGCAACTACGCACTTTCATTCAGTAAAATGACATTCCCACATCAAATGATGCGCGTTGTCTTAATCGAGCAAGTATACAGAGCATTTAAAATCATGCGAGGCGAAGCGTATCATAAATAATGCGGTTTTTTTAATAATATTTAATACTATAA
>NODE_2_length_29711_cov_12.746035
TAGAAAAATTGTTTGGGTTATAATAAAAAAATACCTAAAATTAAAGGATATCGTGATGCGTTTAAGTATCAAAATCCATAATGAACAGAATAACACGTATATATTATTATTTTGTAAACGATGAGGAGGACTATTGATGGCGAAAGAAACATTTTATATTACAACCCCAATTTATTATCCGAGTGGTAATTTGCATATCGGCCATGCATATTCAACAGTAGCTGGTGATGTGATTTCACGTTATAAACGTATGCAAGGCTATGATGTTCGTTACTTAACTGGTACAGATGAACATGGCCAAAAAATTCAAGAAAAAGCTCAAAAAGCAGGTAAAACTGAATTAGAATATTTAGATGAAATGATCAGTGGTATTAAAAGTCTTTGGAGTAAGTTAGAAATCTCTAATGATGACTTTATTCGTACTACAGAAGATCGTCATAAACAAGTAGTTGAGAAAGTTTTTGAACGTCTTTTAAAACAAGGTGATATTTATCTTGGTGAGTATGAAGGATGGTATTCAGTACCAGATGAAACATATTACACTGAATCGCAATTAGTAGATCCAATATATGAAAATGGCAAAATCGTTGGCGGAAAAAGCCCGGATTCAGGTCATGAGGTTGAGTTAGTTAAAGAGGAAAGTTATTTCTTTAATATTAATAAATACACAGATAGATTATTAGAATTTTATGATGCTAATCCAGATTTCATTCAACCGCCTTCAAGAAAAAATGAAATGATTAACAACTTTATTAAACCTGGTTTAGAAGATTTAGCTGTTTCACGTACATCATTTGACTGGGGAGTCAGAGTGCCATCCAATCCTAAACACGTTGTATACGTATGGATAGATGCATTAGTAAACTATATTTCTGCATTAGGATATTTATCAGATGATGATGAATTATTCCAGAAATATTGGCCAGCAGATGTGCATTTAATGGCTAAGGAAATTGTACGTTTCCACTCAATTATTTGGCCAATTTTATTAATGGCGTTAGACTTACCGCTTCCAAAAAAAGTGTTTGCACATGGTTGGATTCTGATGAAAGACGGTAAAATGAGTAAATCTAAAGGTAATGTGGTAGATCCTAACGTATTAATTGACCGCTATGGTCTTGATGCAACACGCTATTATTTAATGCGCGAACTACCATTTGGCTCTGATGGAGTATTCACTCCTGAAGCTTTTGTAGAGCGTACTAACTATGATTTAGCAAATGACTTAGGCAACTTAGTAAATCGTACAATCTCTATGATTAATAAGTATTTCCAAGGTGAACTGCCTGCATATGAAGGTCCTAAACATGAACTGGACGAAGATATGGAAGCATTAGCACATGAAACTGTGAAACATTTCAATGAAAGTATGGAAAGTTTCCAATTCTCTGTAGCTTTATCTACTGTATGGAAGTTTATTAGTCGTACGAATAAATATATCGATGAGACTACACCATGGGTATTAGCTAAGGATGATAGTCAAAAAGATATGCTTGGTAATGTCATGGCACATTTAGTTGAAAATATTCGATTTGCTGCAGTGTTACTACGTCCATTCTTAACACATGCGCCTAAAGAAATTTTCAAACAACTGAATATTAATGAACCTGAATTATTTGAATTAGAAAGTCTTGAACAATATGGTGCATTAAAACAACCGATTATGGTAACTGAGAAGCCAACACCAATCTTCCCACGTTTAGACACTGAAGCGGAAATTGCATATATTAAAGAATCAATGCAACCTCCAAAGTCTGAAGAATCTAAAGATGAAGTGGAAGAGCCAAGTAAAGCGCAAATTGATATTAAAGATTTTGATAAAGTTGAAATTAAAGCAGCAACAATTACTGATGCTGAAAACGTTCCAAAGTCTGATAAATTGTTAAAAATTCAAATTGACTTAGGTTTAGAGCAACGTCAAATTGTTTCTGGAATCGCTAAGTTTTATCGTCCAGAAGATATTATCGGTAAAAAAGTTGCAGTGGTCACTAACTTAAAACCTGCTAAATTAATGGGTCAAAAGTCAGAAGGCATGATTTTATCAGCTGAAAAAGATGGTGTCTTAACATTAGTTAGTTTACCAAGTGCAATTCCAAATGGTGCAGTTATTAAATAGTAATAAATTGTAAAATTAGGAGAGATAAAATGTTAATCGATACACATGTCCATTTAAATGATGAACAATATGCGGAAGATTTAACTGAAGTCATTTCTCGTGCGAGAGAAGCAGGCGTTGATCGCATGTTTGTCGTTGGTTTTGATACACCGACAATTGAACGTGCTATGGAACTGATTGAACAATATGATTTTATATATGGAATTATCGGTTGGCATCCTGTTGATGCGATTGATTTTACAGATGAACGTTTACAATGGATTGAAGAATTATCACAACATCCTAAAGTTATTGGTATTGGAGAGATGGGCTTAGATTATCATTGGGATAAATCTCCAGCTGATGTTCAAAAAGACGTATTTAGAAAGCAAATTGCTCTCGCTAAAAGAGTGAACTTGCCTATCATTATTCATAATCGCGAAGCTACGCAAGATTGTGTAGATATCTTAATGGAAGAACATGCTGAAGAAGTAGGCGGAATTATGCATAGCTTCAGTGGTTCTCCTGAAATTGCAGATGTAGTTATTAATAAACTGAACTTCCATATTTCTTTAGGGGGTCCAGTTACATTTAAGAATGCTAAGCAACCTAAAGAAGTCGCAAAACATGTGCCTATGGATAGATTGTTAGTTGAAACAGATGCGCCTTATCTTTCACCTCATCCATATAGAGGTAAACGTAATGAACCAGAACGTGTGACTTTAGTTGCTGAACAAATTGCAGAATTACGTGGTATGTCATATGAAGATGTATGTCGTCAAACTACGGAAAATGCTGAACGTTTATTTAAATTAAAATAATAATATATGTCTGAGAAAGATGTTAAACCGTGTCTGTCATGGTATGATTTTATAAACATGACACACGACATCTTTCTCATTTTTTATGTGATAAGTAGTTATAATATATGTGAAATGAATTTGAAAGGTTAGGATTTTTATTATGAAAATCAATGAATTTATCGTAGTAGAAGGTAGAGATGACACTGAACGAGTAAAGTCGGCTGTTGAATGTGATACGATTGAAACAAATGGAAGTGCAATCAATAAAGAGACTTTAGCAGTCATCCAAAATGCACAAGAAACAAGAGGTGTTATCGTATTAACTGATCCTGACTTTCCCGGTGATAAAATACGTCACACGATTACAGAACACGTTTCAGGTGTTAAACATGCATACTTAGATAGAGAAAAGGCTAAAAATAAGCGTGGTAAAATCGGCGTTGAACATGCGCATCCAAAAGATATTAGAGACGCATTAATGCACGTCAGTTCTCCTTTTGAAGAAGCGGAAGAATCAATCGACAAAAGTGTTCTCATAGACTTAGGATTAATAATTGGTAAAGACGCACGTCGTAAAAGAGAAATACTAGGTCGTAAATTACACATCGGACATTCAAATGGCAAGCAACTGCTTAAGAAACTCAATGCATTTGGTTATACTGAATCGGATGTGCGCGAAGCGTTATCTATGGAAAAGGAGAGTGAATAAAAGGTGGAGAGAAAAGATATTGCGACACCTTCAAGAACTAAGGCACTGTTAGATCAGTTTGGATTTAACTTTAAAAAAAGTTTAGGACAAAATTTCTTAGTAGATGTGAATATCATTCATAAAATTATAGATGCGAGTGAAATTGACGACAACACAGGTATTATTGAAGTTGGACCCGGTATGGGGTCTTTAACAGAGCAATTAGCTAAAAGAGCTAAAAAGGTGATGTCATTTGAAATTGATCAACGACTTATACCTGTACTAAAAGAAACACTAGCGCCATATGACAATGTTACGATAATTAACGAAGATATATTGAAAGCAGACATTGGTAAGGCGGTTAAAACGTATTTGAATGATTGTGACAAAATCATGGTCGTAGCTAATTTACCATATTATATTACAACACCAATTTTACTGAATTTAATGCAACAAGATATTCCGATTGATGGTTATGTTGTTATGATGCAAAAAGAGGTTGGTGAACGCTTAAATGCACAAGTAGGAACAAAGGCTTATGGTTCATTATCTATCGTTACACAGTACTATACAGAAACAAGTAAAGTGCTAACGGTTCCTAAATCAGTTTTTATGCCACCACCTAATGTAGATTCTATTGTTGTTAAATTAATGCAAAGAGAGACGCCACTCGTTAGCGTGGATGACGAAGAAACTTTCTTTAAATTAGTTAAAGCAGCTTTTGCGCAAAGACGTAAAACAATCAACAACAATTATCAGAATTTCTTTAAAGATGGAAAAAAACATAAAGAAAGTATATTAAAATGGCTTGAACAAACAGGTATTGATCCTAAAAGACGCGGGGAAACGCTATCAATACAAGATTTTGCACGATTGTATGAAGAAAAGAAAAATTTCCCAGAATTAGAAAATTAAATTGTTGACAAAGCGCTACTACATTGATAAAATTTAAATTTTATTTGACATAACCTTGCGAAATATGGTATTATGTAACTTGTAGCGAGGTGGAGCAATATGCCAAAATCAATTTTGGACATCAAAAATTCTATTGATTGTCATTTAGGAAATCGTATTGTACTAAAAGCCAACGGTGGTCGTAAAAAAACAATCGAACGTTGCGGTGTGTTAAAAGAAACGTATCCTTCAGTATTCGTTGTTGAATTAGACCAAGATAAGCATAATTTTGAAAGAGTTTCGTATACATATACGGATGTTCTTACAGAGAACGTACAAGTTTCATTTGAAGAAGATAATCATCAAGAAGTAGTTGCACACTAATTTAGACATAAATATAGAGTGGTTTAGTGTACTACAACTCTATAATTAAAATGTATTGGGTGTTGGGCTTATTAAGTTCAACACTCTTTTTTTGTAGAAGATTAAGATATGCGTCGAACGTGAGACAGTGAATGTTTCTATATCACTTCCAATCATTTTACTTAAAAATAATATAATTTCATTAGAAAACGTATATTAGTAGATTAAATTGATTGTTTTATTAAGATTTTACATAAATTTGTCATGTATCTATCAAATATTTTAAGTCTTTGTGTTAAAATCATCTTATTACTATAGATGAAGAGAGGGCGGAAAAATGATATATGAAACGGCACCAGCCAAGATAAATTTGACGCTCGATACACTTTTCAAAAGAGATGATGGATATCATGAAATTGCAATGATTATGACGACAGTTGATCTGAACGATCGATTATCTTTCCAAAAAAGAAAAGATAAAAAAATCGTTGTTGATATTGAACATAACTATGTTCCAAATGATCATAAAAATTTGGCTTATCGTGCAGCACAATTGATGATGGAAACCTATGATTTAAATGAAGGTGTCACCATTACTATAGATAAAGATATTCCTGTATCTGCCGGTTTAGCAGGAGGATCAGCTGATGCAGCTGCTACGATGCGTGGTATTAATCGGCTGTTTAATTTGGATAAATCTTTGCATGAACTAAGTGATTTGGGAATACAAATTGGAACAGACATTCCGTTTTGCATCTATAACAGAACTGCTGTATGCAAAGGTAGAGGTGAAAAGATACGCTTTTTAAAGAAGCCACCTTCAGCTTGGGTAGTTTTAGCGAAACCTAATTTAGGTATATCATCCGCGGATGTATTCAAGGCGTTAGATTTGGATGATGCACATCATGTAGATACAGAAATGTGCGAGAAGGCGATTGTTGAAGGTGATTATAAACAGTTATGTGAAAGCTTATCGAATCGTCTAGAACCAGTATCAATGTCAATGCATCCTGAAATTAAAAAAATAAAAAATAATATGTTGCAATGTGGTGCAGATGGCGCATTAATGAGTGGTAGTGGTCCAACCGTATATGGGCTTGCTCAAAAAGAAAGCCAAGCGAAAAAGATATATAATGCTGTTAATGGCTGCTGTAATGAAGTGTATTTAGTAAGATTATTAGGATAGAAGGGTTGAACAACAAATGAGGTATAAAAGAAGTGAACGTATCGTCTTTATGACACAGTATTTAATGAATCATCCAAATCAGTTAATACCTTTAACTTTTTTTGTGAAAAAATTTAAACAAGCGAAGTCTTCAATTAGTGAAGATGTTCAAATTATTAAGAATACTTTCCAAAAAGAAAAGCTAGGTACAGTTATTACGACTGCAGGTGCGAGTGGTGGTGTAACTTACAAACCAATGATGAGTAAAGAAGAGGCTTCGGAAATTGTTGAAGAAGTTATTGAACTACTCCAAGAAAAAGAACGATTATTACCCGGTGGATATCTTTTCTTATCAGATTTAGTTGGTAACCCTTCTTTACTTAATAAAGTTGGTAAATTAATTGCTAGCATTTATATGGAAGAAGATCTTGATGCGGTTGTGACAATCGCTACAAAAGGGATATCACTTGCCAATGCGGTAGCTAACGTATTAAATTTACCTGTAGTAGTAATTAGAAAAGACAATAAAGTTACTGAGGGATCTACTGTATCGATTAACTACGTGTCTGGCTCTTCTCGTAAGATCGAAACGATGGTGCTTTCTAAACGTACATTAGCTGAAAATTCTAATGTACTTGTCGTGGATGATTTTATGAGAGCAGGAGGTTCAATCAACGGTGTCATGAATCTTATGAATGAGTTTAAGGCACAAGTTAAAGGGGTATCTGTACTTGTAGAATCAAAAGAAGTTAAACAAAGATTGATTGAGGATTATACTTCTTTAGTTAAATTATCTGATGTTGATGAATACAATCAGGAATTTAAAGTAGAACCTGGCAATAGTTTGTCTAAATTTTCTTAAAAGGAGTTTATTACATCATGAAAACAATTAACACTAACAAAGCACCAGAAGCTTTAGGACCATACTCACACGCTATGGTTGTGAATAATTTAGTATTCACATCTGGACAAATCCCATTAGATACTGAAGGGAATATTGTCAGTGATGATGTGAAAGAGCAAACAAAACAAGTGCTAGACAATTTGTCTGTCGTACTTGAAGAAGCTGGTTCGGATTTAAACTCAGTTGTGAAAGCAACCATTTTTATCTCCGATATGAATGAATTTCAACAAATAAATGAAGTCTATGGTAGTTATTTCAGTGAACATCAACCAGCGCGTAGTTGTGTTGAAGTTGCACGATTACCGAAAGACGTTAAAGTTGAAATTGAAGTTGTAGGTAAAGTAAAAGGAATATAATTTCCTTGATTAAAGAATTGTCAAGCTTCTAACAAACAAAGATATATATACTAGGGGGGCTCACTACATGAAAGTGACAGATGTTAGACTTAGAAAAATACAAACAGATGGCAGAATGAAAGCACTTGTTTCAATTACATTAGACGAAGCTTTTGTTATTCACGATTTACGTGTAATTGAAGGGAACTCAGGTCTTTTCGTTGCTATGCCAAGTAAACGTACACCAGATGGTGAATTCCGTGATATCGCGCATCCAATCAACTCTGATATGAGACAAGAAATTCAAGATGCCGTTATGAAAGTATATGACGAAACAGATGAAGTTATTCCAGATAAAAATGCTTCATCAGAAGATTCAGACGAAGCTTAAATAAATCATACATTATGGCAGGTTCAGCATTTAAATTTGTTGAACCTGCTTTTTAAATATCAAGTGTGGTATAAAGCATTCTACTAATGAATACATATTTTGAAAATTTAAATAGACTAAATTATAAAACCTTCTAAATCTTGAAACTCGAACTTGAGTTAAATTATAATAAATTAGAAGTGTAAATTTATTGGAGGGTTATCACTCATGCAAAGAAATGCGGTAATATTAGCAGCTGGAAAAGGTACTAGAATGAAATCAAATAAATATAAAGTGCTACATAAAGTTGCTGGAAAATCAATGGTAGAACATGTGTTAACAAATGTTAAGAATGCTGGTGTTAACCAAATCGTGACAATTGTAGGTCATGGCGCTGAAGACGTTAAAGAAACATTGGGGAACCAATCGTTATATAGCTATCAAGAAGAACAATTGGGAACAGCACATGCTGTAAAGATGGCTAACGAACATTTGAAAGAAGTGGAAGGTACAACTTTAGTTGTTTGTGGAGATACACCACTCATTACAGCTCATACGTTACAAAAGTTAATTGAGCATCATGAAAGTACTCATGCGCAAGCGACAGTATTATCAGCAACTGCTCAGATTCCGTTTGGTTATGGGCGAATTGTTCGCGATGAACAACGTAGACTACAACGTATTGTCGAAGAAAAAGACGCGTCAGAAGCACAAAAAGCATTAACTGAAATTAGTTCTGGAATTTTTGCGTTCGATAATCGAGTTCTTTTCTCTAAATTAGAAGAAGTTAAAAATGATAATGCTCAAGGTGAATACTACTTGCCAGATGTGATCAGCTTAATCTTAGCTGAAAATGGCGTCGCTGAAGTTTATCACACAGACGATTTTAATGAGATTATGGGTGTAAATGATCGTGTCATGTTAAGTAATGCGGAAAAGGCGTTGCAACAACGTATTAACATTGAGCATATGAGAAATGGTGTAACTATTATCGACCCTACAACTACATTTATTGGACCAGATGTCAAAATAGGTATGGATACAATTATTGAACCTGGTGTGCGTATTAATGGTGAAACAGTAATAGGAGAAGAAGCTGTCATCGGTCAATACTCTGAAATCAACAATAGTCATATTGGCTCACAAGTTGACATTAAACAATCAGTTATTAATGATTCAATCGTTGGTGATAAAACAAAAGTTGGACCATTCGCGCAACTAAGACCTGGTTCAAACTTAGGTTCAGATGTTAAAGTGGGTAACTTTGTAGAAGTGAAAAAAGCAGATCTCAAAGATGGGGCTAAAGTATCTCACTTAAGTTATATTGGAGATGCTGAAATCGGTGAAGGTACAAACATTGGTTGTGGTTCTATCACAGTTAATTATGATGGTGTTAATAAATTTAAAACGGTTGTAGGTAAAGATGCATTTATTGGATGTAATACTAACTTAGTGGCACCTGTAACTGTTGGTGACGGTGTGTTAATCGCTGCAGGTTCAACAATTACCGACAACGTCCCTAATGAAAGTTTAGCCCTTGCGCGTGCCCGTCAAATCACAAAAGAAGGATATCTCAAAAAATAATTTTTTGATAAAATTTGGTATCTCTTTTCCACAATTTTTTGTTGAACATAGTAAAAGCGATTAATTTTTTATATAATGAAAGTGTCTAAGTTAAAAATTGGAGGACTATAAATGTTAAATAATGAATACAAGAATTCATCTTTAAAGATTTTCTCTTTAAAAGGAAATGAGCCATTAGCACAAGAGGTAGCTGATCGAGTAGGGATTGAATTAGGGAAATGTTCTGTTAAACGCTTTAGCGATGGAGAAATTCAAATCAATATTGAAGAAAGTATTCGTGGATGTGATGTTTTCATTATCCAACCAACTTCAAATCCGGTTAATTTACACTTGATGGAGTTATTGATTATGATTGATGCTTGTAAGCGTGCATCAGCAGCTAATATCAATATTGTGGTTCCATATTATGGCTATGCACGTCAAGATAGAAAAGCACGTAGCCGTGAACCTATTACAGCTAAGTTAGTAGCTAACTTAATTGAAACAGCTGGCGCTAATCGCATGATTGCATTAGATTTACATGCACCACAAATTCAAGGATTCTTTGATATTCCAATTGACCATTTAATGGGTGTACCAATCATTGGTCAACATTTTGAGAATGACCCTAACATTGACCCAGAAGAATGTGTCGTAGTATCACCGGACCACGGTGGCGTTACACGCGCACGTAAACTTGCTGACATTTTAAAAACTCCGATTGCAATTATTGATAAACGACGTCCTAAACCAAACGTAGCAGAAGTAATGAATATTGTTGGTGAAATTGAAGGACGCACTGCGATTATTATTGATGACATTATTGATACAGCAGGAACAATCACTTTAGCTGCGCAAGCTTTAAAAGATAAAGGTGCTAAAGATGTGTATGCTTGTTGTACACACCCAGTTTTATCAGGTCCTGCTAAGGAGCGTATCGAGAATTCAGCAATTAAAGAATTAATCGTTACAAATTCAATCTTATTAGATGACACACGTAAACCATCAAACACTAAAGAATTATCAGTAGCTGGATTACTTGCTCAAGCAATTATTCGAGTATATGAACGTGAATCAGTAAGTGTATTATTTGACTAAAGTTTACAATTGCGTTTGACTTATACATTTCAACCGTGTATAATACATTCGTTCGTGGTTTTACGAACTAATAAACACTTACAAGCAACTTATAAAGTTGATGGGTAAGTGAAGGGAAGTCCAGAACTTTATATTCTCACGATAATAAGTATCTAGACTTGAAAATGAAAGGTGGAAATACGAATGGCTTCATTAAAGTCAATCATCCGTCAAGGTAAACAAACACGTTCTGACCTTAAAAAATTACGTAATACAGGTAAAGTACCTGCAGTAGTTTATGGTTATGGTACTAAAAATACTTCAGTTAAAGTTGATGAAGTTGAATTCATCAAAGTTATCCGTGAAGTAGGACGTAACGGTGTTATCGATTTAGGCGTTGGTTCTAAATCAATCAAAGTTATGGTGTCAGATTATCAATTCGACCCACTTAAAAACCAAATTACACACATCGACTTCTTAGCAATCAACATGACTGAAGAACGTACTGTTGATGTACCAGTTCACTTAGTAGGTGAAGCTGCTGGTGCTAAAGAAGGTGGCGTAGTTGAACAACCATTATTCGACTTACAAGTTACAGCAACTCCAGAAAATATCCCTGAATCAATTGAAGTTGACATTACTGAATTAGAAGTTAATGACAGCTACTCAGTTTCAGATATTAAAGTTTCTGGCGATTTCACAATTGAAAACGACCCAGAAGAATCTGTTGTAACAGTAGTTCCTCCAACTGATGAACCTACTGAAGAAGAAGTTGAAGCTATGGAAGGTGAAGCAGCAACTGAAGAACCTGAAGTAGTTGGTGAAGAAAAAGAAGAAGATAGCGAAGAAGAAAATAAAGACGAAGAATAATTCGTTGATTGTTATCTTTATGGGAGTGGAACATGAATTCTTAATGAATTCTGTTCTACTCCCTTTTTGTGTTATTATAGGGAATGTTATAAAATAATGAATAATTGATATATGCACAATTCTATTCAGTTAGTCGTTATAAATGAATCACAATGGAGGTAACATCGTATGAAATGTATTGTGGGTCTTGGGAATATAGGCAAGCGATTTGAGTTAACAAGACACAATATCGGTTTTGAAGTCATTGATTACATTTTGAAGAAACATAATTTCTCATTAGATAAACAAAAATTTAAAGGTGCTTATACTATTGAACGTTTAAATGGTGACAAGGTTCTATTTATTGAACCAATGACTATGATGAATCTTTCTGGTGAAGCAGTAGGGCCATTAATGGATTACTATAATGTTGAAGTGGAAGATTTAATCGTCTTGTATGATGATTTAGATTTATCTCAAGGTCAAATCCGCTTGCGTCAAAAAGGTAGCGCTGGAGGACATAATGGTATGAAGTCTATCATTAAACATTTAGGTACAGATCAATTTAAACGAATTCGTATTGGCGTAGGGAGACCAACGAATGGTATGTCAGTACCTGATTATGTATTACAGAAATTTTCAAAAGAAGAGATGATTACTATGGATAAAGTGATTGAACATTCAGCACACGCTGTGGAAGCTTTTATTGAAAGTTCACGCTTCGACCATGTAATGAATCAATATAATGGAGAAGTCAATTGAGACCTATCATTTCAGACTATATTCAAAATGATAAACGTTTCCAGGAACTCGATGATGTATTCGGTCATCAAAACATTCTTGTTACTGGTCTCTCTCCCTCTGCGAAAGCTACGATTATCGCTGAAAAGTATCTAAAAGATCAAAAACAAATGTTGTTAATCACTAACAACTTATATCAAGCAGATAAATTAGAAACTGATATTTTACAATATATCGATCATTCTGAAGTTTATAAATATCCTGTACAAGATATTATGACTGAAGAATTTTCAACGCAAAGCCCTCAACTTATGAGTGAACGTGTAAGAACACTGACTGCATTAGCTCATAATAAGAAAGGGTTATTTATCGTTCCTTTGAACGGATTGAAAAAGTGGCTCACGCCATTTGAACTATGGAAAGATCATCAAATTACGCTTAGAGTAGGCGAGGATATAGATGTCGATGAATTCTTAAATAAATTAGTGAATATGGGATATCGTCGCGAGAGTGTTGTATCACATATAGGCGAGTTCTCATTGCGTGGAGGCATTATCGATATTTACCCACTCATAGGTCAACCTGTTCGAATAGAATTGTTTGATACAGAAGTTGATTCAATTCGTGACTTCGATGTTGAGACGCAACGTTCAAATGACAATATTGAAGAAGTTTCAATCACAACAGCAAGTGATTACGTTATTACAGATGATGTCATTCAACATTTACAATCAGAATTGAAGACCGCATATGAAGCAACACGACCAAAAATTGACAAGTCTGTTCGTAATGATTTGAAAGAGACATATGAAAGTTTCAAGTTATTTGAAACAACGTTTTTTGATCATCAATTATTACGTCGTTTGGTGGCATTTATGTACGAGCAACCTTCAACGCTTATTGACTATTTTGCAAAAGACGCCATCATTGTAGCTGACGAATATAATCGCATTAAAGAAACTGAAAAGACGCTAACAACTGAAGTGGACGATTTCATTCAGAACTTAATAGAAAGTGGAAACGGATTTATCGGTCAATCATTTATGCAATATGATGGTTTTGAGTCGTTATTGAAGGATTATCCAGTGACGTACTTCACTTTGTTTACGTCCACTATGCCTGTTCAGTTACAACATATTATTAAGTTTTCTTGTAAACCAGTACAACAGTTTTATGGGCAATACGATATTATGCGTTCTGAATTCCAACGCTATGTACACAACGACTATCATATCGTGGTGTTAGTTGAAACTGAAACGAAAGTTGAACGAATTCAATCGATGTTGAATGAGATGCATATACCAACTGTTACTAATGTTCAAAATGACATTAAATCTGGCCAAGTCGTCGTTACAGAGGGCAGTCTTTCAGAAGGTTTCGAATTACCTTATATGCAACTTGTTGTTATAACTGAGAGAGAATTGTTCAAAACAAAACAAAAGAAACAGCGTAAACGTACTAAAACTTTATCTAATGCTGAAAAAATCAAGTCATATCAAGACCTTAATGTTGGTGACTACGTCGTACATGTACATCATGGGGTAGGGCGTTATCTTGGTGTTGAAACTTTAGAAGTTGGAGATGTTCACCGAGATTATATTAAATTGCAATATAAAGGCACAGACCAACTCTTTGTACCAGTCGATCAAATGGATCAAGTTCAAAAATATGTTGCTTCAGAAGATAAGTCGCCTAAATTAAATAAACTTGGTGGCTCAGAATGGAAGAAAACAAAAGCTAAAGTTCAACAAAGTGTCGAAGATATTGCTGATGAATTAATCGCATTATATAAAGAACGTGAAATGTCGGTAGGTTATCAATATGGTGAAGATACCGCTGAGCAAAGTGCATTTGAAATGGACTTCCCATATGAATTAACGCCTGACCAAGCGAAATCGATAGACGAAATTAAAGGTGATATGGAACGCGAGCGACCAATGGATCGTCTATTATGTGGTGACGTAGGTTATGGTAAAACAGAAGTTGCTGTTAGAGCAGCTTTTAAAGCAGTAATGGAAGGGAAACAAGTTGCATTTCTTGTACCTACAACGATTTTAGCGCAACAACATTATGAAACGTTAATTGAACGAATGCAGGATTTTCCAGTACAAATTGAATTGATTAGTCGATTCCGTTCAACTAAAGAAGTCAAAGAAACTAAAGAAGGTCTTAAATCAGGATACGTTGATATTGTTGTTGGAACACATAAATTATTAGGCAAAGATATTCATTATAAAGATTTAGGATTATTAATAGTCGATGAAGAACAACGTTTTGGTGTACGTCATAAAGAACGTATTAAGACAATGAAGACGAATGTAGACGTACTGACGTTAACTGCAACGCCTATTCCTAGAACTTTACACATGAGTATGCTAGGAGTACGGGATTTATCAGTCATTGAGACACCTCCAGAAAATCGCTTCCCTGTACAAACTTATGTGTTAGAACAAAATAGTAATTTTATTAAAGAAGCTTTAGAACGAGAATTATCACGTGATGGACAGGTATTCTATTTATACAACAGAGTTCAATCCATTTATGAAAAGCGTGAACAATTACAGATGTTAATGCCGGATGCTAATATTGCCGTTGCACATGGTCAGATGACAGAACGTGATCTTGAAGAAACAATGCTAAGCTTTATTAATGGCGAATTTGATATTTTAGTGACTACAACGATTATTGAGACAGGTGTAGATGTACCTAACGCGAATACTCTAATCATTGAAGAAGCAGATCGCTTTGGATTAAGCCAATTGTATCAATTGCGCGGTCGTGTAGGACGCTCAAGTCGAATTGGCTATGCATACTTCTTACATTCTGCGAATAAAGTGCTAACTGAAACTGCAGAAGAAAGATTACAAGCTATTAAAGAATTTACTGAATTGGGTTCAGGATTCAAAATTGCTATGCGTGATTTAAATATTCGTGGTGCCGGAAACTTACTAGGTAAACAACAACACGGCTTTATTGATTCGGTTGGCTTTGACTTGTATTCACAAATGTTAGAAGAAGCGGTTAATGAAAAACGTGGAATTAAAGAAGAAGAACCAGATGCACCAGAAGTAGAAATGGAACTCAACTTAGATGCCTATTTACCTGCAGAATACATTCAAAATGAGCAAGCAAAAATTGAAATTTATAAAAAACTACGTAAAGTTGAAACAGAAGAACAATTATTTGATATTAAAGACGAATTGATAGATCGATTCAATGATTATCCAGTTGAAGTTGAACGTTTACTTGAAATGGTTGAAATTAAAATACATGCGCTACATGCAGGGGTAACTTTAATTAAAGATAAAGGTAAGCAAATTGAAGTGTCATTATCAACGAAAGCAACAGAACAAATGAACGGTGAAGAACTGTTTAAACAAACACAACCTTTAGGACGTGCAATGAAACTAGGTGTTAAAGAAAATCGCATGCATGTAACACTTACCAAGTCTAAGCAATGGTTAGATAACTTGAAATTCCTTGTGAGATGTCTTGAAGGAAGTATGGTTATTGAAGATGAAAACTAAAAGCATATCAGAATCTAAATCTACACAATCGTTATCATCTAAGAGTTCAAACGAGTTCAAACACATTGAACCCTCTAACTACACAGCGTTCAATGGCGTTGTGATTCTAACCCTTGCACTCATCATAGTTAAAATTTTAAGTGCAATTTACAGAGTGCCTTACCAAAATGTTCTCGGAGATACTGGGTTGTATGCTTATCAACAAATATATCCAATTGTGGCGCTAGGTATGATTTTATCTATGAATGCTATTCCAAGTGCGGTAACGCAAACGCTGGGTATTAATGGACAACCGTCTTCGTTTTCAAAAGTGCTAATACGATTTCAAACGTTAGGCATAGTAATATTTTTAATGCTCTTATTATTAGCGCACCCAGTGGCTATATTGATGGGAGATTCAAGACTTGCACCTATGATACGAATGGCAAGTTTGAGTTATTTATTTATTGGTATATTAGGTGTGTGTCGTGGTTATTATCAAAGTCAAAGACGTATGAATATACCCGCTATTTCCCAGGTTATTGAACAAATCATTCGTGTTGGTCTCATCATTGTAGCCATTGGTTTATTTATGATTAAAGATTGGTCGATATATCAAGCAGGAACGATTGCTATTTTAGCTTCTGCACTTGGTTTTTTAGGTTCAAGTCTCTTTTTAATAGTTATGAAACCTTTCTCTTTTAAGATGCAGAATTTATCAGCAAATATACCTTGGAAAGACTTACTTATGGCTACACTTGTATTTGCATTGAGCCAATTATTGGTCATATTATGGCAATTTATAGATAGCTTTACAATCGTTCATACACTACAATCACACGGCCTACATTTTAAAGAAGCAATCATGCAAAAAGGAATTTATGATCGTGGTGCTTCATTTATACAAATGGGTTTAATTGTTACGACAACTTTTAGTTTTGTGTTAATCCCACTTTTAACTGAAGCAATCGAACAACGAAATCAAATTAAAATGAATCGTTACGCTAATGCATCGCTTAAAATCACTATATTAATTAGTTCAGCAGCTGGTATAGGATTAATTAATTTATTACCTATGATGAATGCAGTCTTCTTTAAGACCAATAGTTTAGGTTTTACACTTGGATTCTATATGTTAACGGTTATCTGTGTATCGCTTATAATGATGGATATTGCATTATTACAAGTACTCAATTGCATTCGTCCGATATTGATTGGTGTAACTATTGGCTTAGTAGTGAAAGCGATACTCAACGTCCTATTGATTCATCATTATGGTATTGCTGGCGCTAGTATTAGCACTGTTTTGTCCCTTATTTGTTTTGTAATTATATTGCATAAAGAAGTGCTTAAGCAGTATCACTTTAGTCAAATGAAACCATTCATTTTGAAAATGTTTACTGCGCTTGTCATCATGACGATAATCATTCAAATTATTATGCAGATATTACCTCAAGTGGGACGTATAGGTGGACTTATAGAGTTAGTTGTTGTGGCAATCATAGGCATTGCCGTATTATTAATATTAGTTATATATATGAACATCTTAGGTTATAAAGAATTAAAACATTTGCCATTTGGCGAAAAGCTTTATCATATAAAGAAAGGACGACATTAATGACACATACAATTACAATTGTTGGTTTAGGAAACTACGGTTTAGATGAGTTGCCACTCGGTATATATCGTTTTTTAATACAACAACCGCTTGTTTATACTAGGACACTAGACCATCCTGTAATTAATCAATTACAAGATGAACTTAAATTCGAAAGTTTTGATACTATTTATGAAAAGAATGAAGATTTCGATTCTGTGTATCAACAAATTGTTGATGTATTAATAGAAAAAGCGCAATCACAAGATGTTGTCTATGCCGTACCTGGACATCCACGTGTAGCTGAAACAACGACGGCCAAGTTGTTAGACTACAATGACCATCATCAAGACGTGAATGTTAAAATGCTAGGTGGTAAAAGTTTTATTGATGATATCTTCGCAGCGATTAACCAAGATCCTAACGATGGTTTCACTTTGTTAGATGGTACGGCATTGACCGAACAGTTATTAAATGTGCGTACACATACACTTATTACTCAGGTATATAGTGCTATGGTTGCAGCAGATATTAAAATTACTTTGATGGAACATTATCCAGATGATTTTCCAGTCAAAATAGTGACTGGCGCACATAGCACTGGCGCCTCTGTACTAGAGGTACCTCTATTTGAACTTGATCATCACGAAGACGCATTTAATAATTTAACAAGTGTCTACGTTCCTAAAGTGACAAATGATGAAGTATTATATCGAAACTTTGATTATGCAGTAGAGATTATAGATCGCTTAGTCGATGATGAAACTGGTTGTCCATGGGATCGTGTTCAAACTCATGCCTCCCTCAAACGCTATCTATTGGAAGAAAGCTTTGAATTATTCGAAGCAATTGATAATGAAGATGATTGGCACATGATAGAAGAATTAGGAGATATCTTACTTCAAGTTCTCTTACATGCAAGTATTGGCAAAAAAGAAGGCTATATGGACATTCAAGAAATCATTGAAAGCTTAAGTGCTAAGATGATTCGTCGTCATCCACATATTTTTGGTGATGAAAAAGCAGCATCGATAGAAGAACTAAATGACATTTGGCAGACAGCTAAAAGTAAAGAAGGTAAAGCACCACGAGTTAAATTTGAGAAAGTATTTGCAGACCACTTCATGGCATTGTATGATAAAACCAAAAATAAGGATTTTGATGAAGAAACCCTTAGAAACTTTTTGCAACAAGGGGAGAAAGATTCATGAGATTAGATAAATATTTAAAAGTATCGCGACTTGTTAAACGTCGTACTTTAGCGAAAGAGATAAGTGATCAAGGACGTATTACCATTAATGGGAATGTAGCTAAAGCTGGAACAGATGTTAAGGTAGAAGATGAATTAGTTATTCGTTTCGGACAAAAGCTTGTTACAGTTAAAGTAACTGGTTTAAGCGAACATGCTTCTAAAGAAAATGCTAAAGGTATGTACGATTTAATTAAAGAAGAACGTATTAATCAGAATCAATTTGAAGAAGAATAGACTGAAGGAGGTGACAAGCAATGAGTAAAAAGGTAGAAGAAATAGGAAATCAGTATACCTCCGATAAAAATCGAAAAAGGCAACGACAACAAAAGAAAATGCGTGTTGTTAGACGAAGAGTAACTGTATTCGGTGGGATATTATTAGCGATTATAATTATTCTATCCATCATGCTTGTCGTCCAAAAACAAAGCAATGATAAAGCAGCAGTTGAGCGTAAACATAAAGAGGAACAGTTTCAGAAAAAGCAAGACGAGGAAATCGCATTAAAAGAAGAACTTAGTAATTTAAATAATAAAGACTACATAGAGAAAGTAGCAAGAGACGATTATTACCTGAGCAATAAAGGTGAAGTTATTTTTAAATTGCCTAATAATGATGATGATTCTAAGTCTAAATCCTCTAATGACAACTGATAACATTAAGGATAATCGTTTTTCTTAAATAAGAATGAATTATCTGGTTTTATAGCATTGTGAAAATATTAAAACAGGAATATAATAAGGTTAAAATCGAATCAAAATCGGGAGGATTTATTTAGAATATGTCAATCGAAGTAGGAAACAAGCTAAAAGGTAAAGTTACTGGTATCAAAAAATTTGGTGCATTCGTAGAGTTACCTGAAGGGAAAAGTGGCTTAGTTCATATCAGTGAAGTGGCTGATAACTATGTTGAGAATGTTGAAGATCACCTATCAGTTGGAGACGAAGTTGAAGTTAAAGTCTTATCTATTGCAGATGACGGTAAAATTAGCCTTTCAATAAAAAAAGCAAAAGATCGCCCTCGTAGACCACAACATAAATCAAATCACAATAGATCACCACAACAAAAAGGTGAAGATTTTGAAAAGAAATTAAGCAATTTCTTAAAAGATAGTGAAGATAAATTAACATCTATTAAACGACAAACTGAATCAAGACGTGGCGGTAAAGGTTCAAGACGCTAATTTATAATATATTACTTATATAATAATTGGTAATAGCAAAGGTAACATTCACAGTAAGATAAACAATTGTCGTCCTATCGAATTGCCCTTTATTTTATGTAAGATATGTTATTTTTGCGGGGTGGAACTTAAAATTCAACAATGAATTTTAGTTCCACTCTTTTTTTGATGACTACATTGCAATATTGCAATAAGGTATATTCATGTTATTAAGGAGGTCTTTGTGTTGAAAGTTAATACGTCACTATGGAACAATACTGAACATATTGTGATTGCTGTTTCGACAGGTGTAGATAGTATGTCACTCTTCCACAATTTACTTTCACAATCATCTCGTACTTATAAACAATTGACCTGTCTTCATGTTAATCATGGCTTACGAGAAGCATCACATAAGGAAGAAGCGTTTATAGAAGCATTTTGTAAACAATATGAGATAACTTGCTATGTAAAGCATTTGAATTTAACGGATGTAGTAGCGCAAGGGAAGAGTATACAAGCTGATGCTCGACAATTGCGTTATGAGTGGTTTGACGAAATGATGAAAAGGTTAGATGCAGATGTATTACTTACAGCACATCATTTAGATGACCAGCTAGAAACAATCTTCTATAGACTATTTACTGGACGTTCTACACGAAGTACTCTAGGGATAGATGTTCAATCAATTCGTAATCATTACACAATATGTCGGCCATTACTTGAAGTTTCAAAAGAAGACATACGCGACTATCAGCACAAATATCAAGTTCCTTATTATGAAGATAGCTCAAACAGTGACAATAAATATGTTAGGAATGACATTCGCAATCGACTATTACCAGCGATTAATCAAAATGCAGATCTTGATAGTACGCATTTACTAAAATTGAAACGTTGGCATGATATTCAATTACAGGAGAGTCGAAAAAAAGCCCAATCCTTTATAGAGAATGATTGTCTAATTAATAAAAATGGAACTCAAATACAATTTTCACGAAATGCATTTAATCAACTTGATGATATAGCTAAAATGATATTGTTAGATCAGCTCTTCGAACAACTGCAGTTGAATAAGGCATTTTCAGAGAAACAATATCATGAATGGTTTCATCAGATTAGTAATCAAATCGCACAATTTGAGATATCCCTCACTGAAAAATGGATAATTCAAATAGCATATGATAAATTTATTATATTGGCGAAAAATGAGCCGTCATTATTAGATAATCAAATCGTGAATGATGCAGATACATATCGTTTCGGACATTATCTCGTTGTTATACATCCGACGATTCCTAAACAACAATTACCATTATTGATACGAACTCGCCACAATGGAGATAAAGTCGAACTAAATGGACAAAAAGGTCATAAAAAAGTGAGTCGTTTGTTTATAGATCACAAAATTCCAAATGATGTGCGCATGCAAATGCCATTAATTGAAGATCAATACCATCAAATTATTGCTGTAGGTAATTTATATATTGCTAAAGCATATAATCAACATATAGAAATCAAAAAAATTGGAGATGAATAACGAATGAAAGACGATTTAAAAGAAATATTGTTAACTGAAGAAGATATACAAAATATTTGTAAAGATTTAGGAGAACAATTAACTAAAGATTATAAAGATAAACCACTTGTATGCGTGGGTATTCTAAAAGGTTCTGTTATGTTTATGGCAGACCTAATTAAACGCATCGACACACATTTAGCAATTGATTTTATGGATGTTTCAAGCTATCATGGCGGAACTGAATCAACTGGTGAAGTTCAAATCTTAAAAGATTTAGGTTCATCTATTGAAAATAAAGACGTCCTAATCATTGAAGATATTTTAGAAACAGGTACAACATTGAAATCAATTACTGAATTATTGCAATCACGTAAAGTTAATTCACTTGAAATTGTTACATTACTGGATAAACCAAATCGTCGTAAGGCTGATATTGAAGCTAAATATGTTGGTAAGAAAATTCCTGATGAATTTGTTGTAGGTTATGGATTGGATTACGCTGAACATTATCGGAATTTACCTTATATCGGCACATTAAAACCAGAAATTTATAACAAATAAGTGAAATTCATTTAGATGTTAATATAATTAAATCGTGTTTAAGATATAATAACTATACTTAATAAATGAATTAGTGTAGACTCATTTTATATGCTTAAACACATTTTAAAAACTTATCGTTTTTTAGAGAATTTAAGTTTTAAAAAGTTTGATAACACAAGGATTTTGAAAAGTATTACAAAAGTTGAAATGCTAGCCTTTAAGAGAAGTGTTGTGTTACAATTTTTGTTAGCTTTATTATAGAAATAGGAGGAAATGACGCATGCAAAAAGCTTTTCGCAATGTGCTTGTTATCGCAATTATTGGCGTTATTATATTCGGCGTATTTTCTTACATAAATGGGAATGGCAATACACCGAAACAACTTTCCTATTCACAGTTTGTAGAGAAATTGGATAAAGGTGATTTAAAGACCTTAGAAATCCAACCTGAGCAAAATGTGTACTTGGTAAGTGGTAAAACAAAAAATGATGAAGATTACTCTTCAACGATTTTATACAATAACGAAAAAGACTTACAAAAAATTACAAATGAAGCAAAAAGCCAAAAAGGACTAGATTTTAAAGTTAAAGAAGAAGAGAAACAAAGTGTCTTCGTAAGTATGTTGACAACATTAATTCCTGTATTAATTATTGCTTTCCTATTCATTTTCTTCCTTAGCCAAGCACAAGGCGGCGGCGGTGGCGGTCGTATGATGAACTTTGGTAAATCCAAAGCTAAAATGTACGATAACCAAAAACGTCGTGTACGATTCTCAGATGTCGCTGGTGCAGATGAAGAAAAACAAGAATTAATTGAAATAGTAGATTTCTTAAAAGATAATAAGAAATTCAAACAAATGGGTTCAAGAATACCTAAAGGTGTATTACTTGTAGGCCCTCCTGGTACAGGTAAAACATTACTAGCACGTGCCGTAGCTGGTGAAGCGGGTGCACCATTCTTCTCAATCAGTGGTTCAGACTTTGTTGAAATGTTCGTTGGTGTCGGTGCAAGCCGTGTGCGTGACTTATTCGAAAATGCGAAAAAGAATGCACCATGTATTATCTTTATCGATGAAATTGATGCAGTAGGACGTCAACGTGGTGCAGGTGTTGGTGGCGGTCACGATGAACGTGAACAAACGCTTAACCAATTACTAGTTGAAATGGATGGTTTCGGTGAAAACGAAGGTATTATCATGATTGCTGCAACTAACCGTCCTGATATCTTAGACCCAGCGTTACTACGCCCTGGTCGTTTCGATAGACAAATTCAAGTTGGCCGTCCAGATGTTAAAGGTCGTGAGGCTATTCTTCATGTACACTCTAAAAACAAACCACTTGATGAAACTGTCGACTTAAAAGCTATTTCACAAAGAACACCTGGCTTCTCAGGGGCAGATTTAGAGAATTTATTAAATGAAGCATCTTTAATTGCTGCACGTGAAGGTAAAAACAAAATTGACATGCGTGATATCGAAGAAGCTACAGACCGTGTTATTGCTGGTCCAGCTAAAAAATCACGTGTCATTTCAGATAAAGAACGTAATATTGTAGCTCACCATGAAGCGGGTCATACAGTTATCGGTATGGTACTCGATGAAGCAGAAGTTGTTCATAAAGTAACAATTGTTCCTCGTGGACAAGCTGGTGGTTACGCAATGATGTTACCTAAACAAGATCGTTTCTTAATGACAGAACCTGAATTATTAGATAAAATTTGTGGTTTATTAGGTGGTCGTGTATCCGAAGATATCAATTTCCATGAAGTATCAACTGGTGCATCAAATGACTTCGAAAGAGCAACTCAAATCGCACGTTCTATGGTTACTGAGTATGGTATGAGTAAAAAACTTGGACCATTACAATTCTCATCTAGCGGCGGTGGACAAGTATTCTTAGGTAAAGATATGCAAGGTGAACCTAACTATTCTGGTCAAATCGCTTATGAAATTGATAAAGAAGTTCAACGTATTATTAAAGAACAATATGAACGTTGTAAACAAATCTTATTAGACCATGAAAAAGAACTTAAACTTATCGCTAAAACATTGTTAACAGAAGAAACATTAGTAGCTGAACAAATCCGTTCATTATTCTATGATGGTGTATTACCTGAAGTAGATTATGATGCTGCTCGTGTTGTTAAAGATGAAGATTCTGACTATAGCGAAGGTAAATATGGTAAATCTTACGACGATATCCGCGAAGAACAACTAGAAGAAGGAAAAGAAGACATGCGAGAAGATCGTAAAGAAGATAATGACATGAATCGCGAACGTAGACATCGTCAAAGAGATGATAGAGATAATCAAACAGGACATGATCAATTACGTGACGGTTCAAATGGAGACAATGATCAACATCGTGGACATTCAAATAATGAAGAAGACACAGGTCATGAACAATCTCCAAATATTGACAAACCATATAATCCAAACGATCCAAACAACCCTAGCAATAGATAAGTTTAAACTGGATTATTATCTCCTTTGAGTAAGGCAATTCCCCTTAGTCAAAGGAGATTTTTTAATATGTAGTGATCGTCAAAGAGACAATATTAGAGTTGAAAGCAAGTTACTTCATATTCTTATTAAACAAGTGTAGAATAAGTATCCTTAAAGGGAAAATATAGAAATAATTGAAAGATTAAAGTATAAATAATATCAATATAAAAATAAATGTACTAAAGGAGTTTATAAGGATGACACATGATTATATCGTTAAATCACTAGCTTTCGATGGAGAAATACGTGCGTACGCTGCGCTAACAACTGAATCAGTGCAAGAAGCACAAACACGTCATTATACTTGGCCAACAGCTTCAGCTGCTATGGGCAGAACAATGACAGCAACTTTATTAATGGGTTCGATGCTTAAAGGTGAACAAAAATTAACAGTAACAGTTGATGGTAAAGGACCTATTGGAAGAATCATTGCGGATGCAGATGCTGAGGGTAATGTACGTGCGTATGTGGATAAACCACAAACGCATTTTCCATTAAATGAACAAGGTAAATTAGATGTTAGACGAGCAGTTGGTACAGACGGGTCCATCCAAGTTGTGAAAGACGTTGGTATGAAAGATTATTTCTCAGGTGCAAGTCCGATTGTATCAGGTGAATTAGGAGAAGACTTCACATACTATTTTGCGACAAGTGAACAAACACCTTCATCAGTTGGTTTAGGTGTGTTAGTAAATCCTGACAATTCTATTAAAGCTGCTGGAGGATTTATTATTCAAGTAATGCCAGGCGCTAAAGATGAAACTGTAACAAAATTGGAAAATGCTATAAATAATATGCAACCCGTTTCTAAGTTAATTGAACAAGGATTGACACCAGAAGGTATTTTGAATGAAATTCTTGGTGAAGATAACGTTCAAATCTTAGAAACTATGCAAGCTCAATTTGAATGTAACTGTAGTCATGAGAAGTTTCTAAATGCAATTAAAGGTTTAGGAGAAGCTGAAATCCAAGATATGATTAAAGAGGATCATGGCGCGGAAGCTATTTGTCACTTCTGTGGTAATAAATATAATTATTCAGAAGCTGAACTTGAAGACCTATTAGCTTCAATGAATGCATAATTAAAAATATACTAAAGGCGATAAACCATCACGTGTTTATTGCCTTTTTTATAGGGAAACTAAAATAATGTAAAAGTAAAATGTAACTTCAATCCTAAAATAAGAGAATTAGCTTTGTCTTTTTAGAAAATTCTGATAGAATATAGTTATATCCGATAGAAAAACTAAGTTTTAAATTAGAAAGTTAAAGGAGCGTTTTTTCGATGGCACAAAAACCTGTAGAAAATATTACACAAATTATTGGCAACACACCGGTAGTAAAATTAAGAAACGTAGTAGATGAAGATGCGGCAGATGTATATGTAAAATTAGAGTATCAAAATCCAGGTGGCTCTGTAAAAGACCGTATTGCTTTAGCAATGATTGAAAAAGCTGAAAAAGAAGGAAAAATTAAACCTGGTGATACAATTGTAGAACCAACAAGTGGTAATACTGGTATTGGTTTAGCATTTGTTTGTGCAGCTAAAGGTTATAAAGCAGTATTTACTATGCCTGAAACAATGAGTTCTGAACGTCGCAACTTATTAAAAGCATATGGTGCGGAATTAGTGTTAACACCTGGATCTGAAGCAATGAAAGGTGCTATTAAGAAAGCTAAAGAATTGAAAGAAGAACATGGTTATTTCGAACCTCAACAATTTGAAAATCCAGCTAACCCTGAAGTACATGCATTAACAACTGGTCCTGAATTAGTTGAACAATTTGAAGGCAAACAAATTGATGCTTTCTTAGCAGGTGTTGGTACTGGCGGTACACTATCTGGTGTAGGTAAAGTCTTAAAAGAGAAATATCCTAACGTTGAAATTGTAGCAATTGAACCAGAAGGATCTCCTGTATTAAGTGGTGGAGAACCTGGACCACATAAATTACAAGGTTTAGGTGCTGGCTTTGTACCTGATACTTTAAATACTAATATTTATGATAGTATCATTAAAGTTGGTAATGAAACTGCAATGGAAACATCACGTCGTGTGGCTAAAGAAGAAGGTATCTTAGCAGGTATTTCTTCAGGCGCAGCAATTTATGCAGCAATCGAAAAAGCAAAAGAGTTAGGTAAAGGTAAAACAGTTGTAACAGTATTACCAAGTAATGGTGAACGTTACTTATCTACACCATTATATTCATTCGATGACTAATGATGATATAAGTTGATATTTGAATATCATGTTTTAAATAAGAAATGGCTGGTTTCGTAAAAGGCGGAGCCAGCTATTTTTTAGTATAAAGGTTCTTTTAGTTAACAATACTGAAATATAGACTAAATGAGTGTATCATGTGAGTATACATATTTATTTTTAAAACAAAGGATGATTGATAGTGGGTAAAACAAAAATTATGGGAATCTTAAATGTAACGCCTGATTCATTTTCAGATGGTGGTCAGTATAATTCAATTGATAACGCAGTTACACGTGCTAAAGAAATGATTGATGAAGGCGTAGATATTATTGATGTAGGAGGCGTATCAACAAGACCTGGGCACACAGAAGTGTCTTTAGAAGAAGAAATGCAACGTGTAGTGCCAGTTGTAGAAGAATTAGTAAAACTAAATGTACAAATTTCCATAGATACATATCGCAGTGAAGTTGCTGAAGCTTGTCTAAGATTAGGGGCCACAATGATTAATGACCAATGGGCTGGGTTATATGATCCTCATATTTTAGATGTAGTTGCTAAATATGAAGCGGAAATTGTGTTAATGCATAATGGAGATGGCCAACGTGACCAACCAGTTGTAGAAGAAATGCTATTAACACTTATAAAGCAAGCAAATAAAGCAGAAATGGCAGGGATTCCAAAACATAAAATATGGTTAGATCCTGGAATTGGATTTCCCAAAAGTAGAAAAGAAAAAAATGAAGTAATGGCTCGATTAGATGAATTAGTTGCTACAGAGTATCCAGTTTTATTAGCGACAAGTCGTAAAAGTTTTATTAGAGATATGATTTCTACTGATACGACACCTAAAGAAAGAGATGAGGCCACTGCTGCTACTACTGCCTATGGTATAATGAAAGGCATAAAAGCAGTTCGCGTACATAATGTTGAATTAAATGTACGTTTAGCTCAAGGTATAGATTTTTTGAAGGAGAATGAAAATGAACGACATGATCTTTCTTAAAGGGATGAAGTTTTATGGATATCATGGTGCACTCGCAGCTGAGAATGAAATAGGTCAAATTTTTTTAGTAGACGTAACTTTAAAAGTAGACTTATCAAAAGCGGGGCAGACAGATAATGTTAAAGATACTGTGCATTATGGTGAAGTATTTGAGGATGTAAAAGATATTGTTGAAGGTCCACCTTGCAATTTAATCGAGCATCTAGCTGAACGTATTGCAAAACGTATAAATTCACACTATAATCGTGTAATGGAAACGAAAGTCAGAATCACTAAAGAAAATCCACCTATTCCAGGTCACTATAATGGTGTAGGTATAGAGATAGTGAGGGAGAATCGTTAAATGGTACAAGCGTATTTAGGTTTAGGAAGCAATATTGGTGATAGGGAACAGCAATTACAAGAAGCTATTAAAATAATTGACAGTATTGAAGGCATTACTGTGACTAAAATCTCTCCAATATATGAAACTGCACCAGTAGGGTATACCGAGCAGCCTAATTTTTTAAATTTGTGTTTAGAAATTGATACAGAATTGGAGCCTAAAGAACTTCTTAAATATTGCTTAGAAACCGAACAACGATTACACCGAGTTAGAGACATTCGTTGGGGTCCAAGAACATTAGATGTCGATATTTTATTATATGGGGATAAGGTTATAGAAGAAGATGACCTTGAAGTTCCCCATCCGCGAATGAGTGAACGTGCTTTTGTGCTAATACCATTAAATGATATTGCACCAACACAAATTGAACCTCGTTCAAAAACTCGTATCTCTGATTTAGTCATACCAGATGACACAGTGAAGAAATATAAAGGTTAAGTAGTATTAATTATGTATTTAATTAATATTATTGAAATGCGAAAATAGTGATGATCATACTTTGAAAGTGATACATGTAATGTCAATTTTGTAAAACAATACAATTAAGTAACACTACATTAGTAATATGATATCCTATAAGTAATTTAGAAATAATCCATGGAATAATTTTCATTGAAATGAAATTTAAAGGAGAGAAAGTTATGTCAGAAGAAATGAATGACCAAATGCAGGTCCGTCGTCAAAAACTACAAGAATTAATTGATTTAGGAATCGACCCATTTGGAAAACGTTTTGAGCGCTCAGCTACTGCTAGTGAACTAAAATCACAATGGGATGAATTCTCTAAAGAAGAATTACATGATAAAGAAGATGAAAGTCATGTTTCGATTGCCGGACGTTTGATGACTAAACGTGGTAAAGGTAAAGCTGGTTTCGCACATGTCCAAGATTTGACTGGTCAGATTCAAATTTACGTGCGTAAGGACCAAATTGGCGAAGAAGATTTCGACAATTTATGGAAAGGTGCAGACCTAGGCGATATTGTTGGTATTGAAGGTGTAATGTTCAAAACAAATACTGGCGAGCTATCAGTAAAAGCTAAGACATTCACTTTATTATCTAAAGCGCTTAGACCTTTACCTGATAAGTTCCATGGTTTACAAGATATTGAACAACGTTATCGTCAACGTTATTTAGACTTGATTACAAATCAAGATAGTACTCAAACATTTATTAACCGTAGTAAAATTATTCAAGAAATGCGTAATTACTTAAATAAACAAGGTTTCTTAGAAGTTGAAACACCAATGATGCATCAAATTGCAGGTGGTGCAGCAGCACGACCATTTGTTACGCACCATAATGCACTAGACGCTACTCTTTATATGCGTATAGCAATTGAATTACATTTAAAACGATTAATTGTTGGTGGCCTTGAAAAAGTCTATGAAATTGGACGAGTATTCCGTAACGAAGGAGTATCAACACGACATAATCCAGAATTTACTATGATTGAATTATATGAAGCATACGCTGATTACCACGATATCATGGATTTAACTGAATCTATGGTAAGACATATCGCTCAAGAAGTATTTGGTTCTGCAAAAGTTCAATACAATGAAGAGGAAATTGACCTAGAGTCTGCCTGGACACGCCTTCATATTGTAGATGCAGTGAAAGAAGCTACAGGTGTAGACTTCTATCAAATTAAATCTGATGAAGAAGCAATCGCTGCAGCTAAAGAACATGGTATTGAAATTACTAATAATATGAAATATGGTCATATCTTAAATGAATTCTTTGAACAAAAAGTTGAAGAAACGTTAATTCAACCAACATTTATTTATGGACATCCAATTGAAATCTCGCCTTTAGCGAAGAAAAATCCAGAAGATCCTAGATTTACAGACCGTTTCGAGTTGTTTATCGTAGGTAGAGAACATGCGAATGCATTCACTGAATTAAATGATCCAATTGATCAACGTGAACGTTTCGAAGCACAACTTGTTGAAAAAGCACAAGGTAATGATGAAGCGCATGAAATGGATGAAGATTATATTGAAGCTTTGGAATATGGTATGCCTCCAACAGGTGGTTTAGGTATCGGTATCGATCGCTTAGTTATGTTGTTAACTGACTCTCCATCTATTAGAGACGTATTATTATTCCCTTACATGAGACAAAAATAGATTAAATTAAATATTAGAGATTGAGATAAAGTTTAGGGTTTATTCAAATGTTAACCTAATAT
>NODE_3_length_26699_cov_9.429494
TATTATATAATTCTTAATTTTAATGATTTCTGTAAAATAATAAAAGACTAGGATGATAATCTCCTAGTCTTAAAATTATTATTTATTTTCATCTAATGCTTTATGAGAAGCATTTACGCGACCTTGTTTGTCAATTTCAGTTATTTTCACTTCAATTGAATCGCCTATACTTAATACATCCTCTACTTTATTAATACGCTCTTTTGAAATTTGAGAGATGTGTAATAAAGCATCTTTACCGGCAAACAATTCAACAAAAGCACCATACTTTTCAATACGTTTAACTTTTGCATTGTAAACTTGGCCTACTTCCGCTTCACGTGTGATATCTTCAATAATTTCACGAGCACGGTTAATCATGTCTTGATCGATTGCACCTATGAAGATTGTACCATCTTGTTCAATATCTAATTTAACCCCAGTTTCATCAATGATTTCATTAATTTTCTTACCACCTGGTCCAATTACGTCTCTAATTTTTTCAGGTTTAATATGCATTATTTCCACTTTAGGAGCATAAGCACTTAATTCTTTACGAGGTTGATCAATTGTTTGTAACATGTGATCCATTATCGCTAATCGACCTTGTCGAGCTTGTTCTAGAGCTTCTTCAATGACTTCACGTGTTAAACCATCAATTTTAATGTCCATTTGTATCGCAGTGATACCTTCTTTTGTACCTGCAACTTTAAAATCCATATCTCCTAAAGCATCTTCCATACCTTGAATATCCGTAAGAATCGTATAACTATCTTCACGTGTGACTAGTCCCATTGCTATACCTGCAACAGGCGCTTTAATTGGCACACCAGCATCCATCAAAGCTAAAGTTGAACCACAAATTGATGCTTGTGAAGATGAACCGTTAGATTCTAATACTTCACTTACAATACGTACAGTGTAAGGGAATTCAGTTGTATCTGGAATAATGTATTTTAGTGCTCTCTCGCCTAATGCACCATGTCCAATCTCACGACGACCAGGTGCTCTAACTGGGCCTGTCTCTCCAACAGAGAAATTAGGGAAGTTGTAATGATGCATGAATCGTTTTTCTTGTTCAGGACCTAGTCCATCAATAAGTTGATAATCACCTAATGCTCCTAATGTTAATACAGATAAAGCTTGAGTTTGTCCACGTGTAAATAAACCTGAGCCATGTGCTCGTGGCAATAAACCAACTTCAGATTCAAGTGGTCTAATTTCATCTGGTTTACGCCCATCAGGTCTAATTTTTTCATCAGCGATAAGACGACGTACTTCTTCTTTAACTAAGTCATTTAAAATTGCATAAACTTCATCAATTAACAATTCATTTTCAGGATCTGCTTCGTCAACAAATTCAGTTGCAATTTCAGCTTTTAACGTATCCAAGTTTTCGTCACGTTGTTGTTTATCAAATGTTAGAACTGTTTCTTTTAAGCCTTTTTCTTCAGTAAGTGTTTTAACTCTTGAAACCAGTGCTTCATCACGTTCTACAGGTACAAATTCTTTTTTAACAGGCTGAATGTGAGCTACCACTTCTTCTTGGAATGCTACTAAACGTTTGATTTCATCATGTCCGAAGAAAATAGCTTCTAACATTTCTTTCTCAGTTATTTCACTTGCACCAGCCTCTACCATGTTTACAGCGTCTTTATGGCCGGCAACTTCTAGGTCTAGACGTGAAACTTCTTTTTCCTCAACGGTAGGGTTAATTACATATTTACCATCAACATAACCTACATTAACACCAGCAATTGGTCCTTGGAAAGGAATATCTGAAACACTTAATGCCATTGAAGAACCTATCATAGCAGCCATTTCAGGCGAACAATCTGGATCAGCGCTTAGTACTGTGTTCATAATTTGAACGTCATGTCGATATCCTTTAGGGAAAAGTGGTCGAATTGGTCTATCAATTAAACGTGCAGTTAATGTTGCTTCGTCTCCTGGACGACCTTCACGTTTTTTAAATCCTCCTGGAATTTTACCAGCAGCATACATTTTTTCTTCATAGTTAACTGTTAATGGGAAAAAGTCACCATCACGAGGTTCTTTAGATGCTACAGCCGTAGATAATACAACCGTATCTCCATAACGTACTAAAACTGCACCATTAGCTTGTTTTGCTAATTGCCCTATCTCAATCGTTAACGATCTTCCAGCCCACTCAGTTTTAAACACTTTCTTTTCTTGAGACATTATGAATCTCCTCTCTGAAATCTATTAACTACATCATATCATTTATTTTTCAAATTTTATATTAGTGATTTATATTAAACGATAAAAAAAGGAAAGTACCAAACTAAATGGTGCTTTCCTCTTAATATATAAAAATTAACGACGAATACCTAATGATTTAATTAATTCACGGTAACGTTGAATATCTTTACCACGTAAGTAGTTTAATAAGTGACGACGACGACCTACCATTTTTAATAATCCACGACGTGAATGGTGGTCTTTTTTGTGTTCACGTAAGTGTTCGTTTAACGCAGCGATTTCTGCTGTTAAAACAGCGATTTGTACTTCTGGTGAACCAGTGTCAGTTTCGTGCACGCGATATTCTTTGATAATTTCATTTTTACGTTCTTGAGTGATTGCCATAATTAAATTCCTCCTAAAATTTGTATACACCTTAATCTGAGCTAGGCGTCGGAGTCTCAACCCGCCAAGATAAAGGAATAATATTTATGAATTCTATTTTCTAGAACTCAACTTTAAATATTATACGATACATCATCACCGAAATCAACTGAAAGTAAGTATTTCGCTTTTTCTTTATCATTATTCATTTGTTCAACTAATGGATCAATACCATCAAATTTAACTTCTGGTCTTAAGTAATGATGCCAATAAACAATAACACGTTCACCATATATATTGTCATTAAAATCAAAGATATTAACTTCAATCACTACTTCAGCTTTAGAAGGATCGTGAAAAGTAGGTTTAACACCAACATTAGCTACACCACGATAGATTTTATTTTCAGCACCTATTGCCATACTAACAGCATAAACCCCTTTTTTAGGTAAAACATAATCATCACTAGGTTGAACATTTGCCGTAGGAAAGCCAATTGTACGTCCACGTTTCTCTCCTTGAACTACAGTGCCTTTAATTCGATAGAGATAACCTAACTGTTCATTTGCCTTTTTTAAATTCCCTTCTTTCAAAGCTTCCCTAATTGCAGTAGTAGAGATTTTTTCAGTTTCCATTTCTTGTTTACCAACTATTGTAGTACTAAATTCATCCATTTCATTTAATACGGACATGTTACCTTTTCCGAATTTACCGTAAGTAAAGTCAAAACCAGCAATTACTTCTTTAACACGATTATTAATAATATAGTCTTGAACAAACTCTTCTGCTGTTACACTCGCAAATCGTGAAGAAAAATTAATAACAATACAATAATCCACGTCGTGCTGTTCAATCATTTCAAGTTTATCTGAAAGTGGTGTTAAATAATCCGTGCGTTTACGTTCAGGATTTAACACAACAGAAGGATGAGGATCGAATGTTGTTACTGCCTTTTTTAGATTTTGCGCTGCAGCACGTTCATCCAATGCTTCAAACACTTTATGATGACCACGATGCATGCCATCAAAAAAGCCAAATGCCATCGCAACGTCTTCTTTTATCAATTGATCTTCTTGAATTGGATGGGTTACTTCTATCACTTTCATAACTTTAGACTCCTTTAATTAAATACTTTTTTAGGTTTTATTTCATGATTTTTTTCCGGATGTTGAATATAAATTGCCATTACTTTCTCCGTCTCAGAATCAATAAAGACAAGTTGTTGTTCAATCGTTTGATTAAATTGTTTTTTATTAAACTTTTGTCCATTTAATATTCTAGTTTTTATATTTTCATCAGAAACATAAATTTTCGGCAAACTTTTCAAACCATATTCTAAAGGAAATAAGTGTGGTTGTAATGTGTCTTGCTCATGTAATTGAGAGATTTGATCTAATGTTATACTATCTTTAATGTCAAACCCACCTGAATTTATTCGTGTCAATAGCGACATGTGAGCTGGATACCCTAATTGTTTACCAATATCCGTTGCTAATGTGCGAATATATGTACCTTTACCACACTTAACCTCAATATTAAAATGACATTTCCCATCTTCGAATTGAAGTTCAGAGGTGCGTGCTATCGAATCTATATTTACTTTACGAATTGGTCGTTCAACAGTTTCACCTTTACGTGCATACTCATATAACTTTTTACCATTTACTTTAACAGATGAATACATAGGTGGAACTTGTTCTATAATTCCTTCAAATTGTTTTAAAACAGCGTCTACTTCGTTTATATTTATTGCGTTTGCTTGTACATCTATTTTATCAATAACTTCTCCTGTTTGATCTTCCGTTGTCGTACTTTCCCCTAGAGTTATGGTAGCGTTATAAGATTTTCCCATATCCATCACATAATCACTTACACGAGTGGCAGTACCAATACATACTGGCAATACCCCAGAAACTTCAGGATCTAATGTCCCAGTATGACCTATTTTCTTAGTTTTTAAGATTTTTCTTAGCTTAAAGACGACATCATGACTCGTCAATCCACGCTCTTTATATACAGGTAAAATACCATTATACATTTTTTCACGTCCTTCAGTTTTAAGTACACTTATGTATCATAACTTATCTGACTTAACTTGTGTTATTTAATATAAAAGTAATAACACTAATTCGTATATCATATAGCTAAATTGGTAAATTTTTAATTACTTTAATTTTAAAAAAAGAGTAGAACTGAAATTATACTAATTTCAATGTCCTACCCCTTAACTATTTAGTAAATTTGCTGTAATTAAGATAATAAATAATTATCTATCTTGCTTATGCAAATCTTGAATCATTTTCTCGATTTTATTACCATACTCAATTGATTCATCATATTCAAAGAATAATTCTGGAACGATACGCAATCTCATTCTTGAACCTAATTCAGATTTAATAAATCCTTTCGCTTTGTCTAAAGCTTTAAACGTATCATTAACTTCTTTTTCGCTACCTAAGACTGTAAGGTAAACTTTTGCTTGAGATAAGTCATTTGTTAAGTCAACGTCAGTAATAGTGATAAACCCTACTCTAGGATCTTTAACTTTATTATTAACGATATCCATAATTTCTTTCTTCATTTGTTCGCCTACGCGTTCTGCTCTCATGTTATTCATTTATGTCACCTCAATATTTGATGTTACTCTTCTTTGTTATTTTATTCACTATTTAAGTTAGATTCAAACGCATTATCTTAAAGAAGTAATATATTGTAAAGTTTATCATTTAAAAAGGTGGACGGTTTCTCCACGTCCACCTATACATATATTGTTAAGTCTTATCTTTCGATTTCAACCATTTCGAATGCTTCGATAATGTCGCCTTCTTTAATATCATTGAATTTTTCAATTGTAATACCACATTCATAACCTTGAGCTACTTCTTTCGCATCATCTTTGAAACGTTTCAATGTATCTAATTCACCTTCAAATAGAACAATTCCGTCTCTAATAATACGAACACCCGCATTACGAGTAATCTTACCTTCAGTAACATAACTACCAGCAATTGTGCCAACTTTAGACACTTTGAATGTTTGACGTACTTCAGCTTGTCCGATAACTTGTTCTTCGAATTCAGGATCAAGTAAACCTTTCATAGCTGATTCAATTTCTTCAATAACATTATAAATAACGCGATGTAGTCTCATATCAACGTTTTCAGCTTCTGCAGCACGTTTAGCACCTGCGTCTGGACGCACATTGAAACCGATAATAATACCATTTGACGCATTAGCTAATGTAACATCTGATTCATTAATAGCCCCAACAGCAGTGTGAATAATACGTACATTAACGCCTTCTACATCGATTTTCATAAGAGAAGCTGCAAGTGCTTCAACAGAACCTTGAACGTCACCTTTGATAATCACGTTAAGATCTTTCATTTCACCTTGTTTCATTTGTTCAAATAAGTTGTCTAATGAAACATTTTTACTTTCTTGACGTTGTTGGATAACGCTTGCTTCATGACGCGCTTCACCAATGCGACGTGCTTGTTTTTCGTCTTTGAAGATAACGAAGCGATCACCAGCTAATGGCACATCATTGATACCTGTAATTTCTACAGGTGTAGAAGGGCCTGCTGATTTAATTCTTTGACCTAAATCATTAACCATCGCTCTAATTCGTCCATATGTGTTACCTACAACTATTGAGTCACCAACATTCAATGTTCCGTTTTGAACTAATAATGAAGCAGCTGGACCACGTGATTTATCTAACTCCGCTTCAATCACAGTACCTACAGCTTGTTTATCAGGATTAGCTTTTAATTCTTGGACTTCAGCTACTAAGCCAATCATTTCTAATAAATCATCAATACCTTCACCACTTAATGCTGAAAGTGGAACAAAAATTGTTTCACCGCCCCAATCTTCAGGGATCAAACCGTACTCAGTTAATTCTTGCATAACACGGTCTGGGTTTGCAGTAGGTTTATCAATTTTATTTACAGCTACTATAGTAGGAACGTTAGCCTCTTTTGCATGGTTAATTGCCTCAATTGTTTGTGGCATTACACCATCATCAGCTGCGACTACTAAAATTGTGATGTCCGTTACTTGAGCACCACGTGCACGCATTGTAGTAAATGCTGCGTGTCCAGGTGTATCAAGGAATGTAATTTTTTTACCAGCATTTTCAATTTGATAAGCACCAATATGTTGCGTGATACCGCCTGCTTCTCCAGCTGTAACTTTAGTATGACGAATTGAATCAAGTAATGTTGTTTTACCATGGTCAACGTGTCCCATAATTGTAACTACCGCTGGGCGTTCAATTGCATCTGGATCAGCTTCTTCTTCATCAAAGTAAATTGATAAATCTTCTTCATTTACCACCACTTCTTTTTCAAGTTCAACACCATAATCATCCGCAATCAATTCTAGTGTTTCTTCATCAAGTGCTTGGTTAATATTAGCAACGATGCCTAATAAGAATAATTTTTTAATAATTCCTGATGATTCAATATTTAATTTATCAGCTAACTCGCCAACTGTAATGCCTTCCTCATATGTGATTTTAGAAGGCATTTCTTTTGGTTCAGCTGCCGGTTTGTTATTTTTGTTACCTTTGTTGTTTTTATTATTTTTATTGTTCTTATTGTTTTTGTTATTTTTATTATTTTTGGCATTATTTTTGTTATTATTATTGCCTTTTTGATTCGCGTTACCTTTGTTGCTTTGTTTGTTATTATTTTTATTGTTGTTATTGTTTTGTTGTTTTTGGTGATTATTTTGAGTGTTTTGTTTTGTATTATTGTTACTTTCTTGTTGTCTAAACTTTTTATCAAGCGTTTTAATTTGATCGTCCTCTAACGCTTGCATATGGTTTGAAACTTCTACATTCATATTTTTCAACTCGTCTATAATCTCTTTACTCTTAACATTTAATTCTTTCGCATATTCGTAAATTCTTTTTTTACTCATATAATCACTCCTTACAATATTCATCTATCATCGACGTAAGCTTAGTCGCAAACCCAGAGTCTATAACTCCAATGTTTACACGTTCTGACTTGCCTAAAGATTGTCCTAATTCTGCTCTTGTACTAAAGATTCTAAATGGAACATGATATGATTCACATTTATTTTTTATATTCTTTACAGTATTTTCTGAGGCATCAGATGCCATGATAACAAGCTTTATATTATTTTTCTTGATTTCAGTAAGCAATACAGACTCGCCAGACTTTACTTTACGGGCTCTCATTGCTAAACCTAAAAAGTTTAAAATTTGTTCTTTGCTCATTTAGGAATCTCTTCTCTATATATCAAACGTATAATTTCTTTATAAACAGGGTCTAGCTTCTCAGAATCTGCATTAAAATATCTTTCAAGTACGCCTTTTTCTTGGGCTGCTTCTACACTTTGAACATCTTTTGAAACATAAGCGCCTCTACCTTGTTGTTTGCCAGTACCATCAGCAAAAATGTCGCCTTCTTTGTTAATAACAACGCGAATCATATCTTTTTTGGGACGCATTTCATTTGTAATAATACATTTACGCATTGGAATCTTTTTCTTCTTCACTTAATTACTCACCCCAATTATCTGCTTATACGTCTTTTTCTTCACTGTCTGCTTCTTCATTATTTTCAGAAGTTTCATCGATATCTGCCGCTAATTCTGCAGTAGTTAAATTTGATTCCTCTAAATTAACATCATCAATTTCAATATCTTCATCATCTGATTCTGATAAAACGATGTCTTCAGCTAATTCTTCAGATTCAATCACAGGATAAATTCCCGCATCACGAGCATCAGTTTCTGATTTAATATCAATTTTCCATCCAGTCAATTTTGCAGCTAATCGTGCATTTTGACCTCTCTTACCAATAGCTAGTGACAATTGATAGTCAGGAACTACAACAACAGTAGATTGATTGTCTTCGTCAACGATAACTTCCAATACTTGTGAGGGACTTAAAGCATTACGTACAAATACTTTAGGATCTTCATTCCATTGAACGATGTCGATTTTTTCTCCACCAAGTTCTTCAACTACAGCTTCAACTCGAGCACCTTTTGCACCAACACATGCGCCTACCGCATCGATATCTGGATTATCAGAATAAACACTAATCTTAGAACGATCACCAGCTTCACGTGCTACTGATTTCACAATAACAGTTCCATCATAAATTTCAGGAACTTCTTGCTCAAATAAACGTTTTAACAAGCCTGGATGACTTCTAGAAACGTAAATTTGTGGTCCCTTAGTTGTCTGTTCCACTTTATTAACATAGACTTTAATACGTTCGTTAGGAATATATTTTTCGTTAGGACTTCTTTCAGCTTCAGATAAGACCGCTTCAATTCTACCTAAGTTAACATAAACGTAACGATGGTCAACTCTATCGATAACACCTGTTAAAATATCATCTTCTTTATCAATAAATTCAGTATACAGAATTTCTCTTTCAGCATCTCTTAGTCTTTGCATTACTGCTTGTTTAGCAGCTTGTGCACCAACACGACCAAAATCTTTTGGTGTAACATCTTCTTCGTAGATATCACCAACTTCATATGCTGGATTTTTAACTAATGCTGTACTTAAATCTACTTCGTCTCTGTCATCAAATACTTCTTCTACAACTTCTTTACGTGCTATAACTTTAAAAGTACCTTCATCCATATTTAATTCTACACGTACGTTTCTAGCACTATCATAGTTCTTTTTATATGCAGTTATTAAAGCTGCTTCAATAGCATCGATTAATACTTCTCTAGGGATTTTCTTTTCTTTTTCTAAATATTCAGTTGCTAATAAAAGTTCATTACTTGCCACAATTATTCCTCCTCATCACGTTAAATCATTACAGCGTGACGTGCTTTTGCAATTTTATTTCTTGGTATTTCAATTTGTTTTGTTTTAGCTTTTTCTTTAACTTCCATCGTGATTGTGTCATCATCAACAGCTTTTAAAATTCCAAGCCACTCTTTATCGCCTTCAATTGGCGCATATAATGATACAAATACTGGTTTATCAATTGCATTGTGATAATCTTTTTCTTTTTTAATTGGACGTTCCGCACCTGGTGATGCTACGTCTAAGTAGTACATATCTGGAATTGGATCATTCTCATCCATTGCCTCGCTGATTTTTTCAGAAGCAAGTGTGCAATCATTTAAATTGACACCGCCCTCTTTATCAATAGAGATTCTTAAGAAATGATCTTTCCCCTCTTTAGTGTATTCAACTTCAACTAATTCAAAATTCAATTCGTCTAAAATAGGAGTTATGATTGTTTCTACTTCCTCAGTGATTTTACTCATACAGGCCTCCTTTTTCGGCAAATAGAAAAGAGCGGGTATATGCCCACTCTTTCTGCCTGAGTCTAATTTTTTACGCAACTTAAGTATATCACACTTTAATTCCTTAAACAAATGTCTATATCTTGCGTCACAGAGACTACTAAAATACTTTTGATCTTGGAATATAAATTACATATCAAAAATAGACAATTGTGCCTTATCTGGAAGATTAGGTAAAGAACCTAAATCATCAAGATACTCAATTATTTTTTGAGATAATCCAGCCTTTTTATTTAAATCTTCTTTAGATAGGAATGGACCATCTTCTCGCGCTTCAACAATACGTTTAGCAACATTCTCTCCAAGTCCAGGTACAGAAATAAATGGAGGAATTAAAGTATCTCCTTCAATAATAAAGTCAAATGCCTGACTTTTCTCTAGACTGATTGGTTGCATACGGAATCCGCGGTGAGCCATTTCATTCATAATTTCTAAGACAGTAAGAACATCTTTTTCTTTTTTACCGAGGTCCATGTATCTTGAATACATATCTTTGACTGTATTCTTTATGCTTTCTTTGTCTTTAATCATAGTAATTAAATCAAAGTCTGATGCACGAATTGTGAAATAAGATGCATAATAATAAAGCGGATGATGTACTTTGAAATATGCAATTCTCACTGCCATTAGTACATATGCGGCTGCGTGAGCTTTAGGGAACATGTACTTAATTTTCAGACAAGAATCTAAATACCAATCTGGTACATTATTCTCTTTCATAGCGTCTATCATTTCTTCAGTTAGACCTTTACCTTTACGCACTGATTCCATTGTTTTAAAGGCCATTGACGGTTCTAATCCTGCATACATTAAATAAACCATGATATCATCACGACAACCTATAACGCTTGATAAATCACAAATACCTGAACGAATCAATTCTTGTGCATTACCTAACCAAACATCAGTACCATGAGATAGTCCTGATATTTGTACAAGTTCTGAAAAAGTTGTTGGTTTCGTATCTTCTAACATTTGTCGAACAAATCCTGTACCAAATTCAGGTACACCGAATGTTCCAGTCTTACAAAGTATCTCCTCTTCAGTTACACCTAATGATTCAGGACTACTAAAGATTTGCATTGTCTCTTTATCATCTACTGGAATGGTCTTAGGATCTATACCAGATAAATCTTGTAACATACGAATCATTGTAGGATCATCATGTCCTAATATATCAAGTTTTAAAACATTATCATGGATGGAATGGAAGTCGAAATGCGTTGTCATCCAAGAAGCGCTTTGATCATCTGCAGGATATTGTATCGGGGTGAAATCATAAATATCCATGTAATCAGGAACTACTATAATCCCACCTGGATGTTGTCCTGTTGTACGTTTTACACCTGTACATCCTTTAACCAGACGATCGATTTCCGCACCACGTTTATGGATACCTTGGTCATTTAAATAGCCTTTAACATATCCAAACGCCGTTTTTTCGGCAACTGTACCTATTGTTCCTGCACGGAAAACCTTGTCTTCCCCGAAAAGCACTTTAGTATAGTTATGAGCGTTTGGTTGGTACTCACCACTAAAGTTCAAGTCAATATCGGGAACTTTATCTCCCTTAAATCCTAAGAATGTTTCAAATGGTATGTCTTGCCCTTCTTTAATAAGTTCAGCACCACAAGTGCTACATTGTTTATCAGGTAAGTCAAACCCTGAACCTACAGACCCATCATCAAAGAATTCACTCGTTTTACAGTTAGGACAAATGTAATGAGGTGGCAATGGATTAACTTCAGTTATTTCAGTCATTGTTGCCACAAAACTAGATCCAACCGAACCACGCGAACCTACTAAATATCCATCATCTAGAGATTTTTTAACAAGACGTTGTGAAATTAAATAGATAACCGAGAAACCATTTCCGATGATACTTGCTAGTTCTTTTTCAAGACGATCGATTACGATTTGTGGTAAATCTTCACCATATAATTTTTTGGCATTCGTGTAGCTTAGTTCACGAATTTCTTCATTTGCTCCATCCATACGTGGCGTAAACAATTGATCTTTAATTGGAATAACTTTTTCAATTCGGTCCGCTAATTCATTTGTGTTTTTAACAACTATTTCATGTGCTTTTTCTTCGCCTAAAAAGTGAAACTCATCTAACATCTCATCTGTCGTTCTAAAATGCGCTTCTGGTAAAGTTGAGCGATTCAAAGGATTACCAGGTTGAGATGCGATTAAGATTTTACGAGCAATTGCGTCATGTTCATATAAATAATGCGCATTTCCTGTCGCTATTACTGGAATACCTGTACTTTCTCCAGCTTTTAATATACGTTCATAAATTTCATAAAGTGTTTCAGTATCTCTAATGAGTTCTCTATCAATAAGATCTTGATACAGTTTAGGTGGTTGTACTTCAATAAAATCATAATATTTAGCGATTTTTTCAACTTCCGATTGGTCTCTCTGCATTACAGCAGTGAATAATTCACCTTCATCACAAGCTGTTCCAACTAGTATGCCTTCACGGTATTCATTTAATAATGAACGTGGAATTCTAGGAGTTCGATAATAGTATTTAACTAATGAGGCACTTACAATTTTAAATAAGTTCTTTAAGCCTTCCTGTGTTTGAACAATTAATGTCACATGTGTCGGACGTGCACGTTTATATGCATCTTCATTAGACAGTTTTTGATTAATGTCTTTATGATTTGTAACTCCTAACTCTTTCATTTGCTGAACCATCTTAATGAAGATATAAGCTGTAGCCTCAGTATCATAAATAGCTCTATGGTGTTGAGTTAATTCTACACCATACTTTTTCGCTAAAAAGTTTAATCCGTGTTTACCATATTCAGTATTAATCGTACGTGATAGTTCTAAAGTATCAATGACACCATTCGTTGATGGCCCAAAGCCAAGTCTTTCATAGCCAGTGTCAATAAAGCCCATATCAAATGATGCATTATGTGCTACAAATATAGCATCCCCAACCCACTCTTTAAATTCAGTCAATACTTCCTCAATCTCAGGTGCATCAGTCAACATATCATCAGTAATGTGAGTTAAATTAATGATTGTTTCTGATAATTTTTCGTGTGGATTACTAAATCGTTCAAATTTATCAATAATTTCCCCGTCTTTAACTTTAACGGCGGCCAATTCTATAATTTGATCGTATTGGTTTGAAAGTCCAGTTGTTTCAACGTCAAATACAACATAAGTTGCTTCTTTAAGATCTCGATCTGTTGGTTTGTAAGCAATAGGTACTCCGTCATCTACGAGCATACCTTCCATACCATAAATCATTTTAATACCATTTTTTTCAGCGGCACCATGAGCATCAGGAAAGGCTTGAACGACATTATGATCTGTAACTGCTATCGCTTTATGTCCCCATTTTGCAGCTTGATTAACATATGCACTTATATTAGGAATACCATCCATTTGACTCATTGATGTATGTAAATGAAACTCTACACGCTTTTCTTCAGCTTTATCTTGCTTAGGTGTCTTTTTGATTTCTTCTATATCAGTCATCATCATTACTAAATCTCTTACAAACGTGTCTTCTTCAATACGTCCTTGAGCGCGTACCCATTTACCTACACTTAGTGCCTTAAAGTGATCTAAATCATCTTTATTTTTTCTTGTAAACATCTTAAGTACAAGAGAATCTGTGTAGTCTGTGACTTTTAACTCAACAATATGACGACCACTCTTTAATTCTTTTAGGTTAATATCAAATATAACCCCTTCAATCGCTACTTTGAACTCTTCCTCAATGATTGATTCAATTGGTTTTATATTATCAATTTGTATCGGTTTACCAATTTGACACTTATCAACATTACTTTCATTGTTATCTTGTTGTTTCGCTTTTTCTGCTTTGATTTTTTCAATTTTTTCAGTTGCTTCACGAGCACTTTTTTCATCTTCTTCTTGAATATGTGCTTCTAATGAAGCTAAATCATCATAAGAACTTGAGTCGTCTGTTTCAAAAACAACTTTATCAATATCAAAACCACATTTACGAAAAGCTTTTACTAAGCTACCATTACATACTTTGTCAAAGTGATTTCTTTCGATGTCATTAGAGGTCATTACTTTCAACACATTACCAGACATAATTAAACGCTTCTGTTTAAGTTGACCTTTTACTTTAGGTGAAAGTGCAGTGTGTTCTATACAATGACCAAAATATTTGATAGCATGCTCATCTTGATTACTTGTATCTTGAATTGTAAAATGCCAATCAACTTTGGCAATTTCTTTAAATTCTTCAGTAATCGCATTAGTGAATATTAAATAATCTTCATGTGATAGAAAATATGGCAATGTAATTTGAAATTCCCACGTTCTATTTTTATTTGACACATCTACTCGCGTTAATTCACCTTTTTCAATTATTGTTTGATCTAGTTGATTGGAAACTTTAATCTGGTCAGCGAGTACTTTGAATTTTTCTTGATTCGTCATTGCCATGACAGATAACCACCCTTATATCTAACTAATTTCTCAATTATATGTATACGCAACGTGTTATTGATCTAACTGCAAACTTGATATCCATTATACTACTTTGCCATGTGCTTTTCATATGTTTCGTTTTAAAATTTTTAGTAAAAAAAGAGGTTTAGACAAATGTGAAATTGTCTTAACCTCATTTAGCATTATGCATTGAAAATCCATGTTGAACAAGTGAAATCAAGTACATTCATCAAATTCAACTTAGTCTTAGCAAATTATAAATTACTATAAAGTGTAGCGATATGAGTGTTTAAATCGTTAATATGAACTTCTTCGCTTTCACCAGTTTGACGTACTTTAACTTCAACGATACCCTCACTAGCATTTTTACCAACTACAATTCTTATTGGAAGACCGATTAAATCTGCATCATTAAATTTAACGCCAGCTCGATCTTTACGATCATCATAAAGTACATCATATTGTTGTTGTAATTCTTTATACAATTGATCACCTAATTCTAGTTGTTCATCCTTTTTAGGATTAATAGTAATTAGATGTAAATCAAATGGTGTAACTGATTTAGGCCAAATAATACCATTTTCATCATTATTTTGTTCAACAATAGCACTTAGCGTTCTTGAAACGCCTATTCCGTAGCACCCCATGATTAATGGCTTAGCTTTACCTTGGTTATCTAAGAATGTTGCGTTCATTGCTTCTGAGTATTTAGTTCCTAACTTAAATACTTGACCTACTTCAATGCCTTCTGCAAATTTCGCTTCGCCAGAGCCATCGCTTAATGTTTCTCCTTCTAAGATAAAGCGGAAATCTCCAAACTCATCAACCTTGAAATCTCGATCTAAATTAGCATTAATATAGTGGGATCCATCCTCATTAGCACCAACGACTAAATTATTTAAATCTCTGACATAATTATCTGCAAAAATTCTAATATCTTTATCATGAACTGGTCCCAGTGAACCAGGATTAGCACCTAATAAGTTAACAATCTCTTCTTGAGTAGCCATTTCAACATTATCTGTTTCAAAAAATGCTTTTACTTTGACATCATTTAATTCATGATGACCACGTATTAAGAACATAATGAATTCTCCATCAATTTTAAAAATCATTGATTTAACAATTTCATCAACCGGACGGTTTAAAAAATCAGCTAATTCTTGAGCAGTTTTAACATTAGGTGTTTCAACCTTTTCTAGTTCTGCTACTTCTGTATGCTTTTCATTTGGATGATAAACGACTTCCGCTTTTTCAATATTAGCTGCATAATCACTATGCTCACTATATACGATAGTATCTTCACCAATTTCACTTAAGGCCATGAATTCGTGTGTGTGGTTACCGCCAATTGCACCTGAGTCTGCAACCACTGGTCGAGCATTGATGCCAACACGTTTGAATATACGGTCGTAAGCATTGTACATATCTTGATATGTTTCATCTAAAGATGCTTCATCAGCATGAAATGAATACGCATCTTTCATAATAAATTCTCTACCTCTTAACAAACCAAAGCGTGGACGTTTCTCATCTCGAAATTTAGATTGTATTTGGAATAACGTTAAAGGCAATTGTTTATATGATTTAAGTTCATCTCTAACGATAGAAGTCACTACTTCCTCATGTGTAGGACCTAAAGCAAATTCACGTCCATTACGATCTTTTAAGCGCATTAACTCTGGACCGTATGCACCCCAACGACCTGATTCTTCCCAAAGTTCTGCTTGTTGAAGTGCAGGCATTAAAATTTCAACGGCATCAATGCTTTCCATTTCTTCACGGATGATTTTAGAAATATTATTTAACACACGAGATGCTAATGGTAAATAGCTATAAATACCACTTGTACTTTGTTTGATTAATCCTGCTTTTAATAATAATTGGTGACTCAATGCTTCTGCTTCAGCAGGGACATCTCTCCTAGTTGGTATGAAAACTTTCGATTGTTTCATCACTTAATCCTCCTTATTTTACAAGAAATAACGTTGTATATCGTTCCAAGTTACTAGAACCATTATAATTAAGACAAAAATAGCACCAGCAGCTATTATAATTGTTTCTGCTTTTTTATTAACTGGTCTTCTGAAAATTGCTTCATAGATAACAAATAAAATTCGACCACCATCAAGTGCTGGAATTGGTAATAAGTTCATTATACCTAAGTTAACACTTAATAGTGCAGTGTAGTATGTTAAAGCAATGATACCCTGCTTAACTACAGAGTCAACATTATGATAAATACCCACTGGACCATTTAACATATCAAATGAGAATTGACCTGTGAATATACTTGCAATCATTGTTCCTACAGCTTTAAAGATTAATGTACTGGCACTAACAAACTGATCAAATCCTAGCGCAATTGGTTTTATTAAAGTATGTTCTTTCTCTGGTTGGAAACCTAAAATGTACGTCGTCTCAGAATTTAATTTAGTTTGCTTAATAACTTGCTTTTTAGGAGTTATGTCCACTGTCTTTGTTTGATTATCTCTTTCAAATTTTATAGTTGTTTTATTATCTTTAATTTTATTTGCTGCAGACTGAATGTCATCAAAACTCTTTGTTTTATATTGACCTACTTGAACGATTTTATCTCCGGATTTTAATCCTGCTTGTTGAGCTGGATAGTGATCAGCTAATTGCCCCACTGAGGTAGTAGGTGTTCCTTGGAAATAAGCTAATGCGATAAATAATATTAAGGCTAATATAAAGTTAAATAATGGTCCTGCAAATAACGTTAAAAATTTGGGTAAAGGTTTCTTATGTGCAAATTGTCGATGTCGTGGAGCGATTTGAATTAAACTACCATTCTCAACAAAATATGCTTTTTCAGCAATATTAAAATGATGTCGCTCATTATCATATGAAGTAATACCTTCAATGTACAAATCATCCTTGAAGTCACATTGTTTAACTTCAATTGCTTCTATCTTTTGAAATTTATGCTGATCATCTAAAATTATGTGCGTAATCTCATCTTTATCATTAAGTTTTACTTTAACATTCATACCTGGTTCAACTGGTGGCTCTTCTAAACCGTCTCCAGCCATTCTTACATAACCACCTACAGGTAATAAACGGATGGTATACAAAGTTTCGTTCTTACGGAAACTAAATATTTTTGGTCCCATACCTATCGCGAATTCAGGACACATTATTCCAGCACGCTTAGCAAAGAACATGTGACCATATTCATGTACCGTAACAAGTACACCAAACACGATCATAAATGAGACAATAGTGATTAAATAGCTCACATGATACACCTCAATTAAATTAAATTTCTACTTTTTTCATTAGAACGATGTAGATTATCTATGATTTGGTTAAATTATTCAAGAATTTTACTTTTAATAAAAGGAGTTAAGAATTACATCATCTACTATGTCTAGTCAAATGTGCACTCAATAACTCCTCAATTATAGCACTATACATTTTTCATATATAAATAAAACATTAAAATCACACTACATTTGTATTAATAAAATGTTGAGTAATGGTAAAACAAACATGAAACTATCAAATCGGTCTAATATACCACCGTGCCCCGGTAAAATTCTACCAGAATCTTTAACACCAAAATGACGTTTAAATCCTGATTCAACTAAATCTCCAAGTTGACCAAAGATACTCAAGATAATAGTTACTAATAATAGTAACCAAATATTTAAGTTGAAATCAACAAAGAACAACATAACAATTGGCACAATTAAACTACAAATTAATCCGCCAATAAAACCTTCAATAGTTTTGTTCGGACTAATTACTGGCCATAATTTATGTTTACCCATTAGTCGACCGAAAATATAAGCACCTGTATCTGTTAACCACACCACTAAGAATGCATAAAGTATGTAATGTAAGCCATCTGAACGTGTTGCATAGAAATACATAAATCCAATACCGACATATGCAACTGACATAAGACAGAAAGCAGCATCCATAAAACTAAATCTGTTTTTTGACAGTACAGTGTAACTTAGTAAAATAAAACTCATTGCGATTAAACTTTTTAATTGAATGTTACTAACCCAGTCACCTGCTGATTGAGGTAACATAATAATTATTAATGCTAAAGCACTAAAAATACCAGGGACTGAAATTAATTTAATCATATTCATATTTAAAAGTTCTTTTAATGCAATTAAAGCTAGTAAGTACGCAAACAACATTAACGTTGTACCACCCATCAATAGAATGGGTAGAAAAATTAACAATGCTATAATTGCGGTTAAAGTTCTAACTTTCATACGCTACTCCTTACTTAACCCTCCAAAGCGTCTTTGGCGAGATTGATATATTTTTAAGCAATTTTTAAATTCTTCACCGTCAAAGTCTGGCCACAATTTCTCATTGAATATAAATTCACTATAAGAAGACTGCCAAATAAGGAAATTACTAATACGTTGTTCACCAGAAGTGCGAATTAATAACTCAGGATCTGGGTATGAATGTGTCATTAAATGCTTGTTAATCATTGATTCATCAATATCTTTACTGTCTTGACCATTGCGTTGAAGTTCATCATAAATTGATTTCATACTTTGAACAATTTCAGCTCGTCCACCATAATTGATGGCAAATATTAATTTCAGACCTGTATTATTTTTTGTTTTTTCTTTTGCATGTTCTATTGCTTCAATCGTCGATTTAGGAACTGCATCTAGAAATCCAATCGTTTCTATTTGAACATTTTTTTCAATGAGTTCGGGTAAAAATGTTTTTAAAAAATTAACAGGCAAATTCATGATATAATTAACTTCATTTTCAGGTCTAGACCAATTTTCAGTTGAAAAAGCGTATAGTGTTAAGTATTTAATACCCAAATCACTTGCTTCTCGCGTTACAGTTTTAATGGTTTGCATACCTTCGTAATGTCCTTTAATTCTAGGCATTTTACGCTTTTTGGCCCAACGTCCATTTCCGTCCATGATAATCGCTACATGTTCAGGTAAATTATGTAAATCTAAATCATCGTTATGACTGATTTTAGTCTTATTTCTTTTTATTAGCTTTTTAAACATGGTCTTTCCTCCGAGCCTGATCATCTCTATTATATTATATTAGTTATTTAAGAAATCATCTATCATTTTATCATACTCGATAATGGCATTGAATAAGCAAATGAAAAAACTGTACCAAAGTCTGAATTGGCACAGTTTAGACTAAAATAATTTATAGTAATGTAGAAAGTATATTTATAATAATACTTACACATTATTAAATGAATTAATTTATTGTCGAACTAATTAAACAGACATAATGTCTTTTTCTTTGTCCTCTACTAATTGATCAATTTCTTTAATAGAATTATCTGTAGCTTTTTGAACATCTTCTGTTTGACTTCTTAAATCATCTTCAGTAATGTCACCATTTTTTTCATCTTTTTTCAATTGATCATTAATATCACGACGGATGTTACGGATAGATACTTTCGCATCTTCACCAATTTTCTTAACGTTTTTCACTAATTCTTTACGACGTTCTTCTGTTAAAGCTGGGACAGTGATACGAATAACTTCACCATCACTTGTAGGATTTACACCTAAATTTGCTGCATAAATTGCTTTTTCAATATCAGCTACTGAAGATTTATCATAAGGAGAAATAACTAATAAACGTGCTTCAGGCACATTGATGCTCGCTAATTGTTGAACTGGTGTTGGTGCACCATAATAGTCAACAGTTACGCCACTTAATAAATTTGAATTTGCTCTTCCAGCACTGATATTTGCTAATTCTCTTGATAAATTATCGATAGATTTGCTCATTCTAGCTTTAGTGTCTTGAATTATGTCACTCATATTGTTTACACCTCTAATTATTTAGTTATTAACGTACCTATTTTTTCACCCATAACTGCACGTTTAATATTGCCTTCTTCCATAATTGAAAATACATTTAAAGGAATATTATTATCCATACAGAATGATGATGCAGTTGAGTCCATTACTTGTAACCCTTCTTGTAACATTTGAATGTGCGTCAAGTGTTCATATTTAACTGCATTCTTATCTACTTTAGGGTCTGCTGAATATACTCCATCAACATTATTTTTACCCATTAAAATAACATCGGCTTCGACTTCTGCTGCACGTAACGCTGCAGTTGTATCTGTAGAGAAGTATGGATTACCGATTCCTGCTGCAAAAATAACAACACGTTTCTTCTCTAAATGTCTAATAGCTCTTCGACGGATATATGGTTCAGCAACTTGTTTCATTTCAATTGATGTCAACACACGTGTGTCACATTCTAATTGTTCTAAGCTATCTTGGAGTGCAAGAGCATTCATAACTGTAGCAAGCATACCCATGTAGTCTGCTGTACCACGGTCCATACCTAAATCACTACCAGTTTTACCTCTCCAAATATTGCCACCACCAACGATAACTGCGATTTCGCAATCCATCTTAGCAACTTCAGCTACTTGCTGTGCCACGCTTTTAATAATGATTGGATTAATACCAAAACCTTTGTCTCCTGCGAGTGCTTCACCACTAAGTTTTAATACTACACGTTTATATTTAGAAGTTTGCGCCATTGTTTTTTCCTCTCTATTGTAAAAATATGTAATATATACAAGTAAAGAAGACACTGACGCGCCTTCTAACATAAAGTATCACTTTATAATAGAAAACCTCAAAGGTGTCTTCTTTCTTGTAAATCTTGTCGACAGATTATTTCATTTGACCTTTAACTTCATCTGCGAAGTTTTCTTCACGTTTTTCCATACCTTCGCCTACTTCATAGCGAACGAAGTCAACAAGTTTACCACCTTTAGATTTTAAGAAAGCTTCAACTGTTTGATCTGGATCTTTAACGAAGTTTTGATCAACTGCACAAATTTCTTGAAGATATTTACGTAAACGACCTTCAACCATTTTTTCAACGATGTTTTCAGGTTTACCTTCATTTAATGCTTGTTGTTTTAATACTTCTCTTTCGTGATTGATTTCTTCTTCTTTAACTTGTTCTGAAGAAACATATTTTGGATTGATAGCTGCGATGTGCATAGCAACATCTTTAGCAGCTTCTTCATCAGTAGAACCTTCAACTACAGTTAACACACCGATACGTCCACCCATGTGTAAGTATGCACCAAATGCATCGTTATCAGATTTTGTTCTGATTTCGAAACGACGGATACTTAATTTTTCACCGATTGTTGAGATTGCTTCTTTCATTCTTTCATCAACTGTTTTACCACTTGATAATTTAGTTTCTAATAAAGCATCTACTGTTTCAGCTTTGCTATCAAGAACTTGATTAGCAATTTCTTTAACTAATTCTTGGAAGCCTTCATTACGAGCTACGAAGTCAGTTTCAGAGTTGATTTCAACGATAGCAGCTTCATTTCCTTTAACTTCAACATGTACTAAACCTTCAGCTGCGATACGGTCTGCTTTTTTAGCTGCTTTAGCGATACCTTTTTCACGTAAGTAATCAATCGCTTTATCGATGTCACCATCAGTTTCTGTTAGCGCTTTTTTACAATCCATCATACCAGCGCCAGTTCTTTCACGTAATTCTTTAACAAGTTTTGCTGAAATTGCCATTAATTATTCCTCCAATATTTCTAATTGTAATAATAGATGATACCTAAATATTACCATTAAAGTCACTATAATTTCCAATACTCTAGTAAACTTTAATCATTATTATTTGAAAAAAGGGCGATAAGCATTACATCTTATCACCCATTTAAACTATATCTTAGTTTGATTCAACAGTAGTATTTTCTTCAGTTGATTCTGCTTCTTGAGATTCTTCTTTTTCATCTAAATTGATGTTTTGCTCTGCAGCTACTTCATCGTTAGAAACACCTTGTTGACCTTCTAAGACAGCGTCAGCCATTTTACCAGTTAATAATTTAACGGCACGAATAGCATCGTCGTTCGCTGGGATAACGTAATCAATTTCATCTGGATCACAGTTAGTGTCAACAATACCAACGATTGGAATATTTAATTTACGTGCTTCAGCAATCGCGTTACGCTCTTTACGAGGGTCAACTACGAATAATGCTTGAGGCATAGATTTCATATCACGAATACCGCCTAAGAATTTGATTAAACGGTCGTATTCTTTTTTAAGTTCAACAACTTCTTTTTTAGGTAAAACGTCGAATAAACCGTCTTCTTCCATTTTTTCGATTTCAGAAATACGTTTAATACGTTTAGAAATTGTTTTGTAGTTAGTTAAAATTCCGCCTAACCATCTTTGGTTAACGTAGAATTGTCCAGCACGTTCTGCTTCAGCTTTAACTGACTCTTGTGCTTGTTTTTTAGTACCTACGAATAAGACTCTACCGCCATCTTCAGATACTTGTTTGATGAAGTTATAAGCTTCTTCAACTTTTTTCACTGTTTTTTGTAAGTCAATGATATAGATACCATTTCTCTCAGTGAAGATGTATTTTTTCATTTTTGGGTTCCAACGGCGTGTTTGGTGACCGAAGTGAACACCGGCTTCTAGTAATTGTTTCATTGAAATTACTGCCATTTTAAATTCCTCCTAGTGGTTATTTACCTCCATAATAAACTCATATAAAGACAATTAATTTAATTGCACCCTTTAAATGTACGTTTATCATGTGTGTATTGGCTTTTATAGCCGAAAACAATAATATCATATTTCTATATAATGCGCAATGTTAATTTCACTAAAGAAATAATGCTATACACATTTTTCATAATAAAAACTGTTACAAATAATATATACTTGCAACAGTTGAATGTTGGTTATTTCATTATCGATTTAAATCATAATTATTTATTTCGTTCTAATTCATCAAGGAATTTTTCTTTTTTAACTTTAATAAAGGTACCCTTCATCCCTAAGGATCGTGATTCGATTACACCAGCACTTTCAAGTTTACGTAACGCGTTCACGATTACTGAGCGAGTGATACCTACTCTATCTGCTACTTTTGAAGCTATCAATAGGCCTTCATTACCACCTAATTCTTCAAAAATATGCTCAATTGCTTCTTTTTCAGAATAAGATAATGAATTAATTGCCATAGTGATTGCCGCTTTATCACGTGCCTCTTTCTCAACTTCATTATGTTTCTCACGAAGTATTTCCATTCCAATAACTGTTGCAGCGTATTCGCCTAATACTAAATCATTTTCGTTAAAGTCATCTTTAACACGACCAAGTACTAATGTTCCTAATCTTTCGCCGCCACCAAGTATTGGAAATACAGTTGTACGACTGCTACTAAACACTTCTTTATCTTCAGGTGGGAATACAGTTAATTCATTATCAATATCAATATTAGATTCAGTTTGTTTAACGTCCATTAATAGTTCTGTATATTCACTAGGAATGTGTTTACTTTCTAACATTTCGTTAATTCTCTGACTTTTTAAAAGTTCATTTAAACTTGAACCTAGAATTTTACCTCTACGTGAAACAATAAATACGTTCGTTACTGTAACGCTACTAATTGTTTGAGCAACGTCTTTAAAGTCGACCGCAATACCTTTATGTTTTTGTAATAGTGTATTTAATTCTCTAGTTTTAGATAATAAGCTCATAAAATTTCTCCTTTATTTATATTATAAAATAAATGCACTTAAATCTTTATTTGTTGAAATAGATTTCAACTTATCATCAACATATTGTGGTGTTATATCTACTACAGCATTTGGCATGCTAGGGGCTTCGAAAGATAAATCCTCAAGCATTTTCTCTAAGATTGTGTGTAAACGACGTGCACCAATATTATCAGTGTCTTGGTTAACTTGATATGCCATTTCAGCTAATCTTGTAATCGCTTCCTTAGTAAAGTTCACAGTGACCTCTTCTGTTTGAAGCAATGCCTCATATTGTTTGATAAGTGATAGCTTAGGTTCAGTTAATATTCTATAAAAATCGTCAACAGTTAAACTTTCTAATTCTACTCTAATTGGGAAGCGTCCTTGTAATTCAGGTATTAAATCACTTGGTTTCGATACGTGAAACGCGCCAGCACCGATAAACAGCATATGTTCAGTATTTACAGTACCATACTTAGTTTGAATCATGCTACCTTCTAAAATTGGTAAGATATCTCGTTGTACACCTTGTCTTGAAACATCTTGACCACTATTAGCGTTATTCGTTGCTACTTTATCGATCTCATCGATGAAGATAATACCCATTTGTTCTGCTAACTCAAGCGCTTCTTGATTTGCAGTTTCTTGATCAATTAATTCATCAGCAAAATCATCAGCCAAAATCTTACGAGCTGTTTTAACTGGTACCTCACGCTCAACTTTACGTTTAGGCATGAGTTGATTCATCATGTCTTGCATTTGTTGGTTTTGATTTGTACCGAGCATGCCTAGCGCACCTGGATCTTGTTCTACCTTAATTCTAACTTTCTCTTCTTCAAGTTTACCATCTAATAATTGTTTTTTGATTTCTGAACGCTTGGTTTTAATCTCTTCTGTAGGTGTTTCCTCTTCTTCATCATCATTGTTACCAAAGTTTGGAATTGCACCACCAAGTAATGATTCTAAAGGATTACTATTATTTGACGCTTTTTTCTTCATACTAGGCACAAGTAATTTAACTAACTTTTCATTAGCTTTATTAACTGCTTCGTCTTTAACCAAACCTTTCTTTTGATCTTTAACTAGTCTTACAGCTACATCGACTAGATCACGAACCATACTCTCAACATCGCGTCCAACGTATCCTACTTCAGTAAACTTAGTAGCTTCCACCTTAATAAATGGCGCTCCTACAACTTTAGCCATACGTCTTGCTATTTCAGTTTTACCAACACCAGTTGGACCAATCATCAAGATATTCTTAGGTGCGATTTCTTGTTTGGTTTCTTCATCTAGCAAACTTCTTCTATAGCGATTTCTTAGAGCAATGGCAACTTTTCGTTTAGCATCATCTTGCCCAACTATATATTCATCTAATTTAGATACGATATCTTTAGGTGTTAATTTTATACCGTTTGCATCCATATATTTTACCTCCAACCTAATTAACGTCCATTTATATTCATTTCCATATTTTTAAAAGTTAAAGTGTTTCCACTATAATATTATCATTTGTGAACACACAAATGTCAGATGCAACTTTTAAACTTTCGTAAGCCATTTCTTTAGCAGATAATTGGCTTGCATGACGCTTCAATGCTCTTCCAGCACTTAAAGCATAGTTGCCTCCTGAGCCAATCGCAATTAAATCATCATCAGGTGCAATGACTTCTCCAGTCCCGCTGACCACTAATATTGCATCTTTGTCCATTACAATTAACATAGCTTCCAATTGACGTAATTGTTTATCACCACGCCACTCTTGAGCTAGCTCAACAGCTGCACGTTCCAAATTACCACTAAATTGTTGTAATTTTGTTTCAAACTTTTCGAACAAAGTGAAGGCATCAGCTACACTACCAGCAAATCCAGCTAACACTTTTCCTTCATATAATCTGCGGACCTTGCGCGCTGTTTGCTTCATAATAACTTGCTCACCTAGTGTAACTTGTCCATCACCAGCCATCGCTGCTTCACCGTTGTGTCTAACGGCATAAATAGTTGTTGCATGTAATGATGTTTTACTCATTTATTTACTCTCCTTTTTCGCTCGAGGATGTGCATTTAAATACACTTTACGTAATTGTTGGTTAGAAACATGTGTATATCTTCCAGTTGTCGAAAGATTAACATGTCCTAACAAAGATTGTACCGTTCTTAAATCCGCACCTTGATTGAGTAAATGTGTTGCAAACGTATGTCTTAGTTTGTGGGGGTGAATTTCCGTAACCCCTGCTGTACGTTTAACAACATCATTTAAAACATACCTAACGCCTCTCTCTGTTATAGGGGCGCCATTCATGTTAACTAATAAAAATGAATGTTTGGTATGTTGTATAGGCTTAAATTCTCTTAAGTATTGTTCAATGCTTTGACGACAAAATTCTCCAAACGGAACAAAACGTTCTTTATTTCCCTTTCCTAGTACTTTCACACCAGGTAAAGACATATCAATATCTTTGAGTTGGATATTTACTAGTTCAGAAACACGTATACCCGTTGCATATAATAATTCTAGAATAACGCGATCCCGTAATCCTTTTTTAGTATCTTTTGCTACAGTTTCGAATAATGCTTCCATCTCTTCTTCATAAAAAAACTGTGGCAAGTAGTTCTCCTTCTTAGGATGAACGAGTTGTACGAAAGGATTTATGATTGTCTCGTCTTGTGTCATCCAAAACTCATAGAAAGTTCTTAAAGTAGAAATCTTCCTTGATACAGTAGTACGTTTCAAATTTTGTGAATATAAATAGCTTAAATAATTTCTAGCATCTTTATATTCAAATTTTCTTAGTTAATTAATTTTTTGTTGATCGG
>NODE_4_length_26309_cov_14.229071
TTGCGCCATTTTTGTATTCAAACATAAAAATTGGACTGATGATTTTTAGTCATCAGTCCAATTTATTATAGAGCCATTTATATACAGAAATAACTTTTGTGTGAACATGATGCAGTCTACAAATGGAATTTATTTATTCTGAGCATATTGAAGTCTATGCCTTCATATGTGATGGCGAAGAAACAAGTAGTCGATAGAGAAGTAATAACTTTATTTCATTTTAAAGTAAAAAAATTGGAAAAGTGATTGACATATTACAATAATGAGGTTATATTATTTATTGTGATTATTTTACCTAAGACAGTAGGAGTTATAGTATAACTTAAAAATTATCCTGCCGAGGCTAAAATTGACTTGAACGTGTGATCATAAAAATGATCTTTCAAGCGCTTTTTGCCGTGGGTAGAAAGTGCTTTTTTTATTGAGAAATTTAAAAAGCACCAAAAATAAAAATGGAGGTGTCTGAATGTCTGCTATTATCGAAGCTAAAAAACAACAAGTTGATGTTATTGCTGAACAACTTAAAAATTCAGTTTCAACTGTTATCGTTGACTACCGTGGCTTAACAGTTGCAGAAGTAACTGAACTACGTTCACAATTACGTGAAGCTGGTGTTGAGTACAAAGTTTACAAAAACACTATGGTTCGTCGTGCAGCTGAACAAGCAGGTATCGAAGGCTTAGATGAATTCTTAACAGGTCCTACAGCTGTTGCAACTTCAACTGAAGATGTAGTAGCACCAGCGAAAGTTATCGCAGGATTTGCTAAAGAACACGAAGCTTTAGAAATCAAAACAGGCGTTATGGAAGGTAGCGTTATTTCAGCAGAAGAAGTTAAAACTGTTGGTTCATTACCTTCACACGATGGTCTTGTTTCTATGCTTTTATCAGTATTACAAGCTCCAGTACGCAACTTCGCTTATGCGGTTAAAGCTGTTGGAGAACAAAAAGAAGAAAGCGCTGAATAATTGCGCATAAAAAATTAAAATAATTGGAGGAAATATAAAATGGCTAATCAAGAACAAATCATTGAAGCAATTAAAGAAATGTCAGTATTAGAATTAAACGATTTAGTAAAAGCAATTGAAGAAGAATTTGGTGTAACAGCAGCAGCTCCTGTAGCAGCAGCTGGTGCAGCTGGTGGCGGAGACGCAGCAGCAGAAAAAACTGAATTTGACGTTGAGTTAACTTCAGCTGGATCTTCAAAAATCAAAGTTGTTAAAGCAGTTAAAGAAGCAACTGGTTTAGGCTTAAAAGATGCTAAAGAATTAGTAGATAACGCTCCTAAAGTAATCAAAGAAGGCGTTGCTAAAGAAGAAGCTGAAAAACTTAAAGAACAATTAGAAGAAGTTGGAGCTACTGTAGAATTAAAATAATTCTAGTATCTTAACTTAATATCGAAGGTTATGTGTTTTTAATGTATTAATAATACATTATCAGAACTAACCTGAATTCTTTGAGAAATTAAAACCCCGTTATCACGATAACGGGGTTTTTACTTCATTTTCTAGTAAAATAAAGATGAACAATGAAAAAAGAGGTGACGTTATGGGACACTATTATGATGAAAATCCAGATGTACAAAGTGATGAAAGAGTCATTCAATATCATTATCATTCCCATCAATTAAATTTAACTACAGATGCAGGTGTGTTCTCAAAAGCACAAGTAGATTTTGGATCAGATACGTTAGTACAAACATTTTTAAACGAGCATCCTCCTGGACCAAGTAAGACGATTGCTGATGTTGGATGTGGGTATGGTCCGATAGGATTAATGATTGCAAAAGTTTCACCACATCATCAAATTACTATGGTTGATGTGAATAAGCGTGCGTTAAATCTTGCTGAAAAGAATAAAAAAGCAAATCAAATTGATAACGTCATTATCAAAGAAAGTGATGGTTTATCACAACTAAAGGATAGTCATTTTGATTATGTACTAACCAATCCTCCCATTAGAGCTGGCAAAGAAGTTGTTCATCGTATTTTTGAAGAAGCATATCAACAGTTAAATTCACAAGGTGAGTTGTACGTTGTGATTCAAAAGAAACAAGGTATGCCTTCTGCTAAAAAGAAAATGGAAGAAATTTTCAATAATGTCGAAGTTGTTAACAAGAATAAAGGATACTATATATTGAAAAGCCGAAAAGGTTGATTTCAAAGTTGTATTCTGATATAGTTATAAAATGTAAAAATTTATGTTCAATAAGTGTGTACTTTTACGCGAAAAGAGTACGATAAACAAGAATAAATGTAGAATCGAAAATGGTGTCATCAACTGTGTTGCCGTTTTCTTTTTGTCTTGTTATACGATTTTTACGCGTATTGGTTCATCACACAATATTTGAGGGGTGAATCTGTTTGGCAGGTCAAGTTGTCCAATATGGAAGACATCGTAAACGTAGAAATTATGCGAGAATTTCAGAAGTATTAGAATTACCAAACTTAATAGAAATTCAAACTAAATCTTACGACTGGTTCCTAAAAGAAGGTTTATTAGAAATGTTCCGTGATATTTCTCCAATTGAAGATTTCACAGGTAACCTTTCTTTAGAATTTGTAGATTATCGATTAGGTGAACCAAAATATGATTTAGAAGAATCAAAAAACCGTGACGCTACTTATGCTGCACCTCTTCGTGTTAAAGTACGTCTAATAATCAAAGAAACTGGCGAAGTTAAAGAACAAGAAGTATTTATGGGTGACTTCCCATTAATGACAGATACAGGTACATTCGTAATCAATGGTGCAGAACGTGTAATCGTGTCTCAATTAGTACGTTCACCATCCGTTTATTTCAATGAGAAAATTGACAAAAACGGTCGTGAAAACTATGATGCGACAATTATCCCTAACCGTGGTGCATGGTTAGAATATGAAACAGATGCTAAAGATGTAGTTTATGTACGTATTGATAGAACACGTAAATTACCATTAACAGTATTATTACGTGCTTTAGGCTTCTCAAACGATCAAGAAATTATTGATTTATTAGGAGACAGTGAATATTTACGTAATACGCTTGAAAAAGATGGCACTGAAAATACTGAGCAAGCATTATTAGAAATATACGAACGTTTACGTCCTGGTGAGCCACCAACAGTTGAAAATGCGAAAAGTTTACTTTATTCACGCTTTTTCGACCCTAAACGTTATGATTTAGCAAGTGTTGGTCGTTACAAAGCTAATAAAAAATTACACTTAAAACACCGCTTATTTAATCAAAGATTAGCAGAACCAATCGTTAATAGCGAAACTGGTGAAATTGTTGCCGAAGAAGGTACAGTTCTAGACCGTCGCAAATTAGACGAAATTATGGAAGTTTTAGAAACAAATGCTAATAGTGAAGTGTTTGAATTAGAAGGTACAGTTATTGATGAACCTGTTGAGATTCAATCAATCAAAGTTTACGTACCAAATGATGAAGAAGGTCGTACGACTACTGTAATCGGTAATGCGTTACCAGACTCAGAAGTTAAATGTATTACACCAGCAGATATCATTGCTTCAATGAGTTATTTCTTTAACTTGTTAAATGGCATTGGTTACACAGACGATATTGACCACTTAGGAAACCGTCGTTTACGTTCAGTTGGTGAATTATTACAAAACCAATTCCGTATCGGTTTATCAAGAATGGAACGTGTTGTACGTGAAAGAATGTCAATTCAAGATACAGACTCTATCACACCACAACAATTAATTAATATCCGTCCGGTTATTGCGTCAATTAAAGAGTTCTTCGGTAGCTCTCAATTATCACAATTCATGGACCAAGCTAACCCATTAGCTGAGTTAACACATAAACGTCGTCTTTCTGCATTAGGACCTGGTGGTTTAACACGTGAACGTGCTCAAATGGAAGTACGTGACGTTCACTACTCTCACTATGGTCGTATGTGTCCGATCGAGACTCCAGAGGGACCAAACATTGGTTTGATTAACTCATTATCAAGTTATGCACGTGTGAATGAATTTGGTTTCATTGAAACACCATATCGTAAAGTAGACTTAGACACTAACTCTATTACAGATCAAATCGACTACTTAACTGCTGATGAAGAAGATAGCTATGTAGTTGCCCAAGCGAACTCTCGCTTAGATGAAAATGGTCGTTTCTTAGATGATGAAGTCGTATGTCGTTTCCGTGGTAATAACACAGTTATGGCTAAAGAGAAAATGGACTACATGGACGTATCTCCTAAACAAGTAGTTTCAGCTGCGACAGCATGTATTCCTTTCCTTGAAAATGATGACTCTAACCGTGCATTAATGGGTGCAAACATGCAACGTCAAGCAGTACCATTGATGAACACAGAAGCACCATTTGTTGGTACAGGTATGGAACATGTTGCTGCACGTGACTCAGGCGCTGCAATTACAGCTAAATATAGAGGTCGCGTTGAACATGTTGAATCTAAAGAAATCTTAGTTCGTCGTTTAGTAGAAGAAAACGGTACTGAACATGAAGGTGAATTAGATCGTTATCCATTAGCTAAATTCAAACGTTCAAACACTGGTACTTGTTACAACCAACGTCCAATTGTTTCAGTTGGCGATGTCGTTGAGTATAATGAAATTTTAGCTGACGGACCATCAATGGAATTAGGTGAAATGGCATTAGGTCGTAACGTTGTCGTTGGTTTCATGACTTGGGACGGTTACAACTATGAGGATGCTGTTATTATGAGTGAACGTCTAGTTAAAGATGACGTTTATACTTCAATTCATATTGAAGAGTATGAATCAGAAGCTCGTGATACTAAACTAGGACCTGAAGAAATCACTCGTGATATTCCAAATGTTTCAGAAAATGCACTTAAAAACTTAGATGATCGTGGTATTGTCTACGTTGGTGCTGAAGTTAAAGACGGTGACATCTTAGTAGGTAAAGTAACGCCTAAAGGTGTGACTGAATTAACAGCTGAAGAAAGATTATTACACGCTATCTTCGGTGAAAAAGCACGTGAAGTACGTGATACATCATTACGTGTACCTCACGGAGCTGGTGGCATCGTTCTAGATGTTAAAGTATTTAACCGTGAAGAAGGCGATGATACTTTATCTCCAGGCGTTAACCAATTAGTACGTGTATACATCGTACAAAAACGTAAAATCCATGTTGGGGACAAAATGTGTGGTCGTCATGGTAACAAAGGGGTTATCTCTAAGATTGTGCCTGAAGAAGATATGCCTTACTTACCAGATGGACGTCCAATTGATATCATGTTAAACCCACTTGGTGTACCATCTCGTATGAACATCGGACAAGTATTAGAATTACACTTAGGTATGGCTGCTAAAAACTTAGGCATCCATGTTGCATCTCCAGTATTCGATGGTGCGAACGATGATGATGTATGGTCAACAATCGAAGAAGCAGGTATGGCTCGTGACGGTAAAACAGTCTTATACGATGGTAGAACTGGTGAACCATTCGATAATCGTATTTCTGTTGGTGTTATGTACATGCTTAAACTTGCACACATGGTTGACGATAAATTACACGCTCGTTCAACTGGTCCATACTCACTAGTTACACAACAACCGCTTGGTGGTAAAGCACAATTCGGTGGACAACGTTTCGGTGAGATGGAGGTATGGGCACTAGAAGCATACGGTGCTGCTTACACATTACAAGAAATCTTAACTTACAAATCTGACGATACAGTAGGACGTGTTAAAACTTACGAAGCTATCGTTAAAGGTGAAAACATCTCTAGACCAAGTGTTCCAGAATCATTCCGCGTATTGATGAAAGAATTGCAAAGTTTAGGTTTAGATGTCAAAGTTATGGATGAACAAGATAATGAAATCGAAATGGCTGATGTTGATGATGAAGATGCAACTGAGCGCAAAGTAGATTTACAACAAAAAGATGTTCCTGAAACTCAAAAAGAAACTACTGACTAATTAGAATTTGAAGTTATAAAAAAAGTAAGGGGTTAGAAACTCAGTTCGATTTAAACTTAAAATAAGCTAATCGTGCTGATTTCTTCCCTACAATCATATGACTTGTTTTAGTTTCAATAGATGTAAATCAATCAAATAGCACAGCTAATCTAAATTGAAGGAGGTAGGCTCCTTGATTGATGTAAATAATTTCCATTATATGAAAATCGGTTTAGCCTCACCTGAAAAAATCCGTTCATGGTCATACGGTGAAGTAAAAAAACCAGAAACAATCAACTATCGTACATTGAAACCAGAAAAAGATGGTCTTTTCTGTGAAAGAATTTTTGGACCTACAAAAGACTGGGAATGTAGTTGTGGTAAGTACAAACGTGTACGCTACAAAGGCATGGTCTGTGACAGATGTGGTGTAGAAGTAACTAAATCTAAAGTACGTCGTGAAAGAATGGGACACATTGAATTAGCTGCTCCAGTTTCACATATTTGGTATTTCAAAGGTATTCCAAGTCGTATGGGTCTTTTATTAGACATGTCTCCTAGAGCATTAGAAGAAGTTATTTATTTCGCTTCATATGTTGTAGTAGATCCAGGTCCAACAGGCTTAGAGAAAAAATCATTATTATCTGAAGCTGAATTCAGAGAATATTACGATAAATACCCAGGTCAATTTGTAGCTAAAATGGGTGCTGAAGGTATTAAAGACCTATTAGAAGAAATTAACTTAGACGAAGAATTAAAATCATTGCGTGACGAATTAGAATCTGCAACTGGTCAAAGATTGACACGTGCGATTAAACGTTTAGAAGTTGTTGAATCATTCAGAAACTCTGGTAATAATCCAGCGTGGATGATTTTAGACGTACTTCCAATTATTCCACCTGAAATCCGTCCAATGGTTCAGTTAGATGGTGGACGTTTCGCAACAAGTGATTTAAATGATTTATACCGTCGTGTGATTAACCGTAATAATCGTTTAAAACGTTTATTAGACTTAGGTGCTCCTGGCATCATCGTTCAAAACGAAAAACGTATGTTGCAAGAAGCAGTTGATGCATTAATCGATAACGGTCGTCGTGGTCGTCCAGTTACTGGTCCAGGTAACAGACCATTGAAATCACTTTCACATATGTTGAAAGGTAAACAAGGTCGTTTCCGTCAAAACTTACTTGGTAAACGTGTTGACTATTCAGGTCGTTCAGTTATCGCTGTTGGTCCAAGCTTAAAAATGTATCAATGTGGATTACCTAAAGAAATGGCGCTTGAATTGTTCAAGCCATTCGTAATGAAGGAATTAGTTCAACGTGAAATTGCTACTAACATCAAAAATGCTAAAAGTAAAATTGAGCGTATGGACGATGAAGTATGGGACGTATTGGAAGATGTAATCAGAGAACACCCTGTATTACTTAACCGTGCACCTACTCTTCACAGATTAGGTATCCAAGCATTCGAACCTACATTAGTTGAAGGTCGTGCTATCCGTCTACACCCACTTGTAACAACAGCTTACAACGCGGACTTTGACGGTGACCAAATGGCCGTTCACGTTCCTTTATCTAAAGAAGCACAAGCTGAAGCACGTATGTTAATGTTAGCTGCTCAAAACATCTTGAACCCTAAAGACGGTAAACCTGTCGTAACACCATCACAAGATATGGTATTAGGTAACTATTACCTAACATTAGAACGTAAAGATGCAATGAACACTGGTACTATCTTTAATGATACAAACGAAGTGCTTAAAGCTTATGCAAATGGCTATGTTCATTTACACACTCGTATTGGTGTACATGCGAAATCATTTAACAACCCTACATTCACAGAAGCTCAAAACAACAAAATTTTAGCTACTTCAGTAGGTAAAGTGATTTTCAATGAAATCATTCCTGATTCATTCGCATTCATCAATGAACCTAGTCAAACAAATCTTGAAGGTAAAACACCTGACAAATACTTTATTGATTCAACTCAATTGGGTGAAGGTGGACTTAAAGCATACTTTGAAGAACAAGAACTTATTGAACCATTCAATAAAAAATTCTTAGGTAATATTATTGCCGAAGTCTTCAATAGATTCAGTATCACTGATACATCTATGATGCTTGACCGTATGAAAGATTTAGGTTTCAAATTCTCATCTAAAGCTGGTATCACTGTTGGTGTAGCAGATATTGTTGTACTTCCAGATAAACAAGACATTTTAGATGAGCACGAAAAATTAGTAGAACGTGTATCTAAACAATTTAATCGTGGTTTAATTACTGAAGATGAACGTTATAATGCCGTTGTTGAAATTTGGACAGATGCCAAAGATCAAATTCAAGGCGAATTAATGCAATCTCTTGAGAAAACAAACCCAATCTTCATGATGAGTGATTCTGGTGCACGTGGTAACGCATCTAACTTTACACAATTAGCTGGTATGCGTGGTTTAATGGCCGCACCATCAGGTAAAATTATTGAGTTACCAATCACATCTTCATTCCGTGAAGGTTTAACAGTGTTAGAATACTTCATCTCTACACACGGTGCGCGTAAAGGTCTTGCCGATACAGCCCTTAAAACAGCTGACTCTGGTTACCTTACTCGTCGTCTTGTTGACGTTGCTCAAGACGTTATTGTTCGTGAAGAAGACTGTGGCACAGACCGCGGCTTACTAGTTTCTGATATCAAAGAAGGTACAGAAATGATCGAACCATTCATCGAACGTATTGAAGGACGTTATTCTAAAGAAACAATTCGTCATCCTGAAACTGATGAAATCATCATCCGTCCAGACGAATTAATCACTGCTGAAATCGCTAAGAAAATCACTGATGCCGGTATTGAACAAATGTACATCCGCTCAGCATTTACATGTAACACACGTCACGGTGTTTGTGAAAAATGTTACGGTAAAAACCTTGCTACTGGTGAAAAAGTTGAAGTGGGTGAAGCAGTTGGTACAATCGCTGCTCAATCAATCGGTGAACCTGGTACCCAACTTACAATGCGTACATTCCATACAGGTGGTGTAGCAGGAAGCGATATCACTCAAGGTCTTCCACGTATTCAAGAGATCTTCGAAGCACGTAATCCAAAAGGTCAAGCTGTGATTACTGAAATCGAAGGTGTCGTTGAAGATATTAAATTAGCAAAAGATCGCCAACAAGAAATTGTTGTTAAAGGTGCTAATGAAACAAGATCTTACTTAGCTTCAGGTACTTCTAGATTAAAAGTAGAAGTCGGTCAATCAGTTGAACGTGGTGAAGTATTAACTGAAGGTTCAATCGAACCTAAGAACTTCCTAGCTGTTGCTGGTTTAAATGCGACTGAAAGTTACTTACTTAAAGAAGTTCAAAAAGTTTATCGTATGCAAGGTGTAGAAATTGATGATAAACACGTTGAAGTAATGGTAAGACAAATGTTACGTAAAGTTAGAATCATCGAAGCTGGTGATACTAAGTTATTACCTGGTTCATTGGTTGACATTCATAGCTTTACAGATGCAAACAGAGAAGCGTTTAAAGAACGTAAACGTCCAGCAACTGCTAAACCAGTATTGCTTGGTATTACAAAAGCGTCTCTTGAAACTGAAAGCTTCTTATCAGCAGCATCATTCCAAGAAACAACTCGTGTACTTACAGATGCAGCAATTAAAGGTAAACGCGACGACTTACTTGGACTTAAAGAAAACGTTATTATTGGTAAGTTAATTCCAGCTGGTACTGGTATGAGACGTTATAGTGACGTTAAATATGATAAAGCTGAAACACCAGTTACAGAAACTGAAGAAGCAGAAATCATTGAATAATTAATGAAATAAAACTGAATTCATATTTATTTCAATATTGACGAGACGGGACTTATCAATCTTTTGAGATGATAGTCTCGCTCTCGTTCTTTATTTTTTATTATTAGTAAAAAGTCTGCAAAATATGTTGACTTAATGCTGATTTAAGTGTTATTATTGTAAAGGTTGATGCAAGCAGAACTTTGGAGGATATTTTAATGTCTAATGAAAAAGTTGCACGCTTTAACAAACAACACTATGTAGTTGGTCTTAAAGAAACGCTTAAAGCGTTAAATAGAGATCAAGTTGCATCTTTGATTATTGCTCAAGACGTTGAGGTACATTTGTTAGCTCGCGTATTTAGTTTAATCAATCATAAAAATATACCTATTACTTATTTTCAAAGCAAGCATGCTTTAGGTAGTTATGTAGGTATTAACGTTAATGCGACTATTGTTGCGTTATTGAATGAGAATTAGTAAGTGTATTGCTTACTAAATTTTATTTAACCTAAAAATGAACCACCTGGATGTGTGGAATTAAAAAGTGAAGAGAGGAGGACATTTCAATGCCAACTATTAACCAATTAGTACGTAAACCTAGACAAAGCAAATCTAAAAAATCAGATTCACCAGCTTTAAACAGAGGTTTTAATAGTAAAAAGAAACAATTTACTAACTTAAATTCACCTCAAAAACGTGGTGTTTGTACTCGTGTAGGTACTATGACACCTAGAAAACCTAACTCAGCGTTACGTAAATATGCACGTGTGCGTTTATCAAACAATATTGAAATCAACGCATACATCCCTGGTATCGGCCATAACTTACAAGAACACAGTGTAGTACTTGTACGTGGTGGACGTGTAAAAGACTTACCTGGTGTGCGTTACCACATCGTACGTGGTGCACTTGATACTTCAGGTGTTGACGGACGTAGACAAGGCCGTTCATTATACGGAACTAAAAAACCTAAAAATTAAGTTTAAGATTGTGTAAATTTTAATTTCAATTTTTAATAATATACTATAATAGGAAGGGAGGATTTTAATTATGCCTCGTAAAGGATCAGTACCTAAAAGAGACGTATTACCAGATCCAATTCATAACTCTAAATTAGTTACAAAATTGATCAACAAAATCATGTTAGATGGTAAACGCGGAACAGCACAAAGAATTCTTTATTCAGCATTTGACCTTGTAGAACAACGCAGTGGTCGTGATGCTTTAGAAGTATTTGAAGAAGCAATTAACAACATTATGCCAGTATTAGAAGTAAAAGCTCGTCGTGTGGGTGGTTCAAACTACCAAGTACCAGTTGAGGTTCGCCCAGAACGTCGTACTACTCTAGGATTACGTTGGTTAGTTAACTACGCTCGTCTTCGTGGTGAAAAAACTATGGAAGATCGTTTAGCTAACGAAATCTTAGATGCTGCTAATAATACAGGTGGTGCCGTTAAGAAACGTGAGGACACTCACAAAATGGCTGAAGCGAACAAAGCATTCGCTCACTACCGCTGGTAAGATTAAAGCTTTAACCCTGAGTGTGTTCCGTCACATTGGTTTACCAAATAAGATGGCTCATGCTTAGGGCATCGCCATATTCAATAGTACTTATTCAGTAATTACTGGAAGGAGAAAAACAATGGCTAGAGACTTTTCTTTGAAAAACACTCGTAACATCGGTATCATGGCTCACATTGATGCTGGTAAAACAACTACGACTGAACGTATTCTTTACTATACAGGTCGTATCCACAAAATTGGTGAAACACACGAAGGTGCTTCACAAATGGACTGGATGGAACAAGAACAAGACCGTGGTATTACAATCACATCAGCTGCTACAACAGCTCAATGGGATGGCCACCGTGTAAACATTATCGATACTCCAGGACACGTAGACTTCACTGTTGAGGTTGAACGTTCTTTACGTGTACTTGATGGTGCGGTTACTGTACTTGATGCTCAATCAGGTGTAGAACCTCAAACTGAAACGGTTTGGCGTCAAGCTACAACTTACGGTGTACCTCGTATCGTATTCGTAAACAAAATGGATAAATTAGGCGCTAACTTCGACTATTCTGTAAGTACATTACATGATCGTTTAGATGCTAACGCTGCACCTATCCAATTACCAATTGGTGCCGAAGACGAATTTGAAGCTATCATTGACTTAGTAGAAATGAAATGCTTCAAATATACTAATGACTTAGGTACTGAAATTGACGAAATTGAAATCCCTGAAGATCACAAAGAAAGAGCAGAAGAAGCTCGTTCTAATTTAATCGAAGCAGTTGCAGAAACTAACGATGAATTAATGGAAAAATATCTTGGTGATGAAGAAATTTCAGTAGCAGAATTAAAAAATGCTATTCGTCAAGCAACTACTGACGTAGAATTCTACCCAGTACTTTGCGGTACAGCATTCAAAAACAAAGGTGTTCAATTAATGCTGAACGCAGTAATTGACTACTTACCATCACCTTTAGATGTTAAACCAATCGTAGGCCATCGTGCTGAAAATCCTGAAGAAGAAGTAATTGCTAAACCAGACGATTCAGCTGAATTCGCTGCATTAGCATTCAAAGTTATGACTGACCCTTATGTTGGTAAATTAACTTTCTTCCGTGTATATTCAGGTACTTTAACATCAGGTTCTTACATTAAAAACTCAACTAAAGACAAACGTGAACGTGTAGGTCGTTTATTACAAATGCACGCTAACTCACGTCAAGAAATCGACACTGTTTACTCAGGCGATATCGCTGCTGCAGTTGGTCTTAAAGATACAGGTACTGGTGACACATTATGTGGTGAAAAGAATGACATTATCTTAGAATCAATGGAATTCCCTGAACCAGTTATCCACTTATCAGTAGAACCAAAATCTAAAGCTGACCAAGATAAAATGACTCAAGCTTTAGTTAAATTACAAGAAGAAGACCCTACTTTCCATGCACACACAGATGAAGAAACTGGACAAGTTATCATCGGTGGTATGGGTGAGTTACACTTAGACATCTTAGTTGACCGTATGAAGAAAGAATTCAACGTTGAATGTAATGTAGGTGCCCCAATGGTTTCATATCGTGAAACGTTCAAGCAATCTGCACAAGTTCAAGGTAAATTCTCTCGTCAATCTGGTGGTCGTGGTCAATACGGTGATGTTCACATTGAATTCACACCAAACGAAACTGGCGCAGGTTTCGAATTCGAAAACTCTATCGTTGGTGGTGTAGTTCCTCGTGAATACATTCCATCAGTTGAAGCTGGTCTTAAAGATGCTATGGAAAACGGTGTATTAGCTGGTTATCCATTAATCGATGTTAAAGCAAAATTATTTGATGGTTCATACCATGATGTCGATTCATCTGAAATGGCCTTCAAAATTGCTGCATCATTAGCACTTAAAGAAGCTGCTAAAAAATGTGATCCAGTTATCTTAGAACCAATGATGAAAGTAACAATCGAAATGCCTGAAGAATACATGGGTGATATCATGGGTGACGTAACAGCTCGTCGTGGACGTGTTGATGGTATGGAACCTCGTGGTAATGCACAAGTTGTTAACGCTTATGTACCACTTTCAGAAATGTTCGGTTACGCAACTTCATTACGTTCTAACACTCAAGGTCGCGGTACTTACACTATGTACTTCGATCACTATGCAGAAGTTCCAAAATCAATTGCTGATGATATCATCAAAAAAAATAAAGGTGAATAATTAAACTTGTTTTAGCTAGAATTTCTAGGTAAAATACAGCGTAAGCTTATTAATTAAGCGAACATCTTTATGAATTGATTTTTTACTGAAAATGCATTATAAATGAATTATGAATTCTAACAATCATTATGTCTCATGATGGTGAGAAACTATCATGAGAGATAATATTGAAATAACTTTTACTAGAATAGGAGAGATTTAATAATGGCAAAAGAAAAATTTGATCGCTCAAAAGAACATGCCAATATTGGTACTATCGGTCACGTTGACCATGGTAAAACTACTTTAACAGCTGCTATCGCAACTGTATTAGCTAAAAATGGTGACACTGTAGCACAATCATATGACATGATTGACAACGCTCCAGAAGAAAAAGAACGTGGTATCACAATCAATACTGCACACATCGAGTATCAAACTGACAAACGTCACTATGCTCACGTTGACTGCCCAGGACACGCTGACTATGTTAAAAACATGATTACTGGTGCTGCTCAAATGGACGGCGGTATCTTAGTAGTATCTGCTGCTGACGGTCCAATGCCACAAACTCGTGAACACATTCTTTTATCACGTAACGTTGGTGTACCAGCATTAGTAGTATTCTTAAATAAAGTTGACATGGTTGACGATGAAGAATTATTAGAATTAGTTGAAATGGAAGTACGTGACTTATTATCTGAATACGACTTCCCAGGTGACGATGTACCTGTAATCGCTGGTTCAGCATTAAAAGCTTTAGAAGGCGATGCTCAATACGAAGAAAAAATCTTAGAATTAATGCAAGCAGTTGATGACTACATTCCAACTCCAGAACGTGATTCTGACAAACCATTCATGATGCCAGTTGAGGACGTATTCTCAATCACTGGTCGTGGTACTGTTGCTACAGGCCGTGTTGAACGTGGTCAAATCAAAGTTGGTGAAGAAGTTGAAATCATTGGTATCCATGACACTTCTAAAACAACTGTTACTGGTGTAGAAATGTTCCGTAAATTATTAGACTACGCTGAAGCTGGTGACAACATCGGTGCATTATTACGTGGTGTTGCTCGTGAAGACGTACAACGTGGTCAAGTATTAGCTGCTCCAGGTTCAATCACACCTCACACAAAATTTAAAGCAGACGTATACGTTTTATCTAAAGACGAAGGTGGACGTCACACTCCATTCTTCACAAACTATCGTCCACAATTCTATTTCCGTACTACTGACGTAACTGGTGTTGTTAACTTACCAGAAGGTACTGAAATGGTTATGCCTGGCGACAACGTTGAAATGACAGTAGAATTAATCGCTCCTATCGCGATTGAAGACGGTACTCGTTTCTCAATCCGTGAAGGTGGACGTACTGTAGGATCAGGCGTTGTAACTGAAATCATCGAATAATTTTAATTATTCCTTATTTCTAAATGAGACTCCCTTAATGGGAGTCTTTTTTTATTTTGTAAATGTCATATTTACATTTTAATCTCATTTCTAGTTTTCATATTATGCTTTGTCGATCACTTTTCTAAATTAATAAAAAATGCCTATGATCAACTCAATGTAAGAGTAATCATAGACATACAGAATCTAAATAAATTTATTCAATTTTAAAATACTTGTTCAATTTCTAAAATTTTTAAAAACTCACTAGCCGCATATTTAAATGCAGACTCATCTATATCAAAGTGAGGATTATGATGTGGCGCTGTTATGCCTTTGTCTGGATTACCACATCCAGTTAAGAAAAACGCACCTGGACGTACTTTTAAATAGTGAGAGAAATCCTCACCAATCATCATTAATTCAGATTCATTAAAACGTAAATGTAAATCATTCGCTGCTTGTTTAACAACTTCATATGCATTTACATGATTATGTACAGGTAAATAACCACGAATGTATTCCAAGTCATAAGTTATGTCGTTTGCTAACGCAAGTCCTTGTAATAACTTATCCATTTTATTTTGTATATGAGTTTGAAGTTCAGTGTCAAATGTTCTCACAGTACCTTTACAAAAAGCACTATCAGGAATAACACTATCCGATGATCCCGCTTGAATCATTCCGAATGTGAGCACTGCTTCTTTTACAGGATCAATTGTTCTAGATATGATCTTTTGCGCACTTAGGATAAACTCAGCCATAATAACGATAGGATCAATGGTTTCATGTGGTTTAGCACCATGACCACCTTTACCTTTGATTGTAACTGAGAATTCATCTGGTGATGCCATAATAGCACCAGGTCTTGAATATATTGTTCCAGTACGGTAACCACTCCATAGATGTGTACCATAAATTTTGTCTACACCATTTAAGCAACCATCATCAATCATTTCTTGAGAACCACCAGGCATAATTTCCTCACCATATTGGAAGATAAAAACCACGTTTCCTTTTAATAAATGGCGATGTTCATGTACAATTTCAGCGACACCCAATAAAATAGCTGTATGTCCGTCATGACCACACGCATGCATAAAGCCATCATTTTTAGATTTATAAGGTACATCGTTAAGTTCTTGTACCGGCAAAGCATCAAAGTCAGCGCGAAATGCCACAGTAGGGCCATTTTCTTTTCCTTTAAACGTTGCTTTAATGCCATTACGGCCAATAGGTGATTCGATCTCGCAATCAAGATGACTGAGCTGATTTAGAATATAATTATGCGTCCAAGTTTCCTCGAAAGAAGGTTCAGGATATTGATGCATATATCGGCGCATCTGTATCATTCTATTTTCCTTATTACTGGCTAATTGAAACCAATCTAACACATTAACCACTTCTTCCTAATTATTATGAATTTTAGTATATCAAATTCTAATACAACTCAATAGTTTAATTATTTATTTTTTGAAAAATGAAGTAAAAAATACATGTTGTATGAACAGTTGTACATGACGTAAAGAATATGCAATATATTGAATTTACTGGAATGATAGTGCTTTCATGTTGAAGGAAAATCAGTTATGATTATGTTGATATAAAAAATACAAAGGGGATATGAATATGGTTCAATCACTACACAATTTCTTAGAAGAAAATATTCAATATTTAAAAGATAATGGATTATATAACGAAATCGATTCTATTGAAGGTGCTAATGGTCCAGAAATCACAATCAATGGGAAACAATATATTAACTTATCATCAAACAACTACTTAGGACTGGCGACAAATGAAGATTTAAAATCTGCAGCTAAACATGCTATCGATTCACACGGTGTTGGTGCTGGTGCTGTACGTTCAATCAACGGTACATTAGACCTACACGATGAATTAGAAGAGACTTTAGCTAAATTCAAAGGTACTGAAGCAGCTATCGCTTATCAATCAGGTTTCAACTGTAACATGGCAGCTATTTCAGCAGTAATGAACAAAAACGATGCGATTCTTTCAGATGAATTAAACCATGCTTCAATTATTGATGGTTGTCGTCTATCTAAAGCTAAAATCATCCGTGTTAACCACTCAGATATGGATGACTTAAGAGCTAAAGCAAAAGAAGCTGTAGAATCTGGTCAATATAATAAAGTAATGTACATTACTGATGGTGTATTCAGTATGGATGGAGACGTTGCTAAATTACCAGAAATCGTTGAAATTGCTGAAGAATTCGGTTTAATTACTTATGTTGATGATGCACATGGTTCAGGCGTTATGGGTAAAGGTGCAGGTACGGTTAAACATTTTGGCCTACAAGATAAAATTGATTTCCAAATCGGTACACTTTCTAAAGCTATCGGTGTAGTTGGCGGTTACGTAGCAGGAACTAAAGAATTAATTGATTGGTTAAAAGCTCAATCACGTCCATTCTTATTCTCAACTTCTTTAGCACCTGGAGATACAAAAGCAATTACAGAAGCTGTGAAAAAATTAATGACTTCTACTGAATTACACGATCAATTATGGGATAACGCTAAATATTTAAAAGATAGCTTAGAAAAACTTGGATTCAATACTGGTGAATCAGAAACACCAATTACACCAGTTATTATTGGTGATGAAAAAGAAACTCAAGAATTTAGTAAACGTCTTAAAGATGAAGGCGTGTATGTAAAATCTATCGTATTCCCAACAGTACCTCGTGGTACAGGTCGTGTAAGAAACATGCCTACAGCAGCACATACAAAAGAAATGTTAGATAAAGCAATTGCTGCTTATGAAAAAGTTGGTAAAGAATTAGGCACTATTAAATAATTTAAAATAGAAGATAGAATTTTTAGTCTGGGATGATATTCATTGTCCCAGTCTTTTTATTGTTACAAAAAGCTGTTTTTGAAATTTATGCTTTGTTTTTAAGTGAGGAACAGATTAGTATTTTGGTAAAATTGTTTTATAACGAATAATTGTAAAATATGAAGTGACAAACTAAAACAATATTAGCTTATAGTGCAGAAGGAGGGATACTCGTGTTACGTTTAAGACAATTGAGTTATGCAGATAAAGATGCTTTAACGAAGTACCTCCAAGAATGGTATGTGAATGGTGAACCAATAGTGCCTTCAAACACTGACATGTCAAGGTATGAATCATTTGAGAGTATGGTAGACCGTCTAAACAGTACTGAAGTTGATGAAGACTGGGTACCGACGACAACATTATTTTGCTTCGAGGATGAGATGATTGTTGGTGCAGTCGATATTCGTCATTACTTGAATCAACGCTTAGTAAACATAGGTGGTCATGTAGGTTACGGAGTGTGTAAGTCACGTAGAGGACAAGGTATTGCTTCGTTGATGCTGCAAGAGGCTAAAGCTTTTCTAAAAGAAATAGGCGTAGATAAAGTGTTAATGACTACAAATCCCAAAAACGTTGCCTCTCAAAAAGTGATCAAACATAGTGGTGGTTATGAAATTGAATCTTACGTTAAAAAGAATGGAAATTTGGTCAGTCGGTTTGAAATTCCTAATGATTGAAGGTTAGATGAATGAAGGATTTAAAAGTAGTATATGCATTGATACAAAATGAAGAGGGAAACGTGTTATTAGTTCATAATACAGATGGTGGCGGATGGTCATTACCAGGTGGCAAAGTTGAATACGGTGAAACTTTAGTTGAAGCGCTAAAGCGTGAAGTTAGAGAAGAAACAGGATTATTCGTTGAAGTTAACGACATAGTAAGTGTTAATGAGGGTAAATCGACACAGATGAATGTTCATACACTTTTTTTCATGTTCAAAGCAGAGGTTCAGGATTATACAACAGACATACAAATGAAAGATGAAATTTCGACATTAGGTTGGTTCTCGATTCCAGAAGCTGATGAAAAGTTAATCTATTATCATCATAGTTTGAATGCGTTTATAAATAATAAGGCTACTTATTGTGATGAGGGTTTCGTGGATTGAAATGTGAAAAAGAGGATGAGCCAAATATAATATTTTAATCATTCATAGTACATTTGCAGAAGCTAACTCAACTGAAAAGACACTTAAATCAAACACATCAAAATTTTTAGTACATTTAAGAGTGAAATCTAGCTAAAGAATTTAAAAGATTAATGAATAAAGCAAATTAGAGTGGCACAACGATTTCGTCGTGCCACTCTAGGCGTCAAAAGTTTATAAATAGTTTCATAATAAGCATGAAATCTCAAGGCTACACTTCTGTGCAAGCCTTTTATTTATAGTAATAAGATAGCACCATTAACATATAAGCACAATACTAAATTAATACTTTAATCAAATTAACTTAACACAAACATGTTTTTGAAATAATTGTATTGATAATGCCATTTAACAATAACAATTTGGTGTTTTGACGGGTAAAAGATAAATAGATATTAAATATAAAGTGGAGGTATCAGACATGTTAGTTTTGAATGAACAAGACCAGCAATCATTATTAGACATGAAAGAAGTCATTGATGAAGTTGCGAATTCATTAAAGGCATTTTCAGAAGGGAAGACAGACACACCGTTAAGGTATGTCTTACCATTTAATGAAGGAAATAGATATTTAGTTATGCCAGCATTATCTGATGATCTTAAAGTGGTTGGTATTAAAACAGTTACATTTGCGCCAGATAATCCTAAAAAAGGCAAAAAGACAATTACAGGATCAGTGTTATTAAGTGATTATGAAACTGGTGAAACATTAGCTGTATTAGATGGCAGTTATTTAACTAAGATTCGTACAGGTGCTATCTCTGGGGTAGCAACTAAATACTTAGCACGTGAAGATGCTAAAACACTATGTGTTATTGGTTCTGGTGATCAAGCACAAGGACTAATTGCTGCAGTAATGGCAGTTAGAAATATCGATACAATTCACTTTTCGAGTCGTACTAAGGAAAATGCAGAACGTTTAGCTCAAGAAGTAGCTAATAATTATAATGTATCGACGAAAGTCTTTGAAGAAGCGGATGATGCGATGGAAGAGGCTGACGTTGTTGTAACTGCGACAAATTCTAATCATCCGGTATATTCACATTCATTACACCCCGGCGTTCATTTAAACGCAGTAGGCTCATTTAAACCAGATATGCAGGAATTACCATCAGAGTCTATGTTAGTAGCTAATAAAATTGTTGTTGAGTCAGTAGAAGCTGCGATGGAAGAAACTGGCGATTTAAAGGTACCTCAAGAAGAAGGCATTATAACGAAAGATTCATTACATGGAGAATTAGGGGATATCGTAGCTGGTAAAGTTTCAGGACGTGAAGATGATAAGGAAGTAACGCTGTTTAAATCAGTAGGGTTAGCAATTGTAGATATCGTTGTTGCTAATTATTTCTATAAAAAAGCAGTAGCAAATAAAGAAGTATAATGCAGAAGTAGTTATAATATTGTGAGGAAATTGCGAGTGTAACTATGTAATTTTAAATAAATAGACTGCCGGGCCACTAAAAATTAAAGTATTTACTTTAAATAACTTACTATGAGTACCTACGCTTTTTAAAAATTATAAAGAAACCGTGTAAATGACATATTGTTAACTGTCATCTACACGGTTTTAAATTTGAAATTATGCTGATTTTTTACGAGTTCGGATGTAAATTAATCCTGTTCCTGCTACTACTAATATAATAGCGATACCATGTTCTAAACTACCATCTTTCAAACCTGCATTTGGTAATGATGTGATTGCGCCATGTTGTTGTGTAAACATAAGATTTGAATTTTTAGAAGCATTACTATTAGTAGTTATTAGTGTCTCATTATAAAAATTATCTTTAGGATTTATTTGAACTGGGAATTTAATGACATCTTTACAATGTTGTGAATGACTTGCATTACCAGTCAATTGGTCTCGTGTTCCTTTGTTGTTATTAGAAATACTCACTAAGTTTGAAGTAGGGTGATGTTCGATTGCATTTCCTTTTATGTTGTTAGTATGCATCTTGTCGGTAGTGCTTGTAATGACAATATTATCATTAGTGCTATTATGAGTTTGACTATTGTTAGCTGGGATTTCAATTACGTTGTCATTATCTTTTTGATGGTCTTTATTAGGGAATTCAATGACATTATCTTTATTAGAAGAATCAGCTTCATTATCGTCTTTAATATTGTCATCATTATCATTAATATGACCAGTATTGTCTTTGTCATCATTGTTTGAATCTGGTGTTTGTTGTTGACCATCATGTCCATTAGTTGAATGATTATTATCATTATCTTCTTTACTAGTGTCTGGTTGTTCATTACTTTCTGGTAGACCATTAATGATACGTACAGGTTCTTCGGTATTGTATTGATTTAAATCTGTATTCTTAATATATTGAGCGACAACTGCATCTAGAGAAATGCCCTCCTCACGTTGTCCACCAAACATATCATAGCCATCTCCTTGATTAGCTGTGAAGTCATTAGTAGTTACATAGTAAGTACGGTTAGGATCTAGATCTTCATATTCTCCATTCTCTTTATTCAGTACCTTGATTGCATTAATGCGTTGGCCAGATGCTTTATTGATATCATAATATACTCTGAGTGAGTCAGATACTTGTAAGAATCCTCCATTTGCACCTAAGACTTTCTTACCATCTTGAGTTTCAGTATCAGCACTTAAACTGTGTTCAAATGCTTTTTCAACATCTGAACCTTTCACTTGAATTTGAGAAATTAAATTACCGAATGGTAACACTGTTATGATGTCATTTTTAGTAACCTCACCTTTTTCAATTGAAGCTCGAATACCACCACCGTTAGTGATTGCGAAATCAGGTTGATGTGAGAAGTTCTTTGAGGCATATGCTTCCATAGCATCCGTAATAAGGTTACCTAAGTTTGTTTCTTGCGTGCGCGCTTGAGCACGTTCACCATTTAACGTCACTGTATTATTAGGTATAACAACTGTTGATGTTTCTTTTAAGAAGTCGTCATTTGCCTTTTTAGTTTGTGCATCAATTTGTGGGTCAGGTGTGATATCTTTGGCGTCCGCTACATTGATTAACGATGCATTGATATCAGACGCTTTTTGATTTTGAAAAGTAAAATCCACACGTCCTACATTTGCTAGTGCAGTACCAGTTTGAGCGAGTACATTATTAGTACCATAATGTTCGCCTTTATCAATCACGGTATGTGAGTGACCATCTAATACAAAGATAGGTTGTTTAAATGAACCGTCTTTCGTAAGTTGATCAATTAAATAATCACCACGCCAAGTTTTTTGCGTCGATTTATCTACGCCTAAGTGCGATAAGATAACGAAAACATCGACATTATTTTTAATCTCATTCATGGCTTGCTTAACACTAGTCAACGGATCTTTAAATTCAACACCTTCAACTGCAGTAGGTGACGTTTTAGTTTTTGTTTCAGGTGTCGTGACACCTACAATACCATAACGGACATTGTTTTTAGTTACTGTTGTTGAAGGATCAAATACACGTTTGCCATTTTTATAGATATTAGAAGAAACTATAGGGAAATTTAATTGTTTTTGCAATTTAAGTAATTGGTCATAACCAAAGTCAAATTCATGGTTTCCGACAGTCATTGCATCATAGCCAACACCATTCATAGCTTTGGCCATTTCTTCTCCCTTTGAATTGTTAGAAACAGGTAAACCTTGAAAAGCATCTCCTGAATCCACCATTAAATCCGGATTATATTTGTCTTTAAGACCTTTTACTTTAGCCATACCGATGACTCTTCCATCATCCTCTACAAATCGGCCATGAATATCATTTGTATGTAAAATTGTATGTTCATTTGTGTTGTCAGAAGTTGCTGCCATTCTTTTGTTGACAGTCACATGTTGAGATTTCGGTGCTGCTTGTTCTGATGTAGTATTGCTATTTTTAGACACTTGCTTTGAAGCAGGTGTAGATTGTTGTGATTCTGGAACATTACGCTTTTGCTGTTGTTGAGTTGGTTCTTGAGGTGTTTGTTTAACTTTAGTAGAAGTAGATTCTTTTGTAGGTTCTACTTGCGTAGACTTACTTTGCTCCGATGTCGAAGGAGAAGGTTTTACCTCCGTACCATGGAATTGCGATGTATTATTTTCATTTGAAGTGGATTCTGACGATGCTTTTTCTTGTGAAGATGTATTATCATCATTTGTAGCAGGTTCAGGTGTAGCTTTTTCTTGTGAAAAGGCAGAACCTTGAGATGAATTATTATGCTTCTCTGAAGTAGTGTTTTGTGTTGTAGACGTTTCAACACTAGGATGTGTAGTTGTTTCAGACGAAGGTGTGGCTTGTTCATTATGTGAAACGTTGCTTGACTCAAGAGATAAAGGTTTATTAGTAGATTCAATGTTGGCTGATGATGCTTCTTTTGAAGCTGTTTGTGATGCTTCTTCGGTAGCAGTTATGTTAGTAGATTGTGTTGCCTGTGATTCAGCTGCATAAGAGGTACCAGTGGTAATACCAAATACGATAAAACATAAAACTAAAAGTGGAATAAGATATCGCTTCATATTTGCCTCCTTTATTAGATGAAATTTACATTCTCATATTAGCATAAGTCGCAAAGTCTTAAGCTTACTCATTAAATTATTTACAATAATTTTAAAAACAATTAATAAATATAACGTTGTGAAGAGCAAGTATCTCTGACTTTTCAAAAATAAAGTGAATTTAAAAGAATGTACTTTGTGAGTATACAAGAAAGCGCTTTTATATTATAATAAGCATGTGAATAGGGATTATGTACACCCTAAAAGGACAATCATTCGTGGTAAACACACAAAGGGAGTTTTTTATTTATGGAAAGAATCGTTATTACAGGAGCACTTGGTCAAATTGGTACTGAGTTGGTATTAAAATGTAGAGAAATTTACGGAAATGACAATGTATTAGCTACGGATATTAGAGAGCCAGAAGAAGATTCACCAGTTAACAATGGTCCGTTTGAAGTATTAGATGTTACAAATCGTGAAGCTATGATGGCAATCGTTGAGAACTTCAAAGCAGATACGTTAATGCATATGGCTGCATTATTATCAGCGACTGCTGAGAAAAATCCTTTATTAGCATGGGATTTAAATATGGGCGGTCTAATGAACGCATTAGAAACAGCTAGGACGTATGAATTACATTTCTTCACACCAAGTTCAATTGGTGCATTTGGTGATTCAACGCCTAAGAAAGATACACCACAAAATACAATTCAACAACCTACTACAATGTATGGTGTGAACAAAGTTGCTGGTGAGTTATTATGCCAATACTATTTCACAAAATTTGGTGTCGATACGCGTAGTGTGAGATTCCCAGGACTTATCTCTCATGTTAAAGAACCAGGTGGCGGTACTACTGATTATGCTGTTGAAATTTATTTTGAAGCGGTTAGAAAAGGTCGTTACACAAGCTACATTGCTAAAGACACATACATGGATATGATGTATATGGATGATGCAATTGATGCAATTATTAAATTAATGGAAGCAGATAGCGACAAACTTGTAACACGTAATGGCTATAACTTAAGTGCTATGAGTTTTGAACCTGAACAAATTAAAGCTGAAATCCAAAAACATTATCCTGGCTTCGCATTGGATTATGAAGTAGATCCAGTACGTCAAGCAATTGCTGATAGCTGGCCAGATAATATTGATACAAGCTATTCTCGTAAAGAGTGGGGCTTTAACCCTAAATACGATTTAGCTGGTATGACTGAATTAATGTTAAAAGCAATTGAAGAAAAAGAACAAAATAAATAAAGTGTGACTGTCATACAAGTCATATAACACAGAACCTCAGACGAAATGTTTGAGGGTTTCTTTTTTTATCCAAAATTAGTTAGTAATGGTCATTAAAAATTTGCTAAAGTATGTTATTTTTAAAGAAAGGGTTTACAATTAGTATTTAGTTTGAATTTTTAGAAAATTCATTGAATCAACATTACGAGATTGCTATAATTTAATATACTTTCACTAACTAAGATTTATTTAGGAGGCTTTCATCATGTCAGAAAAAGTTAAATTTGAACAACGCGACTCGCTTAAAGAAAAACCAGAAGGTAATTTAGGATTCGGTCAATACTTTACAGATTATATGTTAAGTTTTGATTATGATGTAGATAAAGGTTGGCATGATTTAAAAATTATTCCTTACGCACCATTCGAAGTTTCACCAGCTGCACAAGGTCTTCACTATGGACAAGCGGTATTTGAAGGTTTAAAAGCATATAAACATGAAGGAGAAGTTGTATTATTTAGACCAGATCAAAACTTCAAACGTATTAATGATTCATTAGCACGTTTAGAGATGCCTAAAGTAGATGAGGAATTATTACTAGAAGGTTTAAAACAATTAGTAGACGTTGAACGTGATTGGGTACCTGAGGGAGAAGGGCAATCATTATATATCCGTCCATTTGTATTTGCGACTGAAGGCATTTTAGGAGTAAGAGCATCTCATCAATACAAATTATTAATCATTTTATCTCCATCAGGCGCATATTATGGCGGAGACACATTAAAAACAACTAAAATTTACGTTGAAGATGAATATGTTCGTGCCGTACGTGGTGGTGTAGGATTCGCTAAAGTAGCAGGTAACTATGCAGCAAGTTTATTAGCACAAACAAATGCTAATAATTTAGGCTATGATCAAGTATTATGGTTAGACGGTGTAGAACAAAAATATGTTGAAGAAGTTGGTAGTATGAACATCTTCTTCGTTGAAAATGGTAAATTAGTTACACCTGCTTTAAATGGAAGTATCTTACCAGGTATTACACGTAAATCAATCATTGAATTAGCTAAAGAGTTAGGCTATGAGGTTGAAGAACGTAAAGTGTCAATCGAGGAATTATTCGAAGCTTACGACAAAGGTGAATTGACTGAAGTATTCGGTTCAGGTACAGCAGCAGTTATTTCTCCAGTCGGTACATTAAAGTATGAAGATAGAGAAATCGTTATTAACAATAACGAGCCAGGAGAAATTACTAAAAAATTATACGACATATATACTGGCATCCAAAGTGGTAAATTAGAAGATACGCATGGTTGGCGAGTCGTAGTTCCAGAATATAAATAAGGTGAGTTTAAAGAGCTGGAAATCTTGAGAAATCGAGGTTTCTAGTTTTTTATTTTAATGCGAAGGTTTAAAAATATGATTGCTGATTTATTATTAGAAATAGATAGTAGGATATCGAATGTATTAGCCTATGTTAGATAAAATACAGATGAAACATTTATTTTAAGTTAATAATTTGATTAAGTATTACTAAATAATGGCTTATATCATAATGCTGATTGTAACTATTATTTGCCTTGTCCTTATTATATATAATTTAGTAAAAGATGGTCCTATTATCAATGTGTTTTTAATGGCAGTTACACAATCGATCATTTTATTTTTAAAACGTTATTTATGGATAAATCAATCTTGGAAAGATGCACTAAAACATTCTTTTGATTTATTAACGCTAATGGTTGTGTTTGTTTATTTAATATATAAAATATATAAGAGGAATAAAAAGAATGAATAATAATTTTAGGAGGCTTT
>NODE_5_length_25469_cov_15.553678
TGCAAAGGAATAAAATTATTTTCATTTCTTAAATATTCATAGTAATTATTACTAATTGTCTTAATATCTTCATTAAACATGATTTCATCCCTCCTTATCAAATATGTATTCATCAATGATGATTTTATCATCGTACTTTGTATTTGTATATTTTAACATTGCATATAATTGTTGAACAAAATCTGATGTATCTTCAAATGATTTATACGGTAGTGGATGAGCTATCATATAAGTAGATCCATCACCTTTTTTCTCAAATTCTTTTTCCGAATATATATTTATTCTATTGCCAAACACCCGCTCATTATTAGCATTCTTATGAAATCCATTATTTAAATTCAGTCTTACTAAGGATAAATTATGAATTGTTTCTCTATAGTTAATAGTTATTTTTCCTGGTTTTATAAAATAACTTAATATAAATCTTTCAGTACCTTCATTAGAATTGATTTCAATTTCGCCGTTCCCCACATCTTCAACTTTAATATTATAATGCATTAATACCTTTTTGCTTAATTCTATTAACCTAATAACTTCTTTATCCGTGAGTTTAAGTTTCATATTCTTTCTCCTTTAGATAATTTAAAAGCTTTTTTAATGTATTGGTACCGATATTGTATTCAAATGCTTAAAACCAATGAAAACTACTCTGAATTAAGATTATTATACTATTTAAAAATGAATTTAAACACTTTGATTGTAATTTTTTATTTTGTTTAGGACAGTATCTAATGAGTACTAAAACCAAAAAACTCATACGCATTCTTTACAAATGATTAGATTTAACAATACATCCATGATCTTGTCACACAGTTGTCACAATTACTGTGACAAAGTGGCATTTTCTTTGTGTTGAAGACGCTTTCTTACGCCTTTACAATTGAAGTATCAAATCAGAATAAAAAAAGAGGTGTAGTTATGGCTCAAACAGAGACACAAGAGAAAAAAGGTCTCGGCCGTAAAGTTCAAGCGTTTGGTTCATTCCTTAGTAGTATGATTATGCCAAACATCGGTGCGTTTATCGCATGGGGCTTTATTGCTGCGATTTTCATTGATAATGGTTGGTTCCCTAACAAAGAATTATCTCAATTAGCAGGACCAATGATCACGTACTTAATTCCATTACTTATCGCATTTAGTGGTGGTCGTTTAATTCACGACTTACGTGGTGGTATCGTTGCAGCGACAGCAACTATGGGGGTTATTGTTGCATTACCAGATACACCAATGTTACTTGGTGCAATGATTATGGGACCACTTGTTGGTTGGTTAATGAAGAAAGTTGACCAATTCTTACAACCTAGAACACCACAAGGCTTTGAAATGTTATTCAATAACTTCTCAGCAGGTATTCTAGCATTCATTATGACAATCCTTGGCTTCAAACTATTGGCGCCAATTATGCAATTCATCATGCACATCTTATCTGTAGCAGTTGAATTCTTAGTACACTTACACTTATTACCAATCGTAAGTATCATCGTAGAACCAGCTAAAATTTTATTCCTTAACAACGCGATTAACCATGGTGTATTCACACCTCTTGGTACTGACCAAGCAGCAAGTGCAGGTCAATCAATTTTATTCGCAATCGAATCAAACCCTGGACCAGGTATCGGTATCTTATTAGCGTACATGATCTTCGGTAAAGGCACAGCGAAAGCAACGTCATATGGTGCAGGTATCATCCACTTCTTCGGTGGTATTCATGAAATTTACTTCCCATATGTATTAATGCGTCCATTATTATTCATCGCTGTTATTTTAGGTGGTATGACTGGCGTAGCAACTTACCAAGCAACTGGTTTCGGATTCAAGAGTCCAGCTTCACCAGGTTCATTCATCGTGTATTGTTTAAATGCACCTAAAGGTGAATTCTTACACATGGTATTAGGCGTATTCTTAGCAGCACTTGTTTCATTCGTAGTTGCAGCATTAATTATGAAATTTACTAAAGAACCTAAACAAGATTTAGAAGCAGCAACAGCTAAAATGGAATCTACTAAAGGTAAAAAATCTAGCGTGTCTTCTAAATTAACTGGTGCGACAACTGGTACTGGCGCAGCTGGCGTAGCTTCTAACAAAGCTGATGATGAAGATAAAAAAGAAGCTTCATCAGAGGACGAAGAAGAAGACTTACTTGATAACTACAACACTGAAGACGTAGACGCGCATGACTATAGCAACGTAGACCATGTTATTTTCGCATGTGATGCGGGTATGGGTTCTAGTGCAATGGGTGCAAGTATGTTACGTAATAAATTCAAAAAAGCAGGCATTTCAGACGTTAATGTTACAAATACTGCTATTAACCAATTACCAAATAATGCACAACTTGTTATTACACAAAAAACATTAACAGACCGTGCAATCAAACAAGTTCCAAACGCAATTCATATTTCAGTGGATAACTTCTTAAATTCTCCACGTTATGAAGAATTATTAAACAACTTGAAGAAAGATCAAGACAAAGCATAATTAAATAGTTTGGGAGTCGAACATATTATTTCTATCACTTATGTTCAGACTCCTTTCAAGGGGGGGACACACCATGTTAATGAGTACACGTGAAAAGGAAATCATTGAACTGCTAATTAAGTATTACGGTCAATACGTCACGATTTATGAAATTGCTCAACAACTTGGCGTGTCCTCTCGTACTATTCATCGTGAATTAAAAGGCATTGAAACCTACCTCCAAGGCTTCAATATGACACTTGAACGGGCAAATAAAAAAGGGATTAAGTTATCTTGTGATGATGATCAAATCCGACTGTTAAAACAAGAAATGGCGCAACACGATACCATTGACTTGTCTGTTGAAGAACAAAAGGCAATTATTCTGTATGCGCTCATTCAATCAAAACATGCTGTTAAGCAATATAGCTTGGCTCAAGAAATTGGCGTATCTGTTCAGTCATTAACCAAATTGCTTGATGACCTAGAGAATGATCTCGCTAGCTATCAACTTATCCTTTATCGCAAGCGTGGTGAAGGGGTATATCTTGATGGCCCCGAATCAAAGAAACGTGAGTTCTTAAGTCAATTGATGGTCAACAACTTGAATAGTACAAGTGTTTACTCGGTTATCGAGAACCACTTCGTCTATCAATCGATTAATCAATCACAACAAGCTTTAGTCGACCTTGATAGCATATTTAAGATTGAACGTATTTTAATGGATTACCTAGGCCAATTGCCTTATACCTTAACAGAATCGAGTTATCTGACCTTAACCGTCCATATCGTGTTAAGTATTGCACGTATTCAAAATGGTGAATATGTATCGATTAATGAAGATATTCATAATTCTGTAAAAGACACATTTGAACATCAAATTGCCACAGAAATTGCGAAACGTATAGAGACACTATACGATATCGACTTTAACCAAGCGGAAGTTACTTTTATAACAATTCATTTACGTGGTGCAAACCGTCGAACAACCTCCAAGATGTTTGAGAATAATGAATTTGACGACCGTAAAATACAAGCATTTGTAAATCGTGTTGAGCGCTTATCAGGCCAATCATTTGAAGACTATGCAACACTTGTTCATGGATTATCATTGCACATTAATCCAGCGATTAATCGTTTGGAAGCCAATATTGAGACGTACAATCCACTTACCGAGATGATTAAGTACAAGTATCCTCGTCTCTTCGATATTGTACACAAGGCCATCGATCAGACATGGCCGGAGTTAGTCTTCCCGGATAGTGAGATTGCCTTCATCGTCTTGCATTTTGGTGGCTCCTTGAAAAGTCAGTCCACCCAACTTCTACATGTTTTAGTTGTCTGCAGTAGTGGTATTGGAACAAGTCGATTGTTGGCAACACGATTACAACAATCTTTTAATGAAATAGAGAAGATTACACAAGCGTCCGTCAGTGATTTGAAAATGTTAAATCTAGAGGATTATGATGGCATTATTTCAACGGTTAAATTGGATATCACAACGCCATTTATTACCGTTAATCCATTGCTACCAGAATCCGATGTGACGTATGTAGCATCATTCTTAAAGACAACCGAGCATAAAGCGAAACAACATGAAGAGAACGAAATGAAGCATTCGATTCAAGACCCTGATCAAGTGGTCATGAACATCGAACACGGCTTAACATTGTTGAACTCTATGCAATTTGAATACAAAGATGTAACTATTTGGAATCATTATTTAGCTGACTATCTTGAGGAACATGGCGTCATTGCGCCGAATAGTCAGACGTCATTCGCTGAGCTGTTGCAAGATAAATTAAATCAGAATCCCGGTTGGATATTGCAACCCTATCCTGTTGCAATTCCACATATGAAGGATGATTTAATATTACGCCCTCTCATTTTAATCACGATATTAAATGAAAGTTTGGGCATGCAAAGTACTCAAAATGACCTTTTCAAAATTAAATATATGGTTAGCCTATTCATCCCAAATAATGATGAAATGGCACAACTTGTTGGGGAATTATCTGCTGAATTAGGACATCATCTCGAGCAAATTGATGACTTCATGCAAGACCCTGACGCTATGAAACACATATTGAGAGATAGCTTTTTAAAACGAATTCAAAACCAATTAACTTAGGAGTGTATAAAATGACTGAATTATTTAGTAATGACAATATCTTTTTAAACGTATCTGTAGGAAGCCAAGACGAAGCAATTGAAAAAGCTGGTCGTGCGTTAGTAGATAGCGGTTCTGTAAACGAAGCGTATATCCAAGCAATGAAAGAACGTGAACAACTTGTTTCAACATTCATGGGTAACGGTTTAGCAATTCCTCACGGTACTGACGAAGCTAAAGGTGATGTATTAGCATCAGGTTTAACATTACTACAAATTCCTGAAGGCGTAGATTGGAACGGCGAAACAGTTAAAGTTGTTGTTGGTATCGCTGGTAAAGATGGCGAACATTTAGACTTACTATCTAAAATCGCAATTACATTCAGTGAAGAAGAAAATGTTGATCGTATCGTCAACGCTAAATCTGCTGAAGAAATTAAACAAGTCTTCGAGGAGGCTGACGCATAATGAAAGCTGTACACTTCGGAGCTGGAAATATTGGCCGTGGATTCATCGGCTATATTCTTTCAGATAACAACATTGATGTAACATTTGCAGACGTTAATGAGGAAATTATTAACGCATTAGATAATGAAGGCGCGTATAACGTTATTCTTGCTAATGAAGAGAAAACAACAACACATGTTACTGGTGTTAGTGCGATTAATAGTGGTCAACCTTCAGATGAATTGAAACAAGCAATTCTTGAAGCTGACATTATTACAACTGCAGTTGGTGTGAACATCCTTCCTATCATTGCGAAATCATTCGCACCTGTTTTAAAAGAGAAGGAAAATCACGTTAATATCGTAGCGTGTGAAAATGCGATTATGGCGACTGATACGCTTAAAGACGCGATTTTAGACATCACTGGTCCATTGGGTGATAACATTCACTTCGCGAACTCTGCAGTTGACCGTATTGTCCCACTTCAAAAGAATGACAATATCTTAGACGTTATGGTTGAACCTTTCTTTGAATGGATTGTTGAAAAAGACGCTTGGTACGGTGAAGAGTTAGAACATATTAAATATGTTGATGATTTAACACCTTACATCGAACGTAAATTATTAACAGTTAACACTGGTCATGCTTTATTAGCATATGCTGGTCGCTTCTATGGTAGAGATACTGTATTAGATGCTGTTAAAGATGAAGCTATCGTTGCAGATTTACGTCAAGTATTAGGTGAAACAAGCGAGTACATCGTTGATAACTTCAGTTTCACTAAAGAAGAACAAGCGGCTTATGTTGAGAAGATTATTGGTCGTTTCGAAAATCCATACCTATCTGACGAAGTAACACGTGTAGGTCGTGGAACAATTCGTAAAATCGGTCCTAAAGATCGTATTATCAAACCTTTATCTTATTTATATGAAAATAATTTACGTCGCAAAGGCTTATTAAAAGCAGCAGCGTTATTATTAAAATATGATGATATGAACGATAAAGAAACAGTTGAAATGCGTGAATACATTGATGCACATGGTGTGAAAGCATTCTTACAAGAATATGCGAAAATCAATGACCGTTTAGCAGATGAAATTGTAGCTGTTTATGAAGAATTGTAATTCATTACTTTAACAATTTAATTACCTTAACAGGTTAATTAAGTTACTTAAATGTTTAATAGTAATTTAATATGAGTAGTTTACACAATACTGCGTATTGTTGCTGCTCGCTTGCTCTAGACATAGCCGGGAGCGAAACAGAATTTAATTATTAAGAATTCGTTTTTTCACCCCCACAAAGTTGATTAGATGTTAAGCATATGAATGCTTAATGTCAATCAACCACTGTGAAGCCAAGTTGTTTATAATTGAAAAGAGTTAAATCACTTTATAAGCCTTTTTCAAAGTCTTGTAGGTTGTGATTTAACTCTTTTTTTATTTAGGTTGTGTCTCAGTGCTAATGCTATTCCTAGTAGCGTCTCGCAGCCAATACTTCGTATTTTTAGCAAGTAAACTATATTATCCTAGCAATCTACAATAATTTAGTTGAACCTATGTTCTTAATTAATAATCATTCAAAGTCTCATAACTTAAAGTTATGAATACATAAATAAGTGATATGAATACTTTCACAATTTAAAGGAATAGTTAAATAAAGGGTGTTCATGAATATATCTTGGAGGGATTATTAATGGGAAAATTAGATGGTAAAGTCGCATTTATTACAGGTGCAGGTTCTGGTATGGGTAAAGCACAGGCCATTCTTTATGCATCAGAAGGTGCTAAAGTTATAATCGCTGATATCAATGAAGAAACTGTGAACCAAACAGCTAGTGACATTAAAGCGCATGGTGGCGAAGCACTGCCAGTTACAATCGATGTATCTAATAAAGAAAGTGTTGACCACGCTGTTAAACAAGGTGTTGAAGCATTTGGTACGATTAATATCTTAAGTAATACAGCTGGTATTCTAGATGATTATAAACCAACGCTAGAAACGTCAGAGGAATTATGGGATAGAATTATTAATATCAATTTAAAAGGTACTTATCTTGTAACGAATGCAGTGTTGCCACATATGATTGACAATGGCAAAGGTACTGTTATTAATATTGCTTCTATCGGTGCATTTGTAGCTGGCGGTGGCGGTGCAGCTTATACTTCAGCGAAACATGGTATTGCAGGTTATACGAAACAATTATCATTTGATTATGGCCTTAAAGGTATTAAAGCAAACGCCATTGCACCTGGTGCTGTTGATACTGGCATGACACATGCGATGTTTGAAGAAGGTTCTGCAGATGTTATGGAAAAAACAAATTCTGTACCTGCTGGTCGTTATGGTCAACCAGAGGAAATTGCACAATTGTCACTCTTCCTAGCAAGTGATGATTCTGATTTCATCCATGGTTCAATTATTCCAATCGATGGTGGTTGGTTAGTCGATTAATGATGCATTCATATTTCAATGATGTGTCAGTAATAAAAGCGTTGAGTCACTATTAATGAAGTGATCCAACGCTTTTTATCAATCATTTAAGAATGATGTTTTCGCTCTTTTCGGTTCGTGTAGTAAGCATGTCCGAAGAATGCGATGTTCATCCCAATCATTAGAACGATATAAAGTACAATTGATATCGTTAAAAATTGCTCGTTAGAATGGCTATGTGCTTTAAAGATTTGACCTATTAAATTAGGTAAGCAAACGATAAATATTACAAGTGCAAATAGTTTTTGTTTAACTATGAAACATAGCACCATGACGATTGCTAATAATATGAGCCCAGTAATGATGCTTTGGGTTTGATTTAGTGTCACAAGTGTATATATTGGGTATCTTTTGGCAATAAACGTACTTAAAACCATCAATGAGAAAAGAATTATTCCTCCTATAAATGCATAGACATATACACGTTTAGCATCGCCATATTTCATAATAGCTTTCTTTATTAAAAATAATGGTACGACAACACTCAAAACGAAGATAAAGATTGTATTTAAAATATATCCTAATGTTAGGGTAAAGTCATTTTCAAAGAAATCTGGAATTGTGAATATCGCAAACATAAAAAGCACAAAGTACGTTAAATATTTAGGTAGTCCTTTGGTAAAGCTCATTTCTTTGGAAAAGTTGTCGGCATAATCTTTAACTGGTGTGTTTAAAATATCACTAACATCGTCGCCATTCTCTTCTGCTGTTTCAAAGTGATCTTCTAATTCATCACCAATTGCATGTACTTCATCTTCATCCTTACCTCTAAACATTAATTCTGCTTTTAATTTAAATATATAATCCTCTTGTTCTTTAGTCATCATATTCATCACTCCCGAATAAGTTATTCATTCCTGAGTTAAGATAACTCCATTTCTCTTTGAATCGTTTTAACTCTTCTTGTCCACTTTCAGAAATCGTATAATACTTCCGCTTAGGTCCACCGTTATCCGATTTGCGCGTGGTTGTGTGAACATAGCCTTTCTTGCTTAACCTAAGCAATACAGGATAAATACTACCATCGCTAATTTCAGGAAATTGGTTTTCTTTTAATTTCTCTAAAATTTCATAGCCGTACGTCTCTCCCTTAGCTATAAGTCCAAGTATTGCGCCATCTAAAAGCCCCTTCATCATTTGATTAGATACTGACATGTCATCACCTTTTATTAACTATCTTATAATATAAGATAGTGTATTTTACAAAATAAGTCAACTATCTTACTATAAAAGATAGTGACTGTTCAATGGCTGCTAAATTGCAGTTTATTAAGTTACTTTAATAATTGCAATTTAAATAATACTGCGTAATGTTAACGAATGAGGTTTATTACTTAAACAATTTAATTTACTTTAACATTTTAATCGCTACACTAATTAATAAGTTACATAAATAACACATTAAAACCCCCAGCAACTTTGAAGAGCCTGGGGGTTTTTCATGCTAGTAACTAATATATTATAATTCGTTTTGTATAATTTATAACAAATCTCTAATGTGTTAAAAAGTATAGATTATCAATGTATTTTACTAAGACTTTAAAAGATCATAATCGATCTTACTTAATGATATATTGCTTTTCCAAAAGATGCATCTGCACTTTCACCAATCACTTCCGATAGTGAAGGATGTGGTTGTATAATTCGAGAAATATCGTTTAATGTACCGCCCGAAACCTTAATGCCTAAGATTTCACTAATTAAATCTGTCGCATGAGGTCCAACGACAAACCCACCTAAAATCTTACCATCCTGCTTATTCGCTACTATTTTAACCATTCCTTGTGTTTCACCTTTTAAGATTGCTTTAGGATTCTTCTGAAAAGGTGCAGTCGTCACTTCAACCTCATAACCCGCTTCTTGTGCTTGTAATTCTGATAAACCTACTGACGCAGATTCCAATCTTGTATAAATACATCTTGGTATATCCTCTTGATTAATCGTCTCTAGTTGTTTGCCTGCAATATATTCTGCCACATATTTACCGTGTGCACTTGCAGTATGTGCTAACTGATAGCCTGGCACTAAATCACCAATCGCATAGACGTGTGCGTAACTAGTTTCATAATGTTCATTAACTTGTAAACATTTGCCATTTTGTTCTAAATTAAGTGCCTTAGCTACATGAACATTAGGTTGTCGTCCTGTCGCAAAGAGTAATGTCTCGTATGGTATTTCCTTAGGACCATCTTTTCCATCAATTTCCAAAGTCTTTGCATTTACTTTCTTAGTTTCTGAATTGGTGATGATGTTAACACCTTGTTGTTTCAAATAGGTTGATAGATGGTCACGTATTTCTTTAATTTCACTAGATAGGATGCTATCGCCCTTTTCCAAAATCGTAACATCTACGTCTAAATCAGCCATTGATGAGGCTATTTCCGAGGCAATAACGCCGCCACCAATAATCACAAGCTGTTTCGGCAGTTGTTCCATGTCGAAAAATGTATCAGCTGTTTCAAAGTGCGCTTTGTCTAGCCCTTCGATTGGTGGTACGAATGGCTTTGTTCCTGTCGCTAAAATAATATCTTTCGCGGTATAAATAGTTTGATCGACTTGAACTTTTAATCCTTCTAATACTTCTGCTTCCCCTTCAATAAAATCAACGTTGTGTTGTCTTAATGCGTCTCGAACATCATCAGTCACTGTCTTAACCACTTGATCTTTACGTTTTACGAGACTAGTTACATCAATGTCTATGTGATTCGTTTTAATTCCCCAATTGTTTGCAGAATGAATATCTCTCACTTTAGCACCATATTCTAAAAATATCTTCGACGGTATACAACCTACATTGAGGCATACACCACCAACGTGCTGTTTCTCAACAATCGCTACATTTTTGCCTAGTTGTGCTGCTCGAATTGCTGCGACATAACCTCCAGGTCCTGCTCCAATAACGATCAAATCATACGATTTAGACATCATTTGTACCCCTTTCACCTTTGAAGTTGTTTTCATCCCTTAATAACCTTTGTTATGAACATAACCACTTGATTAATGTGTAAGCGCTTTTATATCCTTTCAATTATATATTAGAGTTATATTTTTATAATTTCAAATAAACGTAAGTGACAGAATTTTTACTTTTTCAATAAAGGGCTTTGTGTTGTGAGATAGTATTGATAGTGTGGTTCGAGACATGAAAAGACCCCCAGCACTTTTTTGTGTACTGAGGGTCTTAATCAAATTAAATATATTTGTTATTAAAGAATTAATAGATATGGATTTTCAATATATTTAGCTAATACTTTTAAGAAATCAGTAGCGCTCGCACCATCAAGAATTTGATGATCAAACGTTAAGCTTAACGGTATACGTGATACTTGTTTAACACTATCTCCTTCAAGTACAACTTCTTTAGAAAGTGCACCTACACCTAGAATTCCTGTTTCACCCAGGTTAAGAATTGGTGTGAAATATTCGATGCCACTCGTACCCATGTTGGTGATTGTGAATGTAGCACCTGACAGTTTAACATCATTTGTATTACCATCACGTACCGCTTCTGCTGAAGATTTAATCTCTTTAGCTAAAGCACCAATACTTTTAGTGCCTGCATTATTTATAACTGGTACCATTAACCCTTCGTCGAGTGACGTTGCCACACCTAAATGAACATCATCATATTCTGTAAGTTGACCATTTTCATATCGAGCATTCATTGCACCATAATCTTTAAGTGCTAAGACGATGGCTTTAGCTAGCAATGCTGTGACAGTCAATTTAGTATCTTGATTTGCATTCTCAAGTTCAGCTGATAGTTTGTTTTTGAAATCTAACAAACGGTCAGCATCCACTTTACGATGTAGCGTAAGTTGTGCTGTTTCGGCCAAGCTTTGACGCATATTCTGTGCTATACGCTTACGCATTGGATTTAGTCCTTCACCGACATTAGCACTGTTAAATTTAGTGTTCTTATCCTCTTTAGATTGCATATCCTCATTTTTTGCTTCAATATCATATCCTTGCTCTTCTACACGTTGAATATCTAATTTTGTTATACGATTATTACCGCCTGTACCTTGAATTCTAGTGATATCAAAGTTTTTATCCTCTGCCATCTTGCGTGCAAGTGGTGATATAAAGATACGTTTACCATTTTGGGGTTCAACATTATTAGACATATTTGTATCTTCATCATGATTACTATCATCTTCATTTACAGAAGTTGTATCGTTGGTTTGTTGCTCTTCATCGTCTAATTGTGAGTTATTGGATTCTTCATTATCAGAATCAGTCGTACTACTTGATTCAGTACTTTCTCCTTCATCACCTATAATACCAAGTACAGATTTAACTTCAGTTTCTTCTCCGGCTTGAACTTTAATTTGGAGTAGCGTACCACTAGCCGGTGCCTCAACATCTTGCGTCAGTTTCTCAGAATTGATTGTACAGACGCTTTCCCCTTGTTCGACAGTGTCTCCTTCAGCTTTAAACCATTCTTCGACTGTGCCTTCTTTCATCGTCATACCGAGTTTTGGCATAATAATATTTTCGCTCATCGTTCAACACCTCCTTGCCTATGAATTAACTTTTTTCAAGTCTTCAATTAGTTCAGATGCGACATCTAATACTTTATCTACGTTTGGTATATAGGCTTGTTCAAGGTTTGCTGCGAATGGAACTGGTGTATCCGGTGCAGTGACTTTCTTGATTGGTCCGTCTAAATAATCAAAACCAATATCACCAATAACAGATGCAACATCTCCTGCTACATTACATTGTGGATTTGATTCATCAATCACAATTAAACGACCAGTCTTCTTCACTGATTCTAGAACTGTTTCTTTATCCCATGGTGACACAGAACGTAAATCAATAACTTCAACTGAAACGTTATCCTCTGCTAACTTCTCTGCTGTCTCTTCTGCAACAGCAACCATTTTACCGATTGCAACAATTGTTAAATCCTCACCTTCACGCGTCACTTTCGCTTTTCCAATTTCTATTGTGTAAGGTTCTTCAGGCACATCACCTTTTTGTCCTAATAATGTTTTATCTTCTGAAAAGACTACCAAATTATCATCTTGTACTGCTGCCATTAACAGTCCTTTAGCATCATAAGGATTAGACGGCACAACCACTTTCACACCTGGAATAGCGGCGAACATGTTATATAACGATTGAGAATGTTGTGCTGCTGCACCTGCACCAGCGCCATGAACTGTACGTACCACAAGTGGGATTTTAGCTTTACCACCAAACATGTAACGCATTTTTGCACCTTGGTTCAAAATAGGATCTAAACCAAATCCAATAAAGTCATTGAACATTAATTCTGCAATAGGACGCATACCGGTAGCTGCCGCACCTACAGCAGAGCTGAGTGTAATATGCTCTGCGATTGGTGTGTCAATAACACGATCTCGACTATATTTTTTCGCAAGTCCTTTAGTTACACCAAAAACGCCACCAAATGTATCGTCATCTTTAATATGTTCTACACCTGCACCACCTGAAACGTCCGTACCAATGAGAATAACATTATCATCTTGTTCCATTGATTGATCGATTGCTTCGTTAATTGCACCCATAAATGTTAACTTGCGTTCTTCACTCATAGTTATGACCTCCTTTTAGGCAAATACATCTTCGTGTAATGAATCTACATCTGGTAATTCACTTTCATCTGCATATTTCACTGCATCTTCTACTGCTTGTTCAGCTGCTCGTTCAATTCCATTTAATTCTTCTTCTGTTAACCAACCTTCTTCAAGTGCTTGACGTTTAAAGTCTTCTGTTGCGTTTTTGTCCGCATTACGATCATTTGGTGATTTAACTTTTTGTTCGTCCCCTTCAAAATGACCATATTTACGATACGTGTCACACTCAATTAGCGTAGGGCCTTCACCATTTTTTGCTCGTTCTACAGCTTCTTGCGCTGCTTTATAAACTTCAACGACATCCATGCCATCCACTCTGACACCTGGCATGTTATAAGCTGAAGCGCGCTCTGCAATTGTTTCTGAAGCACTGGCATAATCATGTGTTGTACCTTCACCGAATTGGTTGTTTTCACAAACAAAGATAACTGGAAGGTTTAAGATTGAGGCAAAGTTAAGGCCCTCATGGAAATTACCTTCATTGGCTGCACCATCACCAAAGAAACATACAGCAACATTCTTTTTACCTTGATTTCGAATAGAAATACCTGCACCAGTAGCAAGTCCGAAGCCACCACTTACGATACCATTAGCACCGAGCATTCCTTTATCTATTTCTGCAACGTGCATGGAACCACCTTTACCATGACCAAGTCCATCACGTTTACCCATTATCTCCGCCATCATGCCATTAAGGTCACATCCTTTGGCAATTGCATGTCCGTGTCCGCGGTGCGTACTTGTAATATAGTCGTCGTCTTCAAGTTGTGACATTACACCAGTTGCTACAGCTTCTTCGCCTACGTATAAGTGAACAAAACCAGGAATCTTACCGTCACTAAAGATTTTATGCACCTTTTCTTCAAAATATCGAATTTCATTCATCGTTTTATAAATCCAACGTGCTTGTTCTTTTTCCATCGTTAGTTCCTCCTATCATTCATTGATTTGTTCTGTTATCACATATGAATGGCTTTTCCAAAGTATGCATCCGCGCTCTCGCCAATTGCTTCGGATAGAGAAGGATGTGGTTGAATGATGTTAGATAACTCATTCATTGTACCTTCTGAAGCTTTGACACCTAATACTTCACTGATTAAATCTGTAGCATGTGGACCAACAATAAAAGCACCCAAAACCTCTCCATATGCTTTATCAGTCACAATTTTGATAAAGCCCTGTGCTTCTCCTTTTACGAGTGCCTTTGCATTTCCTTGAAAAGAAGATTGTGTAACAGATACGTCATAACCCGCTTCTTTAGCTTGAGACTCAGATAAACCAACTGATGCTGCTTCAAGACGAGTATAAATACAACGTGTAATATTGTTTGGAGATACTGGCATTGGTTTTAATCCAGCCAAAGTTTCAACAACATGTAATCCATGTGCACTCGCTGAATGTGCAAGTTGATAGCCCTTAACAAGGTCTCCAATAGCATATACATGATTAATTGTTGTTTGATAATGTTCATCGACTTGTACAAATTTACCATCCATATCGATATCTAGATCTTCAGCTACCTTGATGTTCGGTTGTCGACCAGTTGCCACTAATAAAGTATCAAATGACACATCTTCATGATTATCCAAAATCACTTTAGAGGTTGTTACTTTAGATATCTTTGCGCCTGTTAAAATTCTTATACTTTGATTCTTCAAATGGTCCTTTAACAGTTCACGTACTTCTTCAATCTCGGTGAGAAGAATATCTTCATTAACTTCAATCATTGTAACCTCGACTCCTAAATCAGCCATTGAAGATGCTAACTCAGTAGCAATAACACCGCCACCAATAATTGCGAGTTGTTTAGGCAACGTTTCTATATCAAAAAATGTGTCTGTCGTTTCATACTTTATGTCATTTAATCCTTCAATAGGTGGAATAAAAGGTTTACTACCAGTTGCTAGAATAATATCTTTCGCTTGATATGTTTGATTATTAACTTTAACTTCTAAATCTTTTGTTACAGTAGCTTCACCCTTAATAAAAGTAACTTTGTTTTTCTTTAATAATTGCTTCACACCACCTGTGAGCGTGCTAACAATGTGTTGTTTCCGTTGCACTAATTTAGAGAAGTTTACTTTCATCCCTTGTGTCTCAATTCCCCAATCATTAACCTTACGTATATCATGTGCTTTCGTTCCATGTTCGAGTAGTGTTTTAGAAGGTATGCAACCTACGTTTAAACAAGTCCCCCCTGCGTTTGTTTTCTCTACAATTGCAACCTTTTGACCTAATTGTGCAGCGCGAATAGCGGCAACATATCCACCAGGTCCTGCACCAACCACAATCAAATCATATGAGTCCGTCATCACTATCACCCACTTCCGTAAGATCATATCGTTGTGCATCCCAAAACATTCTGTAAAAACATAGAAATGAGATATGCTATATTCTTAATGTAAGCGTTTTCTCATTTCTTTAAGTACATTTTATACTCATGAGTTTGAATTTTCAAATAATTGTAAAATTAAATTTTTATATACTTATTTCCATTATTTCATATAAGTTTTATAAGATTTGGAAGATTATCTTGCTACTCACTTAAATAAAAAACCCTCTAACCAAGTTGGCTAGAGGATTTTATTATGGCTGCAATTTCATTATTGCGCCAAAGTTTTGTTGTGCGCTTGTGAATGTAATAAATGCAATGAGTTCAACAATTTCTTCTGTTGTTAAACTGTCTTTAAGTACGTTAATAATATTGTCCGGAATTTGGTCACCCATCTTAATAAACACTTCTGTGAATCCTATGCAAACGGATGATTTTTCATCTTTAAGAGTGCCGGTAGGTTGACCTTTAGCTTTACAGTACTGACAACCGTTCTTTTGCGCTAACATTCTTCTTAACTCTTCTTTTAATTCTTTGCTAAGTGCGCCGTCATTTTCTAACACATCACTTAGCTGTGTCCATGATTGCATTAATTCTTCTTGATGACCTAATAATTTTTGAAAAGGTGTATTACCATTGTTCGAAGACTCTATAATCGACATTTGTTATCTCCTTTTTAAACTAATGCGTCTTTAATCTTTTGCAGTCCTTTTATCATGATTTCACGTGGAACAGCGATGTTTATTCTGATATGTCCTTCTGCGTTATGAACGAATTGTTCTTGTCCTTCAATGATAACGCCGGCGTGTTTGATGAAATATTTAGCGATTGGTTCATCTATGTGTTTTGCTTTAATGTAATAGCTTAGATCAACCCATGCGAGGTAGGTTGCTTCTGGAATTTTAAATTCTGCATGTGGCAGTTCTTGTTCTAAAAATTGTGCTAGGTATTTAAAGTTGTCGTCTAGATAATCATTCATAGCAGCTAACCAGTCTTCGCCCTTTTCATAAGCTGCCTGTGTCGCAACGATACTTAATGGATTCTCAGAACTAAAGTGATGTAACTTCCATGTCTTTAATAATCTTCTATTCGGAATAATAATATTTGAGAACATTAAGCCTGCTATATTAAATGCTTTACTTTGAGACATTGCGGTAACAATCTTATCGTAATCTGGCACTGCTTTAGCAAAAGGTACATGTGTTTGACCGTCACGTTTAATGTCGCAGTGAATTTCATCTGAGATGATCCATACGTCATTATCGACCATAATTTGTCCCAATTGCTTTAATTCATCTTCTGACCATACACGACCTGTTGGATTATGTGGATTAGCAAAGATACATACTTTAATATTTTCTGTTTCCACTTTTTGACGGACATCTTCAAAGTCGATTTCATAGTATCCATTATGATTAATCATCGGAGAATATACCGTCTTAATATTATTTTTATCACAAGCCATTTTAAAAGGACCGTAGCTTGGTGTTAAAATCAACGCTTTATCGTCGTTGTCACAAATATAGCTTACAAGTTCAATTAACCCTGCAACAATCCCATGAGAAAATACAAGGTGATCTTGTGGAAATGTATAACCAAATCGTCGTTCTGTCCATGACACAAAAGCCTCATAATAATCTGTACCAAATATGTTGGTATAACCTAGAATCTTTTTATCGAGTCTGTCTCTTATAGCATCTAACACAACTTCAGGTGTCGCGAAATCCATATCAGCTACCCACATACGAATCAGTTCATCATGTTCTTCTAAATCTGAAGTATCTGCGTCTCCAAATAAATAGCCTTTATAACCTTCTACATTCATCGCATTTGTAGAACGACGGTCTATGATCTCATCAAAATTGTACGTCACATGAATGCCTCCTAGAATCATTGTTTAATAAGTCTTATTGTAATACTTCCCATTTATGAATTCACTTTTTAAGATTTTCACTTCTAAATATAAAAAGTGGAAGAAAGACAAAGAATTCATACAAAATTCTGCCTCTCTCCCTATTCTAAAAATTTACGCAAGTCCATCAATAACGTATGTCACACCTAGAATTGCAAATGTGATGGCTATCATCGTTGATACTAGAATCATCCCCATCATAGGGTTAAATAGTAAAATAATTCCTAATAGTAAGCCTAAAACGTTAACAATGATAGATAGTCCCTTCAAACGGCTTTGTTTTGAAATGGTCATTAGTCCAATAACTGAACTTACAATAAACCATGCGGCAAACATAAATATGAAGAAGGTTGAACTTGCCCCAACGTTAAATATCACAAGTAGTCCAAATATAATATCAATAATTCCTATGACAACAATTAATCCTGAACCGCTACCGGCAAGCGCTCTCGCAGTACGACGGAATAATAGTTGAATCACTCCATTAATAAGAATAAATAAGCCAATAAGCCAAGTAAGTGTGTAGAAATTTTTAACAGGATAACTGAAAATGATAACTGCAACAATTAAGAGTAACGTTCCCATAATTAAGCTTGACCATTTTAATTTTCCTTTGTCTTGTGCCATTCAAATTCCTCCTCTCATTAAAAAATAGTTATTATATCAAGTATATTGAAGTTGCGTTGGACTAACAACGAATACATCTTACATCGTTTTACATGAAACATATTATATTTAATTCACGACCCCTTCAGTTTCTTACTTTTCCGAAAAGGGTAGACTGAACGTAGTATAAAATTAGGAGGCGTATCAATGAATACAAAAAGAGCATTAGTTGTAGTAACAAGTGTAACGAAATATCCTGATATGAATCGTCCAACTGGATTATGGTTTGGTGAGGTTGTTCATTTCGCGGATGTCTTATATAAAAATGGTTATAAAGTACATTATATTAGTCCAGAAGGTGGATATACTGCTATTGACCCTCAAAGTTTACAAGAAGATATGATGACAGATTTAGACTGGGAATATTATCAGAATAAGGACTTTATGACACGTCTTGGTCATACAGTTACACCTGACGCAGTTAAAGCTGAAAATTATGATGTCATTTATTTCGCTGGTGGTCATGGTACAATTTGGGACTTCAAAGATAATGAAGATTTACAAAAGCTAACTCAAGAAATTTATGAAAATAACGATGTTGTTGCTTCTGTTTGCCATGGTGCAATTGGCTTATTAAATGTTAAAGATGCTGAAGGTAACTATATTATCGATGGTAAAACGGTTACTGGCTTCTCAAATAGTGAAGAACAAGCAGTGGGCTTAGCCGACGTTGTTCCTTACCTTACTGAAGATGAACTTAAAAATCGTGGTGCAAACTATGAACAAGGTGATAACTGGACTGAGTTTGCTGTAGCCGATGGTCGCATTATTACTGGCCAAAATCCACAATCTGGTAAAGCCGTAGCAGAAAAATTCTTAGAATCTCAAAAGTAAAATCTTAGTCTACCCGCATAGTAAAATTTATAAAGATGCCTACATAATTTGGAATAATAACGCTTTGATTCCAATATGTAGGCATCTTTATTTATCTATATTAAATTACAGCATATTCACTTTTAACATATCAATGACACCGCTAGAGGCACCCGGGAAAGCAAAGATTAATTGATTTAAATCTTGTGCTGTCATGCGTTGATTAATAATAAATACGAGTAAGTTTACTAAATCAGCTGCATCGACGCCATATATATCTGCGCCAACAAGTCGTTTCTCTTCATCTAAAACGACATACATTTCTGCATCTGTTTCATTTTTATATTCAAATACCATTTGTTTACCAAACGGAATGTGTTTAACTGTGTAACGTTCATTTTGCTCAGCTTCTTGAACACTAACACCAATTTGAGAAAGACGTGGTAACGAGTACAATACTGACGGAATCGCTGGGTATTGTATTTCATCTTTCGTCATTCCTAAAATATGAGCCGCGATATAATTTGATTCAAATGTCGCTGTTGGTGTTAATTTAGGTATAGCTTTATCTAAGACATCGCCACTTGCATAAATGTTGCTCACATTTGTTCTTAAATGACCATCTACTGAAATACCTTTCTTACTATATTCAATACCTACTTGTTCTAATCCAATACCTTCTACATTTGGATTTCTACCTGTCGCATCTAAGACATAATCTGTTTCAATCGTTAAGCCAGATTCAGTTGTAACTTTGTATCCATCGCCTGCTGTTTCTACTTTTTGCGTCTCTTCATCAAAGTAGAAATGTACGCCTTCGTCTTCTAATTTTTTAATAAGTTGTGTTACGTGTGTTTGATTAAAACCTTTAAGTGGTTTATCAGAGTGGTGAATCATAGTCACTTCTACGCCTGATTTGATCATTATTGATGCAAATTCCACACTTATTATACCGACACCTATAAATGTCATATGTTTTGGAAGTTCATCCATAGATAAGAAGTCACGACTATCATGAGTTAATTCTTTACCTTCAATATCCAATTTATTACTATGTTGACCTGTCGCAATGACGATATTTTCAGTTTGTAATTCCTCATCGTTCACTGTCACTGTGTGTGCGTCTTTAATTACACCAGCCCCCATATAAACATCGATACCTTGTTGCTCAAACATCCCTTTTAACATACCATTCATTGGATTAATCACTTGTTTTTTATAATCCATTAAATTTTCCCAGTTCACATGCAAGTCTTGTGATTGAATAATACCGTTATATTGTGCTGATTCTTCCAACACTTCGTAAGGTCCTTCAAGTAAGATTTTAGCGTTACAACCATAATTTGTACATGTACCTGCAATCGTATCTTTCTCAATAATGGCAACATCTTTACCTGCATGTTTAAGTGTTAGTGCTGCATGCCATGCTGCGTGTCCGCTTCCTATAAATACAACATCGTATTGTTTCATTTAACTCATCCTCTTTTTATTTATTCGTGAGTGCTTTTAAGGACTGTTCTAATTTGCTTAAGACTGCTTTCGTTTCGTTATATTGCGTTTCATCAAATTCTGGAGGTAAACATTGTGCGACTGCTTCAAAGACTGCTTCTTGTTGCTCATGCCCTTTTTGCGTTAAAGAGACGACTAATTGACGTTTATCTACCTCTGAACGTTGTCGTTTAACCCACCCTGACTGCTCTAATCTTTTTAAAAGTGGGGTCAATGTATTACTCGACAAATCCAACTGTTTACCTACTTCATGTAAGGGTTGATTATCGTGTTCCCATAAGGCGAGTAAAACTAAATATTGAGAATACGTTAATCCAAATGGTTTCAATTGTTGTTCATAAAATTTCGCGAATAAACGACTCACATTATAAGCAGAAAAACAAAGCTGATTTGCGAGTTTCATATCTTCTTTATTCATGACATCACCTCTTTTCAATCGTGTGCGATTAATTAAGTGTAAATAATCGCGCGCGATTAATCAAACAATCTGTTTAAACAGACATAAAATAACCTCCATACCTTTGAACGGTAGGAGGCTATTGTGTATACGCGTTTTTCTATACTTTAAGCTGTAATAAAACGTATTTTAAATTTATTATTTATCTAAGAAACCGTTTGGGTACACCATTACTTTCAAGGCATCACCTTTACTTGTACGTGTTAATTCCATGGCTTCTTTCGTATCATTTAATTCGAATTGATGTGTGAATAATGAATCAATATCAGCATCTGTTGTACTTAAAATTTGAATGCCTTGTGGGTACGTATTCGCATATCTGAAGACACCCACAATATTAATTTCATGGTTCGCAATAAATGGCACATTGATTTCGTTCATATCTTCTTGAGGTAAACCAACAATAGCTAAAGTACCGCCATCTTTTAATGAATTTAATGCGCTTCTTAAGGCTATTGGGTTACCTGCTGTTTCGATTGCATAGTTAACACCTTGACCGTCTGTTAATTCTTTAATGCGTTCCACGACGTCTTCATTTTTAATATTAATTGTTGTTGTTGCGCCTAAACGTTTAGCCGCTTCTAAACGATTATCTTCTAAGTCTGAAACGATAATGTTTGTTGCGCCATAAGCTTTAGCAGCTACAACTGCCATTAAACCAACTGGACCCATACCCATAATCACAACAGTTGATCCTGGTTTAATATCCGCACGCTTACATGCCTGTAAACCTACTGAGAATGGTTCAACAAGGGTTGCTTGTTCATAAGTCACTGAGTCTGGTAAATGATAAAGGAAGTCTGCCGGATGGCTTACATATTCACAGAACGCACCATCGTATGGTGGTGTCGCCATAAATTCCATATGTGGACATAAATTATATTGTCCTGATTTACAGTATTCACATTCACGACAAGGTTCACCTGGTTCGATAGCAACACGATCTCCTACTTTAAAGTCTGTTACTTCATCCCCAACTTGTGCTACCATACCAGCACATTCATGTCCTAATACGATTGGTTTTTCAACTACGAACTCACCAACACGACCATGTGCATAATAGTGAACATCAGAACCACAAACGCCTACTGCCATCATCTTGATTAAGACATCTTTGGGTCCTACTTTTGGCATATCTCTTTCGACAATTTCAATATCATAAGGTTCATGCATTAATGCAACGTTCATTTTCTCCGGAATAGTTTCACTCATAAATAACATCCTCCTAAGTTTATGTATCTTATATTATTCTTTCACTGAAAAAGATGTATGTAAACGATTTCACAAAAATTTATATAGTAATTTTAAACAAAAATACTGAATTCACAATAATTTTTCGATAAAAAATGCGCTTCCCTAAAAAGAGAAGCGCACATCATCTACTACATATTGCCTATTGATAAATATTTCGTTTCTAAGTATGGTTCGATACCCTCTGTACCACCTTCACGACCATAACCACTTTCTTTCATACCGCCAAATGGTGCGTGAGCTGCTGATGGACCGCCATCATTCCAACCAATGACACCATAATCAAGTGAGTTATACAGATGGAAGCCAGTACGATAATCATTTGTGAAGAAGTAAGCAGCTAAGCCAAATTGTGTATCATTCGCCATTTGAATCGCATCTTCTAAATCTGAATATGTTGCAACAGGTACGATAGGTCCAAATGTTTCTTCTTGCATTGCAAGCATATCTTGATTCGCATTTGAAACGACGACAGGTTTTAAGAAATTGCCACCCATTTCTTGTGCTTCATCTAATGAGCGTGATAATTTAGCGCCCTTAGATTCTGCATCTTTTAATTGATTGACCACTTTCTTCACGCCATCTTCGTTAATCAATGGGCCAATAGTCACGTCTTCATCCATACCATTTCCGACCTTTAATTCGTGGACTTTTTGCGTTAATTGTTTAACAAATTCCGCTTCAACCGCTTCGTGCACGTAAACTCGGTTCGCACAAATACAAGTTTGTCCTGCATTACGGAATTTTGAGGCAATTGTTTGATTTACGGCATATTCAATATCCGCATCTTCGTGAACGATTAATGGCGCTAGCCCACCTAGTTCCATTGTGACATTTTCAACTGATTCAGCGGCTTGTGCGATGAGTTTCTTGCCGACATTTGTTGAACCGGTAAAGGTAACTTTCTGCATTACAGGATGTTTCGTGAATAATTCACCTGCGTCTTTACCAGACATAATGACATACTGAACGGCATCTTCTGGGATTCCCGCTTCATGCGCCAATTCAATGAGACGAATAGTAGTTAATGGTGTTTGTGTCGCAGGTTTGCAGACAATCGTACAACCTGCAGCTAATGCTGGCGCAATCTTACGCGTAATCATTGCGGCTGGAAAGTTCCAAGGTGTTATTGCTCCCACTACGCCTACTGGGAATTTTTTCACAATAATATTTTTATTAGGTGTATTTGCTGGAATTGTACGACCGTAAATACGTTTAGCTTCTTCTGCATACCAAGAAACATATGAATTCGCATAATCCACTTCACCTTGTGCCTCTTTTAAAGGTTTACCACCCTCTTTAGTAATCAACTCTGCCAATTCATCTTTATGTTCATTAATTAAAGAGAACCATTTATACAACTTATCTGCACGTTCATGTGCATCTACTTCTCTCCAAGATTTGAACGCTTTATGCGCTTTCTCAATTTGTTGTTTGGCTGTTGTTTCACTTGTATATTCTAATGTTTCAATTACTTCGTTCGTCGCTGGATTTAAGACTTCTAATGATGCCATATTCATCCACCCCTTTTAGAATTATTGATATAAGTATATACCCCTAGAAATAGATTATCTATCAAACTGTTTTCTATCATTACTAGTTTCACTTTCCTGTACCTACTTTACTTGATAAAATATGTAGACTACATATAACAATTGATACGAGGAGTTTTTTATGAATAAAAAGATATTTGTCATTGGATCTGGTTTAAGTGGTTTAGTTGCAGCGACAGAACTATTAAAGAAAGGCTATCACGTAACGATGTTAGATCAAGAACCTCGTCAAGCGATTGGTGGACAAGCTTATTGGTCATTCGGTGGGCTATTTCTAGTTAACTCAAAGATTCAACAACGTCTAGGCGTTAAGGATTCATACGAACTTGCACTGAATGATTGGTTAGGATCTGCACAATTTGACCGTCCAGATGATGAGGACTATTGGGCGAAACAATGGGCTGAAGCGTACGTGCGATTTGCCACTTTTGAAAAGGAAAACTATCTAAAAGAGATGGGCGTTCGCTTAACACCTATCTTAGGTTGGGCTGAACGTGGTGGCGCATCAGCTTCTGGTCATGGCAACTCTGTACCACGTTTCCATATTACTTGGGGTACAGGTCCAGGATTAGTGGAACCCTTTAGTCGTTTCGTACTTGAAAAAGAACAAGAAGGTCAATTTAAATTCTTGCCACGTCACCAAGTGACTGACATTGGCATTGAACATAATCAAGTCACTCACATTTCTGGCAACATTTTAGAGCCAAGTGACGTTGAACGCGGAGAGAAATCATCTCGTACCGTAATAGATACGTTTCAATATGATGTCGATGAGTTGTTAATTACATCAGGCGGCATTGGTGCCAACATGCCACTTATTCGAAAATATTGGCCTAAACGTTTAGGTAATCCTCCAAAGACAATGATACAAGGCGTACCTGATTCAACTGACGGTCGTTTAATTCAAGTCACAGAAGATGCCGGTGCCAACATCGTGAATAAAGATCGCATGTGGCACTATACTGAAGGCATTCAAAACCATAGTCCCATTTGGTCTAATCATGGTATTCGTATCATTCCTGGGCCATCATCAATGTGGTTCGATGCGACCGGTAAACGTATGGCTGCACCAGATTACCCTGGATTTGATACTTTGCATACGCTAGAAACAATCATGAAGACAGGTTACGATTATTCATGGTTTATATTAACGGAAGATATTATAAAGAAAGAATTTGTACTTTCTGGCTCTGAGCAGAATCCAGATTTAACTGATAAAGATATCAAATTATTACTTCAAGAGCGTTTAGGTAGTAAAGCAACGTCTCCAGTAGAAGCCTTTATGGATAAGGGACCTGACTTCATACTTGCCGATGATTTAGGCACGCTAGTTCGAAAGATGAATGACTTAGCAGGTAATGACTTACTTGACTATGAAACAATCAAACATGAAATTAAAGCTCGCGACTTACAAATTGATAATCCATTTACTAAAGATCCACAAGTCGCATTTATCAATAATGCACGTCAATTCTTAGGTGATAAACTCGTTCGTACTGCTAAACCTCATAAAATATTAAGTGGAAGAAACGGACGTTTAATAGCCGTAAAATTAAATATTATTAGTCGTAAAACGCTCGGTGGTATTCAAACGAATCTCGATGGGCAAGCACTTAATCCAAGCATGCAACCGATTCAAGGACTATACGCCGCTGGAGAAGCATCTGGTTTTGGTGGTGGCGGTGTTCATGGATATCGTGCATTAGAAGGTACTTTCCTAGGTGGTTGTATCTTTAGTGGTATTCGTGCAGCTGAAGGCATCCACCATCATATACAGTGAATTTCATAAATATACACTTCTAAAATAAAGTATTTTCAAAATGTATATCCCACCACTTTTTATGCATTTTGTTGTAAAATTATA
>NODE_6_length_22212_cov_10.046171
ATAGTTGAAGTTTAATGAACTATTTAAAGAATAGTTAGTAATTTACAACTATAGTCCAATACAAAAATGATTTGAAAATTGTTTAAATAGAATGAATAGATAACTCGCAAATATGTAAAATTAAAAGAGATTTATTGAAGGTGAACTGATGTATACTTTACTACTTATTGCTGTAACATTGGTAATCAGTTTAATATTAACACCTATGATTATAAAGGTCTCTATTAAATTTGATTTAGTAGATAGGCCAAATTTTAGAAAAGTACATACAAAACCAGTTTCAGTATTGGGTGGTACTGTTATACTACTTTCTTTCTTAATAGGAATCTGGCTTGGACATCCGATTGAAAGAGAAGTTAAGCCCTTAGTTATGGGGGCTATAGTTATGTATTTAGTAGGACTAATTGATGATATTTATGATTTGAAGCCTATTTTAAAGTTGATTGGTCAAATTGTCGCAGCTTCAATCGTAGCATTTTATGGAATTACAATAGATTTTATTTCGTTTCCTATGGGCCCGACAATTCATTTTGGAATATTAAGTATACCGATTACCATTATTTGGATTGTGGCGATAACTAATGCTATCAATTTAATTGATGGTTTAGACGGACTGGCTTCTGGAGTATCTGCAATTGGTCTAATTACAATTGCTTTTATTGCGATTTTACAAGCTAATGTATTTATTATCATGATTTGTAGTGTACTAATAGGATCATTATTAGGATTTCTATGTTTCAACTTTCACCCGGCTAAGATCTTTTTAGGGGATAGCGGAGCGCTACTGATAGGATTTATCATTGGTTTTCTATCCTTACTTGGTTTTAAGAACATTACATTTATTTCATTGTTTTTCCCAATTGTGATTTTAGCTGTACCATTTATTGATACGTTATTTGCAATGATTCGAAGAATGCGAAATGGTCAGCATATTATGCAAGCAGACAAATCGCATTTGCATCATAAACTTTTAGCTTTAGGATATAGCCATAGACAAACAGTATTATTAATTTATTCAATAGCGATTTTATTTAGTTTATCAAGTATCATTTTATACTTATCTCAACCTTTAGGTGTACTCCTAATGTTCATTTTAATTGTTATCACAATTGAATTGATTGTTGAATTTACAGGTTTGATTGATGATAGTTACCGTCCGATACTTAATTTAATAACAAAAAAGAATGAACAACATCACGGTGATAATGGTGTTGATCAACATGATAAAAAATAAAGCCTTGTTTGTAATAACTACTTAAATGATTAGGTAGTGTTATACAAACAAGGTTTTTTATTAATTAGTGGGTATATCAAAAGGTAATTTCTTTACGTCCGCTTCATGCAATTCGAAATTACCAGCTGTGTTCTTATTTAAAAATGCAATAAAGTCATCATATTCAGTTTGTACGACATCAATTTGATAACTAACCTTATCGGTATAAGTGGTATCTCTTAGAAAGTACGTTGTAGAGGCCAATTCATATTCTAACTTTCCAGTTAAATCATAATTGATAGTCACGGTAGTAGGAATAGCATCACGCAGTTCTACACGTCCTATATCATAAATGACGTCTCTAACAGCACCACTATATGCCCGTATAAGTCCGCCACCGCCAAGTTTAATACCCCCAAAGTATCGAGTAACAACGACACAAACATTATGTACGTCTAATTTTTTTAATATTTCAAGCATAGGGACACCCGCTGTGCCACTTGGTTCACCATCATCATTGGCTTTCTGAATATTCATTTGATCACCAACTGTATATGCTGAACAATTGTGCGTAGCCTCTTTATGTTGTTGCTTAATTTCGTTTATGAATGCTTTAGCTTCATCCTCTGATGAAACAGGTTTGATATGTGCGATGAATCTAGATTTATTAATGACATTTTCAATCGAATGTTCCTGTTTAATCGTAATAATATCATTGCTCAAAGTTGTTCACCTCCAGTAAATAAAAAGGATATTTGACCTTTATTATACACGCTTCATTTTAAATGAATAAATATCTGATTATGAATTTCTTTTTCAATCAAAATAATTTATAATAGCTTTGAGTATAATTGAGGAGGACTACTATGAAAATCGCATTAATGGCAGATTCAACTGGGTATCTACCGCAAGACTTTATGGACCAATATGAGATACCTATTGCACCATTAAGTGTTGCATTTGATGATGGAGAAACGTTTACTGAGAATGATAATGTACCAATTGAACGTTTTTATAATAAAATGGCCTCATCTAAAACATTCCCAACAACAAGTCAACCGGCTATTGGGGAATGGATTGAGAACTATGAGAAGTTAAGAGATAAAGGTTACACTGATATTATTGTGATTGCTTTATCAAGTGGTATAAGTGGCAGCTATCAATCAGCTACACAAGCTGGAGAAATGGTAGAGGGTGTCAATGTTCATACGTTTGATAGTAAATTGGCAGCGATGATTGAAGGAAGTTATACAATCTATGCTAAAGAACTCATTGACAAAGGATTTACACCAGAAGTAATTATTGAAGAATTAAAAGAAATCCGAGAACAAGCTGGCGCTTACTTAATTGTTGATGATCTTAAGAATTTACAAAAAAGCGGACGTATAACTGGTGCTCAAGCATGGGTTGGAACATTATTAAAAATGAAACCTGTACTTCGTTTCGAAAAAGATGGCAAAATTCATCCTTTTGAAAAGGTACGTACTAAAAAACGTGCATTTAATACATTAGAAGAGAATATCTTTGAAATTATTAAAGACATTGATGAAGTGACCGTTTTTGTAATTAATGGTGATAAAATTGATGAAGGTAAAGACTTTTATAACCATTTAAAAGAAACTTATCCAAACATCAATATTCAGTATTCAGAATTTGGACCAGTTATTGCATCTCACCTTGGTTCAGGCGGATTAGGTTTAGGATATTTCCCAAGAAAAATCGAAATTAATTAATTGTTGATAATTAAAGTCTAAAAGTGTTAAAGAAAGTATTGTTTAGCATATAGTGTTTCAATACTTTTTTAACATCTTTTAGGCTTTTTTATTTTATAAGGAGTGATTCGTAATAAAATTTTACGGAAAGTTAGTAAGTCCAGATGTGACGTTAAGTGATGAGACAGTTACTCAAGTTACACCTGGTATTATCGCTACAGATGATGGTTATCAATGTCTTCAATGTGGCAATACAGATAAACGTTATATGTATGAATATGAAACACCTTTTTCAGAAGAACGTATAATTTATTGTAGGTATTGTATACAATTAGGGCGCATGGACAATATTACAGAATTTAAGATTACACAAAGTGAGAATACTATTTCTGAAGGACATTACGACTTACTCTTTCAATTATCAGAACAACAACAATATGCTTCAGAGGCAATTGTACAAGCAATTAAAACGCTTCACCCATTATTATTATATGCGGTTACTGGTGCGGGTAAGACTGAAATGATGTATGAAGGTATACGAGTAGCGCGCCAACTTGGGTTTAATGTAGCCATAGTATCCCCAAGAGTAGATGTTGTAGTAGAAATTAGTTTGCGCATTAAAGAAGCATTCATTTCAGAAGACATAGATGTATTACACCAAAGTAGCCAACAACAATATAATGGTCACTTCATCGTTGCAACCGTTCATCAATTGTTTAGATTTAAATCTCACTTTGATGTTATATTTATCGACGAAGTTGATGCTTTTCCTTTATCAATGGATCCTCGGCTTATGGAGGCAATTCGGTTATCATCAAAACAAAAACATAGCCACATATTTATGACGGCAACACCTCCGAAAGAGCTGTTGAATCGTTTGTCTTCTGAGCAAATCATTACATTACCTGCGCGTTTTCATAAACATCCACTACCAGTCCCCAATTTCACATATTTCAAATTAAACGTTAAGCATATACAACTTAAATTGAAAAGAATTTTAATGAATCAAATTACAGAAAAACGTTACACACTAGTATTCTTTAACAATATTGAATTGATGGTAGAGACGTACCAACATTATCGTTACCACTTTTCAGATTTAATCTATGTTTCAAGCAAAGATGCACTACGATTTAGCAAAGTTCAAGCACTTCGAAACGGTGAACATGCTATCGTTTTTACGACAACAATTTTAGAAAGAGGTTTCACAATGGCACAATTAGATGTCATTGTCATCAATGCACATACTTTTGAAAAGGCTGCACTTATTCAAATTGCGGGGCGGGTTGGTCGTAAACAAGGAGCACCTACAGGAAAAGTGATATTTATGCATGAAGGTGTGAGTATAGCTATGATACAAGCTAAAAGAGAAATAAAAAAAATGAATCGATTAGGTATAGAACGTGGGTGGGTAATTGGTTAAATGTATACAATGTGGATTACCAATATATGAACCGCTTGATGTTTTTAACTTTTATCGAGTACCTAAACGTATGTGTTCATCATGTCTAGAAATGTGGGATAGTGTGAAATTAATTAAGAATGACCAACGTTGTCCTAAGTGCTTAAATTATCGGGATATCAAAGAAAATGAGTGCTTGGATTGTCAATTTTTAGCTAAAAATTTTAAACTAATGGAACAGCTTTATTGTGACTACCAATATTCCGGTATTATGAAAGAAATGATACAGCAATACAAACTAATGAAAGATTATTATTTAGCTGAGGTTATAGCCTCACAACTCAACTTACCAAAAACATCTTATGATCTGATTGTACCAATTCCATCTCCAATTGAACGAGACACTCAAAGAACATTTAACCCAGTCGCAACAGTATTAGAAAAAATGGGGGTTCAATATTCGAACCTATTGGCAACTGAATTGCGTCCCAAACAGTCAAAACTTGGGAAAGTAGAGCGAGCAAAAGCTATGAACCCTTTTTATATTAAAGAAGATGTGGATTTAACTGATAAAGAAATATTACTCGTTGATGATATTTATACAACGGGATTAACAATTCATCATGCAGGGTGTAAATTATACGATAAAAATGTCAGAAAATTCAAAGTGTTTACGTTTTCAAGATAGGTTAAATGTGGTATTATAATAGTAAGAATTACCAACATAAGAGGTTAAAGGAGAGATAGCTATGATTAGATTTGAAATTCATGGAGATAACCTCACTATTACAGATGCCATCCGCAACTATATTGAGGACAAAATTGGTAAACTTGAACGTTATTTTAACGATGTGCCTAATGCAGTCGCACACGTAAAAGTAAAAACGTATCAAAATTCTACAACTAAAATCGAAGTAACAATTCCATTGAAGAATGTTACATTAAGAGCAGAAGAAAGACATGATGATTTATATGCAGGTATTGACTTAGTTACTAGCAAATTAGAACGTCAAGTACGTAAATATAAAACACGTGTTAATCGTAAGCATAAAACGCATGGAGAACCAGAAGCATTTGTAGCTGAAGTACAAGAAGCACCGCCAGAAACTGTTGATGACGTTAATGCTGAACCAACAAATGATAGTGAAATTGAGATTATCCGTTCTAAACAATTTAGCTTAAAACCAATGGATTCTGAAGAAGCAGTATTACAAATGGAATTATTAGGGCATGATTTCTATATCTTCACTGATCGTGAAACAGATGGTACAAGTATTGTTTATAAACGTAAAGACGGTAAATATGGATTAATTGAAACGACTGAATAATTGATTAATAGTAAGTTATTAATTTAAATCAATTTTGAAATATATTTATGGTGTTAAGTTCATAATGACAATTTGCAGATATAACTAAGCTGAGAAGGTAATAATAATCAAATATACTCAGTTATAGTTATTCTTATAAGGGTGGGACGATGAATTCAAAATGAATTCTGTTCCACTCTTTTTTGTAACTTATACTATAGTAATTCGTGGACGCTAATATCATGCTGTGCTAATGTAATGAAGTAATTGGATATTTAAATCATAAATTAGGCTTAGCGATTTAAATTAGGGGAAAAAGGAAGTAAGTTATTTAAGTTGCGCACAATTAAGCGTCGCACTTATATGAGTATTTAAGTATAAATTCTAAAGTATAAATGATATGATAAATTGTTGTAAGCCAAACAGTTTTTAAGCTAAAGGAGCGGACGTAATGGGATTTTTATCAAAAATTGTTGACGGCAATAAAAAAGAAACTAAACGTCTAAGTAAAATAGCCGATGAAGTACTTTCATTAGAGGAAGATATGGCTATCTTAACTGATGAAGAAATTAAAAATAAGACGAAGCAATTTCAACAAGAAGTACAAGAAATTGAAGATGTAAAAAAACAAAATGACTATCTAGATAAAATCTTACCTCAAGCATATGCTTTAGTAAGAGAAGGGTCAAAACGTGTCTTTAATATGACACCTTATAAAGTACAAGTAATGGGTGGTATCGCCATTCATAAAGGTGATATCGCTGAAATGAGAACTGGTGAAGGCAAAACTTTAACAGCGACTATGCCTACGTATTTAAATGCGCTTGCAGGACGTGGTGTGCACGTAATCACCGTTAACGAATACTTATCTAGTGTTCAAAGTGAAGAAATGGCAGAGTTATATGAATTCTTAGGCCTAACTGTAGGATTAAATTTAAATAGTAAATCAACGAATGAAAAACGTGAAGCCTATGCTCAAGATATTACTTATAGTACGAATAATGAATTAGGATTTGATTATTTAAGAGATAATATGGTGAACTATGCTGAAGAGCGTGTAATGAGACCATTACATTTTGCGATCATCGATGAGGTGGACTCTATTTTAATTGATGAAGCTAGAACGCCTTTAATTATCTCTGGTGAAGCAGAAAAATCTACGTCGTTATATACACAAGCGAATGTATTCGCCAAAATGTTAAAAGCTGAAGATGATTATAAATATGATGAAAAGACAAAAGCAGTTCATTTAACTGAACAAGGTGCAGACAAAGCTGAACGTATGTTTAAAATTGAAAATTTATATGATGTACAGAATGTGGAAGTTATTAGTCACATTAATACAGCATTAAAAGCACACGTAACATTACAACGTGACGTGGACTACATGGTTGTTGATGGAGAAGTACTCATTGTTGACCAATTTACTGGACGTACAATGCCTGGTCGTCGTTTCTCTGAAGGGCTTCACCAAGCGATAGAAGCTAAAGAGGGCGTTAAAATTCAAAATGAATCGAAAACAATGGCATCCATTACTTTCCAAAACTATTTCCGTATGTATAATAAATTAGCTGGTATGACTGGTACTGCAAAAACAGAGGAAGAAGAATTCCGTAATATTTATAATATGACGGTTACACAAATTCCTACGAATAAACCTGTTCAACGTGATGATAAATCTGATTTAATTTACATTAGTCAAAAAGGTAAATTTGATGCAGTTGTTGAAGACGTAGTCGAAAAACATAAACAAGGTCAACCCGTTCTTTTAGGTACTGTTGCGGTTGAAACAAGTGAATATATCTCTAATTTACTTAAAAAGCGTGGTATTAGACACGATGTATTAAACGCTAAAAACCATGAGCGTGAAGCGGAAATTGTTGCAAATGCAGGACAAAAAGGTGCTGTGACAATAGCGACAAACATGGCTGGTCGTGGTACTGATATTAAATTAGGTGAAGGTGTAGAAGAAATTGGCGGTTTAGCAGTTATTGGTACTGAACGACATGAATCTAGACGTATAGATGACCAATTACGTGGTCGTTCTGGTCGTCAAGGTGATAGAGGGGATAGTCGTTTCTATTTATCACTTCAAGATGAATTAATGGTTCGTTTCGGTTCTGAAAGACTTCAAAAAATGATGAATCGTTTAGGTATGGATGATTCAACTCCTATTGAATCAAAAATGGTATCACGCGCTGTTGAATCTGCTCAAAAACGTGTTGAAGGTAATAACTTTGATGCACGTAAACGTATACTTGAATACGATGAAGTATTACGTAAACAACGTGAAATTATCTACAATGAAAGAAACAATATTATTGATTCAGAGGATAGTTCACAATTAGTTAATGCAATGTTACGTTCTACATTACAACGTGGTGTGACCTATCATATAAGTGAAGAAGATGACAATCCTGACTACGCTCCGTTTATAAATTACGTTAATGATGTCTTTTTACAAGAAGGCGATCTTAAAGAAGAAGAAATTAACGGTAAAGATTCTGAAGACATCTTCGAAGTAGTTTGGTCTAAAATTGAAAAAGTATATGAAAGTCAAAAAGCCAAAATTGGTGACCAAATGGCTGAATTTGAGCGTATGATATTACTACGCTCTATAGATACTCACTGGACAGATCATATTGATACTATGGATCAATTACGTCAAGGTATCCATTTACGTTCATATGCACAACAAAATCCACTTCGTGATTATCAAAATGAAGGTCATGAGTTATTTGATATGATGATGCAAAATATTGAGGAAGATACATCTAAATTCATCCTTAAATCTGTAATTCAAGTTGATGAAGATATAGAAAGAGAGAAAACAACTGACTTTGGAACAGCTCAACATGTCTCTGCTGAAGATGGCAAAGAAAAAGCTAAAAAGCAACCTATTGTTAAAGGCGACAAAGTTGGTCGTAATGACCCATGTCCATGTGGTAGTGGCAAGAAATATAAAAATTGCCATGGAAAAGAAGAATAGGTTTTATGTTCAATAATAAGTGGGAGTTGTGAAATAGAATTCACGCTCCTACTTTTTACATATCCAATCAAATATGAATTAGGTAAGAATAGGAGAGATAAATATGGAATTATCTGAAATTAAGCGAAATATAGATGAATATCGTAACAACCTAGCACAAATTAGGGGGTCTCTTTGACTTAGAAAATAAAGAGACAAATATTCAAGAATATGAAGAAATGATGACTGAACCTGACTTTTGGGATGATCAGAATAAAGCACAAGAGGTTATTGATAAAAATAATGCATTAAAATCAGTTGTAAATGGTTATCATGAATTAGAAGAAGAAGTTGAGGATATGACGGCAACTTGGGAATTATTACAAGAAGAGTTAGATGATGATGTAAAGAGTGATTTAGAACAAAATGTTCTCGACTTCAAAGAGAAAGTTGATCAGTTTGAATTGCAATTATTATTAGATGGTCCTCATGATGCGAATAATGCAATTTTAGAATTACATCCGGGTGCTGGAGGTACTGAATCACAAGACTGGGCTAGTATGTTACTACGTATGTACCAACGTTATGGTGAACAACAAGGGTTCAAAGTTGAAACTGTTGATTATTTACCAGGTGATGAAGCGGGCGTCAAAAGTGTCACATTGTTAATTAAAGGGCATAATGCGTATGGTTATTTAAAAGCCGAAAAAGGTGTTCATAGACTAGTTAGAATTTCTCCATTTGATTCATCTGGGCGCCGTCACACGTCATTTGCTTCATGTGATGTCATTCCGGAATTTAATAATGATGAAATTGAAATAGAAATTAATCCTGACGATATTACAGTAGATACATTTAGAGCATCAGGTGCTGGAGGTCAGCATATAAATAAAACAGAATCTGCAATTCGAATTACGCACCATCCAACAGGCATCGTAGTTAATAACCAAAATGAACGTTCACAAATTAAAAACCGTGAAGCAGCGATGAAAATGTTAAAAGCCAAATTATACCAATTAAAATTAGAAGAGCAAGAACGTGAAATGGCTGAAATACGTGGTGAACAAAAAGAAATTGGTTGGGGAAGCCAAATTCGTTCATATGTTTTCCATCCTTATTCAATGGTAAAAGATCATCGAACAAATGAAGAGACTGGTAAAGTTGATGCAGTCATGGATGGGGAGATTGGACCATTCATTGAATCTTATCTAAGATATACAATGAATCAAAGTGACAATTAATGTAATAGAATTGAAAATAGGAGTGAGATAGAGTGCGTTTTGAATTCTTTATCTTACTCCTTATTTTTTTGAAAATCTAAATAATAGCTAAGTAGATGTAAATTGAAATGTTTTTTATTACTAAAGTATACAATTTCAAATGTTATTTAAGTCCTTTTTAACCTTTATATTACAAGCCGATAACATTGAACTTCTACAAAATATGTTGTGCTACAGTATAAAAGAATAATAATATAAAACAACAAAGGAATGACAACATGATTAATAAGACTCTTACAGTAACATTGACTTCTATTGCAGCTTTAGCAGGTTTAAGTGGTTTAGCTAATGCACAAGAACATACAAATTCAACACCTTCAACTTCACAACAATCAAATAATAATAATAGTCAAGTGGAGCAAGAAACAAATCTAGGATTAACAAATAAAGATATCGTTAAAGTTAAAGCTGGCGATACATTATACCAAATTGCGTTATCACATCACTTATCACTTGAACAATTATATAACTTTAATCCAGGTGTAACTGCATTAATTCATCCAGGTGACTTAATTGCAGTAAGTGAAAAAGGTGCAGCAAAATTAGAAAATAAAGAGATCAATTATGCACAAACTTATGCAGAAACAATAGCATTTAATCAATCAGATGTGGTAGCTCAATCGGTAAGTGCTAGCACAACAAATGTGACTGGTTACAATATTGTACCTACAAGTGCACCTACAACTACTACGCACGATTCATACCATTCACCAGTGAATACACCAGTATCGTATCAACATGTTACAACTGCCAATCAAGGTAATCGTTATAGTTTCGGAAATTGTACATACTATGCATTTGATCGTCGACAACAATTAGGACGCTCAATTGGTAGTTATTGGGGTAACGCCAATAACTGGGCATACTCAGCAAAAAATGCCGGATTAACAGTAGATAATCGCCCAGAAGTAGGTGCTATTTTCCAAACAACTGCTGGTTATTATGGTCATGTAGGTGTCGTGGAACATGTTAATCAAGATGGATCAGTATATGTTTCAGAAATGAACTGGAATGGTCATTATAACCATGTTACAAACAGAACAATTACAAACACTTCAAGCTATAATTTTATTCACTAACAAATTTATAGACATTATTTTTAATATATTCAGATGTCAGAGTTCAATGGCTATGCAATTTAGCATAGTTATTGAACTCTTTTTTATACGGTATGCCGTTTTATAGAAATTTATAGGAAGATTAAACGAATTAGCGAGACATAGTTAGAGCAAGGGCGTGTTTTATTGTATATAAATAGTTAGTAACCGCTTTGTGTACATTTTAGGAATATAATCTAATCTTTAATTAAAGTACTTATCACAATACATTTCTATGTAACTAGTATATATTGGGTAACAAAAGAAAAATGAAATAATTGTTATGTATTGGAGTAAGCTCGATGTAAACGAATATTTAATAATAGTTTTGCGCTTTTTACGCATAATTGTGTTTTCAAAATAGAATAATAAGGTGGAATTAATGTTGGGAAAAGTCATTTTAATTACAGGAGCAACGAGTGGTATTGGTTATAAAACAGCAGAATATTTAGCAGCACAGGGAAATATAGTTTATGGCGCTGGTCGTAGGATAGAAAGCCTTGAAAATATAAAACAGGTGAACCCATTAAAACTAGATTTAACAAATGAAGCTTCAATCAAAACGGCAATCGATACAATTATCGCAAACGAAGGAAGAATTGATGTACTCGTTAATAATGCTGGTTATGGTTCATATGGTGCAATCGAAGATGTCACAATTGAAGAAGCGAAACAGCAATTTGAAGTAAATATATTTGGTTTAGCACGTATTACACAGCTCGTTTTACCACATATGAGAGCACAACAATCAGGACATATCATTAATATTTCATCTATGGGTGGACGACTTACAACTTATTTTGGCGCTTGGTATCATGCTACGAAATATGCATTAGAAGCTTTTAGCGATGCTTTACGAATGGAAGTAGAGGAATTCAGGATAGAAGTATCTATTATTGAACCAGGTGGGATTAAAACAGATTGGGGTATCATCGCTGCAGATAAATTAGCTGATTCTGCAAAAGGCGGTGCCTATGAAGCTACTGCGATGAAAGTGGATCAAAGTATGAAGAAGCAATATCATTCTAATTTGCTTTCAAATCCAATGGTAGTCACAAAAGCGATTTCAAAAGCCATAGATAGTAATAAACCTAAACCACGTTATCTAATAGGATTTGCAGCTAAACCTCTTGTGTTTTTACATGCTATATTGCCAACCAAAGTATTCGATAAAATGATGAAAGCTTCAAATTCAATTTAACGAATCGTAATATAATCATTCGACAAATTGTATACATAAGACACCTCGATAGTTCATTTAAGTGTGAAACTATGCTGAGGGTCTTATTTTTTATACTTTTTCAACATTTACAATGTATAAAGAATTGACACTTCTCATTGAAATGTTGATTGATATAATAAATGTAAGTATAATCTTTATTTAATAGAGTATGGAGGTAAGGTAAAATGGGTGTTCATCAATACTTTAAGAGACTTTCTGATTTAGAGAAATTAATTCGCTTACCAGGTAAATTTAAATATTTTGAACATAATGTTGCTGCTCACTCTTTTAAAGTTACTAAGATTGCACAATATTTAGCGACTGTAGAAGAACATCATGGTAATACTATTGATTGGAAAAGTTTATATGAAAAAGCACTAAATCATGATTTTGCAGAAGTGTTTACTGGTGATATTAAAACACCAGTGAAGTACGCTAAAACTGAATTGAAAATGTTGTTTTCTCAAGTTGAACAAGATATGGTGGACACGTTTATTAATGAAGAAATACCTGAACCTTATAAAGATATTTATCGAGAACGACTACAAGAGGGGAAAGATGATTCGTTAGAGGGTCAAATTTTATCCGTAGCCGACAAAATTGATTTATTGTATGAAACGTTCGGTGAAATACAGAAACGTAATCCCGAGGACTTATTCTTTGAAATTTATGAACACAGCTTGGAAACAATCATGCAATTTGATCACTTAAGTTCTGTTCAAGATTTCATAGAAAATGTCATACCTGAAATGCTAACTGAAAACTTCATTCCTCGAGCAGAATTGCGAGAAACTACTATGGCGATTTTAAATCGAAGAAGTAGGTGAGATAAATGATTTGGTACGCTTTAGCTGCATTTTTTCCATGTGTATTAGTCGTGTTGTTTAGTGTCATAACTCGAAGTAAATGGGTTGGTGTTATTGTGACATTAATTTTGATAGCTGCTTCAATTTACAAAGGGTTCTTTCACAATGAATGGATAATCTTTATCGATGTAGTATCCTTATTAGCTGGATATGTCATCATAGATAACCTTGAATTTCATAAGCATCAAGACTAAACATTATTAAACAGAACTTTTGAATGTTACTGTAAGTTGGTTTATAGTGTAAATGCACAATTTGTCCAAATGGAAGTGAAAATTTAAAGTGTATTTAAAAGCGGGCGTCATTAAATTATATATGAATAAATCACACGCATTAGTGGAATATAAAATAAGAATAAATGTTTTTGAAAATACAAACGTAAGCGAACAAACGTTTGTATTTTTATTTATATGTTTGATAAAATAGTCTTAAGTGAGCGTAGTTTACAAATAATAGAAAATTATAAAGTGAATGAATTTATGAATTTCACTTAATAAGGTCGTTTAAGCTATTTCAGTAGAATTTTTATTAAGAATAAAGATATAAATTTAAACAAATCATTGTTAAAGATTCGTACATCATTTATTTACACCATAGTTTTAAAAAATAGTTAAGAATGCTTAATTCGAGGAGGGCTTATCAGAATGGTGGAACATTACCCGTTTAAATTGAATTCTGAGTTTGATCCACAAGGGGACCAACCACAAGCAATAGAGAAAATAGTCAAAGGTGTTAAAGAAGGAAAGCGTCATCAAACGCTTTTAGGAGCCACTGGGACAGGTAAGACATTTACAATGAGTAATGTTATTAAAGAAGTGGGGAAACCAACGCTCATCATTGCACACAATAAAACATTAGCGGGACAACTTTATAGTGAGTTTAAGGAATTTTTTCCTGAAAATAGAGTAGAATACTTTGTTAGTTATTATGATTACTATCAACCAGAAGCCTATGTACCTTCTACAGACACGTTTATTGAGAAAGATGCCTCAATTAATGACGAAATTGACCAACTACGACATTCTGCCACAAGTGCATTATTTGAACGTGATGATGTCATTATCATAGCCAGTGTCAGCTGTATCTATGGTTTAGGTAATCCGGAAGAATATAAAGATTTAGTAGTAAGTGTTCGAGTTGGTATGGAAATGGATCGAAGTGAACTGCTTCGTAAACTCGTAGACGTACAATATTCTAGAAATGATATTGATTTCCAACGTGGTACATTTAGAGTACGTGGCGACGTGGTGGAAATTTTCCCAGCTTCACGTGAAGAAATGTGTATTCGTGTTGAATTTTTTGGCGATGAAATTGATCGAATTCGAGAAGTTAATTATTTAACGGGAGAAGTCATTCGCGAACGTGAACATTTCGCGATTTTCCCGGCGTCTCACTTCGTAACACGTGAAGAAAAAATGAAAGTTGCCATAGAACGTATTGAGAAGGAATTAGAAGAGAGATTAAAAGAATTAAAAGATGAGAATAAGCTATTAGAAGCACAACGTCTAGAGCAACGAACGAATTATGATTTAGAAATGATGAGAGAAATGGGATTCTGTTCGGGTATCGAGAACTATTCTGTACATCTAACGTTAAGACCTTTAGGTTCAACACCTTATACGTTACTAGATTATTTCGGTGATGACTGGTTAGTAATGATCGATGAGTCTCACGTTACATTGCCACAAATAAGAGGGATGTTTAATGGTGACCGTGCGCGTAAGCAAGTGCTAGTAGATCATGGTTTCCGATTACCTAGTGCGATGGATAACCGACCATTAAAATTTGAGGAGTTTGAACAAAAAACGAATCAATTGGTATATGTATCAGCTACACCAGGACCTTATGAGATTGAACATACCGATGAAATGATTGAACAAATTATCCGTCCTACTGGTCTTTTAGATCCTAAAATTGATGTTCGACCAACTAAAAATCAAATTGATGATTTACTTAGTGAAATTCAAGAACGTATTGATAGAGATGAACGTGTCTTAGTCACAACGTTAACTAAAAAAATGAGTGAAGACTTAACGACTTACATGAAAGAAGCGGGTATTAAAGTTAATTATTTACACTCAGAGATTAAAACGTTAGAACGTATTGAAATTATTCGTGACTTAAGAATGGGTACGTATGATGTAGTTGTGGGTATCAATCTATTAAGAGAGGGAATTGATATACCGGAAGTTTCATTAGTTGTTATTTTAGATGCAGACAAAGAAGGCTTCTTACGCTCAAATCGCTCATTAATTCAAACGATAGGTCGTGCTGCACGAAATGAGAAAGGTGAAGTGATTATGTATGCCGATAAAATTACCGATTCGATGCAGTATGCGCTTGATGAAACACAAAGACGTCGTGATATACAAATGGCACATAATGAAAAATATGGAATCACACCTAAAACAATTAATAAGAAAATTCATGATGTTATTAGTGCTACGGTTGATAATGATGAAACAAATGAAAAACAACAAACCGAATTACCTAAGAAAATGACCAAAAAAGAAAGACAAAAAACAATTGAAAATATAGAAAAAGAAATGAAAAAAGCAGCTAAAGATTTAGACTTTGAAAAAGCAACAGAATTAAGAGATATGTTATTTGAATTAAAAGCAGAAGGGTGACAGTTAAATGAAGGGACCAAGTATTATAGTAAAGGGTGCACGTGCACATAACTTAAAAGACGTAGACATTGAACTTCCAAAAAATAAATTAATTGTTATGACAGGGTTATCTGGGTCAGGTAAATCGTCTTTAGCATTTGATACGATTTATGCTGAAGGGCAAAGACGTTATGTAGAATCATTAAGTGCATATGCGCGTCAATTTTTGGGGCAAATGGATAAACCAGATGTCGATACGATAGAGGGATTATCACCAGCTATTTCAATTGACCAAAAGACGACAAGTAAAAATCCCCGCTCAACAGTAGCAACGGTAACGGAGATTTATGATTATATTCGTTTGTTATACGCACGAATAGGCAAGCCATATTGTCCTAATCATAATATTGAAATTGAATCTCAAACTGTGCAACAAATGGTTGATCGCATTTTAGAACTTGAAGAACGCACTAAAATTCAAATTTTAGCGCCAGTTGTTTCTCATAGAAAAGGTAGTCATGAGAAACTTATCGCAGATATTGGTAAAAAAGGCTATGTACGTCTTAGAGTTGACGGCGATATTGTCGATGTCAATGAGGTTCCTGAATTAGATAAAAATAAAAACCATACTATCGAGGTAGTCGTAGACCGTTTGGTAGTTAAAGATGGTATTGAAACACGTTTAGCAGATTCAATTGAGACAGGTTTAGAATTAGCTGATGGCAATATTACTGTCGATGTAATTGATGGAGAGGACCTTAAATTTTCTGAGAATCACGCTTGTCCAATTTGCGGGTTCTCTATTGGTGAATTAGAACCTAGAATGTTTAGTTTCAATAGCCCGTTTGGTGCTTGTCCAACTTGTGATGGTTTAGGCCAAAGATTAACAGTCGATCTTGATTTGGTAGTTCCAGACCCTAATAAGACTCTAAATGAAGGTGCGATTGAACCATGGGAACCTACGAGCTCTGATTTTTACCCAACTTTATTAAAACGCGTATGCGAAGTATATAAAATTAATATGGATAAGCCATATAAAAAGTTGACTGATAGACAGAAAAACATATTAATGAATGGTTCAGGTGATAAAGAAATTGATTTCTCTTTCCACAGTCGTAACGGTGGGACACGTCATAGAAGAATGAAATTCGAGGGTGTTGTTGCCAACATTGACCGTCGTTATCATGAATCACCATCGGAATATACACGTGAAGTAATGAGTAAATACATGACTGAACTGCCTTGCGAAACTTGTCACGGTAAACGTTTAAGTAAAGAAGCGCTATCTGTTTACGTTGGTGGATATAATATTGGAGAAGTTGTCGAATATTCTATCAAGAATGCATTAAATTACTATGAAAATATTGAGCTTTCAGAACAAGATAGAGCTATTGCAAATCAAATTTTAAAAGAAATCATTTCAAGATTGTCATTTCTAAATAATGTTGGATTAGAATATTTAACACTTAATCGTGCGTCAGGCACTCTTTCTGGTGGTGAAGCACAACGTATTCGATTAGCGACACAAATCGGTTCACGCTTAACAGGGGTACTTTATGTGCTTGACGAACCCTCTATTGGTTTACACCAACGTGATAATGATCGTCTGATAAGTACATTAAAAGAAATGCGAGATTTGGGCAATACACTTATTGTTGTTGAACATGATGATGACACTATGCGAGCAGCTGATTATCTCGTAGATGTCGGTCCTGGTGCAGGTAATCATGGTGGTGAAATCGTCTCTAGTGGCACACCAAGTAAAGTCATGAAAGATAAGAAATCTTTAACAGGACAATATTTAAGCGGTAAGAAACGTATCGACGTTCCTGAACATCGTCGAGAAGTAACTGATCGCAAAATTAGTATCAAAGGTGCACGAAGTAATAACTTAAAAGGTGTAGATGTAGATATTCCATTGTCTGTAATGACAGTTGTAACAGGTGTGTCTGGTTCAGGTAAAAGTTCACTAGTTAATGAAGTATTATATAAATCATTAGCTCAAAAAATAAATAAATCTAAAGTTAAACCGGGCGCCTTTGACAGTATTGAAGGTATTGATCAATTAGATAAAATTATTGAAATTGACCAATCTCCTATCGGTAGAACGCCACGTTCTAATCCAGCCACTTATACTGGCGTATTTGATGATATACGTGATGTATTTGCTCAAACTAATGAAGCGAAAATTCGTGGTTATCAAAAAGGACGCTTTAGCTTTAATGTTAAAGGTGGGCGTTGTGAAGCTTGTAAAGGTGATGGCATTATTAAAATTGAAATGCACTTTTTACCTGATGTGTATGTTCCATGCGAAGTTTGTGATGGAAAACGCTATAACCGTGAAACATTAGAAGTTACTTATAAAGGTAAGAATATTGCTGAAGTGCTCGAAATGACAGTGGAAGAAGCAACGTATTTCTTTGAAAACATTCCTAAAATACATCGTAAATTACAAACACTTGTAGATGTTGGTTTAGGTTACATCACGCTTGGACAACAAGCTACAACACTATCAGGAGGAGAAGCACAACGTGTTAAATTAGCATCTGAATTGCATAAACGTTCAACTGGTCGTTCCATCTATATTCTTGATGAACCTACAACCGGTTTGCACGTCGATGATATTAGTCGTTTGCTAAAAGTGCTTAATCGTCTAGTCGAAAACGGTGACACAGTTGTGATTATTGAACATAATCTAGATGTCATTAAAACAGCAGATCATATTATTGATCTAGGACCTGAAGGTGGCGATGGTGGTGGTACACTAGTAGCTACTGGTACACCAGAAGAGATTGCAAATGTTGAATCATCATACACAGGTAAATATTTAAAAACGGTACTTGAACGAGATAAAGTAGAATAAATTAAATTATAGATTATGGAAATTAATAGTAATTTAAGGGGTCATAGATATCTCGCATTAATTGACTTAACTGAGAAGACGCTCATATCGAGCTTTTCTCAGTTTTTTTAATAACTAAACATCAAACTCAACAAAGGGAATTGTAATAAGAAATTCAATAAGTGAGGTTAAGTAATCCAATACAAACTATATGTTGTTCCCTTAATCATTTAAAAGCAATCTAAGGTGTATATGAAACAAATATATTAGGATTTCTTCTTTTTTATATTAATCTTGTCTTTATTTTTGATATGATAATAGGTGAATGAATTCAAGTGAAAATTTTGAGGTGAACTCATGTTAACGACAGAGAAATTAGTCAAATTACTTAAATTAGAATTGTTTACAGGTGAAAAAGGATTACATAAACCTATTAAAAATACGGATATTTCTAGACCAGGTCTAGAAATGGCTGGATATTTTTCACACTATGCTGCAGACCGAATTCAATTACTAGGTACTACAGAATTATCGTTTTATAATTTGTTACCAGACGAGGAACGTCATGGACGTATGAGAAAATTATGTCGTCCTGAAACACCTGCAATTATTGTGACAAGAGGATTAGAACCTCCGCAAGAGCTGATTGATGCCGCTCAAGAAATGGATACACCACTCATCGTATCAAAGGATGCAACTACAAGTTTAATGAGTCGATTAACGACCTTCCTTGAACATGAATTAGCTAAGACAACATCATTACATGGTGTGTTAGTCGATGTTTATGGTGTGGGTGTGTTAATCACTGGAGATTCTGGTATAGGTAAGAGTGAGACTGCACTTGAATTAGTGAAACGAGGTCATCGACTCGTAGCTGATGATAACGTAGAAATTCGTGAAATAACTAAAGATGAATTAATAGGGACACCACCTAAATTAATTGAGCACTTACTAGAAATTAGGGGTCTCGGTATCATCAATGTCATGACATTATTTGGAGCGGGGTCAATCCTCACACAAAAACAAATTCGTCTTAACATTAACCTTGAAAATTGGGATAAAGATAAACTGTATGACCGAGTTGGATTGAATGAAGAAACATTACAAATTCTTGATACAGAAATCACTAAAAAAACAATTCCTGTAAGACCAGGACGAAATGTTGCAGTCATTATAGAAGTCGCAGCGATGAATTATCGTTTAAATATAATGGGGATTAATACAGCTGAAGAATTTAATCAACGTTTAAATGAAGAAATCTTAAAAAAAGGTCATCAAAGCAAGGAGAACTAGAACATGCTTTTTAATCTGAATTATATTGATCCTACTGCATTTAGCATAGGTCCACTTTCAATAAAATGGTACGGTATCATTATTGCGGTAGGAATCCTTATTGGTTATTTCATAGCTCAAGAAAGCTTGAAATATGTTGGTTTACATAAAGATACGCTTGTTGACGTCATCTTTTACAGTGCCATCTTTGGGTTTATCACTGCACGTATTTATTTCGTGATTTTTCAATGGCCATATTACGCCCAAAACCCTTTTGAAATTCCAATGATATGGCATGGCGGTATTGCAATACATGGTGGTCTTTTAGGTGGATTTATCACTGGTATTATTGTATGTAAAATTAAAAATTTAAATCCATTTCAAATTGGTGACATTGTGGCACCAAGCATTATTTTAGCTCAAGGTATTGGACGTTGGGGTAACTTTATGAATCATGAAGCTCATGGGGGTCCAGTCTCAAGAACCTTTTTAGAAAATTTACATATTCCAGAGTTTATTATTCGTAATATGTATATTGAAGGGATATACTACCATCCAACATTCTTATATGAATCTATATGGGATATATTGGGATTCATCATATTAATTACAATTAGAAAGCATCTTCGCGTAGGTGAAACATTCACACTGTATTTAATATGGTATTCAATTGGACGTTTCTTTGTAGAGGGGTTAAGAACGGATAGTTTAATGCTAACAAGTCATATTAGAGTAGCGCAATTGGTATCAGTTATTTTAATCATAATTGGTTTGGTTATTTTAATTTATCGTCGCATTAAATACCAGCCACCATTGTACAAAGAAGCAGGTCCGTTAACTTGGAATAGCTCTAAGGCGAAAGTGAAATCATGAGACGGTTAACTAAAGAAGACCATCATAAGATTAATCCGCTATGGCGGATTTATAGTTTAGTACGTTTTCCCAAAGTATTTACCAATACATTGCTTATTGAATTATGTCGTTTTATACCAAATTTAAAATGGAAACGTTGGATATATATTAATCTATTGAACATGACCATTGGACAACATACTGCTATTGCCTATAAAGTAATGCTTGACATCTTTTATCCGCAACTCATTACAATTGGCAATAATTCTGTAATTGGTTATAATACAACAATATTAACGCACGAAGTATTAGTGGATGAATATCGCTATGGCCCAGTGTACATTGGTGACCATACATTAATTGGTGCAAATTCGACCATTCTACCAGGTGTACATATTGGTAATCATGTAGTCGTTAAAGCTGGAACAGTTGTATCAAAAGATATACCAGATTATGCCATTGCATATGGCAATCCTATGCAAATACATCATAAATAAAGAGAGGTGACAAAGAATGGCGCAAAACAATGACAAAATTATCTCGATGAAATTTGATGAACCATTTTATCGTAAAATGGCTGATCAAAAATATAGAATGCAAGATTTTAATAAGGCAGTAGAATACTATAAAAAAGTGCTTGATTTGTCACCACAAGATTTTGATATTAAATTAAAGTATGCTTATTGCTTAAATAAACTTAATTTAGGTAGACGAGCTGAGCATTTGTTTTATGACAGCATTATTGAAGGTAATCATGTTGCCGACAGTTTCTATCAACTTAGTCAATTAAACATTGACCTTAATGAGCCAAACAAGGCCTTCTTGTTTGGTATTAATTATGTGATTTTAACTGATGATACTGACTTTCGAGAAGAATTAGAAAAAACATTCGAAGTGTCTTATATGAGTGAAGATAAAATTCAACTTGAAGCACAACTTTTCTCAACGCAATTACTATTCCAATATTTATTTTCTCAAGGAAGATTACAAGATGCACGTAAATATATTTTGAATCAAGATGAGAAAATTCAAGAACATAGAGTCATTCGCAACTTATTAGCAATGTGCTATTTGTATTTAAGTGAATATGAAATTGCTAAAGATATGTTTGAAGCGTTATTGGCTGAAGATAATTCAGATGTACATGCACTATGTCACTATACATTGCTACTTTACAATACGAATGAAAAAGATAAGTATCACAAATATCTTAAAATATTAAGTAAAGTAGTACCAATGAATGATGATGAAAGTTTTAAATTAGGCATAGTACTAAGCTATTTAAAACAGTACGATGCATCTCAACAAATATTATTACCACTTTATAAAAAAGGTAAGTTTGCCTCAATTCAAATGTTTAATGCATTGAGCTTTAATTATTATTACCTCGGAAATAAAGAACAGAGTAAAGTATTTTGGGAGAAGTTACTGCAAATTTCTAAAGTTGATGTGGGCTACGCACCTTGGGTACTTGAAGAGAGTAAACAAACATTTGATCAAAAAATATTACCACTGTTATTAGATGATGATAGCCATTATAGACTTTATGGTGTGTTTTTATTAAATCAAT
>NODE_7_length_21950_cov_10.205733
GTGTTGTTTTATTAAATCAATTAAATGGTAAAGAAATATTAATGACTCAAGAGATTTGGTCTATTTTAGAAACAATGAATGACTATGAAAAACTTTACCTTACTTATTTAGTACAGGGACTGCATTTAAATAAATTAGATTTCATTCACAAAGGTTTAGTGAGTTTATATGAAATGGACGACATACAGAAAGATACGGAATTATTTATAAGTTGGATTGATAAAGGTGAAGGGTTAATTGCGAACGACGTTGATTTTAGTGAAGTTGACAGATATGTAGCTGCACATGCTTATCTATATCATCGTTATTATCATAGCCATATGACTAAAAAGAAAATTATGGAATTGTTTAATATATCACGTTATAAGTTAGATAACGCAATTGATCAATTGTTGAGCATATAAATTTAAAGATTTCAAATATTAATATATAATGCGCATGATATTAAAAACGTAGGAGGCATAAAAATGACTGAAATAAATTATGATGTTGCAATTATCGGTGCTGGACCAGCCGGTATGACTGCAGCAGTTTATGCATCACGTGCAAATTTAAGCACAGTAATGATTGAACGAGGCATGCCTGGTGGACAAATGGCAAATACAGAGGAAGTAGAGAACTTCCCAGGATTCGAAATGATTACTGGTCCAGATTTATCAACTAAAATGTTCGAACACGCTAAAAAATTCGGTGCTGAATATCAATATGGAGATATTAAATCAATTGAAGATAAAGGTGACTATAAAGAAATTAATTTAGGCAATAAAGAGATAACAGCTCGTGCGGTAATTATTTCAACTGGTGCTGAATATAAAAAAATTGGTGTCCCTGGTGAACAAGAACTAGGTGGACGCGGTGTAAGTTATTGTGCAGTATGTGATGGTGCATTCTTCAAAAATAAAAACTTATTTGTAATAGGTGGCGGGGATTCTGCCGTTGAAGAAGGTGCATTCCTAACTAAATTCGCAGATAAAGTTACAATTGTACACAGAAGAGATGAATTAAGAGCACAAAAAATCTTGCAAGATCGTGCGTTTAAAAATGACAAAATCGATTTTATATGGAGTCATACTTTAAAATCGATTAATGAAAAAGATGGAAAAGTAGGTTCTGTAACACTTGTTTCTACCAAAGATGCCTCTGAACAAACTTTAGATGCAGATGGGGTGTTCATTTACATTGGTATGAAACCATTAACAGCACCATTTGTGAATCTAGGAATTACGAATGATATGGGCTATATTGTAACTGAAGATAATATGAGTACGAAAGTGCCAGGTATATTTGCGGCTGGTGATGTTAGAGATAAAGGTTTACGTCAAATTGTAACAGCTACGGGTGATGGTAGTATAGCAGCACAAAGTGCTATTGATTACATTGAAGAATTAAAAGATAAGCAAGAAGCATAAATAAGATTAGGCTAGAGCATGCAGTCACATCATATAGTGATTAAAGCATGAATTCTAGCCTTTTTTATTTAATTCAATATTAGATTCAGATATCGCAATAATAGTTACGATAAGTAGCTCATATGATATTATGAAAGTAAATTAACGATATTCTAAAACGTATGTATATATTAAAAAGATTAACTAGGCGGTGTCAAAATGACGAACCATAAAGAAAATGAAATGAGTAAAAGTGAACTATTAGTAGTAACAGGTCTATCCGGTGCGGGTAAATCAGTGGTCATACAATGTTTAGAAGATATTGGTTACTTCTGTGTTGATAATCTACCACCTATTTTACTCCCTAAATTTGTAGAATTAATGGAACAAGGTAATCCTTCTTTGCAAAAAGTAGCTATTGCTATAGATTTAAGAGGTAAAGAATTATTTAAATCATTAGTAGAAGAAATTGATGCAATCAAAAGTAGAAACGATGTAATTGTAGATGTCATGTTTTTAGAGGCGGAAACAGAAAAACTAATTTCTAGATACAAAGAATCTAGACGAGCTCACCCTTTAAATGAAAATGGACAAATGTCTTTGATGGATTCAATCTTAGAAGAAAAGCAATTGCTTAGCAATATTCGTACAATCGCTAATTATATTGTAGATACAACTCAATTGACGACGAAAGAACTTAAAGCTAGAGTGAAAGAAAAATTTGAAGATGAGAATTTTAAATCCTTTAGTATCAATGTATCAAGTTTCGGCTTTAAACACGGTATACAAAAAGACGCAGATTTAGTATTTGATGTCCGTTTCCTCCCAAATCCTTATTATGTTGAAGACTTAAGACCGATGACAGGAGAAGATGAACCAGTTTACCATTATGTTATGAAATGGAAAGAAACTGAAATATTTTTCGAAAAATTAATGGATTTACTGAAATTTATGATACCAGGTTATAAAAAAGAGGGTAAATCACAATTAGTAATTGCAATAGGTTGTACAGGAGGTCAACATCGCTCTGTTGCGTTAGCTAAACGCATTGGTGAAGAATTAACAGAAATATTTGATTATAATGTCTATGTTCATCACAGAGATGCACATATCGAAAGTGGCGTGAGAAAATGAAACAATTAAAGATTGTACTCATAGGCGGTGGAACAGGCCTATCAGTATTGGCGAGGGGGCTGAGAGAGTACCCCATTGATATAACGGCCATCGTTACTGTAGCTGATGATGGTGGCAGTACTGGTAAAATACGTAGTGAGATGGATATACCTGCTCCAGGTGATATTAGAAATGTTATCGCAGCACTAAGCGATGCTGAACCGGTCATAGAAGAATTATTTCAATATCGATTTAAAGAAAATCAAATCGAAGGACACTCACTAGGTAATTTATTAATAGCAGCCTTAACAAATATAAAGAATGACTTCGGTCATGCAGTTAAAGAATTAAGTAAGATTTTAAATATTAAAGGTAAAGTGATTCCTTCAACGAATACTAATGTTATGCTAAACGCAGTGTTAGAAGACGGAGAAATTGTACGAGGAGAATCTCAAATACCAAAGAAAAACAAATGTATTGATCGTGTTTTTTTAGAACCTGAAAATGTTGAACCTATGGAAGAAGCAATTGACGCATTAGAAGATGCAGATTTAATCGTGCTTGGACCTGGATCACTATACACAAGTGTTATTTCGAATTTATGTGTTAAAGGTATGTCAGAAGCTATTTTACGTTCTAAAGCACCTAAATTATACATATCTAATGTTATGACTCAACCGGGAGAAACATCAGATTACGATGTTATGGACCATATTCAAGCGATACATAAACATGCTGGAAGTGATTTTATTGATTATGTCATCTGTAGTAATGATAAATACGATGATAAAGTGTTAGAACGTTATAGAGAGCGTAATGCTAAACCGGTTGTTATGGATGAACATAAAATTACAGATCATAATATTAGAATGATTACGTCATCTAATTTAGTCGAAATATTAGATGATCATTTAGTACGTCACAATACTAAAGTTTTAGCAAGATTGATCTATGATTTAGCACTTGAAATGACAAGTACGATTCAATTTAGACCTAAAAAATAACACTTCTAATCATCTGTATAACTATGGTATGATATAGGGCGTATGTTTATTAATGTATTCGCGTAATATAGTGCAACTATATAGGATGTTAGTTACATGTATATATATAATTGATTAGAGGGGGAAATGTGATGAGTTTTGCATCAGATATGAAGAATGAATTAACACGCATTGATGTTGATGAAAGCAATGCCAAAGCAGAGCTTAGCGCATTAATTCGTATGAACGGTGCACTTAGCCTATCTAATCAACAATTCGTAATTAATGTTCAAACAGAGAATGCTACGACCGCTAGAAGAATTTATTCATTAATTAAACGCATATTTAATGTAGAAGTGGAAATTCTAGTTCGTAAAAAAATGAAATTAAAGAAAAATAATATTTATATTTGTCGTACAAAAGTGCGAGCTAAAGAAATTCTAGATGAACTTGGTATATTAAAGAATGGTACTTTTGTTCACGATATTGATGCTAGCATGATTAAAGATGATGAAATGCGTAGAAGTTATTTAAGAGGCGCATTTTTAGCTGGAGGATCTGTAAATAATCCAGAGACATCATCCTACCATTTAGAAATATTTTCTCAATATGAGAATCATTCTGAAGGTTTAACTAAATTAATGAATAGTTATGGATTAAATGCTAAACATTTAGAACGAAAAAAGGGTAGTATTGCTTACTTAAAAGAAGCTGAAAAAATTTCTGATTTTCTAAGTTTAATAGGTGGATACCAAGCATTATTGAAGTTTGAAGATGTGCGAATTGTTAGGGATATGAGAAATTCAGTGAATCGTTTAGTAAATTGTGAAACTGCAAACCTTAATAAGACTGTAAGTGCCGCTATGAAACAAGTAGAAAGTATTCAGTTAATTAATCAGGAAATCGGATTAGATAATTTGCCTGATCGCTTAAGAGAGATTGCCAAACTTCGAGTTGAGCATCAAGAAATCTCTTTAAAAGAACTAGGAGAAATGATATCGACTGGTCCGATATCTAAATCTGGAGTCAACCACCGTTTAAGAAAGTTAAATGAACTTGCAGACAAAATTCGAAGTGGTGAAAAAATAGAATTATAAGTATAAACTCGTCATGGATTGGCGAGTTCTTTTTTTAGAACTAGGGACTTGGATCCCTGAAAAGTCCCTGAAATTTAGTTTTCTTTGGTTTTTAATTAAAAGACAAATAAAAAAGAACGAGCCTGGGACATAAATAATATGATGATACTATTTTGCAAATTCGCAGTAGCTGTCTGAACTCAGAAGCCGCTTAAATCAAGCTTTTCTCAGTTCTAGTAATCCTTGCGGGCGGGGCCCCAACAAAGAGGATTTCACTAAGAAATTCTACAAGCAAAGCAAGTTGAGAGAGGGACGACGAATTTAAAAAGAATTCTGTCACACTTCCATTCTTGAAATTAAAATGTGCATAATTAAAGCTATTAGCCTCCTCGAGAGGAGTCGAACCTCTATCTTAAGAACCGGAATCTTACGTGCTATCCGTTACACTACGAGGAGATATTAAATGATAAAGACAAATTTCTGTACTAATTGTTATTTTAAAAGTACAATCTGAATGTATGTTTATAGTGTACAAAATCTATTAAAATATGGTCAACTTTTCTTAGTGCTAGATGAGTTTAAATTTTGACCATTTTTGACTTTTGATGTAAAATACTAATTAACAGTTAATCACAAGGAGGAAATATAAATGAATTTAATTCCTACAGTAATTGAAACAACAAATCGCGGTGAACGCGCATACGATATTTATTCACGTTTATTGAAAGACCGTATTATTATGTTAGGTTCTGCAATTGATGATAATGTAGCAAATTCAATTGTATCACAATTATTATTCTTACAAGCTCAAGACTCTGAGAAAGACATCTATCTATATATTAATTCTCCAGGTGGTAGTGTCACTGCTGGATTTGCAATTTATGATACAATCCAACATATTAAACCAGATGTACAAACAATTTGTATCGGTATGGCTGCATCAATGGGTTCATTCCTATTAGCAGCTGGCGCAAAAGGTAAACGCTTTGCATTACCAAACGCTGAAGTTATGATTCACCAACCATTAGGTGGTGCACAAGGACAAGCAACTGAAATCGAAATTGCTGCTAACCACATTTTAAAAACACGTGAAAAATTAAACAAAATTTTAGCTGAACGTACAGGTCAAAGTATTGAAAAAATTCAAAAAGATACTGATCGTGATAACTTCTTAACTGCTGACGAAGCTAAAGAATATGGTTTAATAGATAATGTTATGCAACCAGAAGAAAAATAATCAAATTTAACCATGGCATAGAAATGGGGGGTGTTTAAACTAACACTCCCCGTTTTTTTATGACTATTTTAATTGTTTGAAGAATGTTTTAGGAACAGTCGAATAGATATAATAAATAAAATAATGCCAATTAAAATGAAAGATATGGACATTAAAATAATTATTAAATTATGTTCGAAAGCGAAAACACCATTGAGTATAAGAAATAGACTTGCGATGATAAGTAGAATATAAGTTAATTTCTCGTCATTCATTTTTAAAACTCCAATTAAATTATTATGCATCTATTAAATCTTCGAAAGCAATTTTTAGATTAGGATAGTTAAATGTAAAACCGAGCGCATCCAGTTTATTTGGTAATACCTTTTGCGTATCTAAAACAACCGTAGACATTTCACCAAGTGCTAATCGCATTAGGAATGATGGCACCCACGTTTCGTGAGGGCGATGCATGACACGCGCAAGTGTGTACCCAAATAAATTTTGGCGTTCAGCAATTGGTGCAGCCATATTGAATGGACCTTTTGCTTTAGGATTATCGATTGTGAATAGAATTGCGCGTACTAAGTCATTAATGTGAATCCATGAATACCATTGGAATCCAGATCCTAATTTACCACCTACGAAGAATTTATAAGGAAGCTTCATCGTCTGTAAGGCGCCTCCATCATCAGATAAAATCATGCTAAATCTGCCAAGTATTACTCGCGTACCAAATGACTCAAAGCGTTTAGCAAAACGTTCCCACTGATAAACCACATCAGATAGAAAATCAAACGGATGTGTTTGATATTTTTCTGTATAAGTATGATATAAACTAGGTGGATAATAACCCATCGCACTAGCATTAAAGAGCACTTCAGGTTTATGTTCTCGGTCGCTAAATAAATCGACAAGTGCTTGAGTTGACTGAATACGACTAGTCATAATCAATTGTTTATATGATGGTGTCCAGCGTTTATTTAAAGTTGCACCAGCCAAATTAATAACAACATCTATATCTGGAACTAGGGACATCCAACCGTCTTTTGACCAATTAACATAAGAAATCTTTGGATCATCACTTTGCTTATCACTACGAGTTAGTATTGTAATATGTACATCGCGATTCTTTAATTCATTTACTAATTGACTTCCTACCATTCCAGTTCCGCCAGTTATTAAGAATTGCTTCATATTTACACCTCTATTAATTTATAGTATTAAGATAGCCTTTCTATTATCATCATTGAACTTTTGTTGTTCAAAAAATGTACAATGATTAGTCAATAATATGTCATTTACTAAGCTGTAAACAGGATTTAAATTATCTAAAGTTAAGTTATAATTAATTTGTACCTTCGCTATAGTAGATTTCAATATCTTTGAGTAAACTGAGTATACCCCATAGACTACACAAAATAAACGAAGGTCAATTTTGACTCCCTTTAGTAGAAGCCCATGCGAGAATCGTGTGGGCTCTTTGTATATCTATTATAGTACTAATGAATAAAGATTAAGAATAATATGATTAGAGGAATGAAAATGACTAATAAAAATATAAGGTCAAACTGAGATGTATGACTGTCATCATAATCATCATTATTCAACATCATAGATTTTAGATTATGTTTAGGGACATTTTCATCTTCAAATATATCTTCAGAAACAAATTTTTTCATTATGTCTCACACTTTCACATTATAATAAAATTAAATTTGCATAATTGATGTTTGTAATTACTTATGATGTTATCATATATAAGTGATTATGCATCATTATAATTAATGTCTTAAACCTTTTTATTTCATTTCCGCGCGAATTACTGTAAAATTATATGCTACATTTAGGGGACTAGACAATTTTAATATATTAAAGTGAGGTAACTTATGTCTAAGAACAATAGAAATAGAGATGACTTTGGTGAACCGGAAAAGAAAAAAATGAGTGGCATTTCGAAACTTATTAGTACGATTATCGTTTTATTATTATTAAGCGGATTAGCATTTGCGATTTTTGCATTTGTAGATCATTCAAATCGTTCAAGTGAACGCTTAAACAATCAATCAACTGAAGAGCACAAAGATAAAAATGATAAAAAAGACAAAGAAGATAAAGACAAGAAGGATAAGTCAGATAAAGATAAAAAAACAAGTGAAGATAGTTCGAATGTGACTCAAGAAAATGTTACGCAGCAAACAGCGCAAACCCAACAACGTCAGACACAACAAGCAACACCTTCAACTCAGCAAAGAACTAAACAACAACCATCAATGGAAGAGAAACAAAGAACCAAAGAAGCACAGACTAAGGAAGAAAAAACACAAGAGAAAACAACTAAAGAAGAAGCTACAACAGAAGAAACTCGCACTAAAGAACAAGCAACTCAAGAAAGTAACAGTAATAATAGTAGTGATAATAATTCTAGTGAGTCAAATACGGATAAGTCTAATAGTAACCAGACAAGCAATCAAACTAGAACGCAACAATCACCACAGACCCAACAACGATCAACAACTCAGTCGTCTACGCAGCAATCAACCTCAAGACAAACTTCACAACGAAGTGCTACGTCTAGTCAAAGTCAGTCAAGCCAAGAATCATCAAATAGTAATGAATAATATAGTTAGTAGTTATCAAAGTGAGATTTTGAAACAGTCATGTTTCAAGTCTCACTTTTTACTTTTTTAAAACATCCAATTGAGTAAAAAGGTAAAAATAATTGAAAGCAAAATAGAAATGATTAGTGAAGAAAGGCAACCAAATGGACAACCACAACCATAATGATATCTTATTGAATAGTTGTTACGTTCATTATGATCATTACCATTAAAATAATTATCATCTTTATATCTACGATCTTCAGGGTCAATGACTTCTACATTATTATCATTTTCTCGAGCCATTTCTTCATCCTCCTTAAATGAATTTCTTATATTGTAAATTAAAATAGTTTAAACAAGAAAGCGTTTAGCAAAAGAATAGTTTCTAAACTTAAAGGGTAATACTATAAAATAAGGGTTTAATTAAACTTTGCACCACTTTATAAAAAGGAAATACTACTTAAATTAGAGGATTTTACAGATAATTTTAAATATTAGAGTTTTTCTCTTGCATTTTCAACAACACAATAGTACTATTGCAAGTGTAAAGAGGTTAGATTTTGTCCCACGCGGGACACAATAAGTCAAACCAGGTTTATGCTATTGGTTACCTTTTATATATAAAGGAGGAAGGTAGTAGTGAAGGACTTGATTAAAATTCAACAGAAGTTGATACCTGATCTAATTGATAAAATGTATCGACGCTTTTCTATCTTAACTACTATCTCAAATAATCAACCAGTAGGTAGAAGAAGTTTGAGTGAGCACATGGATATTACCGAACGTGTCCTAAGATCTGAAACTGATATGTTGAAAAAGCAAGATTTGATTCAAGTTAAATCGACTGGAATGGAAATCACTGAAGAAGGCAAGTCAGTTTTGAATCAGCTTAATGAATATTTCAATATTTATACTGATGATAATCAATTAGCTGATCAAATTAAGTCAACTTTTGGTATTAAAGAAGTTCACGTAATACCTGGTGATGCAGATGCTCAAGAAAATGTTAAATCTGAAATGGGAAGACAAGCTGGACAATTATTGGAAAGCATCTTATATGAAGACGCTATTGTTTCGGTAACAGGTGGTTCAACAATGGCAAATGTAAGCCGAGCCATGCATCTTCTACCATTCAATGTATTTTTCGTACCAGCTCGTGGTGGCCTTGGTGAGAATGTTATTTATCAAGCTAACACGATTTCAGCGAGCATGGCGCAACAAACAGGTGGTTATTATACAACACTTTATGTACCAGATAATGTAAGTGAATCAACGTATAATACACTTCTGATGGAACCCTCTGTGGTTCATACATTAGATAAAATTAAACAAGCAAATATAACAATTCACGGTATTGGTGATGCGCTGAAGATGGCGTATCGTAGACAATCGTCAGAACAGGTGATTGAAAGCCTTCAACATCATCAAGCCGTCGCAGAAGCTTTCGGTTACTATTTTGACGCTCAAGGAAATGTAGTCTATAAAGTAAAGACAATAGGACTACAACTTGAAGATTTAGAAACCAAAGATTTTATTTTCGCTGTTGCAGGTGGACAATCTAAAGGTGAAGCAATTAAAGCTTACTTAAGTATTGCACCTAAAAATACAGTTTTAATTACTGATGAAGCAGCAGCAAAGGTAATATTAAATTAGTAATAAAAAGTTTAAAGCTTTTTAAATATCATTTTAAAGGAGGCCATTATAATGGCAGTAAAAGTAGCAATTAATGGTTTTGGTAGAATTGGTCGTTTAGCATTTAGAAGAATTCAAGACGTAGAAGGTATTGAAGTAGTTGCAGTAAACGACTTAACAGACGACGAAATGTTAGCTCATTTATTAAAATATGACACTATGCAAGGTCGTTTCACAGGAGAAGTTGAAGTTGTTGATGGTGGTTTCCGCGTAAATGGTAAAGAAGTTAAATCATACGAAGAACCAGATGCAAGCAAATTACCTTGGGGCGATTTAGATATCGACGTAGTATTAGAATGTACTGGTTTCTATACAGATAAAGAAAAAGCAGAAGCACACATCAATGCAGGTGCTAAAAAAGTATTAATCTCTGCACCAGCTAAAGGTGATGTAAAAACAATCGTATTCAACACTAACCACAATGACTTAGATGGTTCAGAAACAGTTGTTTCAGGTGCATCATGTACTACTAACTCATTAGCACCAGTTGCTAAAGTATTAAGTGATGAATTTGGTTTAGTTGAAGGTTTAATGACAACTATTCACGCATACACTGGTGACCAAATGACTCAAGACGGTCCACATAAAAAAGGTGACAAACGTCGTGCACGTGCAGCAGCTCAAAACATCGTACCTAACTCAACAGGTGCTGCAAAAGCAATCGGTAAAGTTATTCCTGAAATCGATGGTAAATTAGACGGTGGTGCTCAACGTGTACCAGTTGCTACAGGTTCATTAACTGAAGTGACAGTTGTATTAGAAAAAGACGTTACTGTTGAAGACGTTAACAAAGCAATGAAAAACGCTTCAAACGAATCATTTGGTTACACTGAAGACGAAATCGTTTCTTCTGACGTAGTTGGCATGACTTACGGTTCATTATTCGATGCTACTCAAACTCGTGTAATGTCTGTTGGTGACCGTCAATTAGTTAAAGTTGCAGCTTGGTATGACAACGAAATGTCTTACACTGCTCAATTAGTTCGTACTTTAGAATATTTAGCAGAATTATCTAAATAATTTAGAAGCATAGTTAAATAAACTTGTGCTCAGTATGGATGTACTATTCACAGTACACTTGTACAAATTATTGAAATAAGTTAGCTTATGAGTAAGCGGGGAGCACTAACGCTTCTCCGCTTATTTTTATATTAGTAATTCCTATTTAGAGGAGGAAATTATAATGGCAAAGAAAATTGTTTCTGATTTAGATTTAAAAGGGAAAGTTGTTTTAGAACGTGCTGATTTCAATGTACCTTTAAAAGACGGTAAGATCACAAATGATAACCGTATTGTTCAGGCTTTACCAACAATTAAATATATCATCGAACAAGGTGGTAAATTAGTACTATTTTCTCACTTAGGAAAAGTTAAACAAGAAAGTGATAAAGAAGGTCTTACATTAAAACCTGTTGCTGATGCTTTATCTGAAAAATTAGGTAAAGAAGTTACTTTCGTACCTGAAACACGTGGTGAAAAATTAGAATCAGCTATCAAAAACTTAAGTGAAGGCGATGTATTATTAGTTGAAAATACACGTTTCGAAGATTTAGATGGTAAAAAAGAATCTAAAAATGATTCTAAATTAGGTAAATATTGGGCATCACTAGGCGATGTATTTGTAAATGATGCTTTCGGTACAGCTCACCGTGAACATGCATCTAACGTTGGTATTTCAACTCATTTAGAAACAGCGGCTGGTTATTTAATGGAAAAAGAAATTAAATTTATCGGTGGTGTTGTTAACGACCCACATAAACCAGTAGTTGCAATTTTAGGTGGCGCAAAAGTATCTGACAAAATTGGTGTTATTAAAAACTTAGTAAATATCGCTGATAAAATTCTTATTGGTGGTGGAATGGCGTATACTTTCTTAAAAGCACAAGGTAAAGAAATTGGTTTATCTTTACTAGAAGAAGACAAAATCGACTTTGCTAAAGAATTACTTGAAAGTAACGGCGATCAAATTGTTTTACCAGTAGATGCGAAAGTTGCGAAAGAATTCTCAAATGACGCTGAAATTACTGAAGTATCAATTGATAACATCCCTTCTGATCAAGAAGCAATGGACGTTGGCCCTAAAACTGTTGAATTATTCTCTAAAGAATTAGAAGGTGCACATACAGTAGTATGGAATGGACCTATGGGTGTATTTGAATTTAGTAACTTTGCTCAAGGTACAATCGGTGTATGTAAAGCCATTGCTAACTTAAAAGACGCTACTACAATTATCGGTGGTGGTGACTCAGCAGCAGCTGCAATTTCTTTAGGTTTTGAAGATGACTTCACACACATTTCTACTGGCGGCGGTGCATCATTAGAATACCTTGAAGGTATTGAATTACCAGGAATTAAAGCAATTAATGATAAATAATCACCTTATAAAAGGTGTACGTTTTTCTAAGCATTTTCAAGGGAAAATGTATAAAGAATAAGACTTTACGTCTTAAAAATTTATTTAATGCTAAAATTACAATTTTAAATATATAGGAGTGTAATCAATGAGAAAACCAATCATAGCTGGTAACTGGAAAATGAACAAAACAGTTAAAGAAACTAAAGACTTCGTTAATAATTTACCAACATTACCTGATGAAAAAGAAGTTGAATCAGTAATTTGTGCACCAACAATTCAATTAGATGCACTAATTTCATTAGTGAATGATGGCAAAGCAAAAGGATTAAAAATTGGTGCTCAAAACACTTATTTTGAAGATAATGGTGCATTCACAGGAGAAACTTCTCCAGTGGCATTAGCTGACTTAGGTGTTAAATACGTAGTTATTGGACACTCAGAACGTCGTGAATTATTCCATGAAACAGATGAAGATGTGAATAAAAAAGCACATGCGGTATTTAATCATGGCATGACACCAATTATTTGTGTTGGTGAAACAGATGAAGAACGCGAAAATGGCAAAGCTAATGAAATCGTTAGCAATCAAGTTGAAAAAGCATTAGAAGGTTTATCAGAAGAGCAACTTAAAGAAGTTGTTATTGCATACGAACCAATTTGGGCAATCGGTACTGGTAAATCAGCTACTTCTGATGATGCTAATGAAATGTGTGCTCACGTGCGTAAAACAGTAGCGAAAGTGGCTAGTCAAGATGTTGCTGATGCAACACGTATTCAATATGGTGGTAGTGTTAAACCTAACAACGTTAAAGAATACATGGCTCAATCTGACATTGATGGTGCATTAGTAGGTGGCGCATCATTAAAAGTTGAAGATTTCGTACAATTGTTAGAAGGTGCAAAATAATTATGGCTAAACAACCGACAGCTTTAATCATTTTAGATGGTTTCGCTAATCGTGAAAGTGAACATGGTAATGCTGTGAAACAAGCGCATAAACCAAATTTTGACCGCTATTACAGTAAATATCCAACTACACAAATTGAAGCAAGTGGTTTAGACGTAGGTCTTCCAGAAGGCCAAATGGGCAACTCAGAAGTTGGTCATATGAACATTGGTGCAGGACGTATTGTTTACCAAAGTTTGACACGTATCAATAAATCAATCGCAGATGGCGATTTCTTTGAAAATGATGTGTTAAATAACGCCGTGCAACATGTTAATGAGCATGATTCTGCATTACATGTCTTTGGATTACTATCTGATGGTGGTGTACACAGTCATTACCAACATCTATTTGCATTGTTAGATCTTGCTAAACAAAAAGGTTTAGATAAAGTTTATGTACATGCATTCTTAGACGGTCGTGACGTAGACCAAAAATCAGCACTAAAATATATTGAAGACACAGAAGCCAAATTTAAATCATTAGGTGTAGGTCAATTCGCATCTATTTCTGGTCGTTATTATGCAATGGACCGTGACAAACGTTGGGACCGTGAACAAAAAGCATATAATGCTATCCGTAACTTTGAAGGGCCTACTTATGCTTCAGCAAAAGAAGGCGTTGAAGCTAACTACGCTAATGATTTAACAGATGAATTCGTAGAACCATTTATCGTTGAAGGTCAAAATAATGGCATCAATGATGGAGATGCAGTTATCTTCTTCAACTTCCGCCCTGATAGAGCAGCTCAGTTGTCAGAAGTATTTACTAACAAAGCCTTTGATGGTTTCAAAGTAGAACAAGTCAACGATTTATTCTACGCAACATTTACTAAATATAATGATAATGTAGATGCTGAAGTTGTATTCGAGAAAGTGGATTTAACAAACACAATTGGTGAAGTTGCTCAAAATAACAACTTAAAACAATTACGTATTGCTGAAACTGAAAAATATCCACATGTAACGTACTTTATGAGTGGTGGACGTAATGAAGAATTTGAAGGTGAGCGTCGTCGTTTAATCGATTCACCAAAAGTAGCGACTTACGATTTAAAACCAGAAATGAGTGCATATGAAGTTAAAGATGCGTTATTAGAAGAGTTAGATAAAGGTGATTTAGATTTAATTATCTTAAACTTTGCTAACCCTGATATGGTTGGACATAGTGGTATGTTAGAACCAACGATTAAAGCAATTGAAGCAGTGGATGAATGCTTAGGTGAAGTTGTTGATAAAATCTTAGACATGAATGGTTATGCAATTATTACAGCTGACCATGGTAACTCTGACCAAGTATTAACAGATGATGATCAACCAATGACTACTCATACGACTAATCCGGTTCCTGTTATTGTAACTAAAGAAGGCGTTACATTACGTGAAACTGGTCGTCTAGGAGATTTAGCACCAACACTATTAGATTTATTAAATGTAGATCAACCATCAGACATGACTGGTGAATCACTTATTAAACACTAAAAATTAGTACAGTTATAAATGGTAAGAACATTGTAATCCCTAATGCGATATTTGAAACTTTAGGGATTCAGTCCTTATCTGATATAAATATTTTATTTAAGGATTAAATCAAGCTATAATAGCTTTAGAATCTAAATTAAAGGAGATTTTTCACATGCCAATTATTACAGATGTTTATGCTCGCGAAGTCTTAGACTCACGTGGTAACCCAACAGTTGAAGTTGAAGTATTAACTGAAAGCGGTGCTTTCGGTCGTGCATTAGTGCCATCAGGTGCTTCTACAGGTGAACACGAAGCAGTTGAATTACGTGATGGAGATAAATCACGTTATAGCGGTAAAGGTGTTACTAAAGCTGTTGAAAATGTTAACGAAATTATTGCACCAGAAATCGTTGAAGGTGAATTTTCAGTATTAGATCAAGTATCTATTGATAAAATGATGATTCAATTAGACGGTACACCTAACAAAGGTAAATTAGGTGCAAACGCTATTTTAGGTGTATCTATCGCAGTTGCACGTGCAGCAGCAGACTTATTAGGTCAACCTTTATACAAATATTTAGGTGGATTCAACGGTAAACAATTACCAGTTCCTATGATGAACATCGTTAATGGTGGTTCTCACTCAGACGCACCAATCGCATTCCAAGAATTCATGATTTTACCAACAGGTGCAGAATCATTCAAAGAAGCATTACGTTGGGGTGCTGAAATCTTCCATAACTTAAAATCAATCTTAAGTGAACGTGGTTTAGAAACAGCAGTAGGTGACGAAGGTGGTTTCGCTCCTAAATTTGAAGGTACTGAAGATGCTGTAGAAACAATCATTAAAGCTATCGAAAAAGCAGGTTACAAACCTGGTGAAGATGTATTCTTAGGATTTGACTGTGCATCATCTGAATTCTACGAAAATGGCGTATATGATTACACTAAATTCGAAGGTGAACATGGTGCGAAACGTAGCGCAGCTGAACAAGTTGACTACTTAGAAGAATTAATTGGTAAATACCCAATCATCACTATCGAAGATGGTATGGATGAAAATGACTGGGACGGTTGGAAACAATTAACTGATCGTATTGGTGATAAAGTTCAATTAGTAGGTGACGATTTATTCGTAACTAACACTGAAATCCTTTCTAGAGGAATTGAACAAGGTATTGGTAACTCAATCTTAATCAAAGTTAACCAAATTGGTACTTTAACAGAAACTTTCGAAGCAATCGAAATGGCTCAAAAAGCTGGATACACTGCAGTAGTTTCTCACCGTTCAGGTGAAACAGAAGATACTACAATCTCTGATATCGCAGTAGCTACTAATGCTGGTCAAATTAAAACTGGTTCATTATCAAGAACTGACCGTATTGCTAAATACAATCAATTATTACGTATTGAAGATGAATTATTTGAAACTGCTAAATTTGATGGTATCAAATCATTCTACAATTTAGACAAATAAGTCTAATAATTTAACCTATTTAAAACAATAATAGAGTTCACGCTTATGTATTACCTGTCACAGAGTTGAGACTGTGGCAGGTTTTTTAATTACTAAACAATGTAAGTGATTAACTAATTGTAAGATCATAATGACAAAATCATTAATGTAGCTTTTAGCACATATATCTAACCTACTAATGATTCTTAACGAACATGGAACAGATTTAATTTAGGTATACAAACTGATATAATAGCTATGTATATAAAAGAAGGAGAAATAAAGATGGAGAATCAACTTAATCAACCTAGTCAAAGAGAACGCAATGCAGGTAAATTAATAGGCTACAGTTCTTTAATTTTATGTATTTTATTGATCATCCATAACTTTATCGCATTAGATACGTTAACAGCTAAGACACTATTATCACAGGCAGGACAGAAAGCAAGTGATAGTGCAGTAGCTAATATATTAAATAGCTTTAGATATACTGGCATTATGTATATTTTGGCATATTTAGCAGGTGTCATTGCATTATGGAATCGACATAAATATCTGTGGTGGTTTATGTTTGCAGTCTATGTTTCAAATGTATTATTTACATTAGTAAACGTAACTATGGTTATTAATGCGATAATAACAGCTAAATCAGTGTTGTTTATTATTCCTATTATAATCGTAATTGTGGGCTCTACAGTATTAGCATTATACATGCTAGTTATTTCAATCATCCGTAAGAGTACCTTTAATCGATAGTCATTGATTATAAAGACTAGTATATGATATAATTCGGAACGTATATAATGAATGGAGGACAATTTTCATGCATACACTTTTCATAGTACTATTAATTATTGATTGTATTGCATTAATCACTGTTGTATTACTCCAAGAAGGTAAAAGTAATGGACTTTCAGGTGCTATTAGTGGTGGCGCAGAACAGTTATTTGGTAAACAAAAACAACGTGGCGTCGATTTATTCTTGCATAGATTAACAATTATTTTAGCAGTCATTTTCTTTTTAATAATGATTGGTATCAGTTACTTTGGTTTATAAGGTCCGACGATGTTAATGTCGGGCTTTTTTATTTATAATGAATAGTGACGGACGACGTCATTGATATTTAGTCAGGAGACCTAAGGTCCGATTTTAAATAATGCATATTTCCGAGATAGTAAGGGAATATTTAGTTAAATATAATATTAATTCGAAGCATTGTATTTGAATTAAAAAATATAACGCAAGAATAATTTTGAGATAATGATGGAAGAGGGATTTTAAATGCAAATTAAATTACCACAACCGTTTTTCTTTGAGGAAGGAAAACGAGCAGTCTTACTTCTACATGGATTTACAGGTAATTCATCAGACGTAAGACAATTAGGAAGATTCCTACAGAAGAAAGGTTACACTTCTTATGCGCCTCAATATGAAGGGCATGCTGCACCACCTGAAGAAATTCTAAAATCAAGCCCACATGTGTGGTTTAAAGATGTGATTGATGGTTATGATTATTTAGTGGACCAAGGCTATGAAGAAATTGCCGTAGCAGGCTTATCTCTTGGTGGTGTATTCGCATTGAAATTGAGCTTAAATCGTCCTGTAAAGGGTATTATAACTATGTGTGCACCCGCTGAAGGTAAAACGCAAGGTGCGATATACGAAGGCTTTTTAGAATATGCACGAAACTTCAAAAAATATGAAGGCAAAGATCAAGCAACGATTGATAAAGAAATGGAAGACTTCCATCCTACTGAAACGTTAAAAGAGTTAAGCGAAACATTAAATAACGTTAGAAACGAAATCGATGAAGTGTTAGATCCAATTTTAGTAGTACAAGCTGAAAATGATGAAATGATTAATCCTCAATCAGCAAATTATATATACGAGAATGTCGACTCAGATGAAAAAGACATCAAATGGTATGCAAATTCAGGACATGTCATTACAATCGATAAAGAAAAAGAACAAGTATTCGAAGATGTATACAGTTTCTTAGAAACTTTAGATTGGTCTGAATAATAAATTTAAAAATATTAAACGAAAGAAGAAAGGAGGGGCATGATGAATTTAAAGCAATCCATTGAAGAAATCATAAAGCAACCTGATTACGAACCGATGTCGGTATCTGATTTTCAAGATGCTTTAGGTCTTAATAGTGCCGACTCGTTTAGAGATTTAATAAAGGTGCTAGTAGAACTTGAACAAGCAGGTTTAGTTGAACGAACTAAAACAGATAGATACCAACGCAAACAATCGCATAAAAGTTCAAATTCTAAGTTAATTAAAGGGACGTTAAGTCAAAATAAGAAGGGCTTTGCATTCCTACGTCCTGAACTAGAAGATATGGATGATATCTTTATTCCACCAACGAAGATTAATCGTGCATTAGATGGTGATATAGTTATTGTAGAAATACAGAAGTCTAAAGGTGAGCATAAAGGTAAAATTGAAGGCGAAGTTAAATCAATCGAGAAACATTCTGTCACTCAAGTAGTCGGTACCTATAGTGAAGCGAAACATTTTGGCTTTGTTATCCCAGATGATAAACGTATTATGCAAGACATTTTCATACCGAAAGGTCAAAGTCTTGGTGCGGTAGATGGTCATAAAGTACTCGTTCAAATTACGAAGTATGCAGATGGTACAGATAATCCTGAAGGACATATATCTGCGATTCTAGGCCATAAAAATGACCCAGGAGTAGATATCTTATCAATCATTTATCAGCACGGTATCGAAATCGAATTCCCTGATAATGTATTGAAAGAAGCCGAAGCGGTTCCTGAAGAGATTAAGCCTGATGAAATTAAAGGTCGTACAGACTTACGTGACGAGTTAACGATTACCATTGATGGTGCAGACGCAAAAGACTTAGACGATGCTATTAGTGTAAAAAAATTAAAAAATGGTCACACTGAATTAACTGTAAGTATTGCGGATGTTAGCTACTATGTTAAAGAAGACTCAGAACTTGATAAAGAAGCTTACGATAGAGCGACAAGTGTTTATTTAGTAGACCGTGTTATTCCAATGATTCCACACCGTTTGAGTAATGGTATTTGTTCATTGAACCCAGAAGTCGATCGCTTAACACTAAGTTGTCGCATGGAAATCAATGAACGAGGCGAAGTGGTTAATCATGACATTTTTGATAGTGTAATCCATTCTAATTACAGAATGACATATGATGCAGTTAATCAAATTATAACTGAAAAGGCCCCTGACGTACGTAAGCAGTATCAAGAAATTACACCAATGCTTGATTTAGCACAAGATTTATCAAATCGTTTAATCCAAATGCGTAAACGTCGTGGTGAAATTGACTTTGACATAAGTGAAGCTAAAGTGTTAGTGAATAACGAAGGCTTACCAACTGATGTGGTTTTACGTGAGCGAGGCGAAGGTGAACGTTTAATTGAATCATTTATGTTAGCTGCTAACGAAACGGTGGCAGAACATTTCAATAAACTTGAAGTTCCTTTCATTTACCGTGTTCACGAACAACCTAAATCAGATCGTTTAAGACAGTTCTTCGACTTTATTACAAACTTTGGAATTATGATTAAAGGTACGGGTGAGGATATTCATCCTTCAACATTACAATCTATCCAAGAAGAAGTTGAAGGTCGCTCTGAACAAATGGTTATCTCAACAATGATGTTACGTTCAATGCAACAAGCACATTATGATGATACAAACTTAGGTCACTTCGGTTTATCAGCGGAATACTATACACATTTTACATCACCTATTAGACGTTATCCGGACTTAACAGTTCATCGTTTAATTCGAAAATATCTTATCGATAATTCAATGAATAACAAAGAATTACACAAATGGGAAGATAAATTACCTGAATTAGCTGAGCACACATCTCAACGTGAACGTCGTGCAATTGAAGCAGAACGAGATACTGATGAATTGAAAAAAGCTGAGTATATGATTCAACATATCGGTGATGAATTTGAAGGTATTGTAAGCTCTGTTGCAAATTTTGGTATGTTTATCGAACTACCTAACACAATTGAAGGTATGGTTCATATTTCAAATATGACAGATGATTATTATCAATTTGATGAACGCCAAATGGCACTTATTGGTGAGCGCCAAGCAAAAGTATTCCGTATAGGCGATCAAGTTACAGTGAAAGTCACACATGTCGATGTAGATGAACGAATGATTGATTTCCAAATTGTTGGTATGCCATTGCCAAAAAATGATCGAAGTCAACGACCATCGAGAGGTAAAACGATTCAAGCTAAAACACGTGGCAAGTCTTTAGATAAATCAAAAGATGATGATCATAAAGGCAAGAAGAAAAAACGTAAGCAACGAAAAGGTAAAAACCAACGTAGTCGTGATAAACAAGGTAAAACGAATCACAAACCATTCTATAAAGATAAAAGTGTGAAGAAAAAATCACGTCGTAAGAAAAAATAATCAGCAAAGAGGTGACACAGATTAATGGCTAAGAAGAAAACGAAATCACCCGGTACACTAGCTGAAAACCGTAAAGCCAGACATGATTATAATATTGAAGATACAATTGAAGCGGGTATTGCTTTAAAGGGAACAGAGATTAAATCTATTCGTCGTGGTAGTGCCAATTTGAAAGATAGCTATGCGCAAGTTAAACGTGGCGAGATGTTCATTAATAATATGCACATTGCACCTTATGAGGAAGGTAACCGTTTCAATCATGACCCTTTACGTTCTAGAAAGTTATTACTTCATAAGAAGGAAATTATTAAACTTGGCGAACGTACGAGAGAAATTGGCTATTCACTTATTCCATTAAAACTTTATTTAAAACATGGTCAATGTAAAGTCTTATTAGGCGTAGCACGTGGTAAGAAAATACATGATAAACGTCAAGCTTTAAAAGATAAAGCAATGAAACGTGATGTTGATCGTGCAATCAAAGACCGTTATTAAGCGTGTTTGTTGCTTAATCTGGTGCTATTTGGTATGATAACTGATGTTGTGAATAAAAAAATACGTTAGATAGAGAGTGAAGTAGGATTCTTTCGATTGTGTTATTTCACTTTAGTATGAATGACTAGAACTAAGAATTGCTTTATATTGCTTTCTTAGTTCAGTCAGTCACTACGTATTGTAATGATTTATAAATTTTATTACGGGGGCGTTTTTGGATTCGACAGGGGTCCCTCGAGCACATTAAGCGTGTCGGAGGGTTGTCTCCGACATCAACACATTTCAGTAAATATAACTGACAAATCAAACAATAATTTCGCAGTAGCTGCGTAATAGCACTCTGCATCGCCTAACAGCATCTCCTACGTGCTGTTAACGCGATTCAACCCTAGTAGGATATGCTAAACACTGCCGTTTGAAGTCTGTTTAGAAGAAATCCAATCAAACTAGCATAATACTGGTTGTCTGTTGCTTACTATTATGCGAAATTCATCAATAGACTACACACGTAGAAAGGTGTGTATCAGGACCTCTGGACGCGGGTTCGAATCCCGCCGTCTCCACTATATAGCCTATAACCCTTGTGGTTATAGGTTTTTTGTTTTGTATTTAAACGTTTCTAGGTTAATACATATAAATGTTGTATTTATTATATAAAAATATTAAATTATAATTAAGTAAAGGACCATGCGTGAACTTTAAAAAACAAATTCTGTACA
>NODE_8_length_20076_cov_10.711736
CGATTCTAAAAAGTAAAAATAAAAAAAGGGAAAAATTTACTTAAAATGGTTGATGTACAAAACTATTTAAAGTACAATACTTAGGTATGTGTTAGACAAAGTACAAAAAGTTACAGAAAAACCTTGATTTATCACCGTTTTTCCTGTAACATATCTAATGTTGGACTTGATGAAAGCGATGAAGCGAAAGGTTACTGACACACCCGGCCGCTTTGCCATGGCGTTGTGTGAGATAGTTTTCGTGGAGAAGTCTATCACTTTTAAAGTAGACGAATAAGGAGGGAAAATTATGGCAAAACAAAAAATCAGAATCAGATTAAAAGCTTACGATCACCGTGTGATTGATCAATCAGCAGAGAAAATTGTTGAAACTGCAAAACGTTCTGGTGCAGAAGTTTCTGGACCAATTCCGTTACCAACTGAAAAATCAGTTTATACAATTATCCGTGCGGTGCATAAGGACAAAGATTCACGTGAACAATTCGAACAACGTACTCATAAACGTTTAATCGATATTGTTAACCCAACACCAAAAACAGTTGATGCCCTAATGGGATTAAACTTACCATCTGGTGTAGACATCGAAATTAAATTATAATAGAAAATTTTAGGAGGTGGACTTTCGATGACCAAAGGAATCTTAGGAAGAAAAATTGGGATGACTCAAGTATTCGGAGAAAACGGTGAATTAATCCCAGTTACAGTAGTAGAAGCAAGTCAAAACGTAGTATTACAAAAGAAAACTGAAGAAGTAGATGGTTATAACGCTATCCAAGTAGGTTTTGAAGACAAAAAAGCATACAAAAAAGATGCCAAATCTAATAAATATGCTAATAAACCAGCTGAAGGTCACGCTAAGAAAGCGGGCGCAGCACCTAAGCGCTTCATTCGTGAATTCAGAAACGTTAATGTTGATGAATACGAAGTAGGTCAAGAAGTCACAGTTGATACTTTTGAAGCTGGAGACATTATTGATGTAACAGGAACTTCAAAAGGTAAAGGTTTCCAAGGTGCTATTAAACGTCATGGCCAAGCTCGTGGACCAATGGCTCACGGCTCTCATTTCCATAGAGCGCCAGGTTCAGTAGGTATGGCTTCAGATGCTTCAAGAGTATTCAAAGGCCAAAAAATGCCTGGACGTATGGGTGGAAATACAGTTACTGTTCAAAACTTAGAAGTAGTTCAAGTTGATACAGAAAACAATGTAATTTTAGTAAAAGGTAACGTACCTGGACCTAAAAAAGGTTTCGTAGAAATCCAAACTTCAATTAAAAAAGGTAATAAATAATAAGTAGCGAAAGGAGGAAAAGCATAATGGCAAATTATGATGTATTAAAAGTAGACGGATCTAAATCAGGTTCTGTTGAATTAAGCGATTCAGTATTCGCTATTGAACCAAACAACAGTGTTCTTTTCGAAGCAATTAACTTACAACGTGCTTCATTACGTCAAGGAACTCACGCAGTTAAAAATCGTTCAGCTGTACGTGGTGGCGGACGTAAACCATGGAGACAAAAAGGTACAGGACGTGCGCGTCAAGGTACAATTCGTGCTCCACAATGGCGTGGTGGTGGTATCGTATTCGGACCAACACCAAGAAGCTATGCATACAAAATGCCTAAGAAAATGCGTCGTTTAGCATTACGTTCTGCATTATCTTTCAAAGTTAAAGAAAACAACTTCACTATCGTTGATAATTTTGGTTTTGAAGCTCCAAAAACAAAAGAATTCAAAAATGTATTAACTACACTCGAACAACCTAAAAAAGTGTTAGTAGTTACTGATAGCGAAGACGTAAACGTTGAATTATCTGCACGTAACATTCCTGGCGTACAAGTTAGTACAGCTCAAGGATTAAACGTTTTAGATATTACTAGCGCTGACAGTGTTATTATTACTGAATCAGCTGCGAAAAAAGTTGAGGAGGTGCTCGGATAATGGAAGCAAGAGATGTTCTTAAGCGCCCCGTAATCACTGAAAAATCTTCTGAAGCAATGGCTGAAGATAAATATACTTTTGACGTAGATACTCGTGCTAATAAAACACAAGTTAAAATTGCAGTTGAAGAAATTTTCGACGTTAAAGTTGCAAATGTAAACATCATCAACTACAAACCTAAGAAAAAACGTATGGGCCGTTACCAAGGCTATACAAACAAAAGAAGAAAAGCAATTGTTACTTTAAAAGAAGGTTCAATTGACTTATTCAACTAAACAATAAAATAAAAGTTACCATTAAGGAGGTAAGCGACAATGGCTCTTAAAAAATATAAGCCAATAACAAATGGTCGTCGTAATATGACTAGTTTAGATTTCGCAGAAATCACGAAATCTACTCCTGAAAAGTCATTATTACAACCGCTACCGAAAAAAGCGGGTCGTAACAACCAAGGTAAATTGACAGTTCGTCATCATGGTGGAGGACATAAACGTCAATACCGCGTTATCGATTTCAAACGTAATAAAGATGGAATCACTGCAAAAGTTGATTCAATCCAATATGATCCAAACCGTTCAGCTAACATTGCTTTATTAGTATATGCTGATGGTGAAAAACGATATATTATTGCTCCAAAAGGATTACAAGTAGGCCAAGTAGTTGAGAGTGGTGCAGATGCTGACATTAAAGTTGGTAACGCATTACCATTACAAAACATTCCAGTTGGTACTGTAATTCATAATATCGAATTAAAACCTGGTAAAGGTGGACAATTAGCTCGTTCAGCGGGTGCAAGTTCACAAGTACTTGGTAAAGAAGGTAAATACGTACTAATCAGATTACGTTCTGGTGAAGTTCGTATGATCTTATCAACTTGCCGTGCTACAATTGGTCAAGTTGGTAACTTACAACATGAATTAGTTAATGTTGGTAAAGCAGGACGTTCTAGATGGAAAGGCATCCGTCCTACAGTTCGTGGTTCAGTAATGAACCCTAACGATCACCCACACGGTGGTGGTGAAGGTCGTGCACCTATCGGTAGACCATCTCCAATGTCACCATGGGGTAAACCAACGCTTGGTAAGAAAACTCGTCGTGGTAAAAAATCATCAGACAAACTTATCGTTCGTGGACGTAAGAAAAAATAATAACAACTTATTTGGGTGTGCGGCTTAATTGCTGCACGCACACAATAAGAAGGGAGGCGCCCAAATGGCTCGTAGTATTAAAAAAGGACCTTTCGTCGATGATCATTTAATGAAAAAAGTAGAAGCTCAAGACGGAAGTGAAAAGAAACAAGTAATCAAAACATGGTCTCGTCGTTCTACAATTTTCCCAAATTTCATCGGTCATACTTTTGCAGTATACGATGGTCGTAAACATGTACCTGTTTATGTAACTGAAGATATGGTAGGTCACAAATTAGGTGAATTTGCTCCAACTCGTACATTTAAAGGACATGCTGCAGACGATAAAAAAACTAGAAGATAATAAATAGAAGTAGAGGAGGAAATCCTAATGGAAGCAAAAGCGGTTGCTAGAACAATCAGAATCGCACCTCGTAAAGTAAGATTAGTTCTTGACTTAATTAGAGGTAAAAATGCTGGAGAAGCTATTGCTATTTTAAAATTAACTAACAAAGCTTCATCACCAGTAATTGAAAAAGTATTAATGTCCGCTTTAGCAAATGCTGAACATAACTATGACATGAACACTGATGAATTAGTTGTTAAAGAAGCATATGCAAATGAAGGACCAACTTTAAAACGTTTCCGTCCACGTGCACAAGGTCGTGCAAGTGCTATCAATAAACGTACAAGCCACATTACAATCGTCGTAAGTGACGGTAAAGAAGAAGCTAAAGAAGCTTAATAACTATTTAAGGAGGGAACACTGTGGGTCAAAAAATTAATCCTATCGGACTTCGTGTCGGAATCATCCGTGACTGGGAAGCTAAATGGTATGCTGAAAAAGATTTCGCTTCACTTTTACACGAAGATTTAAGAATCCGTAAATTCATTGATAACGAATTAAAAGAAGCATCAGTTTCTCACGTTGAAATCGAACGTGCTGCTAACCGTATTAACATTGCTATTCACACTGGTAAACCAGGTATGGTAATTGGTAAAGGCGGATCAGAAATTGAAAAACTTCGTAATAAATTAAACAACTTAACTGATAAAAAAGTACACATCAACGTTATCGAAATCAAAAAAATTGATATCGATGCTCGTTTAGTTGCTGAGAATATTGCACGTCAATTAGAAAACCGTGCTTCATTCCGTCGTGTACAAAAACAAGCTATTTCAAGAGCTATGAAACTTGGTGCTAAAGGTATCAAAACTCAAGTATCAGGTCGTTTAGGCGGAGCTGACATTGCTCGTGCTGAACAATATTCAGAAGGAACTGTTCCACTTCATACTTTACGTGCTGACATCGATTATGCACATGCTGAAGCAGACACTACTTACGGTAAATTAGGTGTTAAAGTATGGATTTATCGTGGTGAAGTTCTTCCTACTAAGAATACTAGTGAAGGAGGAAAATAATAATGTTACTACCAAAACGTGTTAAATATCGTCGTCAACATCGTCCTAAAACAACTGGTCGTTCAAAAGGCGGTAATTATGTAACATTTGGTGAGTATGGATTACAAGCTACTACAACATCTTGGATCACATCTCGTCAAATCGAATCTGCTCGTATTGCTATGACACGTTACATGAAACGTGGCGGGAAAGTTTGGATTAAAATCTTCCCTCATACACCATATACTAAAAAACCTTTAGAAGTACGTATGGGTGCTGGTAAAGGTGCCGTTGAAGGCTGGATCGCTGTTGTAAAACCAGGTAGAATTTTATTCGAGGTTGCAGGCGTATCAGAAGAAGTTGCTCGTGAAGCATTACGTTTAGCAAGTCACAAACTTCCAGTGAAAACTAAGTTTGTAAAACGTGAAGAATTGGGTGGTGAAACAAATGAAAGCTAAGGAAATTAGAGACTTAACCACTTCAGAAATCGAAGAACAAATCAAATCTTCAAAAGAAGAGCTTTTTAACCTACGCTTTCAGTTAGCTACAGGTCAATTAGAGGAAACTGCACGTATTCGTACAGTTAGAAAAACAATTGCACGTCTAAAAACTGTTGCTCGTGAAAGAGAAATCGAAGAAAGCAAAGCTAATCAATAATATATTCGAAAGAGGAGGTTACAAAAGTGAGTGAAAGAAACGATCGTAAAGTTTATGTAGGTAAAGTTGTTTCAGACAAAATGGACAAAACTATCACTGTATTAGTTGAAACTTACAAAACACACAAATTATACGGTAAACGTGTAAAATACTCTAAAAAATACAAAACTCATGATGAAAACAATTCAGCTAAATTAGGAGACATTGTTAAAATTCAAGAAACTCGTCCTTTATCAGCATCAAAACGTTTTCGTTTAGTAGAAATTGTTGAAGAGTCAGTAATTATTTAATACAAGATTAGAGATAAGGGAGGTTTAACTAATGATCCAACAAGAAACTCGTTTAAAAGTAGCAGACAACTCTGGTGCTCGTGAAGTTCTTACAATTAAAGTATTAGGTGGATCTGGTCGCAAAACAGCGAACATCGGCGATGTTATCGTATGTACTGTTAAAAATGCAACACCAGGTGGCGTTGTTAAAAAAGGTGACGTAGTCAAAGCTGTTGTCGTTAGAACTAAATCAGGCGTTCGTCGTAATGATGGTTCTTATATCAAGTTTGATGAAAATGCATGTGTCATTATTCGTGATGACAAAGGCCCACGTGGTACTCGTATCTTTGGTCCTGTTGCTCGTGAATTACGTGAAGGTAACTTCATGAAAATCGTTTCATTAGCACCAGAAGTACTTTAATTTATAAAAACCAAATCATTTAAGGAGGTGCCCACATGCATATCAAAAAAGGTGACAACGTAAAAGTTATCGCAGGTAAAGACAAAGGTAAAGAAGGTAAAGTAATCGCTACTGAACCTAAAAAAGACCGTGTCGTTGTGGAAAGTGTTAATGTTATTAAAAAACACCAAAAACCAACTCAATTAAATCCTGAAGGTGGAATCTTAGAAACAGAGGCAGCAATCCATGTTTCTAACGTACAATTATTAGATCCTAAAACAAACGAACCTACTCGTGTTGGTTACAAATTTGTTGATGGTAAAAAAGTTCGTATCGCTAAAAAATCTGGCGAAGAAATCAAAACTAATAATTAATAACTAGTTGAAAGGAGGATCCACTTTGAACCGTTTAAAAGAAAGATACAATACTGAAGTTACTGAAAACTTAGTAAAAAAATTCAACTATAGTTCTGTAATGGAAGTACCAAAAATCGAAAAGATCGTTGTAAATATGGGTGTAGGTGATGCAGTTCAAAACTCTAAAGTGTTAGATAACGCTGTAGAAGAATTAGAATTAATCACTGGTCAAAAACCATTAGTAACAAAAGCAAAAAAATCAGTTGCAACATTCCGTTTACGTGAAGGTATGCCAATCGGTGCGAAAGTTACACTTCGCGGAGAAAGAATGTATGAATTCTTAGATAAATTAATCGCAGTTTCATTACCTCGTGTACGTGACTTCCAAGGTGTTTCTAAAACAGCATTCGATGGTCGTGGTAACTACACTTTAGGAATTAAAGAACAATTAATTTTCCCAGAAATCGACTATGATAAAGTAAGTAAAGTAAGAGGAATGGATATTGTTATCGTAACAACTGCTAACACTGACGAGGAAGCTCGTGAATTGTTAACAAACTTCGGTATGCCATTTCGTAAATAATCTCTAAAAGGAGGCTAATTAAGTGGCTAAAACTTCTATGGTTGCTAAGCAACAGAAAAAACAAAAATATGCAGTACGTGAATATACTCGTTGTGAACGTTGTGGTCGTCCACATTCTGTATATCGTAAATTTAAATTATGCCGTATTTGTTTCCGTGAATTAGCTTACAAAGGGCAAATCCCTGGCGTACGTAAAGCTAGCTGGTAATATATAAGAGTCTGAAAGGAGGCAACAATCAATGACAATGACAGATCCAATCGCAGATATGCTTACTCGTGTAAGAAACGCAAACATGGTGCGTCACGAGAAATTAGAATTACCTGCGTCTAACATTAAAAAACAAATTGCTGAAATCTTAAAAAGTGAAGGTTTCATTAAAAACGTAGAATACGTTGAAGATGATAAACAAGGTGTTATTCGTTTATTCTTAAAATATGGTCAAAACAATGAACGTGTTATCACAGGATTAAAACGTATCTCTAAACCAGGTTTACGTGTATATGCTAAAGCAAACGAAGTACCTAAAGTATTAAATGGTTTAGGTATTGCATTAGTTTCAACTTCTGAAGGTGTTATCACTGATAAAGAAGCTAGAAAACGTAACGTTGGCGGAGAAATTATCGCATACGTTTGGTAATAATAAATAAGGAGGTGCCATAACATGAGTCGTGTTGGTAAGAAAATTATTGACATCCCTAGCGACGTTACAGTAACTTTTGATGGTCATACTGCTACTGTAAAAGGTCCTAAAGGTGAATTAACTAGAACATTTAACGAAAGAATGACTTTCAAACAAGAAGAAAACACTATCGAAGTTGTAAGACCTACTGAGTCTAAAGAAGATAGAACAGTTCATGGTACAACTCGTGCTTTATTAAATAATATGGTACAAGGTGTTTCTCAAGGTTTCGAAAAAACACTTGAGCTTGTTGGTGTAGGTTACCGTGCTCAAATGCAAGGTAGTGACTTAGTATTAAACGTTGGTTACTCTCACCCTGTTGAAATTAAAGCTGAAGATGGCATTACTTTCGCAGTAGAGAAAAACACAACTGTTAGAGTATCTGGTGTATCTAAAGAACAAGTTGGAGCAATTGCTTCTAACATCCGTTCAGTAAGACCTCCAGAACCTTACAAAGGAAAAGGTATCCGTTACCAAGGTGAATATGTTCGCCGTAAAGAAGGTAAAACAGGTAAATAATAGATAACTCTCTTAAGAAAGGAGTAATACAATGATCAGTAAAATTGATAAAAACAAAGTGCGTTTGAAAAGACATGCTCGTGTGCGTACTAAATTATCAGGTACAGCTGAAAAACCACGTTTAAATGTATATCGTTCAAACAAACACATTTATGCACAAATTATCGATGATGTTAAAGGCGAAACTTTAGTTCAAGCTTCATCAAAAGATAAAGATATCGCAAGTGATTCAACTTCTAAAGTAGATTTAGCTACTAAAGTAGGCGAAGCAATTGCTAAAAAAGCATCAGACAAAGGTATTAAAGAAATCGTATTTGATCGTGGCGGTTACTTATACCATGGTCGTGTAAAAGCTTTAGCAGAAGCTGCTAGAGAAAGCGGATTAGAATTTTAATTTAAAGGAGGGACAAATACATGGCTCGTAGAGAAGAAGAAACGAAAGAATTTGAAGAACGCGTTGTAACAATCAACCGTGTTGCTAAAGTTGTTAAAGGTGGTCGTCGTTTCCGTTTCACTGCATTAGTAGTAGTTGGAGACAAAAATGGTCGTGTAGGTTTCGGTACTGGTAAAGCTCAAGAGGTACCTGAAGCTATCAAAAAAGCTGTTGAAGCAGCTAAAAAAGATTTAGTAGTTGTTCCACGTGTTGAAGGAACTACTCCTCACACTATCACTGGCCGTTATGGTTCAGGCAGCGTATTCATGAAACCAGCTGTACCTGGTACAGGAGTTATCGCTGGTGGTCCAGTTCGTGCCGTATTAGAATTAGCAGGTATCACTGATATCTTAAGTAAATCATTAGGATCTAACACACCAATTAATATGGTTCGTGCTACAATCAATGGTTTACAAAACCTTAAAAATGCTGAAGATGTTGCTAAATTACGCGGCAAATCAGTAGAAGAATTATATAATTAAGGAGGGAAAATAGATAATGGCTAAATTACAAATTACCCTCACTCGTAGTGTTATTGGTCGTCCTGAAACACAACGTAAAACTGTTGAAGCTTTAGGTCTTAAAAAGACTAATAGTTCAGTAGTAGTTGAAGATAACCCTGCTATCCGTGGGCAAATCAACAAAGTTAGACACTTATTGACAGTAGAAGAAAAATAATTAAGGAGGTGCCTATATAATGAAATTACATGAGTTAAAAGCAGCTGAAGGTTCACGTCGTGTACGTAACCGCGTTGGCCGTGGTGCTGGTTCTGGTAACGGTAAAACTAGTGGTCGCGGACAAAAAGGTCAAAAAGCACGTTCAGGTGGTGGCGTAAGACCTGGATTTGAAGGTGGACAATTACCTTTATTCCGTCGTTTACCAAAACGTGGTTTCACTAACATTAATCGTAAAGAATATGCTATTGTTAACTTAGACCAACTTAATAAATTTGAAGATGGTACTGAAGTAACTCCAGCTTTATTAGTTGAAACTGGTGTAGTTAAGAATGAAAAATCTGGTATCAAAGTACTAGGTAATGGCTCACTTGATAAAAAATTGACAGTGAAAGCTCATAAATTCTCAGCTTCAGCAGTAGAAGCAATTGATGCAAAAGGTGGAGCACACGAGGTGATCTAATGTTTCAAACGCTTGTGAGCTTCTTTAAAACTAAAGAAGTTCGAAACAAGATTTTCTTTACCTTAGCAATGTTAGTTATATTCAAAATAGGAACTTACATTCCGGCTCCAGGAGTTAACCCTGAGCCTTTTGAACGACAAGGTTCTGATCAAGGAGTCGCCGCTCTTCTTAATACGTTTGGTGGCGGAGCCTTAAAGAACTTTTCAATATTTGCTATGGGCATCATGCCCTACATCACCGCATCTATCGTAATGCAATTACTACAAATGGATATTGTTCCGAAATTCTCTGAATGGGCGAAACAAGGTGAAGTAGGTAAAAGAAAGCTTAGCAATGTAACACGTTATTTCGCTATCATTTTGGCTTTTATACAGTCAATTGGTATGGCATTCCAATTTAATAACTATTTAGGTGGTAAATTAATTATTCACCAATCTATTATGAGTTATTTATTGATTGCCGTTGTTTTAACAGCAGGAACTGCATTTCTAATTTGGCTTGGTGATCAAATCACTCAATTCGGAGTTGGTAATGGTATTTCTATCATTATCTTTGCAGGTATTTTATCAACTTTGCCTTCATCAATTATTCAATTCGTGCAACAAGCATTCGTTGGTAATGATGATACTACTTTGGCATGGTTAAAAGTTATTGGTTTAATTGTAGGATTAGTTTTACTTACAATTGGTGCTATTTATGTACTAGAAGCGAAACGTAAAATTCCTATCCAATATGCTAAAAAACAGTCTGCACAAAGATTAGGATCACAAGCAACTTATCTACCTTTAAAAGTTAACTCTGCAGGGGTAATTCCAGTAATCTTTGCGATGGCATTTTTCCTATTGCCAAGAACATTAACATTGTTCTTCCCTAAAGCTGATTGGGCGCAAACTATATCTGAATATGCTAACCCTTCAAACACTTACGGCATGATTGTTTATGTAGTATTAATTATTGCATTTACGTATTTCTATGCCTTTGTTCAAGTTAATCCTGAAAAAATGGCTGATAACTTGAAGAAACAAGGTAGTTACGTTCCAGGTATAAGACCTGGTGAACAAACTAAAAAATATATTACTAAAGTACTTTATCGCTTAACTTTTGTCGGCTCTATTTTCTTAGCAGTCATTGCGATATTACCAATATTAGCGACTAAGTTCATGAGTTTACCTCAATCAATACAAATTGGTGGTACAAGTTTATTAATCGTAATTGGTGTTGCAATTGAAACTATGAAATCACTTGAAGCTCAAGTGAGTCAAAAAGAATATAAAGGCTTTGGTGGTAGATAATTTGTAGGAGGGCAATTTATGAATATCATTTTAATGGGTTTACCTGGCGCAGGTAAAGGAACTCAAGCGAGTGAAATTGTTAAGAAATTCCCAATACCACATATATCTACTGGTGACATGTTCAGAAAAGCGATTAAAGATGAAACAGATTTAGGAAAAGAAGCTAAATCTTACATGGATCGTGGAGAATTAGTCCCTGATGAAGTTACTGTAGGTATCGTTAAAGAAAGAATATCTGAAGACGATGCAAAAAAAGGATTCTTATTAGATGGCTTCCCAAGAACAATCGATCAAGCTGAGGCGTTAAATGATATTATGTCTGAGCTTGGTAGAAACATCGATGCTGTCATTAACATCGAAGTTCCTGAGGAAGAATTGATGAATCGTCTTACAGGTCGTCGTATCTGTGAAAAATGTGGTACGACTTATCATCTTGTATTTAATCCTCCAAAGGTTGATGGTATTTGTGATATCGATGGTGGAAAGCTTTATCAACGCGAGGATGATAATCCTGAAACAGTATCTAATCGCTTAAACGTTAATGTTAAACAGTCAAAACCTATTTTAGAGTACTATAATGAAAAAGGTGTGCTAAAAAACATTGATGGTGCGAAAGATATTGACGATGTAACCAAAGATGTCATTGATATCTTAGATCAATTAAAATAGATCAACTTAATACGGTCTAGATTTATGTGAATTTGATTAGGTTTCTCTGGCAAGAATTAATTTTCTGAGTGTCGAATGACGATAATAATTCCCGCATTTTGTTAAACTTATTTTAACTAGTCACTATATTAGATTCGTATCGTTGAAGTTGTCTATTGACGATTACCTTACTATTGTAAAAAGGGAGGAAGTTAATCAATGGCGAAACAAGATGTAATTGAATTAGAAGGTACAGTATTAGATACTTTACCAAATGCTATGTTTAAAGTAGAATTAGAAAATGGTCATGAGATTTTAGCTCACGTAAGTGGTAAAATTAGAATGAATTATATTCGTATTCTACCTGGCGACAAAGTAACTGTAGAAATGTCTCCGTATGATTTATCACGCGGTAGAATTACTTATCGTTATAAATAATCGTCACTCCATAATATAGGGAGGTATAAAAATGAAAGTAAGACCATCAGTTAAACCAATTTGCGAAAAATGTAAAGTCATTAAACGTAAAGGTAAAGTAATGGTAATTTGTGACAATCCTAAGCACAAACAAAGACAAGGTTAATAAAAGAGAGGTGTAAATATATATGGCACGTATTGCAGGAGTAGATATACCACGTGAAAAACGCATTGTTATCTCATTAACATATGTATATGGTATTGGTACTTCAACAGCTAAAAAAATCGTTGAAGAAGCTAACGTATCAGCAGACACACGTGTAAAAGATTTAACAGATGACGAATTAGGTCGTATTCGTGAAGTTGTTGACAGTTATAAAGTTGAAGGTGACTTACGTCGTGAACAAAACTTAAACATTAAACGTTTAATGGAAATTTCTTCATACCGTGGTATCCGTCACCGTCGTGGTTTACCAGTTCGCGGTCAAAAAACAAAAAACAACGCTCGTACTCGTAAAGGCCCAGTTAAAACTGTAGCTAACAAGAAAAAATAATAGGTAAAGGAGGCAAATATAAATGGCACGTAAACAAGTATCTCGTAAACGTAGAGTTAAAAAGAATATTGAAAATGGTGTGGCTCACATCCGTTCAACATTCAACAATACAATCGTAACTATCACTGATGAATTTGGTAATGCTTTATCTTGGTCATCAGCTGGTGCATTAGGTTTCAAAGGATCTAAAAAATCAACACCATTCGCAGCTCAAATGGCTTCTGAAACTGCTTCAAAATCTGCAATGGAACATGGTTTAAAAACTGTTGAAGTAACAGTAAAAGGACCTGGACCAGGTCGTGAATCAGCTATCCGTGCATTACAATCAGCTGGTTTAGAAGTAACTGCAATCAGAGACGTTACTCCAGTACCTCATAACGGTTGTCGTCCACCAAAACGTCGTCGCGTCTAATTTATAATAGATTGTTATTGTTACAGGTCACTGAGCGAAACAGTTTAAAATTAAGTCGACGTAATTAAGGAGGATTTTTGTAAATGATAGAAATTGAAAAACCTAGAATTGAGACAATTGAAATTAGTGAAGATGCTAAATTCGGTAAGTTCGTTGTTGAACCACTAGAACGTGGCTACGGTACTACACTAGGAAACTCCTTACGTCGTATCCTACTATCTTCATTACCAGGTGCAGCCGTTAAGTACATTGAAATCGAAGGTGTTTTACACGAATTCTCAGCTATAGATAATGTTGTTGAAGATGTTTCTACAATTATTATGAACATCAAAAAATTAGCACTTAAAATCTATTCTGAAGAAGATAAAACATTAGAAATCGATGTTCGAGATGAAGGCGAAGTTACTGCAAGTGACATTACTCACGATAGTGATGTAGAAGTTCTAAATCCAGAACTTAAAATCGCAACAGTGTCTAAAGGTGGACATTTAAAAATTCGTCTAGTTGCTAACAAGGGTAGAGGTTACGCATTAGCAGATCAAAATAATACTAGTGATTTACCAATCGGTGTAATTCCTGTTGATTCACTATACTCACCAGTTGAACGTGTTAACTATACAGTTGAAAACACACGTGTCGGTCAAAGTAGTGATTTTGATAAATTAACTTTAGATGTTTGGACTAATGGTTCAATCACTCCACAAGAGTCAGTATCATTAGCTGCTAAGATTTTGACTGAACATTTAAATATTTTTGTAGGTCTTACAGATGAAGCTCAAAATGCTGAAATCATGATTGAAAAAGAAGAAGATCAAAAAGAAAAAGTACTTGAAATGTCTATTGAAGAATTAGACTTATCAGTACGTTCATACAACTGTTTAAAACGTGCAGGAATCAATTCAGTTCAAGAGTTAGCTGATAAATCTGAAGCTGATATGATGAAAGTTCGTAATTTAGGTCGTAAATCTCTAGAAGAAGTTAAATATAAATTAGAAGATTTAGGATTAGGATTAAGAAAAGAAGATTAATAAGTTAAAGGAGGTCAACTCATGGGTTACAGAAAATTAGGTCGTACTTCTGATCAACGTAAAGCTATGTTACGTGACTTAGCTACTTCACTTATCGTTAGTGAGCGCATTGAAACTACAGAAGCTCGTGCAAAAGAAGTTCGTAGTGTTGTTGAGAAATTAATCACTTTAGGTAAAAAAGGAGATTTAGCTTCTCGTCGTAATGCTGCAAAAACATTACGTAATGTTGAAATCTTAAATGAAGATGAAACTACACAAACTGCACTTCAAAAATTATTCGGTGAAATTGCTGAACGTTACACAGAACGTCAAGGTGGTTACACTCGTATTCTTAAAGTAGGTCCTCGTCGCGGAGACGGTGCTGAATCAGTTATCATCGAATTAGTAGATTAATTCAAGATATAAATACACTAACTACTTATATGTAAAGCAAATGAGTGCAACGATAATGTTTGCCACATACAAATATTGTCTAGCTCAGAGTGCCCCATCAATTAAATATATTTCAAAGCGTGAACTCAACTAAAATATGATGGGGTGCGCGCTTTTTTATTTTCAAAGAAGCAATTAGCTTCTATTCAACCAATAAATTATCATATATAATACTAAGAACTCAAATGGTCATAGTTTATATTGAAAAATCGCATTAGTTGACCTAAATGAAAGCTTTTATTTAGTTTTTCAGTTTTAGTCATCCTTAATAGGGGGCAGGACAATGGATTCGAAATGAATTCTGTCCGGTCCCTTTTTATTTTGAAAAAATGAAATAAAACAATAATATACATGCAATTCATATTCATGTAAACTATACTAGTACAAAGTTTTAGGAGGGATTCTAGTGGAGGCGAATAACACTAATATTATTGAACTTAAGCAAGTTGACTTTCAATATCAAGGCGATGCAGCCTTCACATTAAATAATGTATCCTTTAAGATTCCTAAAAATCAATGGACTTCAATTGTTGGACATAATGGGTCAGGAAAATCAACAATAGCTAAATTAATAGTTGGTATTGAAATTGCGACCAATGGTACGATTATTTTCAATCAATCACCTATCTCTAATAATGATTTCAAAGATATACGAGAACACGTTGGAATTGTCTTCCAAAATCCAGAAAATCAATTTGTGGGTTCGATTGTCAAATACGATGTTGCGTTTGGTTTAGAGAACCACGCTGTTCCAACTGAAAAAATGAAAGAAATAGTAGCACAATCTATTAGTGACGTTGGAATGACCGATTATGCAGATAGTGAACCACATTCATTATCAGGAGGACAAAAGCAACGAGTAGCTATTGCAGGTGTATTAGCATTAAGTCCTTCAGTCATTATATTAGATGAAGCGACATCTATGTTAGACCCTCAAGCCAAGAAATCATTGATGAGTTTAATACAAGAAGTTAAAGCAACTAAAGATGTAACAATTATTTCGATTACTCATGACTTAACTGAGGCGCTTGAAGGCGATCATGTCATAGTAATGAACCAAGGGACAGTTTATAAAGAAGGAAATCCACAAACAATATTTAAAGATATAAAAATGTTACAAGAAATTGGATTAGATTTACCTTTCTCAATGAAAATCAATCAACTTTTAGGATTTGATGATCACTTTATTACTTACGAAGGGTTGGTCGAAAAGCTATGAAAATTAAGTTTAATGATGTTATCTACACCTATCAACAGGGTACACCATATGAGTATAAAGCGTTAGACCACATTAATTTAACTATTGAGCAGGGTAAATACTATGCAATTGTTGGACAAACTGGAAGTGGAAAATCAACTTTAATTCAGCATTTCAATGGGTTATTAAAACCTACTAATGGCAATATTGAGCATGATGAACTTACGATTCATTCTAAAACTAAAGATAAATTTATTAGACCAATCAGACAAAAAGTTGGACTAGTATTTCAATTTCCTGAATCACAATTATTTGAAGATAATATTGAAAGAGAAATTGAGTTTGGACCTAAGAATTTTGGAATGAATGTTGAAGAAGTGAAAGAAAGAGCTTTTGATTTATTGTTAGAGTTAGGTTTTCCAAGAAATGTTATGTCTTTGTCACCATTCCAAATGTCTGGCGGCCAAATGCGTAAAATTGCAATTGTTTCAATCTTAGCTATGAACCCGGATGTCATTGTTTTAGATGAACCTACTGCTGGATTAGACCCAAAGAGCCGTCAACAAGTAATGGAGCTATTTAAAGAAATACAACTAAAACAAAATAAAACAATCATACTTGTATCTCATGATATGAATGAAGTTGCGAAATATGCTGAAGAAATTATCGTGATGAATGATGGAAATATTATCGAGCAAGACACACCAAAAGAGTTGTTTAGACAAGGTAGTAAACTTGAAGAGTGGCATATAGACTTACCAGATATTGTTCAGTTACAACGTGATATTGAAATTAAACATGGTATCAAATTTAAGACAATCGCACTTACTGAGAAGGAATTTGTAAGTATGTACCAGGAGTGGCAACATCATGAAGAATAAATTAATTATAGGTAGATATTTACCTAATAACTCTGTAATTCATCAGCTAGATCCACGAGCTAAAGTTTTATTTGTATTTATGTTTATTATTTTAATATTTTTTGCTCATTCTTTTGCAACGTTTGGGTGGATTATTTTATTAATTTTAATGTTTATGTTTTTAGCGAAGATTAAATTATGGTTTTTAATTAAAGGATTAACACCAATATTTATTTTTACTATATTCACATTCTTCATGCATATCTTCTTCACACACGGTGGTACAAGATTAGTTGATTTTGGAATTATTAAAATTGATAGTGCTGGTATTTTAGAAGGTATCTTTATTTCATTACGTCTCATCACAATTGTTATGGTTGCAACAATAATGACGCTATCAACGAGCCCAATTGATTTAACAGATGCTTTTGAAAAATTGCTAACGCCATTAAAATGGTTTAAATTGCCTGTGCATCAATTAAGCATGATTATGTCAATCGCTTTAAGATTCATTCCAACTTTAATGGATGAATTAGATAAAATCATACTAGCTCAAAAATCACGAGGTTCTGAGTTAAGTTCGGGTGGCTTAATGACACGTATAAAAGCATTTCTTCCTTTAATGATTCCATTATTTATCTCAGCTTTTCAAAGAGCAGAGGAATTAGCAATTGCTATGGAAGTACGTGGTTATGATGCTAATGTAGAACGAACAAGTTATAGAAAGCTACAATGGCATATTGGGGACACGATGTGCTTAATAAGTATCATCCCAATAGCCATAGTATTATTAGTATTAAAATATATTGGAGTGTAATACAGTGCGTATACTTGTTAATATTTCTTATCAAGGAAGTCAATTTCTAGGGTTTCAAATTCAACAGCAAGGAAGAACTGTGCAACAACAATTTGAAAAGATATTGAAGCGTATGCATCGGAGACATGTTCGCATTCATCCTTCTAGTCGTACAGACAGAGGTGTACATGCGTATGAACAATTTTTTCATTTTGATACAGACTTAAATATTGAACCAAAGCAATGGAAGTATGCGATGAATAGTGCTTTACCTGATGATATTTACGTCAAAGAAGTTCAACAAGTCGATGATCATTTTCATTGTCGATATGACTGTCTAGGTAAGCGATATCGTTATAAAGTATATCAAGCAACGCATCGTAATCCTTTTGAAAGTGGCTTAAAGACATTTATTAAGGAAAATTTAGATTATTCTAAGATGAATGAAGCTGCAAAACATTTCATTGGAACACATGATTTTACAGGATTCTGCTCTCAAAAGACTGAAGTCGAAAGCAGAGTACGTACGGTATATCAAAGTGAAATCATTCAAACAAATGAAGGGTTTGACTATGTTGTAACAGGGTCAGGGTTTTTATATAATATGGTTCGTGTGTTAGTAGCGTTTCTAATTGAAGTAGGAAAAGGTAAACGTCATCCAAGTGAAGTGCCAACGCTATTAAATGAAAAGAATAGAGATAATGTACCATTTACAGCACCTGCAGAAGGTCTCTATTTAGAGAAGATATATTTAGCAGAAAACGACTTAATAACAGACTTTGGAAACAATATTAAAATTCATCGTAAAAAATCATTACAAAATGACTAAATTGCATTGACAAACGGAGCTATAAAATATAACATAGTTAACGGTATTGTTTTATATCCACCCCATGATAAGCCCCGGAAACTTATTGTGTTACAAGATATATAAGCAAATTATACAGGAATAAAATAAATGAACATTTACGCTTTGAAAATCGTAACAGAATGAATAGATTGCAGGCCTCGTTCGTAGGTTCGACTGCGATACGTACCTGTAATCTAAAACGAAGCATTTATTTTTAGGAGGACAATTATTATGCGTCAAACATTTATGGCAAATGAATCAAACATTGAGCGCAAATGGTATGTTATTGATGCTGAAGGCCAAACATTAGGTCGTTTATCATCTGAAGTAGCATCTATCTTACGCGGTAAAAATAAAGTAACTTATACACCACACGTTGACACTGGTGATTATGTAATCATCATTAACGCTGCTAAAATCGAATTAACTGGTAAAAAAGAATCAGATAAAATTTATTATCGTCACTCAAACCACCCAGGCGGTATCAAATCAGTTACAGCTGGTGAGTTAAAACGTAACAATCCAGAACGTTTACTTGAAACTTCAATCAAAGGTATGTTACCAAGTTCACGTTTAGGTGAAAAACAAGGTAAAAAATTATTTGTATATGGTGGCGCTGAACATCCACACGCTGCACAACAACCAGAAAACTACGAGTTACGTGGTTAATTAGAAGGAGGAAATTACATTGGCACAAGTTGAATATAGAGGCACAGGCCGTCGTAAAAACTCAGTAGCACGTGTACGTTTAGTACCAGGTGAAGGTAATATCACAGTTAACGAACGTGACGTACGTGAGTACTTACCATTCGAATCATTAATCTTAGACTTAAACCAACCATTTGATGTTACAGAAACTAAAGGTAACTATGATGTATTAGTTAACGTACACGGTGGTGGTTTCACTGGACAAGCACAAGCTATCCGTCACGGAATCGCACGTGCATTATTAGAAGCAGATCCTGAATACAGAGGTTCTTTAAAACGCGCAGGTCTATTAACTCGTGACCCACGTATGAAAGAACGTAAAAAACCAGGTCTTAAAAAAGCACGTCGTTCTCCACAATTCTCAAAACGTTAATTGCCAAAGCTGTTGCGAATTTATTCGCTTACAGATTTGGAACGTTCAAAGCACTTCTCAACTTTGAGAAGTGTTTTTTTGTATGCAATAAAAGCTAGAGATTCATAAAACCTCTAGCTTTTGAACTTTATATTTATTTTTTAAATACTTCTTCTACAACTTCTGTCATATCATTATGAATGACTAAATCTGCTTTTCTATCATATGGTGTTTTATCTCGATTAATAATGACTAAATTATCTCCTGTGAAGTTTGATATGAAACCCGCAGCGGGTTGAACCACAAGCGATGAACCTAATACAATCACAGTATCTGCCTTTTGAATTTTATCAAGCGCACGGAAAACAGTTGGTTGATCCAACATTTCACCATATAAGACAATGTCAGGTCGAATAACTTCACCACATGATTCACAATATCTTAATTCATGTTCCATTACATATGATTTTGTATATTCTTTACCACACTTAATGCAATAGAACCGATTTAGTGTACCATGAATTTCATCGATATTCTGACTTCCAGCATCTTCATGTAAGCCATCGATATTTTGTGTGATGACACCTAAAGATTTACCTTCTCTCTCTAACTCAGCGATCCATTCATGAACAATATTTGGTTTTTTATCAGCTACAAGTAAACGTTTATGATAAAAATCAATAAAGCTTTCTTTATTATCATTAAGATGGTCAACACTCAATAAATATTCAGGAGAATAGCCATCTTTAGATATTTCATCAAATAGTCCACCCATTGATCGGAAATCAGGAATACCACTTGCGACAGAAACACCTGCACCTGTAAAGAATACAATGTTATTTGATTTATCTACAATTTCTTTTAATTTTTCTATCTTATTGCTCATTGAAAACACGCCATATACAGAAGTTAATGCTTACTTTTGGTAAAATAATTTTAATATTACTTATATATCTATTACAACATACAATCAAATACACTTTCTAGAAATAATGTCTTAATTTATAAATGCAGAAAGTTAGATTATT
>NODE_9_length_18363_cov_9.063437
ACAAATGTTCTGTTTATATTAAAAACACGTTAAATGCTATTTTTTTACAAATGTTATATTCGTGTTTTTGAAGCAAATTATAATTAACATTTGAATAATTGCGCAAAATATATTGATAATTTAAATGATTGGTCTTCAAGAATGCCGACAATTCAATGGTTTATTTAGCTGATAAAAATGCAACTAAAACACATCAAATATTCGAAAATAATTATTTGCGCCAATTTAAGTTTGTTCTGATGCACATTCAGACGTTTTTCCGAACTTTTGTCACGAAATAGTTACTTTTAATTAAGAGAGCAATTCTGTATAATGAAACACAGAATATAGTATTAAATTTTGAAACGAACCACAACATGTTGTGGTTGTATAAAAAGTTTGTGTTATACAAATTATTCATTTTAAAGGCAATTTCACACTGATTTTAAGTTGAAATTCCTAATTTAATACTATTAATACGAACGAGCATATAGATGAAATAGTCTCGAAATTTTAGTCTGAACACTACATGTAGTGGCTAGAAATGAAAGTCACTTCTTTTAGTATATTAATCATCAGCTAGTTGACATCCAATTAAATGTCTAAAATATGTCGCATTTATTGTCTAGCAAGTTTTCTTATCTATTAAGAGAACTTCTTTTTAATTAATATTATGGACTGACGAAAGAAGGCGTTCCAATGAAAGTAGTTTATTTTTCTTTTTCAGGTAATGTAAGAAGATTTATTAAACGAAGTGAAATTTCAGATGTAATGGAAATTACTAAGGATAATTGTACAGATCCATTTGAAGAACCTTATATTTTAGTTACGGGAACAATTGGATTTGGTGAAGTGCCTAAAGAAGTACAATCGTTTTTAGAAATTAATCATCATAATTTACGCGCTGTTGCAGCAAGTGGTAACCGTAACTGGGGACAAAACTTTGCGAAAGCGGGTAGAACAATTTCCGAAGAATATCATGTACCTTTATTAATGAAATTTGAAGTACAAGGTTCTAATAAAGATGTTATTGAATTTAAAAATAAGGTGGGGCATTTCAATGAAAATTATGAACGAGAAAAAGTACAATCATATTGAACTAAATAATGAAGTTACGAAACGTAAAGACAATGGTTTCTTTAACTTGGAGAAAGATCAAGAAGCATTAGCGGTTTATCTAGAAGAAATCCATGACAAAACAATTTATTTTGACAGTGAGATTGAACGTTTACACTATCTAGTAGATAATAATTTTTATTTTAATGTCTTTGACAAATATAGCGAAGAAGATTTAGTTGAAATCACTGAATTCGCCAAATCTATCAACTTTGAATTTGCAAGCTATATGTCTGCTAGTAAGTTTTATAAAGATTATGCGCTAAAAACTAATGATAAATCACAATATCTAGAGGATTATAATCAACATGTCGCAATCGTTGCACTATATTTAGCGGATGGTAATAAGCAGCAAGCGAAACAATTTATCTTAGCAATGGTCGAACAACGTTATCAACCTGCAACACCAACTTTCTTGAATGCTGGTCGCGCACGTCGTGGTGAATTAGTATCATGTTTCTTACTAGAGGTAGATGATAGTTTGAACTCTATCAATTTCATTGATTCTACTGCCAAGCAATTAAGTAAAATTGGTGGTGGTGTAGCAATAAATCTTTCTAAATTACGTGCTCGTGGTGAAGCTATCAAAGGTATTAAAGGTGTAGCCAAAGGTGTGCTACCAGTTGCCAAAGCATTAGAAGGCGGATTTAGCTATGCTGATCAACTAGGCCAACGTCCAGGTGCAGGTGCAGTATATTTGAATATCTTCCATTATGATGTAGAAGAGTTCTTAGACACTAAAAAGGTAAATGCTGATGAAGACTTACGTTTATCAACAATTTCTACTGGTCTTATAGTGCCATCTAAATTCTTTGATTTAGCAAAAGAAGGCAAAGATTTCTATATGTTTGCACCACATACGGTTAAACAAGAATATGGTGTAACATTAGATGATATTGATTTAGAAAAGTACTATGACGACATGGTTGCAAACCCAAATATCGTTAAGAAGAAAAAAGACGCAAGAGAAATGTTGAATATGATTGCGCAAACACAATTACAATCAGGTTACCCATACTTAATGTTTAAAGATAATGCTAACAAAGTTCATGCCAATTCAAATATTGGTCAAATTAAAATGAGTAATTTATGTACAGAAATCTTCCAATTACAAGAGACATCAGTGATTAATGATTATGGTATTGAAGACGAAATTAAACGCGACATATCATGTAATTTAGGTTCATTAAACATTGTAAATGTGATGGAAACAGGTAAAATTAAAGATTCTGTTCACACAGGTATGGATGCATTAACAGTAGTTAGTGATGAAGCAAATATTCAAAATGCACCAGGCGTGAGAAAAGCTAACAGTGAGTTACACTCTGTCGGTCTTGGCGTAATGAACTTACACGGCTATTTAGCTAAAAATAAAATAGGATATGAATCAGAGGAAGCTAAAGACTTTGCAAATACTTTCTTCATGATGATGAACTATTATTCAATAGAACGTTCAATGGAAATTGCGAAAGAACGTGGGGAAGTATACCAAGACTTTGAACAATCAGATTATGCTAGTGGTAAATACTTTGAGTTTTATACTTCTCAAGAATTTGAACCTAAATTTGAGAAAGTGAAACGACTATTTGATCATATTGATATTCCAACTGCTAAAGATTGGAAAGCATTACAAGAACAAGTTCAACAACATGGTTTATATCATGCATATAGACTTGCAATTGCACCTACACAAAGTATTTCATATGTACAAAATGCAACAAGTTCAGTTATGCCAATTGTTGATCAAATTGAACGTCGTACTTATGGTAATGCTGAAACATTTTATCCAATGCCATTCTTGTCTCCTGAAACAATGTGGTATTATAAATCAGCATTCAATACTGACCAAATGAAATTAATAGATTTAATCGCTACGATTCAAACACACGTGGACCAAGGTATTTCAACAATTTTATATGTGAATTCTGAAATTTCAACACGTGAATTATCAAGATTATATGTTTATGCTCACCATAAAGGGCTTAAATCGCTATATTATACTCGTAATAAATTATTGAGTGTAGAAGAATGTACAAGCTGTGCTATCTAATTTAAGAAACTTAAGATAACAAATTTTAAAAAGGAGGAAGGTTGTAGAGTCAAAACTTAAAAATGACTCTCAACTTATCCTCCAAACGAATGAGATTTGCTTTTTAGTAATTAAGGAGGATTTATAAATGAAGGCCGTCAATTGGAATACCCAAGAAGATATGACGAATATGTTTTGGCGTCAAAATATTTCTCAAATGTGGGTAGAAACAGAATTTAAAGTATCAAAAGATATTGCAAGTTGGAAGACACTAACTGAAGACGAGAAGAATACATTCAAACGTGCGTTAGCAGGATTAACAGGATTGGATACACATCAAGCAGATGATGGTATGCCGTTGATTATGTTACACACAACAGACTTACGTAAAAAAGCAGTGTATTCATTTATGGCAATGATGGAACAAATTCATGCGAAAAGTTATTCACATATATTTACAACTTTACTTCCATCTAGTGAAACAAACTATTTACTAGATACTTGGGTAATAGAAGAGCCTCATTTAAAATATAAATCTGATAAAATTATTGAAAACTATCACAAATTGTGGGGCAAAGAAGCCTCTATATATGATCAATATATTGCAAGGGTATCAAGTGTATTTTTAGAAACCTTCTTATTCTACTCTGGTTTCTATTATCCTTTATATTTAGCTGGACAAGGTAAAATGACTACTTCTGGTGAAATCATTAGAAAGATTTTACTAGACGAATCGATCCATGGTGTGTTTACAGGATTAGATGCTCAAAGTTTACGTAACGAACTATCTGAAAATGAAAAACAAAAAGCAGATAAAGAGATGTATAAATTATTAGAAGATTTATACGCTAATGAAGTATCTTATACACATATGTTATACGATGATATCGGCTTAAGTGAAGATGTATTGAACTATGTACAATACAATGGAAACAAAGCATTATCTAACTTAGGCTTTGAACCATACTTTGAAGAAAAAGAATTTAATCCTATCATTGAAAATGCATTAGATACTACAACTAAAAACCATGATTTCTTCTCAGTTAAAGGTGACGGATACACATTGGCATTAAATGTAGAAGCCTTACAAGACGAAGATTTCATTTTTGATAATTAATTATTAAAGACTAACATTAATAAGCCACTAGATTCAGTGTTGTTGATAACAACTACGATTTTAGTGGCTTATTTTTGTATTAAAAAGAGTACATCGTATTTGGACAAAAATAAATATTTACTTATGTATAAAAATACTATTGAAATCCACGTCTGTAATCTTTAATATTAATATTGACGACAATGATAATCATTATCGTTGGTAACGATTATCATTTCAATACGTATAGCAAGATGAGGAGAATTATTAGTGAAGTTTTTATTTAAGGGTTATGTTTTACTTATTTTATTAGTTTGTTTAACTATAGTCTCCTTATTTGTTGGAGTGAGTCAGCTCTCTCTTTCAGATATTTTCCACTTAAGTGAAGAGCAACAAAATATTTTGTTCTCAAGTCGTATTCCACGGACGGTTAGTATCCTACTTTCAGGTAGTTCACTCGCGTTAGCAGGATTAATTATGCAACAGATGATGCAAAATAAATTTGTAAGTCCGACTACGGCAGGAACAATGGAGTGGGCCAAGTTAGGTATTTTGATTTCGCTTATCTTTTTTCCGAAAGGTCACATCCTAATCAAGTTGCTATTTTCAGTAGGATTGAGTTTAGCAGGGACATATTTATTTGTGAAGTTAATTAATTTGATTCGTGTTAAAGAAGTTATCTTCGTACCATTATTAGGAATTATGATCGGTGGTATTGTATCTAGCTTTACTACTTTTATTGCGTTAAGAACCAATGCATTGCAAAGTATTGGCAACTGGATGAATGGTAACTTTGCAATTATCACAAGCGGACGTTATGAAGTGCTTTATCTTGTAGTTCCATTACTCATTATCGCTTTTATTTTTGCGAATCATTTTACGATTGCTGGTATGGGGAAAGACTTTAGTCATAATTTGGGAGTAAGTTATGAAAAAATTATAAACATTGCATTATTTATTACAGCAGCATTGACGGCTTTAGTTGTTGTTACTGTAGGTACTTTGCCATTTTTAGGTCTCATTGTACCTAATATTATTTCAATGTATAGAGGCGACCATTTGAAAAATGCACTTCCACATACGTTGATGTTAGGGTCAATATTTGTATTATTCGCTGATATCATCGGTAGATTAATCGTTTATCCTTATGAGATTAATATAGGATTAACGATAGGTGTATTTGGGACAGTGATATTCCTAATCTTACTAATGAAAGGTAGAAAGCATTATGCAAATTAGTTCTAACAAGAAAATCATCATATTAATTATTGCGACAATTTGCATGGCAGCATTTTACTTATTAGTAGGTTTAGACTTTGAAATTTTTCAATATCAATTTCAGAGTCGATTAAGAAAATTAATACTCATACTCATTGTTGGTGGTGCTATAGGGGCATCAGTTGTTATATTTCAAGCGATTACGACGAATCGATTATTAACACCATCAATCATGGGTCTCGACTCTGTTTATCTATTTGTAAAAGTGTTGCCAGTTTTTTTAGTTGGTACACAAGCTGCAGTGATTACAAATGTGTATTTAAACTTTTTTGTGACGTTAATTGCGATGGTCTTATTTTCATTATTGCTTTTTGAAGGCATGTTTAAATTAGGACATTTCTCAGTATATTTCATTTTACTTGTAGGAGTCATCTTAGGAACATTCTTCCGAAGCATTACTAGCTTTATTCAGTTAATCATGGATCCTGAGTCATTCTTAGCGGTTCAAAGTGCCATGTTTGCGAGTTTTGAAGCATCAAACTCACGGTTGGTATTAGTATCTACATGTTTATTGCTTGTCTTAATTATTATTACCGTGATAATGCGTCCATATTTAGATGTACTACTACTTGGAAGAGCACAAGCAATCAATTTAGGTGTTTCTTACGAGTCAATGACGCGCTTGCTACTCATATTAGTGGCACTATTAGTTTCTATTTCCACTGCTTTAGTTGGTCCTGTTACATTTTTAGGATTGTTAACTGTAAATTTAGCCCATGAATTAATGAAGACATATGAACATAAATATATATTGCCAGCGACGATATTAATTAGTTGGATTAGTTTATTTATGGCACAATGGGTCGTTGAGAACTTATTTGAAGCTACAACAGAGTTTAGCTTAATCATTGATTTAATCGGTGGAAGTTACTTCATTTACTTACTTGTCAAAAGGAGAAGTGCAAATTGATTGAAATTAAAAATTTAGACAAAGCTATACAGAATAAGCCAATTTTAAAAAATATTAACGTCGACATTCAAAAAGGTAGATTAACATCGCTTATAGGACCTAATGGCGCGGGTAAAAGTACTTTACTGTCTGCTGTTAGTCGTCTGTTTGAGTATGAAAAGGGAACAATTAAGATTGAAGGTAAAGCTGTCGTAGATTATAAAAATGATGATTTAGCTAAAAAATTAAGTATTTTAAAGCAAACGAATCATACAGAAATGAATATAACAGTTGAGCAATTAGTTAATTTTGGTCGATTTCCATATTCAAAAGGTCGTATGAAGAAAGAAGATTATGAACAAGTTGAATATGCCTTAGACTTATTGCAACTCCAGAGCATTCGTCATCGAAATATAAAAACGTTATCTGGTGGTCAAAGACAACGTGCTTATATTGCAATGACAATTGCTCAAGATACAGATTATATATTATTAGATGAACCGTTAAACAACCTAGATATGAAACATTCTGTACAGATCATGCAGACGTTACGCCGCCTCTGCAAAGACTTAAATAAAACGATTGTCATTGTTCTACACGATATAAATTTTGCTTCATGCTATTCAGACGACATCATTGCACTGAAAAATGGTGAAATTGTCAAAGCAGATACAAAAGATAACGTTATACAAGCTGAGATTTTAAAACAATTATACGAGATGGATGTTCATATCGAAGAAATTAGAGGACAACGAATTTGTTTGTATTACGATGAAGACACTTTTGACTCACTTTTATAATTAAATAATTTAACCTCATATTTCAAAGGGGTGATGCTATTCGAAGACGTAGACAAGAGAGAAGTCCAATTGATGCGCAGCATAAAGGTTAAATATTTTTAGAGGAGTCGTACATATGAAAAAAACAGTCTTATTTTTAGTATTATCTTTAGTATTAGTATTATCAGCTTGTAGTAATGGATCAAGTAGTAACGATTCAGGTTCTAAGAGTGACAGCAAAGATTCAAAAGAAACTGTGAAAATTAAAAATAATTTCGAAGCTTCAGGTAAAGAACGAGATGGTAGTGACGCTAAGAAAGTAAGCAATACTGTTGAAGTTCCTAAAAATCCTAAAAATGCAGTAGTCTTAGATTATGGTGCTTTAGATGTACTTAAAGAATTAGGTGTGGCTGATAAAGTTAAAGGTTTACCAAAAGGTGAAAACAACGAATCATTACCTGATTTCTTAAAAGAATTCAAAGATGATAAATATGTTAACACTGGAAATCTTAAAGAAGTTAATTTCGACAAAGTAGCTGCTGCTAAACCAGAAGTTATATTTATCTCAGGTAGAACGGCAAATCAGAAGAATTTAGATGAATTCAAAAAAGCTGCACCAGACGCTAAAATCGTTTACGTAGGTGCGGATGAGAAAAACTTAGTTAAAGACATGAAGAAAAACACTGAAAACTTAGGTAAAATTTACGACAAAGAAGATAAAGCCAAAGACATTAATGAAGACTTAGATGAAAAAATATCTGAAATGAAAGATGAAACTAAGAAGTTCAATAAAACTGTAATGTATTTATTAGTAAATGAAGGTGAATTATCAACATTTGGTCCTAAAGGTCGTTTTGGTGGCTTAGTATTTGATACATTAGGCTTTAAACCAGCAGATGAAAATGTTAGCAATAGTCCACATGGCCAAAACGTAAATAATGAATATATTAGCAAGCATAATCCAGATGTTATTTTAGCAATGGACCGTGGTGAAGTTGTAGGCGGAGAATCAACTGCTAAAAAAGTGTTAAGTAATAATGTTATTAAAGACGTTAAAGCAGTTAAAAATGATAAAGTATATCAATTAGATCCTAAATTATGGTACTTTGCTTCTGGTTCAACTACAACAACTATGAAACAAATTGATGAATTAGAAGAAGTAGTCGATAAATAAATTGATAGTATAAGTTTTCAATATCGCCCTGAATAAGGCGATATTTTTTTGGAGGAAATTAGTGTTGAAAATTATTTTATAATAAAGTAATATAATTTTAAATGATATTGATAATCGTTATCACTTAATAATACAACAAGAGGATGTTGCAACGATGAAGAAAATAATTTTGTTTTTAATATTAAGTCTTGCTTTAGTCTTAACAGCGTGTGGTAAAAGCTCTGACAGTAACAATGATACTTCGAAGAAGATTGACAATAAAGACATCGTTCAAATTGAAAATAATTATAAGACAAGAGGCGAGAAAAAAGATAAAAGTGATGCCAAAAAAATTAAAGAAACTGTTGATGTGCCCAAGAATCCAAAACGTGCAATTGTCTTTGATTATGGTGCCGTCGATGTATTAAAAGCGTTTGGCGTTCAAGACCGCATTATTGGATTACCTAAAGGTGAAAAAAATGCTGCGTTACCTGAATTTCTTTCAGAATTCAAAGATGATAAATACATCAATACTGGTAATTTAATCCAAATTAATTTTGATAAAATAGCTAAAGCTAAACCAGAGGTCATTTATATTTCTGGAAGAACAGCAACAGTGAAGAATATAGATGAACTTAAAAAAGCTGCACCAGACGCTAAAATCGTTTATGTTGGTGCCAGTGAGAAAAACTATATAAATGATATGAAATCTGTAACAACTAAATTAGGAAAAATTTATGGTAAAGAAGATAAAGCTAAATCATTAATTGAAGAGTTGGATAAAAAAATAGCGGATACAAAAGCGAAAGTTGAAAAATTAGATAAGAAAACAATGTATCTTTTAGTTAACGAAGGCGAATTATCTACATTTGGACCAGGAGGTAGATTTGGAGATTTAATCTACGATACATTAGGATTTAAACCTACAGATGAGCATGTCAAAGCAAGTCCACATGGCCAAAATATTAATAATGAGTATATTACAAGTAAAAATCCTGATATTATCTTAGCAATGGATAGAGGACAAGTTGTAAGTGGCAAATCAAGTGCAAAACAAACGTTATCTAATGATGTAATTAAAGATGTAAATGCAGTTAAAAATGGTAATGTATACGAATTAGATCCTAAACTATGGTACTTTAGCGCTGGTTCAACTTCAACAACAATCAAACAAATTGATGAATTAAATCAAATCTTGAAAAAATTAAAATAATAAAAACGTAAAGTATAAAGGCTTAGTAACAATCTTTCAATCGTTACTAAGCCTTTATTATAATTCAAAATATAAATGATAGTGGAATTTACAACGACTATTAAAATGTGCTTGGCATTTAGGACATAGCTCTGTCATCATATAATCTTGAATAGACATTTCATGTTTACATACACCACACATAATTGCCTTTTCATCAAATTCTTGTTCTGACCATCTTTTGATAGGGTGTGTTTCGTGTTCTTCGTGACATTGATAACACGGATAATATTTATTGCAGCATTTGAATTTTATTGCTATAACATCTAAAAAAGTATGGTAATGTGTGCATCGTGTTTCATTGTCTACAAGTGAGCCATAAACCTTTGGCATCATTCATCGTCTCCCATCAACATATATAGTTGCTATTCTTTAGGATGCTCTCCAATAATACGAACTTCACGATGAAGTTCGACATCGAATTTTTCTTTCACTACTTTTTGTACGTGATGAATTAAATCTTCATAATCAGTAGCTGTTCCATTATCTACATTAACCATGAATCCTGCATGTTTTTTAGAAACTTCTACGCCACCAACGCGATAACCCTGTAAATCAGAATCTTGTATTAATTTTCCTGCAAAATGACCGGGTGGTCTTTGGAACACACTACCACATGATGGATATTCTAGTGGTTGTTTAGACTCACGACGTTCAGTTAAGTCATCCATCTTCGCTTGAATTTCGTCTAATTTTCCTGGTTCAAGTGTGAATGCAGCTTCAAGTACAACTAAATGTTGCTTTTGTACAATACTATTTCTGTAATCTAATTCTAATTCTTTATTAGTAAATTGAATTAAATCACCTTCTTCATTAACACAAAGCGCGTAGTCGATACAATCTTTGATTTCACCACCATATGCGCCAGCATTCATGTAAACAGCTCCTCCGACAGAACCTGGAATGCCACAAGCAAATTCTAAACCTGTTAACACATGGTCTCTAGCAGCACGTGAAACATCTATAATTGCAGAACCGCTTCCAGCAATAATAGCATCATCAGAAACATTAATATGATTTAATGATAATAAGCTAATAACAATACCACGAATGCCGCCTTCACGAATAATAATGTTTGACCCATTTCCGAGGTATGTGACCGGGATATCTTTTTCTTTAGCGTATCTTACAATAGCTTGTACATCCTCATTTTTAGTGGGAGATAAATAAAAGTCTGCATTTCCACCTGTCTCGGTGTATGTATATCGTTTTAAAGGTTCATTTACTTTAATAATATCTTCAGGTATTAAGGATTTTAAATCTTGTAAGATGTCTTCTTGCTTTAACATAAGTACATCCTTTCTTCTCTTCTATAATCTAATTTTTATTATAGCAATTTTATAGATGATTTGCGAAAACGACAACAGAATTCAAAGTTTTACAACTTTTGAAATATATCTTCAAAGTATTTCTGTTTTTGATTTTCGTATGGTCTTATATAATTAGTATGTTGGATAATAGAAACCTTTTTTTCTGAAAAGTGACGTGCTATATCTGATTGTGTTGCAAGTGCTTTGTCTACTTCAATATACTGTTTGAATAAGGTTGTGTCCATTTGAATGATGTGTAGGCGAATGGTTTGTCTCAAATCAATCATATTATTGAACTTAGCCATCATAACTTTCTTTTTATAAGGGTGATGGAGACGATAAAAGCCTAAATAATTTAATCGTTTCTCATCTAGAGCTGTGATATCATGTAAATTATTTACACCAACTAAAACATCTAAAATGGGTTCAGTTGCATAATTAAAATGACTTGTGCCTCCAATATGTTGCGCGAACTTTACAGGAGAATCTAGCAAGTTGAATAATGATGTTTTAGTTGTTTGATATAATGTGTCATATTCAGATTGAGTGTCGCCATGAATAAAAGGCTGAACGGTTGAGTACATTCGTATCTCCTTTAAATTATAAGTTTTGACAAATTCTGAAATACTATAACACAAATCATTTTCAATATAAATAGCTTTAGGTATAATACGTGTTGATAGGAGTGCATTTATGAAGAAATTAGCAATACTTTCTATAATGTTGATATGTGGCATATTGCTCTCATCATGTGGCAATCAAAGTAGCGCGGACTTAAAGGATTTTCAAACACAACTTAATAAGGTTGAAGATGAGAAGAAAGATCTTAAAACTTTAATGGACAAGATTCACTTGAAACAATTGGATCAATTGAGCAAGACGGACACCACTGATAAGAATAAAAGAGAGTTTGAAGCACTAAAGAAAGATATTAACAAACACTTAATTCCTCAATTTAAAAAATATGAAAAGTCAGCTAAACAATTACCAGCTGAACATCAAGATGTTAAAGACTTAAAGAGCAAGTACTTAGAAAATGTAAAACAGGAAAAACAATCTATATATGATATTAAAACCTTTGTAGATTTATGTAATAAGTCAATTAAGGCGAATGAAGATATCTTGGATTATACAAAGTTATTTGAAAGTAATCGCTCACAAGTAGAAACGCAAATTAAAAAGGCAAATAATCAAGAAGATGCCAATCAGTTAACATCTAAAATTGAAAGTAACAATCAAAATCTTAAAGAAGCTGCACAAAAATACTTAGAAAGTGATGATAGTAATTCTAAGAAAGCAATTGACGAACATATTAAACCGTTAATTGAGAAGCAAATTACAGAATTAAACCAAACCAATATTACTGACCCAAAAGTCAACAGTGCTCGCAAAAATGCGATTGAAATGTATTATAATTTATTGAATTACTATGATACGCGAGAAACTACAATTGAAATAGAGAAAAAACTTTCTAAAATTGATGTAGAAAAGTTACCGAAAACGGGTAAAGAATTAAGTAAGGATAATAATGATTTTTACGAAGATTTGAAAAAGTTAAAAAAGCAATAGATAGACATAGTTGATAAAATTAAAATTTTTGGTTAACAATGGACTTTGAAATGTGTATAATTGAACCCATTGAGTAGTTTATAATGATTATAAAGAGCAACATGGGCATAAATAATTTTAGAGGTGAATAGAATGGCTATAAAGCTGAGTTCGATTGACCAGTTTGAGCAAGTACTTAAAGATAATAAATATGTATTTGTATTAAAACATAGTGATACTTGTCCAATCTCAGCAGATGCATACGATCAATTTAATAAATTTTTATATGAAAGAGATATGGATGGCTATTACTTAGTCGTTCAAGAAGAAAGAAAACTTTCTGACTATATCGCTGAAAAGACAAATGTGAAACATGAATCGCCACAAGCATTCTATTTTATTGATGGAGAAGCAACTTGGAATGCTAGTCACAGTGATATTAATGTATCTTCATTAGCTCAAGCTGAAGAATAACAACTATCAACAATTAAAAATAGTAAACGCGATTAGGTTAAAAAAATAGTTTAGACTGCATTATAAAGCGCAGTAGCTGACAAATCTGAGAGACTGGCCACACAATGGCTTCTCAGCTCTAGTCATCCATGCAGGAGTGGGCAATGAATTCTAGATGAATTCCGTGTCACTCCTGTTTTTATTTATCTATTTGCAACAGCTATTATTATGAAAAGTAGAGACAACCCATGTATAATGTGAAAGTGAAGTCGAATGTATAACATCTAAATCAATATATAAATAAAGAAAATGGCATGAGGTGATTAACAGATGAAAATATTAGTAGCAATGGATGAATTTAACGGTATAATCTCAAGTTATCAAGCGAATCGTTTCGTTGAAGAAGCGGTAGCCAGTCAAATTGAAGATGCTGATATTGTACAAGTGCCATTATTTAATGGGCGTCATGAATTAATGGATTCGGTGTTCTTATGGCAATCAGGTACGAAATATAGAGTGAATGTGCATGATGCGGATATGAAGGAAGTCGAAACAGTTTATGGTCAAACTGAACAAGGATTAACTATAATTGAGGGGAATTTATTTATAAAAGGACAAAAACCGGTTGAACAACGTTCAAGTTACGGTTTAGGAGAAGTAATTATAGATGCACTGAATAATGGAGCCGATAACATTGTTATTTCACTTGGTGGCATCGATAGTTTCGATGGTGGTATTGGGATGATGCAAGCTTTAGGTGCTCAATTCTATAATGATGAAGGAGAACTTCTAGATGCACGTGAAGGTGCTCAAGTGATTAAATTTATTCGTCGAATTGATTTTTCTGCAATACCTCAAAATTTCAAGGATGCACATATTCAATTGATGTCTGATTTTTCTAGTAAATTATATGGTAAGCATAGTGAAATTATGAAGACGTATGAAACACATCAATTGACACGAGAAAAAGCTGCAGAAATAGATAATTTAATTTGGTACTTCAGTGAGCTTGTTAAAAATGAAATGAAAATTGCTATGGGTCCTATCGAAAGAGGCGGCGCTGGTGGTGGTATTGCAGCATTATTAAATGGATTGTATGATGCTGAAATATTAACAAGTCATGAATTGGTTAACCAAATAACACATTTAGATGATTTAGTTTCTCAGGCGGATTTAATCATCTTTGGTGAAGGTGTTAAAGAAGAGGATCACTTACTTGAAACAACAACTTTAACAATTGCAGAATTAGCGCAAAAACATGATAAACCTGCGATTGCTATTTGTGCGACTGATGACAAATTTGATGTCTTTGATCAGTACCATGTTACAGCAATGTTTAATACTTTCGTTGAGATGCCAGAAAGATACACAGACTTTAAAATGGGTATACAAATCCGACACTTTACTGTTCAAGCACTTAGATTATTAAAAACGACATTAAATAATGCATAAATGAATAACTAACAAAAGGCAAACTGCAATTACCTATATAAGCATGGTAATTGTGGTTTGCCTTATTTATTATATTTATTTATGGTGATGTGTGACTTCTTGAGCAATACCAATGATGACTTGCACTGCCTTCTCCATTACATCGATAGATGCATATTCAAAAGGTCCATGGAAATTACCGCAACCTGTAAATATATTAGGAGTTGGTAAGCCTTTAAATGATAATTGTGAACCATCAGTTCCACCACGAATAGGTGCAGTGTTTGGTTCTATATTTAAATCATTGAACACTTTTTTAGGAATATCAATAATATATGGATGTGGTTCAATCTTTTCAGCCATATTATAATATTGATCTTCTATATCTACTTTTACTGGGAAATCTTCATAATGGACATTAATATCGTCACGAATTTCTAATAATTTTTTCTTACGTAATTCGAATGATTCTCTATCATGATCACGAATGATATATTGTAATGTTGCTTTTTCAACATTACCTTCGAATTTCATCAAATGATAAAATCCCTCATAGTCTTCCGTACGTTCAGGAACTTCGCCAGCGGGTAGTAGACTATGAAATTGATGGCCTAATGAGATAGCATTGACCATGATGTTTTTAGCAGATCCTGGATGGACATTCACACCATGTGTAGTTATATTAGCCTCAGCGGCATTAAAACTTTCAAATTGTAATTCTCCAAATTCACTGCCGTCCATTGTATAAGCGAAATCTGCATTGAAACGTTCCACATCGAATTTATGAGGACCTCGTCCAATTTCTTCGTCTGGCGTGAATGCGATACGGATTCGACCATGCTTGATTTCTGGGTGCTCTATTAAATATTTTACTGCTTCCATGATTTCGACAACTCCAGCTTTATCATCTGCACCTAACAGTGATGTGCCGTCAGTAATCATTAGCGTATGACCTATAAGTTTTTTTAATTCTGGAAAAGTTTCTTGGCTCAATACTCGACCAGTATCACCTAATTTAATTGTTTTACCATCATATTGTTCTACAATTTGAGGATTCACATTGCTGGCATTAAAATCTGGTGATGTATCAACATGTGCCAGGAACCCAACGGTAGGGACGTCGAAAGATACATTGCTTTCTAACGTCGCAAATAAATATCCATTGTCGTCGAGATTCGTTTCTAAGCCAAAACCTTCAAGTTCTTGTTGTAATAAAATCAATAAATCCCATTGCTTCTCAGTTGAAGGTGTAGTTGAAGATTCCGGATTAGATTGTGTATCGATTTTTACGTAACGTGATAATCTATCTATAAGCTGTGCTTTCATAGCAAGACATCCCCTTAGACTCTATTATTCATATTATAAGATTTTCTATATGTTTTACCTTTAATTTTATCATAATACTGCTTTATTCGTGTGTAAATATAGTAGAGGATTTCTGCTACTAAAATGCCGAATGCGATTGAACCAGAAATAAGTGTAACTTCTAAGAAAGTATTCACTGCTTGTGTATAATCATTTGAGACTAGATAACGTGTTGCTTCATATGCAGTTCCACCTGGAACAAGTGGAATAATTCCGGGCACTATAAAAATGATCACAGGGCGCTTATAACGACGACTCATAACATGGCTAAGTAACCCGAGTATTAAACTTCCTAGAAATGAGGCACCTACTTTTCCTAAATCCATATCTACAGTGAATTGATAAATTGTCCATGCTACAGCACCTACAAAACCACATGCTGCGAGTAGTCGCTTCGGTGCATTGAAGATAATTGAGAAGAGTACTGTAGAAATGAAACTAATTGTAAAATGGAATAAATAAAATAACATTTATAAACAGCCTTTCTTAAATAATTAGTAAAACGATGGCTACACCAGCACCGATGGCGAATGAAGTTAATGCAGCTTCCACGCCTCTAGACATCCCAGCTAATAATTCACCAGCCATTAAATCTCGAATTGCATTACAAATTAATATACCAGGTACAAGCGGCATTACACTTGAAATGGTAATGATATTTTGATTCGTGGCAATACCAAGTTTGGTAAATGTGGCTGCAATCGTGATGACGACAGCGGAAGCAACGAATTCTGAAAAGAATTTAATTTGAATAAAACGCTGTACTAAACTAAAAGTGAGAAAAGCAGCTCCACCAGCTATAACAGCAATCCAGCAATCAGATGCTACACCGCCAAACATGAATAAAAAGAATCCGCAGGCAATTGCAGCAGCAAAAAAGTTTAGTAAAAATGAATATTGCAATGATGCTCGGCGCAAATGAATAAATTCAGATTTTGCTTCATCAATGGTTAATTCATTTCTGGAAATTTTTCTAGATAAACTATTAGTGAGTGCGATTTTTTCTAAATCTGTAGTACGTTCACGGATTCTAATAAGTCGTGTATTTGTTCGATCATTGAGTGAAAAGATAATGGCTGTTGATGTTACAAAGCTATATGTATCATGTAAACCATAACTATGAGCTATACGATTCATCGTATCTTCAACACGATAAGTTTCCGCACCAGCTTCTAGCAGAATTCTACCAGCTATTAAAACTACATCAATCACTTTATTTTCATCGATAATAGTGATTGAATCTGACATAAACGGCACCTCCGTAACATTAGATAATTAAATTTATTTCAATAGACAATTTGAAGTGTACAACTTGCACACGCAACTTGCAATAGTACGCTAGGTATTCATACTACATCTAGGCCGTTGCTAACATGAAATTAAGTATAATTACATAAAAAAAGTCAACATATTTAGATAACCAGATATATTAATAATTTGGTTAATCAATATGTTGACTTCTTTTACGTTTCTATAACTTAATGATTGGATTAAACATCACTTGATTACGACCTTCATTCTTAGCAACGTGAACCATATCATCGGCATCTTTGAAGACTTTTCGTTGTGATTTATGGTCATCTTGCGATAGGTAACCTACACCAATAGAGACAGATAATTTTATGACTTCCTTATTTGGTAAGTGGAATGAAGACTTTTCAACACCTGTTCGAATATTTTCAGCTAATTTAACGCTTTGATCCAATGAGTAATTACGAATCACGACTGAAAATTCTTCGCCCCCATTACGAAAAATTTGAAACTGCTTTGGTACATAATTCTTCAATAACTGTGACATTTGTTTGAGCACAGCATCTCCAGATTTATGTGAATACGTATCATTTACATCTTTAAAACCATCTATATCAATTAATAATAAGGCAAGACTTTCATTTTTATCCTCAGCAATCTGAGATACATGATTTAAATGTCTATCAAATTCTTTTACATTACCTAGTCCAGTAAGATAGTCATACTTATCTTCATTTTCATAGCGTGTGACTAATGAGAAGAAGTGCCACATATCGACAAATGTAATTGCAGAAGCGATGGTTAAAACGAATGAAATTGGGACTAAAAATGCGATTTCTGTAAGATCATATAGCGGACTAAAGATAGATAAAATAAGTAAAATAATAACACTAATCAAATTTAAAATAACTAAAGCTACAATGTCATTTTGTTTTAAAAAAGGTCCAACCATACTTACAATGATACCTATTACAATAAGTACTACACCATAAAGAAGTGAGTTTCCAAATGCGAACACTTCTACTAAAGCAACGATAACTGCCGATACAAGCGTATAGCCCATATTAGTAAAGCGTCCTAAAAATAACAATGGGACAAATGTTAAATGAACTAAATACTCTTGATGGAATGGAATTGGATAAGCTGCAAGTAGCAGTGCAACAATCGTCATTAATACAGTGACATAGCCTTTTGAAAAGACCATTATTTTATTTTCGGAATATTGTAATCGATGAAATAAATAAATGCCAGCTACCATAACTGCAACATTATAAATGATAGATTCAATCATATTGGAATCGACTCCTTTAATTTAACCATTAGTTATTGTAAGTGAAAACTTACCATTTGTCATTAAGTTGTATCAGATAACATAAATAAAATAGATAGAATATTTGAACTTTTATATTCAAATGAATACTGAAATGATATGAT
>NODE_10_length_18190_cov_12.740131
AATTGCGCCATTTTTGTATTCAAACATAAAAATTGGACTGATGATTTTTAGTCATCAGTCCAATTTATTATAGAGCCCTTCTTTATAAATTGGAAGTTCTAGGTTATTTAATTTCGATATTAGATAAAGAAACCAGCAATTGCAGCTGAAATGAATGATACTAATGTTGCACCAAATAATAACTTAAGTCCAAAGCGCGCTACGACATCACCTTTTTCAGAGTTAAGTGATTTAATGGCACCTGAGATAATACCGATTGAACTGAAGTTTGCGAATGATACTAAGAATACAGACGTTACACCTTTCGCATGTTCAGATATATCTTTTAAGTTACCTAATGATTGCATTGCAACGAATTCATTAGATAATAATTTAGTTGCCATAACGGAACCTGATTTAACAGCGTCTTCCCAAGGTACACCAGCTAAGAATGCTAATGGTGCAAAGACAAATCCGATTAATGTTTGGAAGTCCCATTTAATTGCGCCGCCTGATAATAAGCTAAATGCACCACTTACTAAACCGTTTAATAATGCGATGATTGCAATATAACCAATTAACATTGCGCCTACGATTACTGCAACTTTGAAACCATCTAAAATGTATTCTCCTAACATTTCGAAGAATGACTGTTTTTTAGTTTCGCTTTCGTCTACTAATAGTTTATCGTCTTCTTCATTAACTTTATAAGGGTTAATGATTGAAGCAATAATGAAACCACCAAATAAGTTTAATACAACAGCTGTAACAACATATTTAGGTTCAATCAATGTGAAGTATGCACCAATAATTGACGCTGATACTGTAGACATTGCTGAAGCTGTTAATGTGTACAAACGTTGTTTAGGTATGTAAGGTAACTGTTGTTTCAATGAAATGAATACTTCAGATTGACCTAAGATTGCAGCAGCAACTGCATTGTATGATTCTAAACGTCCCATACCATTAATTTTAGAAATTAAGAATCCTAAAACATTAATAATCCATGGTAAGATTCGAGTATATTGTAAGATACCAATTAATGCTGAAATAAATACAATTGGTAGTAACACACTGAAGAAGAATGGTGGGTTTTTAGGATCTACAAACTTAAATCCGCCAAACACGAAGTTAACCCCTTCTGCAGCTTTTTGTAATAAGTAGTTAAATCCTTCCGAAATGCCCCCAATAACTGTAATACCTGCTGTCGTTTTCAATAAAATAAACGCGAACACAAGTTGGATAACTAATAAAATACCAACATACTGCCAGCGGATATTTTTTCTGTCAGAGCTAAACAAAAATGCAAGTGCCAAAAAGAAAATTATCCCTATAATCCCAATAAGAATATGCATAATTCTACTCCTTTAAATTTACTTAACTAATATAATACAATAAATTCTTACATGTAACATCAATAATTTTAGAAAATTAAAAAACAAATTGGTTGAAAAAGGTCAAAGATGCTCATATAATATAGTCAAAGAAGGTCAAAAGAGGTGGTAAATCATGCACAACATGTCTGACATCATAGAACAATACATTAAAAAGTTATTCGAAGAAAGTAATGAAGACGTGGTAGAAATTCAACGAGCAAATATTGCTCAACGGTTCGACTGTGTACCTTCTCAATTAAATTATGTCATTAAAACTAGATTCACAAACGAACATGGTTATGAAATAGAAAGTAAACGAGGTGGTGGAGGTTATATCCGAATCACCAAAATTGAAAATAAAGATGCAACGGGGTATATTAATCATCTGTTGCAAATCATTGGGCCATCCATTTCCCAGCAACAAGCTTACTATATTTTAGATGGTTTGCTAGATAAAGGTCTCATTAGTGAAAGAGAAGCAAGAATGATTCAAGTTATAGTTGATCGTGAGACTTTGAAAATGGATGTTGTTGCTCGAGATATTATTAGAGCGAATATTTTAAAACGTTTGTTACCAATCATTAATTTTTATTAATAGAAAAGCGAGGTGTCTATGTGTGCTTTGCGAAAACTGTCATTTAAATGAAGCAGAGGTTAAACTTACAGTAAAAAGTAAAGAAGGCACTTCTGAGAAATGGGTATGTTCTATATGTGCTCAAGGTGAAAACCCTTGGCAACAAAATGAAACGCCATCCCCACATTCTCAGTTTCAAGACGATATTGAAGAAGCATTTGTCGTCAAACAAATATTGCAACATTTGGCAACGAAACATGGTATTAATTTCCATGAAGTAGCTTTTCAAGAAGAGAAGCGATGTCCAACGTGTAAGATGACATTAAAAGATATTGCGCATGTAGGGAAATTCGGGTGTGCAAATTGTTATGCCACTTTCAAAGATGACATCGTAGATATAGTAAGACGCGTACAAGGTGGACAATTTGAACACGTAGGTAAAACGCCTCGTTCTTCTCATAAGAAACTTGCCATCAAGAAACAAATTGAGGAAAAAACAAAATATCTCAATGTACTAATAGATGAACAAAACTTTGAAGAGGCTGCTATCGTTAGAGACGAAATAAAAGCATTGAAAGACGAGAGCGGGGTGGAGCGCAATGAGTGATATGAATGCTCATATCAGTGAATGGATGAAGGAAACTGAAGAATCTCCAATTGTTATGTCATCAAGAATTCGATTGGCTAGAAACTTAGAAAATCACGTTCACCCACTCATGTTTCCATCAGAACAAGATGGCTTCAGAGTTATAAATGAAGTACAAGATGTATTGCCTGATTTAGATTTAATGCGTTTGGATACAATGGATCAACAAAACAAAATGAAACTTGTTGCAAAACATTTAATTAGTCCTGAACTGATTAAACAACCCGCATCAGCAGTGTTATTGAATAAAGATGAATCAATAAGCATTATGATTAATGAAGAAGATCATATACGCATACAAGCAATGGGCACCGATTTATCTTTACAAGACTTATATAACATAGCTAGTGAGATTGATGATACGTTAGATCAATCACTAGACATTAGTTATGATGAACATTTAGGATATTTAACTACGTGTCCAACAAATATTGGTACAGGTATGCGAGCAAGTGTGATGTTACACTTGCCAGGATTATCCATTATGAAACGTATGAATCGTATTGCACAGACAATTAATCGTTTCGGTTTTACAATTCGAGGTATATATGGAGAAGGCTCGCAAGTCTATGGCCATATTTATCAAATCTCAAATCAATTAACACTTGGTAAGACTGAAGATGAAATCATAGATAATTTAACTGAAGTTGTTCAACAAATCATAAATGAAGAAATGCAAATTCGTGAACGTTTGACTCAATACAATGAATTAGAAACGCTAGACCGTATTTATCGGTCATTGGGTATTTTACAAAATAGTCGGATCATTTCAATGGAAGAAGCTTCTTATCGTTTAAGTGAAGTGAAATTAGGTATCGATTTAGGGTATTTAACATTGAGTGATTTTAAATTTAATGAATTAATGGTAAGTATTCAATCAGCGTTTATCTATAACGATGAAGATGAAACAATCTCTGTAAATGAAAAGAGAGCAAATATATTAAGAGAATATACTCAATAGGAGGTACAAAAATATATGCTATTTGGTAGATTAACTGAACGTGCACAACGTGTCCTAGCACACGCACAAGAAGAAGCAATACGTTTAAATCATTCTAATATAGGTACAGAACATTTGTTATTAGGTTTAATGAAAGAACCAGAAGGTATTGCTGCTAAAGTATTAGAAAGTTTTAATATAACCGAAGATAAAGTGATTGAAGAAGTCGAAAAATTAATCGGTCACGGACAAGATCAAACAGGAACATTGCATTATACACCAAGAGCCAAGAAAGTAATTGAACTTTCAATGGATGAAGCAAGAAAGTTACACCATAACTTTGTAGGTACAGAACACATATTACTAGGTTTAATTCGTGAAAATGAAGGCGTAGCTGCTCGCGTATTTGCTAATCTTGATTTAAATATTACGAAAGCGCGTGCCCAAGTCGTCAAAGCGCTAGGTAGTCCTGAAATGAGCAATAAAAATGCTACAGCAAATAAATCAAATAATACCCCTACATTAGATGGATTAGCACGTGATTTAACTGTCATTGCCAAAGATGGAACGTTAGATCCAGTTGTTGGTAGAGATAAAGAAATTACTCGTGTAATTGAAGTGTTAAGTCGTCGTACTAAAAACAATCCTGTACTAATTGGTGAACCCGGTGTAGGTAAAACTGCAATTGCAGAAGGTCTTGCTCAAGCTATTGTTAATAATGAAGTACCTGAGACACTTAAAGGTAAACGCGTGATGTCACTTGATATGGGAACAGTTGTAGCTGGTACTAAATATCGTGGTGAATTTGAAGAACGTTTGAAAAAGGTAATGGAAGAAATTCATCAAGCTGGTAACGTAATCTTATTCATTGATGAATTACACACATTAGTTGGTGCTGGTGGAGCTGAAGGCGCAATCGATGCGTCAAATATATTAAAACCAGCATTAGCACGTGGTGAATTACAATGTATCGGTGCGACAACATTAGATGAATATCGTAAAAACATCGAGAAAGATGCAGCGTTAGAACGTCGTTTCCAACCTATTCAAGTTGATGAACCAACAGTTGAAGACACAATTGCAATTTTAAAAGGATTACGTGATCGTTATGAAGCGCATCACCGCATCAATATTTCAGATGAAGCACTTGAAGCGGCTGCTAAATTAAGTGATCGTTATGTATCAGATCGTTTCTTACCCGATAAAGCAATTGATTTAATTGATGAAGCAAGTTCAAAAGTAAGACTGAAAAGTCATACAACACCTAACAACTTGAAAGAAATTGAGCAAGAAATTGAAAAAGTAAAAAATGAAAAAGACGCAGCAGTTCATGCTCAAGAATTCGAGAATGCTGCTAATTTACGTGATAAACAAACTAAACTTGAAAAACAATATGAAGATGCCAAAAATGAGTGGAAAACAACTCAAGGTGATCAATCCACTTCTCTATCTAAAGAAGATATTGGTGAAGTCATTGCAGGTTGGACAGGTATACCACTTACAAAAATTAATGAAACTGAATCGGATCGATTATTAAATCTTGAACAAACGTTACATGATAGAGTTATTGGCCAAAATGATGCTGTAACTTCTATTAGTAAAGCGGTACGCCGTGCTCGTGCAGGATTGAAAGATCCTAAACGTCCAATCGGTAGTTTTATCTTCTTAGGTCCTACAGGTGTAGGTAAAACAGAATTAGCTAGAGCATTAGCAGAATCAATGTTTGGTGAAGAAGATGCAATGATTCGCGTTGATATGAGTGAGTTTATGGAAAAACATGCTGTGAGTCGTTTAGTTGGAGCGCCTCCAGGCTATGTAGGTCATGATGAAGGTGGCCAATTAACTGAGAAAGTAAGACGTAAACCATACTCAGTTATCTTATTTGATGAAATCGAAAAGGCGCATCCAGATGTATTTAATATTCTATTGCAAGTTCTAGACGATGGTCATTTAACTGATACAAAAGGACGTCAAGTTGATTTCCGAAATACAGTGATTATCATGACTTCAAATGTCGGTGCACAAGAATTACAAGATCAACGCTTTGCTGGTTTCGGTGGCGGTTCTGAAGGTCATGACTATGAAACAATTCGCAAGACTATGATGAAAGAATTGAAAAATTCATTCCGCCCAGAGTTCTTAAACCGTGTTGACGACATCATCGTATTCCATAAACTTTCTAAAGATGAATTGAAAGAAATCGTTACAATGATGGTTAATAAACTAACACAACGACTATCTGAGCAAGATATTAATATTGTTGTAACTGATAAAGCAAAAGAAAAAATTGCTGAAGAAGGCTATGATCCAGAATACGGTGCCCGTCCATTAATCAGAGCTATTCAAAAAACAGTTGAAGATAACTTGAGTGAATTAATCTTAGACGGTAACCAAATTGAAGGTAAAGAAGTTGTCATCGACCATGATGGTGATGAATTTAAATATAATATCAATGAAAAAAATAATGGTATTTCAGATGAAGGCAATGAAGTAACTGAAACTGAAGCATAATACAATAAAATTAATGTTAAATATAAGCTGAGACATATCATACTCGAATGTCTCAGCTTTAATTTTTAATGATTTCAATGAATTAATTTTAATCATTATAAGTATTAATCATCTCAAAAATAAATAGAACCAAATTTATACTAAATTGCTTAAGTTTACATTTGTCATTGTGCAACGTTACATATAAAATAGATTTGTTCAAAGAAAAATCGGGGGTGCAATTTTGGCCAAAAAGAAAGTGATTTTTGAGTGTATGGCTTGCGGTTATCAATCTCCAAAATGGATGGGAAAGTGTCCTAATTGTGGGTCATGGAATCAAATGGAGGAAATTGTTGAAAAAGCTTCAAATCCTAAGCACGGCGTAAAGACATCAACGTCTAGCGCGAAAGTCCAGAAATTAAATGATATCAAGAATGAAGTGACACCGAGAGTTCAGACAGAATCAAAAGAGTTCAACCGCGTTTTAGGTGGTGGCATTGTAAGTGGTTCTTTAGTGTTAATAGGTGGAGATCCTGGTATCGGTAAATCAACGCTATTACTGCAAATTTGTGCATCATTGTCACAAAAATTAAATGTACTGTATATTACAGGTGAAGAATCATTAAATCAAACTAAACTACGTGCCGATCGACTAGATGAGGATTCGAGTAATTTAAATGTGCTAGCAGAAACGGACTTAGAAGTAATACATCAAACAGTTCAACAAGCGCAACCTGATATTTTAGTTGTGGATTCCATTCAAACAATATATCATCCAGAAATTAGTTCAGCACCTGGTTCTGTGTCTCAAGTAAGAGAAAGTACACAGAGTTTAATGAATATTGCTAAACAAATGAATATTGCAACATTTATCGTCGGACATGTTACGAAAGAAGGTCAAATTGCAGGACCACGTCTATTAGAGCATATGGTTGATACAGTATTGTACTTTGAGGGAGATGAGCATCATGCTTATCGTATCTTGAGAGCGGTTAAGAACCGTTTTGGTTCTACTAATGAAATGGGCATTTTTGAGATGAAACAAAGCGGATTAAAAGGCGTTCATAATCCTTCAGAAATGTTCTTAGAGGAACGTTCTACCAATGTGCCGGGATCAACGATTGTAGCAACTATGGAAGGTACACGACCTCTATTAATAGAAGTTCAGGCCTTAGTGACGCCTACAACATTTAATAACCCTAGACGTATGGCAACAGGTATAGATCATAATCGTTTGAGTTTATTAATGGCTGTATTAGAGAAAAAAGAAAACTATTTATTACAACAACAAGATGCATACATAAAAGTAGCTGGTGGCGTACGATTGACAGAGCCGGCAGTTGATTTAAGTGTTATAGTAGCAACAGCTTCAAGTTTTAAAGATAAAGCAGTAGATGGGCTTGATTGTTATATTGGGGAAGTAGGTTTGACCGGTGAAGTGAGACGTGTTTCTCGAATTGAACAACGTGTTCAAGAAGCAGCTAAATTAGGCTTTGAACGTGTTATTATTCCACAGACAAATATCGGTGGATGGCAATTTCCTGAAGGCATTAAAGTAGTTGGAGTGTCTACAGTACATGACGCTTTAAAATATGCATTCAAATCGTAAATATAGTGAAAAAGAGGTGAGACTTATGAACGTATTAAAAGGAATTGTAATCATAATATATATTATTCTAGGTGCTGCACTTGGTATTTTACTAATACCTGAAATACTTAAGGATTTTAATATTAATGGTTACCCATTTTTACATAACTATTATATAGATGGCTTAATTGGAATAGTAGTATTTTTCTTGATTTTTGGCTTCTTTATTAATAAAGTTACGAAGACTTTTAAAGCCATTGAACATTGGATTATGCAGCGCAGTGCTGTTGAAATTTTATTTGCAACACTTGGACTTATCATTGGATTATTTATATCAGTTATGGCTTCATTTATTCTAGAAATGATTGGAAATACGATATTAAATCATCTAGTACCGCTTATTATTACATTATTGCTATGTTATTTAGGTTTCCAATTTGGTTTAAAAAAGCGTGACGAAATGTTAATGTTCTTGCCGGAAAATATGGCACGCTCTATGTCTAAAAGTAATATTAGTGCTGTACCTAAACTTTTAGATACAAGTGCAATTATCGATGGACGTATTTTAGATGTCATTCGATGTGGTTTTATAGATGGTGAAATCCTTATTCCGCAAGGCGTTATTAATGAACTTCAAGTTGTAGCTGATGCGAATGATAGCGTGAAACGTGAAAAAGGACAACGTGGCTTGGATATATTAAATGAATTATACGACTTAGAGTATCCTACACGCGTGATACATCCACAAAAGTCTCACAGTGATATAGATGAATTATTGGTGAAGTTAGCACAGACTTATCATGCGCATGTGATTACTACCGATTTTAATTTAAATAAAGTATGTCACGTGCAAGGAATTAAAGCTTTAAACGTGAATGACTTATCTGAAGCAATTAAACCAAATGTTCATCAAGGTGACCGCATTAATATTCTATTGACTAAAATGGGTAAAGAGCCTGGTCAAGGTGTAGGCTATTTAGATGATGGCACAATGGTAGTCGTTGACAATGCGAAATCACTTGTAGGTAAACATGTAGATTTAGAAGTCATCAGTTTATTACAAACATCATCAGGGCGTATTATTTTCGCTAAAAAAATAGACGATTCAGAGTAATGATAAATATGTTCTTTAAACTTAGAGATTAAGAAGATACGTTCAATTATAAAAAATTAAATTATTGTAAGTGATTAGGTTTCATGTGAAACGCTAAATGTGGAGGGGACTCTTTTCAAGAAGCGAAGCATGGAACATATTTACATAAAGTAGATGTATGAATTAATGATTATCTATAGCGTAAACAAGTGACTTATCAAAGTATTGATTTAGTGCTACAATAATGAAGAAATGCGAACTTTTATCTAAGGGTAATGTAAAGTGGAAAGTTATTCGGGAACATGTCTAAAATGATAGTTTAGAATAGCTTTTTTTCTAATGGTTTGAAGATGTTTCTTACTGGCGTAGAACGACTCGGTTAGAGTGTAAAGTTTGTAGCCTGTATTAGATAAAGCGTATAAATTCGAAGTTAAAACATAACTAATATTTATAGGAGTGAATACGATGAGTGAACGTATTAGAGTGAGATATGCGCCAAGTCCAACTGGATATTTACACATTGGTAATGCAAGAACTGCATTATTTAATTATTTATTTGCTAAGCATTATGATGGTGATTTCGTAGTGCGTATTGAAGATACGGATAGTAAACGTAACCTTGAAGATGGTGAGTCATCTCAATTTGATAACTTAAAATGGTTAGGATTAGATTGGGACGAATCAATCGATAAAGACAAAGGTTATGGACCTTATCGTCAATCAGAACGTGGTGATATCTATAATCCACTTATTCAACAATTATTGGACGAAGATAAAGCGTACAAATGTTACATGACTGAAGAAGAGCTTGAAAAAGAACGTGAAGATCAAATCGCACGTGGTGAAATGCCTCGTTACGGTGGTCAACATGCACATTTAACTGAAGAAGAACGTCAACAGTTTGAAGCTGAAGGTCGTCGCCCATCAATTAGATTCCGTGTGCCTCAAGATCAAACGTATACGTTCAATGATATGGTTAAAGGTGAAATTTCATTCGATTCAAACAATATAGGTGATTGGGTTATCGTTAAAAAAGATGGCATCCCTACCTATAACTTTGCTGTAGCTATCGATGATCATTACATGGAAATTTCCGATGTTATTCGTGGTGACGATCACGTTTCTAACACACCAAAACAACTTATGATTTATGAAGCATTTGGTTGGGAAGCGCCACGCTTTGGTCATATGTCGCTAATTGTTAATGAAGAACGTAAAAAATTAAGTAAACGTGATGGCCAAATTTTACAATTTATTGAGCAATATCGTGATTTAGGTTACTTGCCAGAAGCGTTATTTAACTTTATTACATTATTAGGTTGGTCTCCAGAAGGAGAGGAAGAAATCTTTTCTAAAGAAGAATTTATTAAAATCTTTGATGAAAAACGTCTTTCTAAATCACCAGCGATGTTCGATAGACAAAAATTAGCATGGGTTAATAACCAATATATGAAAACAAAGGATACTGACACTGTATTTGAACTTGCATTGCCTCATCTTATTAAAGCTAATTTAATACCAGAATCTCCAAGTGAAGATGATAAAGAATGGGGTCGCAAATTAGTGGCACTATATCAAAAAGAAATGAGCTATGCTGGCGAAATTATACCTTTATCTGAAATGTTCTTCCATGAAATGCCTGAATTAGGAGAAGAAGAACAAGAAGTCATTAATGGAGAACAAGTTCCTGAATTGATGACACATTTATATGGTAAATTAGAAGCTTTAGAACCATTTGAAGCGGCTGACATTAAGAAAACAATTAAAGAAGTACAAAAGGAAACAGGTATTAAAGGTAAACAATTATTCATGCCTATTCGTGTTGCTGTAACTGGTCAAATGCACGGCCCTGAATTACCTAATACAATTGAAGTATTAGGTAAAGATAAAGTACTTTCACGATTGAAAAAATTCGTGTAAAGGACATCAGGCAAGTTGCACGAATGAGATGCTAATTTAACATATCTAACACTTGAAATTTTACATTAAAGCAAATATGATAAAGTTAAAGATGGCGAAGCCATTTTGGTATGAGTATTTAAAGGCGAAGGATTAGTAAATATTGGACTATGATATCAGAGAGTGTACGGATGCTGTGAGTACGCCATAGACGATGTTGAATGCACCTTTGTATAATCAACTAAATATAGTAAATGAGTATGATAAAGTGAATCTAGTAACCTATAGTTATATAGACATACTAGCTTGCATTTATCTAGAATACAGAGTGGAACCGTGCAGTAGCGCCTCTAGCATCTTAAGTGTTAGGGGCGCTAATTATTTTATTTAGAATGTATTTAAGTATTTTGCTATTAAATTTGGAAATTTTTAAACTTTTAAAAAAACTGAGGGGGCGACAGTCTTGATAAAAAGAATGAGAGACGATGTGAAAATGGTATTTGAACAAGACCCAGCAGCTCGTACAACATTTGAGGTTATTACAACATATGCTGGATTACATGCAGTTTGGAGTCACCTTATTGCACATAAATTATATAATAAGAAACGCTATGTATTGGCGAGAATTATATCTCAAGTATCACGTTTCTTTACAGGTATTGAAATACATCCGGGCGCGAAAATTGGCAAGCGCTTATTTATAGACCATGGTATGGGTGTAGTAATTGGTGAGACTTGTACAATTGGTGATAATGTGACTATTTATCAAGGTGTAACACTGGGTGGTACGGGCAAAGAAAAAGGAAAACGTCACCCTGATATTGGCGATAATGTATTAATCGCAGCTGGGTCAAAAGTGTTAGGTAATATTCAAATTGATTCGAATGTGAATATTGGTGCGAATTCAGTGGTATTACAATCAGTTCCAAGTTACACGACTGTAGTCGGTATTCCGGGGCATATTGTTAAACAAGAGGGTAAACGTATCGGTAAAACATTTGATCACCGTAATTTACCTGACCCTTTATATGAACAAATTAAGCAACTAGAAAAACAACTTGAAAAAGCGAAGAACGGAGAGATTAAAGATGATTACATTATATAATACATTAACGCGTCAAAAAGAGACATTTGAACCTATCGAACCAGGTAAGGTGAAAATGTATGTCTGTGGTCCGACAGTATACAATTATATTCACATTGGTAATGCACGCCCTGCCATAAATTATGATGTTGTACGTAGATATTTTGAATATAAAGGATACGAAGTGATTTATGTTTCAAACTTCACAGATGTAGACGATAAATTAATAAATCGTTCTAAGGAATTGAATGAGAGTGTACCGGATATTGCAGATAGATACATTAAAGCGTTTTATGAAGATGTTGGTGCATTAAACGTTAAGAAAGCGACTTCGAATCCACGTGTAATGAATCATATGGATGAGATTATTGATTTTATTAAAGAGCTAGTTGATGAAGGTTACGCCTATGAGAGTGACGGCGATGTCTACTTTAGAACACGCAAATTTGAAGGTTACGGTAAATTAAGCCATCAGTCATTAGATGATTTAAAGGTAGGAGCAAGAATAGAAGCTGGGGAACAAAAAGAAGATGCGTTAGACTTTACTTTATGGAAAAAAGCAAAACCAGGTGAAATTAGTTGGGAAAGTCCTTTTGGTGAAGGGCGTCCAGGTTGGCATATTGAATGTTCAGTAATGGCGTTTCATGAACTAGGCAAAACAATTGATATTCATGCTGGTGGTTCTGACTTACAATTCCCTCATCACGAAAACGAAATTGCGCAATCAGAAGCGCATAATCATGCCCCATTTGCTAATTACTGGATGCATAATGGTTTTATAAATATAGATAACGAGAAAATGAGTAAATCGTTAGGTAACTTTATACTAGTTCATGACATCATAAAAGAAGTAGATCCTGACGTACTGCGATTCTTCATGATTAGCGTACATTATAGAAGTCCTATTAACTATAATCTAGAACTTGTTAATGCAGCTAAGAGTGGTTTAGAACGCATTCGTAATAGCTATCAATTAATAGAAGAACGTGAAACAATCGCGACAGACATCGTTGACCAATCTAAATATATCGAACAAATTGATGCTATTATAGAGCAATTTGAGACAGTAATGGATGATGATTTCAATACTGCTAATGCTGTTACGGCTTGGTACGATTTATCTAAACTTGCGAATAAATATGTTTTAGAGAACAATACATCTACTCAAGTCATTTCTCGATTCAAAGAAGTTTATCAGATATTTAGTGATGTACTTGGAGTTCCACTAAAAGGTAATAAATCAGATATGTTACTTGATGAAGATATTGAAAAGCTCATCGAAGAACGTAATGAAGCGCGTAAAAATAAAGACTTTGCACGTGCAGATGAAATAAGAGACATGCTTAAAGAACAAAACATTATATTAGAGGATACGCCACAAGGTGTACGCTTTAAACGTGGATAATATGGATATTAAATTGTTAAACCCGTTAACACTAGCCTACATGGGTGACGCAGTGTTGGACCAGCACGTGCGAGAATATATCGTTCTTAAATTACAAAGTAAGCCTAATCGATTGCATCAAGTTTCGAAAAGTTATGTGTCTGCGAAAAGTCAGGCGCAAACTTTAGAAACATTATTTGAAATGGGTTGGTTCACGGATGAAGAATTAGATATTGTTAAAAGAGGTCGTAATGCTAAAAGTCACACTAAGGCTAAAAATACGGATATTCAAACTTATCGTAAAAGTTCTGGTTTAGAAGCAGTCATTGGATATTTATATTTAGATCATCAAGAAGAAAGATTGGAAAATTTACTTGATATGATTGTTCAAACAGTCAATGAAAGGTAGTGAAAACAGTGGAAGATATCGTTATTGTCGGTAGGCATGCTGTTAAAGAAGCGATTGTTTCTGGCCATACAATTAATAAAATTTGGATACAAGAGGGAATCAGAAAGCAACAAATCAATGATATTTTACAAAATGCTAAAGAGCAAAAATTGATTGTGCAAACAGTTCCAAAATCCAAATTAGATAATTTAGCAAATGCACCTCATCAAGGTGTTGCTGCACTTATTGCACCATATGAATATGCTGATTTCGATCAATTTATTCAATCTCAAAAGGATAAAGAAGGTTTATCAACTGTAGTGATTTTAGATGGCCTTGAAGATCCTCATAACTTAGGCTCTATATTGAGAACGGCAGATGCTAGCGGTGTTGATGGTGTTATTATTCCTAAAAGACGTTCAGTAGCGTTAACGCAAACAGTTGCTAAAGCATCAACAGGTGCGATACAACATGTTCCAGTTATGCGTGTTACGAATTTAGCAAAAACAATTGACGAATTAAAAGAACATGGCTACTGGGTAGCAGGTGCTGAAGCGGATAATGCAACAGACTATAGAGATATGGCGGCGGATATGCCATTAGCTATCGTTATCGGTAGTGAAGGACAAGGCATGAGTAGATTAGTGAAAGATAAATGTGATTTTTACATTAAAATACCTATGGTTGGACATGTTAATAGCCTCAATGCATCGGTAGCTGCTAGTTTAATGATGTATGAAGTATATCGTAAACGTCATCAAGTCGGAGATAACGCATGAAAGATAAATATTTGATAATTGATGGCTACAATATGATTGGACAGTCACCAGAACTCGGTAAAATTGCAAAAGATAATTTGCAAGAAGCACGAGAGCAATTATTAGATGCTATAGCAAACTATAATGCTGTTGTAGCTGATGAAATTGTATGTGTGTTTGATGCATATGAACAATCAGGTATAGAAAGAGAATACATTTATCATGGTGTGAAAACAGTATTTACAAAAGAAAAAGAGACTGCGGATAGCTATATAGAACGTTATGTTTATAATTTATATAACAAGCACACGACACATATTACCGTTGTAACCAGTGATATGAGCGAGCAACATGCAATATTTGGTGCTGGCGCATATCGTGTATCTTCGAGAGAGATGTGGCGTGATTTAAGAGAAAATGAAATCACAGTGAGTAAGTCATTAGATGATTTCACAGAAAGTAAACCGAGAACTCGTATTTCGTTATCGAATGATGTGTTAGCAGAATTTGAAAAGATTAGACGTGGAAATCATAATAAAGATTAAAATCGTCCACTTGTCTTTTGAAAATGACTTCATATAAACTTTGCCTAACTTAATTTGAAAGGTAAGGTTTATGGCGCATCAATTTATACAACTAGAGAAGACCTTTAAAGCATTCCAAAATAGTCGTAGTAGTCACGAACAAGATAGATTATTTATAGATATAGTAAACCACATACAACCTAAACTTTTTATAAAATTTAAAAGTTATGGAATACAAAATGAAGATATTGAAGATTTAGTACAAGAAACTTTAATCAGGATTTATTTAGCACTTCATACATTTGATTTTAGTACAGACGTTCCTTTTGAACACTATTTGAATTGTATCGTACGATCGATGCGAAATGATTTTTGGAGAAGAAAATATATTGAGACTGATAAGCACGATAGCATCATTAATGACTATGTTATTGACTACAAATTGAATCAATCAAGTAAATATATTGAAGATATTTGTATGATAAAAGAGAAACGAGAATTGCTAGCGAGTAGTTTAACAGTATTAAGTCGATTCGAGCGAAACGTAGCTGAATTACTAATGTCTGATTATACGCCTAGTGAAATTGCAAAACAGCTAGGTATTAAAGATAAAGTGGTTTACAATAGTATTCAACGTTGTAAAATGAAAATGAAATACTATTTATTGAAGCGTCTTTATTAGGTTGTATTAACTTATACATAGCGGCGCTTGTTTGACATTTAATGTTAGGTTTATGTATAGTATACTGGTATTAAAATGAGCAAAGGTGAACTGATTTGAAAAAAGTACCTTTAATTTGTGAGGTTTGTGGTACTAGAAATTATAACGTACCGAAAAAAGAAACTTCTGCAACGAGACTAGAAATAAAAAAATATTGTTCGAGATGTAATGCACATACGATTCATAAAGAGTCTAAATAATAGTGAAAGTATTGCTATTAAAGTTAACGGTTAACTAACTGTGAGTATGGAGGTAATTTTGATGGCTAAAGATAAGGGCACAAACAAAGAAAAAGACAGTTTCTTCCAAGGCGTTAAAAGTGAAATGGAAAAAACGAGTTGGCCAACAAAAGAAGAACTTTTTAAATATACTGTAATTGTAGTTTCTACAGTAATCTTCTTTATGGTCTTTTTCTGGGTATTAGATATAGGTATTGGGAATTTGATTGAACTATTTAGATAAGAATAAGGAGTGACAACATGTCTGAAGAGGTTGGCGCAAAGCGTTGGTATGCTGTGCATACGTATTCTGGATATGAGAATAAAGTTAAGAAGAATTTAGAAAAAAGAGTAGAATCAATGAATATGACAGAACAGATTTTTAGAGTTGTCATACCTGAGGAGGAAGAAACACAAGTTAAAGATGGTAAAGCCAAAAAGCAACTTAAAAAAACGTTCCCTGGTTATGTACTTGTAGAACTAGTGATGACTGATGAATCTTGGTATGTAGTACGTAACACACCTGGTGTTACAGGATTCGTTGGTTCAGCTGGAGCTGGTTCTAAACCAAACCCATTATTACCTGAAGAAATGCGATTCATTTTAAAACAAATGGGACTTAAAGAAAAAACAATCGATGTAGAATTAGATGTAGGAGAACAAGTTCGTATTAAATCTGGACCGTTCGCTAATCAAGTTGGAGAAGTTCAAGAAATCGAACCTGATAAATTTAAATTAACTGTATTAGTTGATATGTTCGGCAGAGAAACACCAGTTGAAGTTGAATTTGATCAAATAGAAAAACTATAATCAATTAATTTTGGAAAAACATTGAACAACAAAAAAGATGAAATTTTACTATTGCTTTTTAAGTTGGTTCAGTGTTAAAATAATGTGGTCGCGTTTTTATAGCGCTCATTTCGTCACGAAATGTTTATGAGTGGGAGGGCAAAACTGAGCCCTGTGACCACATCACGATATCAAGGAGGTGCACATCGTGGCTAAAAAAGTAGAAAAAGTAGTTAAATTACAAATTCCTGCAGGTAAAGCGAACCCAGCACCACCAGTTGGTCCAGCATTAGGTCAAGCAGGTGTGAATATCATGGGATTCTGTAAAGAATTCAACGCACGTACACAAGAACAAGCAGGTTTAATCATTCCGGTAGAAATCAGTGTTTATGAAGATCGTTCATTTACATTCATTACTAAAACTCCACCGGCTCCAGTACTACTTAAAAAAGCAGCTGGCGTAGAAAAAGGTTCTGGTGAACCTAACAAAACTAAAGTTGCTACAGTAACTAAAGATCAAGTACGTGAAATTGCTCAAACTAAAATGCAAGACTTAAACGCTGCAGACGAAGAAGCGGCTATGCGTATTATCGAAGGTACTGCTCGTAGTATGGGTATCACTGTACAATAATTAATGAATACAAAGTTAGTTTAATTTTGAAATAAACTGATAGACGATAGCAGGTAACAGAAATGACAACGACAATATTGTCTATGATTAGTCTGGGTGACTAGTAATCTTTCTTAAGATTACTCAAACATTAGACATTCATCTGTTATCTGCTCTTAACTTGTGTTAGGCACAAGTAAGCGTGGGAGGAAATTCCGCTAAAACCACTAAAGGAGGAACAATAAATGGCTAAAAAAGGTAAAAAGTATCAAGAAGCAGCTAATAAAGTTGATCGTACTAAACACTATAGTGTTGAAGAAGCAATCAGCTTAGCTAAAGAAACAAGCATTGCTAACTTTGACGCATCAGTTGAAGTTGCTTTCCGTTTAGGAATTGATACACGTAAAAATGACCAACAAATCCGTGGTGCAGTAGTATTACCAAACGGAACTGGTAAATCACAACGTGTATTAGTATTTGCTAAAGGTGACAAAATCACTGAAGCAGAAGAAGCAGGCGCAGATTACGTAGGTGAATCTGAATACGTACAAAAAATTCAACAAGGTTGGTTCGACTTTGACGTAGTAGTAGCTACACCAGACATGATGGGCGAAGTTGGTAAATTAGGTCGTGTATTAGGACCTAAAGGTTTAATGCCAAATCCTAAAACTGGTACAGTAACTATGGATGTAAAAAAAGCTGTTGAAGAAATCAAAGCTGGTAAAGTTGAATACCGTGCTGAAAAAGCAGGTATTGTACATGCTTCAATCGGTAAAGTTTCATTCAGCGATGAAAAATTAGTTGAAAACTTCAAAACTTTACAAGACGTATTAGCTAAAGCTAAACCATCATCTGCTAAAGGTACTTACTTCAAATCTGTTGCTGTAACTACAACAATGGGTCCTGGAGTTAAAATTGATACTTCATCATTCAAATTATAATTAAGTGTAAACTTATTTAATTATAGAACCTGTGACTTTTCGAATGTCACAGGTTATTGTTATTTATATGGCTCTACGTCAAATCGGACTGATGAGTCCAAATATTGAGAGTAAGCAACTTTAAGTTGTTTAATCTCTTTTTTTGTTGTTGAGGCAAATAGTCGCGAAGTTATAATAATTCGATTACG
>NODE_11_length_17979_cov_12.093677
AATTTGTAATATTACAGAATATGTAAAATTGTTGTAAATTTCTTAAAAGAGTATTGTAAAACCTTATTTCATGATGAAATTTTAAACGATTTGTTCAAAAAATAATATTACAGACTGAAATATAAATATTTCAATGTTACAAAATAAATCGTTCATTGTAATTTTTTGTAAGATAAGCGTAATACTATTGGCGTTTTTTTATGATATAGTACTTATTGTCAAAAGTTAAACACAGAACAAAACACAATAACTTAAGAATTTAACAGAACAAAAATATAAACTAATTTTTTTGGAGGAATTTTTTATTATGAAAAAAACAGTAATCGCGTCGTCATTAGCAGTAGCTTTAGGAGTAACAGGTTATGCATTAACTACAGATAACAGTGCACATGCATCTGAATCAACTACAAACTATGCACAATTAGCTAACTTAGCTCAAAATAACCCATCTGAATTAAATGCTCACCCAGTACAAGCTGGTGCATACAACATCACATTCGTTAAAGATGGTTTCAAATACAACTTCACTTCAGATGGTCAATCTTGGTCTTGGAACTACACTTACGTTGGTGGAGCTGACACAGTAGCAACTACACAAGCTGCTCCAGCTGCTCAATCAACTGACTACTCAGCTTCATACAGCAACGAAGCTTCAACTCAATCAGTAAGCTCAAACCAACAATCAAGCAACACTAACGTTGAAGCAGTATCTGCACCAAAAACTACTTCATACTCAGCTTCAACTTCATCAGCTTCAACTGGTGGTTCAGTTAAAGCACAATTCTTAGCTAATGGTGGTACTGAAGCTGCTTGGAACGCAATCGTAATGCCTGAATCAGGTGGTAATCCTAACGCAGTTAACCCAGCTGGTTACAGAGGTTTAGGTCAAACTAAGGAATCATGGGGTACTGGTTCAGTAGCATCACAAACTAAAGGTATGATTAACTACGCTAACAGCCGTTACGGTTCATTAGATGCAGCAATTGCATTCCGTGATAACCACGGTTGGTGGTAGGATTTACTAAGGTAACTGGATAGTACATCGAGTTATCGAGGGAAGAGGTCGACTTTAAGGTCGGCCTCTTTTTTTGTGTTTTAATAGACACTGTAGCGTAACGTTTACCAACCGCGATTATAGGGAAGATACTAAGACAATAAACAAATCGAAAGTATTGAATATTAATGTCGTTATGGAAAGTAATGAAATTAGGATTAATACATAGTGCGTTCTGGACAACTATACAATTATCAGTATCTAATATGATGTTACGATGCCCGACATCAGTATTTGTGAAATATGAAACGTTTTTTAAAATATGGTCGTGGGAAAAGAGAGGCGCTTTATGGAATAAACTATTTCGTATTAATAAATGGAAACATTACATTCCAGAAGCAGCTCAATTCAATTATCGTATCTATAATAAAAGGCGACTGGCTTCATTTAAATTAGAAGATATACATTTTATGATTTTAGAAATGCGCCGTGCAGAACTTGTTCATTGGTTATCAATGATACCAATTGTTATTTTTATCAAAGCGCCTAAATATATACTATTCATTAATGTTTGTTATGTGATTTCGGCTAATTTACCGATCATACTCACACAGCGTTATAACCGTCCTAGGTTAGAACATTACTATCAACTACGAATGAAAAGAGATGAACGTACATGTCGCAAAAGAAAATCATCATTATAGGTGGAGGACTAGGTGGGATATCAGCTGCTATTCGTCTTGCTCAAAGTGGCTTTGATGTCTCGCTTTATGATAAGAATAACCACATTGGTGGGAAAGTAAATCGTTTAGAAACAGAGGGATTCGGTTTTGATTTAGGTCCATCTATTTTAACGATGCCATACATATTTGAAAACTTGTTTAACTATAGTGATAAGCAAATGAAAGACTATGTTACTATTGAACGATTACCTTTGCAATGGCGTAGTTTCTTCACTAATGGTGAAGTGATAGATTTATATGAAGACCTGTCTCAAATGTTAAATGCCAATACCTATCTTACTAATGACGATATTCAGCAACTTCATCAATTTTTAAATTATGCAGAAAAAATCCATCGATTTACGGAAAAGGGCTACTTTGCACTAGGACTTGATAAAGTGTCAGAGATAATTAAATATCAGGGACTATTGCGTTCACTTAAAGGTGTGGATTACTTCTCAACAATGCAACAAGCTATTAATCGTTATATTGAGAAACAAAAATTAAGAGATATGCTTGGCTACTTTATAAAATATGTTGGGTCTTCTTCTTATGATGCTCCAGCAGTGCTTACACTATTAATTCATATGCAATACGAACAAGGATTATGGTACGTTAAAGGTGGTATTCATAAACTTGCTCAGGCATTGGAACAATTAGCGATTGAAGAAGGCGTAGCTATACATACTGGTATGGATGTATGTAGTATTGATACGTATTTTAATCACATAACTGGTGTTAGATTAGATGATGGTTCACATGTGAGTGCAGATTACATTGTTTCTAATAGAGAAGTGATACCTACGTATCGTGACTTACTGCACTTTTCAAATAAAAAAATAGCGCAATTAGAGAAAGTTTATGGACCTGCAGCATCTGGCTATGTAATGCATTTAGGAGTAGACAAAGAATATGCTCAACTGGCACATCATAATTTCCTTTTCTCTAATGATTCTAAGCGTAATTATCGAGAAGTGTTTCATGATAAAGTATTGCCACAAGATCCAACAATTTATCTAGTTAATTCAAATAAATCCGACCCAACTCAAGCACCAGAAGGACATGAGAACTTAAAAGTATTGCCACATATTCCGTATATTCAAAACCAACCGTTTACTGAAGAACAATATAGTGATTTCCGGGAGCGTGTCTTAGATAAATTAGAAAAAATGGGGCTTACAGACTTACGTCAACATATCATATATGAAGATATTTGGACGCCACACGATATTGAACGCACTTATGGTTCAAATAAAGGTGCCATTTATGGTGTAGTGGCAGATAAGAAGAAAAATAAAGGGTTCAAGTTTCCTAAACAAAGTGAATACTTTGATAATTTATTCTTTGTTGGAGGATCTGTTAATCCTGGTGGCGGTATGCCGATGGTGACGTTAAGTGGACAACAAGTAGCAGATAAAATTAATGCACTTGAATGTAAGGTTACCACTGATTCAAGAGAATAGAGGTAATACAATTATGACTAAATTAGAGTCACTTCTCCATGCTAGTACAGGTCTATCATTAATAAGTGGTTATTTAATGTATAATCGTCGTTATTTACTCTCGTTTGATAAGAAACGCGAGGGTGAGACAACACAATCAATTAGTGTGATTATACCAGCGCGCAACGAGGAAAAGAGATTGCCTAAACTGTTAAAAAGTTTGTCTCAACAATCAATGCGAGTTGAATGTATAGTCATGGATGATGATTCAAATGATGGAACAGCTGAGATAGCACGAGAGATGGGCGCGAAAGTGTATAATGTGACGTATGACAACAATGGTAATACCTGGATTGGTAAGTCATATGCATGTTATCTAGGTGCTTCTTATACAGTATCAGATATTCTTATATTTATGGATGCAGACGTAGAATTGAATAATGAACACGCCCTAGAGGCAATTATTCAGTCATATGCACGACAACAATATCGTGGATTAATGAGTATTCAACCGTATCATGTTGTTTATAAACCTTATGAACACTTATCGGCTATGTTTAATCTTATGACAGTTGTAGGTACAAATAGTTTTTCGACTTTATCCAAATCTAAAGGGGAGTCATTAGCATTTGGACCTGTTACAGTCATGAACAAATCCGATTATATCCTGACACAAGGGCATAAAAATGCTGCATCTCATATTATTGAAGGATTTTCTTTAGGAAAAGCGTTTCAACGTTGCCAATTGCCAGTGACGCGGTTTGAAGGTCAGGGATTTGTTAGCTTTAGAATGTATGAAGCAGGATTTAAAACAATGATAGAGGGATGGACGAAACACTTAGCGGTAGGTGCTTCGTCAACACAACCTCATATCATGATGTTAATTATCTTATGGATGGTGGGATGTATCACCTCATTTAGCGGATTAGCACTTAGTTTATTTATGAAAACTTTGTCATTTAAGCGAATGGCGTTATCATATAGTTTATATACATTACAATTTATTCGTTTACATCGTCGAGTAGGACGTTTTTCAATTTTATTTTTAGCTATCAACCCAATATTGTTTTTAGTGTTTATTTTAGTTTATATAAATTCATATCGTCACATTCATTACACGAAACAGGTAAAATGGAAGGGACGACAATTTAGTATTAAATAATATTTAGCAGGGGGTTCTCCATGAGCACATTAGAAGAAAATTATCAATATTGTCATCAAATTATGAAAGATTACTCCAAGAGTTTCTCATATGCGTTTGATATGTTACCAGAACAACAACGACGAGCAATCTGGGCGATTTATGCAGTTTGTAGAATCGTTGATGATAGTATCGATGTACACCAAGACGTGGAATATCTACATAAGATTAACCGTGATGTTAAAGCTATTGAACATCAAACAACAACGACATTTGAAAGTGATGACCGCATTATGACGGCATTTGCTGATGCAGCTACACATTTCCAAATGAATTTCCAAGCCCTCTATGACTTAATTGATACGGTTGAAGCAGACCAGCATTTCGAAATGTTTGAAACAGATCGTGGTCTACTAGATTATTGTTATGGTGTTGCGGGAACTGTAGGCGTATTACTGATCCCAATACTAGCAACGCCACCGTCAGATGAAGCATATGAGTATGGAAAGCAATTAGGTGAAGCGCTTCAATTAACGAACATACTACGTGATGTTGGTGAAGATTATCGCAACGGGCGTATTTACTTTAGTAAAGCGCGTTTAAATGAATTTAATGTTTCAATTGCTGATGAAATAGAACGTGATCAACTCTCTGACAATTACATTAAAATTTGGGAATTCTACGCTACATTAGCCGATAATAACTATGACATGGTTTTAAATCATCTTGATGTATACAATGAAGAATCTCGAATGATTATTGAGTTAGCAGCCCAAGTATATCGAGGTATATTAACCGAAGTACGTAAAGCAGATTACTCATTGAAAGACCGTGCGTACGTTTCTAAATGGAAAAAACATAAAATCTACCGCAATTTAAAGAAAAAATATAAAGATTAGGTCAGATATATGCAATATAGCAGTAGTAGGCGCTGGCGTTACCGGCTTAGCAGCTGCAGCACGACTAGCCGCTAAAGGTCATCAAGTTACAATATTTGAGAAGAATGAACAAGTTGGTGGCCGTATGAGCCAATTTAAGAAAGATGGCTTTACTTTTGATATGGGACCAACCATAGTGATGGTACCGGATGTTTATAAAGCCGTATTTGAAGAAAGTGGCAAACGCTTTGAAGATTACGTAGATATGAAGCCACTTACACATATTTTTGATATTTATTTTTCTGATAAAGATAAAGTGAGTGTATCAACTGATTTAGCACAACTTAGTCAAACGTTAGAAGCGACAGAACCAGGTTCTACTCAAGGTTTTATGCAATTTTTAACGGATGTGTATAAACGATATGAAGTGGCTCGCAAATACTTCCTTGAACGAACATTCCGTAAACCAAGTGAATTTTATAACCCATTGACGCTATATCGTGGATTAAAATTAAAGACATTTAATAATGCGAATCAATTAATAGATAATTATGTATCCAATGAAAAAATACGTAAGTTACTCGCATTTCAAACGTTATACATAGGTATTGATCCTAAACAAGGGCCTTCAATTTATTCTATTATTCCAATGATTGAAATGGTACATGGTGTTCATTATATAAAAGGCGGTATGTATGGCTTAGCACAAGGTTTACTACAACTTGGTCAAGACCATGGTGTTAAAGTAGAACTTAATGCAGATGTACAAGAAATCATTATTGACCCTAAATTCAAACGTGCAGATGGTCTACGTGTTAATGGTGATATTCGACGTTTTGACAAAGTGCTATGTACTGCTGACTTTCCATATGTGGCACAAAACTTAATGCCTGTGCACTCACCTTTAAAGAACTATTCTCCTGAAAAGGTAGATAACATGGACTATTCATGTTCAGCATTTTTAATTTATGCAGGTATTAATCGTCAATTACGTGATAAATTACATGTACATAATGTTGTATTTGCTAGAGATTTTAGAGGCAATATTGATGACATTTTTAGTGGTAAGATGCCTGATGACCCATCATTATATCTTTACTTCCCATCTGTAGAAGACGAAGCATTAGCGCCTAAAGATCAGACAGGGATGTATGTCTTAATGCCAGTCCCTGAGTTGAAGACAGGTGAAATTGACTGGAACGATCCTAATATGGTTGAAAAAGCGAAAGATGTCATTTATAACAAATTAGAAACGATTGAGGCACTTAAAGATATACGTCAGGATGTTGTATCTGAAACAGTATTTACACCGCTTGATTTTGAGAGTCGTTATAATGCCAAATTCGGCTCAGCATTTGGACTTATGCCAACACTTACACAAAGTAATTATTATAGACCACCAAATGTATCAAGAGATTATAAAGACTTATACTTTGCAGGGGCAAGTACGCACCCTGGTGCAGGTGTGCCAATTGTGTTGACGAGTGCTAAAATTACTGCCGAAGCAATGTTAGAAGACATAGAACACGGAAAATAAAGTAAAACTTGCTATAAATCTGAAAATTATAAATATTGACAATACTTATTGAACTGATACAATAAATATTAATTCAATAGACTTATCCAGAGAAGTGAAGGGATTTGGCCCAATGAAACTTCAGCAACAGACTTAAAAGACAAAAGTACTGTGCTAACTCCAAAGAGGTATGCCTCAAAGATAAGTGTCATAGTCATAACTAAGCTATATGTCACTATCAATTGAGAGTGATATATAGCTTTTTTAATTTGAAAAGGGGGTAAATAATGACAATTTCTAATAAACTAGCCAATATTCCTGATAGTTATTTTGGTAAAACGATGGGGCGTAAGGTTGAGCATGGACCACTACCGTTAATTAATATGGCAGTTGGTATCCCGGATGGCGAAACGCCTAAAGGCATTGTTGATCACTTTGCTGATGCTGTTCGAATTCCTGAAAATCAAAAATATGGTGCATTTCATGGTAAGGAATCCTTTAAAGAAGCAATTGTTAATTTCTATCAACGACAATATGGTGTTGAACTGCATAAAGATGATGAAGTGTGCATACTTTATGGTACTAAAAATGGTTTAGTGGCTTTGCCTACATGTATTGTTAATCCTGGAGAAAACGTGCTACTTCCAGACCCAGGTTATACGGATTATCTTGCTGGTGTCATGCTTGCTGATGCCAATCCAGTACCACTTAATTTGGAGCCACCACATTATTTGCCAGATTGGAGCAAAGTAGATGCACAAACATTAGCACGTACGTCACTCGTTTATTTGACTTACCCAAATAATCCTACTGGATCAACGGCTACTAAAGCAGTGTTTGATGAAGCAATTCAAAGATTTAAAGGTACGCATACAAAGATCGTTCATGATTTCGCGTATAGTGCTTTTGGATTTGATGCAAAGAACCCAAGTATACTTGCTTCTAAAGATGCAAAGGAAGTAGCAATTGAAATTTTTTCATTATCTAAAGGTTATAATATGTCAGGATTTAGAGTAGGATTCGCAGTAGGTAACAAAGACATGATACAAGCGCTGAAGAAATATCAAACACATACTAATGCTGGTATGTTTGGTGCCCTTCAAGATGCAGCAACATACGCACTTAATCACTATGATGACTTTCTAGATCAACAAAATGAAACATTCAAACGTCGTCGTGACACGTTTGAGAAACAATTAAAAGATGCCAATTTACCATTTGTACATTCTAAAGGTGGTATTTACTCATGGCTTCAAACACCACCAGGGTATGATAGTGAATCATTTGAACAGTATTTGTTGAAAGAACAATCGATCTTAGTGGCGCCTGGCATTCCATTTGGTGAAAATGGTCGTCATTACGTCCGTATTTCCCTAGCATTAGATGACCAATTATTAACTGAAGCGGCTAAACGATTAGCTTCTTTATCTTATTTATATAACGAGTAACAAGAAGTCACAAATAGAAAGGATGAAATTTTATGACTAAAATTAAAATAATGAGTGTACGAGATGAAGATATTCCTTATATTGAAGAATGGGCGGAACAAAATAATGTCGAAGTAGAGTTAAATAAAGAAATATTAACAGAAGATAATGTCGATGATGTTCAAGGATTTGATGGTTTATCTTTGTCTCAACAACATCCAATATCGGAAGATGTATTTGCCAAATTGCAACAATTTGGTATTAAACATATTGCACAACGTAGTGCTGGATTTGATACATACGACTTAAATTTAGCTACACAATATGGCATTATCATATCTAATGTACCGTCATATTCACCTAGTTCAATTGCAGAGTTTGCAGTGACACAAGCCATTAATATTGTAAGAAATCAGAACGACATTCAACGTAAACTTAAAGACTATGATTTTAGATGGGAACCATCAATATTGTCGCGTTCAATAAGCGATTTAACCGTAGCTGTTATAGGAACAGGACGTATTGGTTCGATAGCGGCAAGTATTTTTGCAAAAGGATATAGAAGTCATGTTGTTGCATATGATCCATTTCCTAATGAAAAGGTTGCGCAATATGTTGAGTATAAGGATACGTTGGAAGAAGCTTTACGTGATGCAGATATTGTTACAGTTCATATTCCAGCAACGAAATATAATCCACATCTCTTCAATAGAGATTTATTTTCAAAATTTAAAAAAGGTGCCGTATTTGTAAACGCTGCTAGGGGATCGATAGTAGATACGAGAGCATTACTAGATGCGATTGATAGTGGACACATTAAAGGCGCAGCGTTAGACACCTATGAGCATGAACGAGGGTTGTTCCCAGGAGATTATCGTAATAAAGCAATTAATGATGACTTATTAGATGAACTAATTGCTAGAGAAGATATCTGGTTAACACCACATATCGCGTTTTATACTGATGCGGCAGTTAAGAACTTAATTGTTGATGCACTCGATGCAGTCATTGATGTCATGAATACAGGTACGACAAAATTAAGAGTGAATTAAAAAAATAAGAGTTGGGCATGGGACAGAATTATTTAAAAATTCAATGTCCCATACTCAACTCCTCATATTTTGCCAGCACGATTGCTCACTTTTCTAGTTCGCCTACATCCTAATGGCTTTTGTACGGGCCTTATTGACTGCCTAACAAAAGCAGGTTTCTTATTCAGATCTTATTTTACATCGTAGCCTTGGTCTTCAATAGCTTCTTTCATTTGTTCAACTGATACTCTATTTTCGTCGTAATCGACGCGAACTTGATTTTTATCTAAGTCTACTTCTGCTGAAGTCACACCGTTTAATTTCGCTAGTGCTGATTCAACAGCATTTCTACAATGATCACAACTCATACCTTCAACATTAATAACTTTATTAATCATACCTGTCACCTCCGATGTTCTTAGTAATATATACCCATATTTTACTCCTTTTTAATAAACAAAGAAATAAAATAGAAATGCTTCATAATTATAATTTCATTCGTTTTAGTCTTAAGGCATTACTTACTACACTAACTGAACTTAAGGCCATCGCAGCACCAGCTATCCAAGGGGCAAGTAATCCCATTGCCGCAATAGGGATGCCTGCAATGTTGTATCCAAATGCCCAGAATAAGTTCTGTTTAATATTGCGAATTGTTTTATGACTTGCATGAATGGCCTTAGGAACTAATTGGATATCTCCGCCAAGAATGGTGATATCTGCAGCTTCTATTGCTACTTCAGTGCCCGTTCCCATTGCAATGCCAATATCTGCTTTGACGAGGGCAGGCGCATCATTGATACCGTCACCGACCATAGCGACATTATGTTTCTGTTCTTGTAATTGAGTTATATGATGTGCTTTATCTTCAGGTAGGACGCCGGCAATGACTTGATCAATGCCGACTTCTTTAGCAATAGCTTTTGCAGTTCGTTCATTATCACCAGTTAGCATGACCGTTCTGATATTCATAGATGATAATTGTTGGATAGCTTCTTTAGCAGATGCTTTAACAGTGTCAGCTACAGCAATCATACCTCTTAGTTCGCCATCATAAGCTATTAGCATAACAGTGTGTCCCTCGGCTTCCATCTGTTTCATCTTCTGTTTAATGCTTTGTATATTGATTTGATGATCTAACATTAACTTTTGATTACCTACAAATAACATAGAATCATCTATAATGGCTTGTATTCCGTGACCTGGTAATGTTTGATAATTTGTGACATTTACCAAGTTAACTTTGTGTTGTTTGGCGTAGTTAACAATTGCAGTAGCAAGTGGGTGTTCAGAGTTATTTTCAGCTGAAGCAACTAAAGCTAAGATATCTTTGTCACCTTCAAAATAAGTTACCTCTGGTTTGCCGTGTGTAAGTGTTCCTGTCTTGTCAAACACAACTGTATCAACTTGATGTGTACGTTCGACATATTCGCCACCTTTAAACAAAATACCATTTTCAGCAGCGCGACCAGTTCCAACCATTATTGAAGTTGGTGTAGCTAAACCAAGTGCACATGGACAAGCAATCACTAGAACTGATATCGCAGCAACAAGTGCATCTTCAAATTGACCAGGATGTACAAGTGTAATCCAAATTAAGAATGTCAGTAAAGCAATCGCAATAACAATTGGAACGAAATAGCCTGATATAATATCAGCTAAACGTTGAATAGGTGCTTTAGAACTTTGAGCTTCCTCAACCACTTTAATAATATTGGATAGGGCAGTATCTTTGCCAACTTTAGTTGCCTTAATTGTAATAACACCATTCGTATTCATAGTTGAGCCTATTACTGCATCATCAACGTGTTTATCAACTGGCATTGATTCACCTGTTAGCATTGATTCATTAATAGCAGTTTCACCCTTAATAATTTGACCATCGACAGGTATCTTTTCACCGGGTTTAATTAACAAGATATCATCAACATTAACTTGATTGAGCGGTACCATTTTTTCGATACCATTGTCATCAATTAGTCGTGCCTCTTTTGCTTGTAAGTTAAGTAATTCACTTAATGCATTCGTCGTTTGTGATTTAGCACGTGCTTCTAAATATTTTCCGAAAAGAATTAATGTGATAAGTACAGCGCTTGTCTCAAAGTAAAGGTGAGGCATGTTTGTGGCACCTGTTAACCATTTAATCATCTCATAAATACTGTAAAAGTATGCAGCACTAGTGCCTAATGCAACGAGCACATCCATATTAGCTCCACCGTTACGTAAATTTTTATAAGCACCAACATAGAACTGCCAACCAATTATAAATTGGATAGGTGTCGCAAGGATAAATTGGAACCAAGGATTCATTAATATGTCGGGTAAATGCATATTAAAGAGATGGACGAGCATTGTCATTAATAGAGGTAATGACAGAATAGCAGAGATCATTAATTTATTTCGCTTATGCTTAAGTTCTTGTTGTTTTCGGTTTGCTTGATCTTCTTCGGATTGTTTAGGTTGTGCGTCGTAACCTAAGTTTCTAATTCGTCCAATTAAGGTATCTAAATCTGTTTGCCCAGGATAATACGCTACCATAGCTTGTTCAGTCGTTAAATTAACTGTCGCATCTTTAACGCCTGGTGTTTTATTTAATATTTTCTCTATACGATTTGAACATGCTGCACAGGTCATACCAGTTATGTCTAACTCAGCTTTGTCAATGACTACATCATACCCAAGCTTTTGAACCGTCGTAACAAAGTCATTTATTGCATAGTCATTAGTATCATATTCAATCGTTGCTTTTTCCGTTGTCAAATTAACTTGTGCTTTTACGTTATCCATTTTATTTAATCGTTTTTCAATACGATTTGAGCAAGCTGCACAAGTCATACCAGTAATGTTCAATGTGGCATTTTGTTTATTGCTCATTAAGACACCTCCATTGCAATTCATACATAATATACCCCCTTAGGGTATTCAAGTCAATGTTTATGTCTTACTTTTTCGCATAAAAAAGTAGGACAGAAATCTTTGTGAATTCATTGTCCTACTACTTCGAATTTGCAAAATAGTATCATTATATTATTTATGTCCTAGACTACTATTGTATTTGTAAAGATTATACAGCTAACTTAGAAAAAATCAGATGGTTTAAAATTTTCTAAATTTAAGTCTTTATAATTATTAAAATCAAAATTGGATATATTTTGAACAAGTTCACCGTTTTTGGCTTGATTATAATAATAATTTGCTTCGTTCATTACATCATGATCTTGGAATGTCTTTACAACGCCAAGAATGATAAGCAATGCAATGATACCTTTCAATAAACCTCTCATAGAATGTCGCACTCCTTTTTCTGTAATATCTCGTTAGTGGCTTTAGTTGGTTTCTTTAATAGAAGTTTAATTTAATTATATAGGCTTTCTAATAAAATTGCATGAGACTAGGGAACTGACTTTTTATAGTTCTAAAGTTGTAATAAATTGAACGGTTCTATACACATTGATCTATTGTTTCAAAAGAGTCTTTATTGGGAACGGTTAAGTAAATGGATAAGGAGTGAAAATGAATGAATCTATTAGAATTCCATAAACAAATTAAAGGTTATACTCAAAATCGTCAACCAGGAACAGAGAGAGACATGGATCCTAGACCCATTTCAGAACTAGATGAATATAAAGCAGCTGGTAAATTGCAAGGTAAAGTTGCATTAATTACTGGTGGTGACTCAGGGATTGGTCGCTCTGTTGCGATCTTATTTGCAAAAGAGGGCGCTAATGTAGCTATTGGTTATTATGATGAGCATGAAGATGCAGAGGAAACTGTTAATCGTCTTAAAGAGATTGGCGTAAAGGCTAAAGCATATGCCCATGATTTAAAAGATGCACAACAATCTAAAGATTTAGTGCAACAAGTTGTTCAAGAATTTGGTGGTCTAAATATTCTAGTCAATAATGGTGCGGTCCAATATCCTCAAGATAGTTTCAAGGATATTACGCCTGAACAATTTAAAGATACATTCGAAACAAATATATTTGGCATGTTCTTCTTATCACAAGCTGCCGTTCCATATCTAAGTGACAACGATACAATTATTAATACGACAAGTGTGACGGCATATCGTGGTTCTGGTCATTTAATTGATTACGCTTCAACTAAAGGTGCGATTGTTTCGTTTACACGTTCACTAGCAACCACACTAATGGAGAAAAATATTCGAGTTAACGGTGTGGCACCTGGTCCAATTTATACACCACTCATTCCGGCTACTTTTGATGAAGACAAAGTAGAAAATCAAGGTGGCAACACACCAATGGGTAGACGTGGACAACCAGCAGAACTTGCGCCAGCTTATGTATTTCTTGCTACAAATGCGGATAGTTCTTACATCACTGGTCAAATCATCCATGTTAATGGTGGAGACTATATTACAACTTAAATGAAAATTTTAATGTATTGAGCCATAAAGGTGTCTAGTGCCTTTATGGCTTATTTTATGTTGGAAAAGAAAGTGTTTCCGTGCGAAAACCACTTAATTTGTTTAAACTATAATATAAATATTAAATAAAGGTGGGTAAGTACAATGACAGAAAAAGAAAAGATGTTAGCACACCAGTGGTATGATGCCAATTTTGATAAAGATTTGGAAACTGAACGAGTACGTGCAAAAGATTTATGTTTTGACTTTAACCAAACGCGTCCGAGTGATGACAGTAGAAGACAGGCTATATTAACTGAATTATTTGGTTATACATTAGAGAATGTCGCAATTAATAGTCCGTTCGATACAGATTATGGTTGGAATGTTAAATTAGGCAAAAATGTGTTTGTTAATAGTAATTGTTACTTCATGGATGGAGGTGGCATCACGATTGGTAATGATGTATTTATAGGTCCGTCTTGTGGCTTCTATACTGCCCATCATCCATTAACGCCTAAAGAACGTAATGCAGGTTTAGAGTTGGCGCAGCCGATTACTATTGGAAATAATATTTGGTTTGGTGGCAATGTCGTTGTCACACCTGGTGTAACGATTGGAGATGGTTCAGTTATAGCAGCAGGAAGTGTAGTAACTAAAGATGTACCACCGAATAGCCTAGTTGCGGGTGTGCCTGCTAAAGTAATAAGAGAGATAAATGAAAATGACGCACCTAAAAATTAATAGGACTATTTATCTATAAAACAACTTTTGAGTACTTCCTTAACTTGATGTCGGCTAATTGGATTAAAGGTACAATAGTTAAAGTATACGAATGACTAATAATTAAAACTTTTCAGATAATATGTATGTAAGCGATTGCAAAAATAACCCGAAGCATAGTAGAATGAAATTAATGATACAAATTATCATTTTAAGTAAGTCAATGTTTTACTGATTTTTATAATTCTTACAAATACATAGGGGGTAATTAAGAATGGTAGTACCTTTCAAAAATGAACCTGGGATTGATTTTTCAGTACAAGAAAATGTAGAAAGATTTCAAAAAACGTTAGAGCAAGTTAAAAGTGAACTTGGTCAAACACTTCCAATTGTGATTGACGGTGAGCACATTACTAAAGATGATACATTTGATTCAATTAATCCAGCTAATACAAAGGAATTAATTGCTAAAGTATCTAAAGCTACTAAGGAAGATGTAGATAAAGCGTTTGAATCTTCAAACAAAGCTTATAAAACATGGCGTCAATGGTCACATAAAGATCGTGCAGAGTTATTATTACGTGTTGCAGCAATTATTCGTCGTCGTAAAGAGGAAATCTCTGCAGTCATGGTATATGAAGCAGGTAAACCTTGGGATGAAGCTGTAGGCGATGCTGCAGAAGGTATCGACTTTATCGAATACTATGCACGTTCAATGATGGAATTAGCAGATGGTAAACCGGTATTAGATCGTGAAGGGGAACATAACAAGTACTTCTATAAATCAATTGGTACTGGTGTTACAATTCCACCATGGAATTTCCCATTTGCAATTATGGCTGGTACAACATTAGCACCAGTAGTAGCTGGTAACACGGTTCTATTGAAACCTGCTGAAGATACAGTATTAACAGCGTATAAATTAATCGAAATCTTAGAAGAAGCGGGTCTTCCTAAAGGTGTTGTTAACTTTGTACCTGGTGATCCGAAAGAAATCGGTGACTATTTAGTTGATTCTGTTCATACACACTTTGTTACATTTACAGGTTCACGTGCAACAGGAACTCGTATATACGAACGCAGCGCAGTTGTTCAAGAAGGCCAAACTTTCTTAAAACGTGTTATTGCAGAAATGGGCGGTAAAGATGCGATTGTCGTTGATGAAAATATTGATACTGATTTAGCTGCAGAATCAATTGTAACGTCAGCATTTGGTTTCTCAGGCCAAAAATGTTCAGCATGTTCACGTGCTATTGTCCACAGTTCAGTTTATGATGAAGTATTAGAAAAAGCGGTGGCATTAACTAAAGAATTAACAGTTGGTAACACTGTAGATAATACATTCATGGGTCCTGTTATTAACAAAAAACAATTCGACAAAATTAAAAAATATATCGAAATTGGTGGAAAAGAAGGTAAAATTGAAATCGGTGGCGAAGCTGATGATTCTACAGGTTACTTCATTAAACCAACAATTATTTCAGGATTAAAATCATCTGATCAAGTAATGCAAGAAGAAATCTTTGGTCCAGTGGTTGGCTTTACTAAATTTGATAATTTCGAAGAAGCAATTGAAATTGCGAATGATACAGACTATGGCTTAACAGGTGCAGTTATTACAAATAATCGTGAAAACTGGATTAAAGCTGTTAATGAATTCGAAGTAGGTAACTTATATCTTAACCGTGGATGTACTTCAGCAGTTGTAGGATATCATCCATTTGGTGGATTTAAAATGTCTGGTACAGATGCTAAAACAGGTAGCCCAGATTACTTATTAAACTTCTTAGAACAAAAAGTAGTTTCAGAGATGTTCTAAGCCATTAAGATCAATATATATCATGTTCAATAAAATTTAAAATAACATTTTTAAATAAATAGTCAGTAGATGAATGCAATCCATTCATTTACTGACTTATTTTTATTTCATTAAACTTGAGATGCTTGTTAAAGGGGGTAAAGAAATTCTTAGATGAATTTTTACTTATTTTATTTGCGACGCTTTCTTGCGGGAAAGGCTCGTGCCTGTAGTCCTCTAAAGGCGTTCTTAGATAGATGATTACTCACATAAGCTGCTTCACGTTCCTAGGATGCCGTCTCAGCCTGTAGTCTTCGACTGGCACTGCTCCCCTGGGAGTCTTCGCAACTATGTTTTGTATTCTATCTTAGAACGCCTTACACAAGTGCAACAGCACTTGTGTTCAATAATTAAAACGCCAAGAGTCGTGCAACAATATTCGTAATTCATCTTTAGAATTTCTTACTTAAGTGCTCAAGCACTTAAGTTATTTTTCACTAGCTTGCTTTGTTTGTAGATTTTCTTGTTAAAAATCTCTTTGCTGAGCCCCATTCCCAAACTCTATTTATTATCTATATCAACGCTACTTTCTTAAATGAGTATGACTTTAATGTTAAATAAAAAAAGCAAATTCTATAGTACTTCAATAGAATTTGCTTCTAACTAATCTATGAATTGGATGTCATAACATCTTTGATTAGTAGTTTAATAAAATCAATGTGATTATTAATTAAGTTGTGTATAGTCTTGACCATGTAACATCCAACGTACGCCATATTTATCTGTAAAGGCGCCCATTTTTCCACCCCAGAATTGTTCTTTGAGTGGCATTTCAATGTCTAATGAGTCATGATTTTTAATTTTATCGTAAAACTGTTGAACTTTATCTGAATCGTCTTGATTGTTGACATCGAAATCAATAAGTAATGAAATACCATTGTTGATGTTCTCTACACGTCCGAATGAATCAGAGCATAAAATTTTAACACCTAACACTTCAAATTCAGCGTGCATTGTAGCTTCTGCAGCCTGTTCTTTTGTCATGCCAAATTGTTCCGCTTGTTCTTCGCTCACTTCTAATCTTTTGACGTTTGTAGCGCCAAATACTTCTTCGTAATATGCTATTGCATCTTTTGCTTTTTCAAATGCTAAATATGGAAATAATTCAGTCATGATAAAACCCCTTTAGTTAGTTTGTAACCCAGTCCATTATATAATGAATAGATGTAAATAGCGATTAATATACGGTCGTGAAACTTTGAACAAAATAGAATGATTATTCTAATTAATCATGTGCTTTGATATTGATAAGTTTATGAAAGATTTGGTCCATTTGCTTAGGTTTAATCTCGACATTTTCATTCTTTTTCCAATCGATAAATGCATTTAGTACCGAACCAAACACATAGAATACTAGGCTTTTCGGTACTACATTATCAACAGTAATACGATGCATGTTGGTTTTGAAATCCTTTTGCATTATTTCAATTAAATATTTATTGCGAACATCTTCAAACTCTTTATCGTTATATTGCTTAAGTTCAATTCGAGATACCTCTTCTTTATTGAAAGAATTAGCTAAAGTTTGAAAAGGATTATTCAAACGTTCTTTAATATCAGTCGCAAAATAGTCATCGTGTGTTAATTTTAATAGGTATTTAAGCAATTCGTATTTATCGTAAAAATGTTTATAAAAAGTAGTGCGATGAACACTAGCATGCTTACAAATTTTATTAACCGTTAATGGTGTAAACATCTCTTGTTCGAGCAATGAATATAAGCTATCAGTTAATGCCTTTTTAGTTTTAATTACCCGTAAGTCTTTATCATTCAAAATTGTTCTCCCCTAACATAGATAGAAGAATCTAATAAATTTGGTGAAACATAAAATTTAATTATAGATTATTAAAAAAAAAAGGCATTTACTTTAAAATTAAATCG
>NODE_12_length_17853_cov_12.385801
GGTCTCGACGGGAATCGAACCCGCGATCTCCTGCGTGACAGGCAGGCGTGTTAACCGCTACACTACGAGACCTAAAAGATAAATTGCGGGAGGCGGATTTGAACCACCGACCTTCGGGTTATGAGCCCGACGAGCTACCGAACTGCTCCATCCCGCGATAATAATTAATGGCGGAGGAAGAGGGATTCGAACCCCCGCGGCCCGTTAAGGCCCTGTCGGTTTTCAAGACCGATCCCTTCAGCCGGACTTGGGTATTCCTCCAATGAACACAATAAATATCATATACCACGGTTCATCGGAAGTCAATTACTTTTAAGTTTAAAATGTAAAATTATCCATTTTATTTTCATTACTATCTTATTTTTAAAGTAACTTACACGAATACCTTTTGTTTCAAGAATTTATCGACAGATTGAGCAACAGCACGTCCTTCTTTAATCGCCCAAACTACAAGACTTTGACCTCTTCTCGCATCCCCAGCGGCAAATATTTTTTCTTTATTAGTGCGATAATCTTTATCGTTGGCGATGATTTTATTTTGTTGGGTAGCAATATCAAAAGATCTTGGTACTGTAGGTTCGGTACCTTCGAAGCCTATCGATAAAAGAACAAGATCTGCTGGCCAATGTCTTTCAGTACCATCTACGACAACCATTCCTTCTGGTGTTTCCTCTAAGATTTGTGTATATACACCACGAACATTACCAATATGATCAACATCATATCGCATAGTTTGAACACCATAAGCGCGAGGCTCTCTACCAAAACGTGCTTCATATTCTTTATGAGCATAATCCATTTTGAAAACAGGTAATGCAAGTGGCCACGACGTATTACTTTCAAACGCAATTTCTTCAGGTGCTTTTGTATATTTGTTAAATTGGACAATTGACTTACAATTTTCACGTAAGGCAGTAGCAACACAATCCGCGCCAGTATCACCAGCACCTATGATGATTACATTTTTTCCTTTAGCCGTAATAGTTGGTTCGTCAATTTCACCATTTAGTAATTGAGTCTGCTCGGTTAAATAATCCATAGCAAAGTGAATACCTTGACCCATACGTCCTTCTAATGGCAGGTCACGTGCTTTTTGAGCTCCTGTACATAAGATAATAGCGTCATATGTCTGTTCTAATTCTTCGCGTGAGATATCCACACCAATGTTGGTATTCGTTTTAAATGTAATACCTGCTTCTGTCATCAGTGTAATACGGCGACGTACAACATCCTTATCTAATTTCATATTGGGAATTCCATACATTAATAAACCACCCGCTTCTGCGGCTCTTTCAAACACCGTCACTTGATAACCCATGTAATTGAGCTCTTCAGCTGCAGAGAGGCCTGCAGGACCACTCCCAACAATCGCTACAGATTGTTCTAACCGTTGCTTAGGATATTTAGGTTTAACCCAACCATTATCATATGCTTCATCAATAATCGTGCGTTCTATCCCTTTAATTGCGACTGATTCACGATTAATCTTCATGACACAAGATTGTTCGCAAGGTGCAGGACAAACACGTCCTGTAAATTCAGGAAAATTATTTGTTTCACTTAAACGTTGATATGCAGCTTTGAAATCCTGGCGATAAACCAAATCATTCCACTCAGGAACGTAATTACCAATAGGGCAACCAATGGTTTCTCTACCGAAAGGAAGACCTGTTTGACAGAATGGTGTCCCACAATCCATACATCGTGCGCCTTGAACAGATGCTTCATCACGTGAAAAGCGTTGTTGAAACGCATCGTGATTTTTCAGACGTTCAACTAAAGACAGTTCAGATAATGATTGCTTTTCATATTTCATAAATCCTTTAAACTCACCCATAACAGACCTCTCCTTTCTTTAATAAATAACTGCTGGCTGTAATTCTTGTTCAATTGTCGTGCGTTCATCATAGAATGCTGCCAGTTTAGCATCATCAAGTTGTGGCAAATGACGACTTTGTAATTCAATTTTTTGCATCATTAGTTCATAATCTTTTGGAATCACTTTAATAACTTTGTCTGCCACATGTTCAAAATCATTTAAAATTGACGCTGCTTTTGTACTTTGTGTATAACGATAATGTTCCTCTAACATTGTTTTAAGTAACGCTTTCTCCTCTTTGTGTGTCACTCTCTCAAAAGCTAGGGTTGGTAATTGGTTTTTACGTTTGAATAATTCGAGATTACTTGGAAATACGTAACAAACGCCTCCGCTCATACCTTGACCGAAGTTCTTACCTACATCTCCTAAATTGACTACATGTCCTCCAGTCATATATTCCAAACCATGATCACCGATACCTTCTACTACTACATCAACACCACTGTTTCTAATACAAAAACGTTCGCCAGCACTACCATTAATAAAGGCTTTACCTTTTGAAGCACCATAGAAACATACATTCCCAGCAATAATTTCACGTTCGCGTTGTTTATTTGGTGCCTTAATCACAACAGTACCACCTGATAACCCTTTACCAACGTAATCATTTGCATCACCTGTATGTTGGACTAACAATCCTGATGGTGCGAATGCCGCTAAACTTTGTCCAGCATGACCATGTGTTTTAGCTACAATTGTCCCCTCTGGTAACCCTTTAATACCGTGACACTGAGTAATGTAACTTCCTGTGATAACACCTACATCTCGTTGTTCATTATTAATCACATAATTCCCTTTAAATAATTTTCCATCCTCAATACTTTGTTTAGCATCTTTATATAGATAATTTAAATCGAAACCTATATCTAAATGATGATTTTGATTAATTTCTTTTGAGTTAGGGCCATCATCTGAATCCAATAACTTCTCAATGTCTAGTGTTGCTGCTTTTGATTGTTCATCAATTCGACTTGAGCGTTGTAACAAGTCGGTACGTCCAACCAATTCTTCAACTGTTCTTATTCCTAAGGATGCTAAGACCTCTCTTAACTCTTCAGCTATGAAATGCATAAAGTTAACAACGTGGTCAGCCTTACCTCTAAATAACGCTCTTAAATCTTTGTTCTGAGTCGCGATACCTACTGGACATGTATCGTTATGACAAACGCGCATCATGATGCACCCTAAAACAACTAATGGTGCAGTCGCGAATCCAAATTCTTCGGCACCTAGTGCACATGCTAGCGCAACATCTCTACCTGTCATCAACTTTCCATCTGTTTCTAAACGAACACGACTACGTAAATGATTTAATTTCAATGTTTGATGCGTTTCAGCTAAACCAAGTTCCCAAGGTAACCCGGCGTGTTGAATACTCGTCTTAGGCGATGCGCCTGTACCACCGTCATATCCACTCACGACGATTTTATCTGCAAATGCTTTAGCAACACCAGATGCAATGGTTCCAATACCTGTTTTCGAAACTAATTTAACTGCTACATCAGCACTTCTGTTTGCATTCTTTAAGTCATGAATAAGTTGTCCTAAGTCTTCAATTGAATAAATATCATGATGAGGTGGAGGTGAAATCAATCCGATACCTGGCGTTGAACCTCGTGTTTCAGCAATCCAAGGATATACTTTTGTGCCCGGTAACTGTCCTCCTTCTCCCGGCTTAGCACCTTGAGCAACTTTAATTTGTAATTCTTTTGCATGTTGTAAATAATTACTAGTCACACCAAAACGGCCTGAAGCCACTTGCTTGATAGCACTTGATAACACAGTACCGTCTTCTTGTATTTCATAACGTTTAGGATTTTCTCCACCTTCGCCACTATTACTTTTACCACCAATTTTATTCATAGCTTGTGCTAATGTTTGATGTGCTTCTTCAGAAATAGAACCATAACTCATTGCACCCGTATTAAACCGTTTAACAATGCTTTCTACTGACTCAACCTCACTAATATGAATCGACTGCTGTGCTTTGAATTCTAATAAATCGCGTAGATGATCATTTCTTTGCTCATGAATAGCATTCGAAAAAGTTTTAAACTGTGTATAATCATTCTCACGACATGCATGTTGTAACAAATGAATTGTTGTAGGATTAAACACATGATGTTGACCTTGTTGTCGCCATTGGAAGACACTTCCTGAATCTAGGTACTCATTATGTCTTTGTTGACGCATTTTATTTTCAGTATCAATTTGTTGAATGCTTAGCCCTGATAACTTAGACTGTGTTCCAGTGAAATAGTCATCAATGACTTCTTGAGATAGACCAACCGCTTCAAAGATTTGAGCACCTTGATAACTTTGAACAGTAGAGATACCCATCTTCGCCATTACTTTAATAACACCCTCTGATAGCACACGTGTATAAGTTTCAACGTTATCGGAAACGGTGCCTTCTAAACGATGTGTTTCAGTTAAATGTGCAATGGTATGTTGAGCTAAATATGGAATAACAGCATTTGCACCATAACCTAATAAACACGCTACATGATGAACTTCACGTGTTTCTCCAGATAATGCCACTAAACTAGTATCCATACGTAGACCTTCTCTGATTAATAACTGATGAATATGACTGATAGCTAATAGTATTGGCATAGCGTAGCGTTGTTCTTTCAATTTACTTTCATCATCATTATCAATAAGTTCACTATCATCAAGAACTAATATAGTATGACCATCTCGAGTAGCTTGTATCGCCGCTTCACCCAGTCTTTCCAATGCCTCTTTAAGGTTATCTTGATATAGTGTAGATAAGTGTTTCACGTTAAACTTACTCTGTTTTATCTTATCTAATTGAGTTAAAGTCAAGACAGGCTTTGCTAATTGAATACGATCTAATACTGTTTCATCAGGATGGAACAAATTCCCCTCTCCACCTAAGTAAGATAATTCACTTGTTACTATCTTTTCGCGATAAGCATCAATAGGTGGGTTAGTTACCTGTGCAAATAATTGTTTAAAGTAATTAAATAAAGATTCTGGTCTTTCATTTAATACTGCGAGTGGCGCATCATAGCCCATAGCACCAATTGGATCTTTCTTACCTTTTACTAATTCAGCCATATATTTATAGATATCTTCTTTCGTATATCCAAATTGACGCTGTAATTCAAATAATGTCTCACTATTTAATAAAGGTTGGTGATAGGTTTGTCCTTCTAAGTTTAGGTCCACTTTGTGGTTATCCAACCATTCTTTGTAAGGATATTGATTGGCAATTCGAGCTTTTAATTCATTATTTTCAACCACTTTATGAGAGTCAAAATCTACGAGTAGCAACTTCCCAGGATTGAGCTGCCCTTTATAAGCAACATTGACTTCAGGTACATCTACTACACCTACTTCAGATGAAAAAACAATAAAATTATCTTTTGTAATTGTGTAACGACCTGGTCGTAATCCATTTCGGTCAGTTAAGGCACCAATTTTATCTCCGTTACAGAATGAAATCATTGTTGGTCCATCCCATGGTTCCATTAAATAGCTATAAAACTCATAGAACGCACGAACATTGTCGTCATTTTCTTTGTTGTATAACCATGGTTCAGGAATAAGCAACATCGCTGCTTCTTCAGGTTCCATTGCCAACGATAAAAATTCCAACGCGTTATCTACAATCGCTGAATCACTTCCATCTTCATCAACAATGTTTTGAATTTTAGTATGTTCTTCGCCAAATAATGTTTGAATTAATTGTCTTTGACGCGCTCTCATCCAATTCACATTACCTTTAATCGTATTAATTTCACCATTGTGCATTAATAATCGGTTTGGATGCGCACGCTTCCAACTCGGGAACGTATTCGTACTAAATCTTGAATGAACAAGTCCTAGTTTAGATTGATAGTCTTCGTGATTTAAATCTAGATATAGTTTCTTAATTTGATCTGAACGTAACCAACCTTTATAAACAATTGTCTTATGCGATAAACTTGTGAAATAAAGCCCTAAATCTTGTCGTTCTGCATATTGCTCTATTTGCTTTCTCGCTATATACAATGGTTTAGCGGGTGTTTCAATTAATCTAATATCAATAAACACTTGTTGAATGTGTGGCATCGTAGACGCAACATGAGGTGCCACTGCATTAACATCGACAGGCACATCACGATAGCCAATTACCTTTAAACCTTCACTTTGAAAGTAGTCATTGAATTGCGTTTCATGTTTCGTACCTTGAATCTTTTCATTAGAGAAAAAAAGACCTACCGCATAGTCTCCCTCGTTAGGTAAGTCTAAATTGACATGTGCTTTAAAAAATTGAAATGGTATTTCGGTCATAATACCTGCACCATCACCTGTTATACCATCTGCGCCAACTCCACCACGATGATCAAGACGGCGTAACATTTCAAGTGATTTTTCGATGATATCGTGTGACCTTAAATTATTCATGTTTGCGTAAAACCCAATACCGCATGCATCATGTTCCTCACGGTAATCGTATAATCCTCTTTTTAATCTTTCATCAAACATGATGCCCACTCCTTTTGAGAATTTTCAGAAAATTTACTGTTAATAATAATTAATATAATGTAAAATATTTATCTGAACAATATATTAATTAGATGACTTTATTCTAATAATTAGAACAGTTAATAATAATAGGTAAATTTGAAAAGTTGGAAGGGGCATGTATATGGAAATTAAACAATTAAAATATTTTGTAGAAGTAGCACGTAGAGAACACATCTCTGAAGCAGCACTTGAGTTGAACATAGCCCAATCTGCAATAAGTCGGCAAATTACATTATTAGAACAAGAATTGCAAGTAACGTTATTCAATAGACAAGGGAGAAATATTCATTTAACCTCACATGGTAAAGCTTTACTCAATCAAGCTACTCAAATTTTAGAGCAATTAGATGAAACGATAGCGTTATTTCAACAAACAAATCATAAAAATGCACACGTTCTGAATATTGGTTTTGAGGAAAGCTATATCTCTCAAATGATTACTGCGATCATCCAAGCATTTGAACGACAATATGATAGCATCATCGTTCCTCATATTATGTCATCATCTGATATTTCCGAGGCACTTTATAATGGCAAAATAGACATTGGCCTAGTTGAAATTAACGCCGAACTTCAGAAGAATACTAATCTATCATTAAAACCATTATTTGAGGAAACATATCATATTTATGTACCTAAAGATGACGTCATTGCTTTATCGATTAATCCTCCGCTAACACAATTTGCCAAAACACAACTATTCACTTTAAAACCTTTGGCATCGACAATTGAAAGTCGTTTACAGCACACTTTAAAGCTGCCAGTTAATATAGTTGGTTCTAAATCTTTAGCGAATTATTTACTTAAACATCAACGTGGTTATGTTATCTTGCCAGATTATTTATCTTTAGATAATGATCAAGATGAATTATGTGATATTTCGTTAGGCCATACAGAATTAAAACGATCATTTTGCGTCGTCTTTAAAAAGGATAATAAAAAGGTTGATATACTTAATTTATCGAATTTAATACATCAACTTTTAAGCAAAGTATCTACATACCACTAATGTTATAAAGAGGTATTCGATAATTAAATGGATACTATTTGAATAATGACGCTGAGGGGCGTATAATCACTCTGACTTAATTAAGGATAGAATTTGATTTATAAATGAGGGTTAAACTAATGAATGCACAAAAACGCAACAATTCTAGTCATCGCTTGATGAATCGCATCATAGTTCTAATTGGTGTACTTATTATCGGTGCTTTTATCTTTACGTTTTTCAATGCTAGTTTCTACAATACACCTATCGGTAAAGTTACTCATGTAGAAACAAGTAACGCTCAAAAGGTTGTTGATGAGCAACATAATACAGATTTTAAATACAAACAGCATTTAACAATAAAGATATTAAATGGAAAATTTAAAGGTGAATCAACTACGATAGACAATACATATGTTAAATCTCAAGCAGATTCAGAGCACTTTAGCAAAAATAACAAGGTGCTAATGCATATTCAAAATAGTCCTAAAGATGCAACTATCTTAGAGAAAAAACGCGATAGCTTAACTGTAGCAATCGCAGGTATATTCATTATGTCTCTCTTACTAGTAGGACGTAATGTAGGCTTACAATCTATTCTGTCACTAATCTTTAACACTGGTGCTATCTTGATAGCTATTGCAATTCATGATAAACATCCATCTACTAATCTATTCATTTTGATGAGTGTGGCAATCATTTTCTCCACCATTGTCACGTTATTGCTCGTCACTGGTTGGCACATGCGCACTTGGATTACAACAGTCGGTACGTTATTAGGCACATTTTTATGTATTGGTATCACTCAAATTATTATTCAGTTCACCAATGGTGCTGGTATTAAATATGAAACAATGAGTTTTTTAACGCTGCCACCTAAAGATATATTTTTAGCTTCTGTACTTATAGGATCATTAGGTGCAGTGATGGATGTTGCTATTACAATATCAAGCGGTATGTATGAAATATTACAACGTACGCCTAACATTTCTTTATCACGTTGGGCTTTAGCAGGTCGTAATATAGGACAGGATATTATGGGTACAATGACGAACATTTTACTTTTCTCTTACTTATCAGGAAGTCTACCGATGTTCTTGATTTATTTAAAAAATGCTAACACATTTACGTATACGATTTCGATGAACTGGTCTTTAGAAATTGCTCGTGCTTTAACTGGTGGTATTGGTATCGTTCTAACGATTCCAATTACAATTAGTTTGATGGTTATGTGGATGAAATGGAAGGGTGTGACAAGATGAATGCAGTCGTCCTACTAGCACTAATTTTATTAATTTTAATGCTCATTTTTGGCGGTAAAAAAGGCTTAATCTCATACTTAACATTATTTTTAAATTTTATTATCTTGCTAATTAGTATTGTGTTCATCTTATTTGGAACACCTATTTACCTAGTTTCACTAGTTTTTTGCATTGTCATTGCCGCATGTAACTTATTTATTTTAAATAGTTATAACATTAAGACCAAAGCAGCTTTTATTGCTACAATAATTACTACCATTCTCTTAATAGTTGGTATTTATCTATCAATAAGTATCGGTCACTTACAAGGCTTTACTACGGAACAACAAGACGAAACATATATTTTTTCAATGAATATCGGTATTGATATGGTTCAATTCTCAGTATTTACAGTCATTTTAGCAGTAATTGCAGCAGTCATCGACTTAACCATAACTATAAGTTCTCCAATGTATGAACTTAATGAAACTAACCCCACCCTTTCACGTAAGGCATTGTTCCAATCAGGCATGCGTGTAGGTAGAGAAATTCTAGCAACTTCTGCCAATACGATATATTTAGCTTATTTTGGTGGTCAATTGACATTATTCTTTTGGTTTTTCCAATTACATTATTCTTTCGGACATATCATCAACTCAAAAATATTTGCCCAAGAATTTATTTCAATCTTACTAGGTGGAATTGCCGTAGCGATTAGTATCCCGATTACGGCATGGATTACAGCTTTATTAATTAAACACCCTAAATTTAATCAAAAGCATTCTGAAATTTCTTCGCAATCTACGGATTAAAATTTAAACAACTAACTTATAAAAATATAATAACCGGGACACAGTTCTCTCAAAAATAGCCAGTAAATGAGTCTTGATAAATTCATTCACTGGCTTGTTTATTTATAAGCATCTATATTTTAAAATTCATAACGTAAACTGGTCGCCCTTCTAAAATTGCATCTCCAGTAATAGAATATTGGGCTCGCTTATATAATCCGATGGCTTTGTCGTTGTCAGTATTCACAGTTAATATTATTTCATTAATGTAAGGAAATGTTGAATTTATATAGCTTGGTAGTTGTTGAATCACTGCTTTTCCAAGACCTTGACCACGATATCGTGCATCCACACTAAATGAACGGAAAAATATAGCTTTATTATTGTCACTATATGGTTTAACACCCTGACCTTCATGTAAAGTAAAGAAGCCCACACATTGATTATCTCTCATAACAAGAGTCGGGTGACGCTCGTCGTCTCCTTTAGCTAAATCAATATTTTGGATAGGTGTCCGAGTGAATTTTCTATCTTCTGGTAATATTTCAAATACATCTAATAATGGTTTATCTTGATTTGAATATGGTCGAATTTCCATTATGCCCCTACTTTCTCTCTGAAAATGTTTCAATCCACTTTATAACAGCGGGTGCTATTAACGTTGTATCAGATTTATCGAACCAACGTATATCAGTAATTTCATTATCAATTTCAACGTTATTCCAGTCAATTTCTTGTTGAAGTTTAAATCCATTTAGTTCTGTTAGCATGTTCGTTTGCGGGTATGCATCGCCTATGACCGTTCCAATATATGTGAAATCCTCTTGTGGAAACTCTAATTGTAGTTCCTCTTTTACTTCCCTTTGTATCGCTTCTAATTGCGTTTCACCTTCATCAATTTTACCACCCGGGAAATAATACTTCTCTCTATTTCTTACTTGTACTAATAAGATTTGGTTCTCTGTTTCCTCCACTAAACAAACACACTTTATCATATGATCACACCTTTTTAACGAAATGTTTTGTACTTCAAAAATATATGTTATTTTAGTATGATGTTAACATATAATAATATACTAAATGATTATTTGATGACATTTAGATATTTCGGAGGGTATTATTCATGGCAAAAAAATCAAAATTAACGCGCGTTTCAAATTTAGTTAGTACAGCAGGCTTTATCGTAGATGGTTATAACGGTATTAAATTCGACGCGAAAAATAAAAATCTAGTTTATTTATCTTTAGGCCTAAGCACTGTAGGCACACTTTTAGATTTCGTAGTATCAATGAAATCTCCTTACAAATTCCGTAAGCTAACATCATTCGTATCATTCATTATTAATGTTACACGTCTAGCTTCAAGCTTTAGAAAAGTTAAAGAAGACTATAATTTCCAATAATATAAAAAAGCTAATCAAAAGAAGTAAAGTATACTTCCTTTTGATTAGCTTTTTTTGATAAATTAATGAATAAATTTATAATTGCGTACTTGATAAGCAGGGATTGTACGATATGTTAAAATACCTGGACTCGCACTAAAGTTCATTTCTGAAACTAAAATACTACCATTGCTATTAACACGTTCTACAAATGCTACATGACCATAATAACCGGCATCTGATTGTGCAATTGAACCTACTGTTGGGTTACCATCAATACGATACCCATCTCTAGCTGCAGCATTATCCCAGTTATTGGCATTCCACCAATAAGTACTAATACCTTTTCCAATAGCAGCACGACGATTAAACACATGCCATGTACATTGTCCCCAATCATATAAATTTCTATGATTAAATACTGGTGATGAATAATACGTTGATTGTGCTGAACGCGTTGAGTAAGTGTTTGAAGAAGCTGAACCACTAACTCTTAATTTTTGACCAGGATAAATAAAGAAATTATTTAATCCATTTAATCTCATAATATGTTGATATGTTGTACCATATCGGCTAGCAATAGATGACAGTGAATCCCCATAACGTACTGTATAAGTACTTGATGAACCACCACTATTTGAATTATAACTTGAGTGTGAATTTGAACTTACAGACCCAGATACTTTTAATTGTTGACCAGGGAAAATTAAAAAGCTATTTAAGCCATTTAAATTCATAATATGACGATATGTTGTACCATATCGACTAGCGATAGATGATAAACTATCCCCTGCTCTAACAGTATATGTACTACTTGAATTACCGTAATTTGAACGACTTGAATAATTAGAAGATCCTGAAACTTTTAATACTTGGTTTGGAAAAATAAGATTTGATGATAAGCCATTTAATGATTTTAATTTAGATACAGTGATACCATAATGGTGTGAAATAGACCATAAAGATTCACCACTTCGAACTGTGTGCGTTGTTGATGCTTCAGCTTGATGAGCAAATAATGTACTAAGTGCTCCTGTCCCTAATACTGCTGTTGCTAGAATTTTTTTATTCATACAAAGCGCCTCCTTAATCTTATGCTTGTTCATTGGGTTACTCACCACTTACTTCTAGTTGTACTAGACACTTATCTGTATTAAATCTTTATTACATACTTCTTTCTTTTATCCGTTCAAGTAGTGTACTTATACTAAATTAATACAATTTAGCATGATATTCCATTTCAATTTGATTACATATCTATGAATTCTTTGTACACTACTTTTAAGTTTTAAATAATATGCATAGAAATATAATTTACTTTTCATAAGTGTATAACACATTCTCAACTATTGAGATTTAACTTTTATTAAAAATTAAGAGGGTGGAACAAAATTGATTGTCCCACCCCCATATGGCTGACTAGAGTTGAGAAAAGATATCTTCTATCCTCAGTCAGTTAATTCTAACTATAATGTAGAATTAAAATATTATTTTTGTCTTAACTCATTTGATTTAGTTCAAAGTATCAATGGCTTGTTTTAAATCTTCAACTAAATCATCTGTATCTTCAATACCGATTGATAAACGTACGAGTCCATCAGTGATACCTTCTTTAGCACGGACATCAGCAGGGATAGATGCATGTGTCATTAAAGCAGGTACTGAAATTAAACTTTCAACTGCACCTAAACTTTCAGCTAATGTGAAGTAGTTTGTTTCACGAATAAGTTGTTTTGCTGCTTCAGTATCCTTCACTTCAAAAGCAACCACGCCTGTATGACCACTTGCTTGAGCGACATGAATATCATGGTTTAAATGGTCTTTAATACTTGGATGGAATACTTGTTGAACTGACGGATGGTTTTGTAACATTTCAACAATTGCTTCAACATTACGATTAATTTGTTCCATACGTAATCCTAATGTTTTAATACCACGAACTAATAAATAACTATCTTGTGGTCCAAGAACACCACCTGTTGAATTTGAAATAAAGGCTAAGCGTTCTCCTAACTCGTCATCGGCAGTTGCAACCAAACCAGCTACTACATCACTATGACCGCCAATATATTTAGTAGCTGAATGTAATACAATATCAATACCGAAATCTAATGGATTTTGATAGTAAGGTGTCATAAATGTATTATCTACTACTGAAATTAAGTTATTTTCTTTTGCAATTTCTACTGTACGTTTAATATCTGTTACACGCAATAATGGATTTGATGGTGTTTCTACATATAACATTTTAGTTTCTGGTTTAATATAGTCTTTGACATTTTCAATATGAGTTGTATCTACGAAATCAACATCGATGCCATAACGTGTAAATACTTTCGTTAGGGCACGATAAGTTCCACCATACACATCAGAATTTAAAATAAGATGATCACCTTTATCTAACAACATGATGACCGCACTGATAGCCGCCATACCTGAGCCAAAAGCAAAACCATGTTTACCATTTTCTAAATTAGCAATAACACTTTCAATCGCTGTACGTGTTGGGTTAGCTGTACGAGAGTACTCGTATCCTTGTCTTAAGTCACCAATCTCGTCTTGTAAATACGTACTTGTTTGGTAAATAGGTGTCGTAACTGCACCTGTAAAGTCATCTGTTGTATGTCCACCATGAATCATTTGTGTTTTTTTCTTCATCATTATTCTCCTTTGTATTCAAATATTTTTTTCGACATATAACGATCGCTTCCATCTGGAAAAATGGTTACAATAACGCCCTTATCGATTTGATTTTTAATGTCTAAAGCACCTTGTAAAGCAGCGCCTGATGAGCTACCTACTAATAATCCTTCTTGTTGTGCTAAACGTTTAACATTGGCAAAGCCATCTTTATCACTTACTGTAATGATTTGATCTACTAAACTTCGTTCCAAAAAGATGGGCCATTTTTCTGAACCAATACCTTCAATATCATGCGAATGTGCTTCGCCACCATTTAATATTGAGCCTTCTGGTTCAACGATCACATTCTTTACATTATACTGTTTAAGATGTTGTGCAACGCCTGTAAACGTACCTCCTGAACCCACGCCTGCAACAAAGTAGTCTATGTTTGGCAAAGTATCAGTCAGTTGTTTACCTAACGTATGCGTATATGCCGCTGGATTATGTTCAGTTTCAAATTGGTTCATATATACTGCCCCGTATTCTTGGGCGTAGCTTCTTGCTTTAGTTTGCGCACCAATCACGCCTTCATCTTTAGGCGTACGTTTAATATCTGCGCCTAATGCACGCATAATTGATATTTTTTCTTCAGAAAAGCCCTCTGGCGCAAAAATAACACATTTTAAATGATACCGATTAGCAGCAATTACAAGTCCTATTCCAGTATTTCCCGCTGTAGCTTCAACAATCGTGTCCCCCGAAGAAACTCGACCTTCTTTTATGGCTGTTTCAACAAGGTATTTACCTAGTCTATCTTTTACACTACCACCTGGATTGAATTGCTCTAATTTAGCATAAATCTGAACGTTCTCATCGCTAAAACTCTCCAGTAATACGAGTGGTGTTTGTCCTATTAAGTCAAATGCAATCATATTAATTATCTAAAGCGCTCTTATTCGCTTTGACTCAACCTACCTTCTGTTTATAGTATTCATTAACCCCAAATTTAGTTTATAATTCTTACTCAATCACTATGAATTATACGATAATCTTTAGATTTATGCAAAACTGCAAATTTTAAACTTTTCCATGTAATATATAAGAACTCAATAACTATCGTTCAACTTAATACTCGTGTTACGATAATATCGATGCAAACACAATAATTGATTATACGTATTAATAATACTTAAAGGAGAATCGTAATGACATCAAAAGCCGATTTATCTCTATCTGTGTTTACTAATGAACACTATAAAAGCATAAAATATACCAATAGTACCTTTAGAAACGCTATGTACGACGATTTAGAAATTAATAAGAGTTATTTTAAAAACTGTGACTTTTCTGAGGGCATATTTAAAAATGTTCATACCGTGTCTAACACTAAATTAATTAATTGTGACTTTAGCAGTAGTATTTTTGTAAACATTAATTTCTTTAAAACGTTAATGAGTAAAGTAAACTACAGTGTAACTACATTCGATGATAGTCAATTCAACGCACTAACTATAGAACAGACTTCCTTCAAAGACTGTAGCTTACGCAACGTCACTTTCAACGATGTTGTCTTAAAGAAAGTCGTGTTTGAAAATGTGGCATTAGATTTATGTAGCCTAGACAATGTTAAAATTAAAGATTGTGTATTTAAAAATGTTTCAATCAACAATTCAGCAATTTCTGAGAAAGTGATGAAAGAATTACGCAAACAAGACGTTCGTTTTGAAAACATGTAATCCTACTGTTCCACATTTGTATCATTTCTAACATATCCCTTTTTAATATCAAAACTGATATGTTTTAGATGTAGTGTTAAAAGGAATAAAGAATCAAAGTATCTAAAGGGGGGAAGATTGATGTCTACACATGAAAATGATCACTATGAAGCGTTTGAATCGAGTCAACATAACCGTGAAGATTTAATGGATTTAAGCGAGTTACGACAACAAGTTGACGCATTTAAAACAAATAATAATGATTCAGAATTAAAAGAACATATTGCTTCAGAATTAATTAAGTGGAAAGAGTATATACGAGATCAATATAGACCAGAAGATCCAGCTGAACAGTCAAGATTGTCTAATATTGCTGATAAAGTTCAAGGTGATATAGACTCAGCTTTTGAATATAATGATGGTTCAAAAATATTTGCTTTTTTAGAGGCTTCTTATCAAAGAAGTAAGGAAGATTTAGTGTACGGTCGTACGTTAATTCTTTTTTCTGAAAAAGATACAATAAAAAGAGCACTTTCATTCTTTGACTCTGATGAGGAAAACCATAAACTTGCTGACTTTATTGTTTCTAAAAATATAGAAATTGGTAAAGAAATCATGTCTGAAGATTATTTAGAGCTATTAGAAATTGAACGAGATTATATAAATGCTCGTTTCAATTAGTAAAAAAGGTTAGCCACATATGTGTGACTAACCTTTTTATATTGTATGATCTTTAGAATAATTGAACGATAAACACGAGTATAATAACGGCTGGCATAACGAATTTAATTAAAAAATACCATGGCGCAAAGAATTTGAACTTGTCGCGACCGAAACTTTCTTTTAAAGCTTCTTTATCTAATAATTGCCCTACTACTAATGTTGTCCCAAGTGCGCCTAAAGGCATTAAAATATTTGAAACTATGAAATCCATATTATCAAAAATAGTTCCCGCACCAAATTTAATATCACTTAAACTGCTAAATGATAGCGTAGCTGGAATACTAATAATTAATACCAATATACTTGCGATAAATGCTACAGATTTACGCTTAGAATTATCATTTTTAGTGAAATTAGATACGTTTAATTCTAATAGCGAAATAGAAGAAGTTAATGCAGCAAATAAGAATAAGATTAAGAATATGAAATAAAACATAACGCCAAAGCCCATTTGACTAAATACTAATGGTAAAACTTTGAACAATAGTCCTGGCCCCTCCTGAGGTTCATATCCAAACGTTTTTAAAGCTGGAAATATGGCTAAACCAGCTAATACAGATACTAAAATATTCATAATTACTATTGAAATTGCTGATGACTTTATTGTCATTTCTTTTGGCGCATAACTTGCATAAGTAATCATCCCAGTTGTTCCCAATGATAACGTAAAGAATGACTGACCTAACGCAAATAGAATACCTTCCATTGAAATATCTTCTAGACGTGGCTGTAGAATATAACGCACGCCGTCTATCGCGCCGTCTAAAGTTAAAGATTTGACTACCACGATAATTAAAAAGATAAATAATAGCGGCATCATTACTTTAGATGCTTTTTCTAACCCTTTTTCAACGCCCAACATGACGATTATCATTGTTAAAAAGATAAAAATCCCCTGGCCTAAAACAGTTAGCCATGGATTACTAATGATTGCTTCAAAATTAATATTTGTCAGTGTCGTTTTCTCAATAGATAACATTTGTAAGATGACATTACCAATGTAGATAATGATCCATCCACCTATAACACTATAAAATCCAAATAATATAAATACTGCTAAATTACCATTCCATCCAATAATGTTTAGCCATTTCTTACCAGTTAACTTGCTATATATGTGAGTAGTATAAGTACGTCCCATCTTACCTACTGTAAATTCCATAATTAATAGCGGTAACCCTACAAAAATAGTAAATATTAAGAATAAAAGTAAAAAAGCTCCGCCACCATAAATGCCTGCCATGTACGGAAACTTCCACATTGCTCCTAGTCCTATTGCCGATCCCGCACTGGCTAAGATAAATCCGGTTGATGTCTTCCATTGTGACTCTTTGCTCAATTCATCCACTCCCTTTAACGCGTTAAAGCGTTTATGCACTTAAGTGATACTTTAACACGTCTTGCTTATAAGTGCAATATACATAGATTTTTTATTTTTTTATCTTTATAGTAAAATTTAACTAATAGTGATTGCCTAAGGGGGAATATAATGAGTTTACTTCATGAAAGAATTAAAGCTAATTATTGGAAAGGCGTAGAAGCTGTAGGGGGCCATATTGTATTTGAGGATGATGGATTTAGATTTACTCCTCACTCATTTAACATTCAAGCTGATTCAGTCTTCGTACCTTATCAACATATTCAAGAAGTTTCGAAAGTTAATACTTTATTCATTGTCCCAAATGGTGTCAAAATAATTGATAAGAACAAAAATGTTCATAAAATAGTTGTTAATCAACGAGAAAAAATCTTTGAATTTCTAAACGAAATGAAATAATGCTTATTGCGTATGACAACATTCATTGTCTAATACTTAGTTAAACTAACTTATCAATCAAATTACAATATTTAATTTTTTTGTGGTAAAGTCATTGTGCTTTTTAAACATTAAAATAGAGGCTGGGACAAAATAAAATGTCTCAGCCTATTTTATCATTTTGTCAGTAGCTGACTGATTTGAAAATGCGCTTG
>NODE_13_length_17649_cov_8.530901
TTTAATTTATAAATATATTTCTGTTAAAATAGATTTTAGAAAATAAACGTTAAGGATGAAAATATGAAATATAATACAATATTATTAGACTTCGATGATACATTAGTTGATTTTTATGATGCCGAAGATAAAGCTTTTCACAATATGGCCAAACATTATCATCATTACCCAACAGCAGAAGACTTTCAATTTTTTAAACAAATTAATCAGGCACATTGGGAGGCTTTTCAAAAGAATAAACTAACTAAAGATGAAGTTCTTTCACACAGATTCATTGAATATTTTAATCATTATGGTATTGAAGTGGATGGTAAACAAGCAGATGTTACTTTTAGGGATGAATTAGCTAAAGCACCCATTAAGCATTTTGATTCCACTCTAGAAACGATAGATCGATTAGCTCAAAACAATAAACTTTATATTGTTACTAATGGTGTTACAGATACTCAAAAAAGACGTATCGCTCAATTACAATTTAAAGACATATTTGATGGTGTATTTATATCAGAGGAAACCGGTTATCAAAAGCCAATGATTGAGTTTTTTGATTATGTTTTTGAAAAAATTGGTAAGGACAAACGAAAATCTACCATTATTGTTGGTGATTCATTAACTTCAGATGTATTAGGCGGAAAAAATGCGGGAATAGCTACATGCTGGTTTAATGTAAGAAATAAAAAGAATAATTCTGGTATAAATCCAGATTACGAAATTAAATCATTGCGTGAATTAGTTGATTTAATTGAAAATGAGTAAAAACATTTTATGCAAAAAGTTGGAGTGGTAAAGATTCTGATAGAACTTTTATCACTCCATAGCTTTTCCATATTCTATTTAATTATTTAGGAGCCCATACGAGTACATCATGACCTTCAGGATTTTTAGCGTGTACATCCTCAAAATCTTGATTCATTAAAAATTCTTTAGAATTTTGACGTGCAATGGCTTTGATAGGCATATTATAAGATTTTGCATAATCAATAAGTGACTGACCGTACCCTTTATTTTTATAGTTATCTAAAACTTCTAGTTTCCAAAGTAGTAAATAATCATCGAATTCTGGGAAGTAAATTTCTTCAACGTCACCCTTTTTTAGTAAAGCCATTCGGGCAACAAGGTTTTCACCGTGAAAGATGCCATAGAATGGTGATTCAGAACTGGCATCGATCATTTGGCCTTGTAGTTCTTCAACCATGTATAAATCTTTGTTACCGAATTCTCTAAAAGCTTCAAACAATTCGTCTGTTTTATAATTAATTTCAAGATGTTTTACTTCACTCATTTGCGTTATCCCCCTTATTTCTTTTGTTATATTATAACTTAAATAATATGTAAAATTCATTCAATTGGTTTTTCAGGACGAAAGGGTAAATTTCACTTCAAAAATTACAAATTTTTAAGCCGTTAAATTGTCATACAATGCTATAATCTTTATACTATATGAGTAATAGCTATGTTGAAGGAGTATAGATATGGACTGTCGAGTAACTCATTTTAAAGAAAAAGATTCATTTATTTCAAAATTAAAAGAAAGTGATAAAAGTTTATTAGAATTTTATCAATATAACCCAGTTGAGACAGCTAGTTTCACGACTAAGATGAAACGTCCTAATAATGGTAGAGAAAAACAATTAGCACAAATCATTAAAGACTATATGGCCGATTTGAAATTAACTACTTCTCAGCTAGAGCATATTGAGGCGCTTGAACAAGGAGCTAAAGTAGTTATTGGAGGTCAACAAGCAGGATTGTTTGGGGGACCTTTATACACTTTCCATAAAATTCTTTCGATAGTAACGTTAAGTAGTCAACTAACTAAAGAATACGGTGAAACGGTTGTTCCTGTGTTTTGGATTGCTGGAGAGGATCATGATTTTGATGAAGTGAATCATACGTATGTTTATAATGCAAAAGAGGCGCAATTAAAGAAAGTGAAGTACCATACAATGACACCTCCAGAAACAAATGTTTCAAGATATACTCCTGATAAGGAAGCTATGCTTAATGCATTAAATCTTTTCTTCGAAGAATTAAAAGAAACTAATCATTCTAAACCTTTATATAAATTATGCGTGGATATAATTAATGAGTTTGATACTTGGACTGATATATTTAAGGCTTTATTGCATGCGGTCTTTAAAGAACACGGTGTGCTACTCATCGATGCACAGAACGATAAGCTTAGACAACTTGAAAAGCCATTACTCAAACAAATAGTAACTAATCATTCTAAAATTAATCAAGTATTCAGACAAACACAAGAGCAAACCATTGCATCGGGATTAACACAAATGATACAGACAGATACTAATGTACATTTGTTCCTTCATGAGGATGGTATGCGTCAATTAATATCAAAAGAAGATAATCTTTTTAAATTAAGTAAATCTGATATTACTTACTCTGAAGAGGAATTAATTGAATTAATAGAGACAGAACCGGAGCGTTTCTCAAACAACGTCGTTACGAGACCAGTCATGGAAGAATGGTTATTTAATACAGTAGCATTCATAGGTGGTCCAAGTGAAATTAAATATTGGGCAGAACTAAATAATGTATTCAAATTACTTAATGTAGAAATGCCGATCGTTCTTCCACGTATGAAGATGACATATATGATGGAAAGAACACAAAAACTACTTAAACAATACAGCCTAAATGTTGAAAAAGTTATTCAAAATGGTATCGATGATGACAAAAATGAATTTGTACGTGAAAAAGCTTCCGATACGTTTATACAACAAGTAGAAGAATTGAAAGCAAAACATGAAAATGTGTATCAACAATTATTAAATGAAGTTAAGGAAAATCAAGATAATTTCAATTTAGTAACTAAAAATGAAGAAATTCATAATAAACAATTTGATTATTTACTGAAACGCTATTTGTTAAATATTGAACGTGAGAATGATATTAGTATGAGACAATTTAGAGAATTGGATTTAGTATTACATCCTCACCACGGATTACAAGAAAGAATCTGGAATCCATTACAAATTATGAATGATTTTGGGATTGATGTGTTTAGTCCCTCCACTTTCCCACCACTTGAATATACATTTGATCAAATCATTATTAAACCTTAATAAATCAAGCTTTAGACCTATTTTATCGAAATGATAAAATAGGTTTTTTTTGTATAAAAAAAAGAATTTTAAGATATTTTACAGAATTAGTGGAGGATAGTGGGGATATGTGGTAAATTATAAATAAGGTGAGGTGATAATAATGTTCATGGGAGAATACGAACATCAACTTGATGCTAAAGGACGTATGATAATTCCATCTAAGTTTAGATATGACTTAAACGAACGTTTTATTATCACGCGAGGCCTTGATAAATGTTTATTCGGTTACACACTTGAAGAGTGGCAACAAATAGAAGAAAAAATGAAAACCTTACCTATGACAAAGAAAGACGCACGTAAGTTTATGCGTATGTTCTTCTCAGGTGCCATCGAAGTGGAATTGGATAAGCAAGGGCGTATTAACATTCCTCAAAATTTGAGGAAGTACGCTAGTTTAACTAAAGAATGTACAGTAATAGGTGTTTCAAATCGAATTGAAATTTGGGATAGAGAAACTTGGAATGATTTTTATGATGAATCTGAAGAGAGTTTCGAAGATATTGCTGAAGATTTAATAGATTTTGATTTTTAATGGAGGAATAAGTCGTGTTTCATCATATTAGCGTCATGCTTAACGAAACAATTGATTATTTAGACATCAAAGAAGATGGTATTTACGTAGACTGTACGCTTGGTGGCGCGGGTCATGCACTCTATTTATTAAATCAATTAAACGATGACGGTAGATTAATTGCGATTGATCAAGACACTACAGCATTAGATAATGCTAAAGAGGTATTGAAAGATCATCTACATAAAGTCACGTTCGTGCATAGTAATTTTAGAGAATTAACTGACATTTTAAAAAACTTAAACATTGAAAAGGTAGACGGGATTTATTATGACTTAGGCGTTTCTAGTCCACAATTGGATGTTCCAGAGCGAGGATTTAGTTATCATCATGATGCTAAACTTGATATGAGAATGGATCAAACGCAGCAACTTAGCGCATACGAAGTAGTCAATCAATGGCCATATGAAGCACTTGTTAAGATTTTTTATCGCTATGGTGAAGAGAAATTTTCTAAACAAATAGCGAGACGAATCGAAGCACATCGTGAACATCAGCCTATCGAAACTACATTAGAGCTAGTTGACATCATTAAAGAGGGCATTCCTGCTAAAGCTCGAAGAAAAGGTGGTCATCCTGCAAAACGTGTATTTCAAGCTATACGTATTGCTGTTAATGACGAATTATCTGCATTCGAAGATTCAATTGAGCAGGCAATCGAGCTTGTAAAAGTTGGAGGCAGAATTTCAGTAATCACTTTCCACTCTTTAGAAGACAGATTATGCAAACAAATGTTTCAAGAGTATGAAAAGGGTCCTGATGTGCCTAGAGGGTTACCAATTATTCCTGAAGCTTACACACCTAAACTCAAAAGAGTAAATCGTAAACCAATTACGGCAACGGATACAGATTTGGATGAAAATAACAGAGCGCGCAGTGCAAAATTACGTGTTGCAGAAATTTTAAAATAAGGAGTAATTGACGATGGCTGTAGAAGAAATATATGAACCATATGAAGACGTCCAGCACAATAGTATACCGAAACAACAACCTCAATCGGAACCACAAACAAGAACAGTTACTAAGAAGGTTGTAGTTCAACTCACAAGATTTGAGAAATACTTATACATAACACTTGTTACTGCAATTGCAGTTATTGCTATTTATATGCTATCTTTAAAAATGGATGCGTATGATACGAATGGAAAGATTGCAGATTTAGACTCCAAAATTGAACAACAATCAAGTAAAAATAGCGCAATTCAATCTGAAATTAAGAAAAGTTCTTCTTACCAACGCATTTACGACAAGGCTAAAGCACAAGGTATGAGCCTAAATAACGACAATGTAAAGGTAGTGCGTACAAATGGCGAAGCGAAAAATTAAAATTAGAAAAAATAAATTAGGAGCAGTCCTCCTTGTTGGTATATTCAGACTGCTCTTTTTTATATTGGTTTTAAGATATTCATATATTATGATCACAGGGCATTCTGATGGACAAGATTTAGTAATGCGAGCGAATGAAAAATATTTAGTTCAAAACAATGAACAAGCTGAACGAGGCAAGATTTATGATAGAAACGGTAAAATTCTTGCCGAAGATGTCGAAAGATATAAAGTTGTAGCGGTAGTCGATAAAAGCGCAGGTAAAAGTGGAGACAAACCTCGCTATGTAGAGGATAAAAAGAAGACAGCTAAAGAACTTTCTAAAATTATAGACATGAAACCGGAAGAAATTGAAAAACAACTTAATCAGAAAAAAGCTTTCCAAGTGGAATTTGGTCAAAAAGGAACTAATTTAACTTATCAAGATAAACAAAAACTGGAAAAAATGGACTTACCAGGTATTACATTATATCCAGAAACTGAACGCTTTTATCCAAATGGTAATTTTGCGTCTCACTTAATAGGAATGGCACAAAAAAATCCAGATACAGGCGAATTAAAAGGTGCACTTGGTGTTGAAAAAATCTTTGATAGTTATTTAAGTGGAACTAAAGGTGCATTATCTTATATACAAGATATTTGGGGATATATTGCTCCAAATACTAAAAATGAAAAATCACCTAAACGTGGTGATGATGTTCATTTAACAATTGATTCAAATATTCAAGTATTCGTTGAGGAAGCATTGGATGATATGGTTAAGAGGTATCAACCAAAAGATTTATTTGCTGTTGTCATGGATGCTAAAACAGGTGAAATCTTAGCATTCAGTCAACGTCCTACGTTTAATCCTGAGACAGGTGAAGATTTCGGGAAAAAATGGGCGAATGATTTATATCAAAATACGTATGAACCAGGTTCTACTTTTAAATCATTTGGTTTAGCGGCAGCTATACAGGAAGGTAAGTTTAATCCTAAGAAAAAATCTGAGTCTGGACATCGTGATATCATGGGTTCTAGAATTTCCGACTGGAATAAAACTGGTTGGGGCGAAATTCCAATGTCATTAGGCTTTACTTATTCTTCAAATACACTGATGATGCACTTACAAGACTTAGTAGGTGCTGACAAAATGAAATCATGGTACGAAAGATTTGGCTTTAGTAAACCAACTGGTGGTCTATTTGATGGCGAAGCAGAAGGTAATATCGCTTGGTCGAATGAATTGCAACAAAAAACGTCAGCATTCGGGCAATCTACAACTGTTACGCCGGTACAAATGATTCAGGCACAATCTGCCTTTTTTAATAAAGGGAATATGCTTAAACCGTGGTTTGTGGATAGTATTAAAAATCCAATTTCCAAAAAGACGTTCTATCAAGGCGAAAAAGAAATTGCTGGCAAACCAATTACTGCTTCTACCGCAAGTAAAGTGGAAACAGAATTAGATAAAGTAGTTAATAGTAAGAAGAGTTATGCGATGAATTATAGAGTAGATGGTTATGATATTGAAGGTAAGACAGGTACTGCCCAAGTGGCGGATGAAAAGAGCGGCGGATATGTTAAGGGTGAAAATCCATACTTTGTAAGTTTCATTGGTGATGCGCCTAAGAAAAATCCCAAAGTTATTGTTTATGCCGGTATGAGCTTAGCTCAAAAGAATGATCAAGAAGCTTATGAAATGGGTGTAAGTAAGGCTTTTAAACCAATTATGGAAAATACACTTAAATATTTAAATGTAGGTTCTAAAAAAGATGAAACAAAATCTGCACAATATTCAAAAGTACCAAATGTAACTGGACAATCTACTGATAAAGCAAAAGAAAGTTTGAAATCTGAAGATTTACAAGCAACAGTTATTGGTAATGGAGATAACGTCAAATCTCAATCCATTAAAGCAAATAAAAAATTATTGCCTAATAGTAAGGTGCTCTTATTAACTGATGGTGATATTACAATGCCAAATATGAAAGGTTGGACAAAAGATGATGTACTTGCCTTCCAAGAATTAACTGGCATTAACGTTACAACTAAAGGTAGTGGCTATGTAACAAAACAATCGGTTAACAATGGAACCACATTAAAAGACAATAGTAAGGTTGAAATTGAATTATCTCCAGAAGATCCTGACGATACATCGACGAATACGAATGACAATGAGACAGCATCAAATGACTCTTCTAATAAAGATAAAGCTAGTTCTTCTTCAGACGATAAGGAAAAAGACAATAAGAATGATACTTCTAGCTCTTCTGAACAAGAACAACAGACAAACAATAGTCAAGATTCTAACGAGTAATTATGATTTGACTTAAAAAAGTAGATGATAAGTTATGAGAATTGAATGAACGTCTAAAAGTTGTGACAAGCACAGTGAGCATAGGTTACAAAATAGAACTTTAGTAGCAAATAGAAGTGAGTGGGTAGTTATATCATTCTCTTTTTAGCTCGTGTTACTTCAAAAGCGTCATTCGATCTCATACAAATTTTAAATGAATTTACTTTAAAATATTGATAAAATGAACGAGATATTATCAATTAATAAACTCAGAAGACAAAACTAAAAATTAAATATATAAAGGAGACAATTATGCTTTTTATACTTGCGGTTATCGCACTATTAATTACTTTTATCTTAGTACCTATTTTAATTCCAACGCTGAAGCGAATGAAATTTGGACAAAGCATTCGTGAAGAAGGTCCACAAAGCCATATGAAAAAAACAGGCACACCAACAATGGGTGGTTTGACTTTTCTAATTAGTATTATCATTACCTCAATTATTGCAATTTTCTTTGTAGATAATTCAAATCCAATCATTTTATTATTATTTGTAACAATTGGTTTTGGTTTAATAGGTTTTATTGATGATTACATCATCGTCGTTAAGAAAAATAACCAAGGTTTAACAAGTAAGCAGAAATTTCTAGCACAAATTGCAATTGCAGTTGTATTCTTTTTACTAAGTGATGTTTTCCATCTTGTAGAATTTTCAACTAATCTAAACATACCTTTTACAAATATTAGTATTCCATTATCTTTTGCATATGTGATTTTTATTGTTTTTTGGCAAGTTGGATTCTCAAATGCTGTGAATTTAACAGATGGTTTAGATGGCTTAGCAACAGGATTATCAATCATTGGTTTTACAATGTACGCCATTATGAGCTTTGTTTTAGATTCACCAGCAATTGGAGCATTTTGTATTATAATGATTTTTGCATTATTAGGATTTCTACCGTATAACCTTAATCCCGCAAAGGTATTTATGGGAGACACTGGTAGTTTAGCTTTAGGTGGAATTTTCGCAACAATTTCAATTATGCTAAATCAAGAATTATCATTGTTACTAATTGGGCTGGTATTTGTAATTGAAACAGCTTCAGTTATGTTGCAAGTTGCTTCATATAAACTTACAAAAAAACGTATCTTTAAGATGAGCCCGATTCATCATCACTTTGAATTAAGTGGTTGGGGAGAATGGAAAGTAGTGACAGTGTTCTGGACAGCAGGTTTAATTTCAGGATTAATCGGATTATGGATAGGAGTGCATTAGCATGCTCAATTATACAGGATTAGAAAATAAAGATGTTCTTGTAGTAGGACTAGCCAAAAGCGGATATGAAGCAGCTAAGTTATTAATCAAATTAGGTGCCAATGTGACTGTAAATGATGGTAAAGACTTGTCACAAGATCCTCATGCCAAGGATTTAGAGGCGTTAGGAGTTAAAATAGTTGATGGTGGACATCCTTTATCATTATTAGATAATGAGCCAATTATAGTAAAAAATCCTGGTATTCCTTATACAGTTTCTATAATTCAAGAAGCATATCAGCGACATTTAAAAATATTAACTGAAGTAGAATTAAGTTATTTAATATCAGAAGCACCGATTATAGCTATAACTGGAACTAATGGTAAAACAACTACGAGTTCTTTAATTGGCGATATGTTTAAGAAAAGTAGATTGACTGGTAGACTCTCTGGAAATATAGGTTATGTAGCATCTAAAGTAGCACAAGAAACATCACCTAATGAATATCTAATAACTGAATTATCTTCATTCCAATTACTAGGTGTAGAGCAATATCGTCCGCATATTGCGATTATCACAAATATATATTCTGCTCATCTAGATTATCACGAAACGCTTGAAAACTACCAAAATGCAAAGAAACAGATTTACAAAAATCAAACAGAAAATGATTACCTAATATGTAATTATCATCAAAGACATTTAATTGAGTCTGAAAATTTGAAAGCTAAAACATTGTATTTCTCTACTCAACAAGAAGTAGACGGTATTTATATTAAAGATGGGTTTATTGTTTACCAAGGAATAAGAATCATTAATATAGATGATTTAGTATTACCTGGGGAACATAATTTAGAAAATATTCTAGCTGCAGTGTTAGCTTCAATCTTAGCTGGTGTTCCAATAAAAGCAATTATAGATAGTTTAACGACATTCTCTGGTATAGATCACAGATTACAATATATAGGTACAAATCGCACTAACAAGTATTACAATGATTCTAAAGCTACAAACACACTTGCTACACAATTTGCATTAAATTCATTCAAGCAACCAATCGTTTGGTTATGTGGTGGTTTAGATCGTGGTAATGATTTCGATGAATTAATACCTTATATGAAGAATGTACGTGTCATGGTTGTTTTTGGTCAAACTCAAGAAAAATTTGCTAAGCTTGGCAATAGTCAAGGTAAGTTAGTGGTGAAAGCTACAGATATTGAAGACGCTGTTAAAAAGGTACAAGATGTAGTCGAACCGAATGACGTTGTCTTACTATCACCTGCATGTGCAAGTTGGGATCAATATAAAACATTTGAAGAACGTGGAGAAAGATTTATAGAAAGTTTCCGTGCCCACTTACCATCTTATTAAAGGTTGTGAAATCAAGTGAAAGATAAACGACGTAAAGATAATAAGGTGAGCTCGATTCAAAGTCTTATTGAAAAAAGAAATCGAGAATTAAACAATGAAGAACACCTTTCAAATCATGATGCTAATCATAAGGATAAGAATAAAATTTCCACAGATGACGCTCAATTGTATAAAATTAATAAGCCTAATGAGACTTCTAAACAACAAGATCAAAATCAATCAATAGATGAAGATAACTTTAATAATCAATCCAATGAATCCGAACAATTGGAACAAAATGAAGCAATTGAACAATCTAATGAAACATCAGATGAAAATGCTCAAAACGTTGAAAGTACCAAAACGAATGATAGTCACAGACTCTCCACTAATTCTAGTGAAAACACATATAAGCTATCTATTAAAGATAGAGTTAAAGAGTTCAATGACAATCGTAAAAGAAAAAAACATGCCAAGAGTACACAATTTGATCATTTATCACCACAAGAGAGAAAAGAACAATTAAGAATTCAGCGAAGGAAGCGTCAAAAAAGAATTCAGTACGTTATCATTACATTTTTAGTATTATTAATAATTTTATTTTTACTCTACATGTTTACACCACTAAGTAGAATTTCTAATATTAAAATTAGTGGAAATAACAATGTGAGTAACAGTCAAGTTGAAAAAGCTTTGGATGTAAAAGATAATTCAAGAATGTATACGTATAGTAAACGTAAAGGTATTCAAAATCTGAAGAAGAATGATTTAATAAAAGACGTAAAAATTAAAAAGCAATTACCGAATACGTTAAAAGTGCAAATAACTGAAAATCAAGTTGTAGGTGTTGTTAAAGAAAAGAATAAATATGTGCCAATTATAGAAGGAAATCAAGAATTGAAAAACTTTGATGGTAATATTGCCGGAAGTGGACCTATTTTAGAAGGATTTAAAGGTGAAGAAAAAAGCAATATGATTAAATCTTTATCTAAGATGTCTCCAGAAATTAGAGATATGATTTCAGAAATTAAGTACGCACCTAAGCAAAATAGCCCTAATCGAATTCTTTTATATATGCAAGATGATATGCAAGTAGTTGGCAACATAAAAACGATTGCTAATAAAATTAAATATTATCCTCAAATGTCACAATCTTTATCAAAAGACGACTCTGGCAACTTGAAAACCCAAGGTTATATAGATTTATCTGTAGGTGCATCATTTATACCGTATAATGAAAACAGTAGCGGAGATTCAAAATCCGATCAAAATGTTCGTCAAAAATCACAACAAGAAACTGATGCAAAAGATGAGTTACAAAGCGCTTTAAATAAAATTAACGAACAATCAGATTCAAATAATTAAAAAATTTCGATATTAATATGTGTTTATAGTTCACAAGCCTTTCGACGTATTGTAAACTAAACATAGTGTATTTTAATAGTAATTTGTCAGGAGGTGCCTATCTATGGAGGAACATTACTATGTAAGCATAGATATTGGTTCATCAAGTGTAAAAACAATAGTAGGCGAAAAATTTCACAATGGAATAAATGTGATAGGTACAGGACAAACCTACACTAGCGGTATCAAGAACGGATTAATTGATGATTTCGACATTGCTAAACAAGCAGTTAAAGATACAATTAAAAAAGCTTCTATCGCATCAGGTGTAGACATTAAAGAAGTTTTCTTAAAATTACCTATCATAGGTACTGAAGTATATGATGAAGCAAATGAAATTGATTTTTATGAAGATACTGAAATAAACGGCACACACATTGAAGAAGTGCTAGAAGGCATTCGCCAAAAAAATGATGTAGCGGATACTGATGTAATTGATGTATTCCCTATTCGTTTTATTGTGGATGGGGATAATGAAGTATCGGACCCTAAAGAATTGATTGCTAGACACTCATTAAGAGTTGAAGCAGGAGTTATTGCAATTCATAAATCTATCTTAATCAACATGATTAAATGTGTAGAATCATGTGGCGTAGATGTTTTAGATGTTTATTCAGATGCTTATAATTATGGCTCAATTCTTACAGCTACTGAAAAAGAATTAGGAGCATGTGTAATAGATATTGGTGAAGATTTAACTCAAATCGCCTTTTATGAACGTGGAGAATTAGTAGACGCTGATTCAATAGAATTAGCAGGTCGCGATATTACTGATGATATTGCTGAAGAACTAAATACTACATATGAAACGGCTGAAAAGATAAAACATCAATATGGTCATGCTTATGCTAACTCTGCATCAGATCAAGATGTATTTAGTGTAGATCAAGTAGACAGTGATGAATTAGTTGAATATACTCAGAAAGATTTAAGTGCTGTAATTGAGAGAACAATGCAAGATATCTTTGATGAGGTGTTTGATGTATTAGTTGACTTAGGGTTAACTAGAGTGAACGGTGGTTTCATTGTAACTGGCGGTTCTTCAAACTTATTAGGAGTTAAAGAATTACTTAATACGATGGTAAATGAAAAGATTAGAGTTCATACACCGTCACAAATGGGTATCAGAAAGCCAGAATTCACATCAGCTATTTCTACTATATCTAGTAGCATCACTTTTGATGAGTTGCTCGATTATGTTACAATGAGTTATCAAGATAATGATGAGTTTGAAGAAGAAGTTATTGAAGATAACGAGAGAGAACATACTTCTAAATCAGGTGGATTTGACTGGTTTAAACGTAAGTCAAATAAAAATGAAAATACTTATGAAGAAGACTACAACGAACCACATGAAAGAACAGATAAAGTAGACGACGATGATAAGTATGATAGCAATGAAAGTCATCACGATACGACAGAACATTATGATGATCAAGAGCAACCTCAAAAAGAAGAGGGCAAATTTAAAAAACTTATGAAATCTCTATTTGAATGATGGGCCAAAAAGACTAGGAGGAAATATAAATGTTAGAATTTGAACAAGGATTTAATCATTTAGCGACATTAAAAGTCATCGGTGTAGGTGGCGGTGGTAACAACGCTGTTAACCGTATGATCGACCATGGCATGAACAATGTAGAATTTATTGCAATTAATACAGACGGACAAGCTTTAAACTTATCTAAAGCAGAATCTAAAATCCAAATTGGTGAGAAATTAACACGCGGACTTGGTGCTGGTGCAAATCCAGAAATTGGTAAAAAAGCAGCTGAAGAGTCACGTGAACAAATTGAAGATGCAATCCAAGGTGCAGATATGGTATTCGTAACTGCTGGTATGGGTGGCGGAACTGGTACAGGTGCTGCACCAGTAGTAGCTAAGATTGCTAAAGAAATGGGAGCATTAACTGTTGGTGTAGTAACACGTCCATTCGGTTTTGAAGGACGTAAACGTTCAACTCAAGCAGCAGCTGGTGTTGAATCTATGAAAGCAGCAGTAGATACACTAATTGTTATCCCTAACGATCGCTTATTAGATATCGTTGATAAATCAACTCCAATGATGGAAGCATTTAAAGAAGCAGATAATGTATTACGTCAAGGTGTTCAAGGTATCTCTGACTTAATCGCTGTATCAGGTGAAGTAAACTTAGACTTTGCTGACGTTAAAACAATTATGTCTAACCAAGGTTCTGCTTTAATGGGTATTGGTGTCTCTTCTGGAGAGAACAGAGCAGTTGAAGCAGCTAAAAAAGCAATTTCATCACCATTACTTGAAACTTCAATCGTTGGTGCTCAAGGTGTGTTAATGAACATCACTGGTGGGGAATCACTATCATTATTTGAAGCTCAAGAAGCGGCTGACATCGTACAAGATGCTGCAGATGAAGATGTAAATATGATCTTTGGTACAGTTATCAATCCTGAACTACAAGATGAAATCGTAGTAACTGTAATTGCTACTGGTTTTGAAGATAAACCAACTTCACAAGGACGTAAAGCTTCAAGTACTGGTTTCGGAACAAGTGCAACTTCAAGCACTTCAACACAAACAAGTACGCCAAGAGAAGAATCATTCTCTCAAAGCTCATCAAGCTCTCGTTCTTCTGAAAGTGTATCAGAAAGAAGTCATACTACTAAAGATGACGATATTCCTAGCTTTATCAGAAATAGAGAAGAAAGACGTTCTAGAAGAACTAGACGTTAATTGAAAATAAGTTTTGTCTATATTTCGTTGTATGATTAAGTGTATTTATCGTCTTAATCATTCCTAATTGGGAGTAGAACGGCGAATTCACTTGTGGATTCATGTTCTCTCCCTTTTTTATTTACTTTTAAGTAAAGTAAAGATTGTTATATAATATAGCTATATTCAATTTTAGAGTAAGCTTTTTAAAAATCGACAAAAATAAAACTTTTAATTAAGGTGGTTTGATTTCGTGTCAGAGAAATTTGTAAAGTATCCACATCACTTGAAATATGAATCTCAAGACTTGAAGCATGTTAAATTAGGATTCACTACAAGAGAAGGTGGCTATAGTCTATATCCAGAATCATCATTCAATATGGCAAGATATGTGGATGATAATCCTGAAAATATTACTAAACACCAAGAAATGTTGGCGGACGCGATTGGGTTTGTAAGAGCACAATGGGTATTTCCAATTCAAACTCATGAAAATCGAGTAATGGAAATTTCGCAAAGTCATCGTGGAACTAACATCGATACATTAACAGATGATATGTATGGTATTGATGGGATTTATACATATGAACCTGATACGTTATTAACGATGTGCTACGCTGATTGTGTACCAGTTTATTTCTATAGTGAAAAACATCACTATGTAGGATTAGCACATGCTGGCTGGCGAGGTACATATGGTCAAATTGTTAGTGAAATGTTAAAGCAAATTGATTTTGATTATAATGATCTAAAGATTGTAATTGGACCATCTACATCAACTACATATGAAATTAATGATGATATTAAAGCGAAGTTTGAAACATTGCCAATTAATGTTAAAGATTATATTGAAACTCGTGGAGAGAATCGACATGGTATTGATTTAAAACGTGCTAATGCGCTATTACTTAATCATTATGGTGTACCATTCGACAATATATATATAACTGATTATGCTACATCAGAGGATTTATCACTTTTCTTCTCATATCGAGTTGAAAAAGGTCAAACAGGTAGAATGTTGGCTTTTATAGGCCAAAAATAATCTCATTAGATTAGTCATATAAATAATAAATATTTAAAGGCATATGTATTTATTAGTGATAACTGAACTTAACAAATGGTGAAGAGGTTGAGTAGAATATGGATGTAAAACAAAATTTAAGAAATATTGAAAGTGAAATACAGTCACACTTTAAAAATAGTGAAGCGTCTACCTTGCCAAACGTGATTGCAGTAACAAAATATGTTACAATAGACCGTGCTAAAGAAGCTTATGATGTTGGACTTAGACATTTTGGTGAAAATAGATTAGAAGGCTTTTTAGAAAAGAAATCTGCTTTGCCTAACGATGTTACTATGCACTTTATAGGTTCTTTACAATCTAGAAAAGTAAAAGAAGTCATTAACGAAATTGATTACCTACATGCACTAGATAGACTTAGTCTAGCTAAGGAAATTAATAAAAGAGCGGATCATGAGATTGCTTGCTTCATACAAGTCAATGTCTCAGGAGAAGAATCTAAGCATGGTATTGCTTTGAATGAAGTTAATCACTTTATAGAACAAATTCAACAATATGATAAAATAAAAATTGTCGGATTAATGACAATGGCACCTTATACAGAAGACACTGCATATATTCGACAGTTATTTAAACAATTACGAGTAAAACGAGATGAAATTAAAGATCTTAATTTAGATTATGCACCATGTCACTATTTATCTATGGGAATGAGTAATGATTATGCAATTGCTGTAGAAGAAGGTGCTTCATTTATAAGAATTGGGACTAAACTTGTAGGAGAATAGGAGTGAGCCCCGTGGCTATTAAAGATTTATTTAATAATTTTTTTCTAATGGATGATGAAGAAGAAGTAGAAAGCCCTGAAGAGCGACAACGTCGTGTAGTTCAGAATGAAGAAAATGAAACAAACAATGTTCAACAGAATCAACCGCAACAATCAGAACGTTCATATAGTAATCAAAGTAAATTGAAAACAGTACCACAAAAGAAAACAACAAGAAATTATAACTCAGAAGAAAGGAATGTGCGTATGAATCAACCCCCATCAAAGTCAAACGGCAAAAATGTTGTTACAATGAATCAAACGTCGCAAAGTTATAGTGGTTATGAAAGTTCAAAAATGTGCTTATTCGAGCCACGAGTATTTTCAGATACACAAGATATCGCGGATGAATTAAAAAACCGCCGTGCTACTTTAGTGAATTTACAACGGATTGATAAAATTTCAGCTAAACGCATTATTGATTTCTTAAGTGGAACAGTTTATGCGATTGGTGGAGATATTCAACGCGTAGGTACTGACATATTCCTTTGTACACCTGATAATGTAGAAGTTGCGGGAAGTATTACAGATCATATTGAACAAATGGAATCGCAACACTACGAATAAGGAGAACATTATATGGATGTAGGTTTACTAGCTACCATTTTTAATTTTATAATTTTTCTAGTTCAAATATATTACTTTGGAATGATTATTTATTTCTTTACATCTTGGGTACCTAATATTAGAGAATCTAAGTTCGGTGAAATACTTGGTAAATTATATGAACCATTTTTAGAACCATTTAGAAAGATTATTCCACCAATAGGAATGATTGATATTTCTTCACTTGTAGCTTTGTTTGTACTTGTATTATTCCAAGCTGGGTTAAGAAGCATCTTTAATATGATAATAGTTCATTTAATGTAATAATATATGGCGTTTAAGAGGCTGAGACAATACATGAGGTTGTTTCAACCTCTTTTATCATTTAATTTAGAATCAGAGAGGTGTAAGATAATCGATATTTATCAGCATTTTAGAGACGAAGAGCAAGGATTAATAGATCAATTAATAGATAAGTGTGATCAAGTTGAACAGCAGTATGCGCCAATTCTGACAAACTTTCTTGATCCGAGAGGACAATATATACTTGAAGTCATATCAGGTAGTTATGAAGATATGGAAGTGACTTTTTTTGGTGGAGATAACGCAGAGAGAAAACGAGGTCTCATTGCCCCTAATTATTTTGAACCTGGGGAAGCTGACTTTGAAGAAGTATTAATTCAAATCAACTATCCAGAGAAGTTTGTTAATATACAACATCAACATGTCCTAGGAACACTTATGTCATTAGGAATAGAAAGGGAACAAGTTGGTGATATTATTGTCGGTGACAGTATTCAATTTGTTTTGACAAAGCAATTAGAATCGTATATTATGTTGGAATTAACAAAGATAAAAGGTGCTACAGTTAAACTTAATTCTATTCCATTTAAAGATATGATACAATCAGTAGAGAATTGGAAAATTCAAGGTAGTACTGTAAGTGCATTGAGATTAGACGTCGTTTTAAAAGAAATGATTCATAAATCTCGAACAATAGCAAAACAATTAATTGAAAAGAAGCGTGTGAAAGTTAATCACACAATTATTGATTCACCAGATTTTCAAGTTCAAACTAATGATTTATTATCTATTCAAGGATTTGGAAGAGCTCAAATCATTGATATAGGTGGTAGGACTAAAAAAGACAAAATACACATAAATTATCGAACGCTATTTAAGTAATAAATATAAGTCAATTTAATGTTGATTTAAGGAGGATGTAGGATGCCTTTTACACCTAGTGAAAT
>NODE_14_length_17399_cov_9.232248
ATTTTGTTTGGTAGCTAATAATTATAGAGGTAATTGCGCCTTTTTTCTATTCAAAAACATAAAAATTGGACTGATGATTTTTAGTCATCAGTCCAATTTATTATAGAGCCTTAAAAGAAGGCGTAATATAAGCTTTACTTCTCAGTTTTGTGACTAGATGTATCTTTCATTTGATCTATTTCATCCTTAGCATCATCAACTACAGATGAACGTCTATCTTCTTTATAAGATGTGTTCTCTTTAAGTTTTTCATTTGAAGAATCAGTTTGATTCTCAGACTGTGATTTAAGTTCAACATGATCTTCATTAAGTTGACTCTCAGTGAAGCTGTCTTTTTTATCATTATGTTCATGATCTTCAGACTTTGTTTCATTTGAAGTAGTTGTATCGTCATCATTCATATGGTCTAAATAATTATTAGGTTCAACTTCATCAAGTGAACGATTAGTTGTTTTATAAACAATAAATCTAATAATTAAACTTAAAATGATAAAGACAATGCCCACTAACGTCGTACTTAATGCGATAACTTTCATTGAGAATAGGTCGCCAGTTTCTTCACTAAATAAGAACACTTGTGCAAATGACATTGATGCATGGAATACGAGAGCGATATATATCGTACGTCCTTTAGTTGCACGTATGAGTTCACCAATAATAATTGAGAACATGAAAGTATAAAGGAAATGGTATCCCGCATATTCCATTCCATATGTCGTATTAGCGGCCCATATAGAATAAATTAAACCGACAATGATTGAAGCGAAAAATGTATTAACTTTATTTTCTACAATATTTTGTAAATAAGAACGGAATCCAAACTCCGCAAAAAATGCCATTAAAATATGACCAATAATAATTGTAGGAACTGATACAGATAAATCAGTTGCTTGTAATAAAATAAAACTATCGGCAAATGTGTTAAAACTAAACATGCCAATCATGAAAATAACTAGCGGTAAAATCAATGCTAGTAATATACGTTCAATGACTCTAATATCAACTGAAAACTTTAATCCAGCTAATTGAGTACGTTTATCTTTAAATGCAATAATACAAACAATTGCTGCGATAAACGGTGCAAGATCAGTAATATCAAATACAAAACGTTTAATACCTACTGATGCTTGAAAATCTCGTAGGATTAATGATAGCGCCATCGTGACAACGAAGAATACGAAGATAGTTAACGCCCATTGAAATCCTGATATACGATTCGTCTTCATTTATGTAACCTCCATTAGGGTAACCGTAAAAACTCTTTCTTTAATATTATACATATTACAAGGCCATAAATAAATTGTCCATTTTAAATATCATTAAAATGTAATAGTCTTGAATTATTTTTATATGATTGAAAACAATTTTTAATGTCTTAAATTAATTTGAAAAGGGTAATCATAAATATAAACAAATGGTAACGATAAATCTCATTATGATGTAAGATAATGCTATAGAGTAAATAAATAGGGGGCAACATAATGTATACACAAGGTAATCCAAAACTATGGACTGGTCGTTTGGATAGTGAAACAGATCCTAAACAGTTTAGACATTTTCAAACAGTAAAGTTCGCTAATTTGGAAAATATGGAAAACGTAAGTGATAAGACAGGTGTTGGTCTCTTAGGATATGCCGTGGATAAAGGTGTTGAAAACAATAAAGGTAGAATCGGATCAAGGAAGGGTCCAGATATCATAAAACATGAATTCGCGAAACTTCCAGATTTAAGTGAATGCGAAATGTTGATTGATTACGGTAATGTTGAACATACAAGTAATCATCTTAGAGAAACGCAACAAGAGATGGCACGATTGTCTGCTAAGGTTATTAAGCAACATAAACAGGCTTTTTTAATTGGAGGTGGCCATGATATTGCATATGCACAATATTTGGCTACTAGAGAAGTCTATTCGGATGCTTCAATTGGAATTATCAATATTGATGCTCATTTTGACACACGTCCTGATGAGCCACCTACATCTGGCACTATGTTCCGAGAAATTTTAGATAATGATGAAAATATCGATTATCTAGTTTTAGGCTTGGCTCAAGGTGGTAATACGCGTGCTTTATATGATTATGCAAAAGACAATAATATTATTTATGTCTATGCGGACGAACTTTTACATCAAGTGTCACCGACTATTAAAGATAAAATAGAAAGATTTATTCATGACCATGATACGATTATGTTTACCATATGTATGGATGTTATTGACAGTGCGTTCGCGCCTGGTGTAAGTTCACCTAGTGTATTAGGATTATATCCTCATTCAGTATTTGAAATAAGTAAGCGTGTAATATTAAGCGATAAGGTATCATCAATTAGTATTGCAGAAACTAACCCAGACTATGATGTTGATAATCGTACGTCAAAGTTAGCGGCGAATTTAATCCATCATTTCCTAGTTTAAAAAGTAGAATTAAATTGTCGTATATGACTCTGAAAATGGAAGATGACGATAATCCTTAAAATTAAATTCAAACATGAAAGAGTAGAACGTTGAATTCGCGTTGAATTCTGTTCTACTTTTTTAATTACTTTTAATTGATAGAAAAGTTTGACAATTATGTTACGATATAAATAATTAGGGAGGTAATGGATGGTGATGAAGCGGTTAAGTTATAAGCAGCAATGGCTTGGAGAAATCTCGCAAAATATAATGGCAGGTATCTTAATGGGTTTAGCACTACTCCCTGTAGCTATAGCCTTCTCATTTATTGTTCATATCAGTCCTACGATAGGGTTAATGAGTTGTGGATTAATGATGCTATTCATTAGCTTTCTTGGAGAACGAATAAGTATGGTGTCTGGACCAAGTAGTGGTATTTCGATAGTAGGTGCACCACTAGTAGAACAATACAATATTCATTACTTAATTATGGCCACGCTTATAATGGGCATCATTCTAATTATATTTGGCATGTGTCACATAGATAAGATCCTTAATCATATTCCAGATACTGTTGTTATTGGCTTTATGAATGCATTGGGTATTCTATTACTTACAACGCAAATAAAATATATTTTTGGTATAACTACTGCGATTTATTTAGTAGCAATCGCTACATTTCTAATAATTTATTTATCTTCAATATTTATTCGATTTATGCCAGCTCCGCTTATAGCTATAATTGTGGTGACTATAGCAAGTTATTTTCTTAAACCGAATGTTCAACTAGTCCACGATTTAGCAGAAATTCGACTTACCTTTCCTAAAATTTCTGTTTATACAGAACTTTTAAACTTACATGCATTAAGTATTATTACTTTATATGCATTAACCATGTCTATTATTTCCGTAGTACAAACAAATCTTACAAATGAAATGATGGATGTAATTACACAAAGTCATTCCAATAAAGATTGAGAAGTCATTGGTCAAGGGTTAGCTAATTTGATTGTCGGGTTATTAGGTGGATATGGTTCAAGCGCCTTAGTAGGTCAATCAAAATTTAATTTTAAAATGGGTGCTACTACTCGATTAGCCACATTCGTTACAGGTTTATTTCTTCTCTCATGCGTCGTTATTTTAGGTCCGATTGTAGGTTTTATTCCTATGGCAGTGTTGGCTTCGGTATTAATTACAATATCATTGAATACATTTGATAGACGCACGTTTAAACATTTAAAAGAAGCACCTATAAAGCATAGTATCGTAATGTTCATAACGATTATTTTAATATTAATGTCACACAATTTAGCTATAGGTGTCGTTATAGACACACTTATTTATTATGTCATTCACTTTATTTTTACAAAGAAAGGAAGACCGTCGCTATGACAACTTACAATGATTATGTTAAATGGAGACGAACATTTCACCAATTTCCTGAAGTATCTCAGAAAGAATATGAAACAACTAAGCGATTAAAACGTATATTACAAGCTTTTGATATAAAAATCATAGATTATCCTTTAGAAACAGGGCTTATAGCTGAAATAGGACATGGTGAACCTTGTATTGCTGTTCGTACAGACATAGATGCTTTACCAATTACAGAGCAAGTTGAACATGAATTCACCTCAACAAATGAAGGTGTGATGCATGCGTGTGGTCATGATATTCATATGGCAAGTATTCTAGCCATTGCTACAAATTTAAAAGAACAAGAAGATAAGCTTAAAGGGCGCGTGAAATTTATATTTCAACCTGCAGAAGAAACGGGATATGGTGCTAAAGCGATTGCAGAGACGGATGTATTAGACGATGTTAAAGCGATATTAGGTTTCCATAACTATCCAACTTTAAATATTGGAGAATTTGCAATTAAATCTGGACCAATCACATCGACAGTAGACCGTTTTGAATTTAAAATTCACGGTAAAGGTGCACATGCTGCTAAACCAGAACAAGGTAATGATCCAGTCATGGTACTTGGTCAATTAATAACAAGTTTACAAACGATTGTAAGTCGAAATATATCAGCTTTTGATAGTGCTGTAGTAACTATTGGAGAAGTATCGTCTGGGAATACATGGAATGTGATTGCTGACCAAGCATATGTCCAAGGTACAGTGCGCTCATTTAAGCCAGAGGTTCAAGATTATATAGAACAACGATTTAAAGAGATTGCTAAAGGATTAGAGCAACTGTTCAATGTCGATATAGAAGTTATATATACTAAGCTGCCAGGAACAGTTTTTAATGATGCGTACTTAACGCAACATGCTAAAGAAGCCGCTAAAAAGGTGGGTTATCAAATCATAGAATTAGAGAATCCATATACGATTGGTGAAGATTTTTCTGGTTTATTAGCTAATCATCCTGGTGTGTTTGCATTTATTGGTTCAAATAGTAAATACGATCTACATCATCCGAAATTTGATCCAGATGAGCGTATACTTGAGAGGGTCCCTGAGTACTTTATAACGTTGATTTATCAATTGCTTGACGACACAGCATTTAATTAATAATCGATGTTCCATTTAAGAGTTTGATTTGTGTAGCTATATTACAATTTTTAAAATGTGATTTAAAAAGCATGACGAACGGGTAAACAGACACTAAACATGTTTTAGGAGATGAGTAAATAATGGGTGCACAAGATCCAAGAACAAAATTTAAAACATCTGATTATGAAAAACAAGAACAAGAACTACCTGGACTTCAATCTGAACTAACACCACAACCTGACTGTGGTGAAACATCGTATGAAGGTCATAACCGATTGTTAGATTATAAAATGCTTGTAACAGGAGGAGACTCAGCAATAGGACGTGCAGCAGCGATTGCATATGCCAAAGAAGGGGCAGACGTTGCAATTAACTATCTTCCAAGTGAAGAACAAGATGCTCAAGAAGTTAAAGCTGTCATTGAAAAGGCAGGACGTAAAGTTGTATTAATACCTGGAGATATTCGTGATGAACAATTTAACTATGATTTAGTTGAACAAGCGTATAAAGAATTAGGTGGTTTAGACAATGTAACATTAGTAGCAGGCCATCAACAGTATCACGATAAATTAGAAGAGTTCGATACACAATCTTTTAAAGAAACGTTTGAAACAAACGTATATCCAGTATTCTGGACAATTCAAAAAGCATTGGACTATTTACAACCTGGTGCATCAATCACTACAACATCATCCGTTCAAGGTTATAATCCAAATCCATTGATTCATGATTATGCAGCATCAAAAGCAGCGATTATTTCATTAACAAAAAGTTTCTCTGAGCAGTTAGGGGAACAGGGTATTCGCGTTAATTGTGTTGCACCTGGTCCATTTTGGTCTCCACTTCAAATAACAGGTGGTCAACCACAATCAGCGATTCCCCAATTTGGTCAAGATACGCCATTAGGTAGAGCCGGACAACCTGTAGAGCTTTCAGGCACATATGTATTACTTGCTTCAGAGGAATCAAGTTATACGACTGGTCAAGTTTTTGGCGTCACAGGTGGCATCCAAATCAATTAAATATCTCAGAATATAAATCCAACGCAAGGGTTTCAAAAAAGACTCTTGCGTTTTTATGTTGAAAGGAGTGGATTACAGTGAAACACATTGATCCTAATCAACTATCAGATATCCAAAATTATAAACTATTAAGTGGTTCAATCATACCAAGGCCAATAGCATTTGTTACATCTTCTGATATCGAAGGAAATGTAAATGCTGCGCCATTTAGTTTTTTTAATATAGTTAATAATGCGCCACCTATGATTGCTATTTCGGCACAGAGAGCAGGAGGAAAGCGTAAAGATACGGCAATTAATATAGAAAACGGCCAATCATTTGTTGTTCATGTTACAGATGAAGATAATGTTGAGGAAATTAATAAGACCGCTGCATCTATCAATCCTAAAGATAATGAACTTGATTTAACAGAACTCAACACCATCTCATCTGATCTGATTGATATTCCAGCTATAAAGGAAGCTAAAATTAGATTTGAATGTCAACTTGAACAAATGATTTTATTAGGCTCTGAAGATGATGGTGCTGATTTAATTATTGGAAAAATTGTTAAGTACCACATACAAGATGATGTATATTTTGGTGATAGTAAAATTGATGCGAAACAATTAAAACCAGTAGCCCGTTTAGCAGGTAATGATTACGCTAAATTAGGTGAGCAATTTACAATTGAGCGTCCAAGTAATTGATAATTTAGACATTAACTATGGTTTTAATATGTAATTTTCATAAAATTTTATTGACGGTATGACAGTAATCTTGTAACTTTAATAATAAAATTATTTTTATAAAGGAAAGTAGGTTTAGTATGGAGGAACAAAGAAAAGGCAATGCGTGGGCGTTACTTCCATTATTATTATTTATTGCATTGTTTTTAGGTGTAGGTACCATTACAGGTGATTTCACTAATATGCCTTTAAATGTAGCTATCACGATTACTGTTATTGTTGCTTTAATAATGAATAGGAAAGAAACATTTGCTAACAAAGTTGAAGTGTTTACAAAAGGAGCAGGTCATTCCAATATCATTTTAATGGTATTTATATTTATATTGGCTGGTGCTTTCTCAACTACCACTGAAAAAATGGGCGGTGTTGAATCAACAGTAAATCTAGGTTTATCATTGATACCTCAAAATTTAATCATCGTTGGATTATTTGTAATTTGTATGTTTGTGTCAATTTCAATGGGTACCTCTGTAGGTACAGTTGCTGCATTAGCACCTGTTGGATTTGGATTTGCGCAGGCAACTGATATTCCAGCAGCGTTAGCAATGGGTACTGTTGTAGGTGGTGCTATGTTTGGCGATAATTTATCGATGATTTCAGATACTACCATAGCTGCTGTTCGAACTCAAAAAACAAGAATGAAAGATAAATTTAAAGTGAATTTTTGGATTGTACTACCTGGAGCAATATTAACAATTATTGTCTTATTCTTCCTTACTAACGGTATCTCAATAGATCACTCTAAAAGCTATGATTATAATTTAATTAAGGTAATCCCTTATGTACTAGTATTAGTATTAGCGCTCGTAGGGGTAAATGTAATCATTGTATTAATCGGTGGTACGTTATTATCAGGTGCTATTGGCTTATTTGATGGTTCTTTTGGTTGGAAAGGATTACTAAATGCAGTATCAGAGGGTATTATAGGTATGGAAGACATTGCAATCATAGCAGTGTTAATTGGTGGTTTAGTTGGAATTATTCAACATAATGGTGGAATTGAATGGTTATTAAATTTTGTTCGTTCTAAAGTTACAACTAAACGTGGTGCTGAATTTGGTATTGCTGGTTTAGTGAGCGCAGCTGATATTGCAACAGCTAATAATACAATTTCAATTATTATGTCAGGTCCATTAGCCAAAAATATTGCAGATGAATATGATGTTGATCCACGTAAATCTGCAAGTTTATTAGATATATTTGCAGGGTGCTTTCAAGGTTTTTTACCTTATAGCCCACAAGTGATAGCTGCAGCTGGCGTTGCAAGTATATCACCATTTAGTGTAATGCCTTACTGCATTTATTCATTTTTATTAGGGATATGCGGCATTATAGCTATTATATTAAGATACCCTCGTGTTAAAGCTAAATCTTAAAGTAAAGACAAATAACAATAATAGACTTATAATTAGCATGTTTAATAAGAAAAATTAAAATAATTAAATATTTTAATAGTTCAAAGTTTGGAACTGTATTGAAATGCGTTAAAATAGATATAAGAGTGAAAGTAGGTGAAACAAGTGGCAAAGTATAATGTTGAGAATGAACATGTTGAAATTCATATCGAACGTTTATTAAAATACTCACCAGAATTAGTATACCAAGCTTGGACGGATGCTGATTTATTAAAACAGTGGTTTATGACATCTCAACGTACGAATAAGTCAATTGATGTAGATATGACTGAAAGTGGCTCATATCGCATTGTTGATTCACGTAATGGACGACAAAATATTATCCAAGGTACGTATCAAGAACTCGTTGACAATGAGTATATAAAAATGACAATTGGTATGCCTGAATTAAGTGATCAAGAGGATGTCATTGAAGTTGAATTTGAAGAGCGTGAAAACGGTGGCACACAAATGTTTTTCTTTTATCAGTCATTAGTTGAACGTGAACGACGCTTAACAACATTAGAATACAAACAAAAGAAAAAGGAATATCACGATTCTACTGTTCACGGATTAGAATTAATGTTTGATAAAATGCATCAAATACTTGAACAATATGTAGAAGACAATAATCTATTAAAATAAAAACTTAGGCCTTTGCGTGAATTCACGTTATCAGTCTAAACTGAGAAAATTTGATATCAATATTAACAAATATCTAGTTATTCTTACTAAGGTGGATACCCCAACAAGGAGAGTTTACAAAGACAATCTCCTTGTTGGGGTTTTGATGTGTTAATAATTAATCAGTACCGATATTTAGTTGCGATAAAGATTAACTGAGTTCACCGTTATCTTTACGTTCATTATATTTTCTGAGTAAAGTTTCAAAAAAGATATGATAACTAATAAAACTTGAATAGTCTGTACCATCGTATAAATAGAAAGTATTACTTGATACATAAACGTTATAGCTCGCTTTTTGGGCTAATGAATTATCTTTCATTGTTGTAACTGAGATAAAATATTTTTGGCGTAATTGAAGTAGGTTTGTAACGTCTGTGAGTTGGTGACTCTCACCAGATAGAGAAATAATAAAGAATAAATCTTCATCAATCGAACGATTCAGTACCATTTTTAACTCATGAACGTCATGTAACACGATAATATTTTTATGCATCGTTAATAATATTCGCTGAGCTTCGTCCGCAACATTTTTCTGTGCACGACCAGTACCATATAAGTAGACGGTAGACGCCTGGTTAAGTTTATCGGTAATCAAATTATAATCAATACGATCTAAATAGCTAAGTGTTGTCTCTATTTCCTGTTTAAAAGCATCCATCGAATCTTTAGGTAGTTGACTTAAATGTTCACTTTCAAATTTTAAATAGGATTTAAAGTCACTATAACCATCAAATCCTAACTTTCGTGTAAATCTATGAATGGTAGCGTTAGATGCATGAGTGTATTGTGAAAGTTCGTGTATCTTCAAAGTTTTACATTGATTTACGTGCGTGTTTACAAAGTGTGCAATTTGTAGGTCATTATCATTTAACTTGTCAAAATTGGCATTTACTTTTTCATCTAGTAGCACAAAGACACCTCTTATTCTTCCCTGAAAATATTTTCATGTATAGAAAACATAAACTTATTAAACAAAATTATTTCAAAATCGGTCAACGTCATTGTATAAGTGTAAGCGTTTACTATAATAGATATTAAGAAAACGCTTTTATATGTACGATATATTTAAGTACAACATAGAAAGATTTGGGGGTTAAATTATGAACGCTATTAAACGTTTTGGGAGTGCAATGATTGTTCCCGTATTAATGTTTACATTCTTTGGGATAGTATTAGGTTTTGCAACATTATTCAAAAATCCTACCATCATGGGTGGATTAGCAAATGATCATACATTTTGGTTTAAATTTTGGTCTGTAATTGAATCAGGTGGTTGGGTTATCTTCAATCATATGGAAATCGTATTTGTGGTTGGATTGCCTTTATCTCTAGCTAAGAAGGCCCCTGGTCATGCGGCTTTAGCTGCATTGATGGGCTATTTAATGTTTAATACCTTTATCAACGCTATTTTAACGCAATGGCCACATACATTTGGTGCTAATTTAGAAAAAGGTGTAGAAAATGTAACTGGATTAAAAGCGATTGCTGGTATTGAAACTTTAGATACTAATATTTTAGGTGGTATCATTATTTCTGCCATTGTGACATGGATACATAATCGTTTTTATAGTAAAAAATTACCAGAGATGTTAGGTGTATTCCAAGGTTTAACATTTGTTGTAACAATTTCATTCTTTGTTATGTTGCCAATAGCTGCAATTACTTGTGTCGTTTGGCCAACAATACAAAATGGTATTGAATCAATGCAACATTTCATTATCGCATCAGGCTACATCGGTGTTTGGTTGTATCATTTCTTAGAACGCGTGTTAATACCGACTGGTTTACATCACTTTATCTATGCACCAATTGAAGTAGGTCCGGTTGTTGCAAAAGACGGACTTAAAGCAGAATGGTTTAGACATTTAAATGAATTTGCTGAAAGTAGTAAACCGTTAAAAGAACAATTCCATTACGGTTTCATGTTACAAGGTAACGGTAAAGTGTTTGGTGCTATCGGTATCGCATTAGCAATGTATTCTACAACTCCTAAAGCTAATCGTAAAAAAGTTGCTGCGTTATTAGTACCAGCTACATTAACTGCGGTAGTTGTTGGTATTACTGAACCTTTAGAATTTACATTCTTATTTATCGCACCTTACTTATTTGTTATACATGCATTATTAGCAGCGACAATGGATACAATTATGTATGGTTTCGGTGTTGTTGGTAACATGGGCGGTGGATTACTTGATTTCATCGCGACGAACTGGATTCCGTTAGGACAAAATCACTGGCTAACTTATGTAGCTCAAGTTGTTATAGGATTGATTTTCTCAGGTATCTATTTCGTTGTATTCAGATATTTAATCTTGAAATTTGATATTCCATTACCTGGACGTCGAGCTGAAGAAGAAGTTAAATTATTCTCTAAAAAAGATTATAAAGAGAAAAAAGGCGATGGAAGTACTGACAATTCTGGATTCCAACCTAGCAATGAATATGAAGCGAAAGCACATTATTATTTAGAAGGATTAGGCGGAAAAGAAAATATTAAAGACGTTACTAATTGTACAACACGTTTACGCCTAACAGTTAATGATGAAACAAAAGTTGAAGATAGTGGATATTTCACTCATGAACAAATGTCGCACGGATTAGTTAAAAGCGGTAAAAATGTACAAGTCGTTGTTGGAATGACTGTGCCCCAAGTACGTGAAGCATTTGAACATTTAGTTTATGATGATAGTGATAAAAAATAATTAATCAATATAGAGTCTGTGACATTATGTTCATGGACAAGTGAAAAAGACAATTTCTAATGAAATAACATAGAAATTGTCTTTTTTTATAATTGTTTTAAAGATATGTAACTTGTTGAGATGCTATATTTCTTATAATTGATGCCAGTAATACAAATGTAAGTTTGCTTAACAAGACTTTATATTGAGAAACTACTATTTAAACAAAATAAAAAAATGAGAAAATACTATTAAGTAGTTCAGTTTTGGAGTACAAAAAGTGAAAATGTAAACCTAAATGAGTATCAAATTGCAACTGAATTTGATACTCGTTTTTTATTGTTAAATCAACGTTTGTTGTTAATTTACACCACAAAATGTAAGTTAAAATGTATATAAAAATGCGAACGTGAAATAATTATTGTAGGAATGCAAATTGGTGTGTTAAAATGGTTACAATTTACTAAGCAAAAAGGGGTGCATTTTCCTATGCAATTTCTTGAGCCAAAAAATAAGAACGCTAAGTCTGTGGATTGGGAAATATCAGAGCAAGTAAGGGTGATAGTTAAGCAATACGCTGAATATGCAGAGCGTACTGAAAGCGAAGCAGTGGATGAATTCTTATTGAACATTTTAGACGATAAGAAGTTTATTGAATGGATTGCCAACAAGCGAAGTAATAAGCGGATTGTTGAAAAAATGGGTATCAAAGATAGAGTGGGTTGATAGACAATGACCAAGCTTAAAAGATTAGCCACGAAGGAAGATGAAATTGTAGATGTTAAAATTCCGATTTCAAACGAAGAATTAAAAGATAGGGCTAAACAATATGATTTATTAACTCCAAAACGATTTGCAACAAGGTATAACAAAATGTTGTTCTTGCCAACGTCTTTTAAATGGAACGGTTCTGAATATCCCATTCAATATAATTACTGCATCAATCCGTTTTGTTGTAATTTTGGGAAAGAACAGCACAAATTCAAAGATGTAAAAGGGAAACCAAGTCGATATAAAATGACTGGTAGTTCCAAAGATAAAGGTCATAAAGGTATGTACTGCAATGACAATCCTATTGGCAGAGGTGTATCGCAAAACTGTACAGTAACCCCTTTATCTAATTGGTCTGTTGTTGAAGAAATTAAACGCCTTATAGAAATCAATAGCATCCAAGATGTTGAGCCAGATTATCAATTTCATAAAGAAGGCTGCTCGGAAGAAGAATCAACCCCATTCAATGAGCCGAAGCAATTTTACAAAAGGGGGAAAAGTAGGGGCAAATCTCAACGCTATCAATGTAAGGCGTGTAAGAAGTTCACTAATGTTCTACCAAAAAGAGAAGAAACCACTACTTATCACCAACAAAAGAACACCATTCTTCCAATGTTCGCTAAGATGGTTGTTGGAAGGGTTTCAGTCAGTCGTACTTGTGATATTTTAGGAATTGGAGTTGGAACCTACTATCATAAGCTGGAGTGGCTGTATAGGCGTTGTTTGGAGTTTTTAGAACGATATGAGACACAACCCCTTCAAACAAAGAAATTTAACGAGATGTGGCTTAATACGGACAAGATGCACTACTACCTAAATAACGTCCGTAAGAAAGGACAAGGTTCAAAGAAATATACGGGGTTTGAAGACCTTAATATGCAAACGTATATAGTTGTATCTGCTGAGGTCTTATCAAGATATGTGTTCCGTTCTGATGTTGCCTATGATTGGAATATTTCAATGGATGAATTAAATGAAGATACAAGAAAATTCAAAGAAGACCATCTCAATACTTTTAGTCGTAAAAATGATAGGTTAGATTGGTCTTATTATCCACAAGAACCATCCGCTAACGATAGCGAAAATAGGAATGCTTATCTTCACGAATTAGGGAAAATTACTAATAGGAGTAGATTTGTCGATGGTTTAAATGTTGATGCTCCTTATACTACAACTGCTCACTATTGGTTAATTAAACAAATGGTTAATGCCGACGAATGGCGAATGATTAGTGATGATGACTTCTCTATTAGAAACGCCTTTTATAGAGTATTCACGAAAGAATTAAGGTTGAGCGATGCACATCATTTTATTTGCCAAGTTAACAAGACGAAAAGCAGAAAACAATGCTTAAAAGAATTCGGACAAGCAAAAGCAGAACTGCTCGATTGGGGAGATATCAGAGGATTCAAAACAAAGTTTCTACGGACTTTGGCATCTCATTATCTAACTGAATTACTAACAAGTCATCAATTCCACGAAGAGGCTATTAGTAAAGATGGAGAAAGATATCGCAAATATGCCGATAACCCTATCAAACATCCATTAGCCACTAAGGATAAAGGATTTTATTCAGTTGATTGTAGAACGGATTTATCTGCTCTGGAACCAAACGAAATCGCAAAGATGCTATTAAATGTTAATGACCATTCGACCAATAGCTTTATTCAACAGATAAGACGTTATATATCATCTCTTGAAAGACCATTAACAACAGCTCGTGGTGATAAGAAGAGCTATATTTACGCTAACTTCAATCCGAAGTATGCTCAATTTGCGATTACAATTCTAAGAACTTACTACAACTTTTGTCGCCCTTTTAAATCAGCGGATAAAAAGGTTTTGACACCTGCTCAAAGATTAGGGATTACAGATAAACAATTTGATTGGAAAGATATAATTTATTTCAAATGACAAAAAGAGCTTGGAGTAATCCCAAGCTCTTGTGCTTTATCTTTACTGTTCTTCTTCAATTAACGCACCCGTTAACTCAATAAGTTTTTTCTTTCATATACATGAAAATAGTAGTTATACGGATTTTTATCATTCTTTATCCCTTTTTGGGCAAATACCTCATTCCATTCCTCATAATTCACTTCTGGAAAAAAAGTATCTCCTTCGAATTCATGATGTATTTTTGTGATGTACATTTTCTCAACATAAGGGAAAAACAAATTATAAATCTGTTCTCCTCCGAAAATAAAAATTTCTTCTTCGTTTTTACATAACTCAAAAACATCTTCTATTGAATGAACAATTTCACAACCATTAAAGGTAAACCCCTTATCTCTCGTCAGAATAATATTTCTTCTGTCAGGTAAGGCTCTTCCGATTGATTCAAGGTTCTTCCTACCTAATATTATCGGATGTCCCTTTGTAGTATTTTTAACATATTCCCAGTCCTTGGGAATCCTCCAAGGAATGTCATTCTCTTTGCCAATCACTCTATTCTTATCCATCGCAGCAATCAAAGAAACTTTCATTTATAACACAGCCTTTTTAACTAATTTACCATCTAATTTCTTATTTCTATCAAAAAACCTTTTCTCATTATCCTGCCCGTTAGTTGAATAAGCAATTTTTTCTATAAGTTATATTATCATAATACCACAAAATCACAAATTTTCATTCAATTATCATTTTCAATTGCATTTTATAAATCATTTTGTATGTAATTTGGTATGTAAGTTAAAATGAAAAAAGTAGTCCATTTTGAAGTACATTTTGTCATTTTGTACTCCAAAACTGAACTACTTAAAATACTATAAGTGTATCTTCTCAGATCAGTAAGTTAGAGCAAATTAGATATGTAGCTTTAAATATATTCAATTACAATCTCACGAATGTAACTAAGATATATTTGCTTTATGCATCGCACGTGTTTTATAAGATGCTGAAAGAATATCAATATTTCTACATGCAATAGTTTGTAGTAATTTACTAAACGTTTCAGGTGCACAACATACGCTTGCACAGTTGTTGTTTAAAGTATATTTAATTTCATAATTATTTGAGAAATAAGTCATAATATCAATGACTTTATCTTTTATGAATGCATCTTGGAGGCCATCAATTGCTAAGTCGAAACGTTTAGAAGCTTGATATGTTTGTTCAGTATCTAATAGCGTATTTAATCGTTTAGGAGATAAAATCTGATAAATTGAAAATTGGTAAAAACTTAAAAAACTAATGAAATATGGAAGTTGTTGCTTAGGTAAGCTAACTTCTAAAACTGGTATATCGTCGTGTTTGATTATTGAATATTGAAATGAATCGCAAAATTTAACGTCTTTACAGACTTTGATTAAATGTTTTCGAGTTGATCTAGATTTTAAACCTACAATGTTGATAATGTAAGTTTCAAATTTGTCTAACAACATGCAATGACCTCCTATATTTATTTAACGTATGTAAAAAGCATTTAGCTTTAAAGTTCCCTAATAAAGTACACCGTTCTTTTATACACACTGATTGTATCACTCTTTTTTGATATTATCACTAGGACTTTTGAATGAACTTCGATTTAATTATTTTGTAATATAAACGTAACGATAATTAACATGAAATAAATATGAAAATGTTGATTGTTTATTAGTTGAAATGTGTTTAGTAAGTTCATTAGTGAAGTGTGAAAATCAAATATTCATATGATAAAATTAGCAATAATTGTAGTTATTAAAGGAGCAAACTTATGTATAAAGCTGTAGTATTTGATTTCGACGGTACAATTATAGATACAGAAAAACACCTATACGACATTATTAATAAGCATCTTTCCTTTCATGGTGTGAAGCCTGTTTCACTGGAGTTTTATCGAAGCCATATAGGAGGACACGCTCAAGGTTTACATGACTATATTGAGCAACAGATTGGTTTAGAAAAGAAACAAAAAATATATGATGAGCATAATGATACGAGCCATGAACTCGACATTATTGATACAGTTTCTTCATTAATGAAATATTTGAAACAACGACACATACCTATGGCGATTGCAACAAGTAGTTATAGAGAAGAAATTATGCCTACAATAAATGCTTTGGGTATCGATGAGTATGTCGATGTTATTGTTGGAAGAGAAGATGTCGAAGCGGTTAAACCTGATCCAGAACTTTATCTAACGGCTGTTCAACGTCTAAATTATTCACCGGCGCATTGCTTAGCTATAGAGGATTCAGCAAATGGCGCAACAGGTGCTATGAATGCTGGATTGGATGTAATAATTAATACTAACGAGATGACAGAAGCACAAGATTTTTCTGCCATAACTTTTGTAGGTAAAGATTTAAGCTTTGAGCAAATAAAAAATCGTTTCTTTGAACCAAATAAGGAGTAAACTTATGTCGTGGCAAATTATCCTATTCTTTTTAGCAGGTCCTATTATAATAGGCATAGGAAATTTAGTTTTAGGTCCAATATTTAGCAAACATATACCATTTAAAGTTCAAATGCGTTCTTTCTTAGTTGGAACAATGATCTATTTACTTTTAGCTACTATTGGATATTACTTATTGTTGCAAGGAAGAATTTAGATTACGTAGTATAGTTTAAAAAAAGAGAGGGAAAAGGGTAGGAACATTGAATAATATTCCACTGCCATTCCATCTCTTTTTTTATGACTGAAAATCATATGAGTTTAGTTAATGAATAATTTTAGTATGATTGTAACAACTAATAATACGATGAGAATTAAATCAATACCTACCATAATTGTAAAACGGGTTGATTTCTGTCCTTGCGATTTCGCTTGTTGCATCGCTTTGTAATTAGGCACTAAACTAAGAATAAGTAAGACAATAATTAATATAATTCCTATTGTGACAGACATTAATTTGTACCTCCATTTCGTTTGTCAATCCATTCCCAAATAAAACCAGCTGCTAGGCCAATGATAAGCCCCGCAATAATTCCAATCTCAAGCGTAAAAAAGATTCCACCTATAATTAAGCAAACAATTAAAGAGATGGGTAACGTAATGCCAAATTTAAGTTTGCGTTCATCTGAATTGAAGATCGTAAATACTGCTAAATATAATAAGAAAAAAGTTAAAGTTGCGATAATCGTTCTTATTATTAACGGATTTACTGTATCATGATTGGCACTGAAATAATTTAATAGAAAGAAAACAATACCAAATATTATAGAAATTTTAACGCTCTTTTTTAATAATGACTGCATGAATTAATTCTCCTTTTACTTAACAGTAAAAATCTACC
>NODE_15_length_17355_cov_12.807617
AGGACTTCGACGGAATGAAGTCCTGCTTTTACTGTGTAAATAATCATTTCTAAATTAAGAAATATTTAAGATTAAATTGCGACAATATTTGTTATGTTAGAACTAGTTTAAGAGTTCAATGTTTAACTAAAAAATACCATAAAGTAACTTACTAGAACCATGATGCCACTCACACCATTATGGATCATATGAACCATCATGCTGTCGCGAACATTTTTACGACGATGGTAAGCAAGATAGAATATCATTCCCATCATTGTATACATTAGAATTGCTACCCAATTTGAAATACCATGCTGAGAAGCAAAGATAAGTGATGATAGGATGAATGGCAACCAGAATCGTGTACGTTTAAATAATATTTCTTTGAAAATGCCACGATAAACAAGTTCTTCTAAATAAGGTGCTACAAATGTAATCGTCAGTACGAAGACAATTAGCGGGAAGACTTGGCCCAATTGATCCGGCGTTGGTTTGGCAGCGTTCATATCACCTAATAACATTTTGTCATTTTGTGTTTGCATTGAACCTGTCGCAAATAACATTAAATATGACATACCAATAACGATTAATCTAAGAAGTACGGCCCAACCAACATTTACTGCAATATCCTTACCTGTAAATTTTTTAGGCTTTTCATAGGTATGACGTTTGTAATAGCCTCTAACTAGCCATATTATTACAGCAGCTAGTATGAAATAAATGATGGTCACTAATGTGCAAGTTAATGTATCCATATAAATAGAAAAACTATAGATAAACATACTACTCACAATAGGAATTTGAATTAGTAGCATCCAGCCTATAAAAATAAGGGCACGTACAAACTTATTACCAGTTGGACGACGTTTTTCAGTATGTATGTGGTCTTTAGTTGAATTATCTTCATTTGAAGAAGATGTAGTATTAGAAATTGTATCCATATTCTGATGATTCATCATAATAAACCCACCTTTGTCTAGAAATATAAAATCTTGAAAATGAATACCTCTATATGAATGTAACATATATTTGACATTTATTGTAGGTCACTTCATAAAAATGCGTTATCTTAACTAAAAATCAACATTTCAATTATATGTTTAGGAGGTTAACTATGTCTAAAGATGAAATGTCACATGACCATATAACAGGAGATTTCCAAATTTCTCAAAAACCTTATTGGAAGTTGCTATTACAATCTCTATTTTTAATTTGTATTTTATTTGTTGCCGAATCAATGGTTATATTTTTAGTAGAGAAGCCAAAGTACTTTTGGATTGCTATTGTAGGGGTCATTATCGCATTTCTAATTTTAAAATTAAGTAAGTTGAAGCTATTTCAATTTAGTCGAATAACTAAAAAGCAATGGCTAATCATTATCATTGGATTCATTCTTGCCAATGGTGCAGATTATATTTATTTTGAATTCATGCCTACAACAGGGAATGAAAAGGAGTTAGAGGAAAGTTACCGCAATGTACCATTGTATTTACAACTCATTGCGATAGGTATTTTAGGTCCTATCATAGAAGAAATTATATTTAGAGGATTGTTAATTAAAGGTATCTTTAGAGGTGCGCCTATAGTTGGTGGCATAGTATCTGTTATTTTATTCGCTGGCGCTCATGGCCCAAGCAACATAGGTGAATGGTTTATTTACGGCTTTTCAGGTTTCATTTTCGTTATTGCATATTTAACAACAAAACGGCTCGAAATACCTATTATCATACACATGCTTGGTAATATATTAGCTACATTTCAAAATTATTTTTGGTAGAAATACTTTAATTACATAGTATATACGCAATAAAAAGCAATGCCTAAGTTTTGATAGGCATTGTTTTTTAACTTAAATATGCTCAATTTTTAAATGTTTACCGGGAAGGCTGTCTAATAAATAAGGATCATGTGTAATAATAATTAGCTGTAACTTATCCATATTTCGTAACATTTGGAGTATGATTTCTTCATTTATCACATCAAGATTCGTTGTAGCCTCGTCTAGAATTAATACTTCAGGTTCAACTAATAATGCCTTCGCAATCCATAAACGTTGGAATTGTCCGCCACTTAAGGTGCTCACTTTTTTAGGTAACAAAGATTTGTCGAGTTTACATTGTTCTATGACGCTTAACATCTTATCGTCATGTTGATTTTTAGGAATATTAAAGTGTTTTAAAGGTTGTTTTAAGATCCAAGAAACTGTTTTTTTAGGATCTAATGTATTGGCATTATATTGAGGCACGTATTGAATATGTTTCAGCCAATCTTGCTGTGACACGTGTCCAAGCGTCATATCTTTATAACTTACCATACCTTCATAATTATCATCTAAACCTGCAATGATTTGTGCGAGCGTAGACTTACCACTTCCACTAGTACCACTAATGATTAAATTATCAGTATCTTTAAGTTCTAAATTAAAGTTTTTAAATATTTGCTTTTCAGAAAATGATTTATTTAAAGATTTAATCTGCAACATAACGGTATCTCCTATGCGCTAATTCAATTAATTGCTGTGAGTAAGCGTGCTCGGGACGCACTAAAATATCGTTTGCTTCGCCACTTTCAATCATTTGGCCATTACGCATCACACTAATATGTGTTGCGTAATCCATCGCTAAACTTAGGTCATGCGTGATAAATAGTAATGTCATATTATGTTCTTGAACAACATGATTTAATAATTTCATTAGTTGATTTCGATTGTCAAAATCAAGTGCACTTGTCGGTTCGTCCACGATTAATAATTTAGCTTCTCTAACAATTGACATTACTAAGGCAATTCGTTGAGCCATACCACCACTCAATTGAAAAGGGTAGTCATTAAATAAATCTTCAGGATTCTCTAATCCTAAATGTCTAAATTGACGTAGAACGAATTCGTGTTGTTGCTGACGAGACAATTGCGTATTTAATGCATCAAACAGTGCATCAAAATGTTTTTGAATACGTACATTTTGGAAGAAATTACTATTTGCATCTTGGAACATGGCATCGGTATTATTTAAATCAATAGCAATTTGACTTTGATACTTTAGATGAGGATGACGCATATTCAAAACTGTACGTGCTAATAAAGATTTACCACTGCCACTCTCTCCAACTAAACAATGAAAGCTACTCTCTGTAACAGTTAAATCTACTTGATTCAACAATGCATGATTTCCGTCATAAACGGAGACATTCTTCAAATGTAGTAAAGCATTTATTGAGTGAATCGACGATTGAGTATTTGACATGTGAGCGCGAACCCTCCTAACAATATTCCTGGAAAGAAGAATAACCAAGGTGCTGAGTAAAAGTAGCTCTTACCGTCGTAGAGTATGGCACCTAATTCAGGCAATGGTGGTTTTATTCCTAATCCAATAAAAGCTAATCCTGAAATACTAAGCATTAATTTTCCAAAATCGGCAGTAATGAGTGCAGTCACGTTACGCATAAGATGTGGAATAATATGATGTACTATCGTTTGTGTCCTTGTTAAACCACTTAATGATGCAAATTTAACGAAAGGTTGCGTTTGTACATCACGAGCCAAATTTCTGAAATAACGTAAATAGCGTCCTAACCACCCAATCATCAAGGCCAAACATAAACCTACAATTGAGTTATTAATAAAGCCTAATACGACAAGTGCGATAATAATAGATGGTAAAGCAATTAACATATCAGCAAATGCCATCAATAGTGCATCTAACCAACAACCAATTAGTGCAGCTGCTAGCCCTAATATTAGTCCCAATATTACGGTCCCAACTATAATGAGCGTCGTTAAACCAAGTGTAACCATGCTACCAACAAATAGGCGAGTGAAGAAGTCACGTCCTAAATGGTCAGTGCCTAATAGATGATGAAGGCTTGGAGGTAAAAGTGCTTCCGATTGATGAATCATGTTTGCTTTGTCATAAAGCAGAAAAGCAAGTATAACGAATATGATTGCAATAATAGGCCATATCTAATGTTTAATCTTCATAAGCTATTCGGCCTCCTGACTTTTTTGACATTCTTAGACGTGGATCACTTTTCTCAAGTAAAACATCACCGAAGAAATTGAGCACCATTATGAAGGTAATAATCATCATTAAAATGCCTAAAATAACAGGGTAGTCACGTAAATTAATACTATTGATTAATAACTTACCTAATCCAGAAATACTAAAAATGACTTCTAAGATAATCACTCGGCTAAATAAATGTATAAAATTATTAATGGTGATTGTCATGAGTGGTGCCAAAATTTCTTTTACTTGTAAATAGATACGATCTTTTAATTTAAATTGTCGTAATTGAGCTAATTGGAAAGGTTGGCCTTGTAATGTACTTTCAAAAAGATGACTGCTTAACAACAACATATGACTACCTTCTACAAGGACGAGTATGACAATTGGAAGAACAAAATATTGCCAACTATTACTTCCTACGAAAGGGAATAGATGCCATTTCACACCAAAGTAATAAATGAAAATAATTGCTAGCCAATATTCTGGTAATGATGTAACTACTTGGGCAATACGAGTTATTACGACTGACCACTTTTTTCGTGAATGATTGCCACATAAATAACCAATTACGTAACTTATAGGAAACAGTATGATAGCTGAACCGAATATTAATTTAATGGTTGGGACAATTGCCTGGGAAATACGTTCAGTTACGGGTTCACCATTACTAAAACTCGTACCAAGGTCGCCTGTAAAGACATTGCCTAACCATTGGACATATCGAACTGGCATTGCCTGACTTAAACCAAGTTTCTCTTGAGCCATTTTAATACGTTCAGGCGTGATTTGTGCAACACCATGTTCTTGTAAGTATTGGACGGCAGGGTTACCGGTTGTATTCTCTAAGAGAAGAAATAATACAAAGGAAATGATGATTAAATAGATGAGTAGTCTGATGAAATGTTTTACAATGTTAGTCATTATTAGACACTTTCAACTTATCGTAATTTATTGGTGCATCTGTTTGTCCTGAGAACTCGAATTGTCTGATTTTAGGACTTGTCACAAAGGTCTCATTAGGATATGAAATAGGAACTATGAGATATTGCTGATCAATATAAGACGATAGTTTATTAAATGCGCGTTGTCGGTCATGCATGTTGATCATCGTCGGAAATTGCTTAATCATAGATGTTAAGGTTGTATCGTTTGCGAATACGCCAGGGCGTGAGCCATCTTGTTTAAAACGTGCATTCAAGAAATTGTATGGCATTAGCGCATTTGTATATGTACGATAATAAATGAGATCAAAATCTTTACGCACCGTTAAAGTTTCATAATACGTTTGTGAATCTAAAATATTAATATCGAGTTTAATTCCTACTTTTTTAAGGTCTTGCTGCATGATTTCAGCTTTCGTCTTCCATTCTGGAAATTCATCCGTTTGGAGTGCGAGTTTAAGTGAAAGTATGTGACCATCCTTTTCGAAATAACCATCATTATTCATCTTATAACCTAAAGAGCGGATTAACGATTTAGAAGTCGAAGGCGAGTAAACATGGTCAGGTTGATTGTGAGCATTAACGTATTGAACATTCTGTTGAAATAGACCCTTCAGTTTCTTATCTGACGATAGGTCGTCTGTGTTAATCGCTTTACTAATCGCCTCTCGCATTGTCTTATCTTGTAAGATTTTATGCTGTGGATTAAATCCCATAAATTGCGTTTCTGTACTTGGCGACGTATGTACAGAAAGTGCTTTGTTTCTATGAGATTCTTTCACTTGTTGTGGTGTCATCTGACCTAATGAACCACCTGTAATATCAATAGAGTGACTCTCGATCGCTAAGTGTCTTGAATCACTATCTTCTATAGATTGGAAAGTTAGATTGTAATTAAGTGGATGTCCATTGCGATAATATGTATTAGGTTGAAAACTCACAGTTTCATTTGTTGAATCTGCTACTTTGAATGGACCTGTGCCAATTGCTTTTTCAAATTTACCAGTTGTATTGCCACCTTTAACAGCGTGTTGACTCATAATGCGAAGCGGTCTAACTTGAGATAATTCATTTAATACTTGGTTTGACGGTGATTTTAACTCAATCTCAACAGTGTGTTTATCTTTTATTGTGATTGATTTTAATTTATCTAACGTTTCCATAGGGTCAGTTGTATCCGTTGCCTTCGCACGTTCAATTGAGAATTTAACAGCCGATGCATCAAAATCAGACCCATCATTGAATTTTACATTCTTCTTTAAATGAAATAGGTAGTGTTTACCGTCTTCTGAAGCTTCCCAAGATGTAGCAAGACCTGGTTCAATCTTGCCATTTTTACCATAAGTTACAAGCGGTTGATAGATAGCATTGTACATAGGCATAGGTGCATCAAAGCCTTGTGCATCTAGTTGATTTGTATTAAATTCACGAGGTAGTGAGACTTTAACCTCTTTGTCATCATTATGATGCTGAGCACAACCACTTAACATAAGCATCGCGCACATAGAAAGTGAATAGAATATGCGCTTTTTCAATGTTTTACCTTCTTTCCATTTCGGTCATCAATTTTTATAATAAGGTTTTTTATGGAACTATTTTTCCATCAATAGACATTATTATATGATACACCCTATACAAATTCTTTGAAATGATAAGTTTGTGAATAGATACGTAGAGTTTTCCAATTTTGAAAATAAAAAAAGAGGGTGGGGACCCTCTTTTTAATGTGTTTCGCCTAATGCAACTTTGGCGTCGTCTTCTTTAGAAATGGCTTTAATAGCGGCAGTTAAACCTTTCGCAATTGTTTCAATAGACATCGATGGTTTTTCAGGTTTATCTGTCACTTGTTCAGGGATAAATGGTACATGAATAAAACCGAATAATAACCCTGGATAAGACTTGTCAGCGAGATATCCTAATTGGTATAAGACATGGTTACAAACAAATGTGCCCGCTGTATTCGATAAGCTTGCAGGGACTCCTGCTGCTTTAATCGCTTCCGTCATCGTTTTAACAGGTAAGTTTGAGAAGTAGGCAGGTGCGCCATCTTCTTGAATGGCCACATCAATAGGCTGATTACCTTTGTTGTCAGGAATACGTGCATCGTCGATATTGATACCTACACGCTCAGGAGTAAGGTCATAACGACCTCCAGCTTGACCAATAGACAAGACCACATCGTAATTGCCATTTGCTAACTCTTTATCAATGACGTCTTTAGATTCATGAAAGACGGTTGGAATTTCTAACTTTGAAATGGTATGTTCGCCAATCGTATTCTCCAATTGCTTTACTGCCTCTAATGCAGGATTTATCTTTTCACCGCCAAATGGATCAAATGCTGTAACTAAAATTTTCATTATTCATTTCCTCCTTAGAATTATTTAAAATGCCCAGAAATACATTAGAGCGATGTGAATTACTATAAGTGCTAATGCTATAGGTGCTTGTGCTTTAATAACGCCAAATTCTTGTTTCATCTCAAGTAGTGCAACTGGTAATGTGTTGAAATTTGCTGCCATAGGTGTAAGTAATGTACCACAGAATCCACCAGTCATGGCAAGCGCACCTGCAACGATTGGATCGCCACCTTGTGCAATAACGAATGGAATACCGATACTTGCTGTTATAACAGTAAATGCTGCGAAAGCATTTCCCATAAGCATTGTAAAAAGAACCATCCCTAATATATAAGCAATTGCGCCTATTAAATGGTTGCCTTCAGGTAAAAATGAAGAGATACCTTTTGAAATGACTTGACCCACACCACTTGCAGTAAAGAGTACGCCAAGTGCAGCTAAGAATTGTGGTAATATACCTGTCGTTCCAACTTGTTGCGTTAATCGGTCACTGTCATACAATGTGTAAGATAATTTTGGCTTGATAATGAGTAGTGCTGCGATTAATCCCACAATTGATGAAATACCTAAACCGATGGCACCGCCAAGTGGAGTCCAGTTTGAAACAACTACTGCTACCACAGCTAAGACAATTGCAGGAATGAAAAGTTTATTTCCATATTTAGCAGAACCTTTTTCAACTTCTTTATCATTAACATCGATAATATTTTTTATTTTCACTTGTCTGAAAAGTGTTAACGCACCCATTGCTAAAACTAGAAGACCATTAATTGCATCTGGTATGTAAGGACCTCCTATAAATAAAATAGCTAAAATGGTCCAAAATGCTGCTGTACCTAAACTTTTAGATTTATCTAGTGAACGTAAAGCGCGATAAGCTGTATATAAAAATTGAAGTCCAATCAGTATGTAAAATATTTCTAAAATATGGTTTAAAGTTGCTTCACTCATGATTTTTCACCTCATTATTTCCATATTTTTTATTGAAGTAACGATCGAGTAAAATATTTTTAATCCAAACTAAAATAAGTGTGATGATAGCAACAGGAATTGAAGCGAGCACTAAACTCATTGCATTCACTTTGATGTCTAAAGATTGGAAGGTCCCAACCATCAATAACACACCAGCAGCACCAACAAATAAGTTTTGTCCAAAGAAATTACCATAATTTTCCATGGCAGATGCTTCGGCTTTTAGTTTTTCAATATCTTTCTCATCGATGTCTTTATCAGTAAGATTGTAACGTGTTCGAAGTGCACCTTGAACCATAGGGTTAATTAAAGGTCGAACAAATTGAGGATGACCACCGATACGTATTGATGCTACGCCAGCGATTTCACGAATAATTAAATATAAAGTAAGAAGGCGACCGGTTGTTATTTTCTTAACGTTACTAATTAGTTTAGAAGCTTGTTGCTTCAAACCAAAACGTTCAATTAAACCGACCATAGGCAGTGTAAGCATAAATAAAGTTACAAGACGTTGATCTACAAAGGCTTTTCCAAGTGTTGAAAGTACTTCAACGATATCCATACCGGCAACTAAACCAGTGACTACTGCTGCAATTAAAATAATTGCGATAGTGTCAAACTTAAGAATGAAGCCGATGATTATGATTAAAATACCAATCAATTTAATCCATTCCATAAAAACACTCCTTAACAGTTATTCAAATTAATCTTTAATATTTAATTGATGAGATTCAGAGATATAGTTAATGTCTGTAACCCTATCTAATTAATATGTAAAAGATAAGTGAATAACAGATGTAATTTTCTTAATATTAGCACAACGAAAATTGCTATTAAAGTGAATTTAAAATAAATTGAATAATATTTTGAAATTGTATAGTTTGAAAAATTTAATGGGGTAATTAAACATTTAAGGAAAATGGTATTATCCTATATACATTGTTTGCGGGCATGATATAATATCTTAGGTCGGATGAGAATAATTCTCAATGGCTGTTTTATTATATCAGTAAAGGAAGTGTCAGATGTGAGTTCACATCAAAGTAGGTTCGACGGTAAATTAATCATTGCAGCTAGTTTTGCAGTGTTAACATATTGGTTGTTTGCGCAATCATTTATAAATATTGGTTCTAGTGTACAAAAGACATTTGGTGCTACAGATTCTACACTTAACCTATCTATCAGCCTTGTATCATTCGTTACAGGTATTTTCATGGTGGGTGCAGGAGATATTGCAGATAAAGTTGGAAACCTCAAGATGACAATAATAGGTCTCGTCTTTAGTATTATTGGTTGCCTTAGTCTTATTATTGTTCCTGTCACGCCATTCTTAGTTATTGGGCGCATTTTTCAAGGCCTATCAGCTGCCGTATTACTACCTTCTACAATTGGCTTAGTATCAGATAACTTTAAAGGTCAATCACTCCGTAAAGCTTATAGTTTTATGATGATTGCGACAGTTGGCGGAATAGGATTTTCTTCCTATGTCGGTGGTCTTATTTCTAGCTTTTTAAGTTGGCAATTTATTTTTGTTATTTCTATCGCTTTATCAATTATTGCGATTTTTATTTTAAGTCGTAGAAAAGAAGTGCCACGTCAAGAACGTGATCACCAGCCCTTCGATTATGTAGGCATGGTGATTTTTGGCGTAATTATCGCTTGCTTAATGCTATTGATGACTCAAGGTTTTACATATGGTTGGACAAGTCGATTCACGTTAACTGTTGCAATCGTTGGTCTCATTGCTTTAGTTGTATTTTATATTTTTGAAAAAGGCAGACCCACACCATTTATTGATTTTTCAATTGTAAAAAATCGAGCATTTCTGGGCTCAACAATCAATAATTTTGTGCTTAACACTGGGGTAGGTACCACAGTCGTCTTCAATGGTTACGCTCAAAAACAATTTGGTATGAGCGAAGCACAAACTGGTTTGGTTACAGTGCCGTATGTCTTCATGGCGATAGCGATGATACGCTTAGGTGAAAAAGCAATTCAAAAATATGGCGGTAAAAGTATGTTAATTGCAGGGCCACTATTTCCAGCAATTGGTATCATTCTAATTAGCTTCACTTTCTTATCGCCAAGTTGGTATGTAGGTATTGTAACTTTCGCATTTGTTGTATGTGCGATTGGTAATGGGTTAGTTGCTACACCTGGCTTAACGATTGCTGTATTCAACATGCCAGAAGAGAAAGTGAGCTTTGCGACAGGTTTATATAAGATGGGCGCTACACTCGGAGGAGCCTTTGGAATCGCGTTAAATACGACCGTATTTACAGTATGCCAACAATTCTATTCAGTAGAAATGTCAGCAATGATTTCATTCTTAGTCGGGGCAATTATTATGATACTTGGACTTATATCAGCATTTATTCTGATTCCTAAAAATGTTAAAGCATAATAAAAACAAGCGTGGCTTTTTAATCAGTCACGCTTGTTTGTTTATATATAATTAATTTACTTTATCGGTAGACAATCCTTGCGGAATCGGATCAAATATGACTAAATCGTCGCTATTTAATAACTCCTCAGTTAATTGTAATTCAGCAATACGATTAGAATTATAGTATTTCACATACAATGTACGCGATGTTAAGTTGAATACAGTTTGGTACAGCGTATAGTGGAATTCATCTTCAGAAGGGCGAACTGCACCTTTAGGAATGCTTACACTATCAAGAATTCTAAACGCATCTAATACTGCATCATCACCATCGTCAGGCAACATATTACTTACAAGATAAGCTGCTCTTACATAACGTTCTGCTGACGTATAACCACCTGGTAGTCCAGAGGTACCACTTTCATTGCCTATATATAAATTTTTATAGCGTTTATATTGTGGTTTGTAAGGCGTCACATTCGCATAATTCTTCAAGTTCTCGTAATGCCAATTTAAATCAGGGCTATTTGTTAGTACACCGACTGGATTATCATGAAGGACAATGCGACCTTCTACAAACGTAATCTCTGCAGTTCGGCCTGTCGCGTCCGATACATGATAATGTAATGGCGGCGCTTCATTAATATCATTCAATGTATGTGCAACGACATTAACTTGGTCTGCTTGTTCAATAAGTTCCTCAATCGTTTTGTTGTAACCAAGTACCCATGTTAATACTTCAGTTTGTGAAATATTGATGTATCCATCGTGTATTTTATTAGCGTATGAGGCATAACCACGGTCATATTGATTAGATATTGCGAGGCCATGCTCATTTACACCGTCTCCGAAAATAAAGCCTTCCATATCAGAACCGGCACCAGTAAAACCATACGTCGTTGTACCTTTATAATCTACACGAGATTCCCAATAGTAGTGACGTGGTTGCACAGCAGGATGTCCAGTTAATGGATAGTCATAGTCCATCGTACGTCCTAAAATAACGTCACCGTTTTTAGCTTGAAACGTAAAACCTGTACACATATGTAGAAACCTCCAGTATTTAAAGTGAGAATTATTATCAATTATAAGATTTCTAATTATGCATTTCAATTTTTAAAGTTTTTCGGAAAAAGAGTCCTAAAATAAAAGTTACTATATACATACTAAAACAAATAATATAGGCCCAAGTAATACCGTAATAATCAACGATTATCGAAATAATAAAAGTTCCTAAAGCGAAGAAAATGCTGTTAAATAAATTGTTTAATATGTATGTAGAAGTTAGAATTTCTTTTGGTGTGTTGCGCTGAATCATTGAATTTAGTGAAATATAACGCATGTCTTCGAAAATGCCCATAAATAATGAAAATAACAATGCGATCATTATTGAATGGTGAAGAATAAAACTTAAATTAATAAATGCTAAAAGCAAAGGAACGTAAATAATTATTGGATAGTTTATTTGTGTGAAGAAACGATCCTTATGGTTTATCCATAGTCCTGCAATAATTGTGCCACTAAAGAAAAGGGCATTGATTAGTCCAAACCAATAATCAGGGACATGTAAATAGGTTCTTGTATAAGTAAGAATGATAGCTGCTATCCATATGGTCGTTGCGAAAGATTCAAAAATAATAGAAATGTTTAAATACAAACTCAATTTATCACGATAATTATCACGAATAACAGCTTTAAAACTACTAAAAATATTTGCCTTCTCATTTTTGTAAATTTGACGTTCTGAAAGGCGTAAAATAAAAAAATAACTTATCATTTCAAGTACTAGCGCAAATAAAAATAAGTATTTCGCACCTATAAGACTCATTAAAATGCCGCCTAATGCCCACGTAGAAAGTTGAACAACACTACTCATCATATTCATTAAAGCGTTAGCAGATGTAATCGCATCTTTATTCTCAATAAAAGGAATCATTGAGTTCTTAATTGGGTTTGTAAAACCATCAAAAATAGCATTAAGAAAAAGTAAAACAAAAATAAAAATGGGAGATATGCCAAATATTAATAAACCAGCGATACTTGCTAAACTTACTAATTTAAGACCTTGAAATATAGATAAGACTTGCTTTTGCGTAAAATATTGATAAATATAATTGGAAATAAAACTACTCATAAAAATGCCAGATGTAAAGATAATGGGAATCATCGAGGCAGCGGTCGTTTTAGATGTGATATTAAAAACAATAGCAATAAGACCAACAATTGTTAAAATATCACCAGTGTTAGCAAACAATTGACTATAAAACAGATGAAAGTAGTCTTTACTATGTTTTCTCATATTGCCACACCTCAATAAAACTTGTGATTTTACACTATTATAGCATTAGGTAGTCATAAAAAATATCCCTTATGAGCTAATTAAATCTCATAAGGGATATGATTTAGATATTAAGCATGTGCATGTTCTGGAACGTCTTTAAAGTTTTCTAAACGACGATTCCATTCTTCATCGCTAATGTTGTTTTTAGCTACATAACGGTTACGTTCATGTTTGGCACAGTCATATGAACAAGCACCAAGATATTTGTCTTCATTTTCTTCTGAAACAAGAATTTGCTTGTTACATTCAGGATTTGAACAGTTAATATATCGTTCGCAAGGTGTACCGTCAAAGTGTTCTTTACCGATAACTGTTTTCTCAACTTGGTTAACGTCAACGCTAATACGTTCATCGAAGACGTACATTTTACCGTCCCAATATTGACCTTTAGTTTCAGGGTCTTTACCGTAAGTTGCGATACCACCGTGTAGTTGTCCTACATTTTCGAAGCCTTCTTTAACTAACCAACCAGAGAATTTTTCGCAACGAATACCACCTGTACAATAAGTTACGATGTTTTTACCATCTAATTGATCTTTGTTCTCACGAATCCAGTCTGGTAAGTCTCTGAAACGTGTGATATCAGGGCGAATGGCACCACGAAAGTGACCTAAATCAAATTCATAGTCATTACGAGCATCTAAGATGACAGTATCTTCATCTTCTAGTGCTTCTTTAAATTCGCTAGGTGAATAATATTTACCAGTTGTAACACGTGGATCAACATCGTCTTCTAAACCTAAAGCAACGATTTCATTTCTTGGACGTACGTGCATTTTTTTGAAGGCATGGCCTTCAGCTTCATCAATTTTGAACGTCATATCTGCGAAACGCTCATCTGAATGCATATGTTCGATATATTTATCAGTATCTTCTTTCGTACCTGATAATGTACCATTGATACCTTCTGTAGAAACTAAAATTCTACCTTTTAAATTGTTTGATTTGCAGAATTCTAAGTGCTCAGCTGCAAATGTTTCAGGGTCATCAATTGTTGTGTATTTGTAATATAATAACACTCTATAATCCATTTTCTAATTCTCCTCTAAAAATTTATTTATCGTAAAGGCAAGCCGTATCATTTAGTTATTCATTAATTTATCTTTTTATAAAAATCAACATTATATTATTTTACCAAATTTACAATAACTTTCAATATTTCGGTTTTGAAAATAGGGCAACAGACCTATGTTAGAAGTACAATTACTTTTTGAAAACGATTACATGTAGTACGATAAGTAGAAAGTGAAGTAAAGGATTATAATGAATTAAGATTATACTTTTCGAAAAGGGAGGAATTGTTAATTATGACAAATCAATCTTTACCAAAATTAACATATACTGGGGCATCAAAAAGTGCAGTACCTATTATTTCTGAAAGCGAATTACAAACGGTAACGGCAGAACCTTGGTTAAAAATTTCAGATGAAGGACTTCAACTTGAAGGTCTTATCTTTGATAGAGATCATAATTTATTTTTATGTGAAGTGTTTGGTGGTAAAATCTTTAAAGTCGACATAGACACAAAAGAGGTCTCAACAGCGTTTCAATCAACAAAACAAAATCCAGCTGCAGTCAAAATACATAAAGATGGACGTTTATTCACTTGTTATTTAGGCGATTTCGAGTCAACAGGTGGTATCTTCGCCACAGATGAACATGGTGAACAATTTGAAGAAATCATTTCGGAACTCAATACTGAATATTGTATTGATGACATGGTCTTTGATAGTAAAGGTGGTTTCTATTTCACTGATTTCAGAGGCTATTCTACCAACCCTAAAGGTGGCGTTTACTATGTTTCACCAGACTTCAAGACAGTGACACCAGTCATTCAGAACATTTCAGTAGCGAATGGTGTAGCTTTAAGTACGGATGAAAAAATATTATGGGTTACAGAAACAACGACTAACCGACTACATCGTATTCAATTAGAGGACGATGGCGTGACAATTGCACCGTTTGGCGCAACGATTCCATATTACTTTACTGGCCATGAAGGACCAGACTCAGTATGTATTGATAGCGATGATAATTTATACGTAGCAATGTATGGACAAGGGCGTGTTCTAGTCTTCAACAAACGTGGATATCCTATTGGTCAAATCTTAATGCCAGGGCGTGATGAAGGTAAAATGTTACGTTCAACACATCCACAATTTATTCCAGGAACAAACCAATTGCTCATTTGTACCAATGACATTGAGAACGACTCAGAAGGTGGTTCAATGATTTATACCGTTGAAGCCTTTGCTAAAGGTCATGAAAGCTATCAATTTCAGTAAGTAATAGAGAAATAAGCGACATCGTCTAACACACCATAAAACCCCTCACTAGCGCAATAGTGAGAGGTTTGGTGTTGCCAATGGAATTAATTTATGAATGTATTATATCACTATGAGTAACTTATTGCGAGTTTGATTCGTTGAGCATCAACGATAACTAAATAATGCTTATCTCCTAATCAAATGAAACTTTTTTTAATATCCAGTATACTGAAATAGAATAATAAGACATCCGTATAAGTATGAAAGGAGTATATAATGAAAGACAATTGGATGAAATATAAAGATGACAGTCTTGTAGCATCATTCTATGATAGTCAGACCACAACGTTTCAAGAACAAGGATTTGAAACTGAATTAGCTTTTGGAACTGCAGGTATTCGTGGCCAGTTTGGACTTGGTCCAGGCCGTTTAAATCGCTATACCATACAACGTCTGGCATTAGGAATTGCTAATTACTTAAAAGATAAAGAAGATAATCCTTCAATTGTCATTCACTATGATATTCGTCATTTATCTTCAGAATTCGCGCATATTATTACGCAAATTTTGACTTCGAAAGGCATTAAAGTTTATCTGGCAGATGTATATAAAACAACGCCACAACTATCTTTTGCTGTCCGATACTTGCAAACATCTGCCGGTATCATGATTACAGCAAGCCATAACCCTAAAGATTATAACGGCATCAAAGTTTATGGTGCAGATGGTGCGCAATTAGATGAGGATACTTCATTAGAAGTTGCTCAATATATCAATAACTTAGGTAATCCACTTGAGTTGAATATTGACTTAAATCAAGAACTTATTGAGAAGAACACCTTTGATTTACAAGAAGCGGTTTATGATAGTTACATAAATGAAATTACAAATCTTATAGGTGATATTCCACAATCTGATTTGAAGGTCGTATATACAAGTTTGCATGGTACTGGTGTGCCGATTATTCCGGACGTTTTAAAGCATCTTAATTTTCAGAATGTAAGCTTAGTCGAATTGCAATGTGAGTTAGATCCAAATTTCAGTTCCGTTAAAAGTGCGAATCCCGAAGAGCGAGAAGCCTTTGATTTAGCAATTCAACAGGCACACGACTTGGAGGCTAACCTTGTTATTGCAACAGATCCAGACGTCGATCGCATGGGATTTGTAGAACGAAATGCAGATGGTCAAACATATTACTTTGGTGGTAGTGAAATTGGCGCATTACTCATTAAATATCTGCTCGAATACACGAATGTGCCGAATCATTCGTTTGTTATTCAATCTATTGTAAGTGGCGAGTTAGGTAAACGTCTTGCTCAACAACATGGGGTGACGGTGAAGGAAGTCTTAATCGGCTTTAAACATATTGCTAAAGCCATTCGTGAGTTAGATGATACAGAATCATTTTTATTTGCCTATGAAGAAAGCTATGGCTATTTAGCCGATGATTTCGTGCGAGACAAGGACGCCATTCAAATCGTTCCATTAATTATTAAGTATGCTTCTATTTTGAAAAATGAAGGAAAAACACTACATGACGCATTAAAAGAGATTCATAGAGAAGTAGGTCTATATCGGGATAAACCGATGTCTAAAGTCTTTGAAGGTATAGAAGGACAACAACAAATTAACGCTTTAATGGATAAATTAAGACGTAATATTCCTGATGTCATTGCAGGATTAAAAGTCATTGCAGTAGAAGATTATGAGACATTGAAACGCATTTATAAAGAAGACAACACGGAAGAAGCAATATCATTACCACAAGCAAATGTGATTCGAATTATCTTTAAAGAAGGATTTATTGCTTTGAGACCATCAGGTACAGAACCTAAACTCAAATTCTACCTATCACTTAACGTCGATAACTTCGAACAAGTCTCACAAGACATATATAATTACATATTTGGCGATACCGAATAGCATGATGAAAAAGCATTTATATGCAAGTAAGCAGTATTAAATATAATCACATCTCAATCGTTCATTTTCAAAATTAAAGAATAATATAAAACAGCTTATAGTACACATCACAAAGTGCACCATAAGCTGATTTCTTAATTAATATTTTCTTAAAAAGTCTATTTGTCGATTATATAACT
>NODE_16_length_17042_cov_10.167403
CGCCTTCTCCATATATAAAATAATTAGTATCAGAGTAAATACTTATTTTTTCTTTTTCATTTTTCGTTGTACTTTAAAAACTTTAAACATAAACTTAGGAATGCTACGCATACGTCCAATACGTTTCCAATCGATTAATAAACGATATACCCATTCAATATTTAATTTAATAAATAGTTTAGGTGCGCGTTTTTTTGTGCCACTATATATTTCAAATGAGCCGCCCACACCCATCATTACAGTTCTTTTAAAGGTGTGTCGATGTTTTTGAATCCACTCTTCTTGTTTAGGGAAACCCATCCCTACAAATATATAATCAGGATCAAAACGTTTTATGCGCTTGATTACCGTCTCATCATTTAAATCTATATAACCATGATGGTAATCGAATTGCGCCTGAGGGTATTTGTGTTGTAAATTTTTATGTGCTAGTGTGACTACTTCATTTTTGGCACCAAGTAAATATACTTTTTGATAATTTGTATGGGCAATCTTTAAACAATGTTCCATTAATTCAATGCCAGGCACACGTCGTTTTAACGGTGTTCCCAAACGATTTGATGCTTTAATAACACCTGTGCCATCCGGGACAACAAAATCCGCACTATTAATTAACTGTTTATAAGTACTATGCTCTGACGCATAATCAACGATTTCTGGATTAGCTGTCACGATAAACAAATTATCCTCAGTCTCTTGTGTGAAAAATGTTTTGACATGTTCAATCATATCTAACATGGTTACATTATTAAATTGAACACCTAAAATATCCACTTTAGTCGCTGTTGTCTCTTTTTGATCATGCATTTAAGTAATCTCCTTACTGTCTAAACAATTTTCATATGCATATATTATATGAAAATAGAATCATAATAAATAACTATGTAGTTGTCTAAATATATTTTCAAATGATTTATCTTCTTTTTTTAAAGTTCCCTCATTAAAAGATACATCTAAAGTCTAAACGCTAAATCATCAAATTTACTTTATAATAAATACTATAATCTTACACTCGACGAGGTCAACTATGGTCTATTTAGAAAACTTTTTTACTACAACTATTAATTTAAATATATATTTAATCTGTATTATAGCAATTATCTATATTATGATTCATCAAAATAGACATCGTCAATTCAATCAATATTTAGATGTTTATTTAAACTATATTCCTGTACTTACACATGAATTCGGTCATGTATTATTCAATAAAATCAGTGGTGGACGCGCAAAAGATTTAGTCATCGTCACACGGCCTTCGGAACGACTTCAAACGATGCAACAAGGCTATGCTATTACCCAATCCAAGGGGCTCATTGGACAATTCATTACAACTCTAGGTGGCTATATTATGCCTCCATTAATGCTTTTAATTGGTCTAAGTGCTGCGTATTATGGTCACACTAGTTTGTTCTTAAGCGCTTATATCATCATTTTCATTTATTTTTTAATACTTACATCACGCAAACTATCACCTATCCTTGTACTAATTTTATTTATTGCACTTCTATACTTCTTAGTACAACATGATAATCAATTATTATTTTATTATCTAGTCACATTTATTTATCACCTTATACTAGGTGTCTTATTAGGTGAGGTTTTACAATCAAGTTGGACGATATTCAAACTGACTTTTCAGCGACCAATTCCAAGTTGGGATGGACGCACATTGACAGAACTTACACGCATACCAACTTTCTTATTCAGTACATTATGGATAGCGATTAACATATTTACGATATACTTAATGCTTATCTTTACAATTTAATAAATTCATTCAAAAAATCTCCAATAAAAAGGTATTATTGAACCCTTTATTGGAGATTTTATTATCTGATTTAAACATGCTCTGCAAAAATATTCATTGCATTATCATAACTTAGTATCGTTACAATATCATTTCGTTTCAAAATCATTACTTTATTTGTTTCATCTTTAGTTACGATCTCAACATCATTTCCAATTGAAATATTTTTGCTAGAAAGGTATACTAGAAGTTCGGTCTTATCACGTACTCGCTTAATCGTCACTTTATCACCAGGTTCAAATTCTAATAAAGATACCGTGAATTTCTCTTCAAAATGCTGATTTCTAGGGATAATACCACCGTGTGGACATGTTTCAGGATAATCAAGTATCTTATCCAAGCGTTCTACAAATAAATCTGAAATGCGATGTTCCAAAATTTCCGCTTCTTGATGGACTTCTTCCCAATTATATTGTAAAACTTCTATTAAAAATAACTCCAACAGGCGGTGACGCTTAATGATATCCAACGTATGTTTCAAGCCCTCATCTGAGAGTTTCACACCTTTATAGTGTTTCGTTTCAACATAACCAGCCTTTTCCAAGCGTCCAACCATTTCACTAACTGAAGGAGGTTTTATATTTAAGTACTGAGATAACTTTTTATTTGAGACAAAGGATGTATCTCCTTCATTGGCTAATATTGCTTTTAGATAATCCTCTTTTTCTTCAGTTAACATCATTTCACCTCACCCATACATTCACTTTATTGTATCATGAATTGATAACGAATGTTATTCACCTTATTTAAACAAACCGTACCTTAATAAAAAAAGAGAGGATAGGATAGAATTCCATTTGAATTCATTATCCATATCTCACTCTATTATATCTTCATTCATATTTATTATGTTAATCAGTTAAGCTATCAACGATAACCATTTCATCATAGTTTATCGCTTCTCTTAATTTCAATGCCGTACTTTCAGTAATCTCACCATCGTCAGTTAAACTAGATAAAACACGGCGTTGTTCTCTTAAAGCATTTAATTTTATCTTCGTAATTGAATCTTCGGCTCGCGTATTAAAGAAATTAGATGGCGATAAGTTATCTATTCTCATAAGATAACCGTCACAAATCATACCAACTTCTAATTTGTTATCTTCATTCGCTTCATCTACAAGACGACTCACAACATTATAATGAACAATCTTATTGATTTTAGAAAGTTCCATTAAGTTATCAGTAACACTTAATGATGATGCCGCATTGGTACGTGTACGTATACGACGTTTTAATAGTACAGCTCTCGCACCAACAATCATACGACGTATCAATGACGCTTGACGATACACTTGTGTACGTTCTGCATAACGCATGTAGTTTTCTAATACACTCGCAGTTATTTCACCATCATCGGCAAGTCGTTCTAGTGTTTTCGTTTCAACCTTAAATGCTAAACTCTGTAATCTTTCGAGTTCTTTTGAGTTCTCATCATCCTTTTCAACAGATTTCAAGAACGTTAATTTATCGTGATATTCTTTAATGACATTACCATAACGATAACTTGTTTCAAATGATGAATGATGATTCAAGTAATCTATGACATGTTCAAGAATATATATTCTAGCTTCTTTAAAATTCATACTTCCAATCTTAGCCTTAGGTGCACTAGATGTTACAAACGGCAATACAACTTGTGCAATCACAAGACTTATAATAACCATACCTGATGAAATAAATAGTAAATCATTACGATATGTAAACGCATGATGATCTGCTAAAAAGTATGGTAATGTTAATGCGATTGCTAACGAAATAGTTCCGTGCACGCCACATAGTGTCATGATAAGCGCATACATGCTTCGTTTAGGTGGTTTCTCTTTCTTCTTGTCCTCCCCTTCTTCATTCATTAATTTTTGGAAAGGACTGACAGATAAATAGAATAGAGGATAGAGCACATACACCCATATAAATCTAAATAAGTATACCGCTAACGCAACGAGTGCTGTTATCACAACTAAGAACAATAAATTGTGTGGTTCAGTTTTTACAATATTTCCAATTACTTCTGGAACTAAAAATCCTAATATTGAAAAAACAAAACCATTCAATGCATATCCTAGAATGTTCCAAGTGTGATTGTAACTCATTTGAAGTCGAGTACGTGTTTGAGCGATACGATCACGTTCAAAACCATGAACTAAACCTGCTACAACGGCAGCAATAATACCTGACGCATGAAACATTTCAGCAACAAGATACGTAACAAATGGCGTTAATAGTTGTAAAAAAGTAAACATATTAATATTTTCTATGCCACGTCTTGTAAGTGTTAAACGGAATCTAACAAGCGCGATACCAATAAGTAAACCAATAATCGCACCACCGATTGACGCGATTAGAAATTGTTGCACCGCTTCAAATAGTGAGAATGAACCAGTAATTAAAACACCTACCGCTATTTTGAATGAGATGATACCTGCTGCATCATTAAGTAACGATTCACCTTCAAGAATAGTCATAGCACCTTTAGGTAAAACCTTACCTTTTGTAATAGCTTGCACTGCCACAGCATCAGTTGGACATAATATTGCGGCTACGGCAAAAGCTGCACCAATAGGAAGTGTCGGCCAAATCCAATGAATAAATAGACCTACACCAATAACAGTTGTAATAACAAGTCCTAAGGCCATTAACATCACTGGTTTAATATAACGACGTAAATGAGCTCTCGAAACGTTAACACCTTCCACAAAAAGTAACGGCGCAATCGTTGCTACCATAAAGAGTTCCGAATCGAAGTTAAATTCTACAGGTACTGGCGTTAAAAAGAGGAGCATTCCTAAAGCAATTTGAATGAATGCCAGAGGCACTTTGGGTAAAAAAGTATGAACAAAGGAGCTTACAATAACTACGGCTAGAAATATGAGAATCGTTTCAAATATTTCCAAACTTCCACCCCATTTTATACTTCATATTTAATTGGAGAAATAAGACTTGCCTAATATAAAAATAAGTTTGATGTCTATTTATATCCTGATAAAATACATCTTAAACTCACAATCGGTTAATTATAATTTTACCATTAAAGTTACAATGAATTAACTAACTTGCATTCATTTCTAAACCATTTTAATTAAATTGAAGCCGTTGTAACCTATTTCCAAACCATACATACATTTCATTCCCTATTACAATAAAATTCAGTAATGGTTTGAAATAGCGGTCCTTCCTCTTCTTTTATAAACGGAAGATTAATTTAGTTGACGTATTTTTAATCTTTACTAAAATTTTAACCGTATAAAAATTTCTATTTTAAGGAGTTAAATCATGAATACATTTTCAGAAAAGGAAAAACTCAAATTATTGTCAGATATCGTAGAAATTAATTCGGTGAATGATAATGAAATTGAAGTTGCAACTTATTTGAAGGACTTATTTGAAGCGCATCATATTAACGCAGAAATTGATGTTATTGAAGGTAAACGTGCTAACTTAATTGCTACTATCGGCAGTGGTAGTCCAGTTGTAGCAATTTCAGGTCACATGGATGTTGTATCGGAAGGTGATCAAAACGATTGGGACTATCCACCATTTCAAATGACTGAAAAAGATAATCGATTATACGGTCGTGGTACCTCAGACATGAAATCTGGACTTATGGCTTTAGCTATTGCGATGATTGAGCTGAAAGAAAACGATGCACTACCTCATGGCACGATAAAATTTATGGCAACTGCCGGCGAAGAAAAGGAACAACTTGGTTCCGCACAATTGTATAAGAAAGGTTATATGAATAATGTTGATGCTTTGATAATTGCCGAACCATCTGAAACGAATATTGTTTATGCTCATAAAGGATCAATGGATTATAAAATCACTTCTAAAGGAAAAGCCGCACACAGCTCTGTACCTGTCGTAGGATTTAATGCAATTAAACCATTAATTCAATTTATACAAGATATCGATACAGAATATGACCGTATTTCGAAAGAATTAAATAGCGAAAAGCTAGATTTCTCACATCTTATCAAACGCATTCAATCACAGTTACAACAAGAAAACAATCTAGATGAAGAAGAAGTTGAACGTGTGATTTCTGGACTTGTCATTAGTAATACCATTTTACATGGTGGGAACCAAGTCAATTCAGTTCCTGATACTGCAACTGCTGAATTTAATATTAGAACGATTCCAGAATTTGATAACGAAAAAGTTAAATCACTATTCAAAACGTATTTAGAAGAAGTTAATAAGCAAGGCGGACAGTTAGAAGAAGATTTATACTTAGATTTAGATCCAGTATTAACAACTGGAGATAATCCATTAATTAAGATTGGGCAACGCGTAGCTAAACAAATATTTGGAGAGGATATTGTCGCATCACCAACCGTTGGTGTAACAGATGCTTCCAATTTATTGCGCGATAAAGATGAACACTTTTCTTTCCTAATGTTTGGACCAGGAACAGCACCTCATCAAATAAATGAATATGTCGAAAAAGAGAAATATCTTCGTTTTATCGATTACTATAAGGAATTGCTTATAACTTATTTAAATGAATATAAGTAACTAGCGGTCATCTTAAACTAATATTTATACTGAGAAAACTTTATGTTTAAACGTGTATGTTATCCTTTAGTTGAGTCTTACATTCATAGGAGGATATCATGAAAATTTCATGGATTTTTTGGTGGATAATAAGTGTGTTTGAAGTTTTAAGTTTTTTTGGATTTGCATTTTTACTTTGGCAACGATCTGTAGATGCAGCAGGTGTCATACAAACTACCGAAGTCAAATGGATTAATATTGCTGTATTGGGATTAGCATATCTAATTCCATTCTTGATACAAATCGTATGGCTAATTATTAATCTCATTTATTCAAAACGCAAACAAGTAACAATTTAGATTGTTTATTAAGTTAACGCAAATTAAGTAGATTTGAGGGAGTAGGACAATGAATCTAAACATTCTGTCCAACTCCCTCCTCTTTTTATTTAATCAACCTTGTTCTGAACCCTCTTCTTTTTACATTTTCCTTTTTATATTTTAAATTGTTTCACTAATTTTTTCTTATGAATTTACTTATATCATTAGAAATAGGGTATGATTCAACAAATAATATAAAAATACAACTGTCTACTTTTAATATACTTATTATCTTAAATAAGGGGTGTAAAGAATGTATGTTCCTAAATATTATGAAATGAAGGATTTCAAATAAATTAAGTACTTTATGCATCAAAGATTAGCAAAAGAAATAGATACGAATTAGAATAAAATCCATGTCATATTATATAGAGGTCATTTATTATGAATAAATTTAAATTAGTTCTTCTTATATGCTCTTTTTTACTAATGATTGCAACTTTGTTCTTTTGGACATTATTTCTGCCACCATTGTCTGAACTTGAAGGCGAGAATGCATTGGCACAAATGGTTGTGTTTGTCCCGTCTATAATTGCGTACCCAGTTTTATTTCCGATTATATGGCTTTTAGAAATCTTTTATCTTTTTACAACGAAACACTGGTCTTATATGGACTTGCTATTTTTATTACTTAGTTTAGTAACGCCAATCTTATTATTGGTTGTTCATTTTATAATCGCTACATCACCTATACCTTTCCTACTTCTTTACATTTATTTAAGTATATTGACCATGTTAATGACACTGGTCTCTTATATAAATTTAAAAAAATGAGATTGAGCATTTCAAAGTAGTAGTTTTAACTATTACTCATTCATGTTCAATCTCATTGATTTAATCAATCTTTAGTTTCTCTTCTAGCTTCCGATAAACTTTCGATATTTTCTTCTTGCTGTTTTTCTTTCTGTCGCTGCTTCTGAACATCGTAATAAATTTTTTCACGACGCTCTTCTCGAATTCGAGCTCGATTTTTAAGTTCTTCTGTAGAATTGTATTCTTTAGAACTTAATAAAATGGAAGATCGACTTAGTGCATCATCTTTGCGATACATGTATGCACCTGTACGATATGCTGCTCTGGCAACTAAATGCATACCTACCGGTGATGTTAAATTAATAAAAACAATTGATAATAATAATCTAACACTAAAGAAGCTTTGTTCATTCGTAAAGTAAATTAATACACCCACTAATGTTAGTAAGACAGATAGCGTAGAACTCTTGGTAGATGCATGACTTCGTAAAAAGACATCTTGAAATTTTACAATTCCAATTGCACTAATGACGGCAATGATACTGCCTAGAAATATGAGGAAAGCGGCAATCAAATCAATGATTTCGTTTATTTGTGCCATTGAATACTCGACCTCCCCCTATAAATCTAGAAATAGATACAGAACTTACAAATGAAATAATTGCAACAAGCATTATGGAATCAAGGAACGAAACAGTATTATAAATAACACTAACTATACCTATAATGCACATGATGACAGCACTGGAAGCATCGAATGCCACAACCCTATCAGCTGTAGTAGGTCCTTTGATTAAACGGAATAATCCAATTATGAACGCTATGCCAAATAATACTAATGCACTTGTAATAAAAAAATTCGTGAGCGTTTCAATCATTGTGACACCTCCGTAATCAAGTTTTCATATTGTTTTATGCTTTTAAGCAGACTTTCTTTTTCTTTTTCTGAAACATCTATACTGTGTATAAAGAATTTATTGGTAGTCTTCGAAATACGAATAACTGTTGAACCAGGCGTAATAATGATTAGAATAGTTAAAAACGTAATTGCCCAATCATTTTTTAAATTCGTTTCATATGTTAATAACCCTGGATTCATATGTCTCGTTTTAAATAAAATGTAATTAATAATACTAATACTAGAAGTAATTAATTGATATAAATACACGCCTAAGAACTTAATAGCAATCCATATCTTCTTAGGATAAAAAGCTTGCCCAAAGAAACGATGTAATATATAAATTACTATTAAACCAATGATGAAGCCAGATACGAAGGTAGAGAATTGAAATGAGTCTTCATCTTGAAACAGTACCCATAAAAATGCGATTAATATGTTCAATACAACTTGTCTCATTTATTCCCCTCCTTCAAATGTGAATTGACAATGCTATGGAAATAATTATCATCCATATTCAATTTTGTTGCATTTTCAGTAGCATTCATCACAACTGGCGCTGCAATACCCATTGCAAGTACGACTGCAACTAATATACCCAGAATCGTTTTACGGTGCTTAGGTAGCGGATTGAAATCAACCTGTTCACCATCATTGTCTCCAAAGTACATAATAAATAAAATTCTAAACAGACTATACATTGCTAATAGACTTGTGATAATCATTAATGCTAAGCCAATGAAGTTACCATTTTCAATCGCACCTTGGAAGATGAGTACTTTTCCTGGGAAACCACTAAATGGCGGTACGCCTCCAATCGCAAATATCATAACAACAAATGCAACACCAAAAAATGGTTCTTTCTTAGCTAATCCACATAAATATTTATATTCGCGGTAACCAGACATATAAACTAAACTACCTATAATAAAGAACAACATTGTCTTCACAATAATGTCATTCGCTAGATAGAAGATAGCACCATGTACACCTGCAAAGGTATTGGAACCTAAACCTAAAATGACAAAACCTATCGATAATATAACTTGATATGAAGCCACTTTCTTAATATCACGATATGCAATAACACCGAAAGCGCCTATCAGCATTGTGATACATGACATAAATACTAACAATGGATGTGTCACACCCGTATGTTGATCAAATAGAAGTGTAAAGAAGCGAATGAGTGCATATGCACCTACCTTCGTCATTAACGCTGCAAATAAAGCGGCAAGTTCAGTGTTGAGCACTGCATAAGCTTTAGGCAACCACATAAATAGTACTAAGGCTGCTTTCGAACCAAAGGCCACTATAAATACAATTGAAATAATAATAATAGCTTTATTATCATGGATTTGATCTAAGCGTAAAGCAACTTGTGAGAAGTTTAATGTTCCAACCGTCTTGTATAATAAACCAATACCTAGCAAGAATAACCATGATCCTACGATATTCAATACAACATAAATAATGGCTGCTCTTAATTGTTCGACAGATTGTCCTAACGTTACTAATACAAATGAAGCTAGTAACATGATTTCAAACATTACATACAGGTTAAATAAATCAGATGTTAAGAAAGAGCCAATAACGCCTGTTGTTAAGAATAAGATGAAAGTAGGCAAGTAGTATCGATTAACACGATCTTCCCCACGACCAAATCCGTATGACATAATGAGTGTCACAACAAATGACGCTACTGTAACCATAACTAAACTCAGTGAATCACCTAAGAATTGGATACCATAAGGTGCTGCCCAACCACCAAAATCAAGCGTGATGGGTTTATGTTGCAAGACGTATATCAATAAACATAATGAAATAACTGTATTAACAGACATTGTTCCAATGTACAAAATTTTTGAAAGCCTGTTCTTCTCTTTAGTAAAAACAAGGACTAATGCACATAACAATGGTAATAGGATTGGAAGGACTAATAAATTACTGTTCATTTTCATCCTCCTCTCCTCTTAATACATCAATATTTGCTTCTTTAGTAACACGGTATGTTCGATAAACTAATACTAGTAAGAAGGCAGTCATTGCAAATCCGATAACGATCGCAGTTAAAACAATAGCCTGCAATAATGGATCCACATAATTAGTATTAGAGCCGTGAATTAAAGGTTCAGTCATCTTATTACTATAATGACCCATACTCATAATAATTAGATTTCCCGCATGCGTATAAATCGAAATACCTATAACAATTCGAATTAAGTTGAGTGATAGTATCATGTACGTCCCTATAAATACTAAAAATCCTATCACAAGTAATAATATTAAATTCATGATTTACCACCACTCAAGGCCAACATAATTGTTACGATGACGCCGACAACCGTTAACAGTATCCCTAATTCAAACAATGTAATTGTCGTTACATGTAATTCACCTAATAATGGAAAATGGATGTATGCTTCACTTTGGTATAGGAACGATTTACCAAAGAAAACCGGAACGATTGCAGTAAGTGCTGAGATTATGGCACCAACAATCATTAACTTTTTAAAATCAATAGGTAAACTTTCTAATACTTCATGTACATCAAAAGCTAGGAACATTAGGATAAAGGCCGAACTAAAGATAAGACCACCTATAAAACCGCCACCAGGATTATTATGTCCCGCAAAGAAAACATAAAAGCCGAATGTTAATAAAATAAATACGACGATTTTAGTAACGGTTCTTAACACAACATCATTTTCTTTCATCTTGGCCCCTCCTATCTTTGTAATGTAATAATGTATAAATACCTAAACCGGCAATAATTAAGACGATACCTTCAAACATTGTATCTAAGGCTCTGAAATCTCCTAAAATAGCATTTACAATATTTTTACCACCAGTCAATTCATAGGCATTCGTATAATATTTAGAAATTGACTCTAGACCATCACCTTGTTGCGCAATAAATATGAGCGTTACTACGGCTCCAGCCATAATAAATGATACGATAATTTTGATTGTTTCTTTTTTCATGTTCGCTGTTGTACGAGCGATATTTGGCAATCTAGAGAAACTTACAATAAAGAGAATGGTCGTAATTGTTTCTACTACTAATTGAGTTAACGCTAAATCTGGTGCTCTCATTAATAAGAAGAATAATGCAACACTGTAACCAATAATGCCATTTAAAATGACCATTGTTAAACGTTGTCGAATAAACACTAACGCTATACCGACAACACTAATCATAATGCCTAAAATAACTTCCAATGGACCAAATTCTGAAACTTCTATTTGATGTAACTTTGGCAAACCTACTTGGAATATGCCATATGCAATTAATATAGAGAAAATAAGAACCGTTATAATATTGTAATGGTTTAATCTGTTATTCATTAAACCTCGAATCATTTGACCTGAATAACGTTCAAATCCTCGATACACATTGCGATAAGAATTTGTAATAGAAGCGTATTTAATGACTTGATGCGTAATAGCTTTCCAGTTTACTTTTAACGCTAAAATGAGACCAACTATAATAACAATCACACTGAAAATGAGTGGCAAATTAACACCATGCCATTGAGAAACATGCGGTGCTATTGCATCTACGCTACTACCCAAATTGGTAACATTTCGTAGTGCTGGCAATACTAAATGCTCAGTGAAAAAGTTGGGAATAAAGAAAATGATTGGTATCATAACCATTAAAATTATTGCAGGTAAACTGAACAACCAAGGTTCATGAATATGTTTCTTCGGCACTTTCTTTTCGTCAAATTCTCCCCAATAAGTTTCTTTAAGCATGTAAACTGCATACACAAAAGTAAAGATACTTGCTATAACACCAATAGCTACAACAATAATCGTTAACGTTAAACCAAATTGTTGAAGTTCGATTGCGCTAACTAGAGAATCGAAGAACATCTCTTTACTTAAGAAACCATTTAACAACGGCACACCTGCCATTGATAACGCAGCAAGTGTCATAACTAAATTCATTTTAGGGAAGAATTTACGCATTCCACTTAATCGGCGAATATCTCTCGTACCAGCTTCATGATCAATGATTCCGACACCCATAAATAAAGCACATTTAAATATGGCGTGATTCATTAAATGGAATAAACCGGCGAATAAAATTAATGTATACGTCTCTGCCATTGGACCTGATGAATGTTGCGCAATACCTCCACCTAGACCAACCATCGACATTATCATTCCTAATTGGCTAATTGTTGAATACGCTAAGATACCTTTTAAATCATATTGTCTTAAGGCCGTTACAGAGCCAAATATCATTGTAATCAAACCTACAAAAGTAACAATATAAATATAACTATCACTTAAACCTAAGATAGGCGTGAATTTAAATAGTAAAAAGATACCAGCTTTAACCATAGTAGCTGAGTGTAAATAGGCACTTACAGGGGTTGGTGCAGCCATGGCTTTAGGTAGCCAAATATGGAATGGAAATTGAGCTGATTTCGTAAATGCACCTATTAACAACATTATCATCATTGGTATAAATAGAGCATGTTCACTAATGCTATGACTTTGAGTAAGTAATTCTGAAATCGTATTTGTACCAGTAATGATATACAACATAATGAATCCTGTTAATAAGGCTAAACCACCTAAAACAGTGATAATAAATGACTGAATGGCGCCTAATTGACTTTCGGCATTGCTATACCAGTATGAAATTAATAAGAATGACGATACACTTGTTAATTCCCAGAAAACATACATTAAGATAGTGTTATTTGAGACTACAATACCTAACATACTAAACATGAATAACAATAAATATAAGAAGAAACGCGGTAAGTTATCTCTATTAACAGATAAATATTGAGTAGCATAGAAGAATACTGCCACCCCTATAATGGAGATAATTAATCCAAACATTAATCCTAGACCATCTAATCGAAAATCCAGATTAACATCAATAGCGGGCATCCATGGAATTTTAAATTCTACAAATTTTCCATGTAGAACATTAGGAATTTGGGCTAAGAAATATCCCGAAGCTAAAATAGGTGCTAACAAAGCAATATATCCAGCGAACCGTCTCAATGACTTAATAAACAGCGTCATTAAGACGATTAGCATAATAACTATTAGTCCACCTAATAAATATACTAAGCTCATCAAAAGCCTCCTTTTCAGTAAAAATCAATTATAAATTTAAAGCGATAATTGTATGAAGTTCATCATCGGCAGACAACCCGATAAATTTCACCGTTTCTTGAGTTGTCTGATGACCTAAATATTTTTGTATGATTGCAATAGAAATACCCGATTGATAAGCATGATAAGCAAATGTTTTTCGTAAAGTGGTCAATCCAATATGACACAAACCTAACTCTTCAGCGGCATGATGAATGATTCGGTAAGCTTGTTGTCTAGATAACTCTTTATGTGTTCTTATCGATTGGAATAATAAATGATCATCCATAAGCTTATTATATTCAATAAATCTTCTAACCTCTTCACGTAAATCGTTTGGTAACAAGATTTTGATTGCAGGCGCACATGACTCAATCCAAGATGATTTTATTTCATCTTGATCAATCATTTTGACGTCTTTCACTTTTAGATTTAATAAATCTGTTAAACGTATACCCGTATGTATAGCTAATTTAAATAAAAGATAATCTCTATCAGATTTCTTTTTTAATACATCATACATCTTTTTTATATCATCTTTATTTCTGATCGGTTCAACTTGATTCATCTATCCACCTCATAAAAGTTTCTTATTTAATGATAAACCATATTTTAGTAACATTAAATGTTTTTGCTCAAATTTCTTTAAATAAATGTGTCCCTTTTTTGAATGGATTTCGATATATAGAGTGAAAGGAGGTGACAAACATATGAATGAAATTTCACAATTATCTGTTGTTTGTACGCATATCACTCACGACGCAAGTGGTAAAGCGAAAGAAACAAAACGTCGTTTTACTAACTTAAACACTAAAGCCACAGATTCAGAAATCAGATCATTCGTCAATATCATTGCACATCTGATTAATGAAACATTCGATAAAGTTGAGGTGGTTAAAACACAAGTTTTAGCCTAATTTAACTTAAAAATTAAGAAAGGAGGTATTCTACATGTCAAAGACTTTAGAACTTGCTTTTAAAACAAATTTAAATAAAACTGCTAAATTGCAATTCCCACAAGTTAACGTTGCTGTATCTGAGGCTGATGCTAAAGCTGCTATGGATAATATTATTAAACTTAATATTCTACAACCTACAGCTGGCACACCTATTAAAGCCACTTCTGCTAAATTAATAGACGTTACGAGTACTACTCTATTTGAAACTAAATAACACATTCTGATGTTTCAATGAGTGTGAGACAAAAAAATGTTTCATGACTACTGCGTATATTCGTAATAGATGACTAAACTGACAAGACGCTTAAATCAAGCTTTTCTCACTTCTAGTCAACCTTGCGAAGCTAGGATGAAGAATTCTGTCCTAGCTTCTTTTTTTATAATTAATACTTCAATAATTTATATTCTGAGCCCACCATTAGTAAAACGCGTTGATATTCGTATTTTGAAATCGGAAACTAAAATGCGTATAATAATGTTGCTTTAGTTATGAAAGAAAATATAGGGGGTCTATCGTGGCATTTTTATTTATACTCGGTATTGTGGCTGGTATGATGGTCCCAATCCAAACCTCAATCAATTCTCGCCTTGGACGATATACTGAATCATCTTTTTATGCATCTACCATTTCATTTTTCGTAGGTACACTATTTTTATTTATTTTAAATATGATTTTTAATCCTAAATTATTTGATGGTTCATTTTATAGTGGACATACAATTGACTATCATTGGTGGGTTGGTGGTCTACTAGGTGTTTGTTTCTTAACAGGAAACTTATTATTACTGCCTCGTTTAGGCGCAGCGTTAACTGTTGTCATGACAGTAGCTGGTCAAATCATCATGGGGGTCTTCATAGATACTTTCGGACTACTTGGCGCAAGCAATCATTCGTTTACTTTCCTAAAAGCAGTAGGTATCATAATCCTATTCTTCGGTATCTTATTAATGAACTATATACCTAAAAATAAACTCCAAGAAAAAACAAATCATATGTTTTATGTTTGGCTTATCATCGGCTTTATATTTGGGTTTGCGCCACCATTACAAACAACAATTAACAGTGGTCTAGCTCAGCAAATGCATAATTCGCTATTTGCCGCACTCGTATCTTTCACTGTTGGTACATTAGCATTATTTATTTTAACGTTAATATTTAACAGAAGTCTTAAAATTAAAATCACACACCCTGATATCGGTAAAATCAAGCCAATACATTTTATTGGTGGTGTTCTAGGCGTTGTATTTGTCACATCAAATATAATTCTGATGCCGTTTTTAGGTGCAGCACTGACAACTATCGTCGCAATGTTAGGTCAAATGTTAATGGGCGTTATCATTGATCATTTTGGTTTAGGCGTTCGCAAGAATCCAATAACACTTCGCAAGTTTAGTGGGCTAATTGCCATTGCTATAGGGATTATTCTGTTACGCCTCTTTTAGTTTTTACAACACTATATTAGTATCTTTATTTAAAATGTCTTCTTTTCTTAGTAATTGAGAAGACATTTTTTTATTTATACGATATTACACATATTCGTTATATCGCCATTGTATAATAGTTGTATAAAAATTTTATAGAGGTGATCTTATTGAAGACATTTTTTACCCCGTTAAGAATTTTAATTGCCACGCTTACCCTCCTCGTCATATCCTTTGTATGTTATATTTATGCAAAAATTCCAACAGAACCTGACACATCTAAAATAGAAACCATTACTGCAAAACCTCAATACTCTCTCTCATTCATTGGAGAACAACAACCTCAAGAAAGTTTCACTTTATATTTCAATCCATCTTTAGGGAACGTTTCGTCCTTACTTGTTAAAAATGATGAAATTATTCATTCTGACACACCATTATTTGAGTATTACAATCCCATTCTCGAGAAGCTAATTGTAGCTAAAAAGAAGGCATTATCCTCACTTATCAACCAATCAACTAAACAATCAATTAGTCAACAATTAACGCTAAACAGCCAAATATTAGAACTACAAAGCCGACTTCAAATACGCATTAATTCCCCTATTTCTGGAAAAGTAACTATCCTAGAAGCACATCCTTCTAAATTAAATACAAAAATAATGCAAATTAATAGCGAAAAACATATTATTCGTGCTAATATAACTGAATCTCAATTGGAACATATTAAAGTGAATCAAGATGTAAACGTTACAAGAAATCACTCCAAATTATTTACTGGTAAAATTCTTTCTATCATTCAAATCCCTTATAAAGTAGAAAAAGGCGAATCAATTTATCAAGTTGATATTTCGACTCAAGATCAATACCCACTTGGACGTCACTTTGATATCGATGTTGGAACTTCTAAAATAGAACTACCTAAAAATTCTATTTATGAAAATTATTATGTTTTAATTACACAAAATAACAAAATCATTAAAAGAAGAATAGAATATACTAAAAGTCAAAATAATGGGTATATTATGGTATCCAATGGATTAAATATTGGAGATAAAGTGATTGTTAATCCTTCATCATCACTACTTCAAAAATAGCAGTGATGTTTTGCAATTGTATATTCATATTAAAATTTATTATATAGAGCGAAATAATAATTGTTCTTAATTAATTGATTTTTATAAATTGCTTTGAAATTCAAAC
>NODE_17_length_16992_cov_7.655454
CTTTGCTTTCATTAGTGCTCATAGGTATTGTAATATTTATATTTGATAAAATTTCTTATGTTTTTGAACCATTTATCATCATATTTAATACAATTGTAGCACCAATTATTTTATCGCTTATTTTATTCTATCTTATTAATCCAGTGATTAATTTGATGGAGAGATATAATATTCCAAGATTACTAGGAATCATTATTGTATTTTTAGCTATTGTTGGTGGAGCGACATTAATTATTAATTTATTAATTCCGCTTATTGGAGATCAAATCACACGTTTAGCTAACAACTTCCCTAAATATGTAGATAAATTTAATAACGCTATAGATCAAGTCACACATTTTTCTTTCTTATCATCATTTTATACTCAAATACAAGATTGGTTAGACTCAGTTTCCAATAAGATACCTTCTATGGTTTCGAGTTATTTTGATGGATTTGGAACTAAAATTAGAAGTTTTGCAGAAGCTATTGTTAATGTAGGTGTAGTTCTTGTCACAACACCTTTTGTATTATTCTTCATGTTAAAAGATGGTCACAAATTTAAAGAGTATTCAACGAAGATTATGCCACCTAAATTTAGAAAAGATTACCATGATTTAATGGAAAAAATGAGTGTACAAGTTGGATCATATATCCAAGGTCAAATTATTGTTTCATTTTGTATTGGTATCTTACTCTTTATAGGTTATTCAATTATTGGTCTTGATTACGGTCTTGTACTTGCTTGTATAGCTGCTGTTACAAGTGTTGTACCTTATCTAGGACCAACGATTGCTATTTCACCAGCCATCATCATAGCGATTATTACATCGCCTTTCATGTTATTGAAATTAATTGTAGTATGGACGCTTGTTCAATTTATTGAAGGACATTTCATTTCACCTAATGTTATGGGTAAAACATTGAAAATTCATCCTTTAACGATTATTTTCATCTTATTGAGTGCTGGTAATTTATTAGGTATTGTTGGTGTTATTTTAGGTATTCCTGGTTATGCAATACTTAAAGTATTAGTCTCACACCTATTCTTATTATTTAAACGTCGTTATAACAAGTATTATGGTGATGATTCAGGAGAATATGAAATTAAAAAAGAAGAAACTAAAGAATGTACTCAATCTGAATAAACTCTAAAAGAGTATTAAGTGTTAAAGCCAGTTTATCTAGCTTTCTCAGTTTTAGTTACCTAGCGGGAATGAGATAATGAATTCATTTTTGGATTCTGTCTCGTTCCCGTCTTTTTTAAGAAAGTATTTAATCTTACACACATTACAATACTGTTAGTATGAGTTATACATATTCATATGTTCATTCAAATGAAGGTATGATATATTTTTAAATAATCGTAGGTAAAGGTAGAGGTATGACATGACTGAAGAACTTAAGAATAGATTATTATCAATACTCAAATTTGTTTTTGCTGCAGTTTTATTTATAGCAGTTGTTGCAACGCTATATCATGAATTAGCACACATTAATTTTAAACAAACACTTGAAGCATTTAGCAAAATTAATCGTTGGTATCTAGTTGGCTTATTCATTTGCGGTGGTTCAGCTATGATTTTACTAAGTTTGTATGATCTTATCTTAGTAAAAGGGTTAAAACTTGATATACCACTTATTAGGGTTTTTAAAATCAGCTATATCATTAATGCACTTAATGCCATTGTTGGCTTTGGTGGATTTATAGGGGCTGGTTTTAGAGCATTTATTTATAAAAATTATACAACTGATAGAAAAAAATTAGTTCATGCCATTTCAATCATACTGATTTCTATGTTAATGGGTTTGAGTCTTTTATCAATCCTTGTCGTGTTACATATCTTTGATGCTTCCCATATAATAAATAAAGTAAGTTGGGTTCGATGGATTTTATATGTTGTTGCATTATTTTTACCTTTATTTATTGCCTATACCATGATTAACCCTATTGATCGTAACAATAAATATTTAGGTGTTTATTGCACATTAGTATCAAGTTTTGAGTGGCTGGCAGCTGCGACAGTACTCTATTTATCAACAGTTATTGTAGATATTAACATAGCATTCACGACTGTTATCGGTATATTCATCATTGCTGCTCTTTCTGGATTGGTTAGTTTCATACCAGGTGGCTTCGGTGCTTTCGATTTAGTTGTATTATTAGGTCTTAAGTCTTTAGGCGTTCCTGAAGAAAAAGTATTATTAGCGTTATTATTATATCGTTTCGCTTATTACTTTGTACCAGTTATTATTGCACTTATTTTATCTACATTTGAGTTTGGATCATCTGCGCGAAAATACTTCGAAGAATCTAAATATTTTGTACCTGCAAGAGATGTAACATCTTTTTTATTCTCTTATCAAAAAGATATTATTGCCAAGATTCCATCATTTGCCTTAGCTACGTTAGTACTAATAACAAGTTTTGTTTTCTTTATTAATAACATTACAATTGTTTATGATGGTTTATACGATGATCATCATTTCGCATATTATATTATGTTATCTGTACATACAAGTGCTTGCTTATTATTACTTATCAATGTTAGAGGTGTATTTAAACAAAGCCGACGTGCAATTTTGTTTGTAATGATTTCACTTGTTTTAATATTTAGTGCAACAATATATACTTATGCATCTTTAATTCTTTTATCATGGATTTTATTAATATTTATATTACTTATTCTCGCTTATCGTCGTTCTAAAGTGATGAAACGACCATTCAGATTAAAACGTTTAATTTTTACAATTATTTTAAGTATGCTGGTATTGTATGTTAATCATTTTATAATTTCAGAAACTTTATATGCACTTGATATTTACCACATTGAAATGGATACTTCTTTATTGAAATATTATTTCTGGTTAACTATTCTTGTCGTAGTCATACTTGTAGGTATCGTCGCATGGTTATTGGGGTCTAGATACACTAGACCACATCAATTAGAAGATTTATCGAGATGTAAATCAATTATTGAAACGTATGGTGGCAATTATTTAAGTCATTTAATCTATAGTGGAGATAAAGATGTCTTTATGCATGAAGCGCAACAAGCTTTTTTAATGTATCGCTACAAAGGTAACGCTCTTGTTGTGTTAGGAGATCCAATCGGTGATACGAAGGCGTTTCAGTCTTTACTTATTGATTTTTATAACTACGGTGAAAAGTTAGGCTATGACATTATATTCTATCAAGTGTCAGATCGCTTTATGCCGCTATATCATAATTTTGGTAATCAGTTTTTCAAACTTGGTGAAGAGGCCATTATAGATTTAACTCAATTTACGACATCAGGAAAGAAACGTCGTGGTTTCCGAGCAACACTTAATAAATTTGATGATTTAAATATTCAATTTGAAATTTTAGAGCCACCTTTTTCGAAAGATCTCATTTTTCAATTAAAACAAGTTAGTAATCAATGGCTAGATGGACGTAATGAAATGCATTTTTCAGTAGGTCAATTTACAGAAGAGTATTTACAACAAGCACCTATTGGAATAATGAAGAATGAGGAAGGTAAAGTCATTGCGTTTTGCACTTTAATGCCTACTTATTATAATGAAGCTATTTCAGTAGATTTAATTCGTTGGTTACCTGATTTAGATTTACCTTTAATGGATGGCCTATATCTACATATGTTACTTTGGGGTAAAGATAAAGGCTATAAAGCATTTAACATGGGTATGGCAACTTTATCAAATGTAGGTCAATTAAATTATTCTTACCCACGAGAGCGTGTAGCTGGGCGTGTGTTTGAACACTTCAATGGTCTATATCGCTTTCAAGGACTACGTAAGTATAAAGAAAAATATAGTCCAAATTGGGAACCAAGATTTTTGGTTTATAGAAAAGATAGTTCACTATGGTATAGTATGTTAAAAGTAATGAGAGTTATTCGTCATAAATAATTGTTAAAAAAAGGCATCCAACAAGTGAATGGGTGATAATCACTTTGAAGGGTGCCTTTGATTATTTAAAACTTTAATTGGATTTATAATTTGCTCGGTCTTGTTGTTCTTGAGCATAACGCTCAGGGTTCTTTTTGTAAAAATCTTGATGATATTCTTCTGCTTTGTAAAAAGTTGAAGCGGGTAATATTTTAGTCGCTATTGCTTTTTCTGAATGAATTGTTTGCTCGAGTTGGTGAACGTATTGCTCAGCAAGTCTTTTTTGATCCTCATTCGTGTAGAATATAGCTGTTCTATATTGTGAACCTCTATCTTGAAACTGGCCACCATCATCAATGGGATCAATAACCGAGAAAAATACTTCTAATAATTTATTATAAGAAAACAATGCAACATCATATTCAATTTTTACAGTTTCATAATGTCCTGTGGTCCCACTTTTCACATCTTCATAAGTAGGGTTGTGAGTTGAACCACCCATATAGCCAGATGTTACTGTTTCTATACCATCGAATTGATCGAAAGGTTTGGTCATACACCAGAAACACCCACCAGCAAAATATGCTGTATTAATATTCATTTATGCCATCCTTTCATTGGACCTTAGTACCATTTATTTAAAAATCGCTTGATTTTTCAAAGCAACTTCTATAATTTAATTATATATAATTATAGTACATAGATATACAATTTTGAAGATTTTTACTAGACGTAAGGTAGGTAAATATGACAGAAGAGAAGGATAAGACAGTATACAGACGACAAGCAGACGCGCAGACACCTTCTAAACGACGGAATAAGAAAAAGCTACGTAAATTACCTTTTATCATTTTGATTATATTGATATTGCTAATCGCAGCTATTATCTATATTGTCCATGGTTATCGTAGTGGTGTTAATTACGCTGAGAAACATGCAAAAGATATCAAAGTACATAAGTTTAATGGACCAGTAAAAAATGACGGTAAGATTTCTGTACTTGTGTTAGGTGCTGACAAAGCTAGCGGTGGTAAGTCGCGTTCAGATTCCATCATGGTAGTTCAATATGATTATATTCATAAGAAAATGAAAATGATGTCAGTGATGCGTGATATTTATGCGGAAATACCTGGATATCAGAATTATAAAATTAATGCAGCCTATTCACTTGGCGGACCTGAACTTCTTAGAAAGACTTTAAATAAGAATTTAGGTATTAATCCTGAATATTATGCAGTCATTGATTTTACGGGCTTTGAAAAGATGATTGATGAATTAGAACCTAACGGCGTTCCTATGGACGTAGAAAAAGATATGTCTGAAAATATTGGCGTATCTCTTAAAAAAGGTCATCATCGTTTAAACGGTAAAGAATTACTTGGATATGCGAGATTTAGACATGATGAGGAAGGAGATTTTGGGCGAGTTAGACGTCAACAACAAGTTATGCAGACGTTGAAAAAAGAGTTAGTTACACCTAGCTCAGTAATAAAATTGCCTAAAGTAGCTGGTATATTAAGGGGCTATATTAATACAAGTATGCCAAATTCAGCTATCTTCCAAACAGGTATTAGTTACGGTATAAGAGGAGATAAGAACGTAGAATCTCTTACGGTTCCAATTAATAATTCGTACCAGAATATTAATACAAATAACGATGGCAGTGCCTTAGAGATTGATAAGGAGAAAAATAAAAAAGCTGTCAAAGAATTTCTAAATAACTAAAACGTAAAAGAGCGCACTCGATTGGGTGCACTCTTTTTTACGACTTTAATAAACACCATAATATTATTATGTAAACTAATTAAAGTTTTATTCTGCGTCTGATTTTCTAACTCCTGCAACGCCATAGTGATTTTTTTGCATTTCTTCAATAATCACATGAATTGCCTCTCTATTAGCTCCAGTAGTTTTTTCAACTGCATTTGTTACTTCTGTTACTAAATTTTTTAATTGTTCATCTGAGCGTCCTTCTAACAATTTAACATTGATGATTGGCATCTTATTTCCTCCTTGAATTAGTAATTTCATCCATAGTATAGCATGTTTTAGGACAGTACTCCAAAACAAAATAAAGAACATTAGTTCTTATTTTTATTGAAACAGAACAAATGTTCGTATATAATAAAAATGACTAAGGGAGGTATCTTGGCATGTATGATTATAATTTATTGGAAGAAAGAGACATATTATGTATCGATCAAAAGAGTTTTTTTGCTAGTGTATCATGTATCCAAAAGGGATTGAATCCTCTAGAAACAAAGTTAGCAGTAGTTGCAGACACTAAAAGACAAGGATCGGTTGTTTTAGCAGCTACACCTAAATTAAAAGAAATTGGTATCAAAACAGGGTCAAGACTATTCGAGATTCCGCATCGTAATGATATTTATATTATCAATCCTAGCATGAGAAAATATTTAGAAGTTTCAATAGCAATTTCTAAAATTGCGCTTAAATATGTACCGGGAGAAGATTTACATCAATACAGTATAGATGAATTCTTTTTAGATGTGACTGATAGCTATCATCGATTTAACTCTACTGTACAATCATTTGCAGAAAGATTACAAAAGGAAATAGAAGATAAAACAGGGATATATTGCACTATTGGTATAGGATCAAACATGTTATTAAGTAAGGTCGCAATGGATATTGAAGCAAAACATACATCCAACGGTATTACAGAATGGAGATATCATGATGTCCCACAAAAAATGTGGAAAATTACGCCATTACGTGATTTTTGGGGCATTAACAAGAAAACAGAAGCAAAGCTCAATAAGAAAGGGATTGTAACTGTTGGAGATTTAGCTCAATATCCATACAGATTTCTTAAAAGAGATTTTGGTGTATTAGGGATAGATATGCATTTACATGCTAATGGTATTGATCAAAGTAAATTGAGAGAAAAATATAATGTTACTAATCCATCCATATGTAAAAGCCAAATACTGATGAGAGATTATCGGTTTGAGGAATCGAAAATTGTAATGCAAGAATTGATAGAAGACGTTGCTAGTAGAATAAGAGCACGTAAACAATTGGCAAGAACAATTCACTTTTCATTTGGTTATACAGAAGGCGGTGGTGTTCATAAGCAATATACACTAACAGATGCGACAAACTTAGAACGCGACATCTATAAAGTAGTTAATTATTATGCGAATCAATTGTGTGATAAGAATGCACTGTATCGAACATTGAGCGTATCATTGACACAACTTATTAATGAGGAAGACCGCCAGCTTAACTTATTTATAGACGAATATGAAAGAAGAAGAGATGAAAAGCTAGCTAAAACCATTGATTACTTACAAAACAAATATGGTAAGGGAATCGTATCTAAAGCGATATCTTACACTGATGCTGGAACAAAGCATGGTCGCTTGGGCTTAATGGCAGGGCATAAAATGTAAAATATATCCTCCTATCAATGAAATGCGCATTTAAAAGAAATCGAGCGCACTTCATTGTATTAGGAGGACATTATTATAGAATGTATGTTTCAAAATCACTGAGCGCCTTAATGCCTCGTTCACGATCTTCAGGAGTTTTAAAGCTAATTTGCAAAGCACCTAAAATATCTTCACGAATTTCAAGGATTTTTAAGTTACTTATAGAAATATTATGTAAACTCAAAATGGAAGTTACTTTGCTAATCATACCTGATTTATCTGGAATATCTACATAGAGATCATACGCAATACTCAGTGCACCTTGTTGTTTAACGGGGAGTTGATCCCTAAACTTTTTAGCACCTGAAAAGAAACTATGGACTTCATTAGTATCATTTAAACGAATATGGGATGAAATTGAATCTAATTGTTGTTGCAACATTTCTAATAGGTGTAATATATTTTCTTGATTGCTAAACGTAATATCTCTCCACATATCTGCGTTACTACTAGCTATACGTGTGACATCTCTAAAGCCACCAGCTGCTAATTGTGTTACTAGAGTATGATTCTTTGAGTTTGTTTCACTCAAATGAACTAAGCTTGAAGCGATGATATGGGGAATATGACTCACAACTCCAGTAACATAATCGTGCTCTTGTGCTGATGTTGTTATAAATTTTGCAGATGTAGTTGATAACAATGTTTGTAACTTTTTAGCCGATTCAGCATTACGTGCATCATCATAAACGAGAATGTAATAAGCATTTTCGAATAAATGTTTTTTTGAATTTAGAACGCCAGATTTATGACTTCCAGCCATAGGATGGCCACCTACAAGATGAATGTCGTTGTTTAAGAGAAACTTTTCATAGCTTTGAATATTAGATTTAGTGCTACCAGTATCAGTTACAATTAAATGAGATTGTGTTTGATAATTAGGTAATTCTTTTAAGTATAATTCAGTTTGTTGTACTGGAGTAGCGTAAATGATAATATCTGCATTTTTTACGCCTTCACTATAGTCCTCAATTTTTTTATCAATTATTCCTATTGATAATGCTTTTTCAAGTTGATCTTTATCAGCGTCGAATGCTGATATTGTAAGATTAGGTTGATAATATTTTAAATTGCTAGCTAAACTGCCACCAATCAAACCGAGTCCTATAAATAAAATATTTTTCATGATGAATCACCTTATTTCAAAATTTTCAGAATATGTACATTGTAAGGTAGAGTGTGCAGATAAACAATAGCAAAATGAATGAATTAATAGTGATAGTTCTAAAAATACGATAAAATGTTATCAATAATTATTTTAAAAAAGGGGAGATAATGATGACGCAAAAAGTATTGAAAACAATAAAAGAACTTACAGAAATAAATAGCCCATCTGGTAATGCTACGGAAGCAATTAATTATGTTAAGAACAAAGTTGAAGCGTTAGGTTATGATACTAAGACAACAAATAAAGGTGCCTTAATTATCGAAGTTCAAGGTGAAAATGATGAACAACAAAGATGCATTACTGCCCATGTAGATACACTAGGCGCGATGGTCAAAGAAATTAAAGAAGATGGTCGATTATCTATTAGTTTAATAGGTGGATTTACATATAACGCGATTGAAGGGGAGTATTGTGAAATACAAACTGATTCAGGACAAGTATATACAGGAACGATTTGTTTGCATGAAACAAGTGTCCATGTTTACAGAAATAATCATGAAATACCTAGAGATGGCGAACATATGGAAATTCGTATCGATGAAAAAACAACGTCTGATCAAGAGACAAGAGATTTAGGGATTGAAGTGGGAGATTTTGTAAGTTTTGATCCCAGAACTGAAATTACATCATCAGGATTTATTAAATCAAGACACTTAGATGATAAAGCAAGTGTAGCAATGATACTAGAACTGCTTGAAAAACTTAAACAAGAAGAAACGCAATTGCCACATACGACTCAGTTTTATATTTCTAATAACGAAGAAATAGGATATGGTGCAAATGCATCAATATCGGATAAGATAGTAGAGTTTATTGCATTTGATATGGGAGCGCTAGGCGATGGTCAAACCTCAGATGAATATACTGTATCGATTTGTGCTAAAGATGGATCAGGTCCTTATCATAAAGAATTAAAATCTCATTTAATAAATTTATGTAAAATCAATGACATACCTTATAAAGTTGATATTTATCCTTATTATAGCTCTGATGCATCAGCAGCACTAAAAGCAGGTGCAGACATTCGTCATGGTTTATTTGGTGCTGGTATAGAGTCATCTCACGCGCTTGAAAGAACTCATATTGAGTCTATTGATGCAACTCAAAATCTTTTATACGCATATTGTTTATCTCCAATAAATTTATAATTGATCGTTGACAAATAAAATAGAGTTTTGTATTATACTGAAATATAAGAAATATCAAACAATTCTATGAATGAAGTAGATAATATGATTTGTAGCAAATAGAAAGCCAATGGGTGATGTAAATTGGCACTACATATTAATCGAATTGGGTCTAGAATTTTAAACTTTAATAAAGTAAGAGTGAACAAAGTATTGTTAACTAAGGTGGCACCACGGTAACGCGTCCTTATAGAGTAAAGCGCGTATGCTGTGGTGTTTTTATGTACAATTAAATAGGCATAAATGAAGTAGTGGTGAGTAAGGTAGTGACAGAAAGTTGATGGTAGATGCAAATCAACACCCCTTATCATGAATTTGGGTTTATGTTGAAAGACAAATCAATAAGAATGAGTGAACGCTTAATATTTTGATTATTCGGAATATTTCGTTAATTAAGGTGGTACCGCGCGTCAGCGTCCTTTACATAAGGAGGCTGACGTTTTTTAGTGAAAGGGATGAGAAAATGGAATTTTATTACGAAGTATTGAAAGCTCACATAACGCCTGAAGCTTTAGGACAGCTAAATGAACATAAAATTATATTTGAAAGCGCAAGTCAACAAAAATTAAAAGGCAGATACTCTATCGTAGCATTCGATTATTATGGCACCGTCAAATTAAATGATAATGAATTAATTATTAAGACTTTGAAAGAAGATAAAGTTATAACTACTGAGCCATATAATTATTTAAAAACATTCATCAATCAATTTGATTGTGTCATAAATGATGAAAAATTAAAGCAACTGCCATTTATTTCTGGCTTTATGGGAACGTGTAGTTTTGATTTAGTGCGACATGAATTTCCAATTTTAAAACGAGTAGCTATTAAGAGTATGAAAACAATATCAGATGTGTCTTTCTACATGATAGAGGATGTATTTGTATTTGATCATTACAAGGATGAATTATACGTGATTGCTTCTAATCAATTTTCAAAAGCAAGTAATGCAGAATTAAAATTAAGAGTGAAGCATAGAATTCAAGCATTGTCTCAAATTAAAGTTTACCAAGAGAATAATAAAATGGTGCCTAAGAGATCAGAGATAAAAGCAAATATTTCTGATAAACAATTTATCGATATTGTTACTCAAATGAAACAACGGATTACTGAAGGAGATATGTTTCAAGTAGTACCCTCTAGAATATATAGCTACCAACATCATTTCGGAGAAAATAAAAACCAATTGAGTTATCAGCTTTATCAAAATTTAAAACGTAAGAACCCTAGTCCATATATGTATTACATGAACATGGAAAATGAGATTGTAGTTGGAAGTTCACCAGAAAGCTTTGTAGCAGTTCATAACGGCGAAGTAACAACTAATCCAATTGCAGGAACGATTAGACGTGGCACTACCCCAGAGATAGATGAATGCAATGCACACCAATTAATTACAGACGAGAAAGAAATAAGCGAACATAGTATGCTTGTGGATTTAGGTAGAAATGATATTCATAGAGTAAGTATTACGGGGACATCTGAAATATCAAAACTGATGGTGATTGAAAAATATGAACATGTCATGCATATCGTTAGTGAAGTAAAAGGAAAAATTAAAAAAGATATATCTCCAATGACGACCATAGCAAGTCTTTTACCAACTGGGACAGTATCGGGAGCACCTAAACTAAGAGCTATTCAACGCATATATGAATCCTATCCATATAAAAGAGGCGTCTATAGCGGTGGCGTTGGTTATATCAATTATAATCAAAATTTAGATTTTGCATTGGCAATACGAACCATGTTGATTGATGACGACACTGTTAATGTCGAGGCAGGCTGTGGTGTTGTGTACGATTCTATACCTGAAAAGGAACTCGAAGAAACACGACTTAAAGCAAAAAGCTTATTGGAGGTAACATCATGATATTAATTATAGATAATTACGATTCGTTTACGTATAACTTGGTTGATATAGTTAGTCAAATTGATGAAGTGATTATTAAATATCCAGATGATAAAGATGTATTCAACTATTTAGAGAAAATTGATGGGGTAATCATTTCACCAGGTCCTGGTCATCCTTTAGATGACGATGAATTGGTAAAAATTATCGATAAATATCATACTTTACCAATTTTAGGTATTTGTTTAGGTGCTCAAGCATTAACGTGTTATTACGGTGGCAAAGTTATTCAAGGAGAGAAAGTCATGCATGGAAAGGTAGATATACTTGAAGTTAAAAACGAGTCAGAACTCTATTTGACGATACCGCACCGATTCAGAATTATGAGATATCATTCACTTGTAAGTGAGATGAAGTCTTTTCCTAAGAATTTAATCATTACGGGAAGTACATCAGATTCAATACAATCCTTCGAGGACAAACAACATCTTCATTTCGGTATACAGTATCATCCAGAATCATTTGCTACTGAGTTTGGTTCACAAATTATTGAAAACTTCATTCGTATTGTAAAAGAAAGGGTGAATTTTAATGAGATTATTAAAACAATTGGATAATAACATAACTTTAACGCAATCAGAGACAACACAATTCATAACCTATCTAACAAACCCTGAAATTAATGTGGAAGACAAAGTCGACTTATTAACGCAATTTACGAAAAAGGAAATTAAACAACAAGAATTAACCTATGTCGTCAATAGCTTAATTCAAACCATGTATCCTAATCAACCAACATATGAAGGAAGTATATGTGTATGCGGTACAGGAGGGGATAAGTCAAACAGTTTCAATATTTCTACAACAGTATCGTTTATAGTAGCAAGCGCAGGTATTCCAGTCATTAAACACGGAAATAGAAGTATAACATCCCATTCAGGAAGTACTGATTTGTTAAATGAATTGGGAATAAAGACGACAAAAGTTTCAGAAGTCCCATTACAAATTGAAGAACAGGGATTGGCATTTATTAGCGCAATGGAGTCTTATCCAATAATGAAATATATTCAACCTGTTAGAAAAATGATTTCTACACCGACCATCTTTAATATAGTTGGGCCACTTATCAATCCATTTAAATTGACCTATCAAGTGTTAGGAGTGTATGACCCAAGTCGATTGTACATGATAGCACAAACATTGAAAGATTTAGGACGACGGAGGGCAATAGTGTTACATGGAGCAAATGGTATGGATGAAGCTACACTTTCAGGAAACAATGAAGTTTATGAATTAAATGAAAATGGAGACATAACGCATTATTTTATAAATGCTAAAGATTATGGTTTAAAGGTTGCAAGTAATCAAGATTTACAGGGTGGGAGTCCGAAAGAAAACAAAATGATTACATTAGATATTTTAAGTGGAGATGATAAAACTTGTAGAAGAGATGTTGTTGTATTAAATGCTGCACTTGCGTTATACGTTTCTGAAAAGGTAGATACGATAGCATCTGGAATAAGTTTAGCTACGATCTTAATTGATAGTGGTCGAGCGATGGTACAATTTATGAAAATGAGAGGTGATATCTGTGACGATATTAAGTGAAATAGTGGATTATAAAGAGCAATTATTAAAAGACGGCTATTATCATGATAAATTACAAAATTTGAAAGGGGTAAAACATAAAAATAAATCGCGATTAACGGATGCTTTAATTAAAAATGACAATTTAACATTAATTGCTGAAATTAAATCAAAGAGTCCATCTGTAAAAGCTTTTCAACAAACAAATATAATTAAACAAGTGAGTGATTATGAACGTTATGGAGCAAATGCTATCTCCGTATTAACAGACGAACGATATTTCGGTGGTAGCTTTGAAAGATTACAGCAAATATCAGAAACAACACAATTACCTGTTTTATGTAAAGATTTCATCATTGATCCGCTTCAAATTGATGTTGCACAAAAAGCAGGTGCTTCAATTATTTTACTCATTGTAAATATTCTTACCGACGAAAAGTTACGACAACTCTATCAATATGCAAGTTCTAAGGGACTAGAAGTGTTAGTAGAGGTACATGATGGTATTGAGTTACAACGTGCCTATCAGTTAAATCCACAAATCATTGGGGTAAACAATCGTGATTTAAAATCATTCAACACCGATGTTAAACATACTAATCAAATACTTAAGTGTAAGAAAGAGAACTATTTATATATTTCTGAAAGTGGAATTCATTCACAACAAGAGGTTAAGCAAATAGTAAAAAGCGGGATCGATGGTTTATTAGTTGGTGGAGCCTTAATGAATTGTAATGAGTTAGAACATTTTATACCCTCACTTAAATTAAAAAAGGTGAAACAATGATTTTAAAATTTTGCGGTATCAAAACTAAAGTAGAAGCATTAAGCATTCGACCACTCAATATAAACATGGTGGGATTTATACACTATCCCAAAAGTAAACGACATTTGGACATTGAACAAATAAATAAACTATCTAGATTGTTGCCAGACGAAATAGATAGAGTAGTCGTATTAGTTAATCCAACATTGCAATTAATAAAGAAAATTATTAATGCTACTAATATTAATGCTATCCAACTCCATGGTGATGAGACAATAGATTTTATCAAACAACTTCGTTTAAATTTTAAGAATATTAAGATAATTAAAGCTTTACCAGCTACTCAAAATATAATAAATGATATCAATCAATTCAAAGAGCATATTGACTTATTTATTATAGATACGCCATCAGAGCAATATGGTGGGACTGGACAATCTTTTGATTGGACATTGCTTAAGGGCTTAGATCAATCTATACCGTTTTTAATTGCTGGAGGTATTGACGTTGATAAGATAAAACAAATTGAAACATTGAAGTTGAATCACTTAGGTTATGACATTTCAAGCAGTATTGAAACGGATGGTATGAAAGACAAAAATAAAATGTTAACTGTGATACAACAAGTGAAGGGAGAATTATAATATGTATAATATACAAACTGAAGCAGATGAATTAGGTTTTTTCGGAGAATATGGTGGGCAATATGTTCCAGAGACATTAATGCCAGCAATTATAGAATTAAAACAAGCGTATAACAAGGCTAAACAAGATCAATCGTTTCAAGATGAATTAACTTATTATTTGAAAGAATATGTAGGGAGAGAAACCTCATTGACTTATGCAAAATCATATAGTGAAGCGTTGGGTGGAGCTCAAATATATTTAAAACGTGAGGATTTGAACCATACCGGCGCACATAAAATTAATAATGCGATAGGGCAAGCTTTATTGGCAAAACGTATGGGCAAAAATAAATTAGTTGCTGAAACGGGCGCAGGTCAGCATGGTGTTGCTAGTGCCACAGTAGCTGCATTATTTGATATGGAATTAATCGTATTTATGGGAAGAGAAGATATCAAACGTCAACAGCTTAATGTATTTCGCATGGAATTATTAGGAGCTAAAGTTGAAGCAGTGGATGAAGGTCAAGGAACACTTTCTGATGCGGTAAACAAGGCATTACAGTATTGGGTTAGTCATGTTGAAGATACTCACTATTTACTAGGTTCAGCATTAGGACCTGATCCTTTTCCAACGATGGTCAGAGATTTTCAAAGTGTTATAGGTCAAGAAATTAAAGAACAATTACTTCAAAAAACTGGTCGATTACCAGATGCAGTTGTTGCATGTATAGGTGGAGGGTCTAATGCAATAGGGACCTTTTATCCATTTATTAAAGATAAGGTCAAATTATATGGTGTAGAGGCTGCAGGACAAGGGATTGATACTGTTAAGCACGCACTTGCAATTGGAAAAGGACGTCCAGGCGTACTTCATGGTTCAAAAATGTACTTAATTCAAGATGAAAATGGACAAGTAGAATTAGCACACTCTATATCTGCAGGTTTAGATTATCCAGGTATAGGTCCTGAACATTCATATTATCACGATATTGGACGTGTGCAATATAAACATGCCACTGATACAGAAGCAATGGAGGCGCTCATCCGCTTCAGCAAAATGGAAGGAATCATACCTGCCATTGAAAGTGCACATGCACTTAGTTATGTTGAAAAGTTAGCACCTAAAATGAATAAAGATGAAATTTTAGTAGTTACTATTTCAGGTCGCGGTGACAAGGATATGGAAACAATTAGACACTATATGCAAACAAGAGGTGAGTCACATGACTAAATTATTTATTCCATACATTATGGGGAATAAGTCATTTATTAAAAATATGAAAATCTTAGATGAGAATGGTGCTGATATAATAGAAATTGGTGTACCATTCTCTGACCCAGTAGCTGATGGTCCCATAATAATGGAAGCAGGCAACCGAGCTATCAAGCAAGGCGTGACAATTAATTACATTTTTAATGAATTATCCAATAATAAAGATGAAATTAATTGCAAATATGTACTAATGACGTATTACAATATCATTGTTTCTTATGGAGAAGAAGCTTTCTTTAAAGAATGTGAAAAAGTAGGTGTTTACGGCGTGATTATTCCGGATTTGCCTTACGAATTAACTCAAAAATTAAAGCATAAAATATCCAAATTTGATGTTAAAGTGATATCTCTCATATCAATGACTGCAAATGATGACCGTATAAAAGAAATCGTTAAGCATGCTGAAGGGTTTATATACACTGTAACTATGAATGCAACAACAGGCAAAAATGGAACGTTTCATCCTCAATTAAAAGATAAATTAAAACATCTAAAAGCACATACGGATATTCCTGTAGTTGCAGGTTTTGGCATCAGAACTAAAGAACATATTAAGGATTTAGCTACTGTTGCTGACGGCGTAGTCATTGGTAGTGAAATTGTAAAACGCTTTTGTCAAGATAATAACGAGGATACGATTCACTATTTGAAACAAGTAAGAGAAACGCTAGATACGCTTTAGTTTAAAGGTGTCCCTTGATGGAAATATAATTTCCAATCATCATCATACCAAAGCCATAACGAGCTTCTTCGGCTATTTCTATTTGTGGTGTAGTTAATCAGTGTATAAACACTTAACCGACAATTATCAGATAATGATTTATATTCAAAATCGATGATTTCATAATCAAAAGTGTTCAATTCAATAAAATATAAATCATTTTTAGTAATTATATTTCCAGAATGACCAATTTCCTTGAAATTTGGATGTAAGTTGTATAAATATGTCTTATCTAAACGATGTTTTGAATTTAAATGGACTTGTTCATAATTAAACATTCATTAACCTCCTAATTAAAACAGTACTAATTATTATTCATTATTAAGCTTATATAAGAATTCTTTTAGAGATTAAGACAATGGCAGATGTCTTAATCTCTTTTATTTATATAAAACTTGTATTTTAATAGCTCACTCAATTAGAATTACATCATATATTTTACAAAATATTTCAATCTAATAAATGGTTTGTATTTTAGTTTTGTTAA
>NODE_18_length_16769_cov_8.604721
TCCGAACTTATTCAAAATTTTTCAAAATAATTAAAATTAGGCTAAAATAGGTATTGAAGATATAGAGAGGGGAATTATTGTGGAAATACCGAAAATAACAACATTTCTAATGTTTAATAATCAAGCAGAAGAAGCAATAAATTTATATACGAGTCTATTTGAAAACAGTGAAATTTTAACTATGGTGAAGTATGGTGAAGAGGGACCAGGCGTTCCTGGAACAGTACAACATTCTATATTTACGTTGAATGGACAAGTATTTATGGCAATAGATGCTGATAATGGAGAAGATTTACCTATGAATCCATCCATTTCTTTATATATAACTGTAGATAATGCCATGGAAATGGAACGACTATTTAATGGTTTGAAGAAAGAAGGCGCTATATTGATGCCTAAAACTGCAATGCCACCATTCCGCGAATTCGCATGGGTGCAAGATAAATTTGGCGTTAGTTTTCAACTTGCGTTACCTGAAAAATAAAAAAATAGGATTAGAACCGAATGTATAAATGCATTTGGTTCTAATCCTATTTTTATTATATAGTAATTTTGTCGTTTTTATTTGACTTTCATACTTTGTATTTTGTCATAATCTGGAGTTGCAAATAATGTTTTTTGATTGTCATAAGTTACAAATCCTGGTTTAGCGCCTGAAGGTTTATGAACATTTCTTATTTCCGTATAGTCTACGGGAATTTGACCAGAATTACCCGCTTTTGAGAAATAACCAGCTAACATAGCTGCCTCTTTAATCGTTTCTTCACTTGGTGCATCATTCAAAATGACAACGTGTGAACCTGGAATATCTTTTGTATGGAACCATATATGGGACTTTTGAGCTTTACGATTAGTTAAATAATCATTTTGCTTATTATTTTTACCTACTAATATAGTATCGCCATCCGTAGAGATATATGTTTGAAGTTGAATTTTATCATTCTTTTTCTTTTTGATGTTTTTACGTTGCTTCATAAATCCTTGTTCTGCTAATTCATCACGAATATCATCAATTTCATCAACTGTAATATGCTCTAATTGTTGTTCAATATTTGCAAAATAGTCTATGTTTTCACGTGTTAAATGAATTTGATGGTCTAATTCACGTTCACGTGTTTTCATACGATTATATTGCTTGTAGTAATATTGCGCATTAACTGATGGTGATTTAGTAGGATTTAAAGGTATCGTTATTTCCTCATTGGTGTAGTAATTTAATACAGTTACAGCGTCATCACCTTGATTAATACGATAAATATTAGCAGTAATTAATTCACCGTAAAGTTGTTGCTTATCTTTATCTTTAGCACTTTCATATTCATCTATAAGTTTACTTAATTTATGTTGATATTTTTGAGATTGTTGTTGCACAAATCGAACTAAATCATTTGCGCGTTGTTTAACGCGTTCTCTTTCACCACGTGCATCGTAGTAGCGATCTAATAATTCATGTAAGGACGCATATTCAACCATGTCATCATGAAATTGCTTTAATTTCATAAAATAAAAATCTTCTTTTCCAGTTTCATGATTTTTATGGAAAATAGGGACGGGTGTTTTCAATGTCTGGTTGATAACTTCGTCATATGCTTTAGGTAGCGTTTCCGTTGTCATAAATTGATAGCGATTAACGATTTCATTAGTAATGAGTGGACTAAAGCCTTCGAAAGTGTTTAATAATTGTTTCGCAATTTTACCACTATTGAAATCTACATATTTTAAAGCTTCTTCGCCTGTTATATTAAAAGGGTTCAATTTGTTTTGAGTAGGTGGCGCTTCATATTTGAATCCTGGCATAACAGTACGATATTGATTGGTATTAGGGGTTAAATGTTTAAACCCTTCAATTATTTTGTAATTGTCATCAACAAGTAACAAGTTACTATGTTTACCCATGATTTCTAAGATAACCGTGCGGTAAATGGTATCACCAATTTCATCTTTACTTTCAATATCGATTTCAATACGACGATCATTGCCAATCTGACGTATAGCTTTAATAATGCCACCTTCTAGATGCTTTCTAAAAACACGAGCAAACATTGGTGGTTCAAATGGATTATCATATTTTTTAGTCGTAATATGCATTCTTGAAAAACTAGGGTGTATAGATAGTAATAGTTGATGATTTTTGCGATTTTGACGTATAACCATAAGGATAGTGTCATTTTCAGGTTGGTTGATTTTATGAATTCGTCCTGAAACTAAAAACTGTATTGATTCAACCATTTTTTTAGTGAATAAGCCATCATATGCCATAAATAATTTCCACCTTCAATTTAATCATTCAGTATATTGTAACATGGTAGAATGATAGCGTCATGATTTAAGTTTATGTTGCATACTCTATACAATTTTAACTACAATATGATATTATATTTAAATAATAGAAGAATAGCTTAGAGAGGTCGTAAGGCATGGATAATGAAAAAGGATTACTAATTGTTCTTTCAGGTCCTTCAGGAGTAGGCAAAGGAACTGTTCGCAAAGAGATATTTGATGATCCAACTACATCATATAAGTACTCTATTTCAATGACGACACGAAATATGCGTGAAGGTGAAGTTGATGGTGTAGATTACTTTTTTAAGACGAAAGAAGAATTTGAAGCTTTAATTCAGGAAGATCAATTTATTGAATATGCTGAATACGTTGGAAATTACTATGGTACACCTGTTCAATATGTTAAGGATACGATGGCTGCTGGACATGATGTGTTCTTAGAAATCGAAGTAGAGGGTGCCAAACAAGTAAGAAAGAAATTTCCAGATGCATTATTTATCTTCCTTGCACCACCTAGCTTAGATCATTTGAAAGAACGTTTAGTTGGACGTGGCACTGAATCAGACGAGAAGATACAATCCAGAGTTAATGAAGCACGTAAAGAAGTAGAGATGATGAATCTTTATGACTATGTTGTGGTAAACGATGAAGTCCATTTAGCGAAAGAACGTATTCAATCAATTGTTGAAGCAGAACACTTAAAACGCGAACGTGTTGAAGCTATATATAGAAAAATGTTATTGGAGGCCAAAAAATAATGTTAAACCCACCATTAAACCAGTTACAATCTAAAATTAATTCTAAATATTTAATTGCTACGACTGCAGCTAAGCGTGCACGTGAATTAGATGAAAGACCTGAAACTGCTTTATTAAGTGGATATCATTCAGCTAAACCTGTTGGTGAAGCGTTAGAAGAAATTGCTAGCGGTAAAATTACACCAGTAGTTTCTGATGAATTCACAATGTAAAAAACGAATTAAATATAATTTTTTATATGCACATCTTATTGATTTAAGTATAACCACTTTTCAATAAGATGTGTCTTTTTAATTAAACGTTTAATTTGGGTTTAATAAATTTAATATAAATTATGATTAATAATCGAGATAGTAAAAGGGAGAAATACGATTATGAAACACATTTTACTAGCTGTTACAGGTGGTATTGCAGCATATAAAGCAATAGATTTAACGAGCAAATTAACACAAGCCGGTTACGATGTACGTGTGATGTTATCAGAACATGCTCAAGAATTTGTTACTCCACTCGCTTTCCAAGCTATTAGTAGAAATCCAGTATATACTAATACGTTTAAGGAAGAGAATCCACAAGAAATTCAACATATCGCACTAGGTGATTGGGCAGATGCGATTGTAGTTGCCCCAGCTACTGCCAATGTGATAGCTAAATTAAGTGTGGGAATAGCAGATGATATTCTGACATCAACCTTGATAGCTACTGAGACGCCAAAGTTTATTGCCCCAGCAATGAATGTACATATGTATGAGAACAACCGCACGCAACATAATATTAACGTTTTAATGGAAGATGGATATCACTTTATTGAACCTGGGGATGGTTATTTAGCGTGTGGTTATGTTGCTAAAGGACGAATGGAAGAACCTTTGCAGATTGTTAAAGTCTTGAATGATTTTTTTAATTCTCAAAAGATAAAAGAAGAGAGTTCATTTAAAGGTAAACATGCGTTAGTGACAGCTGGACCAACTGTCGAGGTGATTGACCCAGTTCGTTTTGTATCAAATCGTTCTTCAGGAAAAATGGGTTACGCTTTAGCTGAGGCATTAAGAAATAGAGGCGCACACGTTACATTAGTAACTGGACCAACACAACTAGCTGATCCGATTGGTGTAGATGTTATTCATATTGAAAGTGCAGAGGAAATGTTTGAAGCGGTGACGACACGTTTTGATAAGCAAGATATAGTTATTAAAGCAGCAGCTGTTTCAGATTATACGCCAATGGAAGTATTAGATCATAAAATGAAAAAGCAAGATGGCGATTTAGCTGTGACGTTTAAACGTACTAAAGATATTCTGAAATATTTAGGTGAACATAAAAGACAACAATACTTAGTTGGGTTCGCTGCTGAAACGCAAAATATAGAAGCATATGCACAAGATAAGTTAAAACGAAAAAATGCAGATGTCATTATTTCAAATAATGTAGGTGACAAGACGATTGGTTTTAAATCAGATGATAATGAATTGACAATGCATTTTAAAAATAAAGAAATGATTAATATTAAGAGAGGCAAAAAAGTTCAATTAGCTGAACAAATTTTAGATGAATTAGAAACTAGGTGGCAATAATGATTGCAAAGGTAATAGTAGATATTCCTTCTAAGAGCGTTGACTTCAAATTTGATTATCTTATACCTAAAAATTTAGAAGCGTTTATTCAAGTTGGCGTCAGAGTTGTAGTTCCATTCGGTCCTCGTACAATTCAAGGATACGTGATGAATATTGAAACCGAACCAAGTGATGATATTAATCTTGAAAAACTTAAAGAAATCAAAGAAGTCCAAGATATAAAGCCTGAATTAACTTCTGAATTAATTCAATTAAGTGAATGGATTAGCCATTATCATGTATCAAAAAGTATTTCTGTATTAGAGGTCATGTTACCGAGTGCTATCAAAGCTAAATATACTAAAGTCTTTGAAGTTGTGAAACATAATGATATGGATGAGCAGTTGCTGAAATTTTTTGATTCCGACGGTCAATATAAGTATAAAGATGCTCAAAAAAATGACCATCTTCCTATTTTAAATAAACTCTTAAAGGCTGGGACTGTAAAAGAAGTAACTCTATTATCTCAAAACATTAAAAAGAAAACACAGAAAGCTGTACGTATTATAGATGGATATCATCCAGATGAAGTCCTTGCTAAACTTGAGAAAAAATTCAAACAATATGATGTATATGCTTACCTTCTAGATGAGCGCCATAAAACTGTCTTTTTAAAAGATATGGAAGAAATGGGTTTTTCTAAATCAAGTATTGATGGATTAGTTAAAAAAGGTTTTATTGAAAAATATAATGCTGAAGTAGAGCGTGATCCTTTTGCTAATCGAGTGTTTGAACAAGAAGAGAAACGAGAACTGACTTCAGAACAACGTATTGCTTATGAAAATATTAAAGAGAAAATTAATAATAGTGAACAACGAACATTCTTACTACATGGCGTGACAGGTTCAGGTAAAACTGAAGTTTACTTGCAAACAATTGAAGAAGTACTTAATAAAGGTAAAGAAGCAATGATGTTAGTCCCTGAAATTGCTTTAACACCTCAGATGGTTTTACGATTTAAGCGTCGTTTTGGTGATGATGTAGCAGTATTACATTCTGGCTTATCTAATGGTGAACGGTACGACGAATGGCAAAAGATTAGAGACGGTAGAGCCCGTGTAAGCGTGGGAGCTCGTTCAAGCATTTTTGCCCCTTTTAAAAATTTAGGAATTATCATTATAGATGAAGAACATGAATCAACGTATAAACAAGAGGATTATCCCCGATATCACGCGAGAGATATTGCTGAATGGAGAAGTCAATTTCATCAATGTCCACTAGTCTTAGGAAGTGCAACACCAAGTTTAGAATCATATGCGCGTACTGAAAAAGGTGTGTATCAGCTACTAACGTTACCTACAAGGGTTAATCAACAGGCTTTACCTTCAATAGATATTGTTGACATGAGAGAAGAATTAAGCGCTGGCAATCGTTCGATGTTTTCAAATGAATTACGAGAGGCCATTGAAGATCGATTACGTAAAAATGAGCAAATCGTATTATTTCTTAATCGTCGAGGATATGCATCATTTATGTTATGTCGAGATTGTGGTTATGTACCACAATGTCCACACTGTGATATCTCATTAACCTATCATAAGTCTACGGACCAATTAAAATGTCATTATTGTGGTTATCATGAGGTGCCTCCGAATAAGTGTCCTAATTGTGAGAGTTCGCATATACGTCAGGTAGGGACTGGTACACAACGCGTAGAAGAAATCCTACAACAAGAATTTGAAGAAGCGCGTATTATACGAATGGATGTTGACACGACTTCTAGAAAAGGTGCTCACGAGAAATTACTTAATGAATTTGAAGAAGGTAAGGGCGATATTTTATTAGGTACGCAAATGATTGCAAAAGGGTTGGACTATCCCAATATTACATTAGTAGGTGTTTTGAACGCAGATACAATGTTAAATCTACCTGATTTTCGTGCTAGTGAACGAACGTATCAACTATTAACGCAAGTAGCTGGAAGAGCGGGGCGTCATGATAAACCGGGTAGAGTTATTATTCAAACATACAACCCAGAACACTATGCTATTCAAGATGTTCAAAAGAATGATTATCTAACCTTTTATCAAAAAGAGATGGAATACAGAAAGATAGGTAAATATCCACCATACTACTTCTTAATTAATTTTACGATATCTCATAAAAATATGAAAAAAGTGATGGAGGCCTCCAAACATATTCATCAAATTTTATTACAACATCTAACGGATCGCGCGTTAGTATTAGGGCCATCTCCAGCAGCCATCGCACGAATCAACAATGAACATCGTTTTCAAATTTTAGTTAAATATAAGAGCGAACCAGAATTACTGAAAGCACTTCAATATTTAGATGATTATTATCATGAAGCTTATTTAAAGAATAAGCTAGCATTAAAAATAGACATTAATCCGCAAATATTAATGTAAAAAATAAGAGTTACGCAATTATTAGAGATGGAATCCTAAATTGCGTAACTCTTTTACTTTAATTACATTACAACATTTCCGTTTTCATCTGCTGGTCTTAATAATGTTAGAACGCCACTAATAATTGCGATAATGTGTGGAATTCCTGTCCAGAAAAAGGCTAAGTGTAAAAATCCTGACATTGTTTTACCGGCATAAAATTTATGAACGCCGAAACCGCCTAAAAAGAATGCAAGCACAATGTATATAATTTTATTTACTTCCATATTTACACCTCCACTGTTAAATATTGTATTTATTGGTATCCTTAATATATATTTTAAAGGTATAGAAAATAAAAGCAATTAAAACAGATTGAAGTGTCTAAATTTAAGACTAAGGTCGCATTTCAAAGTGAATTAAGTTATAATTATATGATGAATTTTTCAAGAGGAGCATATTTAATGGCGATACAAAAATTAGTCCAGTCAACGCATCCTGTATTAACTAAACAAGCACAACCTATTAAAGCGTATGATGCTACATTAAAAGATTTATTATTAGATTTGGAAGATACATTATATGCAGAAGAGGCCTCAGCTTTATGTGCGCCTCAAATCGGCATAAGTAAACAAGTAGCTATCATTGATATGGAAGTTGAAGGATTATTGCAACTATTCAATCCTAAAATTAAATCAGAATCCAATGATAAAATAATCGATCTTGAAGGCTCTGTAAATTTACCGGGTATATATGGAGAAGTTGAACGTAGTAAAATGATCACAATTGAAGCGAATGATTTAGAAGGTAATACGATTGAACTAACTGCATATGACGATGTAGCTAGAATGATACTGCACATAGTCGATCAAATGAATGGTATACCATTTACAAAACGTGCACAGCATTTATTAACTGATGAAGAAGTGGAGGCGTATTTTGAAAATGACTAAAGTGATATTTATGGGGACACCTGATTTTTCAACTAAGGTATTGGAAATGTTAATAGAAGAACACGACGTTATCGCAGTCGTAACGCAACCTGATAGACCAGTGGGACGTAAACGTGTATTAACACCACCACCTGTTAAACGAGTGGCTGAAGAACACAATTTACCTGTGTTTCAACCAGAAAAATTAGCGCAATCTGACGAATTGGCACAACTGTTACAGTTAGAACCTGATTTAATAGTCACTGCAGCATTCGGACAGTTATTGCCTGATCAGTTATTACAATTACCTAAATTAGGTGCTATTAATGTCCATGCATCATTATTACCTAAATACCGTGGTGGTGCGCCCATACATCAAGCAATTATTGATGGTGAAGCTCAAACAGGAATCACGATCATGTATATGGTTAAAAAGTTAGATGCAGGAAATATTATTTCACAGAAAGCTATTAATATTGAAGATAATGACGATGTAGGTACGATGCATGATAAGCTTAGTGTACTCGGTGCTAATCTACTAAAAGAAACGCTACCTTCAATTGTAAATGGTACTAATGATAGTATTTCACAAGATGACACACAAGCAACATTCGCTTCAAATATTAGCAGAGAAGACGAACGAATTGATTGGACTATGAATGCAAAAGATATTCATAATCATATTCGTGGCTTATCACCATGGCCAGTTGGCTACACTACAATGGATGATACAAACTTGAAATTGTATGCTGCACATATCGTGCATAACAAAAAAGGGCAACCAGGGGAAATCGTCGAAACGACTAAAAAGGCAATCATTGTTGCGACAGGCTCAGATGATGCAATTGCTTTAACAGATATTCAATTAGCCGGCAAGAAACGTATGTTGGCATCAAATTATTTAAGCGGTGTTCAAGAATCGCTAGTTGGGAAAATATTAAAATGACACAATCAGTGAGAGAATTAGCGTTTCAAACAATTCAAGAAATATTTAATGACTACGCATACAGTAATCTGAGAATCAATGAAGTATTGTCAACTGGCGACGTTTCTGATATTGATAAACCATTGTATACTGAACTCGTATATGGGACTGTAAAGAGAAAAATGACATTGGATTTCTATCTTAGACCTTTTGTAAAGACTAAAATAAAAAGTTGGGTCAGACAGCTATTATGGATGAGTTTGTATCAATATATTTATCTAGATAAAGTACCCAATCATGCCATTATCAATGAAGCGGTAAATATTGCAAAACATCGTGGGGGCCCTCATAACGGTAACGTTGTAAATGCAATATTGAGAACAATATTTAGAAGTGAATTGCCAAGTTTAGAATCTATTAAGAATGATAAACAACGTATGGCCGTTGAATATAGCATTCCAAAGTGGATTATTGAACATTGGATTACGCACTATGGTGTTGAAACGACACGAAAGATGGCATCATCATTTTTTGATCAAACTGCGGGTACAGTACGTGTTAATACAAGTAAAAATAAAGTTGAAGATGTCGTGTCAAGTTTACAAAGTGAAGGATATGAAGTTGAAGTCGATGAATTGATTCCATATTGTTTACATTTAAAAGGGCATCCAATTATTGAATCTTCAAACTTTAAGAATGGTAATATTTCTATTCAAGATAAAAGCTCAATGTTTGTAGGATATTTGATGGGTGTTGAAGAAAATGACGTTATTTTAGATGCTTGTAGTGCACCTGGAGGTAAAGCGTGTCACATAGCTGAGTTATTGGCGCCAAGTGGTCACGTGGATGCCACAGATATCCATAAGCATAAAATTGGTTTAATAAAAGAAAACATTGTAAAGTTACAACTTAATAACATTAAAGCTTTTGATCATGATGCAACAAAACCTTACAAAGATGTATATGACAAAATTCTCGTCGATGCACCGTGTAGTGGTTTAGGTGTGCTTAGACATAAGCCAGAAATTAAATATGTTCAAACGCAACAAGATATTCAAGACTTAGTTGAATTACAATTAGAGATATTAGACAATGTAAAAGATAACTTGAAACCTGGTGGTACACTAGTTTATTCAACATGCACTATTGAACAACTTGAAAATGAAAATGTTATTTATACATTTTTAAAAAATAATAAAGGCTTCGAATTTGAACTTATGACTCACCCAGTTACCGGTGAACAAGTGAAGACAATACAAATTCTACCCCAAGACTTTAATTCGGATGGCTTTTTCATCACTAAAATAAAAAGAAAGGAAAGTTAAGATGATAACTACTGAAAAAAAGAAGAAAAATAAATTCTTGCCTGATTTTGAAAAACAGTCGATTTACTCATTAAGATATGATGAAATGCAAGAATGGTTAGTAGAACACGGCCAACAAAAATTTAGAGCCAAACAAATATTTGAATGGTTATATCAAAAGCGCGTAGATAGCATTGATGACATGACAAATTTATCCAAAGATTTGCGTCAAGTTTTAAAAGATAATTTTGCAATGACAACATTAACTACTGTTGTTAAACAAGAAAGTAAAGATGGAACAATTAAATTCCTATTTGAACTACAAGATGGCTATACTATTGAAACCGTATTAATGCGTCATGACTATGGGAATTCAGTTTGTGTGACAACTCAAGTTGGTTGTCGTATCGGTTGTACATTCTGTGCCTCAACATTAGGAGGCTTAAAACGTAATTTAGAAGCTGGAGAAATTGTTTCACAAGTCTTAACAGTTCAAAAAGCATTAGATGCAACGGATGAACGTGTATCACAAATTGTTATAATGGGTATTGGTGAACCTTTTGAGAATTATGATGAAATGATGGATTTCTTACGTATAGTTAATGATGACAACAGTTTAAACATCGGTGCACGCCATATTACAGTTTCAACATCAGGTATTATTCCACGTATTTATGATTTTGCCGAAGAAGACATTCAAATTAACTTTGCCGTAAGTTTGCATGCAGCTAAGGATGAAATTCGATCTAAATTAATGCCGATTAACAGAGCATATCATGTAGATAAATTAATGGAAGCAATCAAATATTATCAAGAAAAAACAAATCGCCGTGTGACATTTGAATATGGATTGTTCGGTGGCGTAAATGATCAACTAGAGCACGCACGTGATTTAGCGCATCTTATTAAAGATTTGAATTGTCATGTTAACTTAATCCCAGTTAATCATGTTCCAGAACGAAATTACGTCAAAACACCTAAAGACGATATTTTTAAATTTGAAAAAGAACTAAAACGATTAGGTATTAATGCTACAATTAGAAGAGAACAAGGATCAGATATTGACGCAGCATGTGGACAATTAAGAGCGAAGGAACGACAAGTAGAAACGAGGTAATCACAATGCTAAACGCACAATTTTTCACAGATACTGGACAACATAGAAATAAAAATGAAGATGCAGGAGGTATTTTTTATAACCAAACCCAACAACAGTTATTAGTATTATGTGATGGTATGGGTGGTCATAAAGCGGGGGAAATTGCAAGTCAGTTTGTTACTTATGAACTTCAAAAACGTTTTGAAGATGAGAATTTTATAGAGTATGAACAAGCCGAAACTTGGTTGCGTTTTAATTTAAAAGAGATTAATCGTGAACTATTTGAATATGCTCAAACTAATGAAGAATACAAAGGTATGGGTACAACATGCGTTTGTGCCCTTGTATTCGATAAACAATTGGTAGTGGCCAATATAGGGGATTCTAGAGCCTATCTAATTAACTCTAGAGAAATTGAACAAATTACTTACGATCATTCGTTTGTAAATCACTTAGTGATGACAGGTCAAATAACTGAAGAAGAAGCTTTTACACACCCGCAACGTAATATTATTACTAAAGTAATGGGGACAGATAAACGAGTGAGTCCAGATATATTTACAAAACGATTTAATCATTATGACTTTATAATGTTAAATTCTGATGGTTTAACGGACTATGTCAGAGGTGAAAGTATTCATGAGTCTTTTAATGAATCATTATCATTAGAAGAACATGGGGAGCAACTAATTCAATTAGCATTAAATCATGATTCAAAAGATAACATCAGTGTCTTAATAGCAGCTATTGAAGGTGATCGTCTATGATTGGAAAGATAGTTAGTGAACGTTACAAAATAGTAGATAAGCTTGGTGGCGGGGGTATGAGTACCGTTTACTTAGCAGAAGATACCATTTTAAATCGTGAAGTAGCGATTAAAGCAATCTCTATTCCTCAGAATGAAAAAGAAGAAACGATGAAGCGTTTCGAACGAGAAGTTAACAATGCGACACAACTTTCACATGAAAACATTGTTGAAGTATATGATGTTCAAGAAGATGAAGAGTGCTTCTTTCTAATTATGGAATATATAGATGGACCTACTTTATCAGAATATATACATAGCCATGGACCTTTAAGTGTAGATACAGCCATTGATTTCACGAATCAGATTTTAAAAGGTGTGGCACAAGCGCATGAAAAACTTATCATACATAGAGATATAAAACCTCAGAACATTTTAATTGATAAGAACAAAACACTAAAAATCTTTGACTTTGGAATTGCAAAGGCGTTAAGTGAAACATCTATGACACAGACGAATCATGTATTAGGAACAGTTCAGTATCTTTCACCAGAACAAGCTAAAGGTGAAACTACGAATGAAGCAACTGATATCTATTCCATCGGTATCGTTCTTTACGAAATGTTAGTTGGTGAACCGCCTTTTAATGGTGAGACAGCCGTTAGTATCGCAATAAAACATATTCAAGATTCAATTCCAAACGTAACGGAGTTAAGATCTGAAATACCTCAATCACTAAGTAATGTCGTACTTAGAGCAACGGAGAAGAAAGCCTCTGATCGCTATCAAAGTGTTAAAGATATGAAAGAAGATTTAAGTAGTGTGCTTGTGTCTAGTCGTGCTAATGAAAAGAAGCATTCTATTGAAGAAGATGAGACTAATACGGTATCGATTGATAGACAAGATATTAAAAGTAAAATAAAAGAAGAAAATGAACAAAAACAAATTGCACAAACGATGCAAATACCGATTGTTAATGAGCATCATTTTCAAACGAGCGAAGCACAAATCTATGAACCACCTAAGAAAAAACGTTCAAAAAAGAAGAAATTCGCTATTGCGCTTATTTTACTTTTATTAGTCGCAAGTTTATTTGGTTTTATAGCGATGGGCATGTTTGGTAGTAAATATGCGGAAGTGCCTGATCTTAAAGGTAAAACTGAAAAAGAAGCGGAAAAAATACTGCGACAATCTCATTTAGAAATTGGTAATATCTCTAGAGATTACAGTGATGATTATCCGGAAAATAAAATAATAAAGACTAAACCAAAACAAGGTGAAAGAGTTAATCAGCATGAAAAAGTAGATATTGTGCTTTCAAAAGGGCCTGAACGTGCTAAAATGCCTAATGTTATAGGCATGAAAAAAGTAGATGCATTAGATAAATTGAAACAATCTAAACTTGATCATGTGACAGTCAATCAAGAATATAATAATCAAGTACCTAAAGGTGCTATAGCTAAGCAAAGTGTTAATCCTGATAGTTATGTTCGCATAAACGATCATCAAATTACTTTAACCGAATCATTAGGTGTTAAAAAGGTATATGTTAAAAATTATGAAAATAAAAATTATCAAATTGCAAAGAAAGAACTTGAAAAAAATGGTCTGAAAGTACAAATGACGACAGAATCAAGTAATAATGTTAAAAAAGATAATATTATTTCACAAAGCCCTAAAAATACAGAGGTTGAAGAGGGAAGTACAGTTCAATTCATTGTTTCAAAAGGAAAAACATCTTCAAAAGATGAAGACAAAGATTCAGAGAAATCTAAATCTTCTAGTGAAGACAAGTCTGATGATACACAAAAAGTTAAGAATTATACAGAAACATATCACATCCCATATACGGGAGATGACGAAAGTCAAAAAGTTCAAGTTTACATTAGAGATAAGGACAATAGTGGCACATCTGCTAGCCAAACGTTTAGTATAAAAGATGACAAAACGATAACGATTCCGCTTAAAATTGAGCAAGGCTCAGACGCGGGCTATACGATCAGAGTTGATGGCGATGTAATTGCAGATAAAGATATAGAATATTAAATTTAACCCTTTTAGTGAATGGAATAATGCACATTCGCTAAAAGGGTTTCTTAGTAAAAAAACATACCATAAAATTGTTATGTAAACTAAAAATAAATATATAATGATAAATTATTTCTTCAATTCACTTCTGCATATAATAATCTTCAAGCATTTGCTATAATAATTTAATATAAATAATGATTAAGAGGTGTCATTTTGGAAACTGGACGAATTATCAAACTAATTAGTGGTGTCTATCAAGTAGATGTTGATGGAACTTTATATGATACTAAACCACGCGGTCTTTTCAGAAAGAAGAAATTTTCACCAATTGTGGGGGATATTGTTGATTTTGAAATCCAAAACACAAGTGAAGGCTATATTCATCACGTTCATGAGCGTCATAATGAATTGAAACGACCACCAGTTAGTAATATTGATGGCTTAATCATCGTGATGAGCGCTGTAGAACCAGATTTTTCAACGCAATTGTTAGATCGCTTCTTGGTTATTGCGCATTCGTATGATTTAGAACCGAGTATTCTAGTGACTAAAAAGGATTTAGCCTCTGAAAATGAAATTGAACAAATTAATGCTTGGTTAAAAATTTATGAAGAAATTGGTTACAATACGCAATTTGTAGGCAAGCATACGAGTCAACAAGAAGTTGTGGCAACATGGCCTAAAGGGCTCATTGTATTAAGTGGTCAATCAGGTGTAGGTAAATCGACGTTTATCAATGCGTTTAAACCAGAACTAAATTTAGAAACTAATCATATCTCTAAATCACTTAATCGTGGTAAACATACAACTAGACATGTAGAGTTGTTTGAAAGAGAATCTGGTTTTATCGCGGATACACCTGGATTTAGTGCGCTAGATTTCGGTCATATTGATAAAGATGAATTGAAGCATTATTTTATAGAAATGAATCGCTTTGGTGAGGAATGTAAATTTAGAAATTGTAACCACATTAAGGAACCAAAGTGTCATGTCAAACAGCAATTGGAAAATGGTTATTTAGCACAATTTCGCTATGATCACTATATTCAATTATATAATGAAATCTCAAATAGAAAGGTCAGATATTAATGAAGAAAATCTACCCATCACTTTTATCAGCCGATTTTTTAAATTTAGAGAATGAAATTAAAGCTTTAGAAGAAGCACAAATTGATGGTCTGCACTTTGATGTAATGGATGGTCAATTTGTACCTAATATTTCTATTGGTATTCCTATTCTTGATTCAGTTAGAGCAGCTACTCAATTACCGATTGATGTTCACTTAATGATTGAACAACCTGAACAATATATTAATACCTTTGCTGAACACGGTGCTGACATGATATCAGTACATGTTGAGGCTACACAGCATATTCATAGAGCATTACAAATGATAAAAAATGCCGGAAAGAAAGCTGGCGTTGTAATTAATCCTGGTACACCAGTTGAGTCATTATTACCTGTACTTGAAATTGTTGATTATGTACTTGTTATGACTGTGAATCCAGGATTTGGTGGTCAATCATTTATAGAAGCATGTGCAGCAAAAGTGAAAATTTTAAGAGATTTAAGACAATCATTAAATTTAAATTTTAATATCGAAGTTGATGGTGGTATCAACAATGAAACTATTAAAATATGTGTTGATAATGGGGCAGATATGTTTGTTACTGGTTCTTATTTCTTTAAACAGGAAGATTATGGTAAGGTAACACAATTATTGAAAGGCTGATATAATTATGCGAATCAATTTATTATGTAGTGATCGTCATTTGCCATCAGATGTTTTAGCCACATTGAAACAAGACCACTGGGGCGGGATTGATAGAGGTGCACTTATTCTTATCAATCATTCTATTAATCCAGTTTTTTCAGTTGGAGATTTCGATTCAGTTTCAGAGGAAGAACGTCTTCAATTAAAACACGAATTAAATATCAAACCAGTTAAGGCTGAAAAAGATGATACTGATTTGGCATTAGGTGTAGAGGAAGCTGTAAATAGAGGATTTACAGAAATACATATATATGGCGCAACAGGTGGTAGATTAGATCATTTTATGGGTGTTTTACAAATACTACAAAAGCCCAAATATATAGAGCAAAACATCATAATTATTGTTGAAGATCTACAAAATGAAATTAAGTTATTGAAACAAGGCATTCACGAAATTCACAAATTACAAAGTTATCCATATGTTTCATTTATTCCAGTTAATGAAGTAGTTGCTTTATCATTAAATGGATTTAAATACAATTTAAATAATCAACCTCTTGAAAAAGGATCTACACTTACATTATCGAATGAGGTTAAAGAGAAAGTTGCACAAATCGAAGTACATGATGGACAAGTCTTACAAATTAGAAGTAGAGATGCAAATTAAAATTAAGCAAAAAAAATGCCTTCACCACATATGAAGGCATTTTTTAGTGCATTATATTTATTAAACTCTAGTAACTTTACCAGATTTTAAAGCACGAGCAGAAACCCAAACTTTTTTAGGTTTTCCGTCAACTAAAATTCTAACTTTTTGAAGGTTAGAATTAAATCTGCGTTTATTCGCATTTAAAGCGTGTGAACGATTATTACCAGTCGATGCTTTACGACCTGTTACGTAACATTGTTTACCCATCAAAGTACCTCCTTTAATAAATATAAATACACTTGACTACTTATATACTTAAATAAGATACCATATATGAAATTTTAAAGCAATGAAATTAAAGTCGTTT
>NODE_19_length_16497_cov_6.534105
[truncated: 2,089,365 more chars]
