# Supplementary material for: Antibiotic Resistance and Pathogenomics of Staphylococci Circulating in Novosibirsk, Russia
Source: Microorganisms. 2021 Nov 30;9(12):2487. doi: 10.3390/microorganisms9122487 (PMC8706439; doi:10.3390/microorganisms9122487)
Supplement: Supplementary file 1 [file microorganisms-09-02487-s001.zip › Data S1_genomes/2688-contigs.fasta]

>NODE_1_length_55343_cov_1.729607
ATTTCGCAATCGCTTACAATACATGTGAAAGATATCACAAAGGAGTTGTACAAGATGCAAAATTTAAGAAACAGAAGTTTTTTAACACTATTAGACTTTTCACAAAAAGAGGTTGAGTTTTTACTAAATCTATCAGAGGATTTAAAACGCGCGAAATACGCCGGTATAGAACAGCAAAAACTTAAAGGTAAAAACATCGCATTAATTTTTGAAAAAGATTCTACTCGTACACGTTGTGCGTTTGAAACTGCAGCATATGATCAAGGCGCTCACGTGACATATCTTGGACCAACTGGAAGCCAAATGGGTAAAAAAGAATCTGCGAAAGATACTGCTCGTGTATTAGGTGGTATGTATGATGGAATCGAATACCGTGGCTTCTCACAACGTACTGTTGAAGAATTAGCGAAATATTCAGGTGTGCCTGTGTGGAACGGCTTAACAGATGAAGATCATCCAACTCAAGTACTTGCTGACTTCTTAACAGCAAAAGAAGTATTGAAAAAACCATACCACGAAATCAACTTCACATATGTTGGAGATGGACGTAACAATGTAGCAAATGCATTAATGCAAGGTGCAGCTATCATGGGAATGACTTTCCACTTAGTTTGCCCTAAAGAATTAAATCCAACAGATGAGTTATTAAACCGTTGTAAAGAAATCGCAGCTAAAAATGGTGGAGAAATCTTAGTAACTGATGACATCGATGAAGGTGTTAAAGGTTCAGACGTTATTTACACAGACGTTTGGGTATCAATGGGTGAACCTGATGAAGTTTGGGAAAAACGTATCAAATTATTAGAACCATATCGTGTAACTAAAGAAATGATGGAAAAAACTGGTAACCCACGTGCCATCTTTGAACACTGCTTACCATCATTCCACGATACTGAAACTAAAATTGGGAAAGAAATCCAAGAAAAATATGGCTTAACTGAAATGGAAGTTGCTGATGAAGTCTTTGAAAGTGAACAATCTGTTGTCTTCCAAGAAGCTGAAAACAGAGCACACACTATTAAAGCTGTAATGGTTGCAACTTTAGGAGAATAATTGAAGGGAGACCTACCTATGTCTAAAATCGTAGTGGCTTTAGGTGGTAACGCTTTAGGACAATCACCTGAAGAGCAATTAGAATTAGTTAAAGGAACAGCTAAATCATTAGTTAGCTTAATCCAAAAAGGTTATGAAGTTGTAATCAGCCATGGTAATGGACCACAAGTCGGCAGTATTAATTTAGGATTAAATTATGCAGCTGAAAATGGTCAAGGACCAGCGTTCCCATTCCCAGAATGTGGCGCAATGAGTCAAGCTTACATTGGTTATCAACTACAAGAAAGCTTATTAAATGAACTTCATGCTTTAAATATTGATAAACAAGTGGTTACATTAGTGACTCAAGTTGAAGTAGCTGGTGATGACCAAGCATTCAATAATCCTACGAAACCAATTGGCTTATTCTATACAAAAGAACAAGCGGAACAAACAATGGAAGAAAAAGGTTATAAATTTGTAGAAGACTCTGGACGAGGTTATCGTCGTGTTGTACCTTCTCCAATGCCAATCAACATTGTAGAACTAGATAGCATTGAAACATTAATTAAACACGGTACATTAGTTATTGCAGCTGGTGGTGGCGGTATCCCAGTTGTCAAAGAAGAAGGTAACTATAAAGGCGTCGATGCTGTTATCGATAAAGATAAAACAAGTGCTTTACTAGCAGCACACTTAAAATCAGATCAATTAATCATCTTAACAGCAGTAGATTATGTTTATATTAATTACGGTAAAGATAATCAAGAAGCTTTAGGTGAAGTAACAGTGGATGAAATGAATCAACATATTGCTGACGGTCAATTCGCAAAAGGTAGTATGTTACCTAAAGTAGAAGCAGCATTACAATTTATCGAGAAAAATCCAGAAGGTAGTGTATTAATCACATCTCTTGAAGATTTAGGAGATGCCCTAGATGGTAAGATTGGTACATTAATTAAAAAATAATAAACGTGATTGACTTTTGACATGGTTATACAATAACACTCAATACATTTTAATAAATAAGTTGAACCTGGGCTTAATGTATGTGATTTACATACGTAAGCTCAGGTTTTTTAGTGGTCGTTTGGGTATCAAAAAACCCTCACTAGTTGGCGTGGTGAGGGGACTGGTGTTTACTAAATGTATTATAAAACTTGTTAAAGCATTTTAATATCCGAAAGTGTAAAAATGTATTTTAAGTAATGGATGAACCATTTAAATTTCTGACAAGCTAATCTTTGATTCGCGTCTTATATTTTAAGTACGTTGCAATGCCCCAATAGATAACTAAACCGATGAGTAAAATCAACCAGACTATATTAAAATCTCCCTCAGTAAATTTAATATAGAAATTATAAACCGCTAATACGATAAAAAAGTAAACTGTAGTCCATTTACTAGCTATACTAAAATGTTGTTTTTCCATTTCATCTTGTCTTTTTAACATTATTATCACCTACTTATAATTTTTAAGGATTAAATAGGTCGTCCACAGTTGTATTGAATTGCTTTGCTAATTTAAATGCAAGTTGCAAGGTTGGATCGTATTTATTGTTCTCGATTGCATTAACTGTCTGACGGGAAACGTTCACATTTTTACTTAATGTGTCTTGAGACATACCCATTTGTTTCCGGTATTCTCTTATTTTGTTTTTCATTTTAATCAGTCCTATGGCGTGTATTTCTTTTTCACTATAAAGTAATTCATTACTAATAGTAAAGCTACTATTAATATATAAGCCAATTCTGGGAATTGATTAAACGGATAAACCGTATGATGTCCTTGGTATAAAGCGAATATTTTTAAAATCATACCGATGAAAAAGGTATAAACTAAACCTACAAAAGTTTTAGAAAATATTTCTAAAAACATTGTGCGTTGTCTCTCATCGTAACCAGTTCTATCAGTATTTTTAGTATCTAGCGTTTCGCTTGGGAGATACTTATTTGTAATAATTGTCCAAATGATACCAAAAATTAGTACGCTAATGAAAAGTAAGATATAAAACATATATTTCACCTCTAAATGTCAAAAGTATTTTACATTTATAGCATAGCATCATGAGAGATAATGTCAAATTCTTTTTACATTTATGAGAATTCTCTATGAATATAAAAAAACCTATGATTGTAAAATAGTCAATCATAGGCTTGAAATGAATTCTTTTAGTTATCCATTCTAAAATACGTCTATCTCTGCAATTAACTCAATATAAATGACACAAATTCTTCTACGCTAAGATTGCCAAAGTAGAACGTCAAATCAATGTCATTCAAACGTTCAATCAAGTCAGCTTTGACCATGCGCGTACCAATTAAATGTTCTTCAACATCGTGAATGTTACCTTGACCAAAGAAATCTCCATAAATACGACAAGCGGCAATACGGTTATGTTCAATTGATAGGGAAATATCAATTGTGCCACAACTAAAGCGCTCATTTCGATTGTATTCATATCGTGGTGAACGGCCATAGTTCCATTCCCAATTATCATACTTTTCAGCGACTAATTGATCAATGCCAGCCCAATCTTCGTCTGTTAATTCATAGCGTTTGGCATCTTTAATGTCATCTATTCCCATAATTTGCCTAATCATGAGATCTTTGAATTCATGAATGGTGATATCTTGATATTTAGGGTCTAAAGCGTCTCGGATTTGACCGACGCGGGCACGGACTGATTTGATGCCTTTAGATTCAATCTTCTTACGGTTTGGTTTCAATACGTTGACCATGGCGTCGTAATCGACATCTAATAGTAATGAATAACCACCATAAATACGGTTATTCAATAATGTCATCGCAGCACCTGAAATTTTCTTCTCATTTAAAGCGAGATCATTACGACCACTTTGAATGACGTCAGTTGCGCCTAAATTATGCAACGCTTGAATAGCAGGGCGGTAGAAGCGTTGGAAATCACCATAAATGGATGTATCTTGTTCTAAAATACAACATACGTTGACAGCACCATCATCGACGTAAACTGCGCCACCGCCTGTATCACGACGTACGACTTTAATGTTGTTCTCATCGACGTAGTCTTGATTGATTTCAACCGCTGTATTCTGGAAACGACCGATTTCTACTTTAGGTTGGCAATAATATGGAAGTAATATATCTTCGTCCAGAAAGATATTGTTATTAATATATACTTGCATCGCCAAGTTTACGGCGCCATCATCGATATATTTACCATTACGAATAGGTTCTATTAAATACATGTTTTTGTCTCCTAAGTTGTTAATTGTCTTTGTGCGTTAATGATTAATGATGCTATATCTTCAGTGAGATGAATGGTTCTATCTTGGATTGATTTAGGGATACGATACGCTTTCTTGTTTAACGTCATAAACACGGCATTGGGATTGTGACGCGTCATACGTTGGAAAGGATGTTTCACAAATTGTGGTGTCGTATAACCAATACCAATTTCAAGATATAACACTTTGCCATTCTTATGAGTATCTAGAAAATGATTGTAGCGATCTAATTGTGCATGGAAATCTGCATCTTCAACCATGCCGACTTGTGCTTTACGTTTGTTAATCTCCATAGGGGCATCACATTTTGGGCAATGTGGAATCAACTCATATGGGATTTTCATGTCTTCTTGTTTGGCTACCATTTCGCGAATGGCATCATCATCACGATATGTTTGTGCATGACAGTGTTGGCTACATTGCCAAAGAATGTATTCTCCTTGAATATGAAATACTTTATTTAAATCATAATCTGCCACTAAAAAGGCATTATCTGCATTGGTCGTAATAATATGATAATCCTTGTGTTCAAGCATCTTTTTAAGTGCAACGTAAGAAGGGCCGACAGGTTGGTCTAAGTAGTTCAACTTCACGAAACGACTTTCAAATGCCCAATATTCCTGCCAACTATCAAACGGGTGCAAACTCGCTTGCAACATATCGAAGAAATTATATTTCTCGATAAAGTCGGGAAAGTTCTGCGTAAAACGTTCACCAATATAAGTGAAACCGTCTGAAGCAGACATACCAGCGCCTATGCCGACAACGATGGCATCAGCTTCATCAATGGCTTGTGCCAAGATATCCGTTTGAGTGGCGTCTTGTTGTTGCGCCTTATCAAGCGCTATCCAATTCTCGTTATGCGTTGGGTTATCTGTTGTTGTCATTGAAAGCCACCTTATATAGTTCTAAATCTCTATCTGTAAATACGTTAAAGAGTACTTTCAACTCTGAGCCAGTTTCATGTAAATATTGACGTGTCGTTTCAATCGCTATACGACTTGCCTCGTCTTGTGGGAATCCAAAGACACCTGTTGAAATACAACAGAATGCTAAGTGTCTTAACCCCTTTTCATCGGCAAGCGCTAGACAGCTACGATAACAACGTGCAAGCAAATCTCTATTCATCTGAGATACAGGTTGTTTACGAATTTGCGGGCCAACCGTATGAATGACATATTTGGCTGGTAAATTATAAGCAGAGGTAACCTTTGCTTTACCAACACCTTCTTTACGTCCTTGTTGCTCAATTATATGAGCGCAATCTAGACGTAACTGTACACCAGCCTTGGTATGAATGATGTTATCTATGCATTCGTGATTCGCTTGCATACATCCTAAGAATCGGCTATTCGCTGCGTTGACGATACCGTCAATATCAAGTGTTGTGATGTCACCTAGCCATAAATATAATGGCTCATCTGAAACAGGTGTTAAATCATCAATATGTGTAATGTCTTGTTGGTTGTTTAATGTAGATAAATAGGCATCTTGAATATCTAAGTACTCAGAACTGACAGGCTCAGGTGGACGAACATTGGCCAAACCACGATACAATTCCCACTGTTCTGTGTCAGTGTGAGGGAGGTCTAAAGGTTTGTCACCATATTGTTCCTTCCACATCGTTTCAATAAGATAAGCTAAACGTTCTTGTTGGTTCACTGACATTTAGTCCTCATCTGGATCTGGTAATGCGTCGTATGCTGCTTCATCTACATTTTCTAATTTAACTAACCAATTTTCTTCTGGCTTTTCAGAATTTAAAATAGCTGGCTCATCTTCAGCTTTCGTATTACGTTCGACAATTTTACCTGCAAGTGGAGATTGCACATCTAACACAGTTTTAGATGCTTCGATACTCACGATTTCATCATTGACGTTAACGTCATCTGGTCCCATAAATTCTACATAACCTACTGTACCTACGTCATCTTGTAATTCAGGTGTCATACGATAAATATATTGGTTTCCTACCTTTTCAACATATAAATAATTAGCTAATTTAGCCATTTTATATCATCCTTTCTTTATTTATAAATACGCTTGTGCGATGCGTTCAATTGTACGACATCGTTGGTCGATGCCTGGTAATAGCGGTACGACTAAGACTTCATCCGCCTTAAATTCTTGGATCATTGCGTCCAAGCGGGGTTTCACTTGCTCGATTGTGCCAGCTAAGATGCGTGCACGATGCTGAGCGATAACGCGTTTATCACGGTCACTTAAGTTATATTGTTGTGCTGTTTCGATGGATGGGAAGCGGTCGAACTCGGCAAATTGACGTTTGCCTAGTAGCCACACGTCAAGTGCGTGTAGTAAGTCTTGCGCTTCTTCTTCAGTGTCCGTTACAATCGCAAACGTTGTTAACATGACTGTGGGTGACATGTTTAATGCAGTTTGTTGAAAGTGTTCACGATACGTCTCTACTGACGCTTTAGCTGCATCAATCTTATCTTGGCTAGGTAATAAGAATGTTCCTAATGTGTAGCCCATGCCTTGTGTAGCAGCTAATTTAGCTGAGCGTTGGCTTGCACTTAAGAGCCACATTTCTGGATGACGTGATAGGTGAGGTTGACTAATCACTTGTCCTACACGTTGTTCCTCTGGTGCTTGCGTCAAATAATGACGAATATCCTCAATGCTTTGTGCATAATCAAGATAGTCACGCTTGTCCTCATCCATTGCGCGTTTGACCACCGCTGTACCTGGATTATTGCCGATACCCAAGTCAACCCGACCAGGATGGAGTGCCTCTAACATTTTAAAATTTTCGGCCACTTTAAACGGGCTATAGTGAGGCAACATGACGCCACCAGACCCTAACTTAATGCGCTTCGTTTCCCCTAACAAATGCATCATTAATAATTCAGGACTACCACTCGCAAACGCTGGAACATCATGATGTTCTGTTAACCAGAAACGCTTGTAGCCTAAGTCATCAGCGAGTTTCGCAAGTCTTGTGGTATCTTGTAAAGCTTGCGTCGCATCCTTGCCTTCATCAATCATGGCATAATCTAATATATTGAAATCCACTTGGCGCTCATCTCCAAAGTTAATTGTTTAGTCCCTTAATTATAATACCCACCACCATTTTAACGTGTTTAGTGAAATTTTGTAGGAATTTAGTTTATACGTCACACAAATGTTCTAGTGGTTTTCTTCTTTTTCTGAAAAGGGGTGCTAAAACAGTTCACAAACAAGTCGATTGAGTATTGTCATAAAGCATGATACTTTGAAAATAATACAAAAATGAACGAAAGAGGATGTCATAAAATGTCGAAATTCGCACCACTGCTAGAACCTATTACACTATCTAATGGCATTACATTAGCTAATCGATTTGTTCTTTCGCCCATGACGACGAACTCGTCTACTAAAGAAGGGCATATAACAGAGGAAGACATACGTTATGCGAAACGTCGTGCCAATTCAGCAGGATTACAAGTAACTGGCGCAGCTTATATCGAGCCATATGGTCAGTTATTTGAATATGGGTTTAATATTTCTGATGATGCTTGTATTCCTGGTTTAAGAAAAGTGGCGCAAGCTATGAAACAAGAGGGGAATAAAGCGATTATTCAACTTGCACATGCTGGAAGATTCTCAAATACTGCAATTATGAATTATGGGGAAGTCTATGGCCCAAGTCCAATGACGTTACACTCTCCAATTAAACATGACGTTTTAGAAATGTCGGTGGAGAAAATTCATGACGTCATACAACAATATGCCGATGCAACATCTAGAGCAATTCAAGCTGGATTTGATGGCGTTGAAATCTCCGTTGCACAACGTTTACTCATTCAAACTTTCTTCTCTACGTTCTCAAATCAACGACATGATCAATATGGCGTTGATTCGTTAGAGAACCGAGCACGCTTTGGCTTAGAAGTCATGCAGGCAGTACAAAAAGTCATCGATGAAGAGGCGCCTAGTGATTTCATATTCGGTTACAGAGCGACACCTGAAGAGACAAGAGGTAGTGATTTAGGCTATACAGTTGATGAATTTAATCAACATTTAGATTGGGTCATGGAAGTCGCAAATATTCATTATGTGGCTATCGCAAGTTGGGGACGCAATATTTACCAGAATAAGACGCGTACACCAGGCGACAATTATGGACGCCGCGTCAATCAAGTCGTATATGAGTATTTAAATGGACATGTGCCGTTGATTGCGAGTGGTGGTATTAATACACCTGAAACGGCACTAGATGCTTTAAATAACGCTGATATGGTCGGCATGTCGTCACCATTTGTTACAGAACCTGACTTCGTTCATAAATTGGCAGAAGGACGTGAAGACGACATTGATTTACATGTACATCCAGATGAGTTAGATGAGCTGGCCATTCCACATGCTGCCTTTAAAGACATTGTTCAAATGATGGATTACGGTGAAGGTCTGCAGAAGAAAACACGCGATGAATTGCGTAAATTAGAGAAAAATTATGATGAGGAATAGAGAGTAAGGCAGAAATCGAGTGTGTTAAAAAGATTTCGTTGCCTTGCCCTTGCAATGAAGACTATAACGGTGAATATGTTGATTAAGGCTGGGATATTTTAAGATATTCTAGTCTATTGTTTTGTTTAATTTCCGGCTAAATATTTAATTTTTCACGCCGTTAATGTAAACTTATTTATATATAAAGTTTACATTTAGAATTTTTACGGGATTTTTTAAAGTAAGGGGTTTAATAACATGAGATTAAATTTAGCAGAACGTATCTTAAATCAAGACGTATTAAGTAAGGATGAGGCGTTAGCATTATTTGAAGATGAAACGATTGATACATTTGAATTATTAAATGAAGCATATATCATTCGGAAACACTTTTTCGGGAAAAAAGTGAAACTCAATATGATATTAAATGCGAAAAGTGGAATTTGTTCAGAAGACTGTGGTTATTGCGGTCAATCGGTGAAAATGAAAGAAAAACAACGCTATGCGTTAGTTGAACCTGACAAAATTAAAGCTGGTGCACAGGTAGCGACGGAGAATCATATTGGTACATATTGTATTGTCATGAGTGGACGTGGGCCTACAAATAGAGAGGTTGATCATATCTGTGAGACGGTTCATGATATTAAAGTGTTGCATCCACAACTTAAAATTTGCGCATGTTTAGGTTTAACAAATGAAGAACAAGCGGAGAAGTTAAAAGAAGCGGGTGTGGATCGCTATAATCATAATTTGAATACAAGCGAAAGGTATCATAATGAAGTCGTTACAACACATACATATGAAGATCGTGTGCGTACGGTTGAAATTATGAAAGCGAATCATATCTCGCCATGTTCTGGAGTTATTTGTGGCATGGGTGAGACGAACGAGGATATCATCGATATGGCATTTGCGTTGAGAGAAATTGATGCTGATAGTATTCCAATTAATTTCTTACATCCAATTAAAGGGACAAAATTCGGGGGACTCGATTTATTGTCACCAATGAAATGTTTAAGAATTATTGCGATGTTTCGATTGATTAACCCATCTAAAGAAATTCGTATTGCAGGTGGGCGTGAAGTCAATTTACGTTCTTTACAAGCCATCGCATTAAAAGCAGCCAATTCCATCTTTGTAGGTGATTATCTGATTACAGGTGGGCAACCGAATGAACTCGATTATCAAATGATTGAAGATTTAGGGTTTGAGATTGATGGGTAATTTAGGAAGACTTTGATATTTGATACGATAAAAGAGAATAATATTTGGAAGAGAATGAAAATATTTTATTGGTTTGATATAAAATGGGGGAAACTTACAATTACTAAAATTTATAAAATGCAGAAACAATTTTACCCTTATCTGTATTTCTATATTGAAATATTTTAAAGCCACAATCTTCACAATAAAATTTTTCTAGTTTGAAATGATCGTACCAGTCAACGCAAACATGTTTCAATGCAGTTTTTTTATAAATATCATAAGCTATTGAGAATGCATATTCTAAAATTGTTTTCCCTGAAACTAAACCTTTATATTGGTCGTCTCTAGCGAGTTTCGTAATTAATAAAGATGGAAATTCATTGTTTTTCATAGCATCAGAAGAAATTTTCTTTTTAATATTTTTACTTACATTAATTTCAAATTTTATGATGACTATTTTTAAACAAAAATATCCGATGAGTTCTGAAGTATCGGAATCAATTAATAAATACGTGCGGATTGAATTTTGTTTATTTAAAGAAAGAGCTTTGTCTTGCAAGTAAGATGCAATAGAAGGGTTTGAAGAAGTTTTAAATTTACTTATATTTCGTCGGATAAGTTTGAGAAGAAATTCATCTTCCATCTCATAGTTAGTAAGTTCAAAGATATTACAAAGTTGATGGTTTATCTTTTTCATTTTCTACTAGTTTTTTAAATGGATTTGGTTGTGGTGTATCTTCTTCAAGTCGGTTATGAAAAGGCTTAAACTTTGCAGTTGCAAATATGATAGCTTCTTCTTCAGTTAAAGTATATGAATTTCTTTCTTCTGGAATCATAGTATCATCTCCATTTGTTATAATATAATATTTTTATAAATTATAATGCGTATTAAAATATTTGGCAACAGAAAAGATATGTAAGTAAAAGTCTTTATTTGTTCAATAGTATTGACTAAGGAAGAGATAAATATAAAGGAATAAAGAACAAAAAAGGAGGGAAACAGAATTCACTGTTTCTCTCCTTAATATAATTACATCAAACCTATCAATTTCATCCATAAGGAACCTAAACCGAGCCAGATTACAAAGTACACAACGCCTAAGGCTAGGTTCATCAGCCACCAACGTTTCTGAGTGACGTAACCGGCTGCGTAAAGAATAGGTGCAGGACCACTACTATAGTGTGTTGTAGAGGCCATTAAGTTACCAAAGAAACCAAGCATTAATGCACTAAATAACGGTGGTGCACCTGCAGCAACGGCTACACCGAGTAATGCTGCATACATAGCACTGACGTGAGCAGTTGAGCTAGCAAATAAATAATGTGAATAGAAATAGAAGATTATTAGTATCACAAGGACGACTGGCCAACTTAGACCGCCTAAACTGTTTGCGATAGTATGGCTTAACCATGGAATAAAGCCTAATTGATTCAGTTGATCTGCCATCATAACTAGCACTGAGAACCAAACTAATGTATTCCAAGCGCCGGTTTCATTTAAAATATCTTTCCAATCTAACACGCCTGTAATAAGTAATAAAGATAATGCGATAAAAGCAGTTAATGTTGCGTCTACACCAATAAAGCTACCGACTACCCAAAGTAGTAATGCGATAATAAATACACCAATCATGAATTTTTCAGCTTTAGCAATTGAACCCATATCAGCTAATTCATTTTCAGCCCAATCTTTCGCATCAGGTGTCTCTTTAACTGTTGGCGGATACATTTTATAAATAATAAATGGTATGACGATAAGTGACACAATACCAGGGACGATGGCTGCTAAGAACCAGTTCATCCAAGTAACGTGAACATGTGCAGTCTTCTCAGCTAAGTTCTGAGCAAGCGGGTTACCGGCCATTGCAGTTAAGAACATCGCGGCAGTAATAAGGTTGCCGTGGAATTCAGTAAAGATTAAAAATGACCCCACCTTACGCTCGGTGCCTTGTTTCGGATCAGAATCAAATGATTTAGAGAGCGACTGAATGATTGGAAACATAATTCCACCTGCGCGAGCAGTATTACTAGGTGTTGCTGGTGCTAAAATCAAATCTACACCGACAAGTGAGTATGCTAGACCGAGTGTCTTCTTCCCAAATAATCTTACGAACTGAAGTGCGATACGACGACCGAGTCCAGTTTTAACGAAGCCTCTAGAGATAAAGAATGCCATTGCAATCAACCAAATACTAGGATTACCGAAACCTTGTACGGCAGTCTTTGTATCGATAACGCCAACTAACACGGTTAGCGTGAACCCTATGATCGATACGGCACCAATCGGCATAGGTTGTGTGATACAGCCGATAATGGTACCTACGAATATAGCAAACATTAGCCATGCATCCAGACTTAATGATTCAGGTCTGAAAGGTGCAAGCACAGCTATAAGTATGCCTATGACTAGAGGTAATATAAATTTTTTATATTTAACAGAGTTATTCATCTAGAAACCTTCTTTCCAAATTTCGAACATTTTCATACATAGAATAGTCCTATTTTTAAGCAATGTACAGAGCATTTTTACATTTTATTGAGAATTATTATCAGTAGATTATAACGTTATAAAAACGGCATAGACTATCGAAATTAAATTATGAATAGTATAAAATGTTACTCAAGAAAGGGGATGGGATGATGTTTACAATAGGGACATTAATCGCAAAAGATGATACGTGGATATTATGGGCCATAATTATAGTTTGGGCGACAGTCAGTATCTTCTTGGAACAGAAATATCAATGGGCAAGTACCATTTCAGGTGCCATCATTGCATTAGTAGGGGCTATGTTATTATCTAATTTTAAGATTATCCCGACTGAATCGCCGGTTTATGATACAGTATGGGATTACGCGGTACCAATATCAATTCCTTTATTATTGTTCAGTTCTAATATTTTAAAGATTTGGAAGGAAAGTCGTCGATTATTATATATCTTCTTAATTGCATCAGTTGGAACATTGATGGGGACAACGGTAGGATTTATTTTACTTCATCAGTGGATTCCATATTTAGCAAAAATTGGTGCGATGATGACAGGAAGCTATATAGGAGGTGGCGTGAACTTTGCAGCTTTAAGCACAAAGTTTAAAACGCCGAGCGACATGATTTCATCAACAGTCGTTGCAGATAATAGTGTTATGGCATTGTACTTTATGTTGTTGATTGTAATACCGTCTTTACCTATTATAAAAAGGTGGTTTAAGACAGATTATCAAACTGAGTCAACACCAGAAATGCAACAATCTTATTGGCAACCGAAGCAAATTCAATTATTAGATATTGCACTTTCAATAGCGATTGCAGTGGCATTAGTAGCAATCAGTTTTAAATTATCTGAGGTCATTCAACATGTGATACCGCAGTCTAATGTCCTACTTACGATACTGGTTTCTTTCTTTGGCGACCAATACTTGTTACTTACAACACTTACATTATTGGCAGTGGCTATTTGGGGAGATTTCTTTGATAAATTAGCCGGTTCTTCAGAAATTGGAACATTTATTATTTACATATTCTTTGTAGTGATAGGAACACCTGCCTCATTTATGACGATTATCAAAACAGCACCACTATTATTTGTCTATGTGATGATTATTTTAATTTTCAATCTAGGTTTAAGTTTAATACTAGGAAAGTTATTTAACTTTAAGATTGAAGAAATACTGTTGGCAAGTAATGCTACTGCTGGTGGTCCTACAACGGCAGCAGCTTTAGCTATCAGTAAAGGGTGGCAAGGTCTTGTTGGACCGATACTAATTATAGGTACATTGGGTTATGTCATAGGGAACTATGCGGGCACATTTATTTATCAACTTTTAATACACATTGGATAATATAAATATATATATAGGGAGATATCTCAGCACAATTTTTAGCTGAGTATCTCCTTTTTTTTAAAATTAATCATTTAATTCGCTATCTTTAATATCTGTAATAAACATGTGTCCAGGTGAATGTGTAATCATTAACTCAGGTTTGGCATCAAGTGCAACAGATTGTGGTGTCACGCCACATCCCCAGAAGACAGGCACTTCGTTAGGTTTGATTGTGACAGCTTCTCCATAATCAGGCTTATCGATATCAGTGATTCCCAGTTCTTCTGGTGTACCAATATGAATCGGCGTGCCATGAACATTCTTAAAATGTGAAGTAATTTCTGTTGCCTTAATCGCTTGAGTCATAGTCATCGGACGCATACTAACTGTAATGTTACCTTTAAAATAGCCACTTGATTCGGCAGGGATGTTAGTACGATACATAGGTACATTATGACCTTCTTCAATATGACGTACAGGTAAGCCAGCTTCCAACAATGCATGTTCAAAAGTGAAACTACAACCAATTAGAAAGCTAACCATATCTTCAGTATAAAGATCAGTGATATCGTCAACTTCCTTAATCAATTGCCCATGTTCATAAATGCGATACTTCGGAACATCAGTGCGTATATCCGCATATGGCCCATAATATGGAAAAGAATGTGCGCCAACTTCTGATACATCTAAGAGTGGGCAAGTCTTTGGATTTCTAAAACAGAACTTTAAGAAATCATAAGCATATTTCGATGGCAATATAACCACATTAGCTTGTATATAACCTTCAGCCATACCGCTTGTGTGACCGACAAGTTCTCCATCTCGAATTAATTGACGTAAGACTTCAGGTGATGACTGTTTGTAATTCATTATAAATCCCCCTTGTTTCCCCTTAATGATAAAAAGTGCTTATTACTACAATATTTTAAAATTACACATATGACAAGAGCGGTATATGCGCTATTTATTAAAAAGCTTGTATGCTAAAGTGATCGAACTATTCACAAATATTGGTAATAAACAATATAAACTTACAATAACCCAATTATCATCTACATGATAAATGACAAAATATAGTATGAATAAAAATATACTTATGATTAGTTTAATTAAAGGCAGTAAATTAAAGTACAGATTCATATTGTTATTCTTCTTCATTGTTCTGTTCCTTATCTTTTTCCTTTTCATTAGATTTATTATGATCTTCTCGTTGTTCTAATGGAATGGAATAATTTTTGTCATCATCAATATAAGACATTTGGAAGTGCTTCGTATGTTCTCTGCGAAGCGCGCGCATAATAGAAAGTGTCATTAGTAATAGAATAATAGAGAATGGTAATCCTGTTACAACGGATGCAGTTTGTAAACTCGTCAAACCACCTGCAATTGTCATTGCAACTGAAATGGCACCGATCAGCAATCCCCAAATCACTTTATGTTTCACCTTTGGATTCTCGCTACCTCCTGTTGCCATGCCAGCAACAATATGTGTTGTTGAGTCTGCACTTGTCACTATGAGTAAGAATATTAAGACGACTGCTAATATGCTCGTAATATCTGCTAATGGAAATTTTGATAGTAATTCAAATAAAGCTACTGTGTAATCTTTATCTACTAATTTAGCGATGTTATCGCCACCCATAGCAACTTTAACGGCCATACCACCAAATCCTGCAATCCATACGAATGAAATGAGTGGAGGTACGATTAATACACACATGATAAATTCACGAATTGTACGTCCACGAGATACGCGAGCGACGAAACCTCCTATGAACGGTGACCATGAGATTACCCATGCCCAATAAAAGACAGTCCACTGTTGTATCCAAGCATTATTGCCAGAATATGGATTAATACGTAAGCTATATTCAACAAAATGTCTGATATAGTCTCCGATTGCTAAAGTATAAGATTCGAAGATGAATTTTAAGTCTCCAAAGATAAGCATGAATAGTAGTAAAACAGCGCCTAAAATAATATTGATGTTACTTAGCCATTTAACGCCTCGATTTAAACCAGTTATTGCAGAACCTAAGAAAATACAAACCATGAGTACCGTAATAGCAATTTTTGTAACGTTATTATTTGGTACATGGAAGACATGATTCAATCCACCACTAATTTGCATGATGCCAAGACCTATAGAAGTGGCAATACCCATGACTGTAGCTATAATTGCTAAAATATCAATCACATTTCGAAATGGACGTTTGTAAGCTTGACCAAAGACAGGTTCCATTGCTGTAGAAATTAAACCATCTCGCTTCTTTCTAAATTGGAAATATGCCACGATAAGTCCAGCCATAGCGAAGATTGACCATTGTGATATCCCCCAATGAAAGAAGGTATAGCCCATGGCTACACGTGCTGATTCGGCTGATTGATTTGGCACATCTTTTGGAAAAGGTGAATGAAGATAATGTGTGAGTGGTTCAGCAACACCCCAGAATACAATACCGACACCTAGTCCTGCTGAAAATAACATCCCTAGCCATGATAAAAATGAAAACTCTGGTTCTTCATCATCACTGCCTAATTTGAAACGACCGTAACGAGAAATTGCTAAAGAGATTAAAAAGATATCTAAAATAAATATAATAAGTAAGAACAGCCAACCAAATGAATTAGAAATAAAATTATAAATATGTTGTGCATTAGCGCCAAATGCTTTAGGAAAGATCCCGGCCATTGCAGTAATAAGTATAATGATGGCTACGGATATCCCATATACTAAATAATTATTTTTCTTCCGCTTGTCATTCATTGTTCAATTACGTCATCCTTTATATTTTATTTAGTTTGAGTATACCTATAATAGTAAATGTTTTCAAAATTCATTTTTTTTGAAATATCATGATTTCTAAGTAATAGCGCTCTGTTATGAAAACTTTTTCCAAAAGTGAAAATTGGCAAAATACGAGCTAATGAAATGCTATAATTGAGATGAAAAATTGAAGAATTAAATAGAAAAGAAGGTATATCATGTCAACAAACTATGTCATTACAAATGGTAAAATTTATACGGAAAAGCAAGTTATTGAAAATGGATATCTTGTAGTAGAAGATGGCAAAATAAGTGATATTCAACAAGGAACGTATACTGGAGAATTAGAACAAATCGACGTGAAAGGTCAAAATGTATTACCCGGTTTCATAGATATTCACATTCATGGTGGCTATGGTGAGGACGCAATGGATGCTTCTTATGACGGGTTAAAACATTTGGCTGAACAATTATTATCAGAGGGAACAACAACATTCTTAGCAACGACGATGACGCAATCGGACGCTAATATTGAAAAGGCATTGAAAAACATTGTGGCATATCAAGCTGATCAACAACGAGGAGAAGCGGCTGAAGTAGGTGGTGTTCATTTAGAAGGACCATTTATTTCAGAGCATAAAGTTGGCGCGCAAAATCCTAAATATGTGCAACGTCCATCTGCGTCTAAGATTCAACATTTCCAAGAAGTTGCGAATCAGCAAATCAAAATTATTACCTTTGCGCCTGAAATTGAAGGCGCACATGATACACTTAATCAATTGCATGAAGATATTATCTTCTCAATGGGGCATACTGTGGCAACGTTTGATGAAGCGAATGAAGCGGTGGACCATGGTGCAAAACATGTAACACATCTATATAATGCAGCTACACCATTTGAACATCGCGATCCAGGTGTCTTTGGTGCGGCGTGGACGAATGAACAATTAAATACGGAAATTATAGTTGATGGTATTCATTCACATCCTGCTTCTGTACATATTGCTTATAAGCAAAAAGGAAATGAACACATGTATCTCATCACTGATGCGATGCGTGCGAAAGGAATGGAAGACGGTGAATATGATTTAGGCGGACAGAATGTCATCGTTAAAGGAAAAGAGGCTCGCCTAGCAAGTGGCGCTTTAGCAGGTAGCATCTTGAAAATGAATGACGGTTTGTATAATTTAATTGAATATACACATGATTCATTAGAGAATTTATGGCGTGTAACGAGTTTGAATCAAGCCATCGCATTAAAAATTGATGACCATAAAGGTAGTTTAGCCATTGGTAAAGATGCTGATATCGTAGTAGTAGATGATACGATTCGTGTTGATAAAACAATCAAATCAGGGGTTGTACATCAATATTAAAGAATTGGATGATGTATGATTATAAATGCTATGTAGCCTCTATTCGCGTTTAAAGATATACATTCTAGTGTATATATGTAGTAAATGTTTTGATTCGAAACAATTGCGACGGAAGAGAGGTGTCCACACATGAATAATGATTTCAGGTTTCCTAACGCTAAGCATTTCTTTAGTTGGTTAGCGTGGTTATCCATCATTGCTTTAATCGCATTAATCATACTTAATTTAATCGTTTATAGCACATTCAAAAGTTTTAATAACTTTACGTTAGCATTTGAATTCCACCAAACAGAATTAATATTCTTAATTACTTTCTCAGTTATTGCGGTTATTAGTATTATTATGTATTTAATTTTAAAACTATTTAAACATTCATAAAATGAAAAAACAGAAAGCGGATTGGTTATCAATCCACTTTCTGTTTTTGTTTTATGCTGGGTAGGATACTATAAACGATTGAAAATAGTGTCATCAACAATGATTTCTACATTAGGATGTTGATGCAAGATAGATGCAGGCAATGATTCATTTGTTTCACCATTCAAGAGTTGATGAATTGCATCACGTTTACGTTCTCCAAATGCTAATAAGATAATTCGTTTCGCACGCATAATAGAATTTAATCCCATAGAAACGGCTTGTTTAGGTACATCATCAATATGATCAAAATGAACACTGTTAGCATTAATCGTTGATTCAGTTAAATCAACCACACGCGTTTCACTTTCAAAAGATGTGCCAGGCTCATTGAATCCGATGTGTCCATTTTCACCAATACCCAATAATTGAATGTCGGGTTGACCAATTTGTTTCAATTGATTCTCATAACGACGTGCCTCACGCTCTAAATCATCAACATGGCCTTGAGGAATATGAATGTTATCGGCATTCCAACTAGCATTATGATCAAATAATAATTGATGCATATACGTATGATAACTTTGAGCATGTTCAGGTTCTAACCCTACATATTCATCTAAATTGAATGTTTGAACATTTGCTAAATCAACGTGATTGGCTGATAGCAATTCTGAAAAGCGGGGATAGACATCCGTCATCGTGCCACCAGTAGCAAGTCCTAATATAGCATCAGGCTTATCTTTAATTAACTTCAATAGTTCAATTGCAACATAATCACTCGCCAATTTTTTATCTACTAAGTTCGTTATCTTCATGATTTACGCCTCCAAATTAAGCAATTATTTTTGTTGGACAGCTTCTATAAAACGTTCAGTGATTTGTTTAGGACGTGTAATTGCGCCACCGACAACCGTACAATGTACGCCTAAGTCGCTTACCTTTTTATACATCTCAGGTGTAATGACATTACCTTCTGCGATAACTTTCGCGTTGACCTTTTCTAATACTTCTTTTAAAAATTCAAAATCATTTTCAAAGAGAATGTGTCCCTTTGTATAAGACGTATACCCACGTAATGTTGTGCCAATGTAATCAAAGTTTAAATGATCTGCATTGATGGCTTCTTCAACAGTTGAAATATCCGCCATGATTTCAACATGGGGTGCTTTCTCTCGAATGTAATGTACTAATTCTTCAAGGGACTCCTTAGGACGTGTTTGCGTTGTCGCGTCTAAAGCAATTACTTCACATCCACTTTCTATTAGTTCATCCACCTCTTTAGAAGTTGCTGTAATAAATACATTAGAACCTTCATAATCTCGTTTTACAATTCCGATAACCGGTAGAGATACTTCTTCTCGAATCGCTAATATATCTTCTTTAGTATTCGCACGTATACCAACCGCACCGCCTTGATAAGCTGCTAGAGCCATCTTTGACATAATAAATGATGAGTGTAATGGTTCGTCAGGTAACGCCTGACATGACACGATTAATCCATTTGGTAACATTTTTAAACACGCTCCGTCTTTTTCAAAATTGTAAATAGAAATAGTATTGTAATTGATTCGTTTATTCATTCATATCATAACATTAAGAAAATATTTATCAATTTATAATCGAGAATTGAAAAATATTTTCAAATATAATACAGTTTAACTAACTTAGTTACGAGGTGCTGTCATGAAATTTGAAAATCGTATTCAACGAAGTCGTCATGTATTAACGAAAATGGATAAAAAAATTATTGAATATATACAAACACATGAACTTGATGAAAATTTCTCAACAATTAATTCCTTAGCTTATGCTATTGGGACATCACCTGCTACCATTACACGATTTAGTGGGAAATTAAATTATGCCAACTTTCAAGATATGAAGTTTAATTTGCAACACGAAAAATCAGAAAAAGTAGTAGAAAATGCACCGCTTGTTCAGCTCATTCATCGATATCATCAAAATATTATCCAACAAACGGGTGAATTTATTTCCGAGGAAAAGATTAAACGTCTAGCACACAATTTGAAAACGTGTAGACAAGTCAATTTCGCAGGATTAGGAAGTTCGGGATTAACGGCAAGTGAATTTTACTATCGCACAATGCGTATGGGTATTAAAGGCTCTGTCTCAACAGATGCGCATCAAATGAAGATATCTGCGTCGTTACTTTCATCACGAGACATGTTTGTCGCTATTTCAAATAGTGGGGAAACGTTAGAGTTAATTGAAGCTGCGAAGATTGCCCGTAATCAAGGGGCTTATGTAGTCGTCATAACGAATTTCGAAGGTAGTGCGCTTACTAAGAATGCAGATTTAGTATTAATTACAACGGCTCAATCAAGTAATAATGACTCAAAATTCATCAACTCACAAATCGCAACTTTATTTTTATTAGATATCGTGAGTTATTTATTACTTAATGACACACATATGCATCATGTGTATCAACAAACACGAGACGTCATATTAGGAAATGAGAAAGAATGAGTGGGGAGTGGGACTGAATTCTATATGAATTCGGTGTCCCACTTCTATTTAGATCCTGCTACTGTTTAGTGATTGCACCGAATAAAGCAGCATGATTCTTTGTTTGAGTTGTTTGTATCTTAGCAATGCCATAGTCAGAAGGTAAATAATGATGAATCTTAGGTTCTATATATTTGAGAAGTGTTTCTCCTTGAGATGAAATACCACCACCAATAAGAATCAAGCCTGGATCATAAATAATTTGAATTTGAGCAATTCCTTCAGCAACATAATTACTCCATTCATTGAGAATATTAAGTGCTTCTTCATTTCCTTCCTCTGCTAAATCAAATATTTTAGGAACATCTGTACCATATTCAAATTGATATTTAGTCATTAAATTTTTAAGTGCTGATGTTGAGGCACGTTGCTCATATGTTTTACCATCTTCTTCACGATAGAGTAAGTAACCAATTTCATTGGCACGGTGACGTGAACCTTGATAAATACCAGAAGCTTCACTGTAAAATGCACCACCAATACCTGTTCCCAAAGTTAAACAAAATATATGATCTTCTTCATAACGATGAAGTTTAATTTCTCCTAACAATGCCGCATCTACATCATTATAAACAGCGATATCATCCGATAAATCTTTGAAGACATCGAAGAATTGTGTACCGTCATAATTTGGAATGGTTGGCCCCGTGTAAATAATTTGACCTAAATCTGAATCTACGACACCAGCACTAGAAATACCGATAAATGGATTTTTAAGTTGATATTGATTTACAAAGCCTTCTACTAATTTATATGTTTCATCCACGATACGAATATGGAAATTGTCTGGCGTTTTAATCTTTTTATAGTCAATCATCTCTAAGTCATCATTAATGACTGCCACTTTAATATTAGTTCCGCCTATGTCTACAGCTATTTTATACATTGAGGTACCTCCTTAGTCGTCTATATTATAACGACACTTCAAATTAAAGTAATCGTCATCATTCTTTTTGAAAAATATTTTCATCAAATTCGCAATATTTTGTTAAATCTTTTCAAAAGTAGTTGTTTAAGAAAATGATAGCGTTTACAATTCTAAATGTAAATAGAAATTTATTGTAATTGAATTTATCTCAAAGTTTATAAAAATGAATTTGAATAAAAATTGATTTGGAGGAACGTGACATGGAAGATAAATTAAAAGGATTATACGCCGCTTTACTTGTACCGTTTGATGAACATGGACAAGTGAAAGAAGAAGGATTAAAGCAAATTGCTAAAAATGCGATTGAGACTGAGAAACTTGATGGTTTATATGTAAATGGTAGTTCTGGGGAGAACTTCTTAATTAGTAAAGAACAAAAGAAACAAATTTTTAGAGTAGTGAAAGAAACTGTTGGAGACGATGTGAACTTAATTGCGCAAATTGGATCATTAGATTTAAATGAAGCGATTGAACTTGGGAAATACGCAACAGAACTAGGTTATGATGCGTTATCAGCAGTGACACCATTCTATTATCCATTCTCTTTTGAAGAAATTAAGCAATATTATTTCGACATTATCGAAGCAACACAAAACAATATGATTATTTATGCGATTCCTGACTTAACAGGTGTCAATATTAGCATCGAACAATTTGGCGAGCTATTTAATCACGAAAAAGTTGTAGGTGTGAAATACACTGCACCGAACTTCTTCTTATTAGAACGTATCCGTAAGGCATTTCCAAATAAACTCATATTATCTGGATTTGATGAAATGTTAGTGCAAGCGACAATTTCAGGTGTCGATGGGGCAATTGGTTCAACATACAATGTGAATGGTCGCCGTGCACGACAAATATTTGATTTAGCACGAGAAGGAAAAATTGCTGAAGCATACCAAATTCAACATGATACGAATGACATCATCGAAACGGTATTAAGTATGGGCATTTACCCAACACTCAAAGAAATATTAAAATCTCGTGGTATCGATGGCGGATTACCTAAACGTCCATTCCGACCATTTGATGAATCACATCGCGACGCATTAGACACATTAATTAAAAAATATGATTTATAAGCAAACTGAGAATATTTAACAACAGAATATGTAACACAAGGGGTGTTGATTATGCATCAAGTCGGTTTTGGGGCATGGAACTGGGTAGCTGTTATTGGTTATCTTGTCATTATGTTATTAATTGGAGCGTACTTTACTAAAAGGGCTGGTAAAGATACGGATAGTTTCTTTACGGCAAGTGGTCGTTTGCCTTCGTGGGCCATTGGGTTCTCGATTTATGCAACGACATTAAGTGCGATTACTTTTATGTCTACACCAGAAAAGGCATTTCTAACAGATTGGGCATACATCGCTGGTAATATTGCGATTATCGCGATTATTCCAATTTTAATCGCATTTTATGTACCATTCTTTAAAAAGTTACGCGTCACATCAGCGTACGAATATTTAGAGGCGCGTTTTGGCCCAAGTATTCGTGTCATTGGTTCATTACTATTCGTCATTTTCCACTTAGGACGCATAGCAATTGTGATTTACTTACCAACATTAGCAATCACAGCGGTATCAGATATGAATCCATTTATCGTAGCTAGTTTAGTAGGAATTTTATGTATTCTTTATACTTTCTTAGGCGGATTCGAAGGCGTTGTATGGAGCGATTTCATTCAGGGGGTTATTTTACTTGGTGGCGCATTAATGATAATTGTCATCGGTGCTTTTGAAATCAAAGGAGGATTCGGCACAATTGTCAGTGATGCAATTGCCAATAAGAAGATTATTAGTGCAGATAACTGGAAATTAAATGGCGCTGCTGCTGCAATCCCTATTATCTTCTTAGGAAATATCTTTAACAACTTGCATCAATATACTGCGAGTCAAGATGTTGTTCAACGTTATCAAGCGTCGGATTCTATGGATGAAACGAAGAAATCATTGTGGACAAATGGTGTTTTAGCGTTAATCTCTGCACCTATTTTCTATGGAATGGGAACTATGATGTATTCTTTCTATCAACATGAACAGGTATTGCCTAAGGGATTCAATACATCATCTATCGTGCCTTACTTCATTCTAACTGAAATGCCACCATTCGTGGGCGGATTACTTATTGCAGCTATATTTGCTGCTGCACAGTCAACGATTTCATCTAGTTTGAACTCTATCTCTGCTTGTATTTCTGAAGATATTAAACATCGTTTCTTCGGAAAAGGGGCAGATAAATCAGAAGTTAACTTTGCACGATTAGTCATTGTTGTGGCAGGCTTATTAAGCTATGGAATCTCAATTTACTTAATTGCTGCCGATTCAAACAATTTATGGGATTTATTCTTATTAATCACTGGATTATTTGGTGTACCATTAGCTGGTATCTTTGCAGTAGGTATCTTTACGAAACGTGCCAATACATTTGGTGTCTTAGTAGGATTAGTAGCAGGTGTAATCATTGCTTACGTATTAAATGGCGTCGGTGGCGGTAACGCACCATTCTACGTATCAATCATTTCATTCGTTGTTGCTTTCATCTTTGGTTATTTAGTAAGTCTTGTCGTACCATCTAAAAATGCAAAAGATATTACTGGATTAACGATCTTCGATAAAGATAAACCATCAACATATATTTCTAAAGTAGTAGAGAAAAAATAATATTTTGTTGCGAGTTGAACACAAGTTTTTGTTCGACTCGCATTTTATGTCTCTAGAGTTATGCTAAGATAAAAATGAACTATAAAACAAATAGAGGTATCATCATGAAAATATTAAAAATTGCAGGTATGTTCTTATTAGCACTACTTATCATGGTCGTTACACAAGGCATTGCATCCATCTTTAGTGATTTAATTCCATTTCTAGGTATGGGCGCTATTTTACAAGGGATTTTATATATCATTTTTGCTTTTTTAGTCGTTCGATTATTCATTAAACATGTATTAAAAGATCGCTTGAACGCATATCGCATCACGAAACCTAAATTTAGTGTCATCTATGTTGTATTAGGTATAGGTTTACCGGTAGCAGTTTATGCGGTATATGTCATCTTTGTTCCAGGTGATTTCATCGTACATCATTTTAGTACTTTAAATGATATATTGCACACGTTTTTCTGGGCTATCTTTGTAACAGCCATTGGTGGCGCAGTCGTTGAAGAAATGGTATGCAGAGGTTTATTGATGGGATATATTGAGAAGAAGACGAACATCAATATTGCCATTATTTCCACGGCAATCTTTTTTGGTGCCATTCATTTATTAAACGGTGGACTAAATGTAACTAGTTTCTTCTTATTATTAATTAGCGGTTCATTAGTAGGTATTATGTTTGGTTTAGCAACCTATAAATTCAATACCATTTGGGCAAGCATTACACTACATTTTTGTTGGAATTTATCCCAACTTTTACTTATCACTGAAAAGGAAAGTCAGTATAGTATTTGGCAATATGTCGTACATACGAACAACATAGCCATCACAGGCAATCAATTTGGTTATGAAGCATCCATTATATCTATCGCAGGATACATAGGCGTTATTCTTATTTTACTAATGATTAAGCATAGAGATATTCAATAGAAGGGTTCAGATTTCTAAAGAGTGATATTCTCTCGTGAAATTAGGCATAGTAAACATATTACTTTAAAAGTAGTTGTTATATTACATGGATTATTTAAATTATTTATATAGTTGTTTATACTAAAATAAGGAAAGAATTACTTACATTATAAAGGAGCATTAATATGAAGAAATATCTATTAGTTATTCCTGTAATTATTCTTACTTTTACATTAGTAGGATGTTCGTCATCGTCAGAAGAAAAAAATTCTAAAGACACATCTAATGATAACAAGCAGTCACAAAATAGTTCTAAACATAATCACAAGATACCGAAACATATTTTTGATAAAACAACAAAAAATCAGAAGATTTCTGAGAGTACGATAAAAAAAGATATTAAAACCTATTTAGATACCGATAGAAAACTAACAGATGCTAGAGAGCCATACGAGGACAAGTTAGACTCTGACGAAAAGTTATCTAAAAAGAAAGAACAAAAATTCAATCACATTGTTGACTTACAAGAACGAAATTTAAAAAACTTTGCCAATTACATAAATAATAATCAAATGCCTAACAAAGAATATGAACAATACACTAAAAAGATAAGCAATTATATGATAGCAATATATCAAACCAATCAACGTGCGTTAAATTTAGATGAAGATGCATCATTAAAAGATATTCTCGACGTCAATAAAGACAAAAATATTGCGAATGGTCGAGAACAAGCAAAAATTGAGAAATTTTTAAAAGAGAAAAATATCCAAACCATTGCATTTGATAAATAAAAATAAGCAGGACTTCGACGGAATGAAGTCCTGCTTTTACTGTGTAAATAATCATTTCTAAATTAAGAAATATTTAAGATTAAATTGCGACAATATTTGTTATGTTAGAACTAGTTTAAGAGTTCAATGTTTAACTAAAAAATACCATAAAGTAACTTACTAGAACCATGATGCCACTCACACCATTATGGATCATATGAACCATCATGCTGTCGCGAACATTTTTACGACGATGGTAAGCAAGATAGAATATCATTCCCATCATTGTATACATTAGAATTGCTACCCAATTTGAAATACCATGCTGAGAAGCAAAGATAAGTGATGATAGGATGAATGGCAACCAGAATCGTGTACGTTTAAATAATATTTCTTTGAAAATGCCACGATAAACAAGTTCTTCTAAATAAGGTGCTACAAATGTAATCGTCAGTACGAAGACAATTAGCGGGAAGACTTGGCCCAATTGATCCGGCGTTGGTTTGGCAGCGTTCATATCACCTAATAACATTTTGTCATTTTGTGTTTGCATTGAACCTGTCGCAAATAACATTAAATATGACATACCAATAACGATTAATCTAAGAAGTACGGCCCAACCAACATTTACTGCAATATCCTTACCTGTAAATTTTTTAGGCTTTTCATAGGTATGACGTTTGTAATAGCCTCTAACTAGCCATATTATTACAGCAGCTAGTATGAAATAAATGATGGTCACTAATGTGCAAGTTAATGTATCCATATAAATAGAAAAACTATAGATAAACATACTACTCACAATAGGAATTTGAATTAGTAGCATCCAGCCTATAAAAATAAGGGCACGTACAAACTTATTACCAGTTGGACGACGTTTTTCAGTATGTATGTGGTCTTTAGTTGAATTATCTTCATTTGAAGAAGATGTAGTATTAGAAATTGTATCCATATTCTGATGATTCATCATAATAAACCCACCTTTGTCTAGAAATATAAAATCTTGAAAATGAATACCTCTATATGAATGTAACATATATTTGACATTTATTGTAGGTCACTTCATAAAAATGCGTTATCTTAACTAAAAATCAACATTTCAATTATATGTTTAGGAGGTTAACTATGTCTAAAGATGAAATGTCACATGACCATATAACAGGAGATTTCCAAATTTCTCAAAAACCTTATTGGAAGTTGCTATTACAATCTCTATTTTTAATTTGTATTTTATTTGTTGCCGAATCAATGGTTATATTTTTAGTAGAGAAGCCAAAGTACTTTTGGATTGCTATTGTAGGGGTCATTATCGCATTTCTAATTTTAAAATTAAGTAAGTTGAAGCTATTTCAATTTAGTCGAATAACTAAAAAGCAATGGCTAATCATTATCATTGGATTCATTCTTGCCAATGGTGCAGATTATATTTATTTTGAATTCATGCCTACAACAGGGAATGAAAAGGAGTTAGAGGAAAGTTACCGCAATGTACCATTGTATTTACAACTCATTGCGATAGGTATTTTAGGTCCTATCATAGAAGAAATTATATTTAGAGGATTGTTAATTAAAGGTATCTTTAGAGGTGCGCCTATAGTTGGTGGCATAGTATCTGTTATTTTATTCGCTGGCGCTCATGGCCCAAGCAACATAGGTGAATGGTTTATTTACGGCTTTTCAGGTTTCATTTTCGTTATTGCATATTTAACAACAAAACGGCTCGAAATACCTATTATCATACACATGCTTGGTAATATATTAGCTACATTTCAAAATTATTTTTGGTAGAAATACTTTAATTACATAGTATATACGCAATAAAAAGCAATGCCTAAGTTTTGATAGGCATTGTTTTTTAACTTAAATATGCTCAATTTTTAAATGTTTACCGGGAAGGCTGTCTAATAAATAAGGATCATGTGTAATAATAATTAGCTGTAACTTATCCATATTTCGTAACATTTGGAGTATGATTTCTTCATTTATCACATCAAGATTCGTTGTAGCCTCGTCTAGAATTAATACTTCAGGTTCAACTAATAATGCCTTCGCAATCCATAAACGTTGGAATTGTCCGCCACTTAAGGTGCTCACTTTTTTAGGTAACAAAGATTTGTCGAGTTTACATTGTTCTATGACGCTTAACATCTTATCGTCATGTTGATTTTTAGGAATATTAAAGTGTTTTAAAGGTTGTTTTAAGATCCAAGAAACTGTTTTTTTAGGATCTAATGTATTGGCATTATATTGAGGCACGTATTGAATATGTTTCAGCCAATCTTGCTGTGACACGTGTCCAAGCGTCATATCTTTATAACTTACCATACCTTCATAATTATCATCTAAACCTGCAATGATTTGTGCGAGCGTAGACTTACCACTTCCACTAGTACCACTAATGATTAAATTATCAGTATCTTTAAGTTCTAAATTAAAGTTTTTAAATATTTGCTTTTCAGAAAATGATTTATTTAAAGATTTAATCTGCAACATAACGGTATCTCCTATGCGCTAATTCAATTAATTGCTGTGAGTAAGCGTGCTCGGGACGCACTAAAATATCGTTTGCTTCGCCACTTTCAATCATTTGGCCATTACGCATCACACTAATATGTGTTGCGTAATCCATCGCTAAACTTAGGTCATGCGTGATAAATAGTAATGTCATATTATGTTCTTGAACAACATGATTTAATAATTTCATTAGTTGATTTCGATTGTCAAAATCAAGTGCACTTGTCGGTTCGTCCACGATTAATAATTTAGCTTCTCTAACAATTGACATTACTAAGGCAATTCGTTGAGCCATACCACCACTCAATTGAAAAGGGTAGTCATTAAATAAATCTTCAGGATTCTCTAATCCTAAATGTCTAAATTGACGTAGAACGAATTCGTGTTGCTGCTGACGAGACAATTGCGTATTTAATGCATCAAACAGTGCATCAAAATGTTTTTGAATACGTACATTTTGGAAGAAATTACTATTTGCATCTTGGAACATGGCATCGGTATTATTTAAATCAATAGCAATTTGACTTTGATACTTTAGATGAGGATGACGCATATTCAAAACTGTACGTGCTAATAAAGATTTACCACTGCCACTCTCTCCAACTAAACAATGAAAGCTACTCTCTGTAACAGTTAAATCTACTTGATTCAACAATGCATGATTTCCGTCATAAACGGAGACATTCTTCAAATGTAGTAAAGCATTTATTGAGTGAATCGACGATTGAGTATTTGACATGTGAGCGCGAACCCTCCTAACAATATTCCTGGAAAGAAGAATAACCAAGGTGCTGAGTAAAAGTAGCTCTTACCGTCGTAGAGTATGGCACCTAATTCAGGCAATGGTGGTTTTATTCCTAATCCAATAAAAGCTAATCCTGAAATACTAAGCATTAATTTTCCAAAATCGGCAGTAATGAGTGCAGTCACGTTACGCATAAGATGTGGAATAATATGATGTACTATCGTTTGTGTCCTTGTTAAACCACTTAATGATGCAAATTTAACGAAAGGTTGCGTTTGTACATCACGAGCCAAATTTCTGAAATAACGTAAATAGCGTCCTAACCACCCAATCATCAAGGCCAAACATAAACCTACAATTGAGTTATTAATAAAGCCTAATACGACAAGTGCGATAATAATAGATGGTAAAGCAATTAACATATCAGCAAATGCCATCAATAGTGCATCTAACCAACGACCAATTAGTGCAGCTGCTAGCCCTAATATTAGTCCCAATATTACGGTCCCAACTATAATGAGCGTCGTTAAACCAAGTGTAACCATGCTACCAACAAATAGGCGAGTGAAGAAGTCACGTCCTAAATGGTCAGTGCCTAATAGATGATGAAGGCTTGGAGGTAAAAGTGCTTCCGATTGATGAATCATGTTTGCTTTGTCATAAAGCAGAAAAGCAAGTATAACGAATATGATTGCAATAATAGGCCATATCTAATGTTTAATCTTCATAAGCTATTCGGCCTCCTGACTTTTTTGACATTCTTAGACGTGGATCACTTTTCTCAAGTAAAACATCACCGAAGAAATTGAGCACCATTATGAAGGTAATAATCATCATTAAAATGCCTAAAATAACAGGGTAGTCACGTAAATTAATACTATTGATTAATAACTTACCTAATCCAGAAATACTAAAAATGACTTCTAAGATAATCACTCGGCTAAATAAATGTATAAAATTATTAATGGTGATTGTCATGAGTGGTGCCAAAATTTCTTTTACTTGTAAATAGATACGATCTTTTAATTTAAATTGTCGTAATTGAGCTAATTGGAAAGGTTGGCCTTGTAATGTACTTTCAAAAAGATGACTGCTTAACAACAACATATGACTACCTTCTACAAGGACGAGTATGACAATTGGAAGAACAAAATATTGCCAACTATTACTTCCTACGAAAGGGAATAGATGCCATTTCACACCAAAGTAATAAATGAAAATAATTGCTAGCCAATATTCTGGTAATGATGTAACTACTTGGGCAATACGAGTTATTACGACTGACCACTTTTTTCGTGAATGATTGCCACATAAATAACCAATTACGTAACTTATAGGAAACAGTATGATAGCTGAACCGAATATTAATTTAATGGTTGGGACAATTGCCTGGGAAATACGTTCAGTTACGGGTTCACCATTACTAAAACTCGTACCAAGATCGCCTGTAAAGACATTGCCTAACCATTGGACATATCGAACTGGCAATGCCTGACTTAAACCAAGTTTATCTTGAGCCATTTTAATACGTTCAGGCGTGATTTGTGCAACACCATGTTCTTGTAAGTATTGGACGGCAGGGTTACCGGTTGTATTCTCTAAGAGAAGAAATAATACAAAGGAAATGATGATTAAATAGATGAGTAGTCTGATGAAATGTTTTACAATGTTAGTCATTATTAGACACTTTCAACTTATCGTAATTTATTGGTGCATCTGTTTGTCCTGAGAACTCGAATTGTCTGATTTTAGGACTTGTCACAAAGGTCTCATTAGGATATGAAATAGGAACTATGAGATATTGCTGATCAATATAAGACGATAGTTTATTAAATGCGCGTTGTCGGTCATGCATGTTGATCATCGTCGGAAATTGCTTAATCATAGATGTTAAGGTTGTATCGTTTGCGAATACGCCAGGGCGTGAGCCATCTTGTTTAAAACGTGCATTCAAGAAATTGTATGGCATTAGCGCATTTGTATATGTACGATAATAAATGAGATCAAAATCTTTACGCACCGTTAAAGTTTCATAATACGTTTGTGAATCTAAAATATTAATATCGAGTTTAATTCCTACTTTTTTAAGGTCTTGCTGCATGATTTCAGCTTTCGTCTTCCATTCTGGAAATTCATCCGTTTGGAGTGCGAGTTTAAGTGAAAGTATGTGACCATCCTTTTCGAAATAACCATCATTATTCATCTTATAACCTAAAGAGCGGATTAACGATTTAGAAGTCGAAGGCGAGTAAACATGGTCAGGTTGATTGTGAGCATTAACGTATTGAACATTCTGTTGAAATAGACCCTTCAGTTTCTTATCTGACGATAGGTCGTCTGTGTTAATCGCTTTACTAATCGCCTCTCGCATTGTCTTATCTTGTAAGATTTTATGCTGTGGATTAAATCCCATAAATTGCGTTTCTGTACTTGGCGACGTATGTACAGAAAGTGCTTTGTTTCTATGAGATTCTTTCACTTGTTGTGGTGTCATCTGACCTAATGAACCACCTGTAATATCAATAGAGTGACTCTCGATCGCTAAGTGTCTTGAATCACTATCTTCTATAGATTGGAAAGTTAGATTGTAATTAAGTGGATGTCCATTGCGATAATATGTATTAGGTTGAAAACTCACAGTTTCATTTGTTGAATCTGCTACTTTGAATGGACCTGTGCCAATTGCTTTTTCAAATTTACCAGTTGTATTGCCACCTTTAACAGCGTGTTGACTCATAATGCGAAGCGGTCTAACTTGAGATAATTCATTTAATACTTGGTTTGACGGTGATTTTAACTCAATCTCAACAGTGTGTTTATCTTTTATTGTGATTGATTTTAATTTATCTAACGTTTCCATAGGGTCAGTTGTATCCGTTGCCTTCGCACGTTCAATTGAGAATTTAACAGCCGATGCATCAAAATCAGACCCATCATTGAATTTTACATTCTTCTTTAAATGAAATAGGTAGTGTTTACCGTCTTCTGAAGCTTCCCAAGATGTAGCAAGACCTGGTTCAATCTTGCCATTTTTACCATAAGTTACAAGCGGTTGATAGATAGCATTGTACATAGGCATAGGTGCATCAAAGCCTTGTGCATCTAGTTGATTTGTATTAAATTCACGAGGTAGTGAGACTTTAACCTCTTTGTCATCATTATGATGCTGAGCACAACCACTTAACATAAGCATCGCGCACATAGAAAGTGAATAGAATATGCGCTTTTTCAATGTTTTACCTTCTTTCCATTTCGGTCATCAATTTTTATAATAAGGTTTTTTATGGAACTATTTTTCCATCAATAGACATTATTATATGATACACCCTATACAAATTCTTTGAAATGATAAGTTTGTGAATAGATACGTAGAGTTTTCCAATTTTGAAAATAAAAAAAGAGGGTGGGGACCCTCTTTTTAATGTGTTTCGCCTAATGCAACTTTGGCGTCGTCTTCTTTAGAAATGGCTTTAATAGCGGCAGTTAAACCTTTCGCAATTGTTTCAATAGACATCGATGGTTTTTCAGGTTTATCTGTCACTTGTTCAGGGATAAATGGTACATGAATAAAACCGAATAATAACCCTGGATAAGACTTGTCAGCGAGATATCCTAATTGGTATAAGACATGGTTACAAACAAATGTGCCCGCTGTATTCGATAAGCTTGCAGGGACTCCTGCTGCTTTAATCGCTTCAGTCATCGTTTTAACAGGTAAGTTTGAGAAGTAAGCAGGTGCGCCATCTTCTTGAATAGCCACATCAATAGGCTGATTACCTTTGTTATCAGGAATACGCGCATCGTCGATATTGATGCCTACACGCTCAGGAGTAAGGTCATAACGACCTCCAGCTTGACCAATAGACAAGACCACATCGTAATCGCCTTTAGACAGTTCTTTATCAATGACGTCTTTAGATTCATGAAAGACGGTTGGAATTTCTAACTTTGAAATGGTATGTTCGCCAATCGTATTCTCCAATTGCTTTACTGCCTCTAATGCAGGATTTATCTTTTCACCGCCAAATGGATCAAATGCTGTAACTAAAATTTTCATTATTCATTTCCTCCTTAGAATTATTTAAAATGCCCAGAAATACATTAGAGCGATGTGAATTACTATAAGTGCTAATGCTATAGGTGCTTGTGCTTTAATAACGCCAAATTCTTGTTTCATCTCAAGTAGTGCAACTGGTAATGTGTTGAAATTTGCTGCCATAGGTGTAAGTAATGTACCACAGAATCCACCAGTCATGGCAAGCGCACCTGCAACGATTGGATCGCCACCTTGTGCAATAACGAATGGAATACCAATACTTGCTGTTATAACAGTAAATGCTGCGAAAGCATTTCCCATAAGCATTGTAAAAAGAACCATCCCTAATATATAAGCAATTGCGCCTATTAAATGGTTGCCTTCAGGTAAAAATGAAGAGATACCTTTTGAAATGACTTGACCCACACCACTTGCAGTAAAGAGTACGCCAAGTGCAGCTAAGAATTGTGGTAATATACCTGTCGTTCCAACTTGTTGCGTTAATCGGTCACTGTCATACAATGTGTAAGATAATTTTGGCTTGATAATGAGTAGTGCTGCGATTAATCCCACAATTGATGAAATACCTAAACCGATGGCACCGCCAAGTGGAGTCCAGTTTGAAACAACTACTGCTACCACAGCTAAGACAATTGCAGGAATGAAAAGTTTATTTCCATATTTAGCAGAACCTTTTTCAACTTCTTTATCATTAACATCGATAATATTTTTTATTTTCACTTGTCTGAAAAGTGTTAACGCACCCATTGCTAAAACTAGAAGACCATTAATTGCATCTGGTATGTAAGGACCTCCTATAAATAAAATAGCTAAAATGGTCCAAAATGCTGCTGTACCTAAACTTTTAGATTTATCTTGTGAACGTAAAGCGCGATAAGCTGTATATAAAAATTGAAGTCCAATCAGTATGTAAAATATTTCTAAAATATGGTTTAAAGTTGCTTCACTCATGATTTTTCACCTCATTATTTCCATATTTTTTATTGAAGTAACGATCGAGTAAAATATTTTTAATCCAAACTAAAATAAGTGTGATGATAGCAACAGGAATTGAAGCGAGCACTAAACTCATTGCATTCACTTTGATGTCTAAAGATTGGAAGGTCCCAACCATCAATAACACACCAGCAGCACCAACAAATAAGTTTTGTCCAAAGAAATTACCATAATTTTCCATGGCAGATGCTTCGGCTTTTAGTTTTTCAATATCTTTCTCATCGATGTCTTTATCAGTAAGATTGTAACGTGTTCGAAGTGCACCTTGAACCATAGGGTTAATTAAAGGTCGAACAAATTGAGGATGACCACCGATACGTATTGATGCTACGCCAGCGATTTCACGAATAATTAAATATAAAGTAAGAAGGCGACCGGTTGTTATTTTCTTAACGTTACTAATTAGTTTAGAAGCTTGTTGCTTCAAACCAAAACGTTCAATTAAACCGACCATAGGCAGTGTAAGCATAAATAAAGTTACAAGACGTTGATCTACAAAGGCTTTTCCAAGTGTTGAAAGTACTTCAACGATATCCATACCGGCAACTAAACCAGTGACTACTGCTGCAATTAAAATAATTGCGATAGTGTCAAACTTAAGAATGAAGCCGATGATTATGATTAAAATACCAATCAATTTAATCCATTCCATAAAAACACTCCTTAACAGTTATTCAAATTAATCTTTAATATTTAATTGATGAGATTCAGAGATATAGTTAATGTCTGTAACCCTATCTAATTAATATGTAAAAGATAAGTGAATAACAGATGTAATTTTCTTAATATTAGCACAACGAAAATTGCTATTAAAGTGAATTTAAAATAAATTGAATAATATTTTGAAATTGTATAGTTTGAAAAATTTAATGGAGTAATTAAACATTTAAAGAAAATGGTATTATCCTATATACATTGTTTGCGGGCATGATATAATATCTTAGGTCGGATGAGAATAATTCTCAATGGCTGTTTTATTATATCAGTAAAGGAAGTGTCAGATGTGAGTTCACATCAAAGTAGGTTCGACGGTAAATTAATCATTGCAGCTAGTTTTGCAGTGTTAACATATTGGTTGTTTGCGCAATCATTTATAAATATTGGTTCTAGTGTACAAAAGACATTTGGTGCTACAGATTCTACACTTAACCTATCTATCAGCCTTGTATCATTCGTTACAGGTATTTTCATGGTGGGTGCAGGAGATATTGCAGATAAAGTTGGAAACCTCAAGATGACAATAATAGGTCTCGTCTTTAGTATTATTGGTTGCCTTAGTCTTATTATTGTTCCTGTCACGCCATTCTTAGTTATTGGGCGCATTTTTCAAGGCCTATCAGCTGCCGTATTACTACCTTCTACAATTGGCTTAGTATCAGATAACTTTAAAGGTCAATCACTCCGTAAAGCTTATAGTTTTATGATGATTGCGACAGTTGGCGGAATAGGATTTTCTTCCTATGTCGGTGGTCTTATTTCTAGCTTTTTAAGTTGGCAATTTATTTTTGTTATTTCTATCGCTTTATCAATTATTGCGATTTTTATTTTAAGTCGTAGAAAAGAAGTGCCACGTCAAGAACGTGATCACCAGCCCTTCGATTATGTAGGCATGGTGATTTTTGGCGTAATTATCGCTTGCTTAATGCTATTGATGACTCAAGGTTTTACATATGGTTGGACAAGTCGATTCACGTTAACTGTTGCAATCGTTGGTCTCATTGCTTTAGTTGTATTTTATATTTTTGAAAAAGGCAGACCCACACCATTTATTGATTTTTCAATTGTAAAAAATCGAGCATTTCTGGGCTCAACAATCAATAATTTTGTGCTTAACACTGGGGTAGGTACCACAGTCGTCTTCAATGGTTACGCTCAAAAACAATTTGGTATGAGCGAAGCACAAACTGGTTTGGTTACAGTGCCGTATGTCTTCATGGCGATAGCGATGATACGCTTAGGTGAAAAAGCAATTCAAAAATATGGCGGTAAAAGTATGTTAATTGCAGGGCCACTATTTCCAGCAATTGGTATCATTCTAATTAGCTTCACTTTCTTATCGCCAAGTTGGTATGTAGGTATTGTAACTTTCGCATTTGTTGTATGTGCGATTGGTAATGGGTTAGTTGCTACACCTGGCTTAACGATTGCTGTATTCAACATGCCAGAAGAGAAAGTGAGCTTTGCGACAGGTTTATATAAGATGGGCGCTACACTCGGAGGAGCCTTTGGAATCGCGTTAAATACGACCGTATTTACAGTATGCCAACAATTCTATTCAGTAGAAATGTCAGCAATGATTTCATTCTTAGTCGGGGCAATTATTATGATACTTGGACTTATATCAGCATTTATTCTGATTCCTAAAAATGTTAAAGCATAATAAAAACAAGCGTGGCTTTTTAATCAGTCACGCTTGTTTGTTTATATATAATTAATTTACTTTATCGGTAGACAATCCTTGCGGAATCGGATCAAATATGACTAAATCGTCGCTATTTAATAACTCCTCAGTTAATTGTAATTCAGCAATACGATTAGAATTATAGTATTTCACATACAATGTACGCGATGTTAAGTTGAATACAGTTTGGTACAGCGTATAGTGGAATTCATCTTCAGAAGGGCGAACTGCACCTTTAGGAATGCTTACACTATCAAGAATTCTAAACGCATCTAATACTGCATCATCACCATCGTCAGGCAACATATTACTTACAAGATAAGCTGCTCTTACATAACGTTCTGCTGACGTATAACCACCTGGTAGTCCAGAGGTACCACTTTCATTGCCTATATATAAATTTTTATAGCGTTTATATTGTGGTTTGTAAGGCGTCACATTCGCATAATTCTTCAAGTTCTCGTAATGCCAATTTAAATCAGGGCTATTTGTTAGTACACCGACTGGATTATCATGAAGGACAATGCGACCTTCTACAAACGTAATCTCTGCAGTTCGGCCTGTCGCGTCCGATACATGATAATGTAATGGCGGCGCTTCATTAATATCATTCAATGTATGTGCAACGACATTAACTTGGTCTGCTTGTTCAATAAGTTCCTCAATCGTTTTGTTGTAACCAAGTACCCATGTTAATACTTCAGTTTGTGAAATATTGATGTATCCATCGTGTATTTTATTAGCGTATGAGGCATAACCACGGTCATATTGATTAGATATTGCGAGGCCATGCTCATTTACACCGTCTCCGAAAATAAAGCCTTCCATATCAGAACCGGCACCAGTAAAACCATACGTCGTTGTACCTTTATAATCTACACGAGATTCCCAATAGTAGTGACGTGGTTGCACAGCAGGATGTCCAGTTAATGGATAGTCATAGTCCATCGTACGTCCTAAAATAACGTCACCGTTTTTAGCTTGAAACGTAAAACCTGTACACATATGTAGAAACCTCCAGTATTTAAAGTGAGAATTATTATCAATTATAAGATTTCTAATTATGCATTTCAATTTTTAAAGTTTTTCGGAAAAAGAGTCCTAAAATAAAAGTTACTATATACATACTAAAACAAATAATATAGGCCCAAGTAATACCGTAATAATCAACGATTATCGAAATAATAAAAGTTCCTAAAGCGAAGAAAATGCTGTTAAATAAATTGTTTAATATGTATGTAGAAGTTAGAATTTCTTTTGGTGTGTTGCGCTGAATCATTGAATTTAGTGAAATATAACGCATGTCTTCGAAAATGCCCATAAATAATGAAAATAACAATGCGATCATTATTGAATGGTGAAGAATAAAACTTAAATTAATAAATGCTAAAAGCAAAGGAACGTAAATAATTATTGGATAGTTTATTTGTGTGAAGAAACGATCCTTATGGTTTATCCATAGTCCTGCAATAATTGTGCCACTAAAGAAAAGGGCATTGATTAGTCCAAACCAATAATCAGGGACATGTAAATAGGTTCTTGTATAAGTAAGAATGATAGCTGCTATCCATATGGTCGTTGCGAAAGATTCAAAAATAATAGAAATGTTTAAATACAAACTCAATTTATCACGATAATTATCACGAATAACAGCTTTAAAACTACTAAAAATATTTGCCTTCTCATTTTTGTAAATTTGACGTTCTGAAAGGCGTAAAATAAAAAAATAACTTATCATTTCAAGTACTAGCGCAAATAAAAATAAGTATTTCGCACCTATAAGACTCATTAAAATGCCGCCTAATGCCCACGTAGAAAGTTGAACAACACTACTCATCATATTCATTAAAGCGTTAGCAGATGTAATCGCATCTTTATTCTCAATAAAAGGAATCATTGAGTTCTTAATTGGGTTTGTAAAACCATCAAAAATAGCATTAAGAAAAAGTAAAACAAAAATAAAAATGGGAGATATGCCAAATATTAATAAACCAGCGATACTTGCTAAACTTACTAATTTAAGACCTTGAAATATAGATAAGACTTGCTTTTGCGTAAAATATTGATAAATATAATTGGAAATAAAACTACTCATAAAAATGCCAGATGTAAAGATAATGGGAATCATCGAGGCAGCGGTCGTTTTAGATGTGATATTAAAAACAATAGCAATAAGACCAACAATTGTTAAAATATCACCAGTGTTAGCAAACAATTGACTATAAAACAGATGAAAGTAGTCTTTACTATGTTTTCTCATATTGCCACACCTCAATAAAACTTGTGATTTTACACTATTATAGCATTAGGTAGTCATAAAAAATATCCCTTATGAGCTAATTAAATCTCATAAGGGATATGATTTAGATATTAAGCATGTGCATGTTCTGGAACGTCTTTAAAGTTTTCTAAACGACGATTCCATTCTTCATCGCTAATGTTGTTTTTAGCTACATAACGGTTACGTTCATGTTTGGCACAGTCATATGAACAAGCACCAAGATATTTGTCTTCATTTTCTTCTGAAACAAGAATTTGCTTGTTACATTCAGGATTTGAACAGTTAATATATCGTTCGCAAGGTGTACCGTCAAAGTGTTCTTTACCGATAACTGTTTTCTCAACTTGGTTAACGTCAACGCTAATACGTTCATCGAAGACGTACATTTTACCGTCCCAATATTGACCTTTAGTTTCAGGGTCTTTACCGTAAGTTGCGATACCACCGTGTAGTTGTCCTACATTTTCGAAGCCTTCTTTAACTAACCAACCAGAGAATTTTTCGCAACGAATACCACCTGTACAATAAGTTACGATGTTTTTACCATCTAATTGATCTTTGTTCTCACGAATCCAGTCTGGTAAGTCTCTGAAGCGTGTGATATCAGGGCGAATGGCACCGCGGAAGTGACCTAAGTCAAATTCATAGTCATTACGAGCATCTAAGATGACAGTATCTTCATCTTCAAGTGCTTCTTTAAATTCGCTAGGTGAATAATATTTACCAGTTGTAACACGTGGATCAACATCGTCTTCTAAACCTAAAGCAACGATTTCATTTCTTGGACGTACGTGCATTTTTTTGAAGGCATGGCCTTCAGCTTCATCAATTTTGAACGTCATATCTGCGAAACGCTCATCTGAATGCATATGTTCGATATATTTATCAGTATCTTCTTTCGTACCTGATAATGTACCATTGATACCTTCTGTAGAAACTAAAATTCTACCTTTTAAATTGTTTGATTTGCAGAATTCTAAGTGCTCAGCTGCAAATGTTTCAGGGTCATCAATTGTTGTGTATTTGTAATATAATAACACTCTATAATCCATTTTCTAATTCTCCTCTAAAAATTTATTTATCGTAAAGGCAAGCCGTATCATTTAGTTATTCATTAATTTATCTTTTTATAAAAATCAACATTATATTATTTTACCAAATTTACAATAACTTTCAATATTTCGGTTTTGAAAATAGGGCAACAGACCTATGTTAGAAGTACAATTACTTTTTGAAAACGATTACATGTAGTACGATAAGTAGAAAGTGAAGTAAAGGATTATAATGAATTAAGATTATACTTTTCGAAAAGGGAGGAATTGTTAATTATGACAAATCAATCTTTACCAAAATTAACATATACTGGGGCATCAAAAAGTGCAGTACCTATTATTTCTGAAAGCGAATTACAAACGGTAACGGCAGAACCTTGGTTAAAAATTTCAGATGAAGGACTTCAACTTGAAGGTCTTATCTTTGATAGAGATCATAATTTATTTTTATGTGAAGTGTTTGGTGGTAAAATCTTTAAAGTCGACATAGACACAAAAGAGGTCTCAACAGCGTTTCAATCAACAAAACAAAATCCAGCTGCAGTTAAAATACATAAAGATGGACGTTTATTCACTTGTTATTTAGGCGATTTCGAGTCAACAGGTGGTATCTTCGCCACAAATGAACATGGTGAACAATTTGAAGAAATCATTTCGGAACTCAACACTGAATATTGTATTGATGACATGGTCTTTGATAGTAAAGGTGGTTTCTATTTCACTGATTTCAGAGGTTATTCTACAAATCCTAAAGGTGGCGTCTACTATGTTTCGCCTGACTTCAAGACAGTGACCCCAGTCATTCAGAATATTTCAGTAGCGAATGGTGTAGCTTTAAGTACGGATGAAAAAGTACTATGGGTTACAGAAACGACGACAAACCGACTACATCGTATTCAATTAGAGGACGATGGCGTGACAATTGCACCGTTTGGCGCAACGATTCCATATTACTTTACTGGCCATGAAGGACCAGACTCAGTATGTATTGATAGCGATGATAATTTATACGTAGCAATGTATGGACAAGGGCGTGTTCTAGTCTTCAACAAACGTGGATATCCTATTGGTCAAATCTTAATGCCAGGGCGTGATGAAGGTAAAATGTTACGTTCAACACATCCACAATTTATTCCAGGAACAAACCAATTGCTCATTTGTACCAATGACATTGAGAACGACTCAGAAGGTGGTTCAATGATTTATACCGTTGAAGCCTTTGCTAAAGGTCATGAAAGCTATCAATTTCAGTAAGTAATAGAGAAATAAGCGACATCGTCTAACACACCATAAAACCCCTCACTAGCGCAATAGTGAGAGGTTTGGTGTTGCCAATGGAATTAATTTATGAATGTATTATATCACTATGAGTAACTTATTGCGAGTTTGATTCGTTGAGCATCAACGATAACTAAATAATGCTTATCTCCTAATCAAATGAAACTTTTTTTAATATCCAGTATACTGAAATAGAATAATAAGACATCCGTATAAGTATGAAAGGAGTATATAATGAAAGACAATTGGATGAAATATAAAGATGACAGTCTTGTAGCATCATTCTATGATAGTCAGACCACAACGTTTCAAGAACAAGGATTTGAAACTGAATTAGCTTTTGGAACTGCAGGTATTCGTGGCCAGTTTGGACTTGGTCCAGGCCGTTTAAATCGCTATACCATACAACGTCTGGCATTAGGAATTGCTAATTACTTAAAAGATAAAGAAGATAATCCTTCAATTGTCATTCACTATGATATTCGTCATTTATCTTCAGAATTCGCGCATATTATTACGCAAATTTTGACTTCGAAAGGCATTAAAGTTTATCTGGCAGATGTATATAAAACAACGCCACAACTATCTTTTGCTGTCCGATACTTGCAAACATCTGCCGGTATCATGATTACAGCAAGCCATAACCCTAAAGATTATAACGGCATCAAAGTTTATGGTGCAGATGGTGCGCAATTAGATGAGGATACTTCATTAGAAGTTGCTCAATATATCAATAACTTAGGTAATCCACTTGAGTTGAATATTGACTTAAATCAAGAACTTATTGAGAAGAACACCTTTGATTTACAAGAAGCGGTTTATGATAGTTACATAAATGAAATTACAAATCTTATAGGTGATATTCCACAATCTGATTTGAAGGTCGTATATACAAGTTTGCATGGTACTGGTGTGCCGATTATTCCGGACGTTTTAAAGCATCTTAATTTTCAGAATGTAAGCTTAGTCGAATTGCAATGTGAGTTAGATCCAAATTTCAGTTCCGTTAAAAGTGCGAATCCCGAAGAGCGAGAAGCCTTTGATTTAGCAATTCAACAGGCACACGACTTGGAGGCTAACCTTGTTATTGCAACAGATCCAGACGTCGATCGCATGGGATTTGTAGAACGAAATGCAGATGGTCAAACATATTACTTTGGTGGTAGTGAAATTGGCGCATTACTCATTAAATATCTGCTCGAATACACGAATGTGCCGAATCATTCGTTTGTTATTCAATCTATTGTAAGTGGCGAGTTAGGTAAACGTCTTGCTCAACAACATGGGGTGACGGTGAAGGAAGTCTTAATCGGCTTTAAACATATTGCTAAAGCCATTCGTGAGTTAGATGATACAGAATCATTTTTATTTGCCTATGAAGAAAGCTATGGCTATTTAGCCGATGATTTCGTGCGAGACAAGGACGCCATTCAAATCGTTCCATTAATTATTAAGTATGCTTCTATTTTGAAAAATGAAGGAAAAACACTACATGACGCATTAAAAGAGATTCATAGAGAAGTAGGTCTATATCGGGATAAACCGATGTCTAAAGTCTTTGAAGGTATAGAAGGACAACAACAAATTAACGCTTTAATGGATAAATTAAGACGTAATATTCCTGATGTCATTGCAGGATTAAAAGTCATTGCAGTAGAAGATTATGAGACATTGAAACGCATTTATAAAGAAGACAACACGGAAGAAGCAATATCATTACCACAAGCAAATGTGATTCGAATTATCTTTAAAGAAGGATTTATTGCTTTGAGACCATCAGGTACAGAACCTAAACTCAAATTCTACCTATCACTTAACGTCGATAACTTCGAACAAGTCTCACAAGACATATATAATTACATATTTGGCGATACCGAATAGCATGATGAAAAAGCATTTATATGCAAGTAAGCAGTATTAAATATAATCACATCTCAATCGTTCATTTTCAAAATTAAAGAATAATATAAAACAGCTTATAGTACACATCACAAAGTGCACCATAAGCTGTTTTCTTAATTAATATTTTCTTAAAAAGTCTATTTGTCGATTATATAACTTATTATGAATTAATATTGAAAAGCTTATTCGTTTTAGCGATTGTAGTTAATGTAAGTATGAAATTTCTCGCGAAAAGAAGAAACAAATAATTTAATACTGAATAAAATTAATTTCATGTAAAAATTCCGTTAAGTTAGAAATGATGTGTTATGCATAGTATAAAAATGTTATATAATATTTAGTGATCGGCATAAAATTACTTTCTTACATAAAGGAGCCAATACATGATTAAAAAATATTTGTTGAGTGTATTCACTGTTTTAATAGCCATTGTTTTATGTGCTTGTCAATCGACATCGCAAACGCATGAGAAAAAAGCTAAAGAAGAAACGCATAATAAAGAAGAGAATATTTATGCGAAAAAGCGTAGTTCTGGTCAAAATGATTGGGTTGAATATAAGGGTGATGTAGCACATATCTTCTTCCATCCTTTAATTACGGATCCTAAAGTGGCGTTTACTGGTGAAGCGAATCAAGCCAAAGGCAATAATGATTGGATGATTACCGTTGAAGAATTTAAACGCTCACTTGATGAATTATATAAGCATCATTACATATTGATTGATCCACATGATGCATATGATTTCAATTCTAAACCTATTAAAAAGAAATCACTTAAGTTGCCTAAAGGAAAGAAACCGTTAATCTTATCAATAGATGATATGAATTATTATGAATATATGAGAGAAAATGGTTATGCAGATCGTTTAGTATTAGACAAATATAATCATGTTGTATCTCAAACGAAAGGTAAAGATGGTAAGTTTACTCAAAGTGAATCGAATGATATTGTTCCGATTCTAAATCGTTTCGTAAAAGAACATCCAGATTTTTCATTGAATGGACAAAAAGGTGTAGTTGGTTTAACTGGATACAATGGGGTACTCGGATATCGCACGAATGAGTTGGATAGTAAAGACTACTCTAAGCGTAAAGAACAAGCGATAAAAGTTGCAAATGCAATGAAACGCGATGGTTGGACATTCGCAAGTCATTCTTGGGGGCACATTGATTTTGCAAATAGTTCATATGATCGTATTGTGAAGGATACAGAACGTTGGAAGAAAGAAGTAACGCCAATTATTGGTAAAACGGACTTATTTATTTTCCCTCATGGTGCGCAAGATAGAGGTTCAGCAGGTTATCAGTACCTAGAGAATAAAGCAGGATTTAAATTCTTAGCTGGGGTAGGTCCGAATAATTTTACTGATATTGGTGAAGATAGCGTTTATCAAGACCGTGTTGCTATCGATGGTTTGAATCTATATGACTTTAAATACAAGTTGAAACCATTTGTAGATTCAGACAAAGTTTATAGCAAAGAAGATCGTAGTTATTTTAAAGGTGAGAAAGGTTATAAATAATTAGTCGAACTCTGAGAATTGCATTATGGTAGTTCTCAGAGTTTCAATTTTTCATTAAAAGCAGGCAAAGTTTGATTGATATCAAAATGTATAGTAAGTAACAACAATATAGTTAAGGGATTATGATTTTGAATGTAGTTGTATTATTCCTATAATATTGTTATAAAAGGTATTGTGCAACATTATTAATATTAAAAAAAGTAGGGGATATTTTGTTTGGTAAATTTGTAAAAGGAATAGGTATTATCACTACGATTTCGTTATTACATACTTCGATAAGTGATGCGAGTGAATCGCCAGTAACTATTGCTAATAAAGAAAAGAATAGTAGTATTAGTACGAAATATCAGCCTAGTGGTGTCATGCTTACTACTGATCAAGGGCAAATTCTATATAATTACCGGGGAAATAATCAGGTTGACCCTGCTTCTATGTCTAAAATGATGACCTTATATTTAACTTATGAAGCGATTGAGAATGGGAAGTTAAAGCTCAATGACAAAGTGAAAATTACAAATAAGTATGCTACCATGTCCAACCTACCAAACCTATCATCAGTATCATTGAAACAAGGTCAAACGTATACTATTGAAGAATTAATTAAACAAACCACTTTAGCATCAAGTAATGCCGCAGCAATGATATTAGGTGAGAAAGTAAGTGGCGATAATAATACATTTACTAATAAAATGAATCAACAAGCTAAATCGTTTAATATGACTAATACAAACTTTGTCAATCCAGCAGGTGCGCAAAATAGTTTGTTAGATCAATATGCACCTTCAAAATTTAAAAAACAAGATTTCCCTAAAAGTACCGCTAAAGATATGAACCTTTTAATGCAAGCGTTAATTAAGAAGTATCCTCAGATATTACAAATATCTAAGTTGACACGGGATACTCAAAGAGGAAATACTTTTAAAAGTACGAATCTATCTTTAAAAGGACAACCACTATATTTACCTGGTACAGATGGCTTAAAGACAGGTACAAGTAATAAAGGCTATAATATTGCACTGACAAATAAGCAAGATCAATTACGTCTAAATGAAACAATAATGAATGTGAAACCCTTTGGTGATGTAAATGCGAAGTACAATAGAAATAGAATAGGTAATCAAATCATTAAACAATATCGTCAAAAATATGAATATAAGAAAGTGTTAACTGAAGGAGACCATGAGATAGATGGCAACAAATATCATGTAAAAAAAGATTTATATGATGTAGTACCTAAAGATAAATCTAAATGGCATCTGGCTATCAATAGTAAAGGCAAAGTTTATGTTCATTATTATAGGGACTTCTTACCAGGCAGTCATTATCCACGTGTAGCTGCTGATAAAAAATGGAAATGGTTCTAAATCAATAAATTAAATTAGAAAAAATGTCGCTAAGTTTTCATCTTGGCGATATTTTTCAAATAATGAATATCTTTAATAAAGGCGTTTTAGCTCAGTTTCTTCAAATGTACTTCTCTTGCGCCACATATCATATTAACAATTTCTTTAGTCACTTTATCAATCGATTGCTGTTGTCCATGTTGAATCCAATTCGTGATGACGCTCAAAATACCTCCAGTTAAAAATTCTCCATATATTGTTACATCTACATAAAATTGACCACTCTGTCGATCAAATTCAATTTGCTTTTGAACTGCTTTATAGATTTGTTCATAAAAAATAGTATAAACTTCGCCGTAAAAATTGAGTGTTATAACGCTACGGACAATGTCTTTATTATCGTGAATAAATGTCAAAACATCTCTCATCAATTTCTCAAAAAATTGTCGTGGGTTGTCGGGATTAATGTCGGGTAAATATAGCTCTCTAAAATGATCAATCAACGTGCCGACAACATGATTTAACAAGTCATACTTATCATTAAAATGACGATAAAAGGTTGATCGTCGTACATTTGCTTTTGCACATAAGTCTTGAACCGTTATTTGTTCAAAAGATTTAGTTTGTAGTAAATCAGAAAATGAAGTAATTAGGGCTTGATGTGTTTTTTGGACGCGTAAATCTTGTTTGTTCAACTTAATCACTCCTCATATCGGACAGTTTGAATAAAATGTCGCTTATGTTACAAACACACATAAGTGACGCACAATTCTTGCCCCTCGTCATTTTATAATACTATCGAAGGGTAGATTAATTTCTTTAAGATTACTTATAGTTTACTACTTTTCAATCTAAAAATTAAAAACTATGAAAACTTGGGAAGTGATACGTATGTACTATAGTAATGGAAATTATGAAGCATTTGCACGTCCTGAAAAACCAGAAAATGTAGAGGTTAAATCAGCTTATCTTATTGGTTCCGGATTAGCATCTCTAGCTGTTGCATGTTTCTTGATTAGAGACGGACAAATGGATGGGTCAAAAATCCATGTTTTAGAAGAATTATCTAAACCTGGTGGAAGTTTAGATGGAGATGAACTTCCTTTGAAAGGCTATGTTGTGAGAGGTGGAAGAGAAATGGAGAACCATTTCGAATGTTTGTGGGATTTATTTCGCTCCATCCCGTCACTTGAAATGGATAATGCTTCCGTTCTAGATGAGTTTTATTGGTTAAATAAAGAAGATCCTAATTACTCACGTTGTCGTGTTATTGAGAAAAGGGGGCATCAGTTATCTACTGATGGTGATTTTACTTTGACGCCACAAGCCATTAAAGAAATCATTCATTTATGTTTAATGAAAGAAGAGACATTAAACGACGTGAAGATTACGGATGTCTTCTCAAATGACTTTTTGCATTCGAATTTCTGGATCTATTGGAAAACGATGTTCGCATTTGAGCCATGGCATTCTGCAATGGAGATGCGTCGATATTTAATGCGCTTTGTACATCATATTGGAGGATTAGCAGATTTCAGTGCCCTTAAGTTCACCAAATATAATCAATATGAATCACTAGTTCTTCCGATGATTGCTTACTTAGAGTCCCACGGTGTGCAATTTCAATATGATGTTCAAGTGTTGAATATAAAAGTAGATATCACAACAAAAGAGAAGGTTGCGCGTGAAATACAACTTAAGCGTTCAGGTAAAGATGATATCATTCCACTAACGCCAGATGATTTAGTATTTGTTACAAATGGTAGTATCACTGAAAGTTCAACTTATGGAGATAACAACACACCCGCACCCCCTACAAAAGAAATCGGTGGTAGTTGGACGTTATGGCGTAATCTTGCCAAACAGAGCCCTGAGTTTGGTTGTCCCGAAAAGTTCTATCATCGTTTACCAGACAAAAGTTGGTTTGTATCAGCAACCGCGACGACAAATAACATGACAATTATTAATACAATCGAGCAAATTTGTAAACGAGACCCTCTAGCCGGCAAGACAGTGACAGGTGGTATTGTTACTGTTAATGATTCTAAATGGCAAATGAGTTTTACTGTTAATCGTCAACAACAATTTAAAAGCCAACCCGAAGACGAGGTGAGCGTTTGGATCTATGCATTATACTCAAACATAAACGGGGATTACATCCATAAACCTATCACTGAATGCAGTGGAAATGAAATTTGCCAAGAATGGTTATATCATATGGGCGTTCCTATCAATCAAATTGAAGACCTCGCTAAAACGCAATGTAATACGATACCAGTCTATATGCCATATATCTGTTCTTATTTTATGCCTAGATCCATTGGAGACAGACCACTTGTCGTGCCTGAAAATGCTCGCAACATAGCCTTTATTGGTAATTTTGCAGAAACAGAAAGAGATACTGTATTTACCACTGAATATTCGGTAAGGACTGCTATGGAAGCAGTATACCAATTATTGGACATAGATAGAGGTGTCCCTGAAGTGGTTGCAACAGAATTCGACCTTCGTATATTGATGGATGCCTTATATGAACTTAATGATGGTAAAAATCTATCAGAACTCTCAGAACATAACAAAATACAGAAACTCGCTCTTAACGCTTTCTTGAAGAAAATAAAAGGTACCTATATCGAAGAATTGTTGCACCAACACAAGTTACTATAAGTGTAGATAAAATTCACCCCCACATGACGAATTAGCATGTGGGGATATTTGTTTAGTTTATTTATTGGCCAATATATCGTTTTAAATGTTTAGCGGTTATGGAATTGTCGATGTCAAAGATGCCTTCAGGTTCACCCGCGTAAAGTAATTGGCCACCTTTATCTCCAGCATAAGGCCCAATATCAATTAACCAATCCGCCTGAGTCATCATCGTTAAATTATGTTCAATCAAGATAACCGTATTGCCTTCTTCAATAAGATGGTTAAAGCAATCGATTAGAATTGGCAAATCATCTTCATGTAGCCCAGTTGTTGGCTCATCAAAGATAAAGATCTTATCGGTCACATCTTGTGTCAGGTAACGGCTTAGTTTCACACGTTGAATTTCACCACCTGAAAGGGTATCTAATGATTGTCCGAGAGTCATATAGTTTAATCCTGTATCCGCTAATGCTTGAAGCGGTCGTATAATACCTGGACTGTCGCTAAATTTTTCAATGGCTTCATCCACGGTTAATGCTAAAATATCCGCAATAGAATAACCTTCTACTTTAGCTTCTAACACTTCTGGACGATATCTTGTACCACCACATAATTCACATACTTGTGAAAAGTCTGGCATAAATGCAAGTTCCGTTTTTAAAACACCTTTACCATGACATTCCGGACAGGCACCTTCTGAATTATAGCTGAACATACTCTTCTTAAGACCAGTATGTTGACTAAAGAAACTACGTACATCATCAAAGATATCTAGATAAGTAAGTAGATTAGAACGATTTGATGCATGGACAGGTTTCTGGTCAATAAAGATAGCCTCTTGTTCACGTTCAAATCCTGCAGTGATGAGTGAACTTTTACCTGAACCTGCAACACCTGTAACAACAGTCATTGCATGCTTAGGTAGTTTAGTTGAGACATTTTGTAAGTTATTGCGACTAATATTAGCAATTTGAAGCATGTCTTTCGATTTACGTGGCGTTTTTTTAAGTTGATGCTGTCGGTTCAACGCTTGACCAGTACTTGTGTCCGAACTGAGTAATTCATTATAAGAGCCAGTAAATGTAATTTCACCACCATTTTTGCCTGCTAAAGGTCCTAAATCAATAATATGATCAGCGGTCTTTATAACATCTGGATCATGTTCTACAACGAGGACTGTGTTGCCCTTATCTTTTAAGGATTGAATGATATCGTTGATACGCTGAATATCCTCTGGATGTAGTCCGACACTTGGTTCATCAATAATATAGATTAAGTCGCTTAAAGGACTATTAAGGTGACGAATGAGCTTAATACGTTGTGACTCACCACCAGATAGCGAAGTTGTTTCTCGCGCTAGTGTTAAATAATTCAACCCAATATAACTTAATGCTTCTAGTTGTTTCTTAAGTGGCTCTATAATCACACGTGCTTTGCCTGATTTTATTTTTTTTAAAAAGGCTAACGCCTCATCAATTTGTAGGTTTGTGAATTCTGCAATATTTAAGCCATTGATTTCACAGCTTAATACAGTGTCATTAAGACGTTGACCATGACAATCAGGACAATCATGTTTCGATACCACTCGGTCAATATCTTCTTTAAAACGTTTCTTTTCAAAATTATCATTGAGTAAAAATGAACGGCGGAATCGATGAATTAATCCTTCAAATTTGGCAGTTCTAGGCCAATTTGATGGTGGATTCTTTAATTTAGTTGGTTCGGTGTATAAAAGCGTATCCATTTCTTCTTTCGTATAATCCTTTAATTTCTTATCATTATCAAATAAACCTGTATATAAATAACGTTTACCTCGCCAACTATCAGGTCTAAATGAAGGGAATTTAATCGCATCCTCATTAAGTGATTTATCATAATCAAGTAATTCATTTAAATCAATATCCTCAACATAACCTAGTCCTGAACATGTTTCGCACATACCTTTAGGGTTATTGAAAGAAAAGATATCTGAATAACCGACAAATGGTTTGCCGATACGTGACCATAGCAGTCGGACAGACGCGTAAATATCAGAAATTGTACCTACAGTTGAACGAGAGTTACCTCCAAGTCGTTTCTGATTAATAATCATTGCGACAGGAAGATGTTTAATTTGATCGACGTCTGGTTTCTCATATTGTGTTAGTTGATGTTGCACATAACTTGAATATGTTTCATTTAACAATCTTTCAGATTCTGCAGCTACAGTATTGAACACGAGGGAAGACTTACCCGAACCTGAACGCCCTGTAAAAACTGTTAATTGGTGCTTCGGAATTGATACATTTATATTTTTTAAGTTATTTTGTTTGGCACCAATAATGTCTATATTAGTCATAATTACACCTCTTAAATCTAGATTAACTTGCTGGTCATATTAAATTATGCTTCTAATGGTTTGATTTTAACATCAAGATTAAAGTATTCTTTTAAAATATTTCGGTAGTTATCTGAAGTTACATCATATTTATCTTTGCCATCTTGTTTACTTAGCGTTAGATGGTGTGAGGACATCGTTGCACGTCCAAATGATTGTGGTTGAGTAACGATAAGTTGTTGTACAAAAATAGAATCTGGATGTTGTGAATTATATTGAATCATATCTTCAAAATCTTCTATTTGCTTAGGTTGGAAACGAGCCTCGTAACGTGTGATCCAACTATCATCTTCGAGTTTCTGAATGCTATAAGTTCCTTCATGCTCTGAAATTGCTCGGAATTCACCGGTAATATCTGTAACGGGGTGAGTAGGATCTATATTTGTAATAGGCAAGGCTTGTAAAGGTAAGTCACCAAAGCCTACATCTGCGACATAATATACGTCATTAATTGGAACTACAAGTGACATGTGTGAACCTTCTGGACTACGATTGCCATTAGGTTGTTCAACAGTTGCAGACATACGATATACGGTGAAACCTTTTTCTTCAAGGTAAGTCCCAAAGAAATGATTCATTTCGTAACAGAATCCACCACGATGCTGATTGATCAATTTATCATACAAATCATTAATTTCTACAGAAACAGGCATGCCATTTTGGACATTGATATTTTCAAAAGGAACGGCCAACATATAGCGTTTAATATAATAATTGAGTGCTTCAAGTGAAGGTTCATGATATTTTGATGAATCAATATTTAAATAGTGTTCGATAGTTTGAATATCCATTAGATGAGGACTCCTTTGTTAAAAGCTTTTAGTAATCCATACCCTATAATGATGGAATGACGCATGTAAGAATAGAGACGAAAAAGGTTCCAAACACTTGATAGCAGTTGATGCCTCGTGTTTAGAACCAGTATTAATATATTAAACTATGTTATTATTCAAAAAATTACAGTTCTTGTTTGTTGAAAATGGCTATTGAAATGAAATAAGAAGCCACTAAACAAATCAAACCAAGTATTGCATATAAACTAATAAAAAAGATATCTGTAGGATTTGTTCCTAAATCAGAGAATGAACCTGAACGTACAATGGCAGACATAATAACACCAAAGTAAGTAATAAAGAATAAAATAAGAACGATAACCGATGTTGAAATCATGATGACATTTGAATTTTCAGGACCAAATTTAAATGTTAACGGGAACATGATAGCATATGTGCCTGCCGCACCAATACCTACTAAACCTGAAATAAGTGTTAACATTAAATTCTGATGTATCGCTAATACTGCAATTAATCCAATAATTAATCCGATAAAGATGAGTATGCCATAAAATGCGAAATAACTTTTAATGTAAGCACTTCGATGTGTTGGCAATGTTGAAATATAATACATCCATTTAGAATCTTTTTCTCGCTTTAAGTTATCCGTCACTGGTGACAATAAGAAAATCATTGGTAAGAAACATGCCATTGCTGGATTTATAAAAGCGAATAAGAAACTTGCTACAATAGCTACAATTAAATATGTGATAAGTGATTTTTTAGATGCATAGAAACTACTTAAAATTAGACCTTTCATTATTTATCACCTCTCATAATTAATTTTGTTGCGTCATCAATAGTGTTAAGTGGGTTAGCGTTTGTCACACTAGACCAATCCTTGACTAAGGTTTGGCGTTGACCTTGTCTCACTCTTGATGCAATGATGATGTCTTGTGGAATATCTAAATCATCATGCTCATCAACTTCGACAATACCGTATTGATTTAACAATTCTTCCTTGCTTTCTTGAAGTACAATTTCACCATCACGCATAAAGATTAATTTTGTAGCTAAATGTTCTATATCTTCGGAAATATGAGATGAAATGAGTATGCCATTACCCTCTGAAATATAGTCTTCCAACATTTCAATGACTTCTTCACGTCCTGATACGTCCATACCAGCAGTTGCTTCGTCCAGTATGAGTAATTTTGTATCATGCGCTAGAGCCATGGCTAAGGCTGCTTTCATACGCATTCCTCTTGAGAATGTTTTAATTTGAACGTTAGTTGGTAATTCGAAACGCTGAATGACTTCAAAGAAACGATCACTGTTCCACGTTTTGAAAATATCCGCAAAAACTTTATCCATATCTTTAATTTCGAGTTTATCAGGCACACGTAAGTCATCGAATACAACGCCAATATGCTCTTTGTATGCATGATCCTTATCAGAGATAACTTGATCAAAAAATGAAATCTCTCCAGAATCTTTAAAACGGTTACCAACTAATGTATTAATCAATGTTGATTTACCTGAACCATTCTTACCAATTAAACCAATAATTTCGCCAGGTTGAAGTGTTAAAGAAATATCTTTCAAATGGAAATTGGATTTCTTGTACGACTTGTTGAGATCTTGCACTTGCAATAGATGTTCCATAATAAACCACTCTTTCTGTTGATTAGTATTAGATTTAATTCAATTAAAGATTAGTTGCTTTTATCATAATATAGATTAATTAATAAATAACTAGGATTTGTAAAATTTACGTACTTTTAACATATAACCTAAACTGTTATAGGCGAAAATAATTATTAAGAATAGTATCCCTAGTGTTTGATTTGAGCCAGTATCAATAGAGAAGATACTTAAAAATATAATTGCGATCATTAATAGTACTAAGTTTACTCCGTAGTTTTTATACATACTTACTATAGCGATATGACGTTCACCTTCATCCAAAAGTGCTAAGGTTTTTTCAGTATAATTTTTTTCTCCTATTTTAGGATAACGTGAATCGAAACGACGATTGAAAAAGCCTAGCATTATTGAAGGTATGATGGTCAACATATAAGGGATGATAGCGTACAATACATCACTATTTGAACCATGGCCAAAGACGATTAATAAAAGCGCAACAAAACTTATGATTAATTGAATATAGATGATAATACTAGATTTATTGAAGTTTAAGTTGGATTTCATTTCGAATAAATCAGCATCATCATCTTCAATAGAATTGAGACTTTGATTTTTAAATTTAAGCGCATCTTTTTGAACTTTCCACAAATAAAATGTAAGACCAATGATAATTAGCGATGCAATGATACAAATGATTAACCCAAAATGGGTATGTGCAAAATTAACATTTGATAGAAAATTACTAATACTTCCCATTGAAGAACCCACAAAACCACCAATAATGCCACCAAGTACTAGTAATATAAGATAGCGTTTTACTTTCATAAATCTCCCTCCTCAAATATAAAGACATTTTCAACTGGTTCATTGAATATACGCGCAATTTTAACCGCTGTTAAAATGGACGGCATAAAATCATTACGTTCAATCAAAGAAACTGTTTGCCGAGATATACCGGCTTGTTTAGCGAGTTGTGTTTGATTGAAGCCATCGCGAGCACGTAATTCTTTAAGACGATTTCGCAATATTCATCAACTCCTTGGTTTTTACGTTACATTATCTTTGTCAATTTGACAAGTATATTAGTCAAAAAGACTTGTATTTTTGTCAAAATAGATATAAAAAGTAGCCTTCGGATTGTCTGGAGTAAGACATCCTGAAGGCTTGTATTACAGTGTTTTGCTATTTGTTAAAACCCATTGGTTTAAATCGTTTAGACGATATTTTGTGACGATGTTTTGATTTACTTCATCCAATGTAATCGAAGATAAAGTGGAGATAAGTGTATGTTGAATTGTATTTAATGCATGACTAACTACACACATTTCTGCTTTTTGACCTTCATTTTCACCTAAGAAGGGTTTCAATAATTGCTGACTAGAAAAGATCGCGTCTCGACCTTCAATTGCTAGAAAAACATCATAAAATGTGATTTGATTTAAAGGCTTATTTAAAGAAAAGCCACCATTTTTGCCCGTAGAAGAATTAACGAGACCTTCTTTAACAAGAGCTTTAATAATCTTCTTTAAATAAGAATCTGAAACATTTAAACGATCACTTAAAGCAGTAGAGGTCATCACGCTATGTTCTGATAGTAGATTCAGCATTAAGAGAACATAGACGGCTTGTTCCCATCCTATAGATAATTTCATAACAGTCCTCCAATGATAAACGTTTCTTTTATTATAAAATATAATATAAAATTTTTATATATTAGGATTGAAAAAT
>NODE_2_length_40078_cov_1.157868
TTCAGTGTAAAATGTACTTGGGTCATGTAAAAGTCCTCCTGGGTATGTTTTTGTCGTTAAAAACATTGTACCGTAAAAGGACTGTTATATGGCCTTTTTACTTTTACACAATTATACGGACTTTATCTTAGTGAACTGATGTATTTTACTAAAACTTTATCGCTATATAGTTAGCGAAATATTCACTTCAATAATTAAAATTGTACATACTATTCTTCAACGAATAATGTTTGAGGTGCATCTTCTTCTTTTTCATCAACATCTCCATCGAAAATACCTAGTTTTTCTCGTAACTTACGATCGATTTCTTCTTTAACTTGAGGATTTTCTTTGAGATATGTTTTTACATTCTCTTTACCTTGACCCATTCGATCACCATTATATGAGTACCATGCACCTGATTTATCTACGATGTCATTTTCAACACCAAGATCAATCACTTCACCTTCTTTAGAGATACCTTGACCATACATAATATCTACTTCAGCGACTCTAAAAGGCGGTGCAACTTTGTTTTTGACAACTTTAATTTTAGTTCTGTTACCAACAATTTCTTGGCCTTGTTTTAACTGCTCAGCACGACGAACTTCTAAACGAACAGAACTATAGAATTTTAATGCACGTCCACCAGGTGTAGTTTCTGGGTTACCAAACATTACACCAACTTTTTCACGAATTTGGTTAATGAAAATAGCTGTTGTATTTGATTTTGAAATTGCACCAGATAATTTACGTAACGCCTGTGACATTAAGCGAGCTTGAAGTCCTACATGCGTATCGCCCATTTCACCTTCAATTTCCGCTTTAGGTGTTAATGCGGCAACAGAGTCAACTACTACAATATCAACCGCACCACTTCGAACGAAAGCTTCAGCAATCTCTAAACCTTGTTCACCATGGTCTGGTTGTGATAGATATAAATTATCAATATCTACACCTAATGCTTCTGCATATACCGGATCAAGCGCGTGTTCAGCGTCGATAAATGCAGCAACGCCACCGTTCTTTTGTACCTCTGCAATAGCATGTAAAGCTACTGTTGTTTTACCAGAACTTTCAGGTCCATAAATCTCTATAATTCTACCTTTAGGATAGCCACCTACACCTAATGCGTTATCTAATGTAACTGAACCACTTGAAACACTTGAAACACGGCGTCCTTTATTATCGCCTAGTTTCATAACGGCACCTTTACCGAATGATTTTTCCATATTTTTTATAACTGTATCTAAAGCTTTTTGACGATCATTATCCAAAGCGAAACCTCCTATTAACGAGTTAATCATCGTATTAATATCTTAATTAATACTATACATTTAATTGAATCTAATTACAAGTATTTTGCGAATATTTGTTCGCTTTTAACGATAAAATACAAGACAAAATCGAACAAACGTACTAAATAAGTGCTCTAGTTTTCAAAAATATTAACTATTTAAACCAATTTATTAAATTTATCATGGCATAATTTTGACTTCTGCTTTTTAAAATATTTCGTTTTAGAGGCATTTTAAATGTCTCATATTTAAACACACTGTCATCATAGTACCCAAGATAAACTTGTTCTTGATTGTGTAATAACGCTATACCCCAATCAGTTTTATATAAATCTTTTACATATTGAGATACATATTTTAATTTATCTAGAATATCATCAAAATCAGAAACAAAGACTGATGAATCAGGTAGTTGTCCTTTCAATAAATGATTTAAATCTTGGTTTTTCAAACGTGTATATAGTGCACCATTTGTCACACCATCATATATACTGAAACTTTTATTTATAATATTCATCAAAGCTTGTTCTATAACGATATCATCCGAACCGTAATAATAGTCACCTATTCTTGCAAGAATCTTCTCTTTAGTAGGTTCAATTAACTTTTTGCATTCATTTTCTGTATTGGCATTAGCAGTTAATCTAATATAAACTTCATGCGTACCAGCTAATGGAGCAATAGTTGGATTTTCTTGACTATCAATTAAATCCATTAACTCTGTTTCAACTTTAGATTCTCCAATTCCAGCGAATCTTAATTGTTCTGAGTGTATAACTCTATCTTCATCCATTAAATAAGGTAATAACTCATTCTTTGCCATTGGTTGCATTTCACTTGGTGGGCCAGGTAACAAAATGACTTTCTTATCTTCATATTCCACCAACATACCAGGTGCCATCCCATAATTGTTTTGTAATACTTTTGCACCTTCAATAACCAAAGCTTGTTGCTTATTATTGGGCGTCATTTCTTGTCCTTGTTCTTTAAAATAATTCTCAATATATTCTAATGCATTCGTATCTGTCACAAGATTTTTACCAAGCACCTTCGCAACAGTATGCTTTGTTAAGTCATCTTTTGTAGGTCCTAATCCCCCAGTAAACACGAGTGTATCAAAACGTTTTAACCCCTCTTTGATAACATACTCTAATCTTTGAGGATTATCGCCAATCACAGTATGTTCGACTACGCTTTTACCAATACTATTAAATAATCTTGATAAATATTGTCCATTCGTATTAGCAATTTGTCCTAATAATAACTCAGATCCAACAGCTATTATTGAAATATTCATGTCCATTTATCCCCCTAACGATAATTCTTGCACAACATCTATCATTATAATGCAAAGTATGACATTTATTCTAAAAATTGAACTAAAAAACCAAGAATAAATAGGAATAGAATTATCTTTCTATCATTATCATTCTTGGTTATATTTCACTAATTTAATGTTTGAAAACATCTCTACCTTTATAAAAGTATTCAATACCAGATAAAATCGTGAATAAAACACCAATATAAAGTAATACTTGTCCAATTTGAATGCCTATCCATGTTGCTAACAAATCACCTAATAAAATCCAAATAATTGCAACCATAGTTACAGCAGTTTTAATTTTACCTAATTGACCAGCAGCACTAACAAACCCTTGTTCAATCTGTAATAGACGTAATCCTGTAACAGCAAATTCACGTGCAATTATAATGATTGCTACTACTGAATTTGTAAGTCCTAATTGAACCATAACAATTAATGCACTGGAAACTAATAATTTGTCAACTAGGGGATCTAAGAATTTACCCATATTAGTTACAAGTTGCCATTTTCTAGCTAAGTACCCATCTAGGAAATCACTTAAAGAAGCTACAATGAAAATGATAGCAGCAATAAGTTGTTCAATACGGATTTCAAATCCACCTAAAATAGATACATTGCCAAATCCAAAGTTTACTAGAGCAAATAATATGAAAAGCGGAATTAATATTACTCTGAAAACCGTAATTTGATTTGGAATATTCATGTTAAAGCCTCATTTCTAAATTTATCTCTCATTTTATAATAGTAACACAGCTAAGACCCATAAGATAAAAGTTATTATAATAATGCCACCAATAATTATCATTAATTGTAAATGTTCTTTACTCTTAGTACGATATGTAGGCGCGTCATCATTATGATATCTATATAAAAGTTCATTCAATTGATGTTGACTATCTGGTATTTCCTCTTGATGCGCTTGAATCAGTTGTTGTGAATCAATATTTACCACACTCGCATAACGTCGAATAAAACCCTCTGCGTAATCAACTTTAGCTAATTTATCAAACTGATTTTGTTCGATTAATTTCAACGTATCACGTTTAATTTGAGTGCGCTCTTCTAATTCTGCTAACGTCATTCCTAGCCTTTCACGTCTACCTTTTAATGTTTCACCAATTGTCTTCACTTTTAAAAGCCTCCACAACCACTATTCAAAAAATCCAAATCCTCCGCCAAACATGTCTTCTCCAAAGTCTAGCGAGTTTTTACTTTTAACTGTTTGTTGTTTCATTTGATCATATTCAATTTCTTGATTTTCATTTTCTCTTAATTCAATAATATAATCAAAATCATCCATGCTATAATTACCCGATTCCACAAATAAATCTGGATGTTCAACCACTTTGATTGATGGTAAGGTCATTACTTCACGCACTAATTCTTGATGCTTAGGGTTTGATTCTCTAGCAGTGACAGCGCCATCAATAATATAAACATGGTTAGAATCATATTCTCCTTTAATAAGAGAGCTTCGTACAGTTTGCTTAATCAATGTAGAACTAATAAATAGCCATCGCTTATGCGCACATACACTTCCTGCTACGATTGATTCCGTTTTTCCGACACGTGGCATACCTCTGATACCAATTAATTTATGACCTTCCTCTTTAAAAAGTTCTGCCAAAAAATCTACCAATAAACCTAAATCTTCACGTTCAAAACGAAAAGTTTTTTTATCATCGGCGTCTTGTTCAATATAACGTCCATGTCTAACAGCCAATCTATCACGTAATTCAGGTACTCTTAATTTAGTAATTTCTATCTCACTAAGCTCATTGATTATATGTTCAAAGCGATTAACTTTCTCAAGACTGTCCGTTTTAATTAATAACCCTCGTCGACCTTGATCAACCCCGTTAATCGTAACGATACTTATACCTAACATACCAAGTAAACTCGAAATATCACCCAGTAAACCTGCTCGGTTAACTGTGATTTCATATTCAAGATACCATTCTTTCTTTTCGGCTACTGTCATCAATATCCGCCCCTTGTTTTAAATGGTAACCTACCATCGGAATATTAAAATTAGTAATCATATTATAGCATTTAGAACTTGGTTCAAAAATCTTTTTTTTATGTGTAAGGGAAATTTACTATAGCTAATAGAATAGTGACGTTAAATGCTATCACATCCTCAATTGTCACAACTTAAATGTACCAAGCGCCGTTTACTTTTTGAACAGTTCCAGTAATACTTTTCGCCAAAGGATTCCATAGATAAGCACACGTATGCGCAATTTCACAAGGATTGATCATTCTTTGCTGAGGTAATTCTTCTAATATAGCTTTCAATTCATCTGAATTAAAAACTTGTGACATATTCCCACTTACAAAACCAGGCGTGATAGCATTAACAGTGACATTAGTCATCGCTAATTCTTGACTTAACGCTTTGACGAAACCGATTTGTGCACTTTTCATTGCCGAGTAAATTGTTTCCATACTCGCACCTGTTTCACCCCAAATGGATGAAATAACAATAATTCGACCAAACTCACTTTGACGTATTAAGTCTATAAAATAACGACAACATCTAATTAACTGCTTAACATGAATGTTATAACTAAGATCAATATCTATATCTGACATATCTTGCAATAAGCCATACAAAGCTGTACCACTACTGTATATCAAACAATCTAAATATTTGATATGAGCAAAGGTAGTTTCCAAATCAATATTTTGCGTCAAATCAGCTTGTATAAATTCGACTGCTTCCCCTTTGTACTTATCTTGTAATGCTTTTAAATCTGATTGAAAATATTGAATAATTACTTCATTACCTTCTTCTAATAAACGCTCTACAATTGCTGTTCCAATAGTGCCTGACCCACCAAGTACTAACGCTCTCATTAAGCTTTAGGCTCCAATCGACTATCAACCATATTATTGATATTTAAAAATTTAGTGGCAGTTTCGTTAATACTATCTAATGTTATATTATCTATAATATCTAACATATCGAATACACTGACGCCCTCAAAGTATAATTTAGAATATTGGTTTGCAATATATTCAGGTGAATTCAAACTTGAAATAAATTCCCCAATAAATTGTTTTTTCAACAATTCAAATGCTTCTTGATCATCAAGATTACCACAATACTTGTTTAGCTCACTTAACAACACTTCTTTTAACTTATCTGGATATTGCGTTGCACTTGTAATAATTGAAAAACAATATGTAGGTTCGAGTACAAATTGATATCCAAAAGTTTCGTCTATCAAATCTTCATTTAATAAAGTCTGATAAAATTCAGTTTCCTCACCAAATATTAATTCGAAAAATAGTGTCATTTCTAAATCATGTTGTACATATTCATGTGGTGACGCTTCAGTTGGTTCATTTTTAAAACCTAACATTAATCTAGGAGATTGTAATTTCATTTCTTCTGAAACAAAAGGTGTTATAACATTTGTTGGTTCATCAACAGTTGCTCGTTCAATGCTAGGCTGGTTCGTCTTATCCCTTTTATTTTCATGAGTTTCAACTATGTCACGTATGTTTTCAGGATTGACATCTCCGACGACAAATAACACCATATTTGATGGATGATAAAATGTTTCATAACATAAATATAAATCATCTTTAGTAATGTTATAAATGCTTTCAACGCTTCCTGCTATATCAACTTTAATAGGGTGCTTTTGATACATAGCACGTAAAGTATTAAACATAATTTTATAACCAGGTTGCTCCTGATACATCTTTATTTCTTCAGCAATAATACCTTTTTCTTTATCTACCGTTTCCTTAGAAAAGAAAGGCGTTTCAACCATTTCTAGTAATCTTAAAATATTCCTTTCAACATTATCTGTTGCACTGAACAGATAGCTAGTGCGATCAAAACTAGTAAATGCGTTTACTTGAGCATTGTCATTGGCAAATGCAGTGAATAAATCTTCAGTATCATCTTTCTCAAATAACTTATGCTCTAAAAAGTGAGCGACACCGTCTGGTACGGTCACAAAATCATTTTGATTATGAGGTTTGAAAGTATTATCAAGAGAGCCAAATTGAGTAGTATACGTTACAAATGTCTTTTGGAATCCATTTTTGGGGATAACAAATAAACGTAAACCATTAGTTAATTCATGTTCAAAAACACGTTCATCAATCAGTTCATAGTATGTTTCCCTCATTAAGAATGATCCCCCTTTGTAAGTACATATATGGTATCTAGTTCTGCTTTATTAGCCATTGATATCACATCATCCTTTGTTACTTTTTGAATGTGATCTATGTAGTTTTCATCTGTTTGCTCATAATCTAAAAGCAATTGATTCTGCATGACCTCGATAATACTTTTCGGTCGATCAGCAATTTCATGTCTATGTGAAATAATAATTTTTTTAGCAAGTTCTAATTTATCCACGTCAAATTCACCACGTTTAAACTTATCAAACTCCTCTAAAATTGTATCTTTAGCAAGTTCATATTTATCTGCTGAAACACCGCTTAATACAAAAAGATAACCGTTTTTACCATCTAATTGAGAGTGTATTGAATATGCTAGACTTTGCTTTTCACGCACTTCATTAAATAATACAGATGATGGATCGCCACCGAACATCGTGTTTAATACAACCAATGCATAATAATCATTTGACCCGAATCGTGTTGGAAAACGATAACCCATATTTAATTTAGCTTGATCGACTTCATCTTCTTCAACTATATATTGTGTTTCAGAACTTGTATCTTTTAAATTAAGTTGATTAGTTTTCGCCATTTTAAATGGATTAATCGTAAATTTAAATTGAATTAATTGTTCAACTTCTTGTTTATTTACGTTACCTACTACATAAACGGAACATAGGTCATTACTAATCATGTTTTGATATGTATCATACAAATTTTCAGGTGTGATTGTACTTATTTTTTCAATCTGACCTGTCGCTAAGTGACGATAAGGTTCATCTTTAAACATATATTTTAATAAATTCAAGAAAGAATATTGTGCTTTATTATCAATTACAGCTTCAATTTTCTTTGATAATAATGATTTTTCTTGATTTACAAACGTTGTGTTAAAGGCATTATTCTCTATAAGTGGATTCATTATCACTTCATATAGTACATTTAGCCCTTTTTCAAATAGAGGTGTTGAATCTTTTAAATAGCGTTCATTAACTATTTCTAACGAGATAGTGATAACGTGTTTATCTTTAAATTTTGAGACAAAACTATGTATGTATGCACCATATAGTTCAGATAGATGTTTACTAAATGCTTTATCCGTGGACCATTTTTTTGTAGCACGTATTAACAACTTGCTTAACAATGATCGCGCTGTAATAGTTTCATATTCTAAAGGTGCCATAAATTTAAAGGTAATCATAGTTGTCTTAAATTTATCTGTAGGTAACACATCAATATGTATTTGATGCTCATTATTGGTTTGTTGTTCTATCATTCATCCACACTCCTTAATATTGTTTCTATATTTTTGTGCGCGTCAGTTTAAATTTAACTAGACTGCTTTTCACATAATTTAATGAGTATAAAATAGGTTTACCCATTTCGTCATAATGTACAACCTTTAATAGCATTAAACCTTCATGTGGATATGCGTTTAGAATATCAGAAATATGTGGTTCATAACTAATGGCTTCAACCTCTGTTTCAGCTGAAGCGACTTTATGTCCCGTATTAGTCTCTATTGCATTTAACATAGAACCATCGCTCACTTGATAATCTGAACATGTTAGATAATCTTCTGCGATTTTATCTAAACAATAAATTACTGGTTGATGATTGGCAGTACGCAATCGTTCAATGATTGTAATAGGTTGTTTATCATTGATACCTAACATTTGTGCATCCAGTATGGAGGCAGGCTGTTGCTCTAAACTTAAATATTCCGTACCTGAGTGGTAGCCAGCTTCTTTGATCATATCGTTGATGCTAAATAATTTATTCAATGGATAGAAGAAAGGGTGCAATGTTTTTACGCTTGGTCCTTCTTCAAAGTTATCTGTCAAAACTTGTTCAGTTATGAGTTCACCAATCGCTTCATAGACATCATCAGTTTTTACATTTAATTCTCTAGCAATCGATAAATTGCTAGGTAGTTTATCACCAGGTTTTAAAGATTGTTCTTTAATCTGCTTAAGAATATATTCTTTCACTTTAAAAGCTGAGTTTAACTCTGTCATCATTTACACCTCTTCATCATCTAAATTTACTAATACTTGTCTAGGTTTACTGCCCTTTTGTGGTCCGATAACTTGGTTACGTTCCAAATCGTCCATTAATCTAGAAGCACGATTATAGCCAATCCTAAATTGTCGTTGCAATAGTGAAGTACTAGCTTTCTGTTGTTCAATTACAAATATATATGCATCTTCATATAAAGCATCTTCACTCTTCATTTCTGATTTATCTACTGGCGCATCTGGTTCCATTTCTTTCACATAATTTGCTTTTTGTTGTTCAACAACATAGTTAACTACATCTTGCACTTCTTGATCACTTAAGAAAGCACCTTGTACACGCGTTTGAGCTGATTCACCATTTCCTACATATAGCATATCACCTTTACCAAGTAATTTCTCAGCTCCACCAGAGCCTATAATTGTTCTAGAGTCAGTTTGAGAACTTACTGCGAACGCAATACGTGATGGTATATTATTTTTGATTATACCAGTGATTACATCTACAGATGGTCTTTGAGTAGCAACAATTAAATGAATACCTGCTGCTCTAGCCATTTGAGTGATACGTTGAATTGCGTTCTCTACTTCTTTTCCTGCAACCATCATTAAATCAGCTAACTCATCTACAATGACTACTATATAAGGTAATTCTGCTTGTTTTTCATCAAGTTCTTCATTCTGACGGCGTATAAATTTATTATACCCTTCAATATTACGTGTAGATGAATGCTGGAATAAATCATATCGTCGTTCCATTTCAGCAACTACCTTCTCTAATGCTTGAGAAGCTTTGTGTGGATTTGTAACTACCGGTATTAATAAATGTGGCACCCCATTATAAACATTTAATTCCACCATTTTAGGATCAATTAACATAAGTTTAACTTCATGAGGTTTTGCATTTAAAAGAATACTAGTAATAATGCCATTGATACATACTGATTTACCACTACCAGTTGATCCTGCAACTAATAGGTGGGGCATTTCATTTAATTGAATTGTCATTGGTTCACCAGAAATATCTCTACCAAGTCCAACTTCCAGCTTATTACTCGCTGGGAATTTAGATTCAAGAACTTCTTTAAGCGTAACTAAAGAAATCTTATCATTTGGTACCTCTATACCAACAGCTGAGCGACCTGGAATTGGTGCTTCAATTCGTACATCTTTTGCTGCCAAAGCGAGTGCAATATCATTATGCAAATTAACAATTTTACTAACCTTAACCCCTTGGGCTGGTTGGATTTCATATTGTGTAACAGCTGGACCAATTTTAATTTGCTTAACTTTTGCATTTACACCAAAATTTTTCATTGTTGATTCGAGTATCTGGCCTTTACGTTGAACTTCAGACTTAGATGTAGATTGCTGCTTAGCTGGCTGATTAAGTAATGATAATGGAGGAATGTGATATGCCACATTTGACTCTTCACCAGCTTCGGAAATTGTTCCATTCATTTGATGATTATCATTTGAATTCGACTCTGGTAAATTTTCATCCTCTAGATTTGTTCCATCGTTACTACTATTCTCTTTATCAATATCTTCACTATTTAAACCAAAACGTCTTTTCTTACGTTTATTAGTAGTTGTTTGTTTACTTTCTTGCGATTCACTAGGTCCATATATAGGAATATCTTCTGGTTCAGTACTAACTTCAGGGAAGTCACTAACATCTTTGATTTGTTCTGACTCAAGTTGTTCTTGTTCTAATTGATGTTGTCTTAGGCGTTCACGCTCTTCTTCTTTTTCACGTTGACGTTCTTCTTTTTTAAGTCTGTTTTGCTCTCTTTTTACTTTGAAATTAGATGATGCACTTTGACTTGAGTTTCTCATTTTATCAATTGATGCTTTAACAACATCTCTATGTCTAAGTTTAAGCAATAAAATAATACTAGAACTTAATAAAATTAATGTAAGGATTATGACACCGGCAATTGAAATGAGTGGAATAAATATTTTAAGTAAATAAAATCCTATTAATCCCCCACCAAAATTCGGAAAATGACTATGTTCATAAGCCTTATACACATAGGATAAAACAGGTTCTCTTTCAGATGCTGCACCTTTTTGAAAATGATAAATAATTTGTGTTGTAATCAATAAGACAAATTGTAATGATATTAACCCAAAAGTCCGTCTTGTTTTAGGAAATTTCTTCTGCATTGCAATATAGACTGTAATCAAACTTAGTAATATGTATGTTAAATAGCGACTCATTCCAAACAAATAATTGAAAAAGCTATCAATCATTCGACCAACAATTCCTAATTGGAACATTCCCAAAACCGACAAAATGACTATAATGATTGCAACGATATAGCGAATTGAGCTATCTTTTTTCTGTTGCTTTTTCTTAGTCGATTTACGAGCTATTGCACCCTTTTTACGAGTTGTTGTTTTTTTCTTAGTTTGTGGCAAAATAGTACACCTTCTTTATTTCTCACTTAATATTTCTTCAAATACAAATATTTATAGTATTCCGATATGTATTAATAGTATTTTTAAAAGTATGAAAGAGGTTGGAACAATACCAACCACATTTAGACTTATCGTCATAAACTAAAGTGAATAATTTAAGTAATGAGTTTACATAACCTTTTAAATTATTACACAACTGTGATGTTGTCCCGACCTCTTTTTGATTGTATATATCTTAAATTTCTGAAATAACTGGAATAATCATTGGACGACGTTTTGTACTTTCAAATAGTAATTTACTGATTTGATCTCGCATATTCTGTTTGATGTCAGACCATTCAATACGTTTCTCTTGAAGACCTGCTTCAACAATTTCACGAACCTTATCTTCTGCTTCCTTCATTAGTTCTTCACTTTCACGGACGTATACAAAGCCACGTGATTGAATTTCAGGACCAGCAGCAATTCGTCTATTTTTCGGATCCAATGTAACAACTGCAATAAAAATACCATCTTCTGCAAGTAAATGACGATCTCTCAATACGATATTACCGACATCTCCTACACCAATACCATCGATAAGAATATTGCCAGAATTAACTTTCTCGTTTAATACCATATCTTTACCATCGTAATGAATAACGTCCCCCTTTTCGACTAAGAAAATTTTCTCCGGCGCCACACCAGATTCGTTAGCCAATTTAGCATGCGCAATTTGCATTTTAAATTCACCTTGAACAGGGATAAAGTATTCAGGTTTCATAATATTAATCATCATTTTTAATTCTTCCATGCAACCATGACTAGATGCATGAATCTTTTTATTGTTAGGAATAATATATGCACCTGCGCGCACTAATTCATTTAGTGTATCAGCAATGATAACTTCCATATTAGCTGATGCTGTGATTGCTAAATATACTGAATCGCCTTCTTCAATATTCATTATTTTGTGTTTCTGTTGGGCCATTTGGCTCAATGCTTCGATAGGTTCGCCTTCCATACCAGTGGCAATAATTACGACTTCATTTTTAGGATAATTTCCAACTTCGTTAATAGGGATTAACAAGTCTTTAGGAATGTCAAAATATCCCATTTTACGTGCAATATTAAACGAACTTTCAAGCGAACGACCTAAAAAGGAAACTTTACGATTTAGTTTACTTGCAGTGTTCAAAACTTGTTGAATTCTAATAAAGTTTGAAGCATAGCATGACACAATTAAGCGTCCTTTTACTTTCGCAAAAGCATCGTAAATGTGTGATTCTATAACATTCTCAGGTGTATTATATCCTGGTTTCTCAGCTTCTGTAGAGTCACTGATTAATGCGAAGACACCTTCTTCACCTATTTCAGCCATACGTTTGATATCTGGCGTGTAGTGTCCTTGTAAACTTTGATCAAATTTAAATTCACCTGTATAAACGATTGAACCGTATGAAGTATGAATGCAAATTCCTAAACTATCAGGAATGCTGTGTGTAGTGTTAAAGAAAGTAATATTAACATTTTTAAATCTCATTACTGAATCATGATTTACAGTATAATAACGTACTTTCTTTTTAACATTACGTGACTTCATATTTTCTTTAACAAGTGCTAACGTTAATTTAGAGCCATATACTGGTGCATCAATTTGTTCTAAAATGTAGCTAACTGCACCAATAGCATGTTCATGACCATGGCTTAGAAAGATACCTTTTAGTTTTTCTTTATTTTCAATGACATATTGAATGTCAGGAATTACAATATCTACACCTAACATTTCATCTTCTGGGAACATTAACCCCGCATCTAACATAAACATTTCATCGTCTACTTCAACGATATACATATTTTTTGCGATTTCGCCGACACCACCAAGTGGAATGATGCGAATATCGTCATTCTTTTTTTTCACTAAACTCAAAATGTTACCTCCTATTATAAAATCCCCGTCCATATAAACTCATAATTTATTATAGTTTAATTTATGTTGGATGTACACTATTAAAGTATTTCTTAAGGCATTATAGTAACAATCGAATTTAGTATTAGATATTATATAATTCTTAATTTTAATGATTTCTGTAAACTAATAAAAGACTAGGATGATAATCTCCTAGTCTTAAAATTATTATTTATTTTCATCTAATGCTTTATGAGAAGCATTTACGCGACCTTGTTTGTCAATTTCAGTTATTTTCACTTCAATTGAATCGCCTATACTTAATACATCCTCTACTTTATTAATACGCTCTTTTGAAATTTGAGAGATGTGTAATAAAGCATCTTTACCGGCAAACAATTCAACAAAAGCACCATACTTTTCAATACGTTTAACTTTTGCATTGTAAACTTGGCCTACTTCCGCTTCACGTGTGATATCTTCAATAATTTCACGAGCACGGTTAATCATGTCTTGATCGATTGCACCTATGAAGATTGTACCATCTTGTTCAATATCTAATTTAACCCCAGTTTCATCAATGATTTCATTAATTTTCTTACCACCTGGTCCAATTACGTCTCTAATTTTTTCAGGTTTAATATGCATTATTTCCACTTTAGGAGCATAAGCACTTAATTCTTTACGAGGTTGATCAATTGTTTGTAACATGTGATCCATTATCGCTAATCGACCTTGTCGAGCTTGTTCTAGAGCTTCTTCAATGACTTCACGTGTTAAACCATCAATTTTAATGTCCATTTGTATCGCAGTGATACCTTCTTTTGTACCTGCAACTTTAAAATCCATATCTCCTAAAGCATCTTCCATACCTTGAATATCCGTAAGAATCGTATAACTATCTTCACGTGTGACTAGTCCCATTGCTATACCTGCAACAGGCGCTTTAATTGGCACACCAGCATCCATCAAAGCTAAAGTTGAACCACAAATTGATGCTTGTGAAGATGAACCGTTAGATTCTAATACTTCACTTACAATACGTACAGTGTAAGGGAATTCAGTTGTATCTGGAATAATGTATTTTAGTGCTCTCTCGCCTAATGCACCATGTCCAATCTCACGACGACCAGGTGCTCTAACTGGGCCTGTCTCTCCAACAGAGAAATTAGGGAAGTTGTAATGATGCATGAATCGTTTTTCTTGTTCAGGACCTAGTCCATCAATAAGTTGATAATCACCTAATGCTCCTAATGTTAATACAGATAAAGCTTGAGTTTGTCCACGTGTAAATAAACCTGAGCCATGTGCTCGTGGCAATAAACCAACTTCAGATTCAAGTGGTCTAATTTCATCTGGTTTACGCCCATCAGGTCTAATTTTTTCATCAGCGATAAGACGACGTACTTCTTCTTTAACTAAGTCATTTAAAATTGCATAAACTTCATCAATTAACAATTCATTTTCAGGATCTGCTTCGTCAACAAATTCAGTTGCAATTTCAGCTTTTAACGTATCCAAGTTTTCGTCACGTTGTTGTTTATCAAATGTTAGAACTGTTTCTTTTAAGCCTTTTTCTTCAGTAAGTGTTTTAACTCTTGAAACCAGTGCTTCATCACGTTCTACAGGTACAAATTCTTTTTTAACAGGCTGAATGTGAGCTACCACTTCTTCTTGGAATGCTACTAAACGTTTGATTTCATCATGTCCGAAGAAAATAGCTTCTAACATTTCTTTCTCAGTTATTTCACTTGCACCAGCCTCTACCATGTTTACAGCGTCTTTATGGCCGGCAACTTCTAGGTCTAGACGTGAAACTTCTTTTTCCTCAACGGTAGGGTTAATTACATATTTACCATCAACATAACCTACATTAACACCAGCAATTGGTCCTTGGAAAGGAATATCTGAAACACTTAATGCCATTGAAGAACCTATCATAGCAGCCATTTCAGGCGAACAATCTGGATCAGCGCTTAGTACTGTGTTCATAATTTGAACGTCATGTCGATATCCTTTAGGGAAAAGTGGTCGAATTGGTCTATCAATTAAACGTGCAGTTAATGTTGCTTCGTCTCCTGGACGACCTTCACGTTTTTTAAATCCTCCTGGAATTTTACCGGCAGCATACATTTTTTCTTCATAGTTAACTGTTAATGGGAAAAAGTCACCATCACGAGGTTCTTTAGATGCTACAGCCGTAGATAATACAACCGTATCTCCATAACGTACTAAAACTGCACCATTAGCTTGTTTTGCTAATTGCCCTATCTCAATCGTTAACGATCTTCCAGCCCACTCAGTTTTAAACACTTTCTTTTCTTGAGACATTATGAATCTCCTCTCTGAAATCTATTAACTACATCATATCATTTATTTTTCAAATTTTATATTAGTGATTTATATTAAACGATAAAAAAAGGAAAGTACCAAACTAAATGGTGCTTTCCTCTTAATATATAAAAATTAACGACGAATACCTAATGATTTAATTAATTCACGGTAACGTTGAATATCTTTACCACGTAAGTAGTTTAATAAGTGACGACGACGACCTACCATTTTTAATAATCCACGACGTGAATGGTGGTCTTTTTTGTGTTCACGTAAGTGTTCGTTTAACGCAGCGATTTCTGCTGTTAAAACAGCGATTTGTACTTCTGGTGAACCAGTGTCAGTTTCGTGCACGCGATATTCTTTGATAATTTCATTTTTACGTTCTTGAGTGATTGCCATAATTAAATTCCTCCTAAAATTTGTATACACCTTAATCTGAGCTAGGCGTCGGAGTCTCAACCCGCCAAGATAAAGGAATAATATTTATGAATTCTATTTTCTAGAACTCAACTTTAAATATTATACGATACATCATCACCGAAATCAACTGAAAGTAAGTATTTCGCTTTTTCTTTATCATTATTCATTTGTTCAACTAATGGATCAATACCATCAAATTTAACTTCTGGTCTTAAGTAATGATGCCAATAAACAATAACACGTTCACCATATATATTGTCATTAAAATCAAAGATATTAACTTCAATCACTACTTCAGCTTTAGAAGGATCGTGAAAAGTAGGTTTAACACCAACATTAGCTACACCACGATAGATTTTATTTTCAGCACCTATTGCCATACTAACAGCATAAACCCCTTTTTTAGGTAAAACATAATCATCACTAGGTTGAACATTTGCCGTAGGAAAGCCAATTGTACGTCCACGTTTCTCTCCTTGAACTACAGTGCCTTTAATTCGATAGAGATAACCTAACTGTTCATTTGCCTTTTTTAAATTCCCTTCTTTCAAAGCTTCCCTAATTGCAGTAGTAGAGATTTTTTCAGTTTCCATTTCTTGTTTACCAACTATTGTAGTACTAAATTCATCCATTTCATTTAATACGGACATGTTACCTTTTCCGAATTTACCGTAAGTAAAGTCAAAACCAGCAATTACTTCTTTAACACGATTATTAATAATATAGTCTTGAACAAACTCTTCTGCTGTTACACTCGCAAATCGTGAAGAAAAATTAATAACAATACAATAATCCACGTCGTGCTGTTCAATCATTTCAAGTTTATCTGAAAGTGGTGTTAAATAATCCGTGCGTTTACGTTCAGGATTTAACACAACAGAAGGATGAGGATCGAATGTTGTTACTGCCTTTTTTAGATTTTGCGCTGCAGCACGTTCATCCAATGCTTCAAACACTTTATGATGACCACGATGCATGCCATCAAAAAAGCCAAATGCCATCGCAACGTCTTCTTTTATCAATTGATCTTCTTGAATTGGATGGGTTACTTCTATCACTTTCATAACTTTAGACTCCTTTAATTAAATACTTTTTTAGGTTTTATTTCATGATTTTTTTCCGGATGTTGAATATAAATTGCCATTACTTTCTCCGTCTCAGAATCAATAAAGACAAGTTGTTGTTCAATCGTTTGATTAAATTGTTTTTTATTAAACTTTTGTCCATTTAATATTCTAGTTTTTATATTTTCATCAGAAACATAAATTTTCGGCAAACTTTTCAAACCATATTCTAAAGGAAATAAGTGTGGTTGTAATGTGTCTTGCTCATGTAATTGAGAGATTTGATCTAATGTTATACTATCTTTAATGTCAAACCCACCTGAATTTATTCGTGTCAATAGCGACATGTGAGCTGGATACCCTAATTGTTTACCAATATCCGTTGCTAATGTGCGAATATATGTACCTTTACCACACTTAACCTCAATATTAAAATGACATTTCCCATCTTCGAATTGAAGTTCAGAGGTGCGTGCTATCGAATCTATATTTACTTTACGAATTGGTCGTTCAACAGTTTCACCTTTACGTGCATACTCATATAACTTTTTACCATTTACTTTAACAGATGAATACATAGGTGGAACTTGTTCTATAATTCCTTCAAATTGTTTTAAAACAGCGTCTACTTCGTTTATATTTATTGCGTTTGCTTGTACATCTATTTTATCAATAACTTCTCCTGTTTGATCTTCCGTTGTCGTACTTTCCCCTAGAGTTATGGTAGCGTTATAAGATTTTCCCATATCCATCACATAATCACTTACACGAGTGGCAGTACCAATACATACTGGCAATACCCCAGAAACTTCAGGATCTAATGTCCCAGTATGACCTATTTTCTTAGTTTTTAAGATTTTTCTTAGCTTAAAGACGACATCATGACTCGTCAATCCACGCTCTTTATATACAGGTAAAATACCATTATACATTTTTTCACGTCCTTCAGTTTTAAGTACACTTATGTATCATAACTTATCTGACTTAACTTGTGTTATTTAATATAAAAGTAATAACACTAATTCGTATATCATATAGCTAAATTGGTAAATTTTTAATTACTTTAATTTTAAAAAAAGAGTAGAACTGAAATTATACTAATTTCAATGTCCTACCCCTTAACTATTTAGTAAATTTGCTGTAATTAAGATAATAAATAATTATCTATCTTGCTTATGCAAATCTTGAATCATTTTCTCGATTTTATTACCATACTCAATTGATTCATCATATTCAAAGAATAATTCTGGAACGATACGCAATCTCATTCTTGAACCTAATTCAGATTTAATAAATCCTTTCGCTTTGTCTAAAGCTTTAAACGTATCATTAACTTCTTTTTCGCTACCTAAGACTGTAAGGTAAACTTTTGCTTGAGATAAGTCATTTGTTAAGTCAACGTCAGTAATAGTGATAAACCCTACTCTAGGATCTTTAACTTTATTATTAACGATATCCATAATTTCTTTCTTCATTTGTTCGCCTACGCGTTCTGCTCTCATGTTATTCATTTATGTCACCTCAATATTTGATGTTACTCTTCTTTGTTATTTTATTCACTATTTAAGTTAGATTCAAACGCATTATCTTAAAGAAGTAATATATTGTAAAGTTTATCATTTAAAAAGGTGGACGGTTTCTCCACGTCCACCTATACATATATTGTTAAGTCTTATCTTTCGATTTCAACCATTTCGAATGCTTCGATAATGTCGCCTTCTTTAATATCATTGAATTTTTCAATTGTAATACCACATTCATAACCTTGAGCTACTTCTTTCGCATCATCTTTGAAACGTTTCAATGTATCTAATTCACCTTCAAATAGAACAATTCCGTCTCTAATAATACGAACACCCGCATTACGAGTAATCTTACCTTCAGTAACATAACTACCAGCAATTGTGCCAACTTTAGACACTTTGAATGTTTGACGTACTTCAGCTTGTCCGATAACTTGTTCTTCGAATTCAGGATCAAGTAAACCTTTCATAGCTGATTCAATTTCTTCAATAACATTATAAATAACGCGATGTAGTCTCATATCAACGTTTTCAGCTTCTGCAGCACGTTTAGCACCTGCGTCTGGACGCACATTGAAACCGATAATAATACCATTTGACGCATTAGCTAATGTAACATCTGATTCATTAATAGCCCCAACAGCAGTGTGAATAATACGTACATTAACGCCTTCTACATCGATTTTCATAAGAGAAGCTGCAAGTGCTTCAACAGAACCTTGAACGTCACCTTTGATAATCACGTTAAGATCTTTCATTTCACCTTGTTTCATTTGTTCAAATAAGTTGTCTAATGAAACATTTTTACTTTCTTGACGTTGTTGGATAACGCTTGCTTCATGACGCGCTTCACCAATGCGACGTGCTTGTTTTTCGTCTTTGAAGATAACGAAGCGATCACCAGCTAATGGCACATCATTGATACCTGTAATTTCTACAGGTGTAGAAGGGCCTGCTGATTTAATTCTTTGACCTAAATCATTAACCATCGCTCTAATTCGTCCATATGTGTTACCTACAACTATTGAGTCACCAACATTCAATGTTCCGTTTTGAACTAATAATGAAGCAGCTGGACCACGTGATTTATCTAACTCCGCTTCAATCACAGTACCTACAGCTTGTTTATCAGGATTAGCTTTTAATTCTTGGACTTCAGCTACTAAGCCAATCATTTCTAATAAATCATCAATACCTTCACCACTTAATGCTGAAAGTGGAACAAAAATTGTTTCACCGCCCCAATCTTCAGGGATCAAACCGTACTCAGTTAATTCTTGCATAACACGGTCTGGGTTTGCAGTAGGTTTATCAATTTTATTTACAGCTACTATAGTAGGAACGTTAGCCTCTTTTGCATGGTTAATTGCCTCAATTGTTTGTGGCATTACACCATCATCAGCTGCGACTACTAAAATTGTGATGTCCGTTACTTGAGCACCACGTGCACGCATTGTAGTAAATGCTGCGTGTCCAGGTGTATCAAGGAATGTAATTTTTTTACCAGCATTTTCAATTTGATAAGCACCAATATGTTGCGTGATACCGCCTGCTTCTCCAGCTGTAACTTTAGTATGACGAATTGAATCAAGTAATGTTGTTTTACCATGGTCAACGTGTCCCATAATTGTAACTACCGCTGGGCGTTCAATTGCATCTGGATCAGCTTCTTCTTCATCAAAGTAAATTGATAAATCTTCTTCATTTACCACCACTTCTTTTTCAAGTTCAACACCATAATCATCCGCAATCAATTCTAGTGTTTCTTCATCAAGTGCTTGGTTAATATTAGCAACGATGCCTAATAAGAATAATTTTTTAATAATTCCTGATGATTCAATATTTAATTTATCAGCTAACTCGCCAACTGTAATGCCTTCCTCATATGTGATTTTAGAAGGCATTTCTTTTGGTTCAGCTGCCGGTTTGTTATTTTTGTTACCTTTGTTGTTTTTATTATTTTTATTGTTCTTATTGTTTTTGTTATTTTTATTATTTTTGGCATTATTTTTGTTATTATTATTGCCTTTTTGATTCGCGTTACCTTTGTTGCTTTGTTTGTTATTATTTTTATTGTTGTTATTGTTTTGTTGTTTTTGGTGATTATTTTGAGTGTTTTGTTTTGTATTATTGTTACTTTCTTGTTGTCTAAACTTTTTATCAAGCGTTTTAATTTGATCGTCCTCTAACGCTTGCATATGGTTTGAAACTTCTACATTCATATTTTTCAACTCGTCTATAATCTCTTTACTCTTAACATTTAATTCTTTCGCATATTCGTAAATTCTTTTTTTACTCATATAATCACTCCTTACAATATTCATCTATCATCGACGTAAGCTTAGTCGCAAACCCAGAGTCTATAACTCCAATGTTTACACGTTCTGACTTGCCTAAAGATTGTCCTAATTCTGCTCTTGTACTAAAGATTCTAAATGGAACATGATATGATTCACATTTATTTTTTATATTCTTTACAGTATTTTCTGAGGCATCAGATGCCATGATAACAAGCTTTATATTATTTTTCTTGATTTCAGTAAGCAATACAGACTCGCCAGACTTTACTTTACGGGCTCTCATTGCTAAACCTAAAAAGTTTAAAATTTGTTCTTTGCTCATTTAGGAATCTCTTCTCTATATATCAAACGTATAATTTCTTTATAAACAGGGTCTAGCTTCTCAGAATCTGCATTAAAATATCTTTCAAGTACGCCTTTTTCTTGGGCTGCTTCTACACTTTGAACATCTTTTGAAACATAAGCGCCTCTACCTTGTTGTTTGCCAGTACCATCAGCAAAAATGTCGCCTTCTTTGTTAATAACAACGCGAATCATATCTTTTTTGGGACGCATTTCATTTGTAATAATACATTTACGCATTGGAATCTTTTTCTTCTTCACTTAATTACTCACCCCAATTATCTGCTTATACGTCTTTTTCTTCACTGTCTGCTTCTTCATTATTTTCAGAAGTTTCATCGATATCTGCCGCTAATTCTGCAGTAGTTAAATTTGATTCCTCTAAATTAACATCATCAATTTCAATATCTTCATCATCTGATTCTGATAAAACGATGTCTTCAGCTAATTCTTCAGATTCAATCACAGGATAAATTCCCGCATCACGAGCATCAGTTTCTGATTTAATATCAATTTTCCATCCAGTCAATTTTGCAGCTAATCGTGCATTTTGACCTCTCTTACCAATAGCTAGTGACAATTGATAGTCAGGAACTACAACAACAGTAGATTGATTGTCTTCGTCAACGATAACTTCCAATACTTGTGAGGGACTTAAAGCATTACGTACAAATACTTTAGGATCTTCATTCCATTGAACGATGTCGATTTTTTCTCCACCAAGTTCTTCAACTACAGCTTCAACTCGAGCACCTTTTGCACCAACACATGCGCCTACCGCATCGATATCTGGATTATCAGAATAAACACTAATCTTAGAACGATCACCAGCTTCACGTGCTACTGATTTCACAATAACAGTTCCATCATAAATTTCAGGAACTTCTTGCTCAAATAAACGTTTTAACAAGCCTGGATGACTTCTAGAAACGTAAATTTGTGGTCCCTTAGTTGTCTGTTCCACTTTATTAACATAGACTTTAATACGTTCGTTAGGAATATATTTTTCGTTAGGACTTCTTTCAGCTTCAGATAAGACCGCTTCAATTCTACCTAAGTTAACATAAACGTAACGATGGTCAACTCTATCGATAACACCTGTTAAAATATCATCTTCTTTATCAATAAATTCAGTATACAGAATTTCTCTTTCAGCATCTCTTAGTCTTTGCATTACTGCTTGTTTAGCAGCTTGTGCACCAACACGACCAAAATCTTTTGGTGTAACATCTTCTTCGTAGATATCACCAACTTCATATGCTGGATTTTTAACTAATGCTGTACTTAAATCTACTTCGTCTCTGTCATCAAATACTTCTTCTACAACTTCTTTACGTGCTATAACTTTAAAAGTACCTTCATCCATATTTAATTCTACACGTACGTTTCTAGCACTATCATAGTTCTTTTTATATGCAGTTATTAAAGCTGCTTCAATAGCATCGATTAATACTTCTCTAGGGATTTTCTTTTCTTTTTCTAAATATTCAGTTGCTAATAAAAGTTCATTACTTGCCACAATTATTCCTCCTCATCACGTTAAATCATTACAGCGTGACGTGCTTTTGCAATTTTATTTCTTGGTATTTCAATTTGTTTTGTTTTAGCTTTTTCTTTAACTTCCATCGTGATTGTGTCATCATCAACAGCTTTTAAAATTCCAAGCCACTCTTTATCGCCTTCAATTGGCGCATATAATGATACAAATACTGGTTTATCAATTGCATTGTGATAATCTTTTTCTTTTTTAATTGGACGTTCCGCACCTGGTGATGCTACGTCTAAGTAGTACATATCTGGAATTGGATCATTCTCATCCATTGCCTCGCTGATTTTTTCAGAAGCAAGTGTGCAATCATTTAAATTGACACCGCCCTCTTTATCAATAGAGATTCTTAAGAAATGATCTTTCCCCTCTTTAGTGTATTCAACTTCAACTAATTCAAAATTCAATTCGTCTAAAATAGGAGTTATGATTGTTTCTACTTCCTCAGTGATTTTACTCATACAGGCCTCCTTTTTCGGCAAATAGAAAAGAGCGGGTATATGCCCACTCTTTCTGCCTGAGTCTAATTTTTTACGCAACTTAAGTATATCACACTTTAATTCCTTAAACAAATGTCTATATCTTGCGTCACAGAGACTACTAAAATACTTTTGATCTTGGAATATAAATTACATATCAAAAATAGACAATTGTGCCTTATCTGGAAGATTAGGTAAAGAACCTAAATCATCAAGATACTCAATTATTTTTTGAGATAATCCAGCCTTTTTATTTAAATCTTCTTTAGATAGGAATGGACCATCTTCTCGCGCTTCAACAATACGTTTAGCAACATTCTCTCCAAGTCCAGGTACAGAAATAAATGGAGGAATTAAAGTATCTCCTTCAATAATAAAGTCAAATGCCTGACTTTTCTCTAGACTGATTGGTTGCATACGGAATCCGCGGTGAGCCATTTCATTCATAATTTCTAAGACAGTAAGAACATCTTTTTCTTTTTTACCGAGGTCCATGTATCTTGAATACATATCTTTGACTGTATTCTTTATGCTTTCTTTGTCTTTAATCATAGTAATTAAATCAAAGTCTGATGCACGAATTGTGAAATAAGATGCATAATAATAAAGCGGATGATGTACTTTGAAATATGCAATTCTCACTGCCATTAGTACATATGCGGCTGCGTGAGCTTTAGGGAACATGTACTTAATTTTCAGACAAGAATCTAAATACCAATCTGGTACATTATTCTCTTTCATAGCGTCTATCATTTCTTCAGTTAGACCTTTACCTTTACGCACTGATTCCATTGTTTTAAAGGCCATTGACGGTTCTAATCCTGCATACATTAAATAAACCATGATATCATCACGACAACCTATAACGCTTGATAAATCACAAATACCTGAACGAATCAATTCTTGTGCATTACCTAACCAAACATCAGTACCATGAGATAGTCCTGATATTTGTACAAGTTCTGAAAAAGTTGTTGGTTTCGTATCTTCTAACATTTGTCGAACAAATCCTGTACCAAATTCAGGTACACCGAATGTTCCAGTCTTACAAAGTATCTCCTCTTCAGTTACACCTAATGATTCAGGACTACTAAAGATTTGCATTGTCTCTTTATCATCTACTGGAATGGTCTTAGGATCTATACCAGATAAATCTTGTAACATACGAATCATTGTAGGATCATCATGTCCTAATATATCAAGTTTTAAAACATTATCATGGATGGAATGGAAGTCGAAATGCGTTGTCATCCAAGAAGCGCTTTGATCATCTGCAGGATATTGTATCGGGGTGAAATCATAAATATCCATGTAATCAGGAACTACTATAATCCCACCTGGATGTTGTCCTGTTGTACGTTTTACACCTGTACATCCTTTAACCAGACGATCGATTTCCGCACCACGTTTATGGATACCTTGGTCATTTAAATAGCCTTTAACATATCCAAACGCCGTTTTTTCGGCAACTGTACCTATTGTTCCTGCACGGAAAACCTTGTCTTCCCCGAAAAGCACTTTAGTATAGTTATGAGCGTTTGGTTGGTACTCACCACTAAAGTTCAAGTCAATATCGGGAACTTTATCTCCCTTAAATCCTAAGAATGTTTCAAATGGTATGTCTTGCCCTTCTTTAATAAGTTCAGCACCACAAGTGCTACATTGTTTATCAGGTAAGTCAAACCCTGAACCTACAGACCCATCATCAAAGAATTCACTCGTTTTACAGTTAGGACAAATGTAATGAGGTGGCAATGGATTAACTTCAGTTATTTCAGTCATTGTTGCCACAAAACTAGATCCAACCGAACCACGCGAACCTACTAAATATCCATCATCTAGAGATTTTTTAACAAGACGTTGTGAAATTAAATAGATAACCGAGAAACCATTTCCGATGATACTTGCTAGTTCTTTTTCAAGACGATCGATTACGATTTGTGGTAAATCTTCACCATATAATTTTTTGGCATTCGTGTAGCTTAGTTCACGAATTTCTTCATTTGCTCCATCCATACGTGGCGTAAACAATTGATCTTTAATTGGAATAACTTTTTCAATTCGGTCCGCTAATTCATTTGTGTTTTTAACAACTATTTCATGTGCTTTTTCTTCGCCTAAAAAGTGAAACTCATCTAACATCTCATCTGTCGTTCTAAAATGCGCTTCTGGTAAAGTTGAGCGATTCAAAGGATTACCAGGTTGAGATGCGATTAAGATTTTACGAGCAATTGCGTCATGTTCATATAAATAATGCGCATTTCCTGTCGCTATTACTGGAATACCTGTACTTTCTCCAGCTTTTAATATACGTTCATAAATTTCATAAAGTGTTTCAGTATCTCTAATGAGTTCTCTATCAATAAGATCTTGATACAGTTTAGGTGGTTGTACTTCAATAAAATCATAATATTTAGCGATTTTTTCAACTTCCGATTGGTCTCTCTGCATTACAGCAGTGAATAATTCACCTTCATCACAAGCTGTTCCAACTAGTATGCCTTCACGGTATTCATTTAATAATGAACGTGGAATTCTAGGAGTTCGATAATAGTATTTAACTAATGAGGCACTTACAATTTTAAATAAGTTCTTTAAGCCTTCCTGTGTTTGAACAATTAATGTCACATGTGTCGGACGTGCACGTTTATATGCATCTTCATTAGACAGTTTTTGATTAATGTCTTTATGATTTGTAACTCCTAACTCTTTCATTTGCTGAACCATCTTAATGAAGATATAAGCTGTAGCCTCAGTATCATAAATAGCTCTATGGTGTTGAGTTAATTCTACACCATACTTTTTCGCTAAAAAGTTTAATCCGTGTTTACCATATTCAGTATTAATCGTACGTGATAGTTCTAAAGTATCAATGACACCATTCGTTGATGGCCCAAAGCCAAGTCTTTCATAGCCAGTGTCAATAAAGCCCATATCAAATGATGCATTATGTGCTACAAATATAGCATCCCCAACCCACTCTTTAAATTCAGTCAATACTTCCTCAATCTCAGGTGCATCAGTCAACATATCATCAGTAATGTGAGTTAAATTAATGATTGTTTCTGATAATTTTTCGTGTGGATTACTAAATCGTTCAAATTTATCAATAATTTCCCCGTCTTTAACTTTAACGGCGGCCAATTCTATAATTTGATCGTATTGGTTTGAAAGTCCAGTTGTTTCAACGTCAAATACAACATAAGTTGCTTCTTTAAGATCTCGATCTGTTGGTTTGTAAGCAATAGGTACTCCGTCATCTACGAGCATACCTTCCATACCATAAATCATTTTAATACCATTTTTTTCAGCGGCACCATGAGCATCAGGAAAGGCTTGAACGACATTATGATCTGTAACTGCTATCGCTTTATGTCCCCATTTTGCAGCTTGATTAACATATGCACTTATATTAGGAATACCATCCATTTGACTCATTGATGTATGTAAATGAAACTCTACACGCTTTTCTTCAGCTTTATCTTGCTTAGGTGTCTTTTTGATTTCTTCTATATCAGTCATCATCATTACTAAATCTCTTACAAACGTGTCTTCTTCAATACGTCCTTGAGCGCGTACCCATTTACCTACACTTAGTGCCTTAAAGTGATCTAAATCATCTTTATTTTTTCTTGTAAACATCTTAAGTACAAGAGAATCTGTGTAGTCTGTGACTTTTAACTCAACAATATGACGACCACTCTTTAATTCTTTTAGGTTAATATCAAATATAACCCCTTCAATCGCTACTTTGAACTCTTCCTCAATGATTGATTCAATTGGTTTTATATTATCAATTTGTATCGGTTTACCAATTTGACACTTATCAACATTACTTTCATTGTTATCTTGTTGTTTCGCTTTTTCTGCTTTGATTTTTTCAATTTTTTCAGTTGCTTCACGAGCACTTTTTTCATCTTCTTCTTGAATATGTGCTTCTAATGAAGCTAAATCATCATAAGAACTTGAGTCGTCTGTTTCAAAAACAACTTTATCAATATCAAAACCACATTTACGAAAAGCTTTTACTAAGCTACCATTACATACTTTGTCAAAGTGATTTCTTTCGATGTCATTAGAGGTCATTACTTTCAACACATTACCAGACATAATTAAACGCTTCTGTTTAAGTTGACCTTTTACTTTAGGTGAAAGTGCAGTGTGTTCTATACAATGACCAAAATATTTGATAGCATGCTCATCTTGATTACTTGTATCTTGAATTGTAAAATGCCAATCAACTTTGGCAATTTCTTTAAATTCTTCAGTAATCGCATTAGTGAATATTAAATAATCTTCATGTGATAGAAAATATGGCAATGTAATTTGAAATTCCCACGTTCTATTTTTATTTGACACATCTACTCGCGTTAATTCACCTTTTTCAATTATTGTTTGATCTAGTTGATTGGAAACTTTAATCTGGTCAGCGAGTACTTTGAATTTTTCTTGATTCGTCATTGCCATGACAGATAACCACCCTTATATCTAACTAATTTCTCAATTATATGTATACGCAACGTGTTATTGATCTAACTGCAAACTTGATATCCATTATACTACTTTGCCATGTGCTTTTCATATGTTTCGTTTTAAAATTTTTAGTAAAAAAAGAGGTTTAGACAAATATGAAATTGTCTTAACCTCATTTAGCATTATGCATTGAAAATCCATGTTGAACAAGTGAAATCAAGTACATTCATCAAATTCAACTTAGTCTTAGCAAATTATAAATTACTATAAAGTGTAGCGATATGAGTGTTTAAATCGTTAATATGAACTTCTTCGCTTTCACCAGTTTGACGTACTTTAACTTCAACGATACCCTCACTAGCATTTTTACCAACTACAATTCTTATTGGAAGACCGATTAAATCTGCATCATTAAATTTAACGCCAGCTCGATCTTTACGATCATCATAAAGTACATCATATTGTTGTTGTAATTCTTTATACAATTGATCACCTAATTCTAGTTGTTCATCCTTTTTAGGATTAATAGTAATTAGATGTAAATCAAATGGTGTAACTGATTTAGGCCAAATAATACCATTTTCATCATTATTTTGTTCAACAATAGCACTTAGCGTTCTTGAAACGCCTATTCCGTAGCACCCCATGATTAATGGCTTAGCTTTACCTTGGTTATCTAAGAATGTTGCGTTCATTGCTTCTGAGTATTTAGTTCCTAACTTAAATACTTGACCTACTTCAATGCCTTCTGCAAATTTCGCTTCGCCAGAGCCATCGCTTAATGTTTCTCCTTCTAAGATAAAGCGGAAATCTCCAAACTCATCAACCTTGAAATCTCGATCTAAATTAGCATTAATATAGTGGGATCCATCCTCATTAGCACCAACGACTAAATTATTTAAATCTCTGACATAATTATCTGCAAAAATTCTAATATCTTTATCATGAACTGGTCCCAGTGAACCAGGATTAGCACCTAATAAGTTAACAATCTCTTCTTGAGTAGCCATTTCAACATTATCTGTTTCAAAAAATGCTTTTACTTTGACATCATTTAATTCATGATGACCACGTATTAAGAACATAATGAATTCTCCATCAATTTTAAAAATCATTGATTTAACAATTTCATCAACCGGACGGTTTAAAAAATCAGCTAATTCTTGAGCAGTTTTAACATTAGGTGTTTCAACCTTTTCTAGTTCTGCTACTTCTGTATGCTTTTCATTTGGATGATAAACGACTTCCGCTTTTTCAATATTAGCTGCATAATCACTATGCTCACTATATACGATAGTATCTTCACCAATTTCACTTAAGGCCATGAATTCGTGTGTGTGGTTACCGCCAATTGCACCTGAGTCTGCAACCACTGGTCGAGCATTGATGCCAACACGTTTGAATATACGGTCGTAAGCATTGTACATATCTTGATATGTTTCATCTAAAGATGCTTCATCAGCATGAAATGAATACGCATCTTTCATAATAAATTCTCTACCTCTTAACAAACCAAAGCGTGGACGTTTCTCATCTCGAAATTTAGATTGTATTTGGAATAACGTTAAAGGCAATTGTTTATATGATTTAAGTTCATCTCTAACGATAGAAGTCACTACTTCCTCATGTGTAGGACCTAAAGCAAATTCACGTCCATTACGATCTTTTAAGCGCATTAACTCTGGACCGTATGCACCCCAACGACCTGATTCTTCCCAAAGTTCTGCTTGTTGAAGTGCAGGCATTAAAATTTCAACGGCATCAATGCTTTCCATTTCTTCACGGATGATTTTAGAAATATTATTTAACACACGAGATGCTAATGGTAAATAGCTATAAATACCACTTGTACTTTGTTTGATTAATCCTGCTTTTAATAATAATTGGTGACTCAATGCTTCTGCTTCAGCAGGGACATCTCTCCTAGTTGGTATGAAAACTTTCGATTGTTTCATCACTTAATCCTCCTTATTTTACAAGAAATAACGTTGTATATCGTTCCAAGTTACTAGAACCATTATAATTAAGACAAAAATAGCACCAGCAGCTATTATAATTGTTTCTGCTTTTTTATTAACTGGTCTTCTGAAAATTGCTTCATAGATAACAAATAAAATTCGACCACCATCAAGTGCTGGAATTGGTAATAAGTTCATTATACCTAAGTTAACACTTAATAGTGCAGTGTAGTATGTTAAAGCAATGATACCCTGCTTAACTACAGAGTCAACATTATGATAAATACCCACTGGACCATTTAACATATCAAATGAGAATTGACCTGTGAATATACTTGCAATCATTGTTCCTACAGCTTTAAAGATTAATGTACTGGCACTAACAAACTGATCAAATCCTAGCGCAATTGGTTTTATTAAAGTATGTTCTTTCTCTGGTTGGAAACCTAAAATGTACGTCGTCTCAGAATTTAATTTAGTTTGCTTAATAACTTGCTTTTTAGGAGTTATGTCCACTGTCTTTGTTTGATTATCTCTTTCAAATTTTATAGTTGTTTTATTATCTTTAATTTTATTTGCTGCAGACTGAATGTCATCAAAACTCTTTGTTTTATATTGACCTACTTGAACGATTTTATCTCCGGATTTTAATCCTGCTTGTTGAGCTGGATAGTGATCAGCTAATTGCCCCACTGAGGTAGTAGGTGTTCCTTGGAAATAAGCTAATGCGATAAATAATATTAAGGCTAATATAAAGTTAAATAATGGTCCTGCAAATAACGTTAAAAATTTGGGTAAAGGTTTCTTATGTGCAAATTGTCGATGTCGTGGAGCGATTTGAATTAAACTACCATTCTCAACAAAATATGCTTTTTCAGCAATATTAAAATGATGTCGCTCATTATCATATGAAGTAATACCTTCAATGTACAAATCATCCTTGAAGTCACATTGTTTAACTTCAATTGCTTCTATCTTTTGAAATTTATGCTGATCATCTAAAATTATGTGCGTAATCTCATCTTTATCATTAAGTTTTACTTTAACATTCATACCTGGTTCAACTGGTGGCTCTTCTAAACCGTCTCCAGCCATTCTTACATAACCACCTACAGGTAATAAACGGATGGTATACAAAGTTTCGTTCTTACGGAAACTAAATATTTTTGGTCCCATACCTATCGCGAATTCAGGACACATTATTCCAGCACGCTTAGCAAAGAACATGTGACCATATTCATGTACCGTAACAAGTACACCAAACACGATCATAAATGAGACAATAGTGATTAAATAGCTCACATGATACACCTCAATTAAATTAAATTTCTACTTTTTTCATTAGAACGATGTAGATTATCTATGATTTGGTTAAATTATTCAAGAATTTTACTTTTAATAAAAGGAGTTAAGAATTACATCATCTACTATGTCTAGTCAAATGTGCACTCAATAACTCCTCAATTATAGCACTATACATTTTTCATATATAAATAAAACATTAAAATCACACTACATTTGTATTAATAAAATGTTGAGTAATGGTAAAACAAACATGAAACTATCAAATCGGTCTAATATACCACCGTGCCCCGGTAAAATTCTACCAGAATCTTTAACACCAAAATGACGTTTAAATCCTGATTCAACTAAATCTCCAAGTTGACCAAAGATACTCAAGATAATAGTTACTAATAATAGTAACCAAATATTTAAGTTGAAATCAACAAAGAACAACATAACAATTGGCACAATTAAACTACAAATTAATCCGCCAATAAAACCTTCAATAGTTTTGTTCGGACTAATTACTGGCCATAATTTATGTTTACCCATTAGTCGACCGAAAATATAAGCACCTGTATCTGTTAACCACACCACTAAGAATGCATAAAGTATGTAATGTAAGCCATCTGAACGTGTTGCATAGAAATACATAAATCCAATACCGACATATGCAACTGACATAAGACAGAAAGCAGCATCCATAAAACTAAATCTGTTTTTTGACAGTACAGTGTAACTTAGTAAAATAAAACTCATTGCGATTAAACTTTTTAATTGAATGTTACTAACCCAGTCACCTGCTGATTGAGGTAACATAATAATTATTAATGCTAAAGCACTAAAAATACCAGGGACTGAAATTAATTTAATCATATTCATATTTAAAAGTTCTTTTAATGCAATTAAAGCTAGTAAGTACGCAAACAACATTAACGTTGTACCACCCATCAATAGAATGGGTAGAAAAATTAACAATGCTATAATTGCGGTTAAAGTTCTAACTTTCATACGCTACTCCTTACTTAACCCTCCAAAGCGTCTTTGGCGAGATTGATATATTTTTAAGCAATTTTTAAATTCTTCACCGTCAAAGTCTGGCCACAATTTCTCATTGAATATAAATTCACTATAAGAAGACTGCCAAATAAGGAAATTACTAATACGTTGTTCACCAGAAGTGCGAATTAATAACTCAGGATCTGGGTATGAATGTGTCATTAAATGCTTGTTAATCATTGATTCATCAATATCTTTACTGTCTTGACCATTGCGTTGAAGTTCATCATAAATTGATTTCATACTTTGAACAATTTCAGCTCGTCCACCATAATTGATGGCAAATATTAATTTCAGACCTGTATTATTTTTTGTTTTTTCTTTTGCATGTTCTATTGCTTCAATCGTCGATTTAGGAACTGCATCTAGAAATCCAATCGTTTCTATTTGAACATTTTTTTCAATGAGTTCGGGTAAAAATGTTTTTAAAAAATTAACAGGCAAATTCATGATATAATTAACTTCATTTTCAGGTCTAGACCAATTTTCAGTTGAAAAAGCGTATAGTGTTAAGTATTTAATACCCAAATCACTTGCTTCTCGCGTTACAGTTTTAATGGTTTGCATACCTTCGTAATGTCCTTTAATTCTAGGCATTTTACGCTTTTTGGCCCAACGTCCATTTCCGTCCATGATAATCGCTACATGTTCAGGTAAATTATGTAAATCTAAATCATCGTTATGACTGATTTTAGTCTTATTTCTTTTTATTAGCTTTTTAAACATGGTCTTTCCTCCGAGCCTGATCATCTCTATTATATTATATTAGTTATTTAAGAAATCATCTATCATTTTATCATACTCGATAATGGCATTGAATAAGCAAATGAAAAAACTGTACCAAAGTCTGAATTGGCACAGTTTAGACTAAAATAATTTATAGTAATGTAGAAAGTATATTTATAATAATACTTACACATTATTAAATGAATTAATTTATTGTCGAACTAATTAAACAGACATAATGTCTTTTTCTTTGTCCTCTACTAATTGATCAATTTCTTTAATAGAATTATCTGTAGCTTTTTGAACATCTTCTGTTTGACTTCTTAAATCATCTTCAGTAATGTCACCATTTTTTTCATCTTTTTTCAATTGATCATTAATATCACGACGGATGTTACGGATAGATACTTTCGCATCTTCACCAATTTTCTTAACGTTTTTCACTAATTCTTTACGACGTTCTTCTGTTAAAGCTGGGACAGTGATACGAATAACTTCACCATCACTTGTAGGATTTACACCTAAATTTGCTGCATAAATTGCTTTTTCAATATCAGCTACTGAAGATTTATCATAAGGAGAAATAACTAATAAACGTGCTTCAGGCACATTGATGCTCGCTAATTGTTGAACTGGTGTTGGTGCACCATAATAGTCAACAGTTACGCCACTTAATAAATTTGAATTTGCTCTTCCAGCACTGATATTTGCTAATTCTCTTGATAAATTATCGATAGATTTGCTCATTCTAGCTTTAGTGTCTTGAATTATGTCACTCATATTGTTTACACCTCTAATTATTTAGTTATTAACGTACCTATTTTTTCACCCATAACTGCACGTTTAATATTGCCTTCTTCCATAATTGAAAATACATTTAAAGGAATATTATTATCCATACAGAATGATGATGCAGTTGAGTCCATTACTTGTAACCCTTCTTGTAACATTTGAATGTGCGTCAAGTGTTCATATTTAACTGCATTCTTATCTACTTTAGGGTCTGCTGAATATACTCCATCAACATTATTTTTACCCATTAAAATAACATCGGCTTCGACTTCTGCTGCACGTAACGCTGCAGTTGTATCTGTAGAGAAGTATGGATTACCGATTCCTGCTGCAAAAATAACAACACGTTTCTTCTCTAAATGTCTAATAGCTCTTCGACGGATATATGGTTCAGCAACTTGTTTCATTTCAATTGATGTCAACACACGTGTGTCACATTCTAATTGTTCTAAGCTATCTTGGAGTGCAAGAGCATTCATAACTGTAGCAAGCATACCCATGTAGTCTGCTGTACCACGGTCCATACCTAAATCACTACCAGTTTTACCTCTCCAAATATTGCCACCACCAACGATAACTGCGATTTCGCAATCCATCTTAGCAACTTCAGCTACTTGCTGTGCCACGCTTTTAATAATGATTGGATTAATACCAAAACCTTTGTCTCCTGCGAGTGCTTCACCACTAAGTTTTAATACTACACGTTTATATTTAGAAGTTTGCGCCATTGTTTTTTCCTCTCTATTGTAAAAATATGTAATATATACAAGTAAAGAAGACACTGACGCGCCTTCTAACATAAAGTATCACTTTATAATAGAAAACCTCAAAGGTGTCTTCTTTCTTGTAAATCTTGTCGACAGATTATTTCATTTGACCTTTAACTTCATCTGCGAAGTTTTCTTCACGTTTTTCCATACCTTCGCCTACTTCATAGCGAACGAAGTCAACAAGTTTACCACCTTTAGATTTTAAGAAAGCTTCAACTGTTTGATCTGGATCTTTAACGAAGTTTTGATCAACTGCACAAATTTCTTGAAGATATTTACGTAAACGACCTTCAACCATTTTTTCAACGATGTTTTCAGGTTTACCTTCATTTAATGCTTGTTGTTTTAATACTTCTCTTTCGTGATTGATTTCTTCTTCTTTAACTTGTTCTGAAGAAACATATTTTGGATTGATAGCTGCGATGTGCATAGCAACATCTTTAGCAGCTTCTTCATCAGTAGAACCTTCAACTACAGTTAACACACCGATACGTCCACCCATGTGTAAGTATGCACCAAATGCATCGTTATCAGATTTTGTTCTGATTTCGAAACGACGGATACTTAATTTTTCACCGATTGTTGAGATTGCTTCTTTCATTCTTTCATCAACTGTTTTACCACTTGATAATTTAGTTTCTAATAAAGCATCTACTGTTTCAGCTTTGCTATCAAGAACTTGATTAGCAATTTCTTTAACTAATTCTTGGAAGCCTTCATTACGAGCTACGAAGTCAGTTTCAGAGTTGATTTCAACGATAGCAGCTTCATTTCCTTTAACTTCAACATGTACTAAACCTTCAGCTGCGATACGGTCTGCTTTTTTAGCTGCTTTAGCGATACCTTTTTCACGTAAGTAATCAATCGCTTTATCGATGTCACCATCAGTTTCTGTTAGCGCTTTTTTACAATCCATCATACCAGCGCCAGTTCTTTCACGTAATTCTTTAACAAGTTTTGCTGAAATTGCCATTAATTATTCCTCCAATATTTCTAATTGTAATAATAGATGATACCTAAATATTACCATTAAAGTCACTATAATTTCCAATACTCTAGTAAACTTTAATCATTATTATTTGAAAAAAGGGCGATAAGCATTACATCTTATCACCCATTTAAACTATATCTTAGTTTGATTCAACAGTAGTATTTTCTTCAGTTGATTCTGCTTCTTGAGATTCTTCTTTTTCATCTAAATTGATGTTTTGCTCTGCAGCTACTTCATCGTTAGAAACACCTTGTTGACCTTCTAAGACAGCGTCAGCCATTTTACCAGTTAATAATTTAACGGCACGAATAGCATCGTCGTTCGCTGGGATAACGTAATCAATTTCATCTGGATCACAGTTAGTGTCAACAATACCAACGATTGGAATATTTAATTTACGTGCTTCAGCAATCGCGTTACGCTCTTTACGAGGGTCAACTACGAATAATGCTTGAGGCATAGATTTCATATCACGAATACCGCCTAAGAATTTGATTAAACGGTCGTATTCTTTTTTAAGTTCAACAACTTCTTTTTTAGGTAAAACGTCGAATAAACCGTCTTCTTCCATTTTTTCGATTTCAGAAATACGTTTAATACGTTTAGAAATTGTTTTGTAGTTAGTTAAAATTCCGCCTAACCATCTTTGGTTAACGTAGAATTGTCCAGCACGTTCTGCTTCAGCTTTAACTGACTCTTGTGCTTGTTTTTTAGTACCTACGAATAAGACTCTACCGCCATCTTCAGATACTTGTTTGATGAAGTTATAAGCTTCTTCAACTTTTTTCACTGTTTTTTGTAAGTCAATGATATAGATACCATTTCTCTCAGTGAAGATGTATTTTTTCATTTTTGGGTTCCAACGGCGTGTTTGGTGACCGAAGTGAACACCGGCTTCTAGTAATTGTTTCATTGAAATTACTGCCATTTTAAATTCCTCCTAGTGGTTATTTACCTCCATAATAAACTCATATAAAGACAATTAATTTAATTGCACCCTTTAAATGTACGTTTATCATGTGTGTATTGGCTTTTATAGCCGAAAACAATAATATCATATTTCTATATAATGCGCAATGTTAATTTCACTAAAGAAATAATGCTATACACATTTTTCATAATAAAAACTGTTACAAATAATATATACTTGCAACAGTTGAATGTTGGTTATTTCATTATCGATTTAAATCATAATTATTTATTTCGTTCTAATTCATCAAGGAATTTTTCTTTTTTAACTTTAATAAAGGTACCCTTCATCCCTAAGGATCGTGATTCGATTACACCAGCACTTTCAAGTTTACGTAACGCGTTCACGATTACTGAGCGAGTGATACCTACTCTATCTGCTACTTTTGAAGCTATCAATAGGCCTTCATTACCACCTAATTCTTCAAAAATATGCTCAATTGCTTCTTTTTCAGAATAAGATAATGAATTAATTGCCATAGTGATTGCCGCTTTATCACGTGCCTCTTTCTCAACTTCATTATGTTTCTCACGAAGTATTTCCATTCCAATAACTGTTGCAGCGTATTCGCCTAATACTAAATCATTTTCGTTAAAGTCATCTTTAACACGACCAAGTACTAATGTTCCTAATCTTTCGCCGCCACCAAGTATTGGAAATACAGTTGTACGACTGCTACTAAACACTTCTTTATCTTCAGGTGGGAATACAGTTAATTCATTATCAATATCAATATTAGATTCAGTTTGTTTAACGTCCATTAATAGTTCTGTATATTCACTAGGAATGTGTTTACTTTCTAACATTTCGTTAATTCTCTGACTTTTTAAAAGTTCATTTAAACTTGAACCTAGAATTTTACCTCTACGTGAAACAATAAATACGTTCGTTACTGTAACGCTACTAATTGTTTGAGCAACGTCTTTAAAGTCGACCGCAATACCTTTATGTTTTTGTAATAGTGTATTTAATTCTCTAGTTTTAGATAATAAGCTCATAAAATTTCTCCTTTATTTATATTATAAAATAAATGCACTTAAATCTTTATTTGTTGAAATAGATTTCAACTTATCATCAACATATTGTGGTGTTATATCTACTACAGCATTTGGCATGCTAGGGGCTTCGAAAGATAAATCCTCAAGCATTTTCTCTAAGATTGTGTGTAAACGACGTGCACCAATATTATCAGTGTCTTGGTTAACTTGATATGCCATTTCAGCTAATCTTGTAATCGCTTCCTTAGTAAAGTTCACAGTGACCTCTTCTGTTTGAAGCAATGCCTCATATTGTTTAATAAGTGATAGCTTAGGTTCAGTTAATATTCTATAAAAATCGTCAACAGTTAAACTTTCTAATTCTACTCTAATTGGGAAGCGTCCTTGTAATTCAGGTATTAAATCACTTGGTTTCGATACGTGAAACGCGCCAGCACCGATAAACAGCATATGTTCAGTATTTACAGTACCATACTTAGTTTGAATCATGCTACCTTCTAAAATTGGTAAGATATCTCGTTGTACACCTTGTCTTGAAACATCTTGACCACTATTAGCGTTATTCGTTGCTACTTTATCGATCTCATCGATGAAGATAATACCCATTTGTTCTGCTAACTCAAGCGCTTCTTGATTTGCAGTTTCTTGATCAATTAATTCATCAGCAAAATCATCAGCCAAAATCTTACGAGCTGTTTTAACTGGTACCTCACGCTCAACTTTACGTTTAGGCATGAGTTGATTCATCATGTCTTGCATTTGTTGGTTTTGATTTGTACCGAGCATGCCTAGCGCACCTGGATCTTGTTCTACCTTAATTCTAACTTTCTCTTCTTCAAGTTTACCATCTAATAATTGTTTTTTGATTTCTGAACGCTTGGTTTTAATCTCTTCTGTAGGTGTTTCCTCTTCTTCATCATCATTGTTACCAAAGTTTGGAATTGCACCACCAAGTAATGATTCTAAAGGATTACTATTATTTGACGCTTTTTTCTTCATACTAGGCACAAGTAATTTAACTAACTTTTCATTAGCTTTATTAACTGCTTCGTCTTTAACCAAACCTTTCTTTTGATCTTTAACTAGTCTTACAGCTACATCGACTAGATCACGAACCATACTCTCAACATCGCGTCCAACGTATCCTACTTCAGTAAACTTAGTAGCTTCCACCTTAATAAATGGCGCTCCTACAACTTTAGCCATACGTCTTGCTATTTCAGTTTTACCAACACCAGTTGGACCAATCATCAAGATATTCTTAGGTGCGATTTCTTGTTTGGTTTCTTCATCTAGCAAACTTCTTCTATAGCGATTTCTTAGAGCAATGGCAACTTTTCGTTTAGCATCATCTTGCCCAACTATATATTCATCTAATTTAGATACGATATCTTTAGGTGTTAATTTTATACCGTTTGCATCCATATATTTTACCTCCAACCTAATTAACGTCCATTTATATTCATTTCCATATTTTTAAAAGTTAAAGTGTTTCCACTATAATATTATCATTTGTGAACACACAAATGTCAGATGCAACTTTTAAACTTTCGTAAGCCATTTCTTTAGCAGATAATTGGCTTGCATGACGCTTCAATGCTCTTCCAGCACTTAAAGCATAGTTGCCTCCTGAGCCAATCGCAATTAAATCATCATCAGGTGCAATGACTTCTCCAGTCCCGCTGACCACTAATATTGCATCTTTGTCCATTACAATTAACATAGCTTCCAATTGACGTAATTGTTTATCACCACGCCACTCTTGAGCTAGCTCAACAGCTGCACGTTCCAAATTACCACTAAATTGTTGTAATTTTGTTTCAAACTTTTCGAACAAAGTGAAGGCATCAGCTACACTACCAGCAAATCCAGCTAACACTTTTCCTTCATATAATCTGCGGACCTTGCGCGCTGTTTGCTTCATAATAACTTGCTCACCTAGTGTAACTTGTCCATCACCAGCCATCGCTGCTTCACCGTTGTGTCTAACGGCATAAATAGTTGTTGCATGTAATGATGTTTTACTCATTTATTTACTCTCCTTTTTCGCTCGAGGATGTGCATTTAAATACACTTTACGTAATTGTTGGTTAGAAACATGTGTATATCTTCCAGTTGTCGAAAGATTAACATGTCCTAACAAAGATTGTACCGTTCTTAAATCCGCACCTTGATTGAGTAAATGTGTTGCAAACGTATGTCTTAGTTTGTGGGGGTGAATTTCCGTAACCCCTGCTGTACGTTTAACAACATCATTTAAAACATACCTAACGCCTCTCTCTGTTATAGGGGCGCCATTCATGTTAACTAATAAAAATGAATGTTTGGTATGTTGTATAGGCTTAAATTCTCTTAAGTATTGTTCAATGCTTTGACGACAAAATTCTCCAAACGGAACAAAACGTTCTTTATTTCCCTTTCCTAGTACTTTCACACCAGGTAAAGACATATCAATATCTTTGAGTTGGATATTTACTAGTTCAGAAACACGTATACCCGTTGCATATAATAATTCTAGAATAACGCGATCCCGTAATCCTTTTTTAGTATCTTTTGCTACAGTTTCGAATAATGCTTCCATCTCTTCTTCATAAAAAAACTGTGGCAAGTAGTTCTCCTTCTTAGGATGAACGAGTTGTACGAAAGGATTTATGATTGTCTCGTCTTGTGTCATCCAAAACTCATAGAAAGTTCTTAAAGTAGAAATCTTCCTTGATACAGTAGTACGTTTCAAATTTTGTGAATATAAATAGCTTAAATAATTTCTAGCATCTTTATATTCAAATGTTCTTAGATTAATTAATTCTTGTTCTAAAAAATGATTAAATTGTACTAAATCATCATGATATGATTTTAATGTATGGGCGGGGAAATTTCTCTCAACTTTGAGCATATTTAAGAATGTAACTTGGATTTCTTCCACTTAAAAATCCCCTCCATCATATGCATTGTAGCATATAACATGAAGGGGA
>NODE_3_length_37967_cov_1.637051
TAGCGGAACGTAAATCCAACTACCATCGGCGCTAAGGAGCTTAACTTCTGTGTTCGGCATGGGAACAGGTGTGACCTCCTTGCCATTGTCACCAGACAATAACTTACTCAATTAATTATAATGTCGATTATTTTAATTTTCAATAGTTAATTTTACACTTTGTTAAAGTTATCTTTACAAGTATTTTACAAAATTAACTTTCGTTTTCGACGACTTTTATATCTTACAACATTCAAAAAGCAAAGTCAACTAATTTTTAAAACTTTTTTTATTTAACAAGTTTATTATTTGTCGATTCCGCTTCTTTGAACACTTTTACTATGTTAGCACATCGCAAGCATATTGACTACACTTTTTTATATTGTTTTATAATAACTTCTCTACTCTTTTTTACTTTTGTAACTCTCCCTTTGATAATAACCCTTTATCACACCAATATATTTAATCCCTTAATTTTATATAAATCGAAAACTAATTATTCCTTTTGCCTCTTTTATTAACAATAACTGGCTCAAAATAAAAAAAGAGATTGAGATATATTAGGTTAACATTTGAATAAACCCTAAACTTTATCTCAATCTCTAATATTTAATTTAATCTATTTTTGTCTCATGTAAGGGAATAATAATACGTCTCTAATAGATGGAGAGTCAGTTAACAACATAACTAAGCGATCGATACCGATACCTAAACCACCTGTTGGAGGCATACCATATTCCAAAGCTTCAATATAATCTTCATCCATTTCATGCGCTTCATCATTACCTTGTGCTTTTTCAACAAGTTGTGCTTCGAAACGTTCACGTTGATCAATTGGATCATTTAATTCAGTGAATGCATTCGCATGTTCTCTACCTACGATAAACAACTCGAAACGGTCTGTAAATCTAGGATCTTCTGGATTTTTCTTCGCTAAAGGCGAGATTTCAATTGGATGTCCATAAATAAATGTTGGTTGAATTAACGTTTCTTCAACTTTTTGTTCAAAGAATTCATTTAAGATATGACCATATTTCATATTATTAGTAATTTCAATACCATGTTCTTTAGCTGCAGCGATTGCTTCTTCATCAGATTTAATTTGATAGAAGTCTACACCTGTAGCTTCTTTCACTGCATCTACAATATGAAGGCGTGTCCAGGCAGACTCTAGGTCAATTTCCTCTTCATTGTATTGAACTTTTGCAGAACCAAATACTTCTTGAGCGATATGTCTTACCATAGATTCAGTTAAATCCATGATATCGTGGTAATCAGCGTATGCTTCATATAATTCAATCATAGTAAATTCTGGATTATGTCGTGTTGATACTCCTTCGTTACGGAATACTCGTCCAATTTCATAGACTTTTTCAAGGCCACCAACAATTAATCGTTTTAAATGTAATTCAATTGCTATACGCATATAAAGAGTAGCGTCTAGTGCATTATGGTGCGTAACAAATGGTCGTGCTGCTGCACCACCTGCAATTTGATGCATCATTGGTGTTTCAACTTCTAAGAAACCTTGTTTATTTAAGTAATTACGCATTTCTTGAATAATTTTACTACGGTTAATAAATGTTTGAGTACTATCTTGATTTGTAATCAAGTCTAAATAACGTTGACGATAACGTTGTTCAATATCTTGTAAACCATGGAACTTATCAGGTAAAGGTCTAAGCGCTTTAGATAATAAAGTGAATGTCTTAGCTTTTACTGATAGCTCGCCAGTATTTGTTTTGAACATTACACCTTCAATACCAACAATATCGCCTAGGTCTGCACCTTTCCATAAATTGTCGAAATCTTCTTCGCCAATTTGGTCCTTACGCACGTAAATTTGAATCTGACCAGTCAAATCTTGGACATGTGCGAAACCAGCTTTACCTTTACCACGTTTAGTCATCAAACGTCCGGCAATCGAAACATGACTTTCATCTTCTTTATCATGTAATTCTTCTTTAGAGAATTCATCCCATTGTGATTTTAGTTCACTAGCAGTAGCTGAGCGCTCAAAACGTTTTCCAAATGGGTCGATTCCTAAATCAATTAATTCTTGTAGTTTTTGACGACGGACCTGCATTTGGTCATTCATTTCTTCTGACATAACTTTCTCTCCTTTAAATTTCATTTCAATGAAAATTATTCCATGGATTATTTCTAAATTACTTATAGGATATCATATTACTAATGTAGTGTTACTTAATTGTATTGTTTTACAAAATTGACATTACATGTATCACTTTCAAAGTATGATCATCACTATTTTCGCATTTCAATAATATTAATTAAATACATAATTAATACTACTTAACCTTTATATTTCTTCACTGTGTCATCTGGTATGACTAAATCAGAGATACGAGTTTTTGAACGAGGTTCAATTTGTGTTGGTGCAATATCATTTAATGGTATTAGCACAAAAGCACGTTCACTCATTCGCGGATGGGGAACTTCAAGGTCATCTTCTTCTATAACCTTATCCCCATATAATAAAATATCGACATCTAATGTTCTTGGACCCCAACGAATGTCTCTAACTCGGTGTAATCGTTGTTCGGTTTCTAAGCAATATTTAAGAAGTTCTTTAGGCTCCAATTCTGTATCAATTTCTAAACACAAATTTAAAAAATTAGGCTGCTCGGTATACCCTACTGGTGCAGTTTCATATATTGGAGAGATTTTAGTCACAGTAATGCCTTCAATACTGTCAATTATTTTAATAGCTTCTTGTAATTGCTGTTCCCTATCACCAATATTACTTCCTAAACCTAAATATGCTTGTACCATTAACGATTCTCCCTCACTATTTCAATACCCACACCATCGTAATGACCAGGTATAGGTGGATTTTCTTTAGTGATTCTGACTTTCGTTTCCATTACACGATTATAGTGTGAATTTATACGTTTTGCAATACGTTCAGCTAGATGCTCGATTAAATTGCAAGGTGGACCTTCAACAATATCTTTTACATCCTCAAATACTTCACCATAATGCACAGTATCTTTAACATTATCTGTCTGCCCCGCTTTTGATAAGTCTACTTTTAAAGTTACGTCTACTAAAAAAATTTGACCTATTTCATTCTCAGCTGCGAGTGCACCATGATATCCATAAAACTTCATCCCTTTAAGAAAGATCATGTCGTTCATTTTCATTCTCCTTCAAAAAATCTATACCTTGAGCTAAACGTACATTTAATTCAACATTATGTACGCGAACTGCTTTTATGCCTTTCATTATACCATAGGCAGTAGTAGCAGCAGTGGCCTCATCTCTTTCTTTAGGTGTCGTATCAGTAGAAATCATATCTCTAATAAAACTTTTACGACTTGTCGCTAATAAAACTGGATACTCTGTAGCAACTAATTCATCTAATCGAGCCATTACTTCATTTTTTTCTTTTCTACTTTTGGGAAATCCAATTCCAGGATCTAACCATATTTTATGTTTTGGAATCCCTGCCATTTCTGCTTTATTTGCTTGCTTTATAAGTGTTAATAGCATTTCTTCTACAACTGGTTGGTCACGTTGGCCATCTCCATTATGCATTAACACAATTTCCGCTTCATATTTAGCAACTACATCTAAAATATGAGGATCATATAACCCAGCCCATTGGTCATTAATCATTGTGGCCCCTAATCTTAGACAAGCTTCAGCAACTTCACTGCGATATGTATCTATGGAAATTTGTACATTTAGTTTTACTAATTCTTCTACAACTGGCACTACACGTTGCATTTCTTCTTCTAAAGACACTTCTGTGTGCCCAGGTCTTGTTGATACGCCTCCTACATCAATAATATCTACGCCTTCATCAATCATTTCTTTAGCACGTGTAACTGCGTTATCAATTGAATTATACTGACCACCATCTGAAAATGAATCAGGCGTTACATTTAAGATTCCCATAATTTTTGTTTTACCCACTATCAATCATCCTTTGTTTTAAAAATAAATATGTATACTCACATGATACACTCATTTAGTCTATATTTCAGTATTGTTAACTAAAAGAACCTTTATACTAAAAAATAGCTGGCTCCGCCTTTTACGAAACCAGCCATTTCTTATTTAAAACATGATATTCAAATATCAACTTATATCATCATTAATCATCGAATGAATATAAAGGTGTTGATAAGTAACGTTCACCATTACTTGGCAATACTGTTACAACTGTTTTACCTTTACCTAATTCTTTAGCTTTTTGAATTGCGGCATGAATTGCAGCACCAGAAGAAATACCTGCTAGGATACCTTCTTCTTTAGCAACGCGACGTGATGTTTCCATAGCTGTATCGTTGTCTACTTTGATGATACTATCATAAATATTTGTATCTAAAGTATCCGGTACGAACCCTGCACCTAAACCTTGCAATTTATGTGGTCCTGGCTCACCACCACTTAATACTGGTGATGCTTCAGGCTCTATAGCAACGATTTCAACATTAGGATATTTTTCTTTTAAGACTTTACCTACACCAGATAAAGTACCGCCTGTACCTACACCTGCTAAGAAAGCGTCAATTTGTTTACCTTCAAATTGTTCTACTAATTCTGGGCCTGTAGTTAACGCATGAATTTCAGGGTTTGCTGGGTTTTCGAATTGTTGTGGTTCGAAGTAACCATGCTCTTCTTTTAATTCTTTTGCTTTTTTAATAGCGCCTTTCATAGCTTCTGAACCTGGTGTTAAAACTAATTCTGCACCATAAGCTTTTAATAAGTTACGACGTTCAGAACTCATTGTTTCAGGCATTGTAAATACTGCTTTATAACCTTTAGCTGCACATACGAAAGCTAAACCGATACCTGTGTTACCACTTGTTGGTTCTACAATCGTATCACCTAGTTTAATTTTCCCTTCTTTTTCAGCTTTTTCGATCATAGCTAATGCGATACGGTCTTTTACTGAACCACCTGGATTTTGATATTCTAATTTTACGTATACATCTGCTGCATCTTCATCTACAACGTTTCTTAATTTTACTACCGGTGTATTTCCAATAATTTGAGTAATGTTATCTACTGGTTTTTGTGCCATTGAAAAAACGCTCCTTTAACTTTCATATTTAAAACTTAGTTTTTTTATCGGATATAACTATATTCTATCAGAATTTTCTAAAAAGACAAAGCTAATTCTCTTATTTTAGGATTGAAGTTACATTTTACTTTTACATTATTTTAGTTTCCCTATAAAAAAGGCAATAAACACGTGATGGTTTATCGCCTTTAGTATATTTTTAATTATGCATTCATTGAAGCTAATAGGTCTTCAAGTTCAGCTTCTGAATAATTATATTTATTACCACAGAAGTGACAAATAGCTTCCGCGCCATGATCCTCTTTAATCATATCTTGGATTTCAGCTTCTCCTAAACCTTTAATTGCATTTAGAAACTTCTCATGACTACAGTTACATTCAAATTGAGCTTGCATAGTTTCTAAGATTTGAACGTTATCTTCACCAAGAATTTCATTCAAAATACCTTCTGGTGTCAATCCTTGTTCAATTAACTTAGAAACGGGTTGCATATTATTTATAGCATTTTCCAATTTTGTTACAGTTTCATCTTTAGCGCCTGGCATTACTTGAATAATAAATCCTCCAGCAGCTTTAATAGAATTGTCAGGATTTACTAACACACCTAAACCAACTGATGAAGGTGTTTGTTCACTTGTCGCAAAATAGTATGTGAAGTCTTCTCCTAATTCACCTGATACAATCGGACTTGCACCTGAGAAATAATCTTTCATACCAACGTCTTTCACAACTTGGATGGACCCGTCTGTACCAACTGCTCGTCTAACATCTAATTTACCTTGTTCATTTAATGGAAAATGCGTTTGTGGTTTATCCACATACGCACGTACATTACCCTCAGCATCTGCATCCGCAATGATTCTTCCAATAGGTCCTTTACCATCAACTGTTACTGTTAATTTTTGTTCACCTTTAAGCATCGAACCCATTAATAAAGTTGCTGTCATTGTTCTGCCCATAGCAGCTGAAGCTGTTGGCCAAGTATAATGACGTGTTTGTGCTTCTTGCACTGATTCAGTTGTTAGCGCAGCGTACGCACGTATTTCTCCATCGAAAGCTAGTGATTTAACGATATAATCATGTGTCATCCTTATAAACTCCTTTAGTACATTTATTTTTATATTGATATTATTTATACTTTAATCTTTCAATTATTTCTATATTTTCCCTTTAAGGATACTTATTCTACACTTGTTTAATAAGAATATGAAGTAACTTGCTTTCAACTCTAATATTGTCTCTTTGACGATCACTACATATTAAAAAATCTCCTTTGACTAAGGGGAATTGCCTTACTCAAAGGAGATAATAATCCAGTTTAAACTTATCTATTGCTAGGGTTGTTTGGATCGTTTGGATTATATGGTTTGTCAATATTTGGAGATTGTTCATGACCTGTGTCTTCTTCATTATTTGAATGTCCACGATGTTGATCATTGTCTCCATTTGAACCGTCACGTAATTGATCATGTCCTGTTTGATTATCTCTATCATCTCTTTGACGATGTCTACGTTCGCGATTCATGTCATTATCTTCTTTACGATCTTCTCGCATGTCTTCTTTTCCTTCTTCTAGTTGTTCTTCGCGGATATCGTCGTAAGATTTACCATATTTACCTTCGCTATAGTCAGAATCTTCATCTTTAACAACACGAGCAGCATCATAATCTACTTCAGGTAATACACCATCATAGAATAATGAACGGATTTGTTCAGCTACTAATGTTTCTTCTGTTAACAATGTTTTAGCGATAAGTTTAAGTTCTTTTTCATGGTCTAATAAGATTTGTTTACAACGTTCATATTGTTCTTTAATAATACGTTGAACTTCTTTATCAATTTCATAAGCGATTTGACCAGAATAGTTAGGTTCACCTTGCATATCTTTACCTAAGAATACTTGTCCACCGCCGCTAGATGAGAATTGTAATGGTCCAAGTTTTTTACTCATACCATACTCAGTAACCATAGAACGTGCGATTTGAGTTGCTCTTTCGAAGTCATTTGATGCACCAGTTGATACTTCATGGAAATTGATATCTTCGGATACACGACCACCTAATAAACCACAAATTTTATCTAATAATTCAGGTTCTGTCATTAAGAAACGATCTTGTTTAGGTAACATCATTGCGTAACCACCAGCTTGTCCACGAGGAACAATTGTTACTTTATGAACAACTTCTGCTTCATCGAGTACCATACCGATAACTGTATGACCCGCTTCATGGTGAGCTACAATATTACGTTCTTTATCTGAAATGACACGTGATTTTTTAGCTGGACCAGCAATAACACGGTCTGTAGCTTCTTCGATATCACGCATGTCAATTTTGTTTTTACCTTCACGTGCAGCAATTAAAGATGCTTCATTTAATAAATTCTCTAAATCTGCCCCTGAGAAGCCAGGTGTTCTTTGTGAAATAGCTTTTAAGTCGACAGTTTCATCAAGTGGTTTGTTTTTAGAGTGTACATGAAGAATAGCCTCACGACCTTTAACATCTGGACGGCCAACTTGAATTTGTCTATCGAAACGACCAGGGCGTAGTAACGCTGGGTCTAAGATATCAGGACGGTTAGTTGCAGCAATCATGATAATACCTTCGTTTTCACCGAAACCATCCATTTCAACTAGTAATTGGTTAAGCGTTTGTTCACGTTCATCGTGACCGCCACCAACACCTGCACCACGTTGACGTCCTACTGCATCAATTTCATCGATAAAGATAATACATGGTGCATTCTTTTTCGCATTTTCGAATAAGTCACGCACACGGCTTGCACCGACACCAACGAACATTTCAACAAAGTCTGAACCACTGATTGAGAAGAATGGTGCACCCGCTTCACCAGCTACGGCACGTGCTAGTAATGTTTTACCTGTACCAGGAGGGCCTACAAGTAATACACCTTTAGGTATTCTTGAACCCATTTGTTTGAATTTCTTATTATCTTTTAAGAAATCTACTATTTCAATTAATTCTTGTTTTTCTTCATCTGCACCAGCGACATCTGAGAATCGTACACGACGTTTTTGGTTATCGTACATTTTAGCTTTGGATTTACCAAAGTTCATCATACGACCGCCACCGCCGCCGCCTTGTGCTTGGCTAAGGAAGAAAATGAATAGGAAAGCAATAATTAATACAGGAATTAATGTTGTCAACATACTTACGAAGACACTTTGTTTCTCTTCTTCTTTAACTTTAAAATCTAGTCCTTTTTGGCTTTTTGCTTCATTTGTAATTTTTTGTAAGTCTTTTTCGTTATTGTATAAAATCGTTGAAGAGTAATCTTCATCATTTTTTGTTTTACCACTTACCAAGTACACATTTTGCTCAGGTTGGATTTCTAAGGTCTTTAAATCACCTTTATCCAATTTCTCTACAAACTGTGAATAGGAAAGTTGTTTCGGTGTATTGCCATTCCCATTTATGTAAGAAAATACGCCGAATATAATAACGCCAATAATTGCGATAACAAGCACATTGCGAAAAGCTTTTTGCATGCGTCATTTCCTCCTATTTCTATAATAAAGCTAACAAAAATTGTAACACAACACTTCTCTTAAAGGCTAGCATTTCAACTTTTGTAATACTTTTCAAAATCCTTGTGTTATCAAACTTTTTAAAACTTAAATTCTCTAAAAAACGATAAGTTTTTAAAATGTGTTTAAGCCTATAAAATGAGTCTACACTAATTCATTTATTAAGTATAGTTATTATATCTTAAACACGATTTAATTATATTAACATCTAAATGAATTTCACTTATTTGTTATAAATTTCTGGTTTTAATGTGCCGATATAAGGTAAATTCCGATAATGTTCAGCGTAATCCAATCCATAACCTACAACAAATTCATCAGGAATTTTCTTACCAACATATTTAGCTTCAATATCAGCCTTACGACGATTTGGTTTATCCAGTAATGTAACAATTTCAAGTGAATTAACTTTACGTGATTGCAATAATTCAGTAATTGATTTCAATGTTGTACCTGTTTCTAAAATATCTTCAATGATTAGGACGTCTTTATTTTCAATAGATGAACCTAAATCTTTTAAGATTTGAACTTCACCAGTTGATTCAGTTCCGCCATGATAGCTTGAAACATCCATAAAATCAATTGCTAAATGTGTGTCGATGCGTTTAATTAGGTCTGCCATAAACATAACAGAACCTTTTAGAATACCCACGCATACAAGTGGTTTATCTTTATAATCTTTAGTTAATTGTTCTCCTAAATCTTTACAAATATTTTGTATATCTTCTTCAGTTAACAATATTTCTTTTAAATCGTCTTTCATTCGTTATTCATCTCCAATTTTTTTGATTTCTATATGTTGATTATATGCTTTAGCAATATATAAATTACCTACAGCAATAATTTGATGGTATTGATCTTCAATTAATGGCATTTGCATGCGCACATCATTTGGAATTTTGTGATCTATAAACAAACGACTCACTTTTTTATGACCTTTTTGTCCATTTAGTTCGACTTTATCTCCATTGTGGCGAGTTCGTATCAATAATGGTAATTGTTGTTTAGGAATCGTCGGATGTATAACAACGAGATAATGTCCGAAACGATATGTATCTGCATCATTCACGATTTGATTATCTAATAATGACGGCTCATTTTTCGCCAATATAATAAATTTATCATATGCTATTTGAATTATCCATTTTTCAGTGAGGGATATCTCAAATTGTGCGATTTGATTACTAATCTGATGAAACCATTCATGATATTGTTTCTCTGAAAATGCCTTATTCAACTGCAGTTGTTCGAAGAGCTGATCTAACAATATCATTTTAGCTATATCATCAAGTTGATTAAATGCATTTCGTGAAAATTGTATTTGAGTTCCATTTTTATTAATTAGACAATCATTCTCTATAAAGGATTGGGCTTTTTTTCGACTCTCCTGTAATTGAATATCATGCCAACGTTTCAATTTTAGTAAATGCGTACTATCAAGATCTGCATTTTGATTAATCGCTGGTAATAGTCGATTGCGAATGTCATTCCTAACATATTTATTGTCACTGTTTGAGCTATCTTCATAATAAGGAACTTGATATTTGTGCTGATAGTCGCGTATGTCTTCTTTTGAAACTTCAAGTAATGGCCGACATATTGTGTAATGATTACGAATTGATTGAACATCTATCCCTAGAGTACTTCGTGTAGAACGTCCAGTAAATAGTCTATAGAAGATTGTTTCTAGCTGGTCATCTAAATGATGTGCTGTAAGTAATACATCTGCATCTAACCTTTTCATCATTTCGTCAAACCACTCATAACGCAATTGTCGAGCATCAGCTTGTATACTCTTCCCTTGCGCTACTACATCCGTTAAATTCAAATGCTTTACATAGCAAGTTATCTCATATTGTTTACAAAATGCTTCTATAAACGCTTCTTCCTTATGTGATGCTTCTCGTAAGCCATGATTAACATGAAGACAGGTCAATTGTTTATAAGTACGAGATGATTGTGAAAGTAAATTGTGGAAGAGTGACATACTATCTACACCTGTCGAAACAGCAATCACAATATGTTCAGTATTGTTCCATAGTGACGTATTAACTTTCAACACAAAGACCTCCTTAATAACATGAATATACCTTATTGCAATATTGCAATGTAGTCATCAAAAAAAGAGTGGAACTAAAATTCATTGTTGAATTTTAAGTTCCACCCCGCAAAAATAACATATCTTACATAAAATAAAGGGCAATTCGATAGGACGACAATTGTTTATCTTACTGTGAATGTTACCTTTGCTATTACCAATTATTATATAAGTAATATATTATAAATTAGCGTCTTGAACCTTTACCGCCACGTCTTGATTCAGTTTGTCGTTTAATAGATGTTAATTTATCTTCACTATCTTTTAAGAAATTGCTTAATTTCTTTTCAAAATCTTCACCTTTTTGTTGTGGTGATCTATTGTGATTTGATTTATGTTGTGGTCTACGAGGGCGATCTTTTGCTTTTTTTATTGAAAGGCTAATTTTACCGTCATCTGCAATAGATAAGACTTTAACTTCAACTTCGTCTCCAACTGATAGGTGATCTTCAACATTCTCAACATAGTTATCAGCCACTTCACTGATATGAACTAAGCCACTTTTCCCTTCAGGTAACTCTACGAATGCACCAAATTTTTTGATACCAGTAACTTTACCTTTTAGCTTGTTTCCTACTTCGATTGACATATTCTAAATAAATCCTCCCGATTTTGATTCGATTTTAACCTTATTATATTCCTGTTTTAATATTTTCACAATGCTATAAAACCAGATAATTCATTCTTATTTAAGAAAAACGATTATCCTTAATGTTATCAGTTGTCATTAGAGGATTTAGACTTAGAATCATCATTATTAGGCAATTTAAAAATAACTTCACCTTTATTGCTCAGGTAATAATCGTCTCTTGCTACTTTCTCTATGTAGTCTTTATTATTTAAATTACTAAGTTCTTCTTTTAATGCGATTTCCTCGTCTTGCTTTTTCTGAAACTGTTCCTCTTTATGTTTACGCTCAACTGCTGCTTTATCATTGCTTTGTTTTTGGACGACAAGCATGATGGATAGAATAATTATAATCGCTAATAATATCCCACCGAATACAGTTACTCTTCGTCTAACAACACGCATTTTCTTTTGTTGTCGTTGCCTTTTTCGATTTTTATCGGAGGTATACTGATTTCCTATTTCTTCTACCTTTTTACTCATTGCTTGTCACCTCCTTCAGTCTATTCTTCTTCAAATTGATTCTGATTAATACGTTCTTCTTTAATTAAATCGTACATACCTTTAGCATTTTCTTTAGAAGCATGTTCGCTTAAACCAGTTACTTTAACTGTAACAAGCTTTTGTCCGAAACGAATAACTAATTCATCTTCTACCTTAACATCTGTTCCAGCTTTAGCTACATTCCCATTAATGGTAATACGTCCTTGATCACTTATCTCTTTCGCTAAAGTACGACGTTTAACAAGTCGCGATACTTTTAAATATTTATCTAATCTCATGAATCTTTCTCCCCTTGTTGCAAAAAGTTTCTAAGGGTTTCTTCATCAAAATCCTTATTTTTGGTTTTATCATACAATGCCATGAAGTGGTCTGCAAATACTTTCTCAAATTTAACTCGTGGTGCTTTACCTTCTTTACTTTTAGCTGTCTGCCAAATGTCATTTAGTTCTTCTATCGATGCTGCTTTTTCATCACCAAAAATATGTGGATGACGACGAATCATCTTAGCACTTAAGCTTTCAATGATTTCTTGAATGTCCATATAGCCTTCTTTTTTGCCAATACTTGCATGTAAGAGAACTTGAAGTAAGATATCTCCTAATTCTTCTATCATGTGCCAATCATCTTCATTATCAATTGCTTCGAATAATTCAAAGCTTTCTTCCAATAGATAGCGTTTGAGGGAGGCATGAGTTTGAACACGATCCCATGGACAACCAGTTTCATCATCGACTAAGCGATCTATAATCTCTACTGCATAATCAAAGTTTCGATATAATACTTCATCATTTGTCACTTTAGGAACGTAGACACTTGTTAAATTATTAAATGCGTCTTCGTGATGATCAAGTTCAAATAGAGGTACCTCTAGTACAGAGGCGCCAGTGCTATGTGCGCCAGTCACTATTTTGACTGGAAAATCATCTGGATAATGTTCCATCAAAGTAATTTTAATATCTGCTGCAACCATAGCACTATATACCTGAGTAATAAGTGTATGTGTACGCACATTTAATAACTGTTCGGTCAATGCCGTACCATCTAACAAAGTGAAACCATCGTTAGGATCTTGGTTAATCGCTGCGAAGATATCATCAATAAAACTTTTACCACCTAGCATTTTAACATTCACGTCTTGATGATGGTCATTGTAGTCTAACAACTTGGCCGTCGTTGTTTCAGCTACACGTGGATGTCCAGGTACGGCATAGACAACATCTTGTGATTGCGCTTTTTCTATTAATACATCAACAATTTGTTGATACACAGAATCGAAATCTTCATTCTTTTCATAAATAGTATCAAAACTTTCGAATTTAAGTTCATCTTGTAATTGATTAATTACAGGATGGTCTAGTGTCCTAGTATAAACAAGCGGTTGTTGTATTAAAAAACGATATATACCGAGTGGCAACTCATCTAAACCGTAGTTTCCTAAACCAACAATTGTAATTGTATGTGTCATTAATGTCGTCCTTTCTTTATATGATAAAGCTTTTCGCCAAATGGCAAATGTTTTAATTCTTTATAACCTAAGATGTTCATATATATAACTAATATTAATAATACGGCAATGCCTATGATTGCCACAACAACTAACTCTATAAGTCCACCTATACGTCCCACTTGAGGTAATATCTGCATAATAATTTGAATGATTATCGTCATGATGACAAGCGCAGTAAACATTTTCAAAATGAATGGTTTCATTTGACTAAAGTGATACTGCTTAAGCACTTCTTTATGCAATATAATTACAAAACAAATAAGGGACAAAACAGTGCTAATACTAGCGCCAGCAATACCATAATGATGAATCAATAGGACGTTGAGTATCGCTTTCACTACTAAGCCAATAGTTACACCAATCAATATCGGACGAATGCAATTGAGTACTTGTAATAATGCAATATCCATCATTATAAGCGATACACAGATAACCGTTAACATATAGAATCCAAGTGTAAAACCTAAACTATTGGTCTTAAAGAAGACTGCATTCATCATAGGTAATAAATTAATTAATCCTATACCAGCTGCTGAACTAATTAATATAGTGATTTTAAGCGATGCATTAGCGTAACGATTCATTTTAATTTGATTTCGTTGTTCGATTGCTTCAGTTAAAAGTGGGATTAACACAAAACTAAAAGTTGTCGTAACAATTAAACCCATTTGTATAAATGAAGCACCACGATCATAAATTCCTTTTTGCATGATTGCTTCTTTAAAATGTAGGCCGTGTGATTGTAGTGTATGAACGATTGTAAAGCTATCTATAAATTGCCATAATATGACCAATAATTGGCTCAACGCAAATACAAGTGTAGCCATAAGTAAGTCTTTCCAAGGTATATTTGCTGATAAATTCTGCATCTTAAAAGAGAAAGGTTTCATAACTATTAAAAAGAGACTTGAACCTAAAAAACCAAGTGCAGAAGCTAAAATAGCAATCGTTCCTGCTTGATATATCGACCAATCTTTAATCATAAATAAACCAATGGCTACAATGATGAGACCAACACGAATGATTTGTTCAATAACCTGGGAAATAGCGGGTATATTCATACGTCTTTGACTTTGATAATAACCACGACACACACCTAATATACCAATAAATAAATAACTCAAACTTGCCATTCGTATCATAGGTGCAAGTCTTGAATCTCCCATCAATATAGCCACTGGGTGCGCTAATAATAAGAGCATTAAAAATATTACTATGCCTAACGTTTGAAATCGTATTAGCACTTTTGAAAACGAAGACGGTTGTCCATTAATACCCAGCGTTTGCGTTACCGCACTTGGAATAGCATTCATAGATAAAATCATACCTAGCGCCACAATTGGATATATTTGTTGATAAGCATACAACCCAGTATCTCCGAGAACATTTTGGTAAGGCACTCTGTAAATTGCACTTAAAATTTTAACTATGATGAGTGCAAGGGTTAGAATCACAACGCCATTGAACGCTGTGTAGTTAGAGGGTTCAATGTGTTTGAACTCGTTTGAACTCTTAGATGATAACGATTGTGTAGATTTAGATTCTGATATGCTTTTAGTTTTCATCTTCAATAACCATACTTCCTTCAAGACATCTCACAAGGAATTTCAAGTTATCTAACCATTGCTTAGACTTGGTAAGTGTTACATGCATGCGATTTTCTTTAACACCTAGTTTCATTGCACGTCCTAAAGGTTGTGTTTGTTTAAACAGTTCTTCACCGTTCATTTGTTCTGTTGCTTTCGTTGATAATGACACTTCAATTTGCTTACCTTTATCTTTAATTAAAGTTACCCCTGCATGTAGCGCATGTATTTTAATTTCAACCATTTCAAGTAAACGTTCAACTTCAACTGGATAATCATTGAATCGATCTATCAATTCGTCTTTAATATCAAATAATTGTTCTTCTGTTTCAACTTTACGTAGTTTTTTATAAATTTCAATTTTTGCTTGCTCATTTTGAATGTATTCTGCAGGTAAATAGGCATCTAAGTTGAGTTCCATTTCTACTTCTGGTGCATCTGGTTCTTCTTCTTTAATTCCACGTTTTTCATTAACCGCTTCTTCTAACATTTGTGAATACAAGTCAAAGCCAACCGAATCAATAAAGCCGTGTTGTTGTTTACCTAGTAAGTTTCCGGCACCACGAATATTTAAATCACGCATAGCAATTTTGAATCCTGAACCCAATTCAGTAAATTCTTTAATAGCTTGTAATCTTTCTTCTGCAGTTTCAGTTAGCACTTTATTCGCAGAATGTAAGAAGTATGCATAGCCAATTCGACTTGAGCGTCCTACACGACCGCGCAATTGATACAATTGGCTTAATCCAAAGCGATCTGCTTCTTCAATGATTAGAGTATTCGCGTTAGGTACATCTACACCTGTCTCAATAATCGTTGTAGTCACTAAAACATCAAATTCGCCATTAATAAAGCTTAGCATTGTTTCTTCAAGATCACGTTCTGTCATCTGACCATGTGCAACGGCAATATTAACATCCGGCATTAACATCTGTAATTGTTCACGCTTTTCATAAATGGATTGAACTCTGTTGTATAAATAGAATACCTGTCCATCACGTGATAATTCTCGTTCTAAAGCTTCTTTAATAAAATTACTATTTTGTTCTAACACATAAGTTTGTACAGGGAAGCGATTTTCTGGAGGTGTCTCAATGACTGATAAATCCCGTACTCCTAGCATACTCATGTGTAAAGTTCTAGGAATAGGCGTTGCAGTTAACGTCAGTACGTCTACATTCGTCTTCATTGTCTTAATACGTTCTTTATGACGTACACCAAAACGTTGTTCTTCATCGACTATTAATAATCCTAAATCTTTATAATGAATATCTTTGCCTAATAATTTATGTGTTCCAACAACAATATCAACGTATCCTGATTTAAGACCTTCTTTAGTTTCTTTGACTTCTTTAGTTGAACGGAATCGACTAATCAATTCAATTTGTACTGGAAAATCCTGCATTCGTTCAATTAACGTTTCATAATGTTGTTGCGCTAAAATCGTTGTAGGTACAAGAAATGCAACTTGTTTCCCTTCCATTACTGCTTTAAAAGCTGCTCTAACAGCAACTTCTGTTTTACCATAACCTACGTCACCACATAATAGACGATCCATTGGTCGCTCGCGTTCCATATCACCTTTAATTTCGTCTATCGATTTCGCTTGGTCAGGCGTTAATTCATATGGGAAGTCCATTTCAAATGCACTTTGCTCAGCGGTATCTTCACCATATTGATAACCTACCGACATTTCACGTTCTTTATATAATGCGATTAATTCATCAGCAATATCTTCGACACTTTGTTGAACTTTAGCTTTTGTTTTCTTCCATTCTGAGCCACCAAGTTTATTTAATTTAGGCGACTTATCTTCTGAAGCAACATATTTTTGAACTTGATCCATTTGATCGACTGGTACAAAGAGTTGGTCTGTGCCTTTATATTGCAATTTAATATAATCTCGGTGAACATCTCCAACTTCTAAAGTTTCAACACCAAGATAACGCCCTACCCCATGATGTACATGTACGACGTAGTCACCAACATTAAGGTCTTGATATGACTTGATTTTTTCAGCATTAGATAAAGTTTTAGTACGTTTACGCTGTTTCTTTTGTTTTGTTTTGAACAATTCTCTCTCAGTTATAACAACAAGTTGCATATAAGGTAATTCGAAACCTTCTGAAAGACTGCCCTCTGTAACGACGACTTGGCCAGATTTAATGTCATTGTGAACATTAGTAACAGTTGGTATATGCATCTCATTCAACATCGATTGAATTCGTTCAACTTTCGTTTCAGTTTCAACTAACACCACGATATGATAGTCGTTGTGTACATAGCGTTGGAATTCAGAACGCATAATATCGTATTGCCCATAAAACTGTTGTACTGGTTTACAAGAAAACTTAATAATATGTTGTAACTGAACAGGCATAGTGGACGTAAACAAAGTGAAGTACGTCACTGGATAATCCTTCAATAACGACTCAAAACCATCATATTGCATAAATGATTGACCGATAAATCCGTTTCCACTTTCTATTAAGTTCTGAATGAAATCGTCCACTTCAGTTGTTAGCGTCTTTTCAGTTTCTTTAATGCGATTATATTCGTCAGCTACAATGATGGCGTCTTTTGCAAAATAGTCAATAAGCGTTGAAGGTTGCTCGTACATAAATGCCACCAAACGACGTAATAATTGATGATCAAAAAACGTTGTTTCAAATAACTTGAAACTTTCATATGTCTCTTTCAAATCATTACGAACAGACTTGTCAATTTTTGGTCGTGTTGCTTCATATGCGGTCTTCAATTCTGATTGTAAATGTTGAATGACATCATCTGTAATAACGTAATCACTTGCTGTTGTGATTGAAACTTCTTCAATATTGTCATTTGAACGTTGCGTCTCAACATCGAAGTCACGAATTGAATCAACTTCTGTATCAAACAATTCTATTCGAACAGGTTGACCTATGAGTGGGTAAATATCGATAATGCCTCCACGCAATGAGAACTCGCCTATATGTGATACAACACTCTCGCGACGATATCCCATATTCACTAATTTATTTAAGAATTCATCGACATCTATATCCTCGCCTACTCTAAGCGTAATTTGATGATCTTTCCATAGTTCAAATGGCGTGAGCCACTTTTTCAATCCGTTCAAAGGAACGATAAATAACCCTTTCTTATTATGAGCTAATGCAGTCAGTGTTCTTACACGTTCACTCATAAGTTGAGGGCTTTGCGTTGAAAATTCTTCAGTCATAATATCTTGTACAGGATATTTATAAACTTCAGAATGATCGATATATTGTAAAATATCAGTTTCTAATTTATCTGCTTGATATAAGTTGTTAGTGATTAACAACATTTGTTTTTGATCTTTTAGATACTTTTCAGCGATAATCGTAGCTTTCGCAGAGGGAGAGAGACCAGTAACAAGAATGTTTTGATGACCGAATACATCATCGAGTTCCTGGAAACGTTTATCATTTTGAATATAGTCTGAAATGATAGGTCTCAATTGACTTCTCCATTATATTGATTCATTACATGGTCGAAGCGTGAACTTTCAATAAAAGCTTCCACAGCGTGTGCTGAATGTTCAATCACTTTATCCATAGTAATCATCTCTTCTTTTGAAAATTTCTGTAATACATAATCAGGTACTGACATACCATTCGTCGGTCTCCCTACGCCAATACGAATTCGTTTAAATTGATCTGTACCTAAATGTTTAATGATAGACTTCATACCATTATGTCCTCCAGCGCTACCTTTTTGACGCAAGCGGATTTGACCTTGAGATAAATCTAAATCATCATACAAGACGATTAAATCTTCCACTTCAACATTATAGTAATCCATTAATGGCCCTACTGCTTCACCAGAAAGATTCATCATAGTCATTGGTTCAATAAATAGAACCTTGTCACCATTTAAACGTTCAATAGTATAAGCACCTTTAAATTTTTGTTTATCTAATGAGAAATTATGTTTCTTCAAAATGTAATCAATGACTTCAAAACCGATATTGTGTCTTGTTAACTCAAATCGCTTGCCTATATTCCCAAGACCCACAATACATTTCATACGATGTTACCTCCATTGTGATTCATTTATAACGACTAACTGAATAGAATTGTGCATATATCAATTATTCATTATTTTATAACATTCCCTATAATAACACAAAAAGGGAGTAGAACAGAATTCATTAAGAATTCATGTTCCACTCCCATAAAGATAACAATCAACGAATTATTCTTCGTCTTTATTTTCTTCTTCGCTATCTTCTTCTTTTTCTTCACCAACTACTTCAGGTTCTTCAGTTGCTGCTTCACCTTCCATAGCTTCAACTTCTTCTTCAGTAGGTTCATCAGTTGGAGGAACTACTGTTACAACAGATTCTTCTGGGTCGTTTTCAATTGTGAAATCGCCAGAAACTTTAATATCTGAAACTGAGTAGCTGTCATTAACTTCTAATTCAGTAATGTCAACTTCAATTGATTCAGGGATATTTTCTGGAGTTGCTGTAACTTGTAAGTCGAATAATGGTTGTTCAACTACGCCACCTTCTTTAGCACCAGCAGCTTCACCTACTAAGTGAACTGGTACATCAACAGTACGTTCTTCAGTCATGTTGATTGCTAAGAAGTCGATGTGTGTAATTTGGTTTTTAAGTGGGTCGAATTGATAATCTGACACCATAACTTTGATTGATTTAGAACCAACGCCTAAATCGATAACACCGTTACGTCCTACTTCACGGATAACTTTGATGAATTCAACTTCATCAACTTTAACTGAAGTATTTTTAGTACCATAACCATAAACTACTGCAGGTACTTTACCTGTATTACGTAATTTTTTAAGGTCAGAACGTGTTTGTTTACCTTGACGGATGATTGACTTTAATGAAGCCATTCGTATTTCCACCTTTCATTTTCAAGTCTAGATACTTATTATCGTGAGAATATAAAGTTCTGGACTTCCCTTCACTTACCCATCAACTTTATAAGTTGCTTGCAAGTGTTTATTAGTTCGTAAAACCACGAACGAATGTATTATACACGGTTGAAATGTATAAGTCAAACGCAATTGTAAACTTTAGTCAAATAATACACTTACTGATTCACGTTCATATACTCGAATAATTGCTTGAGCAAGTAATCCAGCTACTGATAATTCTTTAGTGTTTGATGGTTTACGTGTGTCATCTAATAAGATTGAATTTGTAACGATTAATTCTTTAATTGCTGAATTCTCGATACGCTCCTTAGCAGGACCTGATAAAACTGGGTGTGTACAACAAGCATACACATCTTTAGCACCTTTATCTTTTAAAGCTTGCGCAGCTAAAGTGATTGTTCCTGCTGTATCAATAATGTCATCAATAATAATCGCAGTGCGTCCTTCAATTTCACCAACAATATTCATTACTTCTGCTACGTTTGGTTTAGGACGTCGTTTATCAATAATTGCAATCGGAGTTTTTAAAATGTCAGCAAGTTTACGTGCGCGTGTAACGCCACCGTGGTCCGGTGATACTACGACACATTCTTCTGGGTCAATGTTAGGGTCATTCTCAAAATGTTGACCAATGATTGGTACACCCATTAAATGGTCAATTGGAATATCAAAGAATCCTTGAATTTGTGGTGCATGTAAATCTAATGCAATCATGCGATTAGCGCCAGCTGTTTCAATTAAGTTAGCTACTAACTTAGCTGTAATAGGTTCACGGCTACGTGCTTTTCTATCTTGACGTGCATAGCCATAATATGGAACCACAATATTGATATTAGCTGCTGATGCACGCTTACAAGCATCAATCATAATCAATAACTCCATCAAGTGTAAATTAACCGGATTTGAAGTTGGTTGGATAATGAAAACATCACATCCACGAATACTTTCTTCAATATTGATTTGAATTTCTCCATCGCTAAAGCGTTTAACAGAACATTTCCCTAATTCAATCCCTACTCGATCAGCTACCTCTTGTGCTAATGGCTCATTTCCTTTTAAAGAGAAAATCTTTAAAGATGAATTCTTGTATTCATTATTTAACATTTATAGTCCTCCAATTTTTAACTTAGACACTTTCATTATATAAAAAATTAATCGCTTTTACTATGTTCAACAAAAAATTGTGGAAAAGAGATACCAAATTTTATCAAAAAATTATTTTTTGAGATATCCTTCTTTTGTGATTTGACGGGCACGCGCAAGGGCTAAACTTTCATTAGGGACGTTGTCGGTAATTGTTGAACCTGCAGCGATTAACACACCGTCACCAACAGTTACAGGTGCCACTAAGTTAGTATTACATCCAATAAATGCATCTTTACCTACAACCGTTTTAAATTTATTAACACCATCATAATTAACTGTGATAGAACCACAACCAATGTTTGTACGTTCACCGATTTCAGCATCTCCAATATAACTTAAGTGAGATACTTTAGCCCCATCTTTGAGATCTGCTTTTTTCACTTCTACAAAGTTACCCACTTTAACATCTGAACCTAAGTTTGAACCAGGTCTTAGTTGCGCGAATGGTCCAACTTTTGTTTTATCACCAACGATTGAATCATTAATAACTGATTGTTTAATGTCAACTTGTGAGCCAATATGACTATTGTTGATTTCAGAGTATTGACCGATGACAGCTTCTTCTCCTATTACTGTTTCACCATTAATACGCACACCAGGTTCAATAATTGTATCCATACCTATTTTGACATCTGGTCCAATAAATGTAGTTGTAGGGTCGATAATAGTTACACCATTTCTCATATGCTCAATGTTAATACGTTGTTGCAACGCCTTTTCCGCATTACTTAACATGACACGATCATTTACACCCATAATCTCATTAAAATCGTCTGTGTGATAAACTTCAGCGACGCCATTTTCAGCTAAGATTAAGCTGATCACATCTGGCAAGTAGTATTCACCTTGAGCATTATCATTTTTAACTTCTTCTAATTTAGAGAAAAGAACTCGATTATCGAACGCAAAAATTCCAGAACTAATTTCAGTTAATGCTTTTTGTGCTTCTGACGCGTCTTTTTCTTCGACAATACGTTGTAGTCTACGTTGTTCATCGCGAACAATTCGCCCATAACCAAACGGAATCTGAGCAGTTGCTGATAATACTGTCGCTTGCGCATGAGTACTTTCATGATGCTCAATTAACTTTTGTAACGTATGAGCTGTAATGAGTGGTGTATCTCCACAAACAACTAAAGTTGTACCTTCCACTTCTTTCAAATGTTCGTTAGCCATCTTTACAGCATGTGCTGTTCCCAATTGTTCTTCTTGATAGCTATATAACGATTGGTTCCCCAATGTTTCTTTAACGTCTTCAGCGCCATGACCTACAATTGTCACGATTTGGTTAACACCAGCATTCTTAACATTTGTTAACACATGTTCTACCATTGATTTTCCAGCAACTTTATGTAGCACTTTATATTTATTTGATTTCATTCTAGTACCTTTTCCAGCTGCTAATATTACCGCATTTCTTTGCATGAGTGATAACCCTCCAATAAATTTACACTTCTAATTTATTATAATTTAACTCAAGTTCGAGTTTCAAGATTTAGAAGGTTTTATAATTTAGTCTATTTAAATTTTCAAAATATGTATTCATTAGTAGAATGCTTTATACCACACTTGATATTTAAAAAGCAGGTTCAACAAATTTAAATGCTGAACCTGCCATAATGTATGATTTATTTAAGCTTCGTCTGAATCTTCTGATGAAGCATTTTTATCTGGAATAACTTCATCTGTTTCGTCATATACTTTCATAACGGCATCTTGAATTTCTTGTCTCATATCAGAGTTGATTGGATGCGCGATATCACGGAATTCACCATCTGGTGTACGTTTACTTGGCATAGCAACGAAAAGACCTGAGTTCCCTTCAATTACACGTAAATCGTGAATAACAAAAGCTTCGTCTAATGTAATTGAAACAAGTGCTTTCATTCTGCCATCTGTTTGTATTTTTCTAAGTCTAACATCTGTCACTTTCATGTAGTGAGCCCCCCTAGTATATATATCTTTGTTTGTTAGAAGCTTGACAATTCTTTAATCAAGGAAATTATATTCCTTTTACTTTACCTACAACTTCAATTTCAACTTTAACGTCTTTCGGTAATCGTGCAACTTCAACACAACTACGCGCTGGTTGATGTTCACTGAAATAACTACCATAGACTTCATTTATTTGTTGAAATTCATTCATGTCGGAGATAAAAATGGTTGCTTTCACAACTGAGTTTAAATCCGAACCAGCTTCTTCAAGTACGACAGACAAATTGTCTAGCACTTGTTTTGTTTGCTCTTTCACATCATCACTGACAATATTCCCTTCAGTATCTAATGGGATTTGTCCAGATGTGAATACTAAATTATTCACAACCATAGCGTGTGAGTATGGTCCTAAAGCTTCTGGTGCTTTGTTAGTGTTAATTGTTTTCATGATGTAATAAACTCCTTTTAAGAAAATTTAGACAAACTATTGCCAGGTTCTACTTTAAATTCCTGATTGTATTCATCAACATCAGATAATTTAACTAAAGAAGTATAATCCTCAATCAATCTTTGTTTAACTTCTTTTGATTCTACAAGTACAGATACCCCTTTAACTTGTGCCTTAAACTCATTCATAAGATTCATGACACCGTTGATTGAACCTCCTGCTCTCATAAAATCATCCACGACAAGTACATTAGAATTTTCAGCTAATGTACGTTTAGAAAGCACCATCGTTTCGATCTTACGAGAAGAGCCAGACACGTAGTTAATCGATACAGTAGATCCCTCAGTAACTTTATTGTCTTTTCTAATTACTACTACAGGTAAATTTAATACGTTAGCTACCGCATTGGCAAGTGATATCCCTTTTGTAGCGATTGTCACAACCGCATCAAGATCTTCTTCCATATAAATGCTAGCAATTAATTTACCAACTTTATTAAGTAAAGAAGGGTTACCAACTAAATCTGATAAGAAAAGATATCCACCGGGTAATAATCGTTCTTTTTCTTGGAGTAGTTCAATAACTTCTTCAACAATTTCCGAAGCCTCTTCTTTACTCATCATTGGTTTGTAAGTTACACCACCACTCGCACCTGCAGTCGTAATAACTGTACCTAGCTTTTCTTTTTGGAAAGTATTCTTAATAATTTGAACATCTTCACTAATTGAAGACTTCGCTTGTTTAAATTTTTTCACAAAAAAAGTTAAAGGTATTAACTGATTTGGATGATTCATTAAATACTGTGTCATAAAGACGATACGTTCACTTCTTTTATACCTCATTTGTTGTTCAACCCTTCTATCCTAATAATCTTACTAAATACACTTCATTACAGCAGCCATTAACAGCATTATATATCTTTTTCGCTTGGCTTTCTTTTTGAGCAAGCCCATATACGGTTGGACCACTACCACTCATTAATGCGCCATCTGCACCACATTGCAACATATTATTTTTTATTTTTTTAATTTCAGGATGCATTGACATTGATACTGGTTCTAGACGATTCGATAAGCTTTCACATAACTGTTTATAATCACCTTCAACAATCGCCTTCTCGCACATTTCTGTATCTACATGATGTGCATCATCCAAATCTAACGCCTTGAATACATCCGCGGATGATATACCTAAATTAGGTTTCGCTAAAACTACCCAAGCTGAAGGTGGCTTTTTTAAAAAGCGTATCTTTTCACCTCTACCTTTGCATACAGCAGTTCTGTTATAGATGCAAAACGGAATGTCTGTTCCAATTTGTATTCCCAAATCACTTAGTTCATGCAAAGATTTATCCAAATTAAACAGCCGATTAATACCACGCATCGTAGCAGCTGCATCAGCTGATCCTCCTGCTAAACCGGCAGATACAGGAATATCTTTATCTATAGTAATGGTGACACCTTCATTTAAATCATAGGTTTCCATCATCAATTGTGCTGCACGATAAGCCAAATTTTTATGATCATTTGGAACATAGTTATGTTCAATATCAACAACGATTTTTTTATCTTTTCTTTTTTGGAAAGATAATCGATCGTTCAGATCAACTGTCGTCATAATCATTGCAATTTCATGATATCCATCATCTCTTTTGAAAAGTGTATCGAGCGTCAAATTTATCTTGGCTGGTGCCGTTTCATATATCATTTTTCCGCCCTCTCTTCATCTATAGTAATAAGATGATTTTAACACAAAGACTTAAAATATTTGATAGATACATGACAAATTTATGTAAAATCTTAATAAAACAATCAATTTAATCTACTAATATACGTTTTCTAATGAAATTATATTATTTTTAAGTAAAATGATTGGAAGTGATATAGAAACATTCACTGTCTCACGTTCGACGCATATCTTAATCTTCTACAAAAAAAGAGTGTTGAACTTAATAAGCCCAACACCCAATACATTTTAATTATAGAGTTGTAGTACACTAAACCACTCTATATTTATGTCTAAATTAGTGTGCAACTACTTCTTGATGATTATCTTCTTCAAATGAAACTTGTACGTTCTCTGTAAGAACATCCGTATATGTATACGAAACTCTTTCAAAATTATGCTTATCTTGGTCTAATTCAACAACGAATACTGAAGGATACGTTTCTTTTAACACACCGCAACGTTCGATTGTTTTTTTACGACCACCGTTGGCTTTTAGTACAATACGATTTCCTAAATGACAATCAATAGAATTTTTGATGTCCAAAATTGATTTTGGCATATTGCTCCACCTCGCTACAAGTTACATAATACCATATTTCGCAAGGTTATGTCAAATAAAATTTAAATTTTATCAATGTAGTAGCGCTTTGTCAACAATTTAATTTTCTAATTCTGGGAAATTTTTCTTTTCTTCATACAATCGTGCAAAATCTTGTATTGATAGCGTTTCCCCGCGTCTTTTAGGATCAATACCTGTTTGTTCAAGCCATTTTAATATACTTTCTTTATGTTTTTTTCCATCTTTAAAGAAATTCTGATAATTGTTGTTGATTGTTTTACGTCTTTGCGCAAAAGCTGCTTTAACTAATTTAAAGAAAGTTTCTTCGTCATCCACGCTAACGAGTGGCGTCTCTCTTTGCATTAATTTAACAACAATAGAATCTACATTAGGTGGTGGCATAAAAACTGATTTAGGAACCGTTAGCACTTTACTTGTTTCTGTATAGTACTGTGTAACGATAGATAATGAACCATAAGCCTTTGTTCCTACTTGTGCATTTAAGCGTTCACCAACCTCTTTTTGCATCATAACAACATAACCATCAATCGGAATATCTTGTTGCATTAAATTCAGTAAAATTGGTGTTGTAATATAATATGGTAAATTAGCTACGACCATGATTTTGTCACAATCATTCAAATACGTTTTAACCGCCTTACCAATGTCTGCTTTCAATATATCTTCGTTAATTATCGTAACATTGTCATATGGCGCTAGTGTTTCTTTTAGTACAGGTATAAGTCGTTGATCAATTTCAAATGACATCACCTTTTTAGCTCTTTTAGCTAATTGCTCTGTTAAAGACCCCATACCGGGTCCAACTTCAATAATACCTGTGTTGTCGTCAATTTCACTCGCATCTATAATTTTATGAATGATATTCACATCTACTAAGAAATTTTGTCCTAAACTTTTTTTAAAGTTAAATCCAAACTGATCTAACAGTGCCTTAGTTCTTGAAGGTGTCGCAATATCTTTTCTCTCCACCTTTTATTCACTCTCCTTTTCCATAGATAACGCTTCGCGCACATCCGATTCAGTATAACCAAATGCATTGAGTTTCTTAAGCAGTTGCTTGCCATTTGAATGTCCGATGTGTAATTTACGACCTAGTATTTCTCTTTTACGACGTGCGTCTTTACCAATTATTAATCCTAAGTCTATGAGAACACTTTTGTCGATTGATTCTTCCGCTTCTTCAAAAGGAGAACTGACGTGCATTAATGCGTCTCTAATATCTTTTGGATGCGCATGTTCAACGCCGATTTTACCACGCTTATTTTTAGCCTTTTCTCTATCTAAGTATGCATGTTTAACACCTGAAACGTGTTCTGTAATCGTGTGACGTATTTTATCACCGGGAAAGTCAGGATCAGTTAATACGATAACACCTCTTGTTTCTTGTGCATTTTGGATGACTGCTAAAGTCTCTTTATTGATTGCACTTCCATTTGTTTCAATCGTATCACATTCAACAGCCGACTTTACTCGTTCAGTGTCATCTCTACCTTCTACTACGATAAATTCATTGATTTTCATAATAAAAATCCTAACCTTTCAAATTCATTTCACATATATTATAACTACTTATCACATAAAAAATGAGAAAGATGTCGTGTGTCATGTTTATAAAATCATACCATGACAGACACGGTTTAACATCTTTCTCAGACATATATTATTATTTTAATTTAAATAAACGTTCAGCATTTTCCGTAGTTTGACGACATACATCTTCATATGACATACCACGTAATTCTGCAATTTGTTCAGCAACTAAAGTCACACGTTCTGGTTCATTACGTTTACCTCTATATGGATGAGGTGAAAGATAAGGCGCATCTGTTTCAACTAACAATCTATCCATAGGCACATGTTTTGCGACTTCTTTAGGTTGCTTAGCATTCTTAAATGTAACTGGACCCCCTAAAGAAATATGGAAGTTCAGTTTATTAATAACTACATCTGCAATTTCAGGAGAACCACTGAAGCTATGCATAATTCCGCCTACTTCTTCAGCATGTTCTTCCATTAAGATATCTACACAATCTTGCGTAGCTTCGCGATTATGAATAATGATAGGCAAGTTCACTCTTTTAGCGAGAGCAATTTGCTTTCTAAATACGTCTTTTTGAACATCAGCTGGAGATTTATCCCAATGATAATCTAAGCCCATCTCTCCAATACCAATAACTTTAGGATGTTGTGATAATTCTTCAATCCATTGTAAACGTTCATCTGTAAAATCAATCGCATCAACAGGATGCCAACCGATAATTCCATATATAAAATCATATTGTTCAATCAGTTCCATAGCACGTTCAATTGTCGGTGTATCAAAACCAACGACAAACATGCGATCAACGCCTGCTTCTCTCGCACGAGAAATGACTTCAGTTAAATCTTCCGCATATTGTTCATCATTTAAATGGACATGTGTATCGATTAACATTTTATCTCTCCTAATTTTACAATTTATTACTATTTAATAACTGCACCATTTGGAATTGCACTTGGTAAACTAACTAATGTTAAGACACCATCTTTTTCAGCTGATAAAATCATGCCTTCTGACTTTTGACCCATTAATTTAGCAGGTTTTAAGTTAGTGACCACTGCAACTTTTTTACCGATAATATCTTCTGGACGATAAAACTTAGCGATTCCAGAAACAATTTGACGTTGCTCTAAACCTAAGTCAATTTGAATTTTTAACAATTTATCAGACTTTGGAACGTTTTCAGCATCAGTAATTGTTGCTGCTTTAATTTCAACTTTATCAAAATCTTTAATATCAATTTGCGCTTTACTTGGCTCTTCCACTTCATCTTTAGATTCTTCAGACTTTGGAGGTTGCATTGATTCTTTAATATATGCAATTTCCGCTTCAGTGTCTAAACGTGGGAAGATTGGTGTTGGCTTCTCAGTTACCATAATCGGTTGTTTTAATGCACCATATTGTTCAAGACTTTCTAATTCAAATAATTCAGGTTCATTAATATTCAGTTGTTTGAAAATTTCTTTAGGCGCATGTGTTAAGAATGGACGTAGTAACACTGCAGCAAATCGAATATTTTCAACTAAATGTGCCATGACATTACCAAGCATATCTTTTTGACTATCATCCTTAGCTAATACCCATGGTGTAGTCTCATCGATATATTTATTCGTACGACTAATAAACTTCCATACAGTAGATAAAGCTACAGAGAATTGGAAACTTTCCATACTTTCATTGAAATGTTTCACAGTTTCATGTGCTAATGCTTCCATATCTTCGTCCAGTTCATGTTTAGGACCTTCATATGCAGGCAGTTCACCTTGGAAATACTTATTAATCATAGAGATTGTACGATTTACTAAGTTGCCTAAGTCATTTGCTAAATCATAGTTAGTACGCTCTACAAAAGCTTCAGGAGTGAATACTCCATCAGAGCCAAATGGTAGTTCGCGCATTAAATAATAGCGTGTTGCATCAAGACCATAGCGGTCAATTAATACGTTAGGATCTACCACATTACCTTTAGATTTACTCATTTTACCGTCTTTCATCAGAATCCAACCATGTGCAAACACTTTTTTTGGAAGCGGTAAGTCTAACGCCATTAATAAAATTGGCCAAATAATTGAGTGGAAACGTACAATTTCCTTAGCCATTAAATGCACATCTGCTGGCCAATATTTCTGGAATAATTCATCATCATCTGATAAATATCCTAATGCAGAAATATAGTTTACTAATGCATCTATCCATACGTATACAACGTGTTTAGGATTGGATGGCACTCTGACTCCCCAGTCAAATGATGTACGTGAAACAGCTAAATCTTCTAAACCAGGTTTAATAAAGTTGTTAATCATTTCATTTTTTCTTGAAGGCGGTTGAATGAAATCTGGATTAGCATCATAAAATTCTAATAATCTATCTGTGTATTTATTAATATTAAAGAAATAACTTTCCTCTTTAACTAACTCAACCTCATGACCTGAATCCGGGCTTTTTCCGCCAACGATTTTGCCATTTTCATATATTGGATCTACTAATTGCGATTCAGTGTAATATGTTTCATCTGGTACTGAATACCATCCTTCATACTCACCAAGATAAATATCACCTTGTTTTAAAAGACGTTCAAAAACTTTCTCAACTACTTGTTTATGACGATCTTCTGTAGTACGAATAAAGTCATCATTAGAGATTTCTAACTTACTCCAAAGACTTTTAATACCACTGATCATTTCATCTAAATATTCTAATTCAGTTTTACCTGCTTTTTGAGCTTTTTCTTGAATTTTTTGGCCATGTTCATCTGTACCAGTTAAGTAACGAACATCATAGCCTTGCATACGTTTATAACGTGAAATCACATCACCAGCTACTGTTGAATATGCATGGCCGATATGCAAATTACCACTCGGATAATAAATTGGGGTTGTAATATAAAATGTTTCTTTCGCCATCAATAGTCCTCCTCATCGTTTACAAAATAATAATATATACGTGTTATTCTGTTCATTATGGATTTTGATACTTAAACGCATCACGATATCCTTTTATATTAAGTTATTTTTTATTATAACTCATATCAATTTTCTAATGTCGTATCCTATTAACATTACCATAAATTTATTAATTTATGGGGGATTTCATAAGATTTTCATTGCCCATTTTCCCAGAAAAATATTTAATTAATCAACGTTTCATTGCCACATCATTGATTGACATCATGATATATGTCATAAACTTCTCCAGTCTTCATATGACGATCTTCTGCAACTAACTTAATCGCCTTTTTAGATTTAATATTTTGTTCTGATATATAGTGTTCGACATGTTCTGAAATGGTAAGTGATTGAAACCATTGTTCAGTTTCAAGAGGCTTAGCGCCCTCAATCAAGATTACAAATTCACCTTTTTGCATAATTTCATCGTTTTGAAATGCATTTATTAAGTGCCCAACTTCTTGCATCACAATTTGTTCAAACTTTTTAGTTAATTCACGACCGACTGCAACACGTCTAGTATCATCAACTTTGGAAATAGCTTTTAACGTTTCAACAACACGGAATGGTGACTCATAAATAATTAATGTGCTATCTTGAAACATTCGTTCCTGTAATACTGCTACTTTATCTTTTTCTTTTCTAGGTAAAAAGCCTAAAAATGTATACGTATAGGATGGTAGGCCACTTGCCATTAGTGCAGTTAAACCTGCATTAGGACCAGGCACGGTTTCTACATGAATGTCATAACTGTGGGCTGCAACGACCAACTCATAACCCGGATCGCTTATTAAAGGTAAACCTGCATCTGACACTAAAGCGATATTGTAACCTTCATTTAACAAGTCAATTAAATACTCAGTTTGCTGTGACTTATTATGTTCATGATATGATTTGAGAGGGGTTTGAATATCATAATGATTGCAAAGCTTTTTGGTCACTCGTGTATCTTCACAAGCTATGAAATCAGCATCTTTTAAAGTTTCAATTGCACGAAATGTAATATCACCTAGATTTCCTATAGGCGTTCCCACTAAATATAATGTCGCCATATTTAACGCTCCTCAATCATTTTTAATTTTTGTTGTCTGCTAAATGTTTTAATTTCATACTCTCTTCGCATTGCTTCTGATTTTGAACTAAACATTTCTTGATAAACTAACACTACCGGACGTCTTGTTTTAGTATATTTAGCCCCTTTTCCTGCATTATGCGTCGCAATACGTGCCTCTACATTGGTAGTATAACCCGTATATAATGAGTTATCTTTGCATTTAACTATATAAACATAATGTTTAGCCATAATACACCTCTTTCATTTCATCAGTGTAGTCACCCTGATTGTTATAGATGTAAAATGGTGGTGCAATGGTTAATCCCTGGTTACCGTTTTTGCGTCCCTCTACTACAATCGTAACAGCCGATTTATCAATTTTACTATAAATAAAAACCACACGTTTCGGTTCAATACTGGCTTTGCGCATCTCAGTTAAGACATCCATTAACCTTTCAGCTCGATGAACCATCATAAGCCGACCACCTTGCTTTAATAGATGACGTGCTGCCAACATACAATCCTCTAATGTACACATAATCTCATGTCTCGCAATCTTATGCGCCTCTTTTTGATGTTGATGACGTTGATTGCTTTTAAAATAAGGAGGATTACACGTGACTAACGTATATTGAGATGGTTTAAAGTTTTGGTACACATCTTTTAAATCCATGTGATGTATTAATAATCGATTCGTTAAATCGTTATATTCGAAGCTACGACGAGCCATATCAGCCAATTGTTCTTGTATCTCGATACTCTCAATTGTTTGCGATCCTTTAGCTGATAACAAGAGTGCAATAACACCATTTCCCGCGCAAAGGTCTAATATTTTGTCATTCTTCCTCACTTCGGTAAAATGCCCTAACAATAAAGCATCTGTTGAAAATGAAAAGACATCGTCATTTTGTATAATTTTCAAATTTTCTTTAAATAAGTCATCAATACGCTCATTAGCTTTTAACATAATCTTTTTTCTCCTAAAAAAGAGATGTCTTTACAACACATCGTTATATTTCAAAGTGTTGAAATCCATCCCTAATCATTAGCGTACGCTTTAATCAATTTCACTTTACATTTGCGACGTACTGTCAATCCACTGGCAATATCAACTGACCAATGGTCTAACTATTTAATACATTCATACATAGTAAACAATCCTCACCATATCGGTGTTTACCAAATAATTCTCCATTACAAATATGGAATCCTTCGCTATATAATACTGCTAAGTTATCCTTACTTGGCAATGGTTTCTTAACATGTTTAATTGAACTTTTATTATCTCTTTCCTTACTCATTGGCTTGTTGTCTTTTTCAATACGATTTGTAACTTTGATAGCTTCAACGTCTTGTTCACTCTTAGCCATCAATGATTTTAAATTATCATTTTCAACTTGTAAGGCAACATTTTCTTCAATAAGTTGGATAGATAATGCTTTCAGTTCACTCATTTCCTGATTTAATTGATTAACATTACTTTCAAGTTTTACAATTTTTTCAAATAAGTCATTGCGATTCAAAAGTAACGTGCCTCCTTAATTAAAAGCTTCTAATTCTTCCATTTTATATTCTAACGGCTGTTCTAAACCATCGATTTTAACTTGCATTGAAATATCTAGAATATTTAACCCAATGACTTGTCCTTTGCCTTCAGGTGTCACAATTTTATCCCCTAAATCAGGTAACTGTGCTCTTGCCTCTTCATAAAAATCATTTTCATATTTTAAACAACACATCAATCGACCACAAGCACCAGAAATTTTAGTAGGATTTAAAGACAGATTTTGATCTTTAGCCATTTTAATTGAAACCGGTTCAAAATCCCCTAAAAATGTGGCACAACATAGTGAACGACCACATGGACCAATACCACCTAGTAATTTGGCTTCATCTCGAACACCGATTTGTCTTAATTCGATACGTGTCTTTAAATTTTGTGCTAAATGTTTTACGAGTTTACGAAAATCAATACGATCATCTGCTGTAAAATTAAAAATCACTTTTGATTTATCTAATGTATATTCACAATTAACTAATCGCATATCCAGTTGCTGTTCTTTAACTAAGTCTTTACATAATTGTAATGCATTAGTGGCATCTTTATCATTTTGATAATACTTTTCGATATCTTGCTCTGTAGCAACGCGTATAATTTCTTTTAAAGGTAACGTAACATCACCATCTTCAACATCTTTAGGTGGAAACTTTACACTTCCAATTTCAATGCCTCGTTTAGATTCGACAACAACCCAATCATCTACATTTACGTCTAAATCATTAGGCGCATAATATTCCAATTTCCCTGCTTTCTGAAATTGTACACCTACGATATTTGGCATTCTAACTCACACCTTTGATTACTATTTGTTCAAATACAAGCGTCGGATTAACATTTTGCATTAATTTTTTGTGCGCTTCTGTAATTTGGTCGTACATTGTCATAACTTTGTTTAGCGATAACTGATTCGCATATTTTTCTATATTACCTTTTAAATCTGTGTATGTAAAATCTCGTTCAATTCCTATTTTGGCATGCATAATATCCTCAAAAAACGCGTTAACGGCTGCTAGCGTTAGTAATTGTAACTTACGATTTTTCGCATTTTTTAATAAATCTATTATTCCAATTAAAGCCATAGGTTTATTCGTTAATAATAAGTCACACCAATGTAAAATCACTTTCCTAAGTGTAACTAAATCATGTTCTTCATTTAAATCTATTGCAGTTTCTAGTTGCGTAGTATAGGTGCTTAGCATTTCAGCTACAGCTCTATTAATATCTTCATCAACTAATCTATCTATAAAGTCTTGTTTATCACTTGGTTTAAAATAAACATGCTGACAACGTGAATGAATTGTATCTAAGATTTGTTCTGGCTTCGTTGATAGCAAAATGGCTATCGTATTCTCAGGTGGTTCTTCTAAAAACTTTAATATACTATTTTCCCCTTGAACAGTAAGCTTTTCAAAATCTTCTATGATATAAACTTTATGCGTTCCTTCAATAGGAAGTTGATTCATACGATGTACCAACTGCTCAATTTGCTCTTTCTTAATTGAATTTTCTTCAGAAGATACATACATGAAGTCTGGTTGGTTGAAGGTTCCAACTTTCATTTCACATTGCTGATTCCCATTACATAGAATAAGTTTTGCAAATTCCATGGCTACATGCTTCATTGATTGTGCATCATCACCTTCAAAAAGGTAGGCATGCGATAGTTTATTTGAATGATACGCATTAGCTAATTTTTGTTGTTCATCCATGCTTGCTTACTCCTTATTCAACTTTATAATATAAAAGAGGTTAGGACCAAAGCATTTAGAATTTATGCAAACTTACCGATTAGCAAAATTATATTTCAAATTTTGTCGAATCGAGCTTCTCTACAACTTAAAATGTTGCAAATAAGTTTGCTAAATCTGCCTTCAAACACCGTCTATCAGTGTTCCAGAGCATAAGCCATAATGTCCCAACCTCGAATATTGTTTATTCATCTAAGATGTCTTAATTTCATTATTCATTAGTTTTAAATGTTAAAATCTATGGAATGATTCGACTGGCATTACAAATACTGTAGCGCCTCCTACTTCCACTTCAACAGGATATGGTATGTAAGAATCTGCACTACCACCCATTGGTGTCATTGGTGAAACAAGTTGATCTCTATTACCGCAAGTATGATCAATGACTGATAAAATATCATCTACACGGTCATCATCTACACCACATAAGAAAGTAGTGTTACCTGCTCTTAAAAATCCACCAGTAGTTGCTAATTTTGTAGCTCTAAAGTTATTTTTTACGAGTTGGTCTGACAGTTCTTGACTATCCTGATCTTGAACGATCGCTATAATCATTTTCATCTTAAAACACCTCTTCTTGTTATTATATCATAATTATTTTAAAAAATTTAAGATTATCTCATAAGTTTCATTGACTACATCATCAATATTACGTGTCGCATCTACCACTGCAAAACGCTGAGGTGTTTCTTGAATGATTTGTCGATATCCTTCAATCACCTTCTCATGAAATGCAATATCTTCTTTATCAAGCCGATTTTGATCTCGTTGATTTTTAAGTATTCTATCTCTACCGACTTCTGCCGTAATATCTAAATAAATGGTTAAATCTGGATAAAGACCATTTATTGCAAAATCATTTAATTGCTTCACTTCTTCAATACCTATACCCCTTGCATAACCTTGATATGCAAGAGAACTATCAATATATCTATCACATAAAACAATTTTATTATCATTTAACGCGGGCACAACTTTTTCTACTAGGTGTTCTCTTCTAGAAGCAGCAAACAACATTGCTTCTGTACGTATGTCCATATTTGCCCCTTCCAATACTACCTTACGTATTTCTTCACCAGTTGGTACTCCTCCAGGTTCTCTGGTAGCAATCAACTGATAATCCTGAGCTAACTTTTCAGACACACGTTGCAATACAGTTGTCTTACCTGAACCTTCAGGACCCTCGAATGTTATAAACGCCGACATTTTATTCATCCTTAACTAATATTTTTTCTTGTTTTATACCTTCAACTCTATCGCCTTTTTGAAGATATTCTCGCATTAATTTTATCATATTTTTGGTTATTCTTTCCCCTTTTAAATAAACAGGGATACCCGGCGGATATGGTATGATGTGCATTGCTAATTTCTTACCCATCGATTGATCAATATCAACCCATGTTACGTTGCCACTATCTTGTGGGAAGTATGTACCTTCATCTAACGGTATATGTATTGATGTTGATTGTTTAGTTGACAATGGACATGGTAGGTTGATTTTTGTGATTTTGTTTAATAGTGTTTCAAATGGATACTTATCGTCCTCATGCCATAACGGCAATACAAATAAAACTTGCTTGTCGTCAGCTAATTCAACGTATATACCCATTTGTTCAAACCATGTTTGTATTTCAAATCCAGAATACCCTTGATACTGAATTAATAATTTTAAAGGATCACTTACACAAATAGTAGTTAATCCAGTCATATTTAGCGTATCAATAAGTTTCTTTCTTTTCTCAAAAAATAGCGTACTATCGTAATCAACATAAAATTGATGTGCTAGCTCAAGACTGGCCATCACTAAATATGAAGGACTAGAAGTCTGAAAGTATCCTAGATATCGCACTATTTCATCTTTCAATGGCGCATCTTTATGAATAAACAACATAGATCCCATCGTGAGTGCGGGCAATGTCTTGTGATAAGACTGCACAACATAATCCGCGCCACTTTCAAGTGCAGACTTTGGAAAGTTTTTTAAATTAAAATGTGCACCATGTGCCTCATCAACTAATACTGGTATAGCTTCACGATGTGCTCTATCTACAAATGTTCTGATATCAAAGCATTCACCATAATAGTTTGGATAGGTTACAATAGCTAACTTCTGATTATTAAATGTCATACTTTGTGTGTCTGGACCTAAATATTGACTACTATCATTACTCTTAGTCATTGCTATTATATCAGCAGGTTGCTGTACAATATCCAATCCATGAAAGACTGATTTGTGCACATTACGACTAATCAAATAATTTCCTTTTAATTTTGAAAATGACTGTATCACTGATAAAATTCCTGAGGTTGTTCCATTAATTAAGAAATATGCGTCATAGTCCGGGTGTTTATGAATATGTTGCATACTTTTTAATATGATATCTTCAGGGTGATGTAAATCATCAAGCCCTGTGATTTCAGTCATGTCCATTTTAAAGTCCAAATTTTTTACATTACCGATTGTTCCATTTTTGTGACCAGGTACATGTAATGAAATAGCATTTTCATTAATCAATTGAGATAATTTATGAAAAATTGGAAGTTCCATATTATACACACTTTCTTAATTGTTTAGCGCACTTGCGATAAATCATCATCACCATTGCGTTGCTCAATCCACTTTGTTTTCAATAGTCCCATGACATAACAATCTTTATACTTTCCTTGAGTATAAAAATGTTCTTTTAATTCACCTTCTATAATGAAACCTGCTTTTTTATATATGTGCACTGCTTTTTCATTATTCACATCCACATATAAATAAACTTTATTCAGGTTCAAGACTAAAAAGGCATAATCAATTGCCATTTTAAATGCTTTTTTAGCATAGCCTTTATTTCCAAATTGTGAATCTATAATAATTTGAATTTCACAATTTCTATGTACAAAGTTAATTTCCACTAGTTCTACAACACCGATAGACGTGTGATCGTCTTCAATAATGAATCTTCTCTCTGATTCATCTAAAATATGCTTTTGATATAACGTTTTTAACTCACTTAATGATTCATACGGTTCTTCAAACCAGTAAGACATAATCGTGTATTCGTTATTGAGATGATGTACAAATTGTAAATCTGTTTCTTCTAACGCTCTAATTTTCATTCTTAGCACTCCTTTAATTACAGTGTAGACAAGCGATTTAACTAAGTAAAGTAACTCAATACTTTAGTTTTAAACACTTACTCTTCGTAAAGCTACTACATTTTGATTTATTGATTTCATTAAACCTTCGGTTTTGTTTTTGTGCATAAAAAAAGAGACCTTTCGGTCTCGATATCGGCTCATCGCATTCATACGATTTGCCTGGCAACGTCCTACTCTAGCGGAACGTAAATCCAACTACCATCGGCGCTAAGGAGCTTAACTTCTGTGTTCGGCATGGGAACAGGTGTGACCTCCTTGCCATTGTCACCAGACAAGAGAATGATTATACATTCAAAACTAGATAGTAA
>NODE_4_length_36651_cov_1.298023
GAAAAAATAAAATTTTCTCCAAATTTTGTTCGTTGTCATACCCCGGCAAGGGTGACTAGGTTTGAAAAAAGCTTGATTCAAGCGCATTTTCAAATCAGTCAGCTACTGACAAAATGATAAAATAGGCTGAGACATTTTATTTTGTCCCAGCCTCTTTCTACATATTAATTTAATTGTGTTTTAACTTTTCGTCCATGAACAATAAAGTAAAGAACGGTACAAAGTGCTGCTACGATAGCCATAATGATATAAACTTCAGTGTAACTAATGAAACCTGTGAATAAGCCTAATAAAGATGGACCAAATCCTATACCTATATCTAAACCAATAAAGTAAGTTGATGTTGCAATACCATATTTATTAGTAGGTGACACTTTAATGGCAATAGCCTGCATAGATGATGATAAATTGCCATAACCAATACCTAAGAAGATACCAGCCAGTAACAACATCCATCCACTATAACTGAACACTAGTATAATAAATGTAATGATAAGTGCAATAAATGCTGGATAAACGACAACATTTTCTGTACGTGCATCAATCATTCGACCTGCAATTGGACGTGTAACTAGAGAAGCGATGGCGTAACAAATAAAGAAGTAACTAGAAGCTTCTAATAAATGTCGTTGTTCTGCAAAAAATTTCAAGAAAGTCAGTATTGAAGCATAGTTTAGTGCAATAACCATCATAACTATTGATACTGGTACTGCTTCTTTTGCAATGAAGTTGTGTATATTGAAGCCTGATGCTTTAGCAATTTTTGCATCTGTATTATTATGAACAGCATCAAAATCAATTTTAATAAATAGTGAAATTATTAAACTGATCACACCTAAAACTACACATATAGCAAATAGTAAATTGATAGAGAATGATTTTAATAATAAGATACCGAAGAATGGGCCTATAGCTGTACCAAGTACTAAACTAAGTGAAAATAGACTAATACCTTCGCTCTTACGCTCAACAGGTGTGACATGTGCTGCAATAGTACCAGTTGCAGTAGTAGCTATAGCAGTCGCAATCCCGTTAATTAGACGTACGAACATTAAGAATGTGATTGATCCAGGAATGAAGTAAAGTAATTGTGTAATCACAAGCAATAATAATCCAGTAATTAATATTTTTTTTGGACCAAATTTATTTACATATTTACCAGTTCCAAATCTACCTATTAAAGAACCGATAATAAATAACCCCACTACTAATCCAGCTAAACTATCTGAGGCATGATAAGTAGACTTACTATAATCTGCAATAATTACTAATAAAAGATACATACATAAATAAACGAAAAAATTGATTGAGAAATTAACTGTAAAGCTTTTCGTGAAAATAGGCTGTTTTATATCCGTGTTTTGAGTCATTCTGATTCCTCCTCTAAAAATGCATGATGAAGTTTGTTCATTACTGAAATAACATTTTCAAGTTCCACGTCAGATAATCTAGCATTTTTAATAAGCTCACGCTGAACTGGTAGTATCTTACGATAAACGTCTACATATAATGTTTGACCTTTATCAGAGAGACTTAATAACTTCTCACGCTTATCTTCCTTACTTGGTTCTACAATTAATAACTCTCTATCAGATAAAACTTTAATAATTTTACGTGTAGTGGGTTTCTCAATAAAGCGACGTTTAGAGATGTGAACTAAAGTCGTTGGAGATGTACTCGCAATATCTCTTAATATCAACCATTGTCCAGGGTGTAAATCAAACTGGTCGAGTATCGATTGCGTTCGTTTCATATATGGACGGTATAAACCAATGAAACTGTTAAAAAATTCATTTGTTAACATAATATACTCCTTCCAAACAAGTTAGCTTTGCTAACTATTTTTTGAACAAAAATAATTATATGCCGTATTTTAAAAAAATGCAATACTAAATAGATAAATTACACGATTAAAAGAAGTAATCTTAAAAGAAGTTTGATAAGATAGATGCAAGTCGAATAATTAAAGGGGAATACGATCAATGGAACTTAGATTTGACCATATTATTCATTATGTAGATAACCTTAAAAACTTTAAATATCCGGGAGAAATTCTAAAAATTAATTCTGGTGGTAAACATCACAAATTTGGAACATTCAATCGTTTATCATATATTAATGAAAATTACATAGAATTGATAGATGTAGAAGATAAAGAAAAATTAAATAAAGAGTCCAAAACAGAAGAGGGTCGAGTTGCTTTTGCGACTAAAATCGTTCAAGACCATTACAAACAAGGGTTTAAAACAATTGCATTAAGAACATCAAATATTGAATTAATAAAAAAATCTTTAGAAGAACGTAACATTGATACGATTGGACCAGTAGAAATGCATAGAGAGAATAAAAAAGGTGATAAAGTAAATTGGAAATTACTTTACATTGCAGACCCTGATTACATGGTAAAGCCACCATTTTTCATAGAATGGGAGGAAAGGGAAGAAGTGCACAATCAGAAATTAGAGCCTCTTTTCCAAAAACAATTTAAAATCCATAAAATAATTATTGATAGTGAAAAACGCTCTAAAACACTATCTAAATGGAAAAAATGGTTCGATGTGACTATCCTTGAAGAAGGAGATAATTATACAGATGTGCAATTAACGGTAGACCATATTATTTACCGTATTCAAGATGGTAAAACGTCAGGCTATAATACGATTATATTTAAAGATACAGAAACGACTGCACCTTACTCAATTATTACGAAAGGTGCGAAATATCGATTCGAGCCTGAAGGTTAGTATAGATAAATATAAGTACTATGGGCGATAAGTGTCATATGAACGATTGAAAGTATTAGAGATAATATGCTGAGATATGTAGTTACTTTAGACTTCCTTAAAAGCAAGAAAAAGATAGTTAAGACGAACGACAGTCCAACGAACATTACTCTTAAACTAAAATATGAAACTGTTAAAGGTTGAGTCATAGTGACAACAATAGCTATCGTGTTAAACAAAATAAATAATATTAATAATAAATATCGCATGTTAAACCTCTTTTTCAAGACTAATTTAAAATTTTAAGTTTATATAGTATATCAAAAATTTAAAACTAGAAATAATATTTTAATCGCACGGCGAGTTTGTCGACACTCAAAGCATGACATTGTATAATTATAATTAATGTAAAGAAAAAGGAGTTTTATAGCATGGAAAAGATGAATATCACTAACCAAGAGCATGATGCGTTTGTGAAAGCTCATCCTAATGGTGATTTATTACAGTTAACAAAATGGGCAGAAACTAAACGCCTAACAGGATGGTATTCAAAGCGTGTGGCAGTGGGTGAAGATGGTGAGATTAAAGGTGTAGGTCAATTATTATTTAAAAAGATACCTAAACTACCATTCACGCTATGTTACGTTTCTCGTGGTTTCGTAACGGATTATAGTGATAAAGCTGCATTGGAACAGTTATTAGAAGAAACTAAAAAAGTAGCTAAAGCAGAAAAAGCCTATGCTATTAAAATTGATCCAGATGTAGAAGTAGATAAAGGTATAGATGCACTTAAAAATTTAAATGCGCTAGGTTTTAAACATAAAGGTTTCAAAGAAGGGCTGTCTAAAGACTATATTCAACCACGTATGACAATGATTACGCCAATAGATAAATCAGATGAGGAAATATTCCAAAGTTTTGAGCGCCGTAATCGTTCTAAAGTAAGACTCTCATTGAAACGTGGTACTAAAGTTGAACGTTCAAATCGAGAAGGGCTTAAAAATTTCGCTGAATTAATGAAAATAACAGGAGAACGTGACGGCTTTTTAACACGTGATTTAAGCTATTTTCAAAATATTTATGACTCACTTCATGAAGATGGCGATGCTGAATTATTCCTTGTGAAATTAGAACCTAAACCTGTCTTAGATGATATTGATAATGAACTTAAGGAACTTGAAAGCGAAAAAACGCAACTTCAAAATAAATACGAGAGAAAGCAAGTTAAAAAGACTAAAAATAAATTAAACGATGTCGAAGCTAAAATTCAAAAATCCATTGAAAGAAAAGACGACATGACTGACTTATTAGCAAAACATCCTAATGGAATTTATTTATCTGGTGCATTGTTAATGTTTGCAGGATCTAAATCATATTACTTATATGGTGCTTCATCGAATGATTACCGTGACTTCTTGCCTAACCATCATATGCAATATGAGATGATGAAGTTTGCGCGTGAACATGGCGCTAAAACATACGATTTTGGTGGAACTGATAATAATCCAGATAAAGACTCTGAACACTACGGTTTATGGGCGTTTAAACGTGTCTGGGGCACTTATTTAAGTGAAAAGATAGGGGAATTTGACTATGTATTAAATCAACCCCTTTATCAATTAATTGAACAAGTTAAACCGCGATTAACAAAAGCTAAAATTAAAATTTCTCGTAAATTAAAAGGCAAATAGTCATTAACGATTAAATTTAAATCTGAACGATTCCACAATAATCATTGTGACGTTCAGATTTTTTTAGGATAATAGGAATGATTAAAAAATAAAAATATTATAGCTTTTTAAAAGAAAAAGAATGGGGGAAGTAAATAAGTGATAAAGAAGATGTTAACGTTCTCGTTGGGAAATAAATTCGCAATTTTCTTAATGGTTGTTTTAGTAATATTAGGAGGCGTATATTCTAGTGCTAAATTAAAATTAGAATTACTTCCAGATGCTGAAAATCCAGTTATATCTGTACAAACAACAATGCCAGGTGCTACACCTCAAACAACCCAAGATGAGATTAGTTCTAAAATTGATAACCAAGTACGATCTTTAGCATATGTTAAAAGTGTAGAGACACAGTCGATACAAAATGCATCAATTGTAACTGTTGAATATAATAATGGTACAGACATGGATAAAGCTGAAGAAGTATTAAAGAAAGAAATAGATAAATTAGACTTTAAAGATGGGGTTAGTGAGCCAGAATTAACACGAAATTCCATGGATGCATTCCCAATCGTAGCCTATTCATTTACTAATAAAAATGATGACTTAAAAACCACAACAAAAGAAATTAATGACCAACTTATTCCTAAATTACAAACAGTTGATGGCGTTCAGAATGCTCAACTTAATGGTCAAACAACGAGACAAGTTACATTGAAATTTAAACAAAACAAATTAGATGAAGCGGGACTAACAGCTGATGACGTAGAAAATTACATAAAAACAGCAACTCGAGAAACACCTCTTGGATTATTTCAATTTGGAAAAAATGAAAAATCTTTAGTAGTTGATGGTCAATTTAAATCTGTTAAAGCACTCAAAGACTTAGAAATCCCATTAACAATAAGTGGTCAGAGTCAATCAGGTAGTAGTGATGATCAATCAGGTAGTGAGATGAGTAGTACTGGAGATAATGCATCATCTTCAAGTTCTCAATCTCAAATGAGTAATCAATCTCAAGCTTCAAATGGAGAAATGCCAAGCGTACCATTAAGTGAATTAGCAACAATAACTGTAGGAGATGAACGTGAGTCAATTTCTAAGACGAACGGAAAAGATGCAGTTAATGTACAAATTATGAAAGCACAAGATGCTAACACAGTTCAAGTTGCTAAAGAAGCTCAAAATAAAATTGATGAATTTGTAAAAAATAATGATGACATAAAAGCTACAAAAACCATGGATACTGCTAAACCAATTGAAGATTCATTATATACAATGGTTGAAAAAGCAGCTTTAGGAACGATTGTCGCAATTATAGTTATCTTATTATTCTTGAGAAATATTAGAACCACGGCTATCTCAATTGTTTCCATTCCGCTTTCGATTTTAATAGCACTTATCGCATTAAAATTAAGTGATGTATCGCTAAACATTTTGACATTAGGTGCATTAACAATTGCTATCAGTCGTGTGATAGATGACTCAATTGTTGTTGTAGAGAATATTTATCGAAGATTATCAGATCCTAAAGAAGAATTGTCTGGCAACAATTTAGTCATTAGTGCAACAAGAGAAGTATTTAAACCGATTCTATCTTCTACAATTGTTACTATAATCGTGTTCTTACCACTAGCATTTGTGTCAGGGTCAGTTGGTGAAATGTTTAGACCTTTCGCACTAGCAATTGCATTTAGTTTATTAGCATCTTTACTTGTATCCATTACTGTGGTGCCAGCATTGGCTTCTACATTTTTCAAAAAAGGTATTAAGTTAAAACGTAATTCTCAACGTCAGAATGATAGAGGACTAGGTGTTGTAAGCAAGAGTTATCGTAAAATTTTAAACTGGTCATTAAATCATAAATGGATTGTCTTGGTTATTAGTGTCGTAATTCTAGTTGGAAGCATTGCGTTAGGTGGCGCAAAATTAGGTACAAGCTATATTTCAACTGGTGATGATAAATTCTTAGCCGTAACTTATACACCTAAACCCGGTGAAACTGAAAAATCTGTTTTAGATCATGCAAAGCAAGCACAAAAATATTTACAATCCAAGGATAAAGTAAAAACAGTTCAATATTCAGTGGGAGGTCCATCACCAGCAGACCCAACTGGTAGTACAAATAGTATGGCTATTATGCTTGAATATGACAAAGATACACCTAACTTTGAAGAAGAGCCTGATAAAGTTATCTCTCATTTATCAAAAATGAATCAACCAGGTGAATGGAAAAATCAAGACATGGGTAATGGTTCTGGTAATGATTCAGTTGAAGTTACAGTCAAAGGGCCATCTACGAATGCAATTAAAGATACAGTTGCTAAAGTAGAGCAAAAGATGAAATCAGTAAACGGAATCACCAATGTAAAATCAGATTTATCGCAAACCTATGATCAATATGAAATTAAAGTAGATCAAAATAAAGCAACAGAGAAAGGTATTTCTGCAGGACAATTAGCATTAAATTTAAATGAGAATTTGCCTGAAAAGACGATTACTACAGTTAAAGAAAATGACAATAAAGTCGATGTTAAAGTAAAACAAAACAAGCAGACGTATTGGTCTCGAAATAAATTAAATAATATGGAATTAAAATCACCAACAGGTGAAACGGTAAAACTTAAAGATATAGCCGAACTAGAACGTACAACTACGCCAAGTAAATTAGTTCAAGAAGATGGTGACTACGCAACAACTGTTTCCGGTAAAATTACTGATTCAGATGTAGGTGGTGTATCTAGTAAGGTAATGAATAAAATCAATAATATAGATAAACCAGACAACGTTAAAGTTAATGTGGGTGGTGCTACAGATGATATTAATCAAGCAATGACGCAATTGGCATTCGCCATGTTAGTAGCTATCGTTATCGTATATTTAGTATTAGTCATCACATTTAAAGGTGGCTTAGCACCTTTCACAATACTATTCTCACTACCATTTACTATTATTGGTGTCGTATTAGCATTATTAATTACAGGTGAAACAATATCTGTTCCAAGTTTAATTGGAATGTTAATGTTAATCGGTATCGTAGTAACCAATGCTATAGTGTTAATTGATCGTGTGATAACAAATGGACATGAAGGTATGTCAATGAAGGAAGCGTTGTTAGAAGCGGGTGGCACTCGTATAAGACCTATTCTTATGACTGCCATTGCAACAATTGGTGCATTATTGCCTTTATTATTTGGACAAGATAGTTCAATATTGATTTCAAAAGGTATGGCAGCAACTGTAATCGGAGGATTGATTTCGTCTACACTTCTTACATTAATTGTTGTTCCCGTAATTTACGAAATTCTTTTTACACTTAAAGGTAAGTTAACAAGAAAATAAAAAACAAAAGCCTGGGACATTATGATATGCTCCCTTCAAAGTTTTCATTTTTTCAATGTTTACTTTGAAGGGGCATATCATTAATCAATGACTCAGGCTATAACTTTATATTGGCTGTAGTTGACTGAATTATACTAATTTAATACATGATAAAAGTTAAAATAACATAAATGATAAATAATATAACTGATAAAATATTTAAAATTGAAACAGCTTTAGTATCATGTTTCAATTCTTTGAATGCGGTTACTTCAACATTACCAACAAGTAATGCTAAAACAATAAATACCCACCAGTTTTCAGCAGGGAATTGTAAAGTTGTAACTGCTAGTACAAACAGTAATAATACACCCATAATAATGCGTAAAATGCGAGTAATAATCGAATGCATTTTAAAAATGCTTATGTAACTAACGATGAGATATAAAATAGGCAATAATAATAAGTAAAGTTTCACCTGTTGTCTTCCTTTCTATAATGAACCTTAGACAAAATATAATTTTGACACTATATAACAAATTCGAAGTTGCTGATTGAATTACTGAATAGAAATCATACTAGATTTACACAACTTTAATCATCTCATAAGATAGAAAAATTATTTATTTCTGACGTAACTTTGAACGTATCTCAGAGATTTGTAATTCAATATCTTCAAGTTGCTTAACGAGAGGGTCTATATTTTGATTTAAAGATTCCCGTTTCTCGAGGTCATTTTGTAAACGAACATAATCATACTTCAATTCATCTAATTGTGATTCTAAATTCATTAATCTTAAACCCCTTTAATTTCAAAATTTAACAATCACATTGAATTATATCATGAAACAATCCTCTTCTAAAAATGAAGTAAATTATGTTAAAGTAATTAACTGTAATAATAATGTTAAAAAGAAGGAAGGAACTATCGTGACAGAGCAGTTTATAATGATTATTCTTTTAATCGCATTAGGTTATTTATTGAAACGTATAAACTTTTTAAAAGCGGCAGATAGTCAGGTATTATCAACATTAGTACTCAATGTCACACTACCTTCTTTAGTCATTGTCAATCTCAATAGTGCAGAATTAGATTTTTCATTTTCGATATTACCTATAATGATGATTGTGTATGGCGTCCTTGCTAAATTCACTGTATTGTGGCTGTTTAATAAGCATAACAATCATATAAAAGGTACAGTTGGAATGATGACTGCATCACTTAATATAGGTTTATTTGCATATCCACTCGTTGATACGATTTGGCCAAAAAATGGAATGATTTATTTTGGAATGGCTGATATAGGTGGGGCGATTATTATGTTTGGAGTAACTTATTTTGTAGGAAGCTATTTCAGTCAAGGTGGAGATCAGTTTGATTTTAAATTTTTAGGCAAAAAATTAATTACTTCTGTGCCCCTTGTCACATATATCGTCATGTTTACTCTAAATATGTTAAATATTCATTTGCCTAAAGTATCAATTGATTTTTTCACTATAATATCTAAAGCGAATATGCCACTATCAATGATTCTTTTAGGTGTTATGCTTAATTTTAAAATTGAACGTCATTTCCTACCAATCGCAGTTAAATATTTATTAGCCCATTATGGTTTAGGTTTATTAGCTGGTTTACTCGTTCATTTCTTCTTACCTGTTTCAGATAATATGATTAAAACGACATTACTCATTGCTTGGTTATTACCAGTAGGAGTAGCGATTATTCCGTATTCTATTCAATTTAAATACAAGACATTGCCTTTAGTAGGTATGGTTACTAACATTTCGATTATATTGAGTATAATCATTTTATATGTTTACCAAGCGATATTTATTTGAATAAATATGAAAAAAGCAAGCAATTCTACTTTAAGGATTGCTTGCTTTTTACTGCATAGTGCTTGAAATTTAACCTTTACCACCCATAAAGGCAGGGTAGTTAGTCATACCACCATCAACGTAAATTGTAGTACCGTGAATATAGTTCGCTAAATCTGAAGCTAAGAATAATGCCACATTAGCTACATCTTGAGCTTCACCAATTTCTTTAGCTGGAATCATTTCCAATGTCTCAGCACGAGTTTCTGGATCAGAGAATTTCTCCTTAGTATGCTCAGTGACTATCGCACCTGGAGAAATGTTGTTTATGCGTATACCATATTGTGCGTATTCCATAGACATTGTTTCCATCATTAACTTTAAGCCACCCTTACTAGCAGCATAATTGACATAATTAGGCCATGGAATCGTATCATGTACACTTGATGTATTGATGATTATTCCTTTTTTATCTTCTTTTAAAAATTGATTAACTGCTTCTCTAGAACCTACGAATGCACCAGTTAAATTAATATCTATCATTTTTTGCCATTCATCAACTGACATTTTATGGGTTGGGATAGGTTTTTCAAATCCTGCATTATTTATCATAATATCTAGCGTGCCAAATTCTTTAACAGCAGATTGAACTAATCGTTTTACATCTTCCTCGACAGCCACATCAGCTTGTACGGCAATTGCTTCACCACCAGCATTACTAATCATATGCTTAATTTCTTCAATTTCATCTAAATGACGGTCAGAGCGATAATTTAAAACTACTTTTGCTTTTGATTTACCAAAGTTTTCTGCAAAGGATTTACCAATACCACTCCCAGCACCAGTTATAATTACGACTTTACCTTCTAAATCTGAAAACATTTTGGTTCCTCCTTTGTAATGTTAATTTATTTAAGATTTCCGAGTATAAATGCGGCGATAACGATTAAGATTATACCAGACCAAATTCCAATCATTTGGCGTTTGTCTTTTTTCTCACCTAGTAAGAAAATACCACCTAATGTAGAAACGATTACGAGTAATTGTGATAATGAGAAACTTGTTGCAACACCAACTTTAGGTTGTGAATAGAACATAAATAAGTTACCAATCGCCCATACAACACCTGGTATTAAGTTAAGGGCTGTAGATTTAATATTAGTTTCATGTTTCATTGATAACAAGAAGCCACCTATAGCCATACCAATTGATTGGAAGAATAATGCATCAGTACCACTGACACCAAAGATATCGGCTATTACTACATATCCGACATAACCAATTGTTGAAATTACTAATATTAACATTGCTTTCTTAAATTCTGGATCATTCGATTTTCCTTCATTTTTACCGCGTAAAGAGGTTAACGCGATACCTGTAACTAATAGAACCATGGCAATAATTCCCATTGTTACTTGAATACCAGTACTCCATTCTCCAAGAAAAATAGCACTAAATAATGTAGTACCAACTAATTGCATACCTGTAGAAATAGGCATTGTTTTAGAAACACCAATTAAACTAATTGAACGTAATTGGTTACCTTGTCCAAAGGCCCACAAAGCACCTGAAATTAAACCAACAATGATCACTGTTAAATTATCAAATTGTGCTTTACCAATTAAGAGCAATACAATACCAACTATAAGTGCACCTAATGTTGTACCTCTTATTTGGTTGTAAGGTCCGCCCCCAACAAAAACATTAATTAAAACGACACTCCCCCAAAATAGGGCAGGTAATAATGCGATAAGTATATCTATAAATTGCATTATGTAAACACTCTCCTTATTTATTTACTTCAAGTGTTTCCTTCCTATAACACTCGAGAACATTTTATCTAAAAAAAATAACTTTTAAAATGTAAACGCTCATACGTTGAAGTAAATAAAAAAAGCATATTAAGATTTAATGTGTAATTATCTTAATATGCTTTAATGGTATGCTAGTAATTCAATTGACTTGGATCAATTTTATATTTAGTATATTCACTTTCAATTTCGAATCCCAGTTCATTAAATCGTTCAACTAAAGTGGCGTTTTTACTACGTATTTTAAAATAAACTTTATCAATAGAATAATGCTCAAATGCATAATGAATTGCATATGAAAGTAAGTCAAATGCTATCCCTTTGAGACGATAATCAGTATGTGAACTAAAATATCGTATTTCAGCTAGTGATGATAGCGTGTCTATTTGTAAATAAAGGTATCCTTTTAACAAGCCTTCACTAACAAATAAAAATAATCGGTTATGTTCATCTAAAGTATTGACTATTTCTTTAGGAGTTAATGCGTTGTGTCTAAATGTCTGTTCGTGTAACTTACTGAAAGCTCTTTGGAACCCTGGTTGATATTCAATGATATTGAAATCTGACTCGGGTTCATTTAATGATTTATAAACATTTAAATAGTAATCTGTGAAGTTATAATTAGCATGAATTAGCTTCATTAAAGGTTTTGAATCTTGTGCACAATCATTATAAGAGAAGTTAAAAGTAGCATGATCAGATTGTGATTCCATTAATGTCGAAAATAATGAGATAAAATGATTATCTGTAAGAGTAAAATCTTTACTAACAAATGGTCCAATAACTTTGTATTTATCTTCTTCATATAAAATTCCAGTGATTAATGCGACAATTGAATCATCTTCTATTAAACAGAAAACACCAGTAGTATGGATAGATTCATTTAGTAACTGTTCTACATCACCTTTAGACGTATGAAGTTTATATATATAAGACGCAAGGGTGTCTGATGATGTATTAATAAAAGATATGATTTGGTTCAGGTTGCTTACTTTGACTATGTCCATAGCGTACCTCCATTTCAATATCATTTTGTTAAATTAATTATAAGTTTATTTATTAGTAATTGAAAGTTTAGACTATTGTCTATCATGTTACAATTGTATTTAAATCAAATACATGTACTAAGAGATCTTTTATTGAAAGGAAAGTTCTATGAAATCATTAATTTTGGCAGAGAAACCATCCGTAGCTAGAGATATAGCTGAGGCGATGAACATAAAGGGAAAACGTAATGGATATATTGAAAACGAAAAGTATGTTGTCACATGGGCATTGGGTCATTTAGTCACTAATGCACAACCGGAACACTATGATAAAGCGTACAAGGAATGGAAACTTGAAGATTTACCTATTATTCCGAAGCGCATGCAAACAGTAGTTATTGGTAAAACAAGTAAACAATTTAAAACTGTTAAGTCACTGATTTTAGATAAAAAAGTGAAAGAAGTTATTATAGCAACTGATGCTGGAAGAGAAGGGGAACTAGTTGCACGGTTAATATTGGATAAAGTTCATAATAAAAAGCCAATTAAGCGCTTGTGGATTAGCTCCGTAACTAAAAAAGCAATTCAAGAGGGATTTAAAAAGCTTAAAGATGGACGTGAATTTCAGCATCTTTATGAAGCAGCATTAGCTAGAAGTGAAGCGGATTGGATTGTGGGTATCAATGCAACACGTGCATTAACGACGAAATATGACGCTCAATTATCATTGGGTCGAGTTCAAACACCAACAATCCAATTAGTTAATGCTAGGCAACAAGAAATCAATCATTTTAAAGCGAAGAAATATTATACACTATCTACTGAAATAGGTGGATTAACTTTCCAATTAAGTACAAATAAACAGCACATGACTATGGAAGACGCAACGCAAATTGCTAATGAAATAAAACATGTAGAAGGTAATGTTGATAGTGTTGAAAAGAAAGTTAAAAAAAGTCATCCTAAGCCTCTGTATAACTTAACTGATTTGCAACAAGAGGCATACCAACGATACAAAATGGGGCCTAAGGAAACACTTAATACCATTCAAAATTTATATGAACGCCATAAAGTTCTTACCTACCCACGTACAGATTCTAATTATTTAACAGATGATATGGTGGATACTATTAAAGAACGACTTTATGCTTTATTAGCAACTGACTATAAATCACAAGTCAAATCATTGTTGGGGCAATCTTATTCAAGTAAAATGCGGATCTTTAAAAATCATAAAGTATCAGATCATCACGCAATTATTCCAACAGAAGTACGTCCAGATATGCAAAGTTTGAGTAACAGAGAAAGTAAGATATATATGATGGTAGCTGAAAGGTTCCTAGAATCATTAATGGCACCTCATGAATATGAAGCGGTTAGAGTTAATGTTACTGTTGGCCAACATATTTTCGCTTTTAATGAAAAAGTCACACGTCAACTAGGTTATAAAGCACTTAAAATGAACAATGATAATGTGGTAAAGAAAGTTGCTTTTCAAAAAGGAGAAAAGTATCACCTTCAAAGTTTAAAAGTAAATGAACATGAAACGACACCACCTGATTACTTTAACGAAGGCTCATTGCTAAAAGCCATGGAGAACCCTCAAAATTATATACAACTTAAAGAAAAGAAACATGCTAACACACTGAGACAAACTGGAGGGATTGGCACAGTTGCTACAAGAGCGGATATAATTGAGAAACTATTTAATCTTAATGCAATCGAATCTAGAGATGGCAAAATCAAAGTAACATCTAAAGGAAAGCAAATTCTGGATTTAGCGCCTCAAGAATTAACATCTCCATTATTAACTGCCGAGTGGGAAGAGAAACTATTATTAATAGAAAAAGGAAGATATAATTCTCGACACTTTATTGACGAAATGAAGGCATTTACTCAATCGATTGTAAATACTATTAAAAATAGCGAGCAAAAGTATAAGCATGATAATTTAACTACTACTGAATGTCCGACATGCGGAAAATTCATGATTAAAGTTAAAACTAAAAATGGACAAATGTTAGTATGTCAAGATCCCACATGTAAAACTAAAAAGAATGTCCAACGTAAGACAAATGCACGTTGTCCAAATTGTAAGAAGAAAATGACATTATTTGGACGTGGAAAAGATGCAGTTTATCGATGTGTCTGTGGTCATACTGAAACACAAGAACAGATGGATAAACGATTCAAAAATAAATCCAGTGGTAAAGTATCTAAAAAAGAAATGAAAAAGTATATGAATAATGAGGACTCACTTGAGAATAATCCGTTTAAAGATGCATTAAAAAACTTGAAATTATAGTTAAAAATCGAACTTAATCATATTTGTTGGTAAAAAAGTTCGTTTTTAGTATTGTGTTTTTCGAAAAGTAATATTAAAATAATAAAGTATTTTAATAAAAGGAGTTTAAAACCGTGAAAAAATACTTTCAATTCGACGAGTATGATACTAATTATAAGAAAGAGATAATCGGTGGTATCACAACTTTCTTATCAATGGCATACATTTTAGCTGTAAATCCTCAAGTATTAAGTTTAGCAGGTGTTAAAGGTGTATCAGGTGACATGAAGATGGATCAAGGAGCTATTTTCGTGGCAACTGCTTTAGCAGCGTTTGTTGGTTCTTTATTTATGGGACTTATTGCAAAATATCCAATAGCACTTGCGCCAGGAATGGGACTTAACGCGTTCTTTGCTTTTACAGTAGTTTTAACGATGGGAATTCCTTGGCAAATAGGTTTAACTGGCGTGCTTTGCTCAGGTATATTCTTTGCTATACTTACAGCAACCGGTCTTCGAGAGATAATAATCAATGCTATTCCATATCAAATGAAAATGGCTGTATCTGCTGGTATAGGATTATTTATTACCTTTGTTGGTTTACAAAGTGCTGGCATCATTGTGAAAAATGACTCAACATTAGTTACATTAGGTCATTTAACAAAAGGTCCAGTTTTATTAGCAATCTTTGGTATTGCGATTACAATTATTTTATATGCTAGAAAAGTACCAGGTTCAATTTTTATAGGTATGATTATAACTGCTATAGTTGGAATGATAACTGGATTAATACATACACCTTCTGGCGTAGTTGGTAAAATCCCTAGTATAACACCAACATTCGGTGCAGCATTTGAAGCCTTTAAGGATCCAAGTCAATTATTTACGATTCAATTTTTAATTGTAATTTTAACTTTCTTCTTTATAGATTTCTTTGATACTGCTGGAACATTAGTGGCGGTAGCTACTCAAGCAGGTATTATGAAAGATAATAAGCTTCCTAGAGCAGGTAGAGCTTTATTTGCTGACTCTTTAGCTACTATTGTTGGTGCCATTTTTGGTACAACAACAACTACATCTTATATTGAATCTACTTCTGGTGTAGCTGTGGGTGCGAGAACAGGTTTTGCTAGTATCGTGACAGGAATTTGTTTCCTATTAGCATTATTCTTTAGTCCGTTAATTGAAATTGTTACAAGTGCAGTAACTACACCTGCATTAGTAGTAGTTGGGATTTTAATGGCAGCTAACTTTGCAGAAATAAATTGGAAGAAATTTGAAGTTGCAGTTCCAGCATTTATAACAATTATTATGATGCCACTATCATATTCAATTGCGACTGGTATCGCTTGCGGATTTATATTTTATCCAATAACTATGCTTATCACAAAAAAACACAAAGAAGTACATCCAATTATGTATTTCTTAATGGTACTATTTATTTTATATTTCGTATTTGTACACGGTTAATAAGGAAAAGGACGATGCTCTATTAAGAGACATCGTCCTTTTTTTACCATTTATTTGAATGATCATCTTTGTACTGAGTATAAATGACTTTTGCATCTTTATTACGAATATAGGTAGGTGCGCTCAATACTATAAAAATAAAGAAGACCAGTAAGAAAAATAACACCCAATGAACAAACATTCCTACAATTGGAATAAATGCAATGAAAGATCCCACAAAACCAATTACTGGAATAATTGACATAGGCTTTATTGCATTTTGATTATCAACTAAAAGAATAATTGCTAGTATGAGATATAAAAAAGCATTAATTAACAATGGTTGCCAACCAAAACCTAATATAAAGCTTCCGCCTAGAAAAGGAATGCCATAGAAAAATTCACATATTAATAAGAAGAAACTTATTAGGGCAAGAGCTACTTTAGTATTTCTTTTCAATATAACTACGCCTCCAACTATTTATTAAAAACAAATTTTAAATTCCTACTATTATAATAGTAGAAGCTTAATTTAAGACTTAACTTATATACATTATAAAGTAAAAATAAAAAAAGGGAAAAATTTACTTAAAATGGTTGATGTACAAAACTATTTAAAGTACAATACTTAGGTATGTGTTAGACAAAGTACAAAAAGTTACAGAAAAACCTTGATTTATCACCGTTTTTCCTGTAACATATCTAATGTTGGACTTGATGAAAGCGATGAAGCGAAAGGTTACTGACACACCCGGCCGCTTTGCCATGGCGTTGTGTGAGATAGTTTTCGTGGAGAAGTCTATCACTTTTAAAGTAGACGAATAAGGAGGGAAAATTATGGCAAAACAAAAAATCAGAATCAGATTAAAAGCTTACGATCACCGTGTGATTGATCAATCAGCAGAGAAAATTGTTGAAACTGCAAAACGTTCTGGTGCAGAAGTTTCTGGACCAATTCCGTTACCAACTGAAAAATCAGTTTATACAATTATCCGTGCGGTGCATAAGGACAAAGATTCACGTGAACAATTCGAACAACGTACTCATAAACGTTTAATCGATATTGTTAACCCAACACCAAAAACAGTTGATGCCCTAATGGGATTAAACTTACCATCTGGTGTAGACATCGAAATTAAATTATAATAGAAAATTTTAGGAGGTGGACTTTCGATGACCAAAGGAATCTTAGGAAGAAAAATTGGGATGACTCAAGTATTCGGAGAAAACGGTGAATTAATCCCAGTTACAGTAGTAGAAGCAAGTCAAAACGTAGTATTACAAAAGAAAACTGAAGAAGTAGATGGTTATAACGCTATCCAAGTAGGTTTTGAAGACAAAAAAGCATACAAAAAAGATGCCAAATCTAATAAATATGCTAATAAACCAGCTGAAGGTCACGCTAAGAAAGCGGGCGCAGCACCTAAGCGCTTCATTCGTGAATTCAGAAACGTTAATGTTGATGAATACGAAGTAGGTCAAGAAGTCACAGTTGATACTTTTGAAGCTGGAGACATTATTGATGTAACAGGAACTTCAAAAGGTAAAGGTTTCCAAGGTGCTATTAAACGTCATGGCCAAGCTCGTGGACCAATGGCTCACGGCTCTCATTTCCATAGAGCGCCAGGTTCAGTAGGTATGGCTTCAGATGCTTCAAGAGTATTCAAAGGCCAAAAAATGCCTGGACGTATGGGTGGAAATACAGTTACTGTTCAAAACTTAGAAGTAGTTCAAGTTGATACAGAAAACAATGTAATTTTAGTAAAAGGTAACGTACCTGGACCTAAAAAAGGTTTCGTAGAAATCCAAACTTCAATTAAAAAAGGTAATAAATAATAAGTAGCGAAAGGAGGAAAAGCATAATGGCAAATTATGATGTATTAAAAGTAGACGGATCTAAATCAGGTTCTGTTGAATTAAGCGATTCAGTATTCGCTATTGAACCAAACAACAGTGTTCTTTTCGAAGCAATTAACTTACAACGTGCTTCATTACGTCAAGGAACTCACGCAGTTAAAAATCGTTCAGCTGTACGTGGTGGCGGACGTAAACCATGGAGACAAAAAGGTACAGGACGTGCGCGTCAAGGTACAATTCGTGCTCCACAATGGCGTGGTGGTGGTATCGTATTCGGACCAACACCAAGAAGCTATGCATACAAAATGCCTAAGAAAATGCGTCGTTTAGCATTACGTTCTGCATTATCTTTCAAAGTTAAAGAAAACAACTTCACTATCGTTGATAATTTTGGTTTTGAAGCTCCAAAAACAAAAGAATTCAAAAATGTATTAACTACACTCGAACAACCTAAAAAAGTGTTAGTAGTTACTGATAGCGAAGACGTAAACGTTGAATTATCTGCACGTAACATTCCTGGCGTACAAGTTAGTACAGCTCAAGGATTAAACGTTTTAGATATTACTAGCGCTGACAGTGTTATTATTACTGAATCAGCTGCGAAAAAAGTTGAGGAGGTGCTCGGATAATGGAAGCAAGAGATGTTCTTAAGCGCCCCGTAATCACTGAAAAATCTTCTGAAGCAATGGCTGAAGATAAATATACTTTTGACGTAGATACTCGTGCTAATAAAACACAAGTTAAAATTGCAGTTGAAGAAATTTTCGACGTTAAAGTTGCAAATGTAAACATCATCAACTACAAACCTAAGAAAAAACGTATGGGCCGTTACCAAGGCTATACAAACAAAAGAAGAAAAGCAATTGTTACTTTAAAAGAAGGTTCAATTGACTTATTCAACTAAACAATAAAATAAAAGTTACCATTAAGGAGGTAAGCGACAATGGCTCTTAAAAAATATAAGCCAATAACAAATGGTCGTCGTAATATGACTAGTTTAGATTTCGCAGAAATCACGAAATCTACTCCTGAAAAGTCATTATTACAACCGCTACCGAAAAAAGCGGGTCGTAACAACCAAGGTAAATTGACAGTTCGTCATCATGGTGGAGGACATAAACGTCAATACCGCGTTATCGATTTCAAACGTAATAAAGATGGAATCACTGCAAAAGTTGATTCAATCCAATATGATCCAAACCGTTCAGCTAACATTGCTTTATTAGTATATGCTGATGGTGAAAAACGATATATTATTGCTCCAAAAGGATTACAAGTAGGCCAAGTAGTTGAGAGTGGTGCAGATGCTGACATTAAAGTTGGTAACGCATTACCATTACAAAACATTCCAGTTGGTACTGTAATTCATAATATCGAATTAAAACCTGGTAAAGGTGGACAATTAGCTCGTTCAGCGGGTGCAAGTTCACAAGTACTTGGTAAAGAAGGTAAATACGTACTAATCAGATTACGTTCTGGTGAAGTTCGTATGATCTTATCAACTTGCCGTGCTACAATTGGTCAAGTTGGTAACTTACAACATGAATTAGTTAATGTTGGTAAAGCAGGACGTTCTAGATGGAAAGGCATCCGTCCTACAGTTCGTGGTTCAGTAATGAACCCTAACGATCACCCACACGGTGGTGGTGAAGGTCGTGCACCTATCGGTAGACCATCTCCAATGTCACCATGGGGTAAACCAACGCTTGGTAAGAAAACTCGTCGTGGTAAAAAATCATCAGACAAACTTATCGTTCGTGGACGTAAGAAAAAATAATAACAACTTATTTGGGTGTGCGGCTTAATTGCTGCACGCACACAATAAGAAGGGAGGCGCCCAAATGGCTCGTAGTATTAAAAAAGGACCTTTCGTCGATGATCATTTAATGAAAAAAGTAGAAGCTCAAGACGGAAGTGAAAAGAAACAAGTAATCAAAACATGGTCTCGTCGTTCTACAATTTTCCCAAATTTCATCGGTCATACTTTTGCAGTATACGATGGTCGTAAACATGTACCTGTTTATGTAACTGAAGATATGGTAGGTCACAAATTAGGTGAATTTGCTCCAACTCGTACATTTAAAGGACATGCTGCAGACGATAAAAAAACTAGAAGATAATAAATAGAAGTAGAGGAGGAAATCCTAATGGAAGCAAAAGCGGTTGCTAGAACAATCAGAATCGCACCTCGTAAAGTAAGATTAGTTCTTGACTTAATTAGAGGTAAAAATGCTGGAGAAGCTATTGCTATTTTAAAATTAACTAACAAAGCTTCATCACCAGTAATTGAAAAAGTATTAATGTCCGCTTTAGCAAATGCTGAACATAACTATGACATGAACACTGATGAATTAGTTGTTAAAGAAGCATATGCAAATGAAGGACCAACTTTAAAACGTTTCCGTCCACGTGCACAAGGTCGTGCAAGTGCTATCAATAAACGTACAAGCCACATTACAATCGTCGTAAGTGACGGTAAAGAAGAAGCTAAAGAAGCTTAATAACTATTTAAGGAGGGAACACTGTGGGTCAAAAAATTAATCCTATCGGACTTCGTGTCGGAATCATCCGTGACTGGGAAGCTAAATGGTATGCTGAAAAAGATTTCGCTTCACTTTTACACGAAGATTTAAGAATCCGTAAATTCATTGATAACGAATTAAAAGAAGCATCAGTTTCTCACGTTGAAATCGAACGTGCTGCTAACCGTATTAACATTGCTATTCACACTGGTAAACCAGGTATGGTAATTGGTAAAGGCGGATCAGAAATTGAAAAACTTCGTAATAAATTAAACAACTTAACTGATAAAAAAGTACACATCAACGTTATCGAAATCAAAAAAATTGATATCGATGCTCGTTTAGTTGCTGAGAATATTGCACGTCAATTAGAAAACCGTGCTTCATTCCGTCGTGTACAAAAACAAGCTATTTCAAGAGCTATGAAACTTGGTGCTAAAGGTATCAAAACTCAAGTATCAGGTCGTTTAGGCGGAGCTGACATTGCTCGTGCTGAACAATATTCAGAAGGAACTGTTCCACTTCATACTTTACGTGCTGACATCGATTATGCACATGCTGAAGCAGACACTACTTACGGTAAATTAGGTGTTAAAGTATGGATTTATCGTGGTGAAGTTCTTCCTACTAAGAATACTAGTGAAGGAGGAAAATAATAATGTTACTACCAAAACGTGTTAAATATCGTCGTCAACATCGTCCTAAAACAACTGGTCGTTCAAAAGGCGGTAATTATGTAACATTTGGTGAGTATGGATTACAAGCTACTACAACATCTTGGATCACATCTCGTCAAATCGAATCTGCTCGTATTGCTATGACACGTTACATGAAACGTGGCGGGAAAGTTTGGATTAAAATCTTCCCTCATACACCATATACTAAAAAACCTTTAGAAGTACGTATGGGTGCTGGTAAAGGTGCCGTTGAAGGCTGGATCGCTGTTGTAAAACCAGGTAGAATTTTATTCGAGGTTGCAGGCGTATCAGAAGAAGTTGCTCGTGAAGCATTACGTTTAGCAAGTCACAAACTTCCAGTGAAAACTAAGTTTGTAAAACGTGAAGAATTGGGTGGTGAAACAAATGAAAGCTAAGGAAATTAGAGACTTAACCACTTCAGAAATCGAAGAACAAATCAAATCTTCAAAAGAAGAGCTTTTTAACCTACGCTTTCAGTTAGCTACAGGTCAATTAGAGGAAACTGCACGTATTCGTACAGTTAGAAAAACAATTGCACGTCTAAAAACTGTTGCTCGTGAAAGAGAAATCGAAGAAAGCAAAGCTAATCAATAATATATTCGAAAGAGGAGGTTACAAAAGTGAGTGAAAGAAACGATCGTAAAGTTTATGTAGGTAAAGTTGTTTCAGACAAAATGGACAAAACTATCACTGTATTAGTTGAAACTTACAAAACACACAAATTATACGGTAAACGTGTAAAATACTCTAAAAAATACAAAACTCATGATGAAAACAATTCAGCTAAATTAGGAGACATTGTTAAAATTCAAGAAACTCGTCCTTTATCAGCATCAAAACGTTTTCGTTTAGTAGAAATTGTTGAAGAGTCAGTAATTATTTAATACAAGATTAGAGATAAGGGAGGTTTAACTAATGATCCAACAAGAAACTCGTTTAAAAGTAGCAGACAACTCTGGTGCTCGTGAAGTTCTTACAATTAAAGTATTAGGTGGATCTGGTCGCAAAACAGCGAACATCGGCGATGTTATCGTATGTACTGTTAAAAATGCAACACCAGGTGGCGTTGTTAAAAAAGGTGACGTAGTCAAAGCTGTTGTCGTTAGAACTAAATCAGGCGTTCGTCGTAATGATGGTTCTTATATCAAGTTTGATGAAAATGCATGTGTCATTATTCGTGATGACAAAGGCCCACGTGGTACTCGTATCTTTGGTCCTGTTGCTCGTGAATTACGTGAAGGTAACTTCATGAAAATCGTTTCATTAGCACCAGAAGTACTTTAATTTATAAAAACCAAATCATTTAAGGAGGTGCCCACATGCATATCAAAAAAGGTGACAACGTAAAAGTTATCGCAGGTAAAGACAAAGGTAAAGAAGGTAAAGTAATCGCTACTGAACCTAAAAAAGACCGTGTCGTTGTGGAAGGTGTTAATGTTATTAAAAAACACCAAAAACCAACTCAATTAAATCCTGAAGGTGGAATCTTAGAAACAGAGGCAGCAATCCATGTTTCTAACGTACAATTATTAGATCCTAAAACAAACGAACCTACTCGTGTTGGTTACAAATTTGTTGATGGTAAAAAAGTTCGTATCGCTAAAAAATCTGGCGAAGAAATCAAAACTAATAATTAATAACTAGTTGAAAGGAGGATCCACTTTGAACCGTTTAAAAGAAAGATACAATACTGAAGTTACTGAAAACTTAGTAAAAAAATTCAACTATAGTTCTGTAATGGAAGTACCAAAAATCGAAAAGATCGTTGTAAATATGGGTGTAGGTGATGCAGTTCAAAACTCTAAAGTGTTAGATAACGCTGTAGAAGAATTAGAATTAATCACTGGTCAAAAACCATTAGTAACAAAAGCAAAAAAATCAGTTGCAACATTCCGTTTACGTGAAGGTATGCCAATCGGTGCGAAAGTTACACTTCGCGGAGAAAGAATGTATGAATTCTTAGATAAATTAATCGCAGTTTCATTACCTCGTGTACGTGACTTCCAAGGTGTTTCTAAAACAGCATTCGATGGTCGTGGTAACTACACTTTAGGAATTAAAGAACAATTAATTTTCCCAGAAATCGACTATGATAAAGTAAGTAAAGTAAGAGGAATGGATATTGTTATCGTAACAACTGCTAACACTGACGAGGAAGCTCGTGAATTGTTAACAAACTTCGGTATGCCATTTCGTAAATAATCTCTAAAAGGAGGCTAATTAAGTGGCTAAAACTTCTATGGTTGCTAAGCAACAGAAAAAACAAAAATATGCAGTACGTGAATATACTCGTTGTGAACGTTGTGGTCGTCCACATTCTGTATATCGTAAATTTAAATTATGCCGTATTTGTTTCCGTGAATTAGCTTACAAAGGGCAAATCCCTGGCGTACGTAAAGCTAGCTGGTAATATATAAGAGTCTGAAAGGAGGCAACAATCAATGACAATGACAGATCCAATCGCAGATATGCTTACTCGTGTAAGAAACGCAAACATGGTGCGTCACGAGAAATTAGAATTACCTGCGTCTAACATTAAAAAACAAATTGCTGAAATCTTAAAAAGTGAAGGTTTCATTAAAAACGTAGAATACGTTGAAGATGATAAACAAGGTGTTATTCGTTTATTCTTAAAATATGGTCAAAACAATGAACGTGTTATCACAGGATTAAAACGTATCTCTAAACCAGGTTTACGTGTATATGCTAAAGCAAACGAAGTACCTAAAGTATTAAATGGTTTAGGTATTGCATTAGTTTCAACTTCTGAAGGTGTTATCACTGATAAAGAAGCTAGAAAACGTAACGTTGGCGGAGAAATTATCGCATACGTTTGGTAATAATAAATAAGGAGGTGCCATAACATGAGTCGTGTTGGTAAGAAAATTATTGACATCCCTAGCGACGTTACAGTAACTTTTGATGGTCATACTGCTACTGTAAAAGGTCCTAAAGGTGAATTAACTAGAACATTTAACGAAAGAATGACTTTCAAACAAGAAGAAAACACTATCGAAGTTGTAAGACCTACTGAGTCTAAAGAAGATAGAACAGTTCATGGTACAACTCGTGCTTTATTAAATAATATGGTACAAGGTGTTTCTCAAGGTTTCGAAAAAACACTTGAGCTTGTTGGTGTAGGTTACCGTGCTCAAATGCAAGGTAGTGACTTAGTATTAAACGTTGGTTACTCTCACCCTGTTGAAATTAAAGCTGAAGACGGCATTACTTTCGCAGTAGAGAAAAACACAACTGTTAGAGTATCTGGTGTATCTAAAGAACAAGTTGGAGCAATTGCTTCTAACATCCGTTCAGTAAGACCTCCAGAACCTTACAAAGGAAAAGGTATCCGTTACCAAGGTGAATATGTTCGCCGTAAAGAAGGTAAAACAGGTAAATAATAGATAACTCTCTTAAGAAAGGAGTAATACAATGATCAGTAAAATTGATAAAAACAAAGTGCGTTTGAAAAGACATGCTCGTGTGCGTACTAAATTATCAGGTACAGCTGAAAAACCACGTTTAAATGTATATCGTTCAAACAAACACATTTATGCACAAATTATCGATGATGTTAAAGGCGAAACTTTAGTTCAAGCTTCATCAAAAGATAAAGATATCGCAAGCGATTCAACTTCTAAAGTAGATTTATCTACTAAAGTAGGCGAAGCAATTGCTAAAAAAGCATCAGACAAAGGTATTAAAGAAATCGTATTTGATCGTGGCGGTTACTTATACCATGGTCGTGTAAAAGCTTTAGCAGAAGCTGCTAGAGAAAGCGGATTAGAATTTTAATTTAAAGGAGGGACAAATACATGGCTCGTAGAGAAGAAGAAACGAAAGAATTTGAAGAACGCGTTGTAACAATCAACCGTGTTGCTAAAGTTGTTAAAGGTGGTCGTCGTTTCCGTTTCACTGCATTAGTAGTAGTTGGAGACAAAAATGGTCGTGTAGGTTTCGGTACTGGTAAAGCTCAAGAGGTACCTGAAGCTATCAAAAAAGCTGTTGAAGCAGCTAAAAAAGATTTAGTAGTTGTTCCACGTGTTGAAGGAACTACTCCTCACACTATCACTGGCCGTTATGGTTCAGGCAGCGTATTCATGAAACCAGCTGCACCTGGTACAGGAGTTATCGCTGGTGGTCCAGTTCGTGCCGTATTAGAATTAGCAGGTATCACTGATATCTTAAGTAAATCATTAGGATCTAACACACCAATTAATATGGTTCGTGCTACAATCAATGGTTTACAAAACCTTAAAAATGCTGAAGATGTTGCTAAATTACGCGGCAAATCAGTAGAAGAATTATATAATTAAGGAGGGAAAATAGATAATGGCTAAATTACAAATTACCCTCACTCGTAGTGTTATTGGTCGTCCTGAAACACAACGTAAAACTGTTGAAGCTTTAGGTCTTAAAAAGACTAATAGTTCAGTAGTAGTTGAAGATAACCCTGCTATCCGTGGGCAAATCAACAGAGTTAGACACTTATTGACAGTAGAAGAAAAATAATTAAGGAGGTGCCTATATAATGAAATTACATGAGTTAAAAGCAGCTGAAGGTTCACGTCGTGTACGTAACCGCGTTGGCCGTGGTGCTGGTTCTGGTAACGGTAAAACTAGTGGTCGCGGACAAAAAGGTCAAAAAGCACGTTCAGGTGGTGGCGTAAGACCTGGATTTGAAGGTGGACAATTACCTTTATTCCGTCGTTTACCAAAACGTGGTTTCACTAACATTAATCGTAAAGAATATGCTATTGTTAACTTAGACCAACTTAATAAATTTGAAGATGGTACTGAAGTAACTCCAGCTTTATTAGTTGAAACTGGTGTAGTTAAGAATGAAAAATCTGGTATCAAAGTACTAGGTAATGGCTCACTTGATAAAAAATTGACAGTGAAAGCTCATAAATTCTCAGCTTCAGCAGTAGAAGCAATTGATGCAAAAGGTGGAGCACACGAGGTGATCTAATGTTTCAAACGCTTGTGAGCTTCTTTAAAACTAAAGAAGTTCGAAACAAGATTTTCTTTACCTTAGCAATGTTAGTTATATTCAAAATAGGAACTTACATTCCGGCTCCAGGAGTTAACCCTGAGCCTTTTGAACAACAAGGTTCTGATCAAGGAGTCGCCGCTCTTCTTAATACGTTTGGTGGCGGAGCCTTAAAGAACTTTTCAATATTTGCTATGGGCATCATGCCCTACATCACCGCATCTATCGTAATGCAATTACTACAAATGGATATTGTTCCGAAATTCTCTGAATGGGCGAAACAAGGTGAAGTAGGTAAAAGAAAGCTTAGCAATGTAACACGTTATTTCGCTATCATTTTGGCTTTTATACAGTCAATTGGTATGGCATTCCAATTTAATAACTATTTAGGTGGTAAATTAATTATTCACCAATCTATTATGAGTTATTTATTGATTGCCGTTGTTTTAACAGCAGGAACTGCATTTCTAATTTGGCTTGGTGATCAAATCACTCAATTCGGAGTTGGTAATGGTATTTCTATCATTATCTTTGCAGGTATTTTATCAACTTTGCCTTCATCAATTATTCAATTCGTGCAACAAGCATTCGTTGGTAATGATGATACTACGTTGGCATGGTTAAAAGTTATTGGTTTAATTGTAGGATTAGTTTTACTTACAATTGGTGCTATTTATGTACTAGAAGCGAAACGTAAAATTCCTATCCAATATGCTAAAAAACAGTCTGCACAAAGATTAGGATCACAAGCAACTTATCTACCTTTAAAAGTTAACTCTGCAGGGGTAATTCCAGTAATCTTTGCGATGGCATTTTTCCTATTGCCAAGAACATTAACATTGTTCTTCCCTAAAGCTGATTGGGCGCAAACTATATCTGAATATGCTAACCCTTCAAACACTTACGGCATGATTGTTTATGTAGTATTAATTATTGCATTTACGTATTTCTATGCCTTTGTTCAAGTTAATCCTGAAAAAATGGCTGATAACTTGAAGAAACAAGGTAGTTACGTTCCAGGTATAAGACCTGGTGAACAAACTAAAAAATATATTACTAAAGTACTTTATCGCTTAACTTTTGTCGGCTCTATTTTCTTAGCAGTCATTGCGATATTACCAATATTAGCGACTAAGTTCATGAGTTTACCTCAATCAATACAAATTGGTGGTACAAGTTTATTAATCGTAATTGGTGTTGCAATTGAAACTATGAAATCACTTGAAGCTCAAGTGAGTCAAAAAGAATATAAAGGCTTTGGTGGTAGATAATTTGTAGGAGGGCAATTTATGAATATCATTTTAATGGGTTTACCTGGCGCAGGTAAAGGAACTCAAGCGAGTGAAATTGTTAAGAAATTCCCAATACCACATATATCTACTGGTGACATGTTCAGAAAAGCGATTAAAGATGAAACAGATTTAGGAAAAGAAGCTAAATCTTACATGGATCGTGGAGAATTAGTCCCTGATGAAGTTACTGTAGGTATCGTTAAAGAAAGAATATCTGAAGACGATGCAAAAAAAGGATTCTTATTAGATGGCTTCCCAAGAACAATCGATCAAGCTGAGGCGTTAAATGATATTATGTCTGAGCTTGGTAGAAACATCGATGCTGTCATTAACATCGAAGTTCCTGAGGAAGAATTGATGAATCGTCTTACAGGTCGTCGTATCTGTGAAAAATGTGGTACGACTTATCATCTTGTATTTAATCCTCCAAAGGTTGATGGTATTTGTGATATCGATGGTGGAAAGCTTTATCAACGCGAGGATGATAATCCTGAAACAGTATCTAATCGCTTAAACGTTAATGTTAAACAGTCAAAACCTATTTTAGAGTACTATAATGAAAAAGGTGTGCTAAAAAACATTGATGGTGCGAAAGATATTGACGATGTAACCAAAGATGTCATTGATATCTTAGATCAATTAAAATAGATCAACTTAATACGGTCTAGATTTATGTGAATTTGATTAGGTTTCTCTGGCAAGAATTAATTTTCTGAGTGTCGAATGACGATAATAATTCCCGCATTTTGTTAAACTTATTTTAACTAGTCACTATATTAGATTCGTATCGTTGAAGTTGTCTATTGACGATTACCTTACTATTGTAAAAAGGGAGGAAGTTAATCAATGGCGAAACAAGATGTAATTGAATTAGAAGGTACAGTATTAGATACTTTACCAAATGCTATGTTTAAAGTAGAATTAGAAAATGGTCATGAGATTTTAGCTCACGTAAGTGGTAAAATTAGAATGAATTATATTCGTATTCTACCTGGCGACAAAGTAACTGTAGAAATGTCTCCGTATGATTTATCACGCGGTAGAATTACTTATCGTTATAAATAATCGTCACTCCATAATATAGGGAGGTATAAAAATGAAAGTAAGACCATCAGTTAAACCAATTTGCGAAAAATGTAAAGTCATTAAACGTAAAGGTAAAGTAATGGTAATTTGTGACAATCCTAAGCACAAACAAAGACAAGGTTAATAAAAGAGAGGTGTAAATATATATGGCACGTATTGCAGGAGTAGATATCCCACGTGAAAAACGCATTGTTATCTCATTAACATATGTATATGGTATTGGTACTTCAACAGCTAAAAAAATCGTTGAAGAAGCTAACGTATCAGCAGACACACGTGTAAAAGATTTAACAGATGACGAATTAGGTCGTATTCGTGAAGTTGTTGACAGTTATAAAGTTGAAGGTGACTTACGTCGTGAACAAAACTTAAACATTAAACGTTTAATGGAAATTTCTTCATACCGTGGTATCCGTCACCGTCGTGGTTTACCAGTTCGCGGTCAAAAAACTAAAAACAACGCTCGTACTCGTAAAGGCCCAGTTAAAACTGTAGCTAACAAGAAAAAATAATAGGTAAAGGAGGCAAATATAAATGGCACGTAAACAAGTATCTCGTAAACGTAGAGTTAAAAAGAATATTGAAAATGGTGTGGCTCACATCCGTTCAACATTCAACAATACAATCGTAACTATCACTGATGAATTTGGTAATGCTTTATCTTGGTCATCAGCTGGTGCATTAGGTTTCAAAGGATCTAAAAAATCAACACCATTCGCAGCTCAAATGGCTTCTGAAACTGCTTCAAAATCTGCAATGGAACATGGTTTAAAAACTGTTGAAGTAACAGTAAAAGGACCTGGACCAGGTCGTGAATCAGCTATCCGTGCATTACAATCAGCTGGTTTAGAAGTAACTGCAATCAGAGACGTTACTCCAGTACCTCATAACGGTTGTCGTCCACCAAAACGTCGTCGCGTCTAATTTATAATAGATTGTTATTGTTACAGGTCACTGAGCGAAACAGTTTAAAATTAAGTCGACGTAATTAAGGAGGATTTTTGTAAATGATAGAAATTGAAAAACCTAGAATTGAGACAATTGAAATTAGTGAAGATGCTAAATTCGGTAAGTTCGTTGTTGAACCACTAGAACGTGGCTACGGTACTACACTAGGAAACTCCTTACGTCGTATCCTACTATCTTCATTACCAGGTGCAGCCGTTAAGTACATTGAAATCGAAGGTGTTTTACACGAATTCTCAGCTATAGATAATGTTGTTGAAGATGTTTCTACAATTATTATGAACATCAAAAAATTAGCACTTAAAATCTATTCTGAAGAAGATAAAACATTAGAAATCGATGTTCGAGATGAAGGCGAAGTTACTGCAAGTGACATTACTCACGATAGTGATGTAGAAGTTCTAAATCCAGAACTTAAAATCGCAACAGTGTCTAAAGGTGGACATTTAAAAATTCGTCTAGTTGCTAACAAGGGTAGAGGTTACGCATTAGCAGAACAAAATAATACTAGTGATTTACCAATCGGTGTAATTCCTGTTGATTCACTATACTCACCAGTTGAACGTGTTAACTATACAGTTGAAAACACACGTGTCGGTCAAAGTAGTGATTTTGATAAATTAACTTTAGATGTTTGGACTAATGGTTCAATCACTCCACAAGAGTCAGTATCATTAGCTGCTAAGATTTTGACTGAACATTTAAATATTTTTGTAGGTCTTACAGATGAAGCTCAAAATGCTGAAATCATGATTGAAAAAGAAGAAGATCAAAAAGAAAAAGTACTTGAAATGTCTATTGAAGAATTAGACTTATCAGTACGTTCATACAACTGTTTAAAACGTGCAGGAATCAATTCAGTTCAAGAGTTAGCTGATAAATCTGAAGCTGATATGATGAAAGTTCGTAATTTAGGTCGTAAATCTCTAGAAGAAGTTAAATATAAATTAGAAGATTTAGGATTAGGATTAAGAAAAGAAGATTAATAAGTTAAAGGAGGTCAACTCATGGGTTACAGAAAATTAGGTCGTACTTCTGATCAACGTAAAGCTATGTTACGTGACTTAGCTACTTCACTTATCGTTAGTGAGCGCATTGAAACTACAGAAGCTCGTGCAAAAGAAGTTCGTAGTGTTGTTGAGAAATTAATCACTTTAGGTAAAAAAGGAGATTTAGCTTCTCGTCGTAATGCTGCAAAAACATTACGTAATGTTGAAATCTTAAATGAAGATGAAACTACACAAACTGCACTTCAAAAATTATTCGGTGAAATTGCTGAACGTTACACAGAACGTCAAGGTGGTTACACTCGTATTCTTAAAGTAGGTCCTCGTCGCGGAGACGGTGCTGAATCAGTTATCATCGAATTAGTAGATTAATTCAAGATATAAATACACTAACTACTTATATGTAAAGCAAATGAGTGCAACGATAATGTTTGCCACATACAAATATTGTCTAGCTCAGAGTGCCCCATCAATTAAATATATTTCAAAGCGTGAACTCAACTAAAATATGATGGGGTGCGCGCTTTTTTATTTTCAAAGAAGCAATTAGCTTCTATTCAACCAATAAATTATCATATATAATACTAAGAACTCAAATGGTCATAGTTTATATTGAAAAATCGCATTAGTTGACCTAAATGAAAGCTTTTATTTAGTTTTTCAGTTTTAGTCATCCTTAATAGGGGGCAGGACAATGGATTCGAAATGAATTCTGTCCGGTCCCTTTTTATTTTGAAAAAATGAAATAAAACAATAATATACATGCAATTCATATTCATGTAAACTATACTAGTACAAAGTTTTAGGAGGGATTCTAGTGGAGGCGAATAACACTAATATTATTGAACTTAAGCAAGTTGACTTTCAATATCAAGGCGATGCAGCCTTCACATTAAATAATGTATCCTTTAAGATTCCTAAAAATCAATGGACTTCAATTGTTGGACATAATGGGTCAGGAAAATCAACAATAGCTAAATTAATAGTTGGTATTGAAATTGCGACCAATGGTACGATTATTTTCAATCAATCACCTATCTCTAATAATGATTTCAAAGATATACGAGAACACGTTGGAATTGTCTTCCAAAATCCAGAAAATCAATTTGTGGGTTCGATTGTCAAATACGATGTTGCGTTTGGTTTAGAGAACCACGCTGTTCCAACTGAAAAAATGAAAGAAATAGTAGCACAATCTATTAGTGACGTTGGAATGACCGATTATGCAGATAGTGAACCACATTCATTATCAGGAGGACAAAAGCAACGAGTAGCTATTGCAGGTGTATTAGCATTAAGTCCTTCAGTCATTATATTAGATGAAGCGACATCTATGTTAGACCCTCAAGCCAAGAAATCATTGATGAGTTTAATACAAGAAGTTAAAGCAACTAAAGATGTAACAATTATTTCGATTACTCATGACTTAACTGAGGCGCTTGAAGGCGATCATGTCATAGTAATGAACCAAGGGACAGTTTATAAAGAAGGAAATCCACAAACAATATTTAAAGATATAAAAATGTTACAAGAAATTGGATTAGATTTACCTTTCTCAATGAAAATCAATCAACTTTTAGGATTTGATGATCACTTTATTACTTACGAAGGGTTGGTCGAAAAGCTATGAAAATTAAGTTTAATGATGTTACCTACACCTATCAACAGGGTACACCATATGAGTATAAAGCGTTAGACCACATTAATTTAACTATTGAGCAGGGTAAATATTATGCAATTGTTGGACAAACTGGAAGTGGAAAATCAACTTTAATTCAGCATTTCAATGGGTTATTAAAACCTACTAATGGCAATATTGAGCATGATGAACTTACGATTCATTCTAAAACTAAAGATAAATTTATTAGACCAATCAGACAAAAAGTTGGACTAGTATTTCAATTTCCTGAATCACAATTATTTGAAGATAATATTGAAAGAGAAATTGAGTTTGGACCTAAGAATTTTGGAATGAATGTTGAAGAAGTGAAAGAAAGAGCTTTTGATTTATTGTTAGAGTTAGGTTTTCCAAGAAATGTTATGTCTTTGTCACCATTCCAAATGTCTGGTGGCCAAATGCGTAAAATTGCAATTGTTTCAATCTTAGCTATGAACCCCGATGTCATTGTTTTAGATGAACCTACTGCCGGATTAGACCCAAAGAGCCGTCAACAAGTAATGGAGCTATTTAAAGAAATACAACTAAAACAAAATAAAACAATTATACTTGTATCTCATGATATGAATGAAGTTGCGAAATATGCTGAAGAAATTATCGTGATGAATGATGGAAATATTATCGAGCAAGTCACACCAAAAGAGTTGTTTAGACAAGGTAGTAAACTTGAAGAGTGGCATATAGCATTACCAGATATTGTTCAGTTACAACGTGATATTGAAATTAAACATGGTATTAAATTTAAGACAATCGCACTTACTGAGAAGGAATTTGTAAGTATGTATCAGGAGTGGCAACATCATGAAGAATAAATTAATTATAGGTAGATATTTACCTAATAACTCTGTAATTCATCATCTAGATCCACGAGCTAAAGTTTTATTTGTATTTATGTTTATTATTTTAATATTTTTTGCTCATTCTTTTGCAACGTTCGGGTGGATTATTTTATTAATTTTAATGTTTATGTTTTTAGCGAAGATTAAATTATGGTTTTTAATTAAAGGATTAACACCAATATTTATTTTTACTATATTCACATTCTTCATGCATATCTTCTTCACACACGGTGGTACAAGATTAGTTGATTTTGGAATTATTAAAATTGATAGTGCTGGTATTTTAGAAGGTATCTTTATTTCATTACGTCTCATCACAATTGTTATGGTTGCAACAATAATGACGCTATCAACGAGCCCAATCGATTTAACAGATGCTTTTGAAAAATTGCTAACGCCATTAAAATGGTTTAAATTGCCTGTGCATCAATTAAGCATGATTATGTCAATCGCTTTAAGATTCATTCCAACTTTAATGGATGAATTAGATAAAATCATACTAGCTCAAAAATCACGAGGTTCTGAGTTAAGTTCGGGTGGCTTAATGACACGTATAAAAGCATTTATTCCTTTAATGATTCCATTATTTATCTCAGCTTTTCAAAGAGCAGAGGAATTAGCAATCGCTATGGAAGTACGTGGTTATGATGCTAATGTAAATCGAACAAGTTATAGAAAGCTACAATGGCATATTGGGGACACGATGTGCTTAATAAGTATCATCCCAATAGCCATAGTATTATTAGTATTAAAATATATTGGAGTGTAATACAGTGCGTATACTTGTTAATATTTCTTATCAAGGAAGTCAATTTCTAGGGTTTCAAATTCAACAGCAAGGAAGAACTGTGCAACAACAATTTGAAAAGATATTGAAGCGTATGCATCGGAGACATGTTCGCATTCATCCTTCTAGTCGTACAGACAGAGGTGTACATGCGTATGAACAATTTTTTCATTTTGATACAGACTTAAATATTGAACCAAAGCAATGGAAGTATGCGATGAATAGTGCTCTACCTGATGATATATACGTCAAAGAAGTTCAACAAGTTGATGATCATTTTCATTGTCGTTATGACTGTCTAGGCAAGCGATATCGTTATAAAGTATATCAAGCAACGCATCGTAATCCTTTTGAAAGTGGCTTAAAGACATTTATTAAGGAAGATTTAAATTATTCAAAAATGAACGAAGCTGCAAAACATTTCATTGGAACACATGATTTTACAGGATTCTGCTCTCAAAAGACTGAAGTCGAAAGCAAAGTACGTACGTTATATCAAAGTGAAATCATCCAAACAGATGAAGGGTTTGACTATGTTGTGACAGGGTCAGGCTTTTTATATAATATGGTTCGCGTGTTAGTAGCGTTTCTAATTGAAGTAGGAAAAGGTAAGCGTCATGCAAGTGAAGTGTCAACGCTATTAAATGAAAAAAATAGAGATAGTGTACCATTTACAGCACCTGCAGAAGGTCTCTATTTAGAGAAGATATATTTAACAGAAAAAGACTTAACAACAGACTTTGGAGACAATATTAAAATTCATCGTAAAAAATCATTACAAAATGACTAAATTGCATTGACAAACGGAGCTATAAAATATATCATAGTTAACGGTATTGTTTTATATCCACCCCATGATAAGCCCCGGAAACTTATTGTGTTACAAGATATATAAGCAAATTATACAGGAATAAAATAAATGAACATTTACGCTTTGAAAATCGTAACAGAATGAATAGATTGCAGGCCTCGTTCGTAGGTTCGACTGCGATACGTACCTGTAATCTAAAACGAAGCATTTATTTTTAGGAGGACAATTATTATGCGTCAAACATTTATGGCAAATGAATCAAACATTGAGCGCAAATGGTATGTTATTGATGCTGAAGGCCAAACATTAGGTCGTTTATCATCTGAAGTAGCATCTATCTTACGCGGTAAAAATAAAGTAACTTATACACCACACGTTGACACTGGTGATTATGTAATCATCATTAACGCTGCTAAAATCGAATTAACTGGTAAAAAAGAATCAGATAAAATTTATTATCGTCACTCAAACCACCCAGGCGGTATCAAATCAGTTACAGCTGGTGAGTTAAAACGTAATAATCCAGAACGTTTACTTGAAACTTCAATCAAAGGTATGTTACCAAGTTCACGTTTAGGTGAAAAACAAGGTAAAAAATTATTTGTATATGGTGGCGCTGAACATCCACACGCTGCACAACAACCAGAAAACTACGAGTTACGTGGTTAATTAGAAGGAGGAAATTACATTGGCACAAGTTGAATATAGAGGCACAGGCCGTCGTAAAAACTCAGTAGCACGTGTACGTTTAGTACCAGGTGAAGGTAATATCACAGTTAACGAACGTGACGTACGTGAGTACTTACCATTCGAATCATTAATCTTAGACTTAAACCAACCATTTGATGTTACAGAAACTAAAGGTAACTATGATGTATTAGTTAACGTACACGGTGGTGGTTTCACTGGACAAGCACAAGCTATCCGTCACGGAATCGCACGTGCATTATTAGAAGCAGATCCTGAATACAGAGGTTCTTTAAAACGCGCAGGTCTATTAACTCGTGACCCACGTATGAAAGAACGTAAAAAACCAGGTCTTAAAAAAGCACGTCGTTCTCCACAATTCTCAAAACGTTAATGCTGGAATTATTGCAAACTTGTTTGCTTACAAGTTCTGTATGCAAATTGCGTCAGCAATTTGTGTTCAACTGAAATGTTTAAAGCACTTTTCAATTTCGAGAAGTGCTTTTTTGTATGCAATAAAAGCTAGAGATTCATAAAAACTCTAGCTTTTGAACTTTATATTTATTTTTTAAATACTTCCTCAACAACTTCTGTCATATCGTTATGAATGACTAAATCTGCTTGTCTATCATACGATGTAGCGTCTCTATTAATAATTACAAGATTGTCTCCTGTAAAGTTAGAAATAAAGCCTGCAGCAGGTTGTACGACTAAAGATGAACCTAGCACAATGACAGTATCTGCTTTTTGGATTTTATCTAATGCTCTAAAAACAGTAGGTTGATCGAGCATTTCACCGTATAATACGATATCAGGGCGAATCACATCACCACAGTTCTCACAATATCTTAATTTGTGTCCCATAACATATGATTTCGTATATTCTTTTCCACAATTGATGCAATAAAAGCGATTCAGTGTACCATGAATTTCATCAATATGTTCACTTCCGGCATCTTCATGTAACCCATCGATATTTTGGGTAATCACACCTAAAGATTTGCCTTCTTTTTCTAACTCTGCAATCCACTCATGGACGATGTTAGGTTTTTTATCTGCTACTAGTAGTCGTTTATGATAAAAGTCGATAAAGCTTTCTTTATTATCATTTAAATGATCAACACTTAATAAATATTCAGGTGAATAACCCTCTTTTGAAATTTCATCAAATAATCCACCCATTGAACGGAAATCAGGTATACCACTTGCAACCGATACACCTGCACCAGTAAAGAATACAATTTTTGTGGATTTTTAAACACTTTCTTTTAATGAAGGTCATCAGAAGCGATTTCAATAGCTTGATGGTTATATTTTTCTGGATTGCCAAATACATTGGATGCAATTCTAGCGATATCTATTGAAGA
>NODE_5_length_32712_cov_1.921590
CCTCCCTGTTTGAAAATGCGCTTGAATCAAGCTTTTTTCAAACCTAGTCATCCTTGCCGGGGTAGTACAACGAAATAAATTTTGAGAAAATATTATTTCTGTCCAACTCCCTTTAACGACTTATTTGTAAAAATCAAAATAATTCATTTGTATTCTTTTGAAGTTATATAAATGACTATTGTACAATGAGTGTTGATTGCGATTTTTTTAAAAATTCAAACATAAAGCAATCTTAGTTTAGTATGTAAAAGGGAGATACAAATGAGAGTTTATACATCGATTATATTCTGGATGAGGACAATCGCGTGTTTAAGTGTTGTAATGATACATACAATAACAACGACTTTTTATAAATTCGACATGCCGAATGAAGGCTACTTGTTAAGAATTTTTCAATTGTTATTGCTATACGCGACACCAATGTTTGTTTTTATTTCAGAGTTCTTGTTAGCTAAGCAGTATAAAACGAAAGTGAAAGATGGATTCTTTAAGCAAAAGCTACTAACGTTAGGCATTCCATATATCATCATTAATTTAGGACTTGCGTATGTGTATGGACATCCTAAAAATTTTGAGGATTATATGGATTCTGTTGTATTTATGATGTTCCATGGTGGGACATTAACTTATTTTATTGTAATTATTTTTCAGTTCTATTTACTACATATAATATTTGCTAAACATTTGGTCAAACTTAATCCAATCAAATTAGTTATCTACTCATTAATAATTACCACTTTATTCTGGGCTATGAGAAACTTCATACCCGCACCAGAATCAATTTATTTTAATTGGTTGTGGCAAAGAGAAGGCTGGATGATATTTATTGGATGGTTGAGTTACTTCCTATTAGGTTTCTATATGGGTTATCATTATGAGAAACTAATGAACCATATTCAAAAATACACAATCCATATTGTGAGCGGAACGGTAATTGTTACCATTTTTGTGGTTTGCAATTATTTATTTGGAATTTTGACTTTAGTCGACTCTAAACGTTTTGATACACCTATTTATGTAACAATGGTTATTTTATTATTCTTTTTAATCGCATCTTATTTCAAATACGTTCCAAGATTTATTATTTTCATTAGTAATTATTCATTTTCAATTTATTTAATTCATTACTTCTTTGTGCATAGATTAGGAGCGCTGCACGATCATCCGCTGTTAAACATCCTATTTACGTTTACATTAACAGTGACATTCTCAATATGTATCGCTTATGTAATGAATTTAAGTAAATTTGGTAAGTATATTGTTGGCGGTATAGGGAAAATGAAGTATGAAACGTATTATCAAAGTTATAAACAAAGTTTAGTGGATTAAAAGGTGGGAGAAGTATGACTAAATTAGTTTCAATTATTGTATCTGTTTACAATAAGGGGCAGTTTTTAGAAAAGTGCATAGAGTCTTTAATTGATTTAAAGATGGACAAGAATAATATTGAAGCGATATTTGTAGATGATTGTTCAACTGATGAGTCGGTTAACATTATCAAGCATTATGAAAAGGACTATGACTTTATAAAATTAATTCAATTACCTGAAAATACAGGTAGCCCTTCTGAACCAAGAAACATTGGAATGAGAGAGGCACAAGGGAAATATATTACGTTACTTGATGCGGATGATTGGTTAGATAAGGAGGGGTTCCCTCAAGTGATTGAGAAAGTGAATGCAGATGATGCCGACCTTGGTTATGGACAAAGTTATAAACATAAGGCTAAAAACGTGAAGTATCATGCTAAGTTTACTTCTTATAAAGAAGCATCACATTTAAAACCACAAGACATTAGTAAGATTTTTAGAGCAGTAGGACCACCAGGAAAGGTATTTAAACGAAGTCTAGTCATGGATAATCATATTGAATTTGAACATATGAAATATGGCGAGGATAAGTTGTTTTTCTTTCAACTATTTGGAAAAGTGGACGATATCACAATGTCCACAATACCTATGTATCACGTAAATCGTTACGATGAAAATAAATCGTTAGTACAGCAAACATCAATGTTAGATAAAGCTAACTTAAATTTAGAGGTCCTGGATAGAACCTGTCATATGGATATGTCTTCAGAATTAAAGCATATGGCTTTAGCTAGAATAATTGAAGTAGACTTTATTTCGAGATTCCTTCGTACGAAGACATTTATTAAATCTGCAGATAAAGAGAAATTTTATGCAGTAATTGAAAAAGTTGAACAAAAAATAAAAGAGCAAGGCATTGATATCAATACATTGATTACGAATCCAGTATTCAAGCAAATCTACACGTTATATCATCATGCAGATGAATCAGTATTTGTTAATTTTACCAAGGATGTCGTTAATGACCAATGGCGCTATATTATTCAAGATGGCATTGTCTTTAGAGATTTCGTTCATCAATATGACATGATTAAACCTACTGTTGTTGATTGCTATCCAGTTTACGAAGGCACGCAAATGATGGGAGAAAACAAATACGAAGTCATTCGTGTCATGAAACCAGACGATATAAACATCCAATCAGTAAGTTTAGTAGAAATCAACAATGCGGCGAATGAATATGAAGTGACGTATAAATATAGCGACGATAGAATTTATGTTCCACATGAGGAATTTGAAAAGTTAAATAAAGATATCAATATTAATTTTAATGTGAATTATGGTGAGTCAGGACGCTCATTGGTGTATGCTTCATATCCAAGTTTCAATGATGTATTTAAAATGAAACGCCAAAATTTCAAAGTTGAATTTGTGCATAAAAAGAATGAGAACAAAGCACAACAAGTAACAAACCGTAAAAGTGAATATTTCAAGAGAATAACGAATCCAATGATGACATTGAAAAAAATTAAAATATACAAAGATGTATCATTTAAAGAAGAAGTAGGTAGTCTAGAAGCGGGTACTAGAGTTGAAGCGTCAGATATTCAATATACATCGAAAGGCACACCTCGACTGGTATTAGATGATGGTAGTATAATCACAGCGAATAAAGATTTTATTACCTTAATCAACACATCGGGATTAAACAAGTATATTACTGAGGTGCCTAAGAAAGTTAAAGTTGTAAAAGCATGTAAACTCTATGATTCACGTGATTTTAAAGACAATACAGTACGTAAACTTAAAAAAGGTGATGTATTAACTATTAGAGACATCATTTATACGAACAACTCAACACCTCGCTTAGTAACACAAGAAGGCCTATTCTTAACAGCAAATAAAGATTTTATTAAGATCATTAAGTAATGAACCTAAGTGCTATAGAGACGGCATCCCAGGAACGTGAAGCAACTTAAGTGAGTGGGTTATCTATCTAAGATTGACTTTAGAGAACTATTTTAGAACTATTGAAACTAAAGAAGCCAGTAAATGAAGTTGTTAAAACTCATTTACTGGCTATTTTAATAGGAGGATGATTTCCATGGACTTACTACATGAATGACTACATTCTATTCCATGCTGCCATGGATTGTTTTAATATTATGCTTCATCATTTTATAATATGAATCTCCTTTCGATCCTTTTTCTCCAATTGAATCTGTAAATACTTCTCCGTAAATACTTTTACCTGTTTCCTCAGATAAGCTATTCATAGATTTTTTATCTACACTTGTTTCAACTAATAAATGTTTAATGTGATTATCTTTAACAAATTGGATTGCTTGTTTCATTTGTGATGGTGTACCTTGTTTTTCAGTATTAATCTCCCAAATATAGCCTGGTTTAATATCGAAGGCTTTTGAGAAGTATTTGAAAGCACCCTCACTTGTAATCATGGCACGTTCTTCTTTCGGAATATCATTAAATTTATCTTTACTGTCTTTGTTTAACTTTTCAAGTTGAGCAAGATAGGCATCACCTTGTTTGTGATAGTCAGCTTTATGTGACGCATCTGCTTTTACGAGTTGTTCTTGAATATTCTTAACGTATTGAATACCATTATCCAGACTTAACCATGCATGTGGATCGATCTTATCTTTATTACCAGTTTCTCCGTTTAAATAAATTGGTTTAACACCTTTAGACACCGCGAAGACTGACTTATCATCCTTAGATTTGCCTGCTTGTTCTAAAGCTTTTTCAAACCAACCGTTACCAGATTCTAAATTGAAACCATTGTAAAAAATCAAATCTGCGTCAGTAAGTTGTTTAATGTCTTTCGGTTTAACTTCATATTCATGCGGGTCTTGTCCGACAGGCACAATGCTATGAACGTCAACCTTGTCTCCACCAACCTGTTTGACCATGTCATAAATAATAGAATTAGTTGTTACGACCTTCAATTTGCCATGACCTTTAGAGTGTTGCTCACTTGAATTTGAACCACAAGCTGCTAGTACTAAGATTAATGCAATCAGTAATGGAATAAATTTTTTCATGTTGTTTGTACACCTCTATACTTTGTTTTTATTTTTGAAAAGAGAAGAGTCAAGATATAAATACTAAATGTTGCAATAACAATCGTTGCACCACTCGGTAGATTGTAAATAAAGCTAAAGTATAATCCTATGATAGAACTTACAATGCCTATTAAACTTGCTACGATCATCATTGAATATAGATTCTTTGTGATTAAAAAGGCGGTCGACGCCGGTGTAACAAGTAATGCAACGACTAAGATAATGCCGACAGTTTGAATACTCGCGACGGTTACTAAGGCGAGTAACAGCATTATAAAATAATGAATCATTGTTGTATTCAATCCGCTCACACGACTGAATGTCGCATCAAACGTTGAAATCATTAATGGACGATAAAGTATGACAATGAGTAGTATCACAATGACGCCAATAATGATGGTTGTCCAAAATGTTTGTCGTGTAATTGCTAGTAAATTTCCAAATAAAATATGATGTAAATCTGTCGTGCTATTTATCAGACTAATAATGATGACACCCGTTGCGAGAAACGCAGTGAAACTAATACCAATGGCTGCATCAGGTTTCGTTTTACTATTATTTGAAATGTAGCCAATTAATAAACTTGCAATCATGCCAGTGACTAATGCACCGACGAACATTGGAATATTGAATAAGAATGACAATGCCACACCAGGTAAAACAGCATGACTCATCGCATCTCCCATTAACGACAATCCACGGAGGATAATCAAACTTCCTACAGTTCCACACACAATACCTACGACAATAGATGTAATTAAAGCTCGATTTAAGAATTGATAATCGAATAAATGTTGAATGAAATCAGTCATTAGATATGTCACTCCCTTCTTTTAGAGTAGAAGTCACATTAAATAGAAATGTCCGGTTTAAATTTTGTGGCTGCATCGCTTGATGGCTAGGACCGAAAAATCTAACTGTACGATTAAGTAAAAGAATTCGATCAAAATATTGTTCAGCTTTCGACAAATCATGATGCACAATGAGAATAAGTTTGCCCTGATTTTTTAAATGTTGAAGCTTTTCCATAATGAGTTGTTCACTATTAAAGTCGATGCCAACAAATGGTTCGTCCAATAGATAGATGGTACTATCAGTCATCAAAGCTCTTGCCACAAGTACACGTTGTAGCTGCCCACCACTAAGCTCAGAAATTTGTTTGTATTGTAATGATTCTAGATCCAAATCTCTTAATAATTTATGAAACTTCATTTTTGACGCGTGATCGACGCGTTTGAACCAGCCGATGGTTTGGTAACAACCAGACAAGATGACTTTTTCAACATTGATTGGAAAGTCCAAATCTAATTGTGCTTTTTGAGGAATATATGTAATATATTGCAATTGTTTATGTATGGATTTGCCATATAAATTCATCTCGCCACTCGCGTTAAACGATCCAATTAAACTTTTTAATAAAGAGGATTTACCAGCACCGTTGGGCCCCATAATGCCAATAATTTCTCCTGAAATTGGAATCTTCAAAGTAATATCTTTAAGCACATGTTTATGATTTAAATGCAAATTCATGTTGCTAATGTCTATCAATCAATTACCTCCTAATTAAAAGTTTAGGTTAACCTAATTTATTTTATAATAAACACCGAAAACAGTGTGTGTCAAGTTGAGATAGTCAATTAAAATGTGGTAATAGTATAAATTTGTTTCCGAAAGTAAGGTCTAAAGTGGGCTTTAATTATTGATATTGCTGTATTTAATGAACCGTGGCTCGATTGACAATTAAATAATTAAATGTAAAATATAAAACGTAATTATTACGATTTATAAAAAGAAAGGTATGATTTTATGGGCAAGATACCTGTAACGGTATTGAGTGGTTACCTTGGATCAGGTAAAACAACATTACTTAACCACATTTTAAATAATCGGGAAGGTCGTCGAATTGCGGTTATTGTTAATGATATGAGCGAGGTCAATATTGATAAAGACTTAGTTGCAGATGGGGGTGGACTATCAAGAACGGATGAAAAACTAGTAGAACTGTCAAATGGTTGTATTTGCTGTACGTTAAGGGACGATTTATTACAAGAAGTTGAGCGCTTAGTAGAAAAGGGGAATATTGATTATATCGTGATTGAATCTACAGGTATATCTGAACCGGTACCTGTGGCTCAAACATTCTCTTATATTGACGAAGCATTAGGTATCGATTTAACGTCAATCTGTAAACTCGATACGATGGTAACCGTTGTGGATGCTAATCGATTTATTAATGACATTAATTCCGAGGATTTACTTGTGGATCGTGATCAAGGTGCAGATCAAACAGATGAGCGCTCAATTGCTGATTTACTTATTGATCAAGTGGAATTCTGTGATGTTTTAGTGCTAAATAAGACAGATTTAGTAACCGAAGCAGAATTAACAAAATTAGAAAATATCTTAAGAAAGTTACAACCAGATGCACATCTAATTAAAACAACAAATGCCGAAGTTGATATTAACGAAGTATTAAACACAGGTCGCTTTGACTTTGAACAAGCGAGTAACTCTGCGGGATGGATAAAGGAATTAACTGAAGGTGGTCACGCGGAACATACACCTGAAACAGAAGAGTATGGGATTGGTTCTTTCGTGTATTCGAGACGATTACCGTTTCACGCGAAACGTTTCAACGATTGGTTAGAACAAATACCTAATAATATTGTTCGTGCAAAAGGTATCGTCTGGTTGGCACAATATAATCAAGTTGCATGTCTACTATCACAAGCAGGTTCATCTTGTAATATTAGTCCAGTAACCTATTGGGTGGCTGCGATGTCCAAAGAACAACGAGAACAAATTTTAAATCAGCGACCTGATGTTGCGCAAAGTTGGGACATAGAATATGGTGACAGAAATACACAATTTGTGATTATAGGTACTGAATTAGATCAAGAAAAAATTGTGAAAGAATTAGACCAGTGCTTAGTCAATGGTGATGAAGTTGATAGCGACTGGAATCAATTAGAAGATCCATATCATTGGCAAATTCGAAAAGCTTAAACATACAACATAGTAAAGCAATAATATTTTAAAGGTAACACTTAAGATGGTTTTAACACCTTGCACATTGCGTTAAAGTAAGTTAACGCTCTGTTGCGAGGTGTCTTTTTTATAAAAGAACAACTCAAATTGTTGATGATTTAAATTTATTGAATATTTTGAACAAATCGACACTAAATTTATGTATAATAGCTAGTAAACGTATAATAGGAGAGATATAACACATGATGAAACAAAAACTATCAATCAAAGAAAATATTTTTATTGGTTCTATGTTGTTTGGCTTATTCTTTGGTGCAGGAAATTTAATCTTTCCTATTCATCTTGGACAAACAGCAGGCGAGAATGTATGGCTTGCGAATTTAGGTTTCCTAATTACAGCCATTGGACTACCTTTTCTAGGTATAGTAGCGATTGGTATCTCCAAAACAAATGGCGTCTTCGATATTTCATCTCGAGTGAGTAAAGGCTATGCGTACGCATTTACGATTGCCTTATATTTAGTCATTGGACCATTCTTTGCTTTACCAAGGCTTGCAACAACATCGTATGAAATTGCATTTTCACCATTTATTTCGGCAGGTACTGGAAAAGTTGTATTACCGATATTTAGTATTTTATTCTTTCTTATAGCATGGTTTTTCTCAAGAAAGCCATCTAAAATTTTAGATTACATAGGTAAATTCTTAAATCCAGTATTTTTAGTATTACTAGGTATCGTAGTTGTCTTAGCATTTATTAAACCAATGGGCGGTATTAGTCATGCACCAGTAAGCGCAAATTATAGTGATAGTGTCTTATTGAAAGGGTTTATTGACGGTTATAATACGCTAGACGCACTCGCATCACTCGCATTCGGTATTATCATTGTGACGACAATTAAGAAATTAGGTATTACTAATCCGAATGGGATCGCTAAAGAAACATTCAAGTCAGGTTTTATAAGCATCGTAGGCATGGGTGTTATTTATACATTGCTCGCTTTAATGGGTACGATGAGTTTAGGTCATTTTAAAGTGAGTGAAAATGGTGGTATCGCACTGGCTCAAATTGCGCAGCATTATCTTGGAGATTACGGTATTATCATTTTATCTCTAATCATTATTGTTGCTTGTTTGAAGACGGCTATTGGTTTAATTACTGCATTTTCAGAGACATTTACAGAACTATTCCCGAAAATGAATTACCTTTGGTTAGCAACAGGTGTAGCGATACTCGCTTGTATCTTCGCTAATGTCGGGTTAACTAAAATTATTATGTATTCAACGCCAGTATTGATGTTTATCTATCCGTTAGCGATTACACTGATTTTATTAACGCTTGTCAGTCCATTATTTAATCATTCGACCATTGTTTATAAATTTACAACGTTCTTTACAATGTTTGCAGCGTTCTTTGATGGTGTAAACGCAAGCCCAGAATTCTTTGCAAAGACATCATTTGCACAAGCATTAATAAGTTTCGCTGAACGTTATTTACCGTTCTTCACAATTGGAATGGGTTGGATTGTTCCGGCAATCATAGGATTTGTAGTAGGACTTATCGTTTATTTAATTCGTTCTCGTAGACAAACTCAAACACAATAAATATTAAGTAATAACATGTAAGCCTGGGACATAAATCAATGTCTCAGGCTACAAATATATATTGGCAGTAGTTGACTGAATTAAAATGCACTTGTAACAAGCATCTTTTTAATTCTAGTCAACCTTACCTGCCAGATGGGGCCCCGGCAAAGAGAATTTCAAAAAGAAATTCTACAAGCTAAGCAGGCTAGGGTGGGACGAAATAAATTTTGAAAAAAATTGTTTCTGTCTCGCTCCCATAGCTTATTTTTTTGCATTCAATCATAACTTTTAAAATTCTTATTGTGTAATTGTACATAGTGTAGTACTATTTAAAACGTAATTATTACGATTTAAAACGAGCGAGGAGAACTAGATGACTAAGAGTTATGATGTTTGGTGGCAAAAAGGCCAAGAATCAGATGATGATATGGCGCGTGACCATCAAGAAGCTTGGGAGAGAACTATAGAAATGCTTGATACATCGGATATCAAAGGGAAGACAATCTTAGATGTGGGATGTAATCAAGGCGGATTTTTAAGAAAATTATATGACACAACGCCATTTAAAGAAGGTGTCGGTATAGATTTAGCACGTTTATCTTTAGAAAAGGCCGAAACTTTAAAAGGTGAACGTCCACTTACATATTATTTAACCGATAAACCACAAGAGACAAATAGAACATTTGATACTGCTGTAAGTACATCTGTCCTGTACTTAATCGAAGACATTCCACAACATGCACAAGATTTAAAAGAAGTGTTGAAACCGGGAGGCGTTTACTATGCTTCATTCGCCGATTTAACCAATAATCCTAGTCGTCAATTTATGGATGACACGATTAATCAATACGGCGCAACACCTTCTCAGAACCATTCTTTAAAACATATCGTTGATAGTTTTGTTGATGCAGGGTTTGAAGTTGCAGTAATGAAAGAACCTGTGCCTGACGTGATTGATTTAACACATTATAGTGATTTTTATCTATCACCAAATGATTATCTACAAACACTTTATGAGGAATCATTTTTAATTAAAGCAAGCGTGAAAGAAGGTATTGGGAAATGAAAAAACGTGTATTAATTACAATGGCAGCAAGCGCAACGCTCTTATTAGCAGGTTGTGGGAATGACCAAAAAGAAGATAAAAATATCACAGTATCGCTACCTACTGAAGCGAAAGCAGATAAACTTGACGCACAAGGTTATGACGCCGCAATGCCAGTCTATAGTGCAGTATATGATGCATTAGTTAAATACGATAAAGACAAAGGTGTGAAAGCTGGCTTAGCAGAAAAATGGCATGTTGATGAATCAGGAAAAGTCTATGAATTCCATTTAAAAAAGAACGTTAAATTCTCAGATGGCTCAGCTTTAGATGCTAAAGCAGTGAAATTCTCAATTGAGCGTGCGAAAGCGATGAACAAAGATACGACTGTAGAAACGTTAAAAAAATTGGATAAGGTTGTTGTTAAAAGTGATCATGTTGTCCAAATTAGATTGAAGTCACCATCAAATCAAGTGTTGAATGAATTAACACAGGTGAGACCGTTACGTATTATGAGTCCACATTCCGTTGAAAATGGTAAAGTAAATGGCAAATTTGAAAAAGCGATTGGAACAGGTGCCTTTGTCGTTGATAAAACTGGCAAAGAAAAAACGACAATGAAGCCAAATAAATATTTCAACCATAGCCATCCCGTAAACTACAATCTTGCGTTCCAAACGATTGAAGATGGAGATTCAAGAAACTCAGCAGTACAAAGTGGTTCTGTTGATATTTCTGGTGGTGCTTTAGGAATGCTGTCAGATCAGCAAATTAAGCAAGACAAGAAAAATAAAAACTTAACTGTTGAAGATAAGCCAAGTACAGTAAGTCATTTCATGGCATTTAATCCGGATAATGATGTATTAAAACAACGTACAATCCGTGAAGCCATTAGTAAGAGCATCGATACAAAAGATATTGCGGGTAAATCTGTAAATGGTTTATTCCAGAAGAACGTGCAATTTGTAAACAAAGATAATCAACAGGCACACGACTATGATGTAAAAGAGGCTGAGAAGTTACTTAAAGAAGCAGGTTATCACAAGAACAGTGACGGTATTTTTGAAAAAACCGGTAAACCATTAACGTTTAATTTGGTTATTCAAACTGCAGAATTCCCAAGTTGGAAAGATAAAGCGGAAAAAGTGCAACGTCAACTTAAAAAAGCTGGCATTAAGTTAAATGTGAAAACGTTAGATTCACAATCATACTATGATACGTTATGGACGAAAAAAGATTATGACCTCATCTTCTATAGAACGTATTCAGATGCCTTAATGCCTTATAATTTCATGAGTTCAGTATTTAAAAATAATGATGGTAAGTCAGGTGTATTAGCTAATGATAAAACATTGACTCAGCAGCTAGATGATTTCCCAACAACTGTATCTAAAAAAGAACAACAGCGTTCATTTGATGAAATATTTAAACACTTTAATCAACAATATTATGGTGTGCCTATTGCTTATCCAAATGAAACCTTTGTCGTTAGTGATAAAGTGAAGCAATTCAAATTCTCTGGACTTACTGATGCTCCTATTGATTATAAAGCGTTGAAAGTTAATGAGTAACAATGCTTAAACGAACAATAAAATTAATACTTTACTTAATCGTGAGTTCGTTTATTATATTCGTTTTAGTCGAGAAGACATCAGGTAATCCAGCGATACTATACTTACAACGTCATGGTTATACGTCGATTACCCAGGAAAATGTTGAAGCAGCACAACATAAACTTGGTTTGGGCCAACATTTTCTATTAAGATATATCGATTGGGTTGGACATGCACTTACTGGTAACTTGGGATACAGTTTTAGTACAAATGAGCCAGTAACAACTATGATTATGGAGGCCGTCATTCCAACATTAATATTAATCGTTGTTTCAAGTTGTATTATGTTGCCATTGGGTTATATGGTGGGTTATTTTATTGGGACGCGCCCACATACTCGATACGCGAATGGTATTCGTGGATTCGCTCAAGTGATGACCTCTATGCCGGAATATTGGTTAGCCATTTTGTTTATATATTATTTAGGAGTACGTTGGCAGTTGCTACCTTTTGTAGGTAGCGATTCTTGGCAACATTTCGTGCTACCCATCTTCACCATTGTTGTTATAGAAGGATGTCATATCTTATTGATGACATCGCACCTTATTGCGCAAACATTAGATAATGATGCGTATCAACTTGCTCAGTTAAGACATTACTCATTAAAGGCGCGTATCATTGTCCAGATTAAAGAGATATTTGCACCACTCATGACCATTTCAATTAACAGTGTGATTCATTTAATAGGAAAAGTAGTCATACTTGAAGTAATCTTCAGCATGTCTGGTATAGGGAAATTATTAATTAATGCTATCAATCAACGAGATTATCCACTTATTCAAGGCATTGTGGTCTTTATCATCGTCTTAATTATGTTCATTAATTATTTAGGCGACATTATCATTTTAAACAATGAACCTAGACTTCGACGACGACATACCAAACGCCAAGCCCATGAGAAAAGAGGTGTGTCGTGATGAAAAAATATCAAACTTACATCGCCATAAGTGCAATATTAAGTGTGATGTTTGTGCTAATTGTATATTGCTTTATGCAAGACACACAAAACTTGGATCCACTCCAATCACCTAATAGCCAACATTGGTTAGGCACGGATCAACTAGGCAGAGATTTCTTAGTCAGACTGATTGTAGGTAGTCTAGTCACATTAAGCTTAACTAGCGTGGTAATTCTATTAAGTGTTTGTATTGGACTGGTCTTTGGGTTAATTGCAGGTATAGAAAGAAAATGGTTAGACCAAATCATCATGTTTATTGCCGATATGCTATTGGCAATTCCTTCATTTATTATTGCATTAGTCATCTTAAGCTTAGTAAGTAATTCAATGCTAGGTTTGATACTTGCTTTAACAATTGGATGGATAGGCCGTTATTTACGTTATTTCAGAAATTTAACACGAGATATTCAAAAACGTCCCTTTGTCAGTTATGCAAGACTAAGTGGTAACTCAACGTTTAAAACGACAGTGACGCACGTGATTCCGCATTTACTAAGTAATATATTTGCTTTGGTCACGGCTGACTTTGGCAAAATGATGCTAAGTATATCTGGACTTGCCTTTTTAGGCCTGGGTATTAAACCACCGACGCCTGAGTTAGGAACCATTCTCTTTGACGGGAAAAGTTATTTCAATGGTGCACCTTGGCTCTTCTTCTTCCCTGGTGTACTGTTAGGAGGTTTCGCCTTATTATGTCAAATGATCAACAAAAAAATAACGCAATGAATACTGTAGTTAAAGTCAATCAATTATCCATCTTAGATCATAATCGGTCATTGTTAAACGATGTTAATTTGACAATAACTAAAGGGGCATTTCATTGCATTATAGGTGAGAGTGGTAGTGGGAAGTCATTATTGACGAGAACTATTCTTGGAATGAAGCCATCACAACTAAGCTATCAAGGAGATATCAAGATTGATTTAAATAAGACTGATGCCGTTTTTCAAGATGTTCAAAGTAATATGTTTCAAAACGTGACCTTGGCTAAACATTTCCAATATATTTATGAAGCTAACCATTCACAACTATCTAAACAAGATATCAAGGAAGACGTCTTAGTTAAAATGCAATTACTCGGTTTAAATCAAGGTGAACAATTACTTAAACGATATCCCTTTGAACTTAGTGGGGGTATGGCACAACGTGTAGCCTTTATAATGTCATTAATTAGACGTCCGGACTACTTATTTTTAGATGAACCGACGAGTGCGCTAGATCAAGAGAATGTTAAAAAGTTTATGCACTATTTGATTAAGGCACAGGAACATTATCAAATGACAATTGTCTTTATTACACATGATATTAACTTAGTTAAGGATTATGCCACTCATATTAGTATTATGCAGCAAGGTCAATTGATTGAAAGTGGTGAAGCATCATCTATTTTAGCTAACCCCACACATAGCTATACGAAAAATTTAATTGCTATCGCACATCGGAGACAGGCCTATGCTTAAAATTGAAAGATTAACTAAATACATTGATGGGAAACTTATCTTCAAAGATATATCATGTGCAATTAATGACCAACATTTACTTATAAGTGGTGAAAGTGGCTGCGGTAAGTCTACGTTAACCAAGATTATCGCCGGATTAGATATGAATTATCAAGGTGACTTATACTTTAATGGCCAATTACGTAAGTCATATACGGCAAAAGAATGGATGAAACACATTCAATATGTGCCTCAGTATCAACGTGACACATTAAATCAACGTAAAACCGTATTATCTACGTTATTAGAACCACTTAAGAATTACAAATTTGATAAGCAGAGTTACACATCAAGAATAGAAGCGGTGCTTAGACAATGCAAGTTACCACAAAGCATACTCAATCAAAGCATTTCGACGCTAAGTGGTGGGCAATTTCAACGTGTATGGATAGCGAAGGCACTAATTCTAGAACCAGAGATATTGATATTAGATGAAGCAACGATAAACTTAGATGTGATTAACGAGGAAGAAATACTTCAAATGTTAATCGCATTAAAGCAAACGCAATTAATCATTATTACACATGATGCGTACGTCTTGAGTCGCTTTAAAGGCGTTCAGTTACAACTCGAACAATTGAATAATTAGAGTCAAACCTCCTGATAAGGTATATACTTAATGGTACATACTGGACGGGAGGTTCTTTATGATACCTAAACAAGCTTATAAACAATTGGTATTAAGCATGCTGGCATTAATGATTGCAATGTCAATTAGCCGCTTTGCATATACGCCAATTTTGCCATTTATGCAACAAGATACCTCGATGAATAACCAAAATGCAGGTCTGTTAGCGACATTCAATTATTTAGGTTATCTAATGGGTGCTATCATACCTATGTTTATTACGATAAAATCTAAAGTCTTTGATTTAAAGTTGTATGTCATGATTAATGTGATTTCTGTTATTTTAATGGGATTTTCAGAGCATTTTCTTATCTGGTCAGTTCTGCGAATAATTGCCGGCATAACGAGTGGTACGATCTTTGTTGTAGCATCAAATGTGGCGTTAGAAGCATTAAGAATGGCTAATAAACAGAGTATTTCGGGAATTTTATATAGTGCAGTAGGAATAGGAATATTTTCTAGTAGTATTTTTATATTTCTTTATACACAAGCTCAGACTTGGAAAGCAACATGGATTATATTAGGTGTTGTGGCTTTAATGGCAGGTATCATTATATTAACTAGCATGAAGGACAACCCTTCAATTTCTAAACATTCAGCGTCATCAAATCAGAATCAAGGAAAGGCATTAAATCGCGCATTTATTATTCCATTCTCGATTGCCTATTTTTTTGAGGGAGCAGGCTATATTGTTACAGGAACATTTTTAGTCGCACTTATTAAGACTATACCTGCATACGCAGATTACGCTGCATTAAGTTGGATGTTTGTAGGACTAGGCGCTATGCCGGCCACGTTAATTTGGTCATTATTTGCTGAAAAGTTTGGGTACAAAAAGGCGATATATAGTGCATTAATATTACAAATTATTAGTGTAGGCTTGCCTATCTTTTCACATCATATGCTAGGATTAATCGTTGCTTCGATGCTATTTGGTGCAACCTTCTTAGGTTTAACAACATTATTTATGTCGAAAAGCCAAGAACTTATGTATCATACAAATCAAAAGTTAAATCTTGTATCGTTATTAACAGTCATTTATAGTGTCGGACAAATGATAGCGCCAATGATTGCCGGAGTACTCATCGGAGACTCAAATAATTATCAGTTGGCGTTAACCTTCGCAATGATATTACTTATACTAGGTTTCATATTTAGTGTAATAAGCTATAGATTTAATGCATATAAATAAGAACATGTTGAAATACTTGGTTTGATTAAGAATTTTTTAAATCGTAAGCAATATAGAAGTTTGGAAGTAATAAAAATAGGGCATATTTTACTAATTAAACCTTTCATGAAAAATGAAACGGCATGAGGTTTTTAATTTATAGGGGGATTGTCACATGAATATTTATAAATTACGTTATCAACATTATAAAGATATTGTTGATGATAATATCTTAACAGTATTTGTATTGGCTAAAAATGAAGAAGAAGTTGAACAATTCGCGAAAAAAGTAAGTTATGCAGTTGAGAGTATTACACAAATCTCTCAAGAAGAATACGAAAAAGAAAAAGCTAAAGATGAACATTTCGGTCTTGAGCATGCTGAAAATTATTTAGATTAATATGAATTATCGGTCTAGGACAACTATAATGGTTGTCTTAGACTTCTTTTTTGTAATATGAATAAAAAGAGATTATATTCAATGTAATTGACTAAAGGAGATATGTAATATGAATAAAAAAGACAGTTTAGAACATGCAATTGTACTTGGCGGTGGTGGTTCGCTAGCCATAGGTTGGGAGTTAGGCTATCTGTTAACATTATCTAATCAAGGTATAGATGTTCGTCATGCAGATTTAATGATAGGTACATCAGGTGGCGCACAAGCTGCTACAGGTTTAACATCTGACAAGAGTTTAGATGTCATTTATGATGAGCAAATTGCACCTAAATCAAATGAAACGCCGCCAGTTAAAGACATGTCAGGTATCTTTGAAAGATATGCTCAAATACAAGAGCATTCGAAGTCACCTAAAGAATGGATTGAGAATTATAGTGTCTATGCACTAGAAGATCATAAATTTAATGAGAGCGTGCATATCACTCGCTTAGAACATAGAATTAAAGGCATTGAATGGCCATCTAATTTGATGATTACTGCTATTAATGCGCGTAAGGCAGAGCGTGTCGCACTAACGTCTGATAGTCAAGTGAACTTGCATAGAGCTATGGCTTCAAGTGGTTCGTTACCAGGTGTTTGGCCGGCTACGACGATTGAGGGTGACAAACATTTTGATGGTGGATGTCATTCCATGGAGAATGCAGATTTAGCTAAAGGTGCTAAGAAAGTACTTATTCTTGCAACGAATCTTCCTATTTCAACACCATATAAATTAGAAGATGCCATTAAAGAACTTGAAGAAAGTGGCGCTAAAGTCAAATTAATTACACCTAGTAAAGCAGTATTTGATAAATTAAATGAACTAGGCGGTAATACAGTAGATCCATCAATTCGACCTGACATTTTCAAAGCTGGAGAAGCTCAAGCACTTGAAGATGTAGAGAAAATTAGAAGCTTTTGGAATGAGTGAAAGTGAGTTTTAAGTTTAGGTCAAAGTGAGATTGTTATTTAATAACGACTATAAAAAGGAGCATTGGACTATGAATTTAATAAATATCTATCCTTCTCCTTTTTTCATTTAAATTGATTTAGTTTGGCGTTGAGTCATCCATAACACAATGAAGCCGATAATCATATAAATAACAATTAACCACATCACAACGTGATAATAATGAATAATATGTGTTATATTTGATGTGAAAAAGACGATAATTGATAAGCCGATTGGACCACCTAATTGGTGCATGGTATTAGTCATTCCGCTTGCGGCACCTGATAAACTAGCATCTACTTCGTGAATGCCGGCACTTGTAATAGGAGCCAGTAGCCAACCTTGACCTAGACCTACGAGTAACATGGGGATACCTATCGCTAGCCAATATCCATGTAACGGATTCAAACTAGCTGTAACAATTAGTCCTAAAGTCAGTATAATTTGGCCGAGTAATAACACGTTCGTATTGCCTAATTTTTCAGTAAAGTAAGGAAGATACAATGCCGCAATAAAATTAATAATGGTTAAAGGTAAGAAAGCTATACCAGCTTGTAACGGTGTGTAATGATATAAATGTTGCATCATTTGTGGCAAGATAAACCAATAAGATAACATTGCCATCATAAATATAAAACGACCGACATAAGCGCCTGTGCGCACCTTATTCTTAAATAATGACATTGGCATTAATGCAAATGGTAATTTGCGTTCAAATATTACGAATATAATTAATAGAATGAACCCAATAATGACTGCAATGATAGATTCATTTGTCATGCCATATACGAGTGTCATTATCGCAATAACTGAAAGTATTGCACCAATAAAGTCAATTCGTACACGATGAACCGTTGTAGATTTTACAAAAAGCAACGTCAAGATAATTAAAATAATAGTGAAAGGGACATTAATCAGGAAGCCAGATCGCCAACTGATTGTACTTGTTAACCAACCACCGAGGAGTAAACCAATGATTGAACCAATACCAGGAGTGGCGCCGTAGTAACTAATGGCTTTACTTCTTTCCTTACCTTCGAAATGGCCCATAAGTAAAGCGAGTGTTGTAGGTGCAATAATCGCCGAACCAATACCTTGTATTGCTCTAAAAGTAATAATTTGTATACTATTTTGTGCAAGCCCGATACATAAACTTGATATCCCAAATAACACTAAACCACTTAAAAATATACGTTTGCGCCCTAATAAATCACTTAGTCTACCCGCTAACAATAAGAAACCACCGAATGTAATTGTATAAGCATTTGATACCCAAGATAAGGACGCTTTATCCATGTGTAGGCTTTGAGCGATCTTGACAGTACTTGTAAATATGATTGAGTTATCCATTAATATTAAAAAATAACTAAATAAAATGATGAAGAGTATAATTTGATTTTTCTTTTTAAACATATTGACACGTCCCTTTAGAAGAATAGTAATAGTCTAAACTATGGAGTGAACTCCATAGCAAGTACTAATTTTTAAAAATTTCAAATGACTAAAATTTTTAAATTATGGTATAACATAGGGAACGATAAGGAGTGAATGTGCTATGAATACGAAAGAAGTTGTAGAATTTATGGGATTATCTCAAGATACATTGAGATATTATGAGAAAGTGGGCGCTATACCACCAGTTGAACGAAATCAAAATGGCTATCGTGATTATAGAACAAACGACTTGAACTGGATATATTTAGTAAAAAACTTACGTCTTGCTGGTGTGAAAATTGAATTACTTATAGAGTTTTGTAAACTAGGGCAATTACCTTCAAATGAAGACACGCAGCAACGTCAAAAAGAGATACTTAATGAACAATTAAGTGAACTAGATGCTAAATTAGAAGTAATGCACAAAGCTAGAAATTTATTGAAATATAAGATAGATACCTATGATAGTCATTTAGCTCAATTTAATGCAGGTGAACTATCAAAGGATAATGTGGATAAACTGTGGGAAAAACCTGAAATAGTGAATAGATAATTTAAGGAGGAAGAAATCATGTCTAATCGCTTTAATCATATCCAACCACCCAATCAATTTAAATATAGAGAGGGCCGAACTGTGTTAAAACAACAATATGATTTCAAGTGTGATAATCGAATTTATTTTAGTGAAGATATATTTCGAGATTTGCATAATCATTCATATCGCTTGTATGTAGACGTACTTTCACCAATTGGTGATTATGGTCTTGGATTAGATTTTAATGAAGTAGATGCGATTTATAATAAAGTGATTGAACCTAAATTAAATCATCAACTCATTAATGAAACGTTGCCTGATATGAATACGACTGCTGAAAATATTGCAATGTGGATTTGGGACGAATTTGAACAACATCTTCCGGGTGAACATTGTATGTATGCGTTACAGCTATTTGAGACTGACCGCCATGGGGTAAGTCTAAATCGTTCCATTATGAAGCTTTAAATCACTACTGATAAAAAAGAAGGGTTCTCAATTTTACCTTTTGAATTAAGTACTATTTATATAAGTAATTAAAATTTAAATATTTTGATTATATATATATTATTGATATAATTAGTATAGTAGCAAGTCTACAATTTTTTATTTTGGAGGAACATATTTGGGGACCACACTTAGTCTTATTACTTTTATATTATTATTAGTCCTAACGGCTTTTTTCGTGGCGACAGAGTTCGCTATTGTTAAAGTCAGAGAAACAAGAATTGCACAATTGTCTAATGCAGGTGAGAAGAAAGCGATAGCCGCTAAGAAGGTTGTCGATCATCTTGATGAATACTTAGCTGCCTGCCAATTAGGTATTACCATTACCGCACTAGGTATCGGTATGGTAGGAGAATCTACATTTGAATTTATATTACATCCTTTATTCAGCAGTATTGGTATTCCTGAAGCTTGGATACATCCATTTACAATTGGTGGCGCATTTGTTATCGCGACATTTTTACACGTTGTTGTAGGTGAGATGGCACCTAAGACGATTGCTATCCAAAAGGCAGAATATATTACGTTGTTATTTGCGAAACCGATTATCTTTTTCTATAAATTAATGTATCCGTTTATTTGGTTATTAAATGGTGCAGCACGATTGATATTGAAAATGTTCAATATGAAACCAGCCAAAGAGAGTGAAGTATTCCATTCTGAGGAAGAGTTGAAACAATTAATTCACGATAGCCATGAAGGTGGCGAAATTAATGACAGTGAATTACACCATATTAACCAAGCATTTAAATTTGATAATTTAGTCGCAAAAGATATTATGATTGATGAAGAACATGTTAAAACGTTAAATTTAAATACACGTTTTGATGATGCTATACAGCAAATTAAAATAGATGCGTTTACAAGATATCCAGCTGTTAAAGATGATCAAATTGTTGGTTTCATACATTCCAAATCATTGTTCAACGTGGAACAACCATCTAAACTAGAGACGTTCGTTAATCCAATTATTAACGTTAAAATGAATACACCATTGAAACACATATTAGAAATGATGAAAAAGAGAAAAGTGCATATCGCAGCAGTTTATAATGACGCTGATTTCAAGGGAATCATTACTTTAGAAAATATTCTTGAAGAAATCGTTGGCGATATCGAAGATGAATATAATTAATGTGAATTTAGTCTTATATAATTAATATTATTATTATGTCTTATTATGACCCTATTATTGAGATTTTGAAAATCTTGATGATTGGGTCTTTTTTAAAACCAAAATTAATTAAATTCAAAAACAGTGACTTATAAATTAACTTGTAACTATAATGGTTACATGAGGTGAGAAGATTGAAAATTAGTAGTCGTTTCACTGTGGCTGTGCATATTCTAGCATTAGTCAAAGTTGAACAGTCGCAACCATTAACATCCTCTTGGATTGCTAGTAGTGTGAACACTAATGCTGTAGTAATTAGAAGATTAGTAGGTAAATTAAAGCAAGCGAATTTAATCGAAACACAGCAAGGGAGTGGTGGCATTCAACTAAGAAAGCCTTTAACAGACATTACATTACTTGATGTGTATCAAGCGGTGGAAGTCGTTGACGAAGGCGAATTATTCCAAATGCATGAAGACACGAATGTAAATTGTGTTGTAGGTGCCAATATCCAGAGTGTGCTTGAAATCATTCTCTTACGTGCACAAGATGCGATGGAAGGTGTCTTGGCTAATGTCACAATGGATGATATTGTTACAGACATCTTGCAACGAAACGGATAAGTCGTCGTCCGTTATATCTTACATGTAACTATTATGGTTACAAGTGCAAGTGCGATAATGAAGCTGCCTCACAACGACCTAATTGACTGACATCACCATAAATATAAAAATGTGGAGGAATAAATCATGAAAATTGGTATTATCGGAGCAACAGGTAAAGTTGGAAATAAAGTATTAACAGAAGCACAAGCACGTGGTCATGAAGTCACTGCAATTGTTAGAAATGCGAGCAAACTAAATGATCAAGATGTGAAAGTGATTGAAAAAGATATTTTCAGTTTAACAGTAGATGACATCGAAGATCTTGATGTTGTTGTAAATGCATTTGGTGCGCCATTAGGTGAGGAAGAAGCCCATGTAGAAGCGGGACGCGCTTTAATTAAATTGCTTAAAGAAGTAGATACAAGAGTGATTGTAGTAGGTGGTGCAGGTAGCTTATTCGTAGATGAGGCACATACAACACGTGTACTTGAAACACCAGATTTCCCAGATATGTTTAAACCAACTGCTAAAGGTCAAGGACGTAATCTCCAAGATCTTCAAGATAGCGAGGGCATTAATTGGACATTTGTTAGTCCATCAGCAGAGTTCGATGCAGAAGGTAAACGTACAGGTTCTTATACATTAGGTAAAGATGAATTGCTTGTAAATAGTCAAGGTAATAGCTACATTAGCTATGCGGATTACGCTATTGCAATTGTAGACGAAGCTGAAAATGTAGCTCACATTAACGAGCGATTCACAGTCGTTGGCGAACAAGTATAATATATTGAACGATTAATTTTAAAGCTAAATGATTATTGTCTGAGAATAAGCAAACGAAGGACGTGGAACAGAATTCTTTATGAATTCATTGTCCCACGTCTTTTGTCTTTTCTATGTCTAATAAAGTAGTTGTTAATTCATATCTTGTTTCATTCCGGATTTCGCCATTTGGATAAATGTCTTAGCTGCTCTAGATAGTGGTTTTTTATCATTTTCTTTGTATGCTAATACGACTCGATTGTAATAGTGGTGTGGGTTCAATTGGACAAACGTGCCATTAAAACGATGAGACGTCATATCTTTAACACTCTTAGGGACAAATGTGATTGCGATACCTTCATTGACGAGACGAAGCGCATTCTCGACACTAACCGTTTCCATCATCACTTCAGGTACAACATTATAATCATTTAAGATTTGATTAGATAATTGGCGTAATGTCATTTCAGGCTTGAGCAAGATAAATTTCTCATTATCTAACAAATGAAATGGAAATTCACCATCGTCAGCGTGTGCTTTAGCTTGTTCGATAAGCTGATGTCCTGGAGGTAACGCTAAATATACATTTTCTGTGTATAAAATATCATAAGATAAATCTTCGGTATATAACGGTAATATCGTCACACCTATATCCACTTTTTGATCGGAAACAATTTGTTCAATTCGATGTGCTACTTCTTCTACTAATTCAATCTCCACGCCCGGGTAATGTTCTATAAACTTTGGCAAGATACTATAAAGCGTATGTGTAGCTAAAATAGGGTTAACACCTATACGGATACGCCCTTTTTCAAATTAGAAATTGTCTGCAATTCATCACGCATTCGAGTATCAATATCCTCAATTTCATGTAAATAATCTAGAAATCGCTCAGCTGAATACGTAAGTTCTAGCGGGTTGCTGTCCCGGTTAATTAATGTCACACCTAAGTTATTCTCAACGTCTTGAATATAACGGCTTAAATAGGGTTGAGAAATATAAAGGTGTTTGGCTGCATGTGAAATACTGCCGTAACGTTGAATGGCTTCTAAATATTGAATTTTATTTTTATAGGTCATATCGATGTCCTCCTTTTTTATGATATTGCTGACCAAGTTCAATTGAATTTAACAGCCGTGACACAATATAACCAATTTGTAGAACTTTCTTATGATGTTCAATATGAATAATATTTAAATAGTTTAATTCATTGTAATTTTTAATATAAGTATTGCTATACTTGTTAATAATACACATAAAGGAGGGAATTAAATGTTTCTTGCATGGAACGAAATTAAACGCAACAAGCTTAAATTCGGATTAATTATAGGCATTCTAGTATTAATTAGTTACTTACTCTTTTTACTATCCGGGTTAGCAAGTGGTTTAATTAATATGAACACTGAAGGCATCAAGAAATGGAAAGCAGATGCGATTGTTTTAAATAAAGATGCCAACCAAACGGTTCAACAATCTGTCTTTAAATCGTCTGACGTTGAAGGCAAATTTAAAGAAGAGGCACCGTTAAAACAAATTGGCGTTATTGCATCGAACGGAGATAGTGAAGAGAATGCATTACTCTTTGGCGTAACATCAAACTCATTCTTGATTCCAATGATTAAGGAAGGCAAAAAATTTAATAAAGATAATGATGTCGTGATCGATCAATCATTGAAAGACAAGGGATTTAAGGTTGGTGACACCATCACGCTATCTCAATCTGATGAGAAACTACATATCGTTGGCGTATCAGAAAGTGCTAAATATAATGCTTCTCCTGTTATTTTCGCAAATGACAAAACGATTGAAAAAATTAATCCAGCATTATCATCAGATAAAACCAATGCTGTAGTTGTAAAAGACAGTAATTGGAAAGATAAAAATGTTGATAAAGATTTAGAAGTTATAGGAATAGATGACTTTGTAGAGAACCTACCAGGCTACAAACCACAAAACTTAACAATGAACTTTATGATTACATTCTTATTTGTTATTTCTGCCACAGTCATTGGCGTATTCTTATATGTCATCACGTTGCAGAAAAAGAATTTATTCGGAGTACTAAAAGCTCAAGGATTTACGAATGGATTCTTAATGAAGATGGTGTTAGCACAAACCTTTATATTAGCCTTAATCGGTACTTTGATTGGCTTAATATTGACATTACTGACAAGTTTAGTCTTACCTGAAGCGGTACCTGTCCAATTTAATATCGGTACACTCATTATCTTTGGTATCGTTTTAATACTAACATCTCTTGTTGGTAGCTTATTCTCAGTATTATCCATTAGAAAAATAGACCCACTCAAGGCGATTGGGTAAGGAGGTGCCACCATGTTAAAATTTGATGAAGTGACTAAAGAATTCGAAGATGGTAATCATACAATTGAAGCAGTAAAACCGACATCTTTATCTTTTGAAAAAGGTGAACTCATAGCTATTGTTGGCCCTTCCGGTTCCGGTAAGAGTACGTTCTTAACAATGGCTGGTGCGTTACAAACACCAACATCTGGTGAAATATATATTAATGATGAGAAAATCTCAAAAATGAGTCAGAAACAATTAGCTAAAATGAGAATGAAAGAGATTGGCTTTATATTGCAGGCGACGAACTTAGTTCCCTTCTTAACAATCAAACAACAATTTCACTTATTGAAGAGTTATAAAAAAGATGTGTTAAGTACTGAAGAATATGATAAATTGTTGAGTGATTTAGGCTTAAAAGAGATAGAGAACAAATTACCTTCTGAAGTGTCAGGAGGTCAAAAGCAACGCGTCGCGATTGCTAAGGCAATTTATACACAGCCTTCTATTATTTTAGCTGATGAGCCAACTGCATCGCTCGATACTGAAAATGCGATGGCAGTTATGGAAATACTAAAAGAACAGTCTAAACAACGTCATAAAACATGTATTATCGTTACGCATGATGAACGTTTAACCAAGTTCTGTGATAAAGTCTTTCATATGGAAGACGGACGTTTAAAAGAAAAATAAACAAATTAAAACTCCCTCCAAGTAAGCTTTGAAAATCATGGCTACTTAGAGGGAGTTAATTATTATCTATTTATCTTCTAATTCTCTTTCTAAATCTTTTTCATCTTCCATAGCGATTGTCGCTTTTTCAGATTCTTTTCGATACTTTTGATACATGATGACAAGTACGATGGCCCAAACAGGCGCGAATAGTACAGCAAAACGTGTCGTACTATTAATAAGTAAAACGATAAAGATAAATGCAAAGAAGACAAGAATGGCATATGCCATGTATTTGCCACCAGGCATTTTAAATTTACTATCGTTGTGTAATTCAGGGTTTCTCTTCACGAAACCTAGATACGCAATCATAATACATGTCCAAATCATAATATTGAGCACTGTTGAGAACGTTGTGATTTGAACGAATACCTTCGTAGCATCTTTAAATACTGCGTTTAAAATAATCGCAATACTTAATAAACCACAAGTTAATAAGATAGCGTAATATGGAACACCATGTTTATTCGTCTTATGTAAGAATGGTGGACCTTGTTTTCTTCCAGCTAAACCGAATAATGTACGACTGTTAGCGAAGATACCACTATTACATGAAGATGCAGCTGCTGTTAAAACTACAAAGTTAATGATTCCCGCTGCGAATGGAATACCAACTAAACCAAACAGTTTTACATATGGACTTTCCGCAGGATCTAATTGATTCCAAGGTACAACTGACATAATAACAGCTAATGAACCAATGTAGAATATTAATATACGGAAAGGTACATTGTTAATTGCTTGAGGAATCGTTTTATATGGATTTTTAGTTTCCCCTGCAGTGATACCGATTAACTCAATACCAATAAATGAGAAGATTGCCATTTGGAATGCCATTAAGAATCCAGATATGCCATTAGGGAAGAATCCACCATGACTCCAAATATTCGCTACACTTGCTGTACCATAATCGGTTTTCATTGCGAAGATGACCATAACAATACCTACAACAATTAATGCGATAATCGTAATAACTTTAATTAGTGATAACCAGAATTCAAGTTCACCAAATAATTTGGCGCTAAATAAGTTCATACCTACAAGTACGAGAATCGTAAATGCAACTGTTAACCAGTTAGGTATTGCTGGATACCAAAATTCAACGTATTTAGCAACGGCTGTTACTTCAGCCATACCTGAAATAATCCAAGTTAGCCAGTATGTCCAACCTACCATAAAGCCTGCCATTGGACCAATATGATGATGGGCAATATCACCAAATGATTTAAATCCTAGATTAGACAATAAGATTTCTCCCATTGCTCGCATAAACATAAATAATACGAAACCAACGATAATATATGTAAGTAAAATCGATGGACCTGCTAAGTGAATGGATTCACCTGCACCTAGGAATAATCCGGTACCAATCGCACCACCAATTGCAATAAGTTGTATATGCCTATTGCTTAATTCCCTTTGCAGTTTATCTGCCATAATGTTCGTCCCCTTCATGAGTATATATGTGACTTAAAATTATGACTGACTACGAATACTCTTTATAATTAGTTAATTAATTGTGTTAAATGATGTAATTAATTTTTTTGTTAAAATTAATAATACCCTATTTATTAATTTTTAATCAATGAATTATACAAATTTTCATATTAGGAGTAAGTGGAAATAAGAGAGGTGTATGATGTCATAATCATGCGTGAAATAGGCGTTTCTTTGGCTATAATCACTATAATTAAGACTGCCTACTGTCTAAAATATAAAGTCTTTAAAAACATATAATTGTATATAGTTGTCAATTGCATTTAAATTATAACTATAGAATAAAGATAGAAAGTAGGCTAAATCATGCTTAATGATTTTAATGAAATATTAGAAGGTCGTAAGTCGGTTAAAGGTTTCGACCCAGATTATAAAATTTCTCATGAAGAAATGAATGAAATGATTGCAAAAGCAACGAAAGCACCTTCATCAGTGAATATGCAACCTTGGCGTTTTGTTGTGGTTGAAAGTGATGAAGCGAAAGCTAAATTGCGTCCATTAATTCAATTTAATACAAACCAAAATGATACATCATCAGCAATGATTGTCATTTTTGGGGATTTACAATGCTATGAAGAAGGCGAATATATTTATGAACAAGCGGTTGTCAATGGTCACATGCCACAAGAAGTTAAAGAACAAATGTTACCGATTGTTTTAGAAAATTATAAAAATCGCACACGCCAATCAATGAATGACATTGTTAAAGTTGACAGTAGTTTAGCTGCTATGCAATTGATGTTAGTTGCTAAACAACACGGTTATGATACAAATCCAATTGGTGGCTTTGAACATGAAGAAATCGGTAAAGCGTTTGGCTATGATTTAGAACGTTATGTTCCAGTGATGATTGTCGCAATAGGCAAGAAAGCTAAAGAGGCACACACATCATTTAGAATGCCAGTTGATCGTGTAATCGATTATAAATAATACTTCAATTTAATAATGAAAAAACGCGTAACTGACTGAAAAGATAAGACGCTTATATCAAGTTTTTTAGTTAAAGTCACTCATGCGGTGGGGCGGAACAGTGTGTTCATTATGAATACTGTTCCGCTTTTTTAATAAAGAGATGTATAGAGTCAGTGCTAATCATATTTATGATGAAGAAAAAGGGTATAGCTTAAGACATCAAATTGCGAAAAGGGTGATTCATTTATGGATAATAAATAATTAGAGACATTAACACGTATTCAGAAAGGATTATATGAAACAACAAAGGCAGTCTTTCCATTTGATAAACGCTACCGTATTAAGTCATTTGTGCTAGAACGATCAGAAGGCAATATAGTCATTTATCATTCATCAGGTTTAAATGAAGTAGTGACAGATATCCAATTATTAGGCGGTGCTTCATGCGTTTTAATGAATCATGAGCATGAATCCGTAGGCGGAACACCTAGTATAGATATACCATTTTGGATTCATCGTGATGATGTAGCAGCAATCAATCGAACGGTACCGATTGATGGACAGTTTGAACAACGTGAGACGATTGCAGATGATTTAGAAGTCATTCCTACTCCAGGACATACGTCAGGTACGACGATGTTTCTGTGGGATAATGACGAACATCGTTTCCTTTTTACAGAGGCCTTTTTGTGTGTAGATGATGGGGAATAGCGTACTGTTATTCTCAATTCAAGTGACCGACAAACATCCATTAAAAGCCTGGAATTGATTCAAGACCTAGATTTCAATGCTATTTATTGTACCTTGGGTTGCGATTGAAGGAGAAGGTGCTGTCTTTTTTGTTGAAAATGAGGAAGATAAACGTAAGAGACTACAAAAATTATTGATTGCGTCCGTCGTGGTGAAAATACGTAACTCGCATATTAAAACATTGTTATTAGAGGTGATGGTGTATGAATATAAATCGAGGAATCAATCATATCGGACTCACAGTACCCGATATTGAAGCGGCGACAGCCTTTTTCAAAGAAGGGCTCAACGGAAAGATTGCTTATGATAGTCAACGAAAGACGGATGAACCTCGTGGTGGGGAAATAGTTGAACACATTCTTGGTTTAGAAGAAGGGGCATCCATTATTCATAAACGTATGATGGTCTTTGGTAATGGACCGAATATTGAAATGTTTGAATTTAAAGATGCACATCAAGGTCAAGCGCAAACGTTACAAGACATTGGTTATACGCATATCTCTTTTTATATCGAGGCAGAACACTTTGATGAGGCAGTTAAACAGTTGACGCAAGCTGGAGGTCAACCTATTTCAGAGCCACATGTGAATACGAAATATGAAGACACTGAAGGTAATCAAACTGTTTATGTAAAAAGTCCGTGGGGAAGCTTAATTGAATTACAAACGGTACCTAATGGATTTTACTATCCATATGATAGTGAGGCAGAAGTTTTTGTGCCGAAAAAGGTCGACAATTAAAGTAATTTAAACATATCATTATTCATTAATATGACACATTTGTCATATTAAAAAAATTAAGTATTTTCTCCTTTTAAATTAATGTATAATGCCTTTAACAAGCCTTCCAAGTAGCTTGTTAAGCTAGATATTATAAGGGGTTTAGGGTTATTAGATGTATGCAATTTTAAATATCTATGCTTAAAAAGGGTATAAAATTAAAGACATAAAATTTTGTTTATGTCAACAACAATTTAAGGGAGTAATTTTCATGATTGATATTCAAATTCAAAAATCAGAATTAATCGATGTAATTGAAAATATTGTAAAAGAAAACGTGTATGTAGAAAGTGACGATGCATGTGAATTTTTAGCGACTGAGATTGTAAATGGTTTGGAAGAGCTTAATAGTGATGAAACACAAGCGAATAACTTGTTAGGACTCAATAGTGAGTTGCAGCACGAAGTCGATGAATCAAATGACGCAATTAAAGTGACCTTATCTGCTGCAGGCAGTGCCTCCAGTAGCTCGCAATTTGTTAATAAAGGCGCGGAATAATCGTTAGTGATTATTAAAAATGTTAGCGTAAGAACTTTTGATTTCAACAGCAATATACGAATGAAAATAAGCACCACCTATTATGAAAAGCGAATGCTTTTTAATAGGTGGTGCTTATCATGTTTATGACGCATTTACGAGAATAATACTTTTAGGATGTTAAATAAAGAACCTATTAATTGAAGAAAAGTACCAGACATAACTTGACCTCCTTTTGGTAAGAGTTGAGATGTATTAAGCGTTGCGTGTTAAATTCTCACTTTGAACTAAATCGTCTGCTAAGTCATGCCAAAATTGTTGTAATTCAGCTCTAGTGCGTTTTGTGTCAGAACTGTCTTGACCAACAAAATCGACATGATCCCAATCATGTTTCGTTGGTGTAACTTGCCAAATCCCTTTTTGATTTGTATCCGTTGCTTGTGTATACGCTTGATTAAATGGATGTTGTGATGAAATAACAGACACTAAGCCATCATTCTCTCGCCATTCTTTTTCAGCTGCTTTACCAATTACATTAGCAGTTAGGGTGAATGGGAAGAATAAAATTAAATCTGATTTTTGACGTCCAAATAATGATGCGTGTGTTGATTCTCCTGTGTAAGTTTTATACACAATATTAGGGTTTAATGATGTTTGACGGTTAAGGTTTGTCGCGCCTTCACGTGTTAAATCATAAAAGCCATTGTCTTTGGTTTGCCATAATTTTGAATCTTTAACACGTTTGACATAGTCAACGTAAGACTCGTTAGGCTGTTGTTTTAGACCCCATTGAGACAGACCGAAGTCTACACGTGAATCTTTATTGCCAAGTACTTTTCCTGCGTCAAAGACAACTTGACGAATAAGCGCTTCGTTACCTAATAAATCTGATGCATGTGTGCCGTTATGTGGCGTTCCAAGTGTCGTAATTGATGAAATCATATTATCGTTTTGACCTTGATATAAAGGTGAAATATCGCCTCCATGTACATGTTGATATTCTTGTTCTTCTGGATTACCATTTCTTAATAATGCTTCTAATTGACGAATCGTTTGACCGCCCATACTATGTCCGACAAGATGTACTTTTTGGCCTGGTTGCCAATCTTTATATACGCCTTCATATGTTTTACCGTAACGTTCATGACCATATTTGGCAGCGTGTGCAGCACCATAATCCACAGTTCCACCTTTAATATAGTAATAAAGTTCGACAGCACGATCGTAGTTACTACCAAACGCACTAATGCTCGCTTCATAAGATTCATAGCCGTTCTCTTCTAAATCCTGGCGTATGTTTAATTTATCGCCACCCCAATAGTGCGCTAGTACGGATGGGTTTATGTCATCAGTAAAACCATTAAATCCGTGAACTAAAATAATAGGGTCTTGATTTTTATACTGAGCTTGTTTCGCAACTTTATTGGTTTGATCTTTCGTTCCAGTTGCAGCTTGTGATTTAGATTGAGTGTTTGTCGTTGCGACTGCGTTATTTTTAAGTGTATTTAACCCAGATTGTGCATCTTTATTTTGTTTAGAAGACTTATCACTATCTAAAGTAGGGTTAGTTTGCCCATCAATTGAAATATTATTATCGCTATTTTGTGTATTAAGACGATTCGTTACTTCAGAAGTTGTCGCTTCCTTCTTAGTTAACGTTTGTTGCTGAGCTTGTGTTGCGGTTTTAAGTGCGTCACCTTGATTGTCGTCATTATCCTTTGGTTGTGATTGTGCTTGTTGATTGTCGACTTTTGGTTTATCTGACGTATTTGATTCTGTTGACTGTTGTTGTTCAGTTGATTTAATTGTGTTTGGATTAATTTCATTTGAAGAAGTATTTGCATCTTCAGATTTAACAACATTTGAATGTGGTTGATTTAATGCTTCTTTTTTATTATCAGACGTTTCATCAGTTTGTGATTGCGTATGTGCAGTTGTTTTCTTAGTTGTGTCGTCTTCTTTAGAAGCTGTATCAGTTGATTGTGTTGACGGTTTTTCCTGTTTAGATGATTCAGATTGTTGCGTTGTTATGCCGTCGTTAGTAGTTGGTTTAGAAGTTTGTGTATCAGTTGAAAGTGATTGTTGAGAAGTTTGTTTAGCTTCATTTTGTTGGTTATCGCTATTTGAAGTTGGCTTCTCAGATTTTACAGTGGTACTTTGATGCGTCTCATCTGAAGTTGAAGTAGTTTCATTCGTTGTAGATGCATCGTCTGTTTGATTATGTTCATTATGTAAGCTAGTTTGTGAATTATTTGTATTATTTTCAGTTTGAGACGCTTGCGACTTATCTTGTTCAGTTGATTGAACTTGTCCCTTTTGAGTCGCGTGTGTGTCTTTATCCCCAATAGATTGTGCTGACGCCGTTTCAGGAGTTCCCACTTCCTGTTGTTTCTCGGCTGCCTGTGCTGAGCTACCTCCCATGAATAGCAACGTTGCTACTACAACTGATGACGCGCCTACGCTCAATTTACGAATACTAAATCTGTTCTCTCTTGTTTTCATAAACAGCACCTCTATTTTATTTAATTTTTGAAAATGTAAATCTATGAATCCATATTAGATAAATAAATTAATGATTGCTCGTGGCAAGAATTCAAACAATTTGCTAAAGATTGCTTTAACAGCTTCCATAATGACCTCCCTTTCATTTCAAAAGAGAAAGCGTTTACATAATGAGGTAAAAAATATGTATTGCAAGGATACCTTAAGTGAAAATAACGTATCTCTTTCAAAGTAATTTAAACAAATAGTAACCTTACTCACTGACAATTGTCAATGACTTAGTAGGAATCATTCTATGTGGCAACGAGTTGGAACGATCTTTAAATCAAAAAAAAGACTGAAACGATAATCGTTCCAGTCGTAAAATAGCGGAGAGGGAAGGATTTGAACCAACGCGAGCAAAAAGCTCCTACCAATCATAAATGATTGGCCTCTTTAGCCAGGCTTGAGTACCCCTCCATTAATATATTTTTTAATATGTTTTACAGTTTACATCTATCAATTTATTTTGTAAACAAAAAATACTTTG
>NODE_6_length_31100_cov_1.281988
CTTGTGGTTGTTGAAAATCCAGGGAAAAACCTTAATATTTAAAATTTACTGTAAAATCCTCTAAATTAAGTTGTAATTCCTTTTTATAAAGTGGTGCAAAGTTTAATTAAACCCTTATTTTATAGTATTACCCTTTAAGTTTAGAAACTATTCTTTTGCTAAACGCTTTCTTGTTTAAACTATTTTAATTTACAATATAAGAAATTCATTTAAGGAGGATGAAGAAATGGCTCGAGAAAATGATAATAATGTAGAAGTCATTGACCCTGAAGATCGTAGATATAAAGATGATAATTATTTTAATGGTAATGATCATAATGAACGTAACAACTATTCAATAAGATATCATTATGGTTGTGGTTGTCCATTTGGTTGCCTTTCTTCACTAATCATTTCTATTTTGCTTTCAATTATTTTTACCTTTTTACTCAATTGGATGTTTTAAAAAAGTAAAAAGTGAGACTTGAAACATGACTGTTTCAAAATCTCACTTTGATAACTACTAACTATATTATTCATTACTATTTGATGATTCTTGGCTTGACTGACTTTGACTAGACGTAGCACTTCGTTGTGAAGTTTGTCTTGAGGTTGATTGCTGCGTAGACGACTGAGTTGTTGATCGTTGTTGGGTCTGTGGTGATTGTTGCGTTCTAGTTTGATTGCTTGTCTGGTTACTATTAGACTTATCCGTATTTGACTCACTAGAATTATTATCACTACTATTATTACTGTTACTTTCTTGAGTTGCTTGTTCTTTAGTGCGAGTTTCTTCTGTTGTAGCTTCTTCTTTAGTTGTTTTCTCTTGTGTTTTTTCTTCCTTAGTCTGTGCTTCTTTGGTTCTTTGTTTCTCTTCCATTGATGGTTGTTGTTTAGTTCTTTGCTGAGTTGAAGGTGTTGCTTGTTGTGTCTGACGTTGTTGGGTTTGCGCTGTTTGCTGCGTAACATTCTCTTGAGTCACATTCGAACTATCTTCACTTGTTTTTTTATCTTTATCTGACTTATCCTTCTTGTCTTTATCTTCTTTGTCTTTTTTATCATTTTTATCTTTGTGCTCTTCAGTTGATTGATTGTTTAAGCGTTCACTTGAACGATTTGAATGATCTACAAATGCAAAAATCGCAAATGCTAATCCGCTTAATAATAATAAAACGATAATCGTACTAATAAGTTTCGAAATGCCACTCATTTTTTTCTTTTCCGGTTCACCAAAGTCATCTCTATTTCTATTGTTCTTAGACATAAGTTACCTCACTTTAATATATTAAAATTGTCTAGTCCCCTAAATGTAGCATATAATTTTACAGTAATTCGCGCGGAAATGAAATAAAAAGGTTTAAGACATTAATTATAATGATGCATAATCACTTATATATGATAACATCATAAGTAATTACAAACATCAATTATGCAAATTTAATTTTATTATAATGTGAAAGTGTGAGACATAATGAAAAAATTTGTTTCTGAAGATATATTTGAAGATGAAAATGTCCCTAAACATAATCTAAAATCTATGATGTTGAATAATGATGATTATGATGACAGTCATACATCTCAGTTTGACCTTATATTTTTATTAGTCATTTTCATTCCTCTAATCATATTATTCTTAATCTTTATTCATTAGTACTATAATAGATATACAAAGAGCCCACACGATTCTCGCATGGGCTTCTACTAAAGGGAGTCAAAATTGACCTTCGTTTATTTTGTGTAGTCTATGGGGTATACTCAGTTTACTCAAAGATATTGAAATCTACTATAGCGAAGGTACAAATTAATTATAACTTAACTTTAGATAATTTAAATCCTGTTTACAGCTTAGTAAATGACATATTATTGACTAATCATTGTACATTTTTTGAACAACAAAAGTTCAATGATGATAATAGAAAGGCTATCTTAATACTATAAATTAATAGAGGTGTAAATATGAAGCAATTCTTAATAACTGGCGGAACTGGAATGGTAGGAAGTCAATTAGTAAATGAATTAAAGAATCGCGATGTACATATTACAATACTAACTCGTAGTGATAAGCAAAGTGATGATCCAAAGATTTCTTATGTTAATTGGTCAAAAGACGGTTGGATGTCCCTAGTTCCAGATATAGATGTTGTTATTAATTTGGCTGGTGCAACTTTAAATAAACGCTGGACACCATCATATAAACAATTGATTATGACTAGTCGTATTCAGTCAACTCAAGCACTTGTCGATTTATTTAGCGACCGAGAACATAAACCTGAAGTGCTCTTTAATGCTAGTGCGATGGGTTATTATCCACCTAGTTTATATCATACTTATACAGAAAAATATCAAACACATCCGTTTGATTTTCTATCTGATGTGGTTTATCAGTGGGAACGTTTTGCTAAACGCTTTGAGTCATTTGGTACGCGAGTAATACTTGGCAGATTTAGCATGATTTTATCTGATGATGGAGGCGCCTTACAGACGATGAAGCTTCCTTATAAATTCTTCGTAGGTGGTAAATTAGGATCTGGATTCCAATGGTATTCATGGATTCACATTAATGACTTAGTACGCGCAATTCTATTCACAATCGATAATCCTAAAGCAAAAGGTCCATTCAATATGGCTGCACCAATTGCTGAACGCCAAAATTTATTTGGGTACACACTTGCGCGTGTCATGCATCGCCCTCACGAAACGTGGGTGCCATCATTCCTAATGCGATTAGCACTTGGTGAAATGTCTACGGTTGTTTTAGATACGCAAAAGGTATTACCAAATAAACTGGATGCGCTCGGTTTTACATTTAACTATCCTAATCTAAAAATTGCTTTCGAAGATTTAATAGATGCATAATAATTTAATTGGAGTTTTAAAAATGAATGACGAGAAATTAACTTATATTCTACTTATCATCGCAAGTCTATTTCTTATACTCAATGGTGTTTTCGCTTTCGAACATAATTTAATAATTATTTTAATGTCCATATCTTTCATTTTAATTGGCATTATTTTATTTATTATATCTATTCGACTGTTCCTAAAACATTCTTCAAACAATTAAAATAGTCATAAAAAAACGGGGAGTGTTAGTTTAAACACCCCCCATTTCTATGCCATGGTTAAATTTGATTATTTTTCTTCTGGTTGCATAACATTATCTATTAAACCATATTCTTTAGCTTCGTCAGCAGTTAAGAAGTTATCACGATCAGTATCTTTTTGAATTTTTTCAATACTTTGACCTGTACGTTCAGCTAAAATTTTGTTTAATTTTTCACGTGTTTTTAAAATGTGGTTAGCAGCAATTTCGATTTCAGTTGCTTGTCCTTGTGCACCACCTAATGGTTGGTGAATCATAACTTCAGCGTTTGGTAATGCAAAGCGTTTACCTTTTGCGCCAGCTGCTAATAGGAATGAACCCATTGATGCAGCCATACCGATACAAATTGTTTGTACATCTGGTTTAATATGTTGGATTGTATCATAAATTGCAAATCCAGCAGTGACACTACCACCTGGAGAATTAATATATAGATAGATGTCTTTCTCAGAGTCTTGAGCTTGTAAGAATAATAATTGTGATACAATTGAATTTGCTACATTATCATCAATTGCAGAACCTAACATAATAATACGGTCTTTCAATAAACGTGAATAAATATCGTATGCGCGTTCACCGCGATTTGTTGTTTCAATTACTGTAGGAATTAAATTCATTTATATTTCCTCCTTGTGATTAACTGTTAATTAGTATTTTACATCAAAAGTCAAAAATGGTCAAAATTTAAACTCATCTAGCACTAAGAAAAGTTGACCATATTTTAATAGATTTTGTACACTATAAACATACATTCAGATTGTACTTTTAAAATAACAATTAGTACAGAAATTTGTCTTTATCATTTAATATCTCCTCGTAGTGTAACGGATAGCACGTAAGATTCCGGTTCTTAAGATAGAGGTTCGACTCCTCTCGAGGAGGCTAATAGCTTTAATTATGCACATTTTAATTTCAAGAATGGAAGTGTGACAGAATTCTTTTTAAATTCGTCGTCCCTCTCTCAACTTGCTTTGCTTGTAGAATTTCTTAGTGAAATCCTCTTTGTTGGGGCCCCGCCCGCAAGGATTACTAGAACTGAGAAAAGCTTGATTTAAGCGGCTTCTGAGTTCAGACAGCTACTGCGAATTTGCAAAATAGCATCATCATATTATTTATGTCCCAGGCTCGTTCTTTTTTATTTGTCTTTTAATTAAAAACCAAAGAAAACTAAATTTCAGGGACTTTTCAGGGATCCAAGTCCCTAGTTCTAAAAAAAGAACTCGCCAATCCATGACGAGTTTATACTTATAATTCTATTTTTTCACCACTTCGAATTTTGTCTGCAAGTTCATTTAACTTTCTTAAACGGTGGTTGACTCCAGATTTAGATATCGGACCAGTCGATATCATTTCTCCTAGTTCTTTTAAAGAGATTTCTTGATGCTCAACTCGAAGTTTGGCAATCTCTCTTAAGCGATCAGGCAAATTATCTAATCCGATTTCCTGATTAATTAACTGAATACTTTCTACTTGTTTCATAGCGGCACTTACAGTCTTATTAAGGTTTGCAGTTTCACAATTTACTAAACGATTCACTGAATTTCTCATATCCCTAACAATTCGCACATCTTCAAACTTCAATAATGCTTGGTATCCACCTATTAAACTTAGAAAATCAGAAATTTTTTCAGCTTCTTTTAAGTAAGCAATACTACCCTTTTTTCGTTCTAAATGTTTAGCATTTAATCCATAACTATTCATTAATTTAGTTAAACCTTCAGAATGATTCTCATATTGAGAAAATATTTCTAAATGGTAGGATGATGTCTCTGGATTATTTACAGATCCTCCAGCTAAAAATGCGCCTCTTAAATAACTTCTACGCATTTCATCATCTTTAATCATGCTAGCATCAATATCGTGAACAAAAGTACCATTCTTTAATATACCAAGTTCATCTAGAATTTCTTTAGCTCGCACTTTTGTACGACAAATATAAATATTATTTTTCTTTAATTTCATTTTTTTACGAACTAGAATTTCCACTTCTACATTAAATATGCGTTTAATTAATGAATAAATTCTTCTAGCGGTCGTAGCATTCTCTGTTTGAACATTAATTACGAATTGTTGATTAGATAGGCTAAGTGCACCGTTCATACGAATTAATGCGCTAAGCTCTGCTTTGGCATTGCTTTCATCAACATCAATGCGTGTTAATTCATTCTTCATATCTGATGCAAAACTCATCACATTTCCCCCTCTAATCAATTATATATATACATGTAACTAACATCCTATATAGTTGCACTATATTACGCGAATACATTAATAAACATACGCCCTATATCATACCATAGTTATACAGATGATTAGAAGTGTTATTTTTTAGGTCTAAATTGAATCGTACTTGTCATTTCAAGTGCTAAATCATAGATCAATCTTGCTAAAACTTTAGTATTGTGACGTACTAAATGATCATCTAATATTTCGACTAAATTAGATGACGTAATCATTCTAATATTATGATCTGTAATTTTATGTTCATCCATAACAACCGGTTTAGCATTACGCTCTCTATAACGTTCTAACACTTTATCATCGTATTTATCATTACTACAGATGACATAATCAATAAAATCACTTCCAGCATGTTTATGTATCGCTTGAATATGGTCCATAACATCGTAATCTGATGTTTCTCCCGGTTGAGTCATAACATTAGATATGTATAATTTAGGTGCTTTAGAACGTAAAATAGCTTCTGACATACCTTTAACACATAAATTCGAAATAACACTTGTGTATAGTGATCCAGGTCCAAGCACGATTAAATCTGCATCTTCTAATGCGTCAATTGCTTCTTCCATAGGTTCAACATTTTCAGGTTCTAAAAAAACACGATCAATACATTTGTTTTTCTTTGGTATTTGAGATTCTCCTCGTACAATTTCTCCGTCTTCTAACACTGCGTTTAGCATAACATTAGTATTCGTTGAAGGAATCACTTTACCTTTAATATTTAAAATCTTACTTAATTCTTTAACTGCATGACCGAAGTCATTCTTTATATTTGTTAAGGCTGCTAGTAATAAATTACCTAGTGAGTGTCCTTCGATTTGATTTTCTTTAAATCGATATTGAAATAATTCTTCTATGACCGGTTCAGCATCGCTTAGTGCTGCGATAACATTTCTAATATCACCTGGAGCAGGTATATCCATCTCACTACGTATTTTACCAGTACTGCCACCATCATCAGCTACAGTAACGATGGCCGTTATATCAATGGGGTACTCTCTCAGCCCCCTCGCCAATACTGATAGGCCTGTTCCACCGCCTATGAGTACAATCTTTAATTGTTTCATTTTCTCACGCCACTTTCGATATGTGCATCTCTGTGATGAACATAGACATTATAATCAAATATTTCTGTTAATTCTTCACCAATGCGTTTAGCTAACGCAACAGAGCGATGTTGACCTCCTGTACAACCTATTGCAATTACTAATTGTGATTTACCCTCTTTTTTATAACCTGGTATCATAAATTTCAGTAAATCCATTAATTTTTCGAAAAATATTTCAGTTTCTTTCCATTTCATAACATAATGGTAAACTGGTTCATCTTCTCCTGTCATCGGTCTTAAGTCTTCAACATAATAAGGATTTGGGAGGAAACGGACATCAAATACTAAATCTGCGTCTTTTTGTATACCGTGTTTAAAGCCGAAACTTGATACATTGATACTAAAGGATTTAAAATTCTCATCTTCAAATTTTTCTTTCACTCTAGCTTTAAGTTCTTTCGTCGTCAATTGAGTTGTATCTACAATATAATTAGCGATTGTACGAATATTGCTAAGCAATTGCTTTTCTTCTAAGATTGAATCCATCAAAGACATTTGTCCATTTTCATTTAAAGGGTGAGCTCGTCTAGATTCTTTGTATCTAGAAATTAGTTTTTCTGTTTCCGCCTCTAAAAACATGACATCTACAATTACATCGTTTCTACTTTTGATTGCATCAATTTCTTCTACTAATGATTTAAATAATTCTTTACCTCTTAAATCTATAGCAATAGCTACTTTTTGCAAAGAAGGATTACCTTGTTCCATTAATTCTACAAATTTAGGGAGTAAAATAGGTGGTAGATTATCAACACAGAAGTAACCAATATCTTCTAAACATTGTATGACCACTGATTTACCCGCACCGGATAGACCTGTTACTACTAATAGTTCACTTTTACTCATTTCATTTTCTTTATGGTTCGTCATTTTGACACCGCCTAGTTAATCTTTTTAATATATACATACGTTTTAGAATATCGTTAATTTACTTTCATAATATCATATGAGCTACTTATCGTAACTATTATTGCGATATCTGAATCTAATATTGAATTAAATAAAAAAGGCTAGAATTCATGCTTTAATCACTATATGATGTGACTGCATGCTCTAGCCTAATCTTATTTATGCTTCTTGCTTATCTTTTAATTCTTCAATGTAATCAATAGCACTTTGTGCTGCTATACTACCATCACCCGTAGCTGTTACAATTTGACGTAAACCTTTATCTCTAACATCACCAGCCGCAAATATACCTGGCACTTTCGTACTCATATTATCTTCAGTTACAATATAGCCCATATCATTCGTAATTCCTAGATTCACAAATGGTGCTGTTAATGGTTTCATACCAATGTAGATGAACACCCCATCTGCATCTAAAGTTTGTTCAGAGGCATCTTTGGTAGAAACAAGTGTTACAGAACCTACTTTTCCATCTTTTTCATTAATCGATTTTAAAGTATGACTCCATATAAAATCGATTTTGTCATTTTTAAACGCACGATCTTGCAAGATTTTTTGTGCTCTTAATTCATCTCTTCTGTGTACAATTGTAACTTTATCTGCGAATTTAGTTAGGAATGCACCTTCTTCAACGGCAGAATCCCCGCCACCTATTACAAATAAGTTTTTATTTTTGAAGAATGCACCATCACATACTGCACAATAACTTACACCGCGTCCACCTAGTTCTTGTTCACCAGGGACACCAATTTTTTTATATTCAGCACCAGTTGAAATAATTACCGCACGAGCTGTTATCTCTTTATTGCCTAAATTAATTTCTTTATAGTCACCTTTATCTTCAATTGATTTAATATCTCCATATTGATATTCAGCACCGAATTTTTTAGCGTGTTCGAACATTTTAGTTGATAAATCTGGACCAGTAATCATTTCGAATCCTGGGAAGTTCTCTACTTCCTCTGTATTTGCCATTTGTCCACCAGGCATGCCTCGTTCAATCATTACTGTGCTTAAATTTGCACGTGATGCATAAACTGCTGCAGTCATACCGGCTGGTCCAGCACCGATAATTGCAACATCATAATTTATTTCAGTCATTTTTATGCCTCCTACGTTTTTAATATCATGCGCATTATATATTAATATTTGAAATCTTTAAATTTATATGCTCAACAATTGATCAATTGCGTTATCTAACTTATAACGTGATATATTAAACAATTCCATAATTTTCTTTTTAGTCATATGGCTATGATAATAACGATGATATAGATAAGCATGTGCAGCTACATATCTGTCAACTTCACTAAAATCAACGTCGTTCGCAATTAACCCTTCACCTTTATCAATCCAACTTATAAATAATTCCGTATCTTTCTGTATGTCGTCCATTTCATATAAACTCACTAAACCTTTGTGAATGAAATCTAATTTATTTAAATGCAGTCCCTGTACTAAATAAGTAAGGTAAAGTTTTTCATAGTCATTCATTGTTTCTAAAATAGACCAAATCTCTTGAGTCATTAATATTTCTTTACCATTTAATTGATTTAATAAAAACACACCATAAAGTCTATAATGGCTATCATCATCTAATAACAGTGGTAATATTTTTTGATCAAATGTTTGTTTACTCTCTTCAAGTACCCAAGGTGCGTAGCCCACATCAACTTTAGAAATTTGCAGTAACTTCTCCCAAAATACTTTACTCTGTTCTTTATTTCCGAGGTAATAATAATTAAAGCTCAATGCATTAAACATTTGAATTGAGGCAAACTTACCTTTTTTATAAAGTGGTAATAATATTTGTTGAGATGCATCGTACTGTTTTAAATAGCTTAGTACTATGCCTAATTTAAAACTTTCATCATCATTCATTGGTACTACTTTACTTAATATTTTAAGATATTTGTGATACTTATCTTTTTCATTCGTATTGTAAAGTAGCAATGTATAGTGACATAGTGCATGTACATCTGAATTATCTTCAGCCAATAACGCTTCAAACATATCTTTAGCAATTTCATATTCACTTAAATACAAATAGCACATTGCTAATAAGTTGCGAATGACTCTATGTTCTTGAATTTTCTCATCTTGATTCAAAATATATTTACGTGCATCTTGTAATCTTCCTTGAGAAAATAAATATTGGAATAGTAATTGCGTTGAGAAAAGTTGTGCTTCAAGTTGAATTTTATCTTCACTCATATAAGACACTTCGAATGTTTTTTCTAATTCTTCTCGAAAGTCAGTATCATCAGTTAAAATCACATAATTAATACCAAACAAGAAGGCCTTGTTTGGCTCATTAAGGTCAATGTTTAATTGACTAAGTTGATAGAAACTGTCGGCAACATGATTACCTTCAATAATGCTGTCATAAAACAAATGCTCAGCTCGTCTACCTAAATTAAGTTTATTTAAGCAATAAGCATACTTTAATTTAATATCAAAATCTTGTGGTGACAAATCAAGCACTTTTTTATAGTATTCTACTGCCTTATTAAAATCTTGCATTCTATATTTTTGATCAGCCATTTTACGATAAAATGGTTCATCAAATTTCATCGAGATAATTTTGTCATTGTTTTGCGCCATTCTTTGTCACCTCTCTTTATTTATGATGTATTTGCATAGGATTGCCATATGCAATGGCATAATCTGGTATATCTTTTGATACAACTGTTCCAGCTTTAACGACTACATGATTACCAATATGTACACCTGGTAGAATGGTCGAATTTGCACCAATTAATGTATGGTCACCAATGTACACTGGGCCATAGCGATATTCATCCACTAATACTTCGTGCGTTAATATTGTTGTATTATAACCAATTACAGAATTATTGCCAATTGTAATGAGTTGCGGATAAAAGATGTCAAGCATTACTTTATAGGCAATAGCAGTATGTTGTCCAATGGTCATGTTCAATAGATTAATATATATCCAACGTTTCCATTTTAAATTTGGTATAAAACGACATAATTCAATAAGCAATGTATTGGTAAATACTTTGGGAAAACGTACTAAACTATAAATCCGCCATAGCGGATTAATCTTATGATGGTCTTCTTTAGTTAACCGTCTCATGATTTCACTTTCGCCTTAGAGCTATTCCAAGTTAACGGACCTGCTTCTTTGTACAATGGTGGCTGGTATTTAATGCGACGATAAATTAAAATAACCAAACCAATTATGATTAAAATAACTGATACCAATTGCGCTACTCTAATATGACTTGTTAGCATTAAACTATCCGTTCTTAACCCCTCTACAAAGAAACGTCCAATTGAATACCATATTAAATACAGTGTGAATGTTTCACCTACGCGAAGATGCTTTCTAATTGTAATTAATATGATGAATCCCAATATATCCCATATAGATTCATATAAGAATGTTGGATGGTAGTATATCCCTTCAATATACATATTACGAATAATAAACTCTGGAATATGTAAATTTTCTAAAAAGGTTCTTGAGACTGGACCCCCATGAGCTTCATGATTCATAAAGTTACCCCAACGTCCAATACCTTGAGCTAAAATAATGCTTGGTGCCACAATGTCACCAATTTGAAATGGATTTAAATTTTTAATTTTACATACAATAATACCAGTGATAAATCCACCTAAAAGACCACCATGTATTGCAATACCGCCATGCCATATCATTGGAATTTCAAAAGGGTTTTGGGCGTAATATGGCCATTGAAAAATCACGAAATAAATACGTGCAGTGATAAACCCAAAGATGGCACTGTAAAAGATGACGTCAACAAGCGTATCTTTATGTAAACCAACATATTTCAAGCTTTCTTGAGCTATGAAATAACCAATAAGGATTCCTACCGCAATAATGATACCGTACCATTTTATTGAAAGTGGACCTATGCTAAATGCAGTAGGATCAATATAATTCAGATTAAAAAGCATGTTCTAGTTCTCCTTGCTTTGATGACCTTTTTTTAAGATTTCTTCATTTAAACGTTGATTAAATTCTTCAGCTGTATTAATCCCCATTATATTTAAACGATAATTCATCGCTGCGACTTCTATAATGACTGCAACATTTCGTCCTGGTCTTACAGGAATTGTTTTTTTAGTGATTTCTGTATCAAGAATTTGTAATGTTTCTTCATTCAATCCAACTCGGTCATACAGTTTATCTTTATCCCAATTTTCAAGGTTAATGTTAAGACGAATTTGTTTTTGTGTGAGGATTGACCCCGCTCCAAATAATGTCATGACATTGATGATACCGAGACCCCTAATTTCTAGTAAGTGCTCAATTAATTTAGGTGGTGTCCCTATTAATTCATCTTTAGTTATTTCACGAATTTCTACGTTATCATCAGCTACGAGTCGATGACCTCGTTTCACTAATTCAAGTGCAGTCTCACTCTTACCTATACCAGAATCTCCAGTGATTAACACACCCACACCATAAACATCGACTAACACACCATGTAATGATGTTGTCTTAGCTAATTCATGTTCAAGGAAGGTCGTTAATCGACTCATTAAACTTGTAGTTGCATCCTTTGATACGATGAGTGGTGTATCCATTTCTTGAGCGGCATCAATCAGCTCTTGCGGAGGTTCTAATCCTCTTGTCACAATAATTGCAGGTGTTTCAGGACGACATAATTTTCTCATACGTCCATGACGTTCCTCGTCTGGTAACAAATTATAAAACGATAATTCTGTAGTACCTAGTAATTGAATTCGGTCTGCAGCATAGTGTGAAAAATATCCAGCCATTTCTAGACCTGGTCTAGAAATATCCGTATTTTTAATAGGTTTATGTAATCCTTTTTCACCTGTAAACAATTCTAATTTAAGTAATTTGACTAATTTCTCTGTCGTTAACATGAGTTCACCTCAAAATTTTCACTTGAATTCATTCACCTATTATCATATCAAAAATAAAGACAAGATTAATATAAAAAAGAAGAAATCCTAATATATTTGTTTCATATACACCTTAGATTGCTTTTAAATGATTAAGGGAACAACATATAGTTTGTATTGGATTACTTAACCTCACTTATTGAATTTCTTATTACAATTCCCTTTGTTGAGTTTGATGTTTAGTTATTAAAAAAACTGAGAAAAGCTCGATATGAGCGTCTTCTCAGTTAAGTCAATTAATGCGAGATATCTATGACCCCTTAAATTACTATTAATTTCCATAATCTATAATTTAATTTATTCTACTTTATCTCGTTCAAGTACCGTTTTTAAATATTTACCTGTGTATGATGATTCAACATTTGCAATCTCTTCTGGTGTACCAGTAGCTACTAGTGTACCACCACCATCGCCACCTTCAGGTCCTAGATCAATAATATGATCTGCTGTTTTAATGACATCTAGATTATGTTCAATAATCACAACTGTGTCACCGTTTTCGACTAGACGATTAAGCACTTTTAGCAAACGACTAATATCATCGACGTGCAAACCGGTTGTAGGTTCATCAAGAATATAGATGGAACGACCAGTTGAACGTTTATGCAATTCAGATGCTAATTTAACACGTTGTGCTTCTCCTCCTGATAGTGTTGTAGCTTGTTGTCCAAGCGTGATGTAACCTAAACCAACATCTACAAGTGTTTGTAATTTACGATGTATTTTAGGAATGTTTTCAAAGAAATACGTTGCTTCTTCCACTGTCATTTCGAGCACTTCAGCAATATTCTTACCTTTATAAGTAACTTCTAATGTTTCACGGTTATAGCGTTTTCCATCACAAACTTCGCATGGAACATACACATCAGGTAAAAAGTGCATTTCAATTTTAATAATGCCATCACCTTTACAAGCTTCACAACGCCCACCTTTAACATTAAAGCTAAAGCGTCCTTTTTGATAACCACGAATTTTCGCTTCATTAGTTTGAGCAAATACATCACGTATATCATCAAATACGCCAGTATAAGTGGCTGGATTAGAACGTGGCGTTCTACCGATAGGAGATTGGTCAATTTCAATAATTTTATCTAATTGATCAATACCTTCAATACTGTCAAAGGCGCCCGGTTTAACTTTAGATTTATTTATTTTTTGAGCTAATGATTTATATAATACTTCATTAACTAGTGAACTTTTACCTGAACCAGACACACCTGTTACAACTGTCATTACAGACAATGGAATATCTACATCTACACCTTTTAAGTTATTACTTCGTGCACCTTTGATACTAATTTTGCGATCAGTTACTTCTCGACGATGTTCAGGAACGTCGATACGTTTCTTACCGCTTAAATATTGTCCTGTTAAAGATTTCTTATCTTTCATGACTTTACTTGGTGTGCCACTAGAGACGATTTCACCACCATGATTACCTGCACCAGGACCGACATCTACGAGATAATCAGCTGCTCGCATAGTGTCATCATCATGTTCAACAACAATAAGTGTATTGCCCAAATCTCGCATTTCTTTTAATGTACTTATCAGACGATCATTATCACGTTGGTGTAAACCAATAGAGGGTTCGTCAAGCACATAAAGTACCCCTGTTAAGCGTGAACCGATTTGTGTCGCTAATCGAATACGTTGTGCTTCACCACCAGAAAGAGTGCCTGACGCACGATTAAGTGTTAAATATTCTAATCCAACATTATTTAGAAATGACAATCTTGAAATGATTTCTTTTAAAATTTGATTTGCAATAGCTCTATCTTGTTCTGAAAGCTCAATATTTTCATAGTAATTTAATGCATTCTTGATAGAATATTCGACAACTTCTCCAATATTATATCCACCAACGTAAACAGATAGCGCTTCTTTACTTAAACGTTTACCGTGACAAGTTTCGCAAGGCAGTTCAGTCATGTATTTACTCATTACTTCACGTGTATATTCCGATGGTGATTCATGATAACGACGGTCAATGTTGGCAACAACACCCTCGAATTTCATTCTTCTATGACGTGTCCCACCGTTACGACTGTGGAAAGAGAAATCAATTTCTTTATCACCTGAACCATTCATTAATATGTTTTTCTGTCTATCAGTCAACTTTTTATATGGCTTATCCATATTAATTTTATATACTTCGCATACGCGTTTTAATAAAGTTGGGTAAAAATCAGAGCTCGTAGGTTCCCATGGTTCAATCGCACCTTCATTTAGAGTCTTATTAGGGTCTGGAACTACCAAATCAAGATCGACTGTTAATCTTTGGCCTAAACCATCACAAGTTGGACAAGCACCAAACGGGCTATTGAAACTAAACATTCTAGGTTCTAATTCACCAATAGAGAACCCGCAAATTGGACAAGCGTGATTCTCAGAAAATTTAAGGTCCTCTCCATCAATTACATCGACAGTAATATTGCCATCAGCTAATTCTAAACCTGTCTCAATTGAATCTGCTAAACGTGTTTCAATACCATCTTTAACTACCAAACGGTCTACGACTACCTCGATAGTATGGTTTTTATTTTTATCTAATTCAGGAACCTCATTGACATCGACAATATCGCCGTCAACTCTAAGACGTACATAGCCTTTTTTACCAATATCTGCGATAAGTTTCTCATGACTACCTTTTCTATGAGAAACAACTGGCGCTAAAATTTGAATTTTAGTGCGTTCTTCAAGTTCTAAAATGCGATCAACCATTTGTTGCACAGTTTGAGATTCAATTTCAATATTATGATTAGGACAATATGGCTTGCCTATTCGTGCGTATAACAAACGAATATAATCATAAATCTCCGTTACCGTTGCTACTGTTGAGCGGGGATTTTTACTTGTCGTCTTTTGGTCAATTGAAATAGCTGGTGATAATCCCTCTATCGTATCGACATCTGGTTTATCCATTTGCCCCAAAAATTGACGCGCATATGCACTTAATGATTCTACATAACGTCTTTGCCCTTCAGCATAAATCGTATCAAATGCTAAAGACGATTTACCTGACCCAGATAACCCTGTCATAACAATTAATTTATTTTTTGGAAGTTCAATGTCTACGTCTTTTAAGTTATGTGCACGTGCACCCTTTACTATAATACTTGGTCCCTTCATTTAACTGTCACCCTTCTGCTTTTAATTCAAATAACATATCTCTTAATTCTGTTGCTTTTTCAAAGTCTAAATCTTTAGCTGCTTTTTTCATTTCTTTTTCTATATTTTCAATTGTTTTTTGTCTTTCTTTTTTGGCCATTTTCTTAGGTAATTCGGTTTGTTGTTTTTCATTTGTTTCATCATTATCAACCGTAGCACTAATAACATCATGAATTTTCTTATTAATTGTTTTAGGTGTGATTCCATATTTTTCATTATGTGCCATTTGTATATCACGACGTCTTTGTGTTTCATCAAGCGCATACTGCATCGAATCGGTAATTTTATCGGCATACATAATCACTTCACCTTTCTCATTTCGTGCAGCACGACCTATCGTTTGAATTAATGAGCGATTTGAGCGTAAGAAGCCTTCTTTGTCTGCATCTAAAATAACAACTAATGAAACTTCCGGTATATCAATTCCCTCTCTTAATAGATTGATACCCACAACTACATCATACGTACCCATTCTTAAGTCACGAATAATTTCAATACGTTCTAACGTTTTAATCTCTGAGTGTAAATAATTAACTTTAATACCCGCTTCTTTCATGTAAGTCGTTAAGTCTTCACTCATTTTTTTAGTTAACGTTGTGACTAAGACACGTTCATCTCTATCAATACGTTCTTGAATTTCACTAAGTAAATCATCAATTTGATTTTTAGTTGGTCGAACATCAATTTTAGGATCTAAAAGACCAGTAGGACGGATAATTTGTTCAATCATTTCATCGGTATGTTCAATCTCATAAGGTCCTGGTGTAGCTGATACATATACCAATTGATTCGTTTTTTGTTCAAACTCCTCAAATTTTAATGGTCGGTTATCCATCGCACTAGGTAATCGGAAACCATGATCTACTAGCACTTGCTTACGCGCACGGTCACCATTAAACATCCCTCTTATTTGTGGCAATGTAACGTGAGACTCATCGATCATTACTAACCAGTCATCACCGAAATAATCTAGTAACGTATAAGGTGTTGAACCTAAAGGTCTTAACGTTAGATGTACAGAATAGTTCTCGATACCCGAACAGAATCCCATTTCTCTCATCATTTCTAAATCATAATTCGTTCGTTGCTCTAGACGTTGTGCTTCTAATAGCTTATTCTCATCTTTTAATTCTTTTAATCTCTCTTCTAATTCCTTCTCAATACGTTCTATGGCAACTTTCATTTTTTCTTCACGTGTTACGAAGTGAGACGCCGGGAAAATCGCGAAATGTTCACGTTCGCGAATGACTTCTCCCGTTAAATAATTAACTTCTCGAATTCGATCAATTTCATCGCCAAAAAATTCAACACGAATACACATTTCTTCACGTGAAGCTGGGAAAATTTCCACCACGTCGCCACGTACTCTAAATGTACCACGTTGGAAATCAATATCATTTCTAGAATATTGTACGTCTACGAGTTTACGAAGCAGTTCACTTCGATCCATTTCCATACCAACTCGAACACTTACTACTAAATCTTTATATTCTTCCGGATTACCTAAACCATAGATACAGCTGACACTGGCTATGATAATGACATCATCACGTTCAAATAATGCACTTGTGGCAGAATGTCGTAGTTGGTCAATTTCGTCATTAATTGAGGCATCTTTCTCAATAAACGTGTCTGTAGAAGGTACATAGGCTTCTGGTTGATAGTAATCATAATAACTAACAAAGTATTCTACTCTATTTTCAGGAAAAAATTCCTTAAACTCACTATAAAGTTGTCCCGCTAATGTTTTATTGTGTGCAATGATGAGCGTTGGTTTCCCCACTTCTTTAATAACATTACTCATTGTAAATGTCTTACCTGTCCCAGTGGCTCCTAAAAGCGTTTGATGACGCTTTCCTTCTTTAACACCTTTGACTATTTTCTCTATTGCTTGTGGTTGGTCCCCTTGTGGATCAAACTCAGAATTCAATTTAAACGGGTAATGTTCCACCATTCTGATAAGCCCTCCTCGAATTAAGCATTCTTAACTATTTTTTAAAACTATGGTGTAAATAAATGATGTACGAATCTTTAACAATGATTTGTTTAAATTTATATCTTTATTCTTAATAAAAATTCTACTGAAATAGCTTAAACGACCTTATTAAGTGAAATTCATAAATTCATTCACTTTATAATTTTCTATTATTTGTAAACTACGCTCACTTAAGACTATTTTATCAAACATATAAATAAAAATACAAACGTTTGTTCGCTTACGTTTGTATTTTCAAAAACATTTATTCTTATTTTATATTCCACTAATGCGTGTGATTTATTCATATATAATTTAATGACGCCCGCTCTTAAATACACTTTAAATTTTCACTTCCATTTGGACAAATTGTGCATTTACACTATAAACCAACTTACAGTAACATTCAAAAGTTCTGTTTAATAATGTTTAGTCTTGATGCTTATGAAATTCAAGGTTATCTATGATGACATATCCAGCTAATAAGGATACTACATCGATAAAGATTATCCATTCATTGTGAAAGAACCCTTTGTAAATTGAAGCAGCTATCAAAATTAATGTCACAATAACACCAACCCATTTACTTCGAGTTATGACACTAAACAACACGACTAATACACATGGAAAAAATGCAGCTAAAGCGTACCAAATCATTTATCTCACCTACTTCTTCGATTTAAAATCGCCATAGTAGTTTCTCGCAATTCTGCTCGAGGAATGAAGTTTTCAGTTAGCATTTCAGGTATGACATTTTCTATGAAATCTTGAACAGAACTTAAGTGATCAAATTGCATGATTGTTTCCAAGCTGTGTTCATAAATTTCAAAGAATAAGTCCTCGGGATTACGTTTCTGTATTTCACCGAACGTTTCATACAATAAATCAATTTTGTCGGCTACGGATAAAATTTGACCCTCTAACGAATCATCTTTCCCCTCTTGTAGTCGTTCTCGATAAATATCTTTATAAGGTTCAGGTATTTCTTCATTAATAAACGTGTCCACCATATCTTGTTCAACTTGAGAAAACAACATTTTCAATTCAGTTTTAGCGTACTTCACTGGTGTTTTAATATCACCAGTAAACACTTCTGCAAAATCATGATTTAGTGCTTTTTCATATAAACTTTTCCAATCAATAGTATTACCATGATGTTCTTCTACAGTCGCTAAATATTGTGCAATCTTAGTAACTTTAAAAGAGTGAGCAGCAACATTATGTTCAAAATATTTAAATTTACCTGGTAAGCGAATTAATTTCTCTAAATCAGAAAGTCTCTTAAAGTATTGATGAACACCCATTTTACCTTACCTCCATACTCTATTAAATAAAGATTATACTTACATTTATTATATCAATCAACATTTCAATGAGAAGTGTCAATTCTTTATACATTGTAAATGTTGAAAAAGTATAAAAAATAAGACCCTCAGCATAGTTTCACACTTAAATGAACTATCGAGGTGTCTTATGTATACAATTTGTCGAATGATTATATTACGATTCGTTAAATTGAATTTGAAGCTTTCATCATTTTATCGAATACTTTGGTTGGCAATATAGCATGTAAAAACACAAGAGGTTTAGCTGCAAATCCTATTAGATAACGTGGTTTAGGTTTATTACTATCTATGGCTTTTGAAATCGCTTTTGTGACTACCATTGGATTTGAAAGCAAATTAGAATGATATTGCTTCTTCATACTTTGAGCCACTTTCATCGCAGTAGCTTCATAGGCACCGCCTTTTGCAGAATCAGCTAATTTATCTGCAGCGATGATACCCCAATCTGTTTTAATCCCACCTGGTTCAATAATAGATACTTCTATCCCGAATTCCTCTACTTCCATTCGTAAAGCATCGCTAAAAGCTTCTAATGCATATTTCGTAGCATGATACCAAGCGCCAAAATAAGTTGTAAGTCGTCCACCCATAGATGAAATATTAATGATATGTCCTGATTGTTGTGCTCTCATATGTGGTAAAACGAGCTGTGTAATACGTGCTAAACCAAATATATTTACTTCAAATTGCTGTTTCGCTTCTTCAATTGTGACATCTTCGATTGCACCATATGAACCATAACCAGCATTATTAACGAGTACATCAATTCTTCCTTCGTTTGCGATAATTGTATCGATTGCCGTTTTGATTGAAGCTTCATTTGTTAAATCTAGTTTTAATGGGTTCACCTGTTTTATATTTTCAAGGCTTTCTATCCTACGACCAGCGCCATAAACTATATTTCCCTGTGCTGCTAAATATTCTGCTGTTTTATAACCAATACCACTCGTTGCTCCTGTAATTAAAATGACTTTTCCCAACATTAATTCCACCTTATTATTCTATTTTGAAAACACAATTATGCGTAAAAAGCGCAAAACTATTATTAAATATTCGTTTACATCGAGCTTACTCCAATACATAACAATTATTTCATTTTTCTTTTGTTACCCAATATATACTAGTTACATAGAAATGTATTGTGATAAGTACTTTAATTAAAGATTAGATTATATTCCTAAAATGTACACAAAGCGGTTACTAACTATTTATATACAATAAAACACGCCCTTGCTCTAACTATGTCTCGCTAATTCGTTTAATCTTCCTATAAATTTCTATAAAACGGCATACCGTATAAAAAAGAGTTCAATAACTATGCTAAATTGCATAGCCATTGAACTCTGACATCTGAATATATTAAAAATAATGTCTATAAATTTGTTAGTGAATAAAATTATAGCTTGAAGTGTTTGTAATTGTTCTGTTTGTAACATGGTTATAATGACCATTCCAGTTCATTTCTGAAACATATACTGATCCATCTTGATTAACATGTTCCACGACACCTACATGACCATAATAACCAGCAGTTGTTTGGAAAATAGCACCTACTTCTGGGCGATTATCTACTGTTAATCCGGCATTTTTTGCTGAGTATGCCCAGTTATTGGCGTTACCCCAATAACTACCAATTGAGCGTCCTAATTGTTGTCGACGATCAAATGCATAGTATGTACAATTTCCGAAACTATAACGATTACCTTGATTGGCAGTTGTAACATGTTGATACGATACTGGTGTATTCACTGGTGAATGGTATGAATCGTGCGTAGTAGTTGTAGGTGCACTTGTAGGTACAATATTGTAACCAGTCACATTTGTTGTGCTAGCACTTACCGATTGAGCTACCACATCTGATTGATTAAATGCTATTGTTTCTGCATAAGTTTGTGCATAATTGATCTCTTTATTTTCTAATTTTGCTGCACCTTTTTCACTTACTGCAATTAAGTCACCTGGATGAATTAATGCAGTTACACCTGGATTAAAGTTATATAATTGTTCAAGTGATAAGTGATGTGATAACGCAATTTGGTATAATGTATCGCCAGCTTTAACTTTAACGATATCTTTATTTGTTAATCCTAGATTTGTTTCTTGCTCCACTTGACTATTATTATTATTTGATTGTTGTGAAGTTGAAGGTGTTGAATTTGTATGTTCTTGTGCATTAGCTAAACCACTTAAACCTGCTAAAGCTGCAATAGAAGTCAATGTTACTGTAAGAGTCTTATTAATCATGTTGTCATTCCTTTGTTGTTTTATATTATTATTCTTTTATACTGTAGCACAACATATTTTGTAGAAGTTCAATGTTATCGGCTTGTAATATAAAGGTTAAAAAGGACTTAAATAACATTTGAAATTGTATACTCTAGTAATAAAAAACATTTCAATTTACATCTACTTAGCTATTATTTAGATTTTCAAAAAAATAAGGAGTAAGATAAAGAATTCAAAACGCACTCTATCTCACTCCTATTTTCAATTCTATTACATTAATTGTCACTTTGATTCATTGTATATCTTAGATAAGATTCAATGAATGGTCCAATCTCCCCATCCATGACTGCATCAACTTTACCAGTCTCTTCATTTGTTCGATGATCTTTTACCATTGAATAAGGATGGAAAACATATGAACGAATTTGGCTTCCCCAACCAATTTCTTTTTGTTCACCACGTATTTCAGCCATTTCACGTTCTTGCTCTTCTAATTTTAATTGGTATAATTTGGCTTTTAACATTTTCATCGCTGCTTCACGGTTTTTAATTTGTGAACGTTCATTTTGGTTATTAACTACGATGCCTGTTGGATGGTGCGTAATTCGAATTGCAGATTCTGTTTTATTTATATGCTGACCTCCAGCACCTGATGCTCTAAATGTATCTACTGTAATATCGTCAGGATTAATTTCTATTTCAATTTCATCATTATTAAATTCCGGAATGACATCACATGAAGCAAATGACGTGTGACGGCGCCCAGATGAATCAAATGGAGAAATTCTAACTAGTCTATGAACACCTTTTTCGGCTTTTAAATAACCATACGCATTATGCCCTTTAATTAACAATGTGACACTTTTGACGCCCGCTTCATCACCTGGTAAATAATCAACAGTTTCAACTTTGAACCCTTGTTGTTCACCATAACGTTGGTACATACGTAGTAACATACTAGCCCAGTCTTGTGATTCAGTACCTCCAGCACCCGGATGTAATTCTAAAATTGCATTATTCGCATCATGAGGACCATCTAATAATAATTGCAATTCAAACTGATCAACTTTCTCTTTGAAGTCGAGAACATTTTGTTCTAAATCACTCTTTACATCATCATCTAACTCTTCTTGTAATAATTCCCAAGTTGCCGTCATATCCTCAACTTCTTCTTCTAATTCATGATAACCATTTACAACTGATTTTAATGCATTATTTTTATCAATAGCCTCTTGTGCTTTATTCTGATCATCCCAAAAGTCAGGTTCAGTCATCATTTCTTCATATTCTTGAATATTTGTCTCTTTATTTTCTAAGTCAAAGAGACCCCCTAATTTGTGCTAGGTTGTTACGATATTCATCTATATTTCGCTTAATTTCAGATAATTCCATATTTATCTCTCCTATTCTTACCTAATTCATATTTGATTGGATATGTAAAAAGTAGGAGCGTGAATTCTATTTCACAACTCCCACTTATTATTGAACATAAAACCTATTCTTCTTTTCCATGGCAATTTTTATATTTCTTGCCACTACCACATGGACATGGGTCATTACGACCAACTTTGTCGCCTTTAACAATAGGTTGCTTTTTAGCTTTTTCTTTGCCATCTTCAGCAGAGACATGTTGAGCTGTTCCAAAGTCAGTTGTTTTCTCTCTTTCTATATCTTCATCAACTTGAATTACAGATTTAAGGATGAATTTAGATGTATCTTCCTCAATATTTTGCATCATCATATCAAATAACTCATGACCTTCATTTTGATAATCACGAAGTGGATTTTGTTGTGCATATGAACGTAAATGGATACCTTGACGTAATTGATCCATAGTATCAATATGATCTGTCCAGTGAGTATCTATAGAGCGTAGTAATATCATACGCTCAAATTCAGCCATTTGGTCACCAATTTTGGCTTTTTGACTTTCATATACTTTTTCAATTTTAGACCAAACTACTTCGAAGATGTCTTCAGAATCTTTACCGTTAATTTCTTCTTCTTTAAGATCGCCTTCTTGTAAAAAGACATCATTAACGTAATTTATAAACGGAGCGTAGTCAGGATTGTCATCTTCTTCACTTATATGATAGGTCACACCACGTTGTAATGTAGAACGTAACATTGCATTAACTAATTGTGAACTATCCTCTGAATCAATAATATTGTTTCTTTCATTGTAGATAATTTCACGTTGTTTACGTAATACTTCATCGTATTCAAGTATACGTTTACGTGCATCAAAGTTATTACCTTCAACACGTTTTTGAGCAGATTCAACAGCGCGTGATACCATTTTTGATTCAATAGGAGTTGAATCATCCATACCTAAACGATTCATCATTTTTTGAAGTCTTTCAGAACCGAAACGAACCATTAATTCATCTTGAAGTGATAAATAGAAACGACTATCCCCTCTATCACCTTGACGACCAGAACGACCACGTAATTGGTCATCTATACGTCTAGATTCATGTCGTTCAGTACCAATAACTGCTAAACCGCCAATTTCTTCTACACCTTCACCTAATTTAATATCAGTACCACGACCCGCCATGTTTGTCGCTATTGTCACAGCACCTTTTTGTCCTGCATTTGCAACAATTTCCGCTTCACGCTCATGGTTTTTAGCGTTTAATACATCGTGTCTAATACCACGCTTTTTAAGTAAATTAGAGATATATTCACTTGTTTCAACCGCAACAGTACCTAAAAGAACGGGTTGACCTTGTTTATGTTTTTCGACTACGTCTTCAACGACTGCATCAAATTTACCTTTTTGACTAATGTAAATTAAATCAGATTTATCATCACGTTGAACAGGTTTATTCGTAGGAATTTGTGTAACCGTCATATTATAAATATTACGGAATTCTTCTTCCTCTGTTTTTGCAGTACCAGTCATACCAGCTAATTTATTATACATACGGAAATAGTTTTGGAAAGTAATGGATGCCATTGTTTTCGATTCATTTTGAATTTTAACGCCCTCTTTAGCTTCTATCGCTTGGTGAAGCCCTTCAGAGAAACGACGACCAGGCATTGTACGTCCAGTAAATTGGTCAACAATGAGTACTTCTCCATCAACAACCATGTAGTCCACGTCACGTTGTAATGTTACGTGTGCTTTTAATGCTGTATTAATGTGACTAATAACTTCCACATTCTGTACATCATATAAATTTTCAATTTTAAACATACGTTCAGCTTTGTCTGCACCTTGTTCAGTTAAATGAACTGCTTTTGTCTTTTCATCATATTTATAATCATCTTCAGCTTTTAACATTTTGGCGAATACATTCGCTTGTGTATATAACGACGTAGATTTTTCTGCTTCACCAGAGATAATTAAAGGCGTTCTAGCTTCATCAATTAAAATAGAGTCCACCTCATCGATGATCGCAAAATGTAATGGTCTCATTACACGCTCTTCAGCATAGTTCACCATATTATCTCTTAAATAATCAAATCCTAATTCATTATTCGTACTATAAGTAATATCTTGAGCATAGGCTTCACGTTTTTCATTCGTTGATTTACTATTTAAATTTAATCCTACAGTTAGGCCTAAGAATTCATATAACTCTGCCATTTCTTCACTTTGAACACTAGATAAGTATTCGTTAACGGTGATTACGTGCACACCACGTCCTGCAAGCGCATTTAAATACGTAGGCATAGTCGCTGTTAAAGTTTTGCCTTCACCAGTTCTCATTTCAGCGATATCACCTTTATGAATGGCGATACCACCCATTACTTGTACTTTATAAGGTGTCATATTAAAGACACGTTTTGACCCTTCTCTTACTAAAGCATATGCTTGAGGTAAGATTTTATCTAGATAGTCATTTTGTTTTTTTACATCTTCAATTTCTTGTACTTCTTGTTGAAATTGCTTCGTCTTATTTTTAATTTCTTCATCAGTTAAGATAGCCATATCTTCCTCTAATGAAAGTACTTCATCGGCTATTTTACTTAGACGTTTAGTTTCTTTTTTATTGCCGTCAACAATTTTTGATAAAAATCCCATTACGTCCGCTCCTTTAGCTTAAAAACTGTTTGGCTTACAACAATTTATCATATCATTTATACTTTAGAATTTATACTTAAATACTCATATAAGTGCGACGCTTAATTGTGCGCAACTTAAATAACTTACTTCCTTTTTCCCCTAATTTAAATCGCTAAGCCTAATTTATGATTTAAATATCCAATTACTTCATTACATTAGCACAGCATGATATTAGCGTCCACGAATTACTATAGTATAAGTTACAAAAAAGAGTGGAACAGAATTCATTTTGAATTCATCGTCCCACCCTTATAAGAATAACTATAACTGAGTATATTTGATTATTATTACCTTCTCAGCTTAGTTATATCTGCAAATTGTCATTATGAACTTAACACCATAAATATATTTCAAAATTGATTTAAATTAATAACTTACTATTAATCAATTATTCAGTCGTTTCAATTAATCCATATTTACCGTCTTTACGTTTATAAACAATACTTGTACCATCTGTTTCACGATCAGTGAAGATATAGAAATCATGCCCTAATAATTCCATTTGTAATACTGCTTCTTCAGAATCCATTGGTTTTAAGCTAAATTGTTTAGAACGGATAATCTCAATTTCACTATCATTTGTTGGTTCAGCATTAACGTCATCAACAGTTTCTGGCGGTGCTTCTTGTACTTCAGCTACAAATGCTTCTGGTTCTCCATGCGTTTTATGCTTACGATTAACACGTGTTTTATATTTACGTACTTGACGTTCTAATTTGCTAGTAACTAAGTCAATACCTGCATATAAATCATCATGTCTTTCTTCTGCTCTTAATGTAACATTCTTCAATGGAATTGTTACTTCGATTTTAGTTGTAGAATTTTGATACGTTTTTACTTTTACGTGTGCGACTGCATTAGGCACATCGTTAAAATAACGTTCAAGTTTACCAATTTTGTCCTCAATATAGTTGCGGATGGCATCTGTAATAGTGAGGTTATCTCCATGAATTTCAAATCTAATCATAGCTATCTCTCCTTTAACCTCTTATGTTGGTAATTCTTACTATTATAATACCACATTTAACCTATCTTGAAAACGTAAACACTTTGAATTTTCTGACATTTTTATCGTATAATTTACACCCTGCATGATGAATTGTTAATCCCGTTGTATAAATATCATCAACGAGTAATATTTCTTTATCAGTTAAATCCACATCTTCTTTAATATAAAAAGGGTTCATAGCTTTTGCTCGCTCTACTTTCCCAAGTTTTGACTGTTTGGGACGCAATTCAGTTGCCAATAGGTTCGAATATTGAACCCCCATTTTTTCTAATACTGTTGCGACTGGGTTAAATGTTCTTTGAGTGTCTCGTTCAATTGGAGATGGAATTGGTACAATCAGATCATAAGATGTTTTTGGTAAGTTGAGTTGTGAGGCTATAACCTCAGCTAAATAATAATCTTTCATTAGTTTGTATTGCTGTATCATTTCTTTCATAATACCGGAATATTGGTAGTCACAATAAAGCTGTTCCATTAGTTTAAAATTTTTAGCTAAAAATTGACAATCCAAGCACTCATTTTCTTTGATATCCCGATAATTTAAGCACTTAGGACAACGTTGGTCATTCTTAATTAATTTCACACTATCCCACATTTCTAGACATGATGAACACATACGTTTAGGTACTCGATAAAAGTTAAAAACATCAAGCGGTTCATATATTGGTAATCCACATTGTATACATTTAACCAATTACCCACCCACGTTCTATACCTAATCGATTCATTTTTTTTATTTCTCTTTTAGCTTGTATCATAGCTATACTCACACCTTCATGCATAAATATCACTTTTCCTGTAGGTGCTCCTTGTTTACGACCAACCCGCCCCGCAATTTGAATAAGTGCAGCCTTTTCAAAAGTATGTGCATTGATGACAATGACATCTAATTGTGCCATTGTGAAACCTCTTTCTAAAATTGTTGTCGTAAAAACGATAGCATGTTCACCGTTTCGAAGTGCTTGAACTTTGCTAAATCGTAGTGCATCTTTGCTTGAAACATAGATTAAATCTGAAAAGTGGTAACGATAATGTTGGTACGTCTCTACCATCAATTCAATATTGTTAAAGAATACTAGTGTGTAACGTTTTTCTGTAATTTGATTCATTAAAATTCTTTTCAATTTAAGTTGTATATGCTTAACGTTTAATTTGAAATATGTGAAATTGGGGACTGGTAGTGGATGTTTATGAAAACGCGCAGGTAATGTAATGATTTGCTCAGAAGACAAACGATTCAACAGCTCTTTCGGAGGTGTTGCCGTCATAAATATGTGGCTATGTTTTTGTTTTGATGATAACCGAATTGCCTCCATAAGCCGAGGATCCATTGATAAAGGAAAAGCATCAACTTCGTCGATAAATATAACATCAAAGTGAGATTTAAATCTAAACAATTGATGAACGGTTGCAACGATGAAGTGACCATTATATTGTTGTTGGCTACTTTGGTGTAATACATCTATGTCTTCTGAAATGAATGCTTCTTTAATGCGCAAACTAATTTCTACTACAACATCTACTCTTGGGGATACTATGGCTACATTAAACCCAAGTTGGCGCGCTACTCGTATACCTTCATACATCATTTCAGTCTTACCCGCACCAGTAACCGCATATAATAATAATGGGTGAAGCGTTTTAATTGCTTGTACAATTGCCTCTGAAGCATATTGTTGTTGTTCTGATAATTGAAAGAGTAAGTCGTAATGTCCTTCAGAAATAGTATTCTCACTTTGTGTAATCTTAAATTCTGTAATATTGTCCATGCGCCCTAATTGTATACAATACCTACAATAAATTATACGTTCTTCTGAAAAAGGTGTTTCATATTCATACATATAACGTTTATCTGTATTGCCACATTGAAGACATTGATAACCATCATCTGTAGCGATAATACCAGGTGTAACTTGAGTAACTGTCTCATCACTTAACGTCACATCTGGACTTACTAACTTTCCGTAAAATTTTATTACGAATCACTCCTTATAAAATAAAAAAGCCTAAAAGATGTTAAAAAAGTATTGAAACACTATATGCTAAACAATACTTTCTTTAACACTTTTAGACTTTAATTATCAACAATTAATTAATTTCGATTTTTCTTGGGAAATATCCTAAACCTAATCCGCCTGAACCAAGGTGAGATGCAATAACTGGTCCAAATTCTGAATACTGGATATTGATGTTTGGATAAGTTTCTTTTAAATGGTTATAAAAGTCTTTACCTTCATCAATTTTATCACCATTAATTACAAAAACGGTCACTTCATCAATGTCTTTAATAATTTCAAAGATATTCTCTTCTAATGTATTAAATGCACGTTTTTTAGTACGTACCTTTTCAAAAGGATGAATTTTGCCATCTTTTTCGAAACGAAGTACAGGTTTCATTTTTAATAATGTTCCAACCCATGCTTGAGCACCAGTTATACGTCCGCTTTTTTGTAAATTCTTAAGATCATCAACAATTAAGTAAGCACCAGCTTGTTCTCGGATTTCTTTTAATTCTTCAATAATTACTTCTGGTGTAAATCCTTTGTCAATGAGTTCTTTAGCATAGATTGTATAACTTCCTTCAATCATCGCTGCCAATTTACTATCAAACGTATGAACATTGACACCCTCTACCATTTCTCCAGCTTGTGTAGCTGATTGATAGCTGCCACTTATACCACTTGATAAAGCAATCACAATAATATCAGTGTAACCTTTATCTCTTAACTTCTCATAGTTCTCAATCCATTCCCCAATAGCCGGTTGACTTGTTGTTGGGAATGTTTTAGATGAGGCCATTTTATTATAAAAACGTTCAATTGGTACATTATCATTCTCAGTAAACGTTTCTCCATCATCAAATGCAACACTTAATGGTGCAATAGGTATCTCATATTGGTCCATAAAGTCTTGCGGTAGATACCCAGTTGAATCTGCCATTAATGCGATTTTCATAGTAGTCCTCCTCAATTATACTCAAAGCTATTATAAATTATTTTGATTGAAAAAGAAATTCATAATCAGATATTTATTCATTTAAAATGAAGCATGTATAATAAAGGTCAAATATCCTTTTTATTTACTGGAGGTGAACAACTTTGAGCAATGATATTATTACGATTAAACAGGAACATTCGATTGAAAATGTCATTAATAAATCTAGATTCATCGCACATATCAAACCTGTTTCATCAGAGGATGAAGCTAAAGCATTCATAAACGAAATTAAGCAACAACATAAAGAGGCTACGCATAATTGTTCAGCATATACAGTTGGTGATCAAATGAATATTCAGAAAGCCAATGATGATGGTGAACCAAGTGGCACAGCGGGTGTCCCTATGCTTGAAATATTAAAAAAATTAGACGTACATAATGTTTGTGTCGTTGTTACTCGATACTTTGGGGGTATTAAACTTGGCGGTGGCGGACTTATACGGGCATATAGTGGTGCTGTTAGAGACGTCATTTATGATATAGGACGTGTAGAACTGCGTGATGCTATTCCTACTACCGTGACTATCAATTATGATTTAACTGGAAAGTTAGAATATGAATTGGCCTCTACAACGTACTTTCTAAGAGATACCACTTATACCGATAAGGTTAGCTATCAAATTGATGTCGTACAAACTGAATATGATGACTTTATTGCATTTTTAAATAAGAACACAGCTGGTAATTTCGAATTGCATGAAGCGGACGTAAAGAAATTACCTTTTGATATACCCACTAATTAATAAAAAACCTTGTTTGTATAACACTACCTAATCATTTAAGTAGTTATTACAAACAAGGCTTTATTTTTTATCATGTTGATCAACACCATTATCACCGTGATGTTGTTCATTCTTTTTTGTTATTAAATTAAGTATCGGACGGTAACTATCATCAATCAAACCTGTAAATTCAACAATCAATTCAATTGTGATAACAATTAAAATGAACATTAGGAGTACACCTAAAGGTTGAGATAAGTATAAAATGATACTTGATAAACTAAATAAAATCGCTATTGAATAAATTAATAATACTGTTTGTCTATGGCTATATCCTAAAGCTAAAAGTTTATGATGCAAATGCGATTTGTCTGCTTGCATAATATGCTGACCATTTCGCATTCTTCGAATCATTGCAAATAACGTATCAATAAATGGTACAGCTAAAATCACAATTGGGAAAAACAATGAAATAAATGTAATGTTCTTAAAACCAAGTAAGGATAGAAAACCAATGATAAATCCTATCAGTAGCGCTCCGCTATCCCCTAAAAAGATCTTAGCCGGGTGAAAGTTGAAACATAGAAATCCTAATAATGATCCTATTAGTACACTACAAATCATGATAATAAATACATTAGCTTGTAAAATCGCAATAAAAGCAATTGTAATTAGACCAATTGCAGATACTCCAGAAGCCAGTCCGTCTAAACCATCAATTAAATTGATAGCATTAGTTATCGCCACAATCCAAATAATGGTAATCGGTATACTTAATATTCCAAAATGAATTGTCGGGCCCATAGGAAACGAAATAAAATCTATTGTAATTCCATAAAATGCTACGATTGAAGCTGCGACAATTTGACCAATCAACTTTAAAATAGGCTTCAAATCATAAATATCATCAATTAGTCCTACTAAATACATAACTATAGCCCCCATAACTAAGGGCTTAACTTCTCTTTCAATCGGATGTCCAAGCCAGATTCCTATTAAGAAAGAAAGTAGTATAACAGTACCACCCAATACTGAAACTGGTTTTGTATGTACTTTTCTAAAATTTGGCCTATCTACTAAATCAAATTTAATAGAGACCTTTATAATCATAGGTGTTAATATTAAACTGATTACCAATGTTACAGCAATAAGTAGTAAAGTATACATCAGTTCACCTTCAATAAATCTCTTTTAATTTTACATATTTGCGAGTTATCTATTCATTCTATTTAAACAATTTTCAAATCATTTTTGTATTGGACTATAGTTGTAAATTACTAACTATTCTTTAAATAGTTCATTAAACTTCAACTATT
>NODE_7_length_30379_cov_1.216515
ACGGTCCGTTAGAAGGAATTAAAATAAAAATCAACCCAATAAAAGGGTTTCTTTTGGTTATAGAAATTATGATAATTTACGTAATCGAATTATTATAACTTCGCGACTATTTGCGTCAACAACAAAAAAGAGATTAAACAACCTAAGGTTGCTTAATCTCAATATTTGGACTCATCAGTCCGATTTGACGTAGAGCCATAGAAACCAATTTATTTCAAATCACCTATACTCACTTCATCGGGATCTTTACCTTGACGCGCATTGCGATTTAAACTATCTATTTCAGCTATTTCTGTTAGTTCTAGGTTGAAATCAAATATATCATGATTTTCTCTTATACGTGATGGTGTTTTAGATTTTGGAATTACAACACGATTATGTGCCACGTGCCAACGTAATACGATTTGCGCTGGTGTTTTATCATACGCTTTTGCTAGTTTTGTTATAGTAGGATCGTCTAACAATCCTCTGTTTCTCATTAATGGCATCCATGCAGTAACAACTATATCATGCTTATCACAGAAATCTTGGACTTCTTGTTGATTAAAGTAAGGATGTACTTCAATTTGATTAACTTGAGGTACAATATTAGTTTCACGCATTAATTTTTCTAAGTGATGTACTTTGAAGTTACATACTCCAATTGCTTTTATTTTACCTTCTTCATATAATTTTTCTAATGCCTTATATGTTTCAATATAAAGTTCATTTTTTTCGCAAGGCCAGTGAATTAAATATAAATCGATATATTCTAAACCTAAATTGTTTAATGAGCGATTAAAATACTCAAGCGTACTATCATAACCTTGATGGTCGTTCCATAGTTTAGTTGTAATAAACAAGTCTTCTCGAGGCACTCCACTATTTTTTAGTGCTTTACCGAGTGCTTCTTCATTATTATAAAAATATGCTGTATCAAATGCACGATAACCATCATCTAATGCAGCTTGAATCGCTGTTTCCATTTCTTCATCTGTAACCTTATAGACACCTAAGCCAAGTCTCGGCATCGGATAACCATTGTTTAAAATTTGTGTGTCATTTACCATAATATCTTCTCCTAATGTTCTTGATAATTTGTCACTCTATTAATAATTAGGATAACTCTAATAGAGTGTATTGAACAATTAAAAGGACTGGGACAGAATTCTTTTGAATTCGTTGTCCCAGCCCTCAAAGTTGGAAAGAACTGGGAAACACTTCATATAGAGCGCCTTCTCAGTTCAGTCAGCTTATGCAAGTTTGCAATATAGCCTTATATAATATTAATTTATCCAATAAGTTTTAAATTATTCACGACTTTCATCGTTATTGTCTTTTTTATCTTCATTTTCATCTTGGTCTTCACCGAATGTTGGTCTATTATCGATGAACTCATATTTAAGTACAACCCAAACTAGTTGATGATTGTCCATTTCTGACACAATCCAACGATCATATTGCGTATCGATATGATCTTCAACTTGTAAGTTAGTGTTGTGGGCTTGGAGCCAACCACCTATTGTATCAATGTCTTCTGAATCTTCAAATTCAATGTTGAATTTTTCATTGAGGTCATCAAGAAGGACACGTCCATTAATTTGATACGTATCTTCACCAAGTTTAACGATGTCATTTACTTCATCATCATCAAACTCATCACGTATTTCACCGACGATTTCTTCAAGAATATCTTCCATTGTTAAAATACCAGCTGTGCCGCCGTACTCATCAATAATTAAACTGATATGTACGTGTTCACGTTGCATTCTAACTAACGCATCACTAATGCGAGTTGTTTCTGAAATCATTGGTAATTCATGGATATAATTATTGATTTTGATAGGTTTCCCAGAAGCATACTCTGTTAAGAATTCTTTAACGTTGATGAAACCTTTAATATGGTCTTTGTCTCCATCCTCAGTAATTGGGTAACGTGTAAATTGATGTTCTTTAATCGTCTCTAATAATTCGTCAACATTGAATGGTTCATTTAAAGTCACCATCTGAGTACGTGGTACCATGATATCTTTTGCATGTCTCTCATCAAATGAAAAGATATTTTGCATATAGTTTAATTCTGTTTGGTTGATTTCTCCACCATTATAACTGTTGTTAATAATAATCTTAATTTCCTCTTCTGACATAGCATCAGTTTGAGCGTCTGGATCAACACCTAACATTCTAATTATCACACGTGCTGAACCATTCATTAACCAAATCAAAGGTTTCATTATATTACCGAAATAGTACAATGGTCTAGCGTATGTTAGGGCTAATTTTTCTGTATGTTGAATTGCTATAGATTTCGGTGCTAATTCACCCAATACTACGTGCAAATAAGTCACTACGATGAATGAAATTACAAATGAGATTGTTGTAGTTAATGCATCAGGTAACTGTAATAAGTTAAATAGAGGATGCAACAATTTTTCAAATGTTGGTTCACCTAACCAACCTAATCCTAATGAAGTAACTGTAATACCTAATTGACAGGCTGATAAATAATAGTCAAGATTCGCAATCATCTTTTTGACAATTTTAGCGCTACGATTACCTTCTTCAGCTAATTGTTCAATACGCGTTGAACGTACTTTAACTAATGCAAATTCTGAACCTACGAATACTGTTGTTAATGCTATTAATAGAAAAAATATTACTAAATTTATTATGGTCACTGTATCCAATTAATTCCCTATTCCTAGGGATTCACCTCCAAATAAATGTGTCCCATATGGGTAACACGAATTTAATTCGTAATTTGCTTTGACGATATAAACACATGTTAAGACCTTCCCATTGCGACACCCCCGAAAAAATGTATTACTTTTATTTTATCATATATTAATTACAAATAGTTGATTGTAACGCTTTTGATTAAAAAGTTACAACTTATCATTTAAAACTAATATTGCGTAATAGTCAAGAGAGGACTACACTAAAGCGCTTAGTAGTCACAAAGCATAAATTCTTTATCACTAAAACGCTTTGCATCCTATGACATACTCTCATATGTCTACCCATTTTTACATATTTTAATGACTCTATACCAATTTGAGAGCCTGGTACATAAGTAAGATGATGATGCTATTTTGCAAATTCTCAGTAGCTGACTGAACTGAAAAGGAGCTTAAATCAAGCTTTTTCCAGTTCTAGTCATCCTTGCGGGCGGGGCCCCAACAAAGAGAATTTCACTAAGAAATTCTACAAGCAAAGCAAGTTGGGAGAGGGACGACGAATTTGAAAAGAATTCTGTCCCACTCCCGTAATTTATGACTAAGATAAAAATGGAGCAAGACATAATTCATAATGAATTCGTTATCTTGCCCCAATCTTGATAATATAGACTACTCGTCTAGTTATGAAGAATAAATTAAAGTATTAAAAAATCTCTCGCCCAATTATTAGGGCAAGAGATTTTTATTTCTATTCATCCATAGCTTTTGAAGCTTCAATTTCGTTTTTAGTTACTTTTGGTTTCAATAAACCATACATAATTGCTGAAACAAGTGTACCTACTATCAAAGCAATTAATGTTTGTAAGATATGACTAAAGTCAGTCGCTGCTATAACAATGATACCACCGTGTGGTGCATTGATTCTTGAACCTAATGCTAATGCAATTGCACCACCGACACCTGAACCTACCATCATTGATGGGATCACACGTAATGGGTCAGCTGCAGCAAATGGAATTGCACCCTCAGTGATGAATGATAAGCCCATCACATAGTTTGGCACGATAGAACCACGTTGTTCTTTAGTGAATTTACGTTTAAAGAATATCATTGCTGTTGCGATTGCTAATGGTGGAATCATACCGCCTACCATTGCTGCTGTAATTGGTGCGGCATTTCCTTCTGTCAATGCTGCTGTGGCGAATACATATGCTGCTTTGTTAAATGGTCCACCCATATCGATGGCCATCATTGCACCGATAACTAAACCAAGTAATACAATATTTGAACCTGATAAGCTATTTAATCCATTTAATAATAAGTTATTTAACCATGCTGCTGGCGGGTTAAATGCATAAATCATTAATAAACCAGTGATAGTTACACTTAATAATGGATAAATTAACGTTGGTTTTAAACCTTCAACTGCTTGTGGTAAGCCACGTGTAATATATTTAATACCTTGTGTTAAGTAACCTGCTAAGAAACCTGCAATAATACCACCGATAAATCCAGAACCACCAGAAATTGCTAACATACCGCCAACTAAACCAGCTGCGAAACCTGGTTTATCTGCAATACTACGAGCGATGAAACCTGATAAGATTGGAATGATTAAGGCAAAGGCACTCTTATTACCTATATTCCATAATTGTTCTGCAAAAGCGTTGTGCTCAGAGCTTTTAGGGTCAAATGAGTTAGCCCCGAATAAGAATACGATAGCCATCAAGATACCACCAGCAATTACTAAAGGTAGCATATTTGATACACCGTTCATTAAGTGTTTATAGAACGCTTTACCAAAGCTTTGTTTCTCATTACTTTCACTATCTGTAGATTTAGAGTTACCACCACGTGCTACAAATGGTTTACGACTTGTATCAAGTGCTGTGTTAATAAGTTCTTCTGGTCGTTTGATACCATCAGCAACTGGTACTTCAACTACGTTTTTACCGTCGAAACGATCTGTTTCAACATGAACATCTGCAGCTACGATAACACCTGTCGCACGTTCGATGTCTTGTTGAGTTAAATGGTTTTTAATACCGCCTGAACCATTTGTTTCAACTTTCATTTTAACGCCCATTTTATCGGCTTGTTTTTTCAATGCATCGCGAGCCATATAGGTATGTGCGATACCTGTAGGACATGCTGTTACAGCTAATACATATGGCTCATTAGCATCTGTCGTATTTGCAGAACCACTTGTCGCACCAGCGGCCGCTGCCTCTTGTTCTTGTGCTTCTTTTTCTTCTTCTTTAGTTGCTTCATCATCCGCATTATCAATAATTTGAAGCACTTCTTCAGGAGAGTTAGCATGTAATAAACTTTCTCTCACTTTATCATCCATTAAAATACCAGATAATTTAGCTAGTGCATCTAATGTGTGTTTGTGCGCCACCTTCTGGAGCAGCAATCATAAAGAATAAATGTGCTGGTTGACCGTCTAAACTTTGGTAATCCACACCTTCCTTAGATTTACCAAAAGCAATGGCTGGAGATTTTACTGCTGCTACTTTTGCGTGAGGAATAGCAATTCCTTCTCCAATACCTGTTGTACTTTGTGATTCACGATTATGAATTGCTTCTTTAAATTGAGCAATATCACTTAACTTGCCAGCTTTATCTAATTGATTCACTAATTCATCAATGACACCATTTTTATCAGACGCTGATAAATCCATAGCAATTGTATCTTTTGTTAGTAATTCTGTGATTCTCATTAATTTCACTCCCCATCAAGTACTGTAATAGTAACCTGTGATTTAATTTTTTCTATATCTTCTATTGTTGCTAAATCTTCAGTAAATGCCGTTGCTGTCCCAGAAGCAACAGCTTGTTGAAATGCATCTTCAAGTGATAATCCAGATTCAAGACCTGCCACCATACCTGCAACAGTGCTATCTCCTGAACCAACCGTATTTACGACTTGCCCTTTAGGATTTTGAGCTTTTATACTACGCGTTTTATCTATATAAATTGCTCCATCTCCACCTAAAGATATAATGACTGATTGTGCACCTTCTTTTAAGATTTCACGACCATACTTAACAACATCTTGGTCGCTCTCAACAGTCATATCAAACATTTCTTCTAATTCATCTTTATTAGGTTTAATAAATAATGGTTGATATTTTAGCACCGTGTTAACTAAATCTTTTTCAGCATCAACCACCAATTTTGCACCTGTACTTTGAGTTATTTCTGCAATTTGAGCATACGCATCACTTGGAATACTCTTAGGTACACTACCAGCAACAATAACTGTATCTTCCTTTGTTGTCTGTTTAATTTGATTTAATAATGCTAGGAATTGGTCATCAGTAATAGACGGTCCTGGTGCATTAATTTCAGTTTCGTCACCAGATTTCAGTTTTACATTAATACGTGTATCTTCATCAACTTTAATAAAATCCGTTTTAATTTGACTTTCTTCTAATGTTTGAGCTATAAATTCTCCAGGAAAACCACCAGCAAATCCTAATGCTGTAGATGGTACACCTAGTGTTTTTAAAACACGAGATACATTGATACCTTTTCCACCTGCAAATTTATAAGTAGATGTCGCTCTATTTAACCCTTTTATTTCAAATCCATTAGTAAACATAATGTAGTCAATAGATGGATTGAATGTTACTGTATAAATCATGGTTACCCTCCTATAAACACGTACTTCTCTTTATATTGTTCAAAATGTGAAAGTGCTATTGTTTGCTTTGATACCACCATTTCAACATGGTTTTGACTAATTGGCACATGTGCAAAATAAACTTCATCTATTTTTGAATGATCAAGTAAAACATATGATTGATTTGCTTGTTCCATGGCCTTCTCTTTTATTAGTGCCTCTTTTTCATCTGGCGTCGTAAGACCGTATTTCAAATCTAAACCATTCATTCCTAAAAATGCTTTATCAAAACAATAACGACTCAATGTATCAAGTGCACTAGCACCTACTGTGGCAAATGTTGTTTCTTTAACCTGTCCACCTATCATCAAAGTTTTGATGCCTTGGTTAAGTAACTTTTCAACATGCGTTAATCCATTTGTAACCACTACAATATTTTGTGCTTTAATGAATGGAATCATTTCAATCGTTGATGAACCAGCATCCATAAAAATGCAGTCGTTATCTTCGATGAGTTTTGCAGCAAATTGACCAATTACTCTTTTTTCTTTTAAATTTTGCGACAATTTATCCGACAGAATTTGTTCATTATTTCTATTACTATTTAATGTTGCTCCTCCATGAACTCTTTGAAGTCGACCTTGTTGTTGCAATTTCGATAAATCTCTTCTAACAGTTGAAGCGCTGCAACCTGTTCGCTCTATTAATTCTTGGAGTGTGAGAAAATCTTTTTTCCTTAATTCCTGAAGTATTAAGTCATGTCTTTTTTCAGAAATCATTTAACCACCCCGCTTCAACTCACATTATAATGTGTACGCTTACATTTTTCAATCACAAATTGTCAAAAACAATCAAAAACATTCATTTCGGTTTAAAAATTAACAGATATTACACAATTTGTCATCCTATTTGTAATATCTGTCACTATATTGCTATTTTTGAGTAATGTCTTCTACTTGTGCATTTGTCATTGAAACAAGATCCTTAAGTTGTAGCACAATTTGAATTCCTCGTTGTCCACCACTCACGATAATTTTTTCGCGTGAAGAAGCAGATTGATCAATCGTAGTTGGAAATAAATGTTTCATGCCTACCGGAGAACAACCACCTCGTATATAACCTGTTACTTGTTTCAAATTATCTAATGGCATTAGCTGTAATTTCTTTTCATTAACGACACTTGCCGCTACTTTCATATCTAATGACTCACTGACTGGAACTACAAATACGAAATGATCATGTTCAGCATTTTCTAATACAAGTGTTTTAAAAACATCATGGACATTTTCACCGACTAATTCTGCAACGCGTTCACCATCCATATGCCGATCTTCGACCTCAAATGTTTTGACTTCATAATCTATTTTAGCTCTGTCTAACATACGCATCGCATTTGTTTTCTTATGTTTCATACACGTTCACCTCAAATTCATCTTTATCTATAATCTTACTACGCTTTCTATGAAAAATAAAAAGAGCGCTCTTCTCTATTATAAGAAAAGGCGCGCTCATTGTGCGTTATTAGATAAGGCTTCTATTTTACCCGTTTTATTTACTGCAATATTACTACTTTGTGATTGATGGTTTGGATTCAATTGATACGTAATATCTTGATTCGTTTCACCACTACGTTCTAAATTGACCACTTTACCATATTGATGATTCGTATAATTTTGAGCAATTATTCTACATTCTTCAGAAGAATATTCATGCTTATTACTATTTGCATTGTCATGGGAAGTGGAATCTATTTTATTATAGTGTGTTTCCATTTTGCGTTCATCGGCGTTTTTTTCTGATGCTTTAGCTGTGTGACTTGTAGTGATATCTAACATTTTCTCAGTTGCAGAGACACTACTCATCTTTGAAAATGTAGAAATTGTCTGATGCACTTTAGCTAAGGCATTTTGGTTTGTAGCTATAAATAATAAGAAAGCTAGACATAACGATAAAATTACAGCCACCATACCTAAAAGTATGTTTTTTAAATTCATCTCCTTACCCACATTTCTCTCTAAATTTTTATTTATCTTAACATATATAGAGAGTAAAAATAATTATGTAGACTGCAATTTAAAATAACTGTAATCTTTGTAATACTTCTATTAATAATCGACGCTATATTGTTACAATTTGACAACATAAATGTAAAAACAAGCAATGACATCGTCAATTTTTCAATTAAAAACGAATGATGCCATTGCCTATTTCATTTAATATTCATATTAACCTTTACATAGCAATTCTATGGTCTTTACTTCGTTGTGTGTTTTCGACGTCTCGTTGCTTGCAGTGCTTTTTCAACAAAAATAATCACGATACCGAACAACATAACTATGATTGCCATATATAAGGGAAATTCCACGTTAACATCAAATAAAGCACCAGCTACTAATGGACCAACAAAGTTCCCCATACTAGTAAATGTGGAGTTTAATCCACCTGCAAAACCTTGTCGATTACCTGCAATGTTAGAGTAGTAGTTCGTAAGTGCTGGACGAATTAAATCGAATCCAATGAACACGATAAAACTAATAAACATGATCGTCCAATAACTATGCGACAAGATTAATAAACCAAGTACAATCGCTGAATAGAGTAATGACCAGATAATAAAGGTTAATTCAGTCATGTATTTCATAAATTTGTCGAAGAAGAAGACTTGGAATACCGCTCCTGCTACGCCACCACCAACAATTGCGATTGAAATATCACGTGGTGTATAGTTGGCTTTCTCAGCTGTATAAAGTGAGAATAATGTTTCAAATGCTGATAGACCAAATGCCAGTACTAATGTCAAAATAATTGGCGTAATAAATACTTTCCAGTTAATTTTTGTAAATACTTCCGGTTCGAGTGAATGGAATCCTTCAGTTGTTTCTTTGCGCGGGTTATGAATTAATAATAAAGACATGATAAATGCTAAAACACCTAAAGTTCCCGCAAAGTAAAATGGAGCTCGATGTGAGAATTCCGCTAAAAATCCACCAATCCCTGGACCTAAAATAAAGCCTGAATTGATAATAGCTGACATGTAACCAAAGTTCTTGGCTTTATCCTTAGCTGGTGAAATATCTGCAATCATACCAGTTACACCAGGCATTACCATCCCTGCACTAAAACCACCTAATATACGAGAAGCGATTAAAACAGGAAAATGATGACCGATAGCGAATAGAAACTCCGATATGGCAAATAGAACTAGACCAATGCAGATAATTAATTTTTTTCCGAGTTTATCAGCCATCGTACCACCGAATGGTGAAATAATCATTTGAGATAAGGCAAACACTGCTACCAATATGCCTAAGTCGCTACCCTTTAGACCTAAATCTTTCAAGTAAACGGGGAGTACAGGTATTACCAATCCGATACCTACAAAGATTAAGAAAATATTGAAGTACAATGTAAATAATTGTTTTTTCATGATGACACCTCATTTCATTTTTATATGGTAAATTTCATCATTTCATTGAAGATCAATTTTAATCACGCTTCTGATTAAATATAAATGAGCTACGTCTAATAACATAGTTGAAAATTACATAATATTAGGACATTGTATACTATTTAACTTCTATATTACAATAGTAAGATTTAAATTCTAAGCAATAAAACTTACTGGCTAGTATAATGTAGGTAACTTATCAAATTGAGGTGACGATGATGAAATATAATAAAGATGGTCAAACGTTTCTTTTAGTGCTAGATAAAGGCGAAGATATTGTAGAAGTCCTAACACAATTTGCTATGGAACAAGAAATGAAATTCGGTTCAGTTAGTGGTATAGGCGCATGTGACAATGTAACGTTGAATTTTTATAATTTAGACACTCAAAAATATGAAGCACGTGAAGTTAATGAAGCTTTAGAACTAACAAGTTTACTTGGTAATATTTCACATATTGATGATAAACCATTTGCGCATTTACATGGAACATTCGGAACACGTGATTTTCAAACATTGAGTGGTCATTTAACGAAAGCTGTTGTATCAGCTACGGCTGAAATAGTAATTCAAATGACTAACTTAGATGTTAATCGTACACATGATGAAGAAACTGGATTGAACTTATTAAGACCTTAATGCAATGTATAAATTAAATTAGCCCATAGATGACATATTTAGATATGTATCTATGGGTTATTATATGTATTCCTCATTTATTACATTAAAATAGCATTTTATAACTTTAAATTTCTTTTGACTAGATAAACATAATGCTTAAATATTTGATTACCATTTAGGTAACCTTTATTATTAATCATTGACTAACTAAAATAAACTCTTATTTTTTCAAAGAAAGTAGTGTATAACATGACTTCGCGTTATATTGCCAGAATATATTTCATAATACTTTTCACATTCTCACTATTTGAAACACGTGTTTTTAATTTTATGAGTTTAAACCTCTTTTTAGCTTATATACCATTTGAGTTATGTTTACTATTAAGATTATTTAAGCCAAGAAAAAAATATGAATGGCCACTTTTTATAATATTTGGTTTGATTTTTGTATTGCTAGTGCCTAATACTTTTTATATGCTAACGGATTTAATTCATTTAAATCAATTTACATTTGATTTTTATGTTCAATTAAATATTATGGAATGGCTATATTTTACTTACCTATTATTAGGTGTCTTTTTAGCAATGTATTGTATGATTCTTATATTTATAAATTTGATGCATTTTACTTCAAAATTATGGCTAAATCGTATTCTAATTGTAGTACTTATGTTCTTAAATGGTTTAGGTATTTATATGGGACGTTTTTTAAGATTCCATACTGTTCATTTGATTACTGAACCTTTCACTATTATTCGTCAGGTGATTGCATCTTTAAATACACAATCCATAACATTTATTTTACTTATGGTATTACTACAAACCGTAATCGTTATATTCGTGAAAGGAGTGAGAGTGGCAAAATGATTTGGCACATTATGATTCTTCTAATTATTATTATTGCTTTACAACTCATTATTGGGCATTTCTTTCATAAAAATGGTTTTAGTATGACACATAGTATTATCCTTATGTTATTACCACTTGGCATTGGTTTGTATCTCGTTCAAATTTTTTATTATGAACGCCGTTATCCTAAATGGGAAGTGCCATTAAATGTCAAACTACGATTAAAATATATGTATTTGGTTACTTTCTTAGAATACGTAGCCGTTTATATATGCTTATTTGCCTTAAAATAACACTTAAAACCTTGGATAAATGAAGATAAATATAAGCGTGTTCACACACTCACGTAAGTAGTTCTAATATAGATAATAAAACGTAGTTGAGTGCGGGGCCCCAGCAAAGAGATTTTCAACTAGAAAATCTACAAGCAAAGCAAGCTGGGGTAAAATAAATTTTGGAAAATATTATTTCTTCCCCACTCCCTTCTAACAAAAGTAAATTGGAGTGAGACAGCATTTAATTTGATTGCTATCTCACTCCAATTGTTTTTTATATTTGTTTAAATACTGACATAACATGGTCTCTTGCTTCTTTATGATCGACTAGTGGTTTTGGATAATCCTGACCTAGTTCAATACCTTCTTGTTCTAACTCCGCTTCATGTTTAAAAGGTTCATGTAATAATTTAGGAGTAACATCATTTAACTGTGGTATAAACGTTTTAATGTACAAAGCATCTTTATCAAATCGTTCACTCTGACGACTTGGATTAAACATTCTAAAGTAAGGAACTGCATCTGTCCCTGTAGATGCAGACCATTGCCAACCATGTACATTTGATGCGGAATCAAAATCGATTAATTTTGTTCTAAAATAATCCTCACCCCAAGTCCAATCAATGAACAAATCTTTCGTTAAAAACTGTGAAACAACCATTCTCATACGATTATGCATAAATCCAGTTTGATTTAGTTCAGTCATTGCTGCGTCAACTATTGGAAAACCAGTACGCCCTTCACACCAACTTTTATAATCCTCTTTATTATATTCCCATTTAATGTCACGATATTTTTCATTAAATGCCTCATGAGCTGTGTTTGGATATTGTGTCATTAACACATAATAGAACTCTCTGAACATCAATTCTCGTATAAACTGTTCAATATTATGTTCGTCCTCTTCATAACGCTCTAACAATTGAGTAACAATTTGTTTAATGTCTATTATGCCATAAGCTAAAATGATACTTAACTGACTCGTTAAAACTTCAGGCAAATATTCACGATTGGTTTCATAATTTTGTATGTCTTGATCTATGTAATCATTCCATTTTTTAATTGCTTTTGATTCTGAAAGGCCAAACTTCGAATAATCTTGGTTTAACTTTTGCTGAGATTTCACGAATAAATCAGACAAGTCCTTTAATTTATAGGCATAAGAGTCATGCTTTCTTAGTTTGGAACGATGTGCCTTATAAAAGCTGGTAAACACTTTGTATGGTTCCCCTTGTTTGTTCATCGTAGCGCTTGGTTTGAAATAGTGATTGGCACGCACTGTGGTAACTGTAATATTGTGCTTGTTAAAAGCCTTTTTTAAATGACGAATATCATAACTTTCTTGATGATAACTCATAATATCGCCAGCAACAATAACTTCATTGATAGATTTATCATCACAAAAATCTCCTAAATCACTATAGTCTAACAAGAAGGGTTCAATATCATACTGTCTTAAGTCATTTAGAAATGATTGCATTACACCATAATAATAATTTGCTTTCATGTTTGTGCCATCTTCTTCGAATATTTCCTGTGGAATAATGAGGTAGCATTTCTCAATATCCTCTTTATTTTGATGAATATATTCAAATAATGGATTATTATTAATTCGGAAAACGCGATTTAGTATTACACCTATAGTCATCATTTCACTCCTGTTATTAAAGGTTCATTAACTTTACCCTTTTTCCAATAATTAAAATCAGAAACTTTATGTTTCGACCTAATGGAAAACCAAAGTCTTTAAACCAATCCTAACCATTTCCAATACGTCAAACTAAATATAATCACTAAGATATAGGCAATAACCGTTAGTGGTACACCTGTCTTTAGGAAGTCTTTAACTGTGAATGTACCCGTACCATAAGCAAGCATGTTTTGTGGTGCGCTAACGGGTAATAAGAAACCAAAGCTAATTACAAATTGTTGAATTAGAACAAATCCAATCGATTGATCACCTAAATGTAATGTAGCTGTAAGTGAAATAAATACTGGTATAAGCGCCGAAGATAAACTTGTTGCACTCGCAAACCCAAGATGAATCAAGATATTAAATAGTGTTATAAGAGCAATAGTAGCTATGAGTGGCATATGTTGTAACCCCATAAGCCCGAAGGTTTGGTCACTCAGCCACTGTGCAGCGCCTGTTTTTAATAGTACATTCCCTAGTGAAATCCCTACTCCAAATACTATAATTGTTCCCCAAGGTATTGTTTTTTCTACACCTTTCCATGTAATAACACCAACTTTAGGTGTTAACATAATTGCCAAAGCAATTAAAGTAATGGACGCAGAGTCTATAGGATGTAGAATCTTTTCAGTAGACCAGAAGAAAAGTAATAACACAGATATAATTATCAGACGCCATTCTCTAAAAGAGACTGGTCCTAATTTATCTAATTCTTCTTTGATCAGTTCTTTACCGCCTTCAATTTCTTTATGTTCAGGCGGCATCACTTTCATCATGATAAAGAATAACGCGATTGACATAAGGATAGACCATGGTGCAGCATATAAGAACCATTCTCCCCATGACACATCGTGTCCTAAGTTCTGATTAATAAAATTAGTAGCTACAATATTTTGAGCAGCCGCTGTTTTTATACCAATGTTCCAAATCGAAACAGCCTGGACTGCTGTAATAATTAAAAGTGATGCAAGTTTACTTTCTTTTGATACTTTGAATGCGGCAATCATACCTAATAAGATTGGTACAACTGCACCCGCTCTTGCAGTTGCTGAAGGAACAAAGAAAGCTAATAAAATTGAAACTAAGATCGCACCGATAACAATATTACGTGTTTTATTACCTACAATTGATAGCACTAGTAAAGCCAAACGTTTATGTAATTGCGTCTCTTGCATCGCTGCTGCCAAAAATAATGCCGCTGCTACTAATGCAACTGCAGATGTCGAAAATCCACTAAATGCATGCGTTAATGCATTTCCCGTGCCTAACCAATCTGCGCCAGATAATATTTTATCTCCCTCTTTTGGATTACCTAGTTTCTCTGACAGTTGTTGGACTGGACTAAATCCACAAATTAAAATGATTAAACCTAAAATCATTGTTGCTGATACTGGATACGTCACAGCTTCGGTTACCCACATAATAACGGCAAACGCTAAGATGGCAAGTGCTCCTTTTGCCATTATTGGTAACCCTGCCGGTGTTGGTAATAACAAGATAATTAATAAAATGGCAAAGCTTATAATAATCCAAATTGGCTTATAACCACTTTTACTCTTTTTTTCCTTTTTATTTTTTAATAGGTTGTTATTCTCCTGTATAGCCTGCACTTTTTCCATAGTTACCACTCCCTTAATTCGTCAAATTCAGTATATCAAGAAAGCGCTTCATCTATGATGAAATGTGACAAAATACACAAAATATTCACTTTTCATATTATTTTAAGCATAAAAAAACTTTGTGATAACGTCTTACTGACTATCACAAAGTCTATGTCATTCTTAACAAAATTATTTAACCAAAAATTTCACGATTTAAGCCAAAAACATATAATAGCGTAAAGAATGTAGCCCCACTTAAAACGGTCAAAATTAAAGATAAAATAAGTGTTCGTTTAAAGCGATTAATAAAAGCTATGAATAAAATACCTAAATTGTATGCAAAAAAGAGTCCGAATAAAGACATTGTCACTTTAATGTTAGTATAAAATATATTAAATAGCAGTACGATAATAGCAAAAACTGTATAAGGAATCGTAATACATCTAAATTCAAAACGAATTTGTTTCGTACGTTTATCTTCGTTATTCATGGTCAAACCCTCCTATTTTTATTATAAAACATAAAAAAGTAAACGCCTATGTCATAACTGTGACAAAACGATATTATGTGAATTGAATCATATCAAGTTGATTACGTAATCTATCTGTATCCAATGACTCTCCAATGGTAACGATAGTCATCGGTACGTCTTTATAGATAATGCCATAATCAGGTAAGCCCATTGCATATTGAAATTCATATGTTACTTCTGGTAGATCTCTAAACTTCACAAATCCTTTTAAGCGAAGTACACTATCTGGCAAACGCATAATAAATTGATAAAATAACTGACGGTCTATTGCTGCTGTAAATGTATACTGCATCGACTGAATTCCATGATGATGTATATGTTTATGCTGAATTTCATTATGTTGAATCACTTTACCGTTGATCTGTTCATCATTAAATTGACTATAAGTGGTAATAATTATAGGCGCTTGTGGATTGAGTTTATTTAAATTTTCTTTAACTTCGTTAAGTGCTTCTTCACCTATTAAATCAGTTTTATTTAGTATTATCGTATCACTATAACGTAATTGTTCTTCTAATAACTGAGTTGTTGAAGGACTATAGACTTCTTTTTTAGTGAATCTTTGTGCATCTACAATACCAATAATTGTTGGTTCATGAACATTTTTTATTATTGTAGGGTCTTGGCAAGCCGAATAAATCTCAAGGGGATGCGCTAAACCAGTTGCTTCTATAAGAATATGACTCGTATCTGTTTGATCAATCAACTGTTTCAATTGGTTAACTAAATCGTTATTTAAATCACAGCATACGCAGCCATTAATTAAAGAATGAATGGAAACATCATTTCCAAGTAATAAACTATCAACGTCAAAAGTCCCAAATTATTCCTTAAAATTTTTTTTTTTCTCTTTTTTTTTTTTTTTTTGTGCGGGTTTTTTAAGTGTTTGTATTAATTTTTGTTTTCTTCAATTTTTCTTTTTATAGCTTCAAGCGCATCATTGTGTTCAGATTTTAATTGTTCATATTCTTCATTTAAGTGTTGACCTACTAGTTCAAACTGAGGTATTGCTTTAATAATGTCTTTGGTTTGCATACTATTCAAAGATTTAAATTGAATTAATTCATCATTCTCAAATGTTTCAATATCTTCCCAAAGTATTTGAATCCGACTATAACGTGATTCTATTTGTTTCTTCTCGTCTTTAACTTGATTTAACAATAAATTTTGCATCTCTTCAAAACGGATACTATTGAATAATGTTCTTAAAATACTTTGTTTATCGGAACTATTAGATACTAAAAATTTCTTAAATTCTCCTTGAGGTAATATGAATAATTGTCTAAATTGTTCAGCGTTGATACCTAACAAATCTTTGATAAAACCATTACCAGAGCTGATTTTACTCTCTCGTAGTTCGTAAAGCTGACTTTCTTCATCAAATTCAAAAACATCAAGTTTACCAGGTGTTAAGGAAGTATTCCCCTCTTTAATAAATCCAGCCTGTCTAGATATTTTAAATTTTTTATCGTTAATTTTAAATTCATATTCTACACTCATTGGGGATTTACCATCTGCAAAATGACTTCGTAATTCCCCCTCATTTCTACCTTCTGTAGAAGCCTTACCAAATAGCGCATAAACAATGCCATCAAATAACATAGTTTTTCCCGAACCAGTTTTTCCACTTATTAAAAATAACTGTTCTTTATTTATTTGTTCAAAATCAATAACTTCATGTATGAAAGGTCCAAAATTATTAAGTATTAATTTAGTTGGTCTCAATTATTTAGTCCTCCCTATTGATAACTTGATTTAATAATTGATGTATTTTCTTCTCTTGATAGTTTGTTAAATCTTCATCCGTAATTGTTTTGTAGAAATTTTTAATTATTGTAGGGTCATCTGTAGTTTTAAAATCTGCGTACGTTGATTTATTATGATTTTCAAAAGTGATATTACTAAGCGAAAGTGTATTTGGGTATATCTGTTTAAGGTGGATGATAGGGTCGGTAACATGAGACATATTTTTAAGTTTGAAGTGAAAATAATTATCTTTATTTTTCACAGGAACGTCGCCTTGTATAACAGCCGAGTAGTCACCTTCAATTTCCTCTAACTCTCTTAAAGGTTTTAATTGTACAAACTTAGTATTTATGTCACCTTTTGAATTAATCATTAATTTTTTGTATCCTTTGGCCTGGTTCACTTCAGAAAATGAGTATTGTAATAACGAACCACTATAATCAACAATATTATCTGTAATACTAAATGGATGATGAAGATGTCCTAATAGTACTTTGTCAAAAATATTGAAGTTAGCGCTTTCTACACTTTCAACTGTTCCAATTGTAAGTGGCCTTTCAGATTCTGATGTTTTACCACCTTTTATAGTTAAATGGCCAATTAAAATATTAATTTGATTCGGGTCTATAATCTTCGAAATGTGGTTAATACACTTTTGAGTTGCTTGCTCATATGTCTTGATATCATCATCATCGAAGTAAGCCTTAATTTCACTAATAGTAGCAAAAGGAAGTGTGTAAAAGTTAATATTATTAATAGTTATAGGTGTAGACATTAATTCTAGTTGCGTTCTAATATATAATTGTGAAAACTCAAACCATGTTGACCCATAATTTAATCTTTCTCTACCATCATGATTCCCATTGGTTATAATTGTAGGAATTTTCATATTTACATTTATAATTTTAATCGTTTCTTCAAAAAGTCTAATGGTCTCCTTACTAGGATAAGACGTATCATATATATCACCCGAAATAACCAGAACATCTGGTTTCTCTTCCTTCAAATTATCAATAAGTTTGTTCAATATATAATGTTGATCTTCTAAAAATTGCTTACCATTTAAAATCTTACCTAAATGCCAATCAGCAGTGTGAATAACCTTCATAATGGCCTCCCTTTAGAACATTTGTTCGTGTATATTATATCTTGAATCACACTATTGTTCAAACTAAAAAAAGATGGAACAATGATTAATTTAAATTCATTGTCCCACCTATGTTATTAAGCAGCTATTAATAACCCCAACTTGCATCACTTGTAGAATTTCTAATTTGAAATTCTCTTTGTTGGGCCCCGCTCAATCCCGCAAGGTTGACTAGAATTAAAAAAGTTAGTTACAGGTGTATTTTTAATTCAGTCAACTACTTCCAATATGTAATTATAGCCTGAGATATTGATTTATGTCCCAGGCTCACCTGCATTTACTGATTAGAATTAAGAAGTACTTATAATATAAGATGTCTCAATTCAATCATTTATTATGAACTAATTATGATAGACAATCCTTATAGCGTTTTTGAACTATTAATTAATCTTTAGCAATATAAGTAGTTAATGTACCAATATTATCAATAGTAACTTTGACTTCATCACCAGGTTGTAAGAACTGAGGCGGTTGTAAACCTGCACCCACTCCAGCTGGTGTGCCAGTAGCAATGATATCTCCTGGATGTAATGCTACATATTTAGAAATTTCTTCAATTAAATCATCAATTTTATTAATCATTTGACTTGTATTACCATCTTGACGAATATCATTATTAACTTTAGTTACGATATTAACATTTTCAGGTGTTGGTAACTCATCCTTAGTTACAATATAAGGCCCCATTGGGCAACCACCTGTCAAACTTTTAGATAGAAATGCCTGATCTTGTTCATTTTGCGCATTACGATCAGTAATATCATTAATAATTGTATATCCGTAGATGTAGTCTAATGCTAATGCTTTCGGAATTTTTTCTCCAGATTTACCGATTACGATACCTAATTCACCTTCGTAATCTAATTGATCAGTGATATCTTTATGATTTGGAATTGTTGATTCATCACCAGTTAATGATGATGCTGCTTTAGTGAATACGTATAATCGTTGTACCTCATGATTTAATTCACTTGCGTGATCTTGGTAATTACGACCGAATGCAATAACATTATTTGGTGGTGTAACTGGTGGTAAGAATTCAATGTCATTAAAGGCGATTTTGAATTCATCTGCTTTACCACTATCTTCAGCCGCTACAACTGCTTTACGTACTTGTTCTTGGAAATCTAGTGTTTGGTTTTGTTGTAATCCCTCTAATAATGTTTGAGGGTGGAAGTCACCTTCTCCAAATTCCGCAAATACCTTTTTAAGATCCCAAACTGCGTCTTCACGCTTAACTTTTACGCCGTAAGATTCAGCGTCTTTATAATTGAATGATAGAAATTTCATTCAGTATCAACTCCTCATCTATATCTTAATACATATTATAACTTTAATCTTTGCTAAACCACAAATATATATGTCTGAAATTTTAGATATTTAATACACACTTCATTCCTTGGATTAAAAATATGTTAAACATCTTCTTCAATACTCATTTGACCAAATTGGAAGAAATAAAGGTAACCGTATACTTTAGAATTTAAAATTGTTTCTAATGTGTTTTTATAATATTTCATTTGAATTTTGTACTTATCACGAAGTTGTATACCTACCTCTTCATCTGTCATACCTCTACGCTTATTAAATGCATCTGTTTTGTAATCTACAAAGTAATATTGATCGTCTTTTAAAAATATTAAATCAATCATACCTTGAATAATTGACACATCTTCATCTGATTCAGGCATTTCATCTACACGCGCTTGATTTACGACAAATGGTAACTCTCTATAAACTTTGTCAGCTTGTGTAATAGTCATATACAAGTCACTTCTAATAAAATTCATAACTGCTTCAAATTGAATATCTTTTTTAGCATCTTCTTCAATAATATGCTTTTCAATTAATTCATTAATATAGTCATTCAATTCTGTTTCAGTCATACGCGTTTCTTTAAATGGTAGATGTTGCATGACTGTATGCATTAAAGTACCAATTTCATTTGCTTTACGCTTTTTATTTTCACGTAAAAACTTAGGTCTCTCATAAGTTGATACACCTATACGGTACTGTCTTACCCTTTCGTAACTTGTACCACTTTCTTCTGTTTCTAATTGACGCTTTAATTCTGAAACAGACTGTTTAGATGGTTTCTCCGTATCTTTTAAATACGGATATTTAAATGACAATTGATCATTAATTTGTTGTTTTAACGTATCATCATGTGAACCTTCTACTTCTAAATCTGAAATATTTCGACTTTCTTGTTCCGATTCACTGTCCTCAATCGAAAGTTCTTCAAATTGTGCAATTTTAATATCTACAGTAGGACGCAGACTCTCATCTAAATTATCAATGGATTTCTCAAACCGATATTCTGGTAATAAAGATGTAGATTGGTATTTAGCCAAAATACTGTATATTAAATCAAAAGGTCGATCTGCTGATAATCGTTTATGCAATGCAATTTGATTACCTGAAATTGGTAATCGCTCAAGTTTTTCTAATGCTTCTTCCTTATCAATAGTACCAATAAGAATGAGTTGCTCTTTCGCTCGCGTTAAAGCTACATACATCAATCGCATTTCTTCAGAAATAAGTTCTTTTTCAGTAATTGATTTAATGACAACTGACGATAATGACGGATAGGTTACATTTTGTTCTAAATCAAAATAATCAATACCTAGACCATATTTTTGATTTAAGATGAGTGGTTTACGTAAGTCGCCTTTATTAAAATTCTTTGAAAGTTCCGAATAAATAACATATGGGAACTCTAAACCTTTACTACTATGAACTGTCATCATACGTACCACATTATCATTAGGACCTATAACATTCTCTTCACCAAAGTCTTTATTGCGTTCTATTAGTTCGTCAATAAATCTTATAAATTGATACAGCCCTCTAAAACTTGAATTTTCAAATTCTACTGCTTTATTAAACAATCCATATAGATTCGCGCGTCTACCTTTACCACCAATAAGACCACTAAAATATTGAATAACGTAATGATCATTATAAAACTTATCAATTAGTTGATACACAGGATGAGATTGACTATATTCTTGATACATGTTTATATCATCCATAAAATGTTCTAATTTCTCAACTAACAAAGGGTTCGCTTCTTGATCTTTCATATAATGCAATATAGATTGATAGAAATAATCATCGTTCATACTTTGAACTCGAATGTTTGCTAATTCATCTTCCGTAAATTGGTATATAACCGATCTCATCAATCCTACTAAATATATATCTTGTAAAGGATTATCAACGGTTCTTAAAAATGATAAGACGAGACGTACTTCAGTTTGTTCAAAGTACCCTTCCTTACTATTTACATGGAACGGAATATTATAGTCTTTAAATACTTGTTGTAAATTGCGCGCATTTTTCAACCCTCTTTCAAGTATGACGATATCTTTGAAAGTAGCTTGTCTATAAGTTTCTGACTTCATATCATAAACTTGTTTATGCTCAATAATATATTTAACTTGCTCAGCAATATAGCGAGCTTCTTGTTCTGACTTTTCTAAATCATTATCGCTACTTTTATCTTGAATTAATGCATGTAGTTCAAGAGGCATAGATTTATCAGAATATTTAGTAGCACCAAAATAAAGTCTCGCATCAGCATCGTACTCAATTTCACCTACTTCTTCATCCATCATATGGTCAAATAAGTAGTTTGTTGTGGCGAGTACTTCTTTACGTGAACGGAAATTCTTAGATAAATCGATACGTAATCCTGATTGATCGCCATCTTTTGTGAAACGATGATATTTATCCATAAATAACGTTGGATCAGCCTGTCTAAATTTATAGATAGATTGTTTAACGTCACCTACCATGAATAAATTCCCATTAGATTCGTCACCACGTTTAATTTTAGATATGATTGCTTCTTGTACTTGGTTCGTATCTTGGTATTCATCTACTAAAATCTCTTCAAATTGTGATCGATATTCTTTAGCAATAGGCGAAGCATTGCCCTCTTGGTCAGTTAATATTTGTAAAGCGAAGTGTTCATAATCAGAAAAATCCAGTACATTGCGACTACGTTTTTTTTCAGCAAAGCCATTAATAATATCCTTAACGATTTGTACAAGGTATTGAATTCTAGGAGCCAAACGTTTCATATCTACTTTTAAATCTTCATAAGAACGCATTAGATACTTATTTTTTACTTCCGATAATAGTTTTTTATAATCATCATAAAAATCTTTAGCGTTTGTTAAAAATTGAGAACTTATACCTTCATCTTCATTAGTATCTTTTAATTTTTTTGTTATTGTAGGCAATTTTTCAGAGGTATAATTAATGATTTCTTCAAAATTTATCACATTACCCTCAATCATTTTTTCGCATTTAAATTTTTCTAGCTTGATAACATCTAAATGCTTTTCCGCCTCTATACAATTTAGAAAGTTATTTTCCGCTTCTAACAAAGTATGATATGCAGCTTTGATATAAATTTTCGATAATCTTTCTAATTCGTCTAGATATAATTTATGTTTATTATCGTCCGTGTAAATTTCAACTAATGAATCCAACCACTCAAACGGTGAAGGATTGGCTATACTGAAATTATAGAAACGTTTTAACAAATCTCTAAAATTATCATCATTACGATCACTTGATAATTGTTCTACTAAAGTAAGAAATTCAATATCCGGTGTATCATAATGTTTTTCTAAAACTTCATCAATAGACTGTTCAAGTAACAGCACATTCTCTACATCACTAATTGTGCGAAAATTAGGATCCAAATCAATGACATCATAATGTTGTTGAATAATCTTTAAACAGAAGCTATGTAATGTCGAAATTTGTGCTTGATGAATTTTAATGCGTTGATTCTTTAAATGTTCATTGTTAGGATTTTCTATTGACGCTTGTTGAATACGCTGATCAACACGATGCTTCATTTCTCTCGCACTTAAATTAGTAAAAGTAACAACGAGTAACTTATCAACATCTATTTCATCTCTAATGATTTTTTGAATAATTCTTTCTACTAATACTGCAGTTTTACCAGACCCCGCTGCTGCAGCTACTAATATATCTTGACCATTAGCATATATACTCTTCCACTGTGCATCTGTCCATTGAGCATCTTTAGGTTTGATGGGGATGTTATTCATTATGATCACCGCTTTCTAACTCGACATCTTGTATAGCTTTGATAGGATCTATAGTTTCATCTACATGGCGATAATGTTTACTATCAATAATAGTATCCACATGGCACACTGATTGAAAATTACAAAATTGGCATGGTAATTGGTCATCGAACTTAAGTGGTGCAACTTCGGTATGACCTTCCATAATATTTGTAGCAGTCTTTATAAAGTTGTCTTTATTATGTTTGATAAATTTATGAATTGTTGTTTCATCAGCAACACTGCTCCCTCTACTTCCAATACTTCCATCTTTCTTCAGGCTAACTGGAACAATGTCGGATTTGCTAATTTCTTCTAAACGAATATCCAATGCGTCTACTACATCCATATCGCTATTAACTAAGCCACGTAATTTATATTCTTTTAAAAATGCTTGTTCAAGTTTGTCCTGTGTTAAAGCATCATCTTCCAATTCTCCCCAGTCTTTAAAACTGAGACGTTCATCATGTACATGGAAATACAATAGGCCACCTGGTTTAATTTCATTAGATAATCCCAGACGTTGGGCATTTTGCAAAGCAATATCCATATAAGTCATCATTTGCATTTGTTTACCATAATAAACCTTTTTTAAATCTAATTTCGCACTGGGATTAGATGACTTATAATCAATAATATTAATGTAGCTCTTATCATCTTTAGTGTAAGCATCTATACGATCAATTTGTCCTCGTATATTAACTGGAATGCCTTGTTTTGTAATTAATGGTTGTGCAATAAGTTCTTCACTGTTGTTCGGTGTCTTTCTAAACCCTGCTTCGAAACGTTGTGGTTTGAACTTTGTATTTTTATTTTGATAGCGTAATGCTTTCAAAGTACTTTCGACAATGACACCAATTCGTTTTGACACATACCGATAGTATGCATTTGAATCCATGAGATTAAATTGGACTTGAGGTAAAACATTTTCTAAAGCTTCAACAGTTAAAGCATGTATCTTCTTATTATCAAGATTTTTAAAGTCTCCATCTACCTTATCCGAAATATACTTCAATGCTGTATGGAAAATATTTCCTAAATCAAAATTTTCAAGCTTATATTTCGTACGCTCATTTAACCTTAAACCATGATTCGCATAATGTTTAAACGGACAATCATTATACCCTTCAAATCTAGATACACTTGCGTTAATTGTTGAACCATATAAAGATGCAGCCAATGGTTCATCTAATTTCACTGTTTCGTTGTCATATGTCAACGCAGTTAATAGGTACTCTAAACCGTTATTCAATTTGTCATTATCACGCATGACTTGATAAGCATCAACCCATACATCAGCGACCATCTCTGCCTCTAGCCAAGCTTTTAAAGATTCGAATAAGACGACTTTAGTTTGATGTGGATGCTCCATTAACGATAAAGGTTGTGCATTATGTTGATAATGAATATTCATTACTTCTAACCCATTGAACAACCCTTGTATTTGGTCTATAAATGGACTTTTTTCTTTATCCTCACCTTGTGCACCCATTAAACTATATGAAAATGTAACTTGTTCACTGCCTCGTGTCATTGCAATATAACAAACAAACGCTTCATCCATTTGTAAGATATCTGATGTAGGACTTAATTCAACTTGTGCTTGTTGTTCAAACACTTTCTTTTCTTCATCTGTTATTAGACTAGAAGAAGAAACCGGTTGCGGCATAGCACCATCGTTCATTCCAACCATATAAATATGTTTTTTATTGTCTACTTTCGCTAAGTCCATTGTCCCTATACTCACTTGATCGAGGGTTTGAGGAATCATTACAAATTCTAATTGTTCTAAACCAATATCAAATACCTCTAAAAAGCGTTTAAGAGTCATTTCTTCATTATCAAATACAGTGACTAAATCATCTAAAATTTGAATAAGTCCATTCCAAATTTGATCTATTTCTTCAGCTTCTTCATGACGACCATCGACGTCCAATTGGTCACGGTGAGTCATTAAATATTTAGGTAAATCAAATGCCTCCATTGTCTCATAGAAAGCTGTCGCAAAACCTCTCACATTTTCTGCTTCGTTCATTGCTTTTTCAAAAGTTAATATTTTATCAATAATATCATTTTTTAAATGAACTACTTGCTCGAAATCTTCTCGCTCTTCAGTAGTTAATTTATGTTCTTTACGTCCCATTTTCGTAAAGTTATCAATACTAAACAGTTTTTCATCAAGCCAACGTTTGCCATAAACACCACGTTCAACGACAAAGTTCTCTAATAAATCAATTAAATATGCACTATCCTTAAAGTGATTAGTTAGAATATTGGTTTTAATTAAACGCATCATAGGACTAATATTCCAGTTTGTTTGAATAACTTCCAAAAGTGAGCGTACCATTTCCATGATCGGATGATGTGTCATTGATCTTTTAGTGTCAATATTAAATGGAATATCGTACTGTGGAAGAACAGAGTCAAATAAATATGCATAAGCTTCATCACGATACAAGATAGCAATGTCTTGATATCTATATTGCTTATCACGTGTATCTTTAATAATTTGGCGAGCTACTTCATTAACTTCTTCACGTATACTTGAGGATTCTAAAATATTAATACTGCCATCGTAAGCGATAGGATTAATTTGCAATGCGTCAAATTGTTGTTCCAGTTGTATTAAATCTTTATTGTTAAAACGATATTGTTGTTTAAAGAATTGTTGTTGTAATTCTATGTTTAAATCTTTAGCAATTTCCTTTAAATGTGTTAATACCTCTGAGGGTTTTCTGAATAAACTAAATGGATCTTCATTACCATCAGTTGTTAAAAGAACAGTAACTTTTTTGGCGCTTTGAACGAGTGCTTTAATAATTTGATATTCCAATGTAGAGAAGTTGTGGAATCCATCTATGTATACCTCTGCTCTTTTAATCCATTCTGATTGACTTAAAATATCAATAAAATGATTTAAACTATCCTCTGAAGTAATAAATTCGCCATTTATGCGTTCCTCAAAATACTGATAAATAAGCGATATATCTTCTAATTTATGTCTAGTTCTCGTCTTCAAGTCATTATCTTGCAAAAATGTATGTAAATGTTCTGGCGTAACAGAATATTTCTTAAAATCTTGAATTTGTTCACTTAACTTCTCACTAAAACCATAATAATTTACTTGTGATTGATATAGTTTTAATTCCGATTTATGTTGTTGAACTAAATCATAAATCATCATCTCGGTAGCCGCTTGCGTTAGTCGTTCTTCAGTTAATCCTCCAACCTCTTGAAAAACTCTATAACTTAAGCGTTCAAAGTGAAGCACTTCAGTTCTTAGACTTCCATTCAATTCTTTATCATTAACAAATGCTTGTTCTAATTGAAAAGTACTCTGTGTTGGTGCTATTAAAACAATTGGATCGCCTAGAGGATCCTCTTTCATTTGTTGCTTAATATTATCAATCATATGATGAGATTTGCCTGTCCCTGCTCTGCCAATGTATGCGTTCAACTCCATTATGCCCACACTCCTTTGAACTTATTTTAACACAGAACATACGTTCTTAAAAATGTTTTGTTAGGTCGAAATATTGAACAAAAAAGACTGGCGGAACCTCTATGAACATTCCATTACCAGTCTTGCTATGTTAAAAATTAATTCATTAATACTAATTTTCCTTATTTTTCATTATCTGGATTAAAATTAAACTTAAATTCACTGAATGGCCAAAATCTAAATGATACTTTACCAACAATTTGATCTCTATCAATTAAACCAAACGCCCTACTATCCTTACTGACTTCTCTGTTATCACCTAAAACTAAGTATTTACCTTTTGGTATGATATTTGATTTAGGATTTGCATTTAGTAAATCTTTAGTTTCAAATGAACCCGTAATATATTCACCTTGTTTACGTTTTTCATTGTAATCAAGATAAGGTTCATTTATCTTTTTACCATTAACATATAGTTTATCATTTTTATAAATAACGTTATCGCCAGGTACACCAATGACACGTTTAACATAATCGTCTTGTTGATTCGCATGAAATACGATTACATTACCTTTTTTTATGTCTCCAACTTTATATCCTAGAATGTTAACCATGACGTGTTCGCCATCTTTTAGTGTTGGATCCATTGAATCGCCTTTTATAGTATATGATTTAGCTACGAAGTTAACCATTACCCATACAAGTAATAAACCTACCGCTATGGCAACAATCCATTCAACTATTTCTTTCTTCAATTTTAACACCTCCTCTACTTATTAAACTGATAGGTAAATTCTTTAAACGGATAATACTTTAAACTAACATCTCCTACGATATCGTCCTTATCTATTAATCCATATGTTCTTGAATCACTTTGTTTATCACCATTATCATTTAAAATAAAATATGAATTTGGCAGAATAATATCACCATCAGAATCATGTAAATCTCTTATTGCAAAATTATTAATATCTCTATTTTTAGCATAAAATTTATTAACTTGTCTATCATCTCTATACAATTTACCGTTTCTAACTTCAATTGATTCACCTGGCTTGCCGACCAATCTACCAAAGTGTAATTGATTATTATGTCGATACATGATAATATCTCCATCCTTCAACATGTTAAAGGTAACTTTAATTTTATTAATAATGACACGGTCACCTTTATTCAAAGTTGGTGACATATCATCAGTTTGAACTACAGCACTTTTAACTAAGAACATTTGTATAAACATGACAAACAGACAAGCAAATAGGAATGCTACAATCCAACTTGTCACTCTACGCACTTTGTCACTCCTTGTCTGAACCCATGAAATAGCCCTCGACTTTCTTACCAACAAACCATAACGCTATAGTAACTATTAATACCATTATTGCTCTAACAGGATGTGTGAAAAATGAGGTTACACTTTTTCCCATAATCGCCAAAAATGTAATAGAAATTAACTTAGATATAAGTAAAATTATAAAATAATATTTGCCTCTAATATGAGAGAAACTTGCCACAAAATTAACTAGTGTATTAGGTGTAAACGAAAAACACATTAATATAAATATTGGTACTAAGCCCTGTCTATCAATAAAATGAATAAGGCGTTCAATTGATCGTCTTGATTTAATCCGCTTCATAAAGTTAGCATTAACAAATTTTCTACAGAAAAAGAACACTGTATAAGTACCTGCTACAACACCTAACCAACTAATAATCGTACCTGCTATAAAGCCATACGCATGAACACATAAAATAACATACAATGTTAAAGGAAGTACTGGCACAATGGCTCTAAAAAATAAAATAATAAATCCAGCCAGATAACCAAAACCTTGTAATAAATCAAACCATTGTTCAATTTGATGAAACATAGTTACATCAAATCCTTCCTATTGGATTAACAGTTATTATTTCATAGAAATATTGTACACTGTTTCATTTATAAATCTACCTATATAATAATAAATCAGTCACAGGTAGTAGTTAGAACTCATTCCTTAGCTTTAATATAAAGATATATATTAGAAAAGTCGATACGGAATTTAATCCATATCGACTTTGTAAGACATATTTAATTGACGCTATTGAATGACTAGAGAATTATAAACGCTCTTCTAATTCTTTCTTCTTATCTTCAAATCCAGGTTTACCTAATAATGCAAACATGTTTTGTTTGTATGCTTCTACTCCAGGTTGGTTAAATGGATTAACACCTAATTGATATCCACTCATTGCACACGCTAATTCAAAGAAGTATACAACATAACCAAATGTTTCTTCGTCTAAGCGTGGAATATTCACAACAACATTAGGAACGCCACCATCAGTGTGAGCTAATAGTGTACCTTCAAATGCTTTAGTATTAACTTCATCAATTGTTTTACCTGCTAAGTAATTTAATCCATCTAAATCATCACTATCTTCTTCAATTGTAATATCGTGTTTAGGGTTGTTTACTTTTACAACTGTTTCAAATAAGAAACGACGTCCTTCTTGGACATATTGACCTAATGAATGTAAGTCAGTTGTATAGTTTGCACTAGATGGATATATACCTTTAAAGTCTTTACCTTCAGACTCACCATATAATTGTTTCCACCACTCATTGAAATATTGCATTGACGGTTCATAATTAATCAACATTTCAGTAGTGTATCCTTTGCTATATAAAATATTACGGATTGTCGCATATTGATAAGCAATATTTTCATCTAATTTATCTGATGATAATTCTTTACGCGCTTTGTTTGCACCAATCATAATTGATTCAATATTTATGCCAGCTGTTGCAATCGGTAATAGACCCACAGCAGTTAATACAGAATAACGACCACCAACATCATCTGGTACTACAAACGTTTCATAACCTTCATTATCTGCTAATTGTTTTAATGCACCTTTTGCTTTATCTGTAGTAGCAAAGATACGTTTTTTAGCTTCTGCTTTACCATACTTATCTTCAACTAATTGTTTAAATAATCTAAATGCTACTGCTGGTTCTGTAGTTGTACCAGATTTAGAAATAACATTTACTGAAAAATCTTTATCTGATAAGTAGTCTACTAATTCTTTAGTGTACGTTGATGATAAATGATTACCCACGAATACAATTTCAGGGTATTCATTTGAATTGCGGAATGATGAAGTTAACATTTCAATAGCAGCACGCGCACCTAAATATGAACCTCCGATACCAATTACTACTAATACATCTGAATTAGATTTTATACGTTTTGATGCTTCCACAATTCTTGAAAATTCTTTCTTATCATAGTCTTCCGGAAGATTCACCCAACCTAAGAAATCACTACCTGCACCAGTACCTTCGTGAATCGTTTTATGAATTGTTTTAACGATATCTTGTTGTTGATCAATTTCATGTTGACCAAAGAATTCCAATGCTTTTCCATAATCTAATTGAATATGAGTCATTTTATAAAAGCCTCCTGTATGTCCTTGTTGATTTAATTTTACTAACTTTAAGCCTTCTATTCAATTGACATGACTGACTATTCGAATATTTTCAAATTAATTCAACAATTTTAAGACATTTTTTAATAATTTTAAAATGAATAATTTCTAAATAAAATAATACTTATATTTCCATATCAATATGTAACATATCCTTTT
>NODE_8_length_30027_cov_1.142007
ATAGGTTATTTGATTTTTTCACTTCTAATCGTACGTAGCATTAACATAATAAAGTAAGCTATCATACCGAATAATATTGTGATAAATAAAGCGTGTAAAAGTGCGATGAATAAATTTACATTAGTCATTACAGATAGAGCCCCAGTAATTACTTGTAAGATGATAAGGATAAATGCAGTTGTATACCCATATCGAATTGTTCTATTCTCAGAGTAATTTTTAACTGCATGAATAAACGTTATCATTATCCAGAAGAACGTTATAAATGCCATACCACGATGCGCAAATTGTACCCAATCTTGCTCTGTATGTGGAATGATGTCATGGAAAGGTAAAGGCCAGCCTCCATATGCTAAACTTGCTTTTGCATGTCTAACTAAAGCGCCAGTATAAATCGTTAAATATACTATACCTGTCATTATCCATGTTAATCTTCTTAATGGCTTTCTGATATATAGTTCATCAGCTTCATATTTTTTATCGACTTCAAAAATGATAAGCATTAAAACAAACACTGAAGAGAAACTGATTAAAGATATACCGAAGTGCAGTGCTAATACGTATGAATTTTGTTGCCAAATGACAGCTGCTGCACCAATCAATGCTTGAACTAGTAAAAATGCAATACTGATAATTGCTAATGGCTTTACCTCTCTAATATAGCCAATATGTTTCCATGCTGTAATAGCTAACCACAGTACAACGATTAATGATAAACCAGAGACGGCACGATGACTTAATTCGATAATTGTATCGATAGGTAAATTTTGAGGGAGTAATGCACCGTGACATAAAGGCCAAGATGATCCACATCCATCTTCAGAGCCAGTTTTAGTAACTAATGCACCACCAAGTTGTACGAATGCCATTATGATAGTTGCTAATACAGATAACCATTTAAGGTTTCGTTTGTTAAACAATGTTATACACCCCATCATTAATCAAGAGTATTTTGACAGTGTAGATTAATTAGTACTGAATGCTCTTAATTAATGTCTATTTTTATTACAATTTTATTATTAAAATAATTATACAACAATAGGAACTAACAAAAAATTAGTGAAGTAGAATGTCGTTAAAGTGTCACAATTAAATTTGATATAAACTAGTCAATTTTTAGTAATTGCTATATCATAGTATTATATGAAAATTTTAAGGAGGGGGATCATGAGCAAAGAGCAAACTTTGTCACAACCATCGAGCCGTGTATCGTTTAAAGAGTTACAACAAATTATCAAGATGGGTTTAGTTCAAGGTAACTTAATTCCTGCATTTGCAGGTGCTTGGTTAGCTGTTGTGATGAGCAATCATTCCTTCCTATCGTCAATACCTCAAATTCTATTAATGTTGATTGGATCAACATTAATTATGGGTGGCGCTTGTGCATTAAATAATTATTATGATCAAGATATTGATCGAATAATGCCAAGTAAGCAAAATAGACCGACAGTTAATGATAGAATTTCAGATAAAAATTTATTAATTTTAAGTTTTGGTATGATGTTATTAGGAGAAGCTTGTTTATTCTTATTAAATGTACCATCAGGTGTACTAGGACTCATCGGCATTGTGGGTTATGTGTCTTATTATTCAATTTGGTCTAAAAGACATACAACTTGGAACACAGTAGTTGGGAGTTTTCCGGGTGCAGTACCACCATTAATTGGTTGGGTTGCTATTGATGGAAATATAAGTCTTATTGCAATTGCATTATTTTTAGTTGTTTTTTGTTGGCAACCAATTCATTTCTATGCTCTAGCAATTAAGCGAAGTGATGAATATTCATTAGCTAATATACCCATGTTACCATCTGTTAAAGGATTTAAACGTACTAGAATAAGTATGTTTATATGGTTAGTCTTTTTACTTCCACTACCATTTCTATTATCAAGTCTCGGGACAACATTTGTAGTATTAGCTACATTGCTTAATTTAGGTTGGCTATATGTTGGTTTAACTTCTTTTAAGAAAGCGACAGATCAAACTAAATGGGCAACAAAAATGTTTATTTACTCCCTAAATTATTTAGTAGTATTTTTCGTTTTAGTTGTTGTTATCTCACTGATAAAAATGATTTAAAATATACAAATTAAATAAGGATGAAACATATGAATTTACCAATTCTACCGACGATTAGTACAAGTTGTATTGTGATTAGTGCTATCTTTGTTGCCATTGGATGGTGGCAAATCTGGCATAGAGATATAGATAAGCACAAGAAAACAATGTTATGGGCAGCAATCTTTGCATTAACTTTCTTTATTATCTATGCATCAAGAACTATTTTTATAGGTAATACAGATTTCGGGGGACCAGACTCAGTTAGAACATATTATAAAATTTTCTTAATTTTCCACATTAATTTAGCTACAATTGGTGGCGTTCTAGGGTTAATTCAAATTATTACAGCATATAAAGATAAATTTAAATGGCATAGAAAAGCAGGTCCAATTGCATCAGTTATATGGTTCTTTACAGCTATCACTGGTGTAGCAGTTTACTTACTTTTATATGTATTTTACCCGGGTGGAGAAACGACTTCACTAATTAAAGCAACATTAGGATTATAATCGAATTTAGCGTAACAAATTAAATACAAATTGATTGAGACTAAGACATCATTGTCTTAGTCTTTTTTGTAACATTAATATCAATTTATTTGTAAAAGGATGACTTGGTAAAAGTAGTAATACTAAGTAGGATGTCTTGATTAATAAAATAGTTATTTTGTACAATAGATATAATTCAAAATAGGTGGGTGAAAGATGGCAAAATTAATAATTAAGGTTTTAGGTGTAATATTTTTAGTATTATTTCTTATATATTTATTTTACTCACCAAGACTTAAATTTGATGTATTAGAAAATCCAAATAAAACTGTTTCAACTAATCATTCAGAACAAGCGCCTAAGACTCATAACACCAGTGAAAATCCATCACCAAAAGAGGGCGTAGGTACTTGGATTGGTAAAGATATAGATGATTTAACTGATAAATACGGTCAAGCAAGTCGTACATATCCATTTAAAGGGCACTATATGAATTACGTATTTAAAAAAGATGAACAATATTATATTGTTTCAACTAAAGAGAATAAAATAAAATCAGTTTATGCAACGGGAAACAATGCTAATGTTGCACCTTTAAAAATTAATGAGAGTGCATCACATATTTTTGAAAATACAAGTATTAACCCGGATCCTTCTATTAAAGTGAATGGTCAAAGTTATAATTTCGAATTATCTGATGAAGATATAAAAACGCAAACATTGATTAAATATGGAAATGTTTATGCACAGGTTTATGTGGATCAGCAATCGAATCAAATTATGGGTATTCGCTTTCTTGATAAAGAGGCACTAGCATTTCTTAAGCCATATCCTTTAGCTAATGAATCTGATGATAACTATAATGAAGAAGATTTTGATAAAGCTAAGAAAGATAATCTTCCTTATGAACAAAATCCTAATCAATTAATGACGCTATATGAAATTACGAATGAGATGAGAAAGTTAAAAAATATTAAACCACTAAAAGTCAATTCAGATATAGCTCACATTGCATCAGTAAACTTATATGAAGCAACAGGTTCTAATGATGTTGAATTTACTGAGGATGCTTTGAAAAGCCAATTAAGCAATGAAAACATTTCATTTATTTCTACAAGCCAAAATGTCGGATATGATTTTGATGATGTGCCGACACTAATTCATAGTTGGATGAATTCTGATATGCACCGTTCTAGAATGTTGAATACTAAGTATGAGGAAATGGGTGGAGAAGTTATGAAAGACTATTATTCACTTATTTTCTTGGAAAAATAATCTACTTATGGAAGGGGGAACCATACATTGTATACAGAAGAAACAATGTCAATTCTTGATGATATAGAAGGACTATCGGATATGATTGTTCAATCTGAACTTTATCATGATTTTCGCGCAGCACAAGAGATGCTAAACAATGATGATGAAGCACATCTTATGTATCAGGCTTTTTTGAAATCTAAAGTTGCTTATGATGAAGTTATGCGTTTTGGGAAATATCATCCTGATTATCAAAAGGTTATGTTAGAAACAAGAAGACGTAAAAGAGCTTATGAAATGTTACCAGTCGTCATGGATTACAAATCTAAAGAGGTAGCGCTACAAAATTTAATTGATGAAGTAGTAAGTAAAATAGCATTTTCAGTTTCGAAAAATGTGAAAATTGAAGCGGGAAATCCATTCTTCAAAACAGGTCATGATGGATGTGCGACAGGTGGCACTTGTAATTGTAGTTTGTCATAAAATAAGGAGAAAGAAATCGTAATGCATTTGATTTCTTTCTCCTTTTACTTTATAGCGCGTTTATTTCTCAATATTGAGACTTGATTTGAATTGTTTACCCAAATCTGGGCGATCTGTTACTAATGTATGAACACCTTTATGATATAAATCAGTCATCAAGTCAGTGCTATTAATTCCGTAAAATCCAGGCACTATATTTAATAAGTTTAACCATTGAATAAAACGTTTAGAGGTTAATGGAATACCTTTGAATTGGGTCGGCATTTGAAATGTATCAGCAATAGGTTGATACTTATTCCCTAATCCTAAATTAAATTTGATAAACCCTTCAGCAACTTCTTTTTGGCTTGCTCCAATAGCAACTTGTCCTTTACTTATTTCTCTAAAGCGAACATTTTGTTCTTTGTAAAAGCTAGTTACAAGTACGCGATCTTGTGCCTGATTATTAATAATATCTTCATACATTTTTGTTGGCGCAACTGTTCCTTCATAACTATCTGGTGCATCTTTTAAATCAACATTAATATACATATTAGGATACGTTTTTAAAAGCTCATCAAAAGTTAAAATTTTTGCTTTTTGATGACCACGATATGGAAATTGGCCATTAATATCTTTAAAGTGATAACCAGCATCTAAACGCTTTAATTCTGAAACTCTATGATCACTTACTTTGCCTGAACCATTTGTAGTACGATCTACAGTGGCGTCGTGAAATACAATTAGTTTTTCATCTTTAGTAAGTCGAACATCCGTTTCAAAACCATCTAAGTTGTTAGCGACGGCGTTATCGAATGCCAATTGTGTTTGCTCAGGTCTCACTGCCATGCCGCCTCTATGTGCAAAAATGTATGGTGCCTTACCATTAAAGAATTTAGGGATTTCTTTAGTTTGATCTGCTTTACTACTTTTATTTATAAAAAATAAGCTACCCAAAAAACTAACGCTCGCTAAACTTAAATTAAGAACCCATCGTTTTTTGATCGTCATTAATAATGCCTCCTTGTTATTATTGAATTAAGCGTACCAAAATTCACACTAACGCAAAAGTAAATAGATATTTAATACTCAAGTATGCAGTTCATGGGTTTAAAGGATTTTATAAAATTAATAGTCGTGGTATAGTTATTATGCATAATAAATGGAGTGTGTATATAGTATGGAATTAATTCCTAGAGTGAGTTTGATTGTCTATTTAAAACATATTAAGCATGAGCGTCAAATTAGAAAGTATGGGCATATTATTTATACGAATAAGCAACGTAAATATGTTGTATTATACGTTAATGAGAATGACGCAGATGCTATTGTTCATATATTAATGAAACTAAAATACGTTGTGGATATAGACGGATCACCTTATAAATATTTGAAAAAAACTTATGAAAAAGAAAAACATGAAATTCTATAATTTTATTGCATAGGTGGAATCCAATTTTGAAGTCGTAATACACTTATCAAATACTTGAAGTATTGGTCTAACGTGTGGAATGCTTCTGGTGGTTGTACATCTATTCCGAATATAGGTACATTATATTGATTTGCTTGATTATTAATGAGTTCAAATTTTTTATTACTGTTAGGAAATGGATATTTAAGCGCATCAAGCATGATGTACATAGCTTGGAAATGATTACCTGAAGTTGGATTCATAATCATTGCAACAGATGAAAGTTGTTTTGAAGATTGTGGTGTATGAAAGTATACAATTTTATTTATTCGGAGATGGTTGTATTCTATTAAGGTATTAAATTCAAATAAATCTGTTAATCCTTCTCCCAATACGATAAATGACTGTTTCATAATATAATCCTTCTCCTTTTTACAACAAATTATAATAAATTACCTAGAGAAATGGAAGTGTAAGTCAAGATGAGAGTTATTGCTGGAAAACATAAAAGTAAAGTCTTAGAAAGCTTAGAAGGTCGTAATACACGTCCAACTATGGATAAAGTGAAAGAAGGTATATTTAATAGCTTACAAGAAGTACATGGATTAGGTTTAGATTTATTCGCTGGAAGTGGCGCATTAGGTATAGAAGCATTATCACGTGGTATGGAAAAAGTGATTTTTGTAGACCAAAATTTTAAAGCTGTTAAAGTTATTCAGGCTAATCTAAAACAATTAGATTTACGTGATCAATCTGAAGTTTATAAAAATAACGCTGATCGTGCATTGAAAGCTCTAAATAAGAGAGAGATTCAATTTGACTATATTTTTCTTGACCCTCCATATAATAAAGGTTTGATTGATAAAGCTTTAGAGCAAATTGCAGAGTTTAATTTATTGAAAGAAAATGGTATCATCATTTGTGAGTTTAGCAATCATGAGCAAATCAACACAAATGGATTTAAAGTGATTAAACAATATCACTATGGTCTTACTGATACTTTGTTACTAGAAAAAGGAGAGCAAAATGGCTAAAACGAAGGCGGTCATTCCTGGTAGTTTTGATCCTATTACATATGGACACATCGATATCATCGAAAGAAGTGCAGGGCGCTTTGATGAATTACATATTTGTGTGCTAAAGAATAGTAATAAAACTGGGACGTTTAATATTGACGAGCGAATGGCATTAATTGAAGAATCTGTAAAACATTTATCAAATGTTGAAGTACATAATTATAATGGTTTGTTAGTAGATTTTTGTGATAAAATTGGTGCTCAAACAATCATTAGAGGCTTGAGAGCAGTCAGTGATTTTGAGTATGAATTGAGACTAACATCAATGAATAAAAAACTAAATAGTAATGTAGAAACGATGTATATGATGACTAGTACAAACTATTCTTTTATTAGTTCGAGCGTCGTAAAAGAAGTGGCGCAATATAAAGCTGATATATCAGATTTTGTACCTCCAAATGTTGAGAAAGCATTAAAAGAAAAATTTAAAAAGTAATAGATGAGGTTAAAATAATTCTACTCAAAACTGTACGAGGCAAATTTAATTTGTATAGGTCTACATTTAATCCGCATTAGCCGACTAGGACTGAGAAAGTGCTTTAAATTAAGCTTTTCTCAGTCCTAGTTCTTTTTATTAATTATCACAGGTGTATTAAAATCATTAGCCCTTTGACCAGATATTAAATTATAAATATGAGTTGCTTTAATTTCATTTTTTAATAAAGAGGCACTTTCCTTGTTAATATTTGTTACATACAAGCGATTAGGGAATTGTTTTTTTAGGTACTTTAAATACTGTTGCCCTCTTTGATTCATGCCTAGAATTCGCACTCCTCGAATTTCATCATCAAAATCACTTTTATTAATGTTTAGTAATATTTGCATCAGAACGCGCTGTATATGCGTGTATGTGAAACGTTTAGTTTTAATTAAAGACATATACGTGTCAAAATCTTGCGCATTTTGAATGTTTGATTTGAGACGATGTTCAAAGCCCTCAGACATGGTATAAATGTGTGATAATTCTTCAGAGGAACGACTTAAAATATTATATTTAATAAAATTGAACGTTTGCTTCTTCAAGAGGTGAGGCGTTTCATATAAATGTTTTATATCTGCTGGTACGACATCTTTCCAGGTGTTTTCTTTATTTAATAAAGCGTGTCTAATAGCTGAGCCACTTGCGAAATTGTCATGTTTAATCTCTTGATCGTGATGTGCGGTAGATTGACGTTGAATAGCGATTCTTTTTATAGTTGGAGCTATATTACTAATGGCTTTTATGTATGCTACACCTAATATATTGTTAGGAGAGCGTAACACTTGTTGATCATCAATTAGGTCATGTACAATTTTGGCGTAACTGTTCCCTTGTTTAATTAAGTCTTGAAAATATGACGATTGTTCAAGCGAATTAATATTAGATGCTACGTTCTCAAGGCGTGAAATGTCATTGATTTCACTACCAAATGCAATAGTATCAATATCTAAATAGTGAGCTACTTTAATTGCAAAAGTTGCAAAATAATCACTCGATGACAGACTAGCAATCGCTGGAAGTTCAACAACTAAATCAACACCTGACAAAGCCATCTTCGTTCTCAGGAATTTATTATAAATTGCTGGCTCGCCACGCATGACGAAATTGCCACTCATAATTGCAATACTTATCTCCGCGTCGGACTGTAACTTAGATTGTTGAGCGTGATATAAATGGCCATTATGAAATGGATTATATTCTGTGATTAGTCCAACACTTTTCATTTGCAATTCATCCTTTCGATATTCATTATTAGTATTGTAACAGATGAAAGTATGTTAAGAAAAAATCTTGACAACTTATACTTGTAAAGTTAAAATAAATTTTGTGTTTGTTAGAGGTGAAGCCATATGAAATGGTCAATAACGCAATTAAGAAAATATCAAGGTAAGCCATTTGAATTCAATCAAACGGCAAATTTTGAACATTTAATAGAACCTTTAGGCTTGATTGATTTATCAGAAATCAATGTTGAAGGTGAATTAACCGTTAAAGCCAATGAAGTTATTGCAGATATTCATTTAACTGGAACATATACAATGCCTTGTGCTCGTACGCTTGTACCTGTAGAAGTTCCTTTAGATGTAAGAACATCTGAAATATTTGATTTGGAAGGTTATGATAGTTATACCGATGAAGAAGTAGAAGAGGATGAACACTATCATCTAGCTACTGATGGTATGATTAATATTCGAGACATTGCTGAAGAATTGGTAATCATTGAGAAACCGATGAGAGCTTTCTCTGAGAATAGCGATCAGATGCTTACAGAAGGTAATGGTTGGGAAGTTATTGACGAAGATCAAATGATCGAACTTGAAAAAGAAAAAGACAATGATAATTCCCAAACGCAACAAGTTGATCCTAGGCTTCAAAAATTACAACAATTATACGATAAAGAGTAATAGCAGGTTGTTTTAAATTATTGTATAATGATTTAATGACCTAACACTTAAGAAATGTGTTTAATATTAAGGAGGATATATCATGGCAGTACCAAAAAGAAGAACGTCTAAAACTAGAAAAAACAAACGTCGTACTCACTTCAAAATTTCAGTACCTGGTATGACTGAATGCCCAAGTTGTGGAGAATACAAATTATCTCACCGCGTATGTAAAAACTGTGGTTCTTACAACGGTGAAGAAGTCGTTTCTAAATAATCGACTTAATGATTTTAGTGAAGCATGGACAATTTAATGTTGTTCGATGCTTCTTTTTTTATCAATAATCAAAATTTAATAATAATCGGCGATAAAAATGGTTATACATATAATGTTTAAGTTTCCATTATGATCGATTTAGTTATGTTAATATAAATTAGTAAACAATATCAATAATAGCTACTATAAAATGGAGAACTATATGGAACAAATTACGTCAGCGCAAAACAGTAAGATAAAAAATGCGAATAAATTAAAGAAAAAGCGAGATCGTGATAAAACTGGACAAGCATTGATTGAAGGTATTCATTTAATCGAAGAAGCTTACCAAAGCGGCATTGCCATTAAGCAACTATTTGTAATTGAACCAAATAGAACAGATGAAGCGCTTAAGGATTATGCTGAAGAGACATTTGAAATTAATATGAAAGTTGCAGAATCATTATCAGGTACGATAACACCTCAAGGCTTTTTTGCTGTAATTGAAAAGCCTAAATATGATGTTAAGCAAGCAAAACAAGTATTATTAATCGATCGGATTCAAGATCCGGGTAATCTAGGGACATTAATTCGTACTTCTGATGCAGCGGGAATAGATTTGATTGTAATGGAAAAAGGTACAGCCGATCCATATCAAGACAAGGTTTTACGAGCAAGTCAAGGTAGTGTATTTCATATTCCGGTTATTACCGCAGATTTGAAAACATTTATCGCAGGTTTTAATGGACCAGTTTATGGTACTGCGCTTGAGAATGCACAACCATATAAGGAGGTAGCATCTCAAGATATATTTGCCTTATTACTAGGTAATGAAGGTGAAGGTGTGAACAAAGCATTATTAAATGAAACATCACAAAATTTAACAATACCAATTTACGGCAAGGCGGAAAGCTTAAACGTAGCTATTGCTGGAAGTATTTTACTTTATCATTTGAAAGGTTGACCCTGAGAAATAAAATCGGCTATACTTAGATGTACACAATAATCAATGTAAAATAATAACTTAAGTTATAAAAATTGAAAATATAACCGATAAAAAGACCTTAACTGATATAAAGTGTTGTACAGGGAGAGTAAACGTGACTGCAATTTACTCCAACATGTATTAGTTTCTTTCATCTTTTTGGTTACTTAAAGAAATTTAAGTCGGAGTACGTCTTCGTTAGCAACGTTTACAAGTGTATGCATATGCATAAATTTGGGTGGTACCACGGAAAGACTTTCGTCCCAGTTTTGGGATGGAAGTCTTTTTTTATGAAAAAAAGTTAACAATAAATAGTGAATATAATGTGAGAGGTGTAAGTAAATGACTCAAAACGATTCAATGGCAGAATTAAAACAACAAGCACTTGTTGATATTAATGAAGCTCAAAATGAACGCGAATTACAAGATGTTAAAGTTAAATACTTAGGTAAAAAAGGCTCAGTAAGTGGATTAATGAAAAATATGAAAGATTTACCTAATGAAGAAAAGCCAGCATATGGTCAAAAAGTAAATGAACTACGTCAAACAATTCAAAAAGAATTAGATGAGAAGCAAGAATTGTTAAAAAACGAAAAATTAAATCAACAATTAGCAGAAGAAACAATCGATGTAACATTGCCAAGTCGACAAATTAGTATAGGTTCTAAACATCCTTTAACACGAACAGTTGAAGAAATTGAAGATTTATTCTTAGGTCTAGGTTACGAAATTGTTGATGGCTATGAAGTAGAACAAGATTATTATAACTTTGAAGCTTTAAATTTACCTAAATCCCATCCTGCACGTGATATGCAAGATAGTTTTTATATTACTGATGAAATCTTAATGCGTACACACACATCTCCAGTACAAGCACGCACAATGGAAAAACGCAATGGACAAGGACCAGTTAAAATTATTTGTCCTGGTAAAGTTTATCGCCGTGATTCAGATGATGCGACACATAGTCACCAGTTCACACAAATTGAAGGACTAGTTGTTGATAAAAATATTAAAATGAGTGATTTAAAAGGAACATTAGAATTAGTGGCGAAAAAATTATTCGGTGCAGACCGTGAAATTCGATTACGTCCTAGTTACTTCCCGTTCACTGAACCTTCTGTAGAAGTGGACGTATCATGTTTCAAATGTAAAGGTAAAGGCTGTAACGTATGTAAACATACAGGATGGATTGAAATTTTAGGTGCGGGTATGGTACACCCGAATGTACTTGAAATGGCCGGATTCGATTCTAATGAGTATTCTGGTTTCGCATTTGGTATGGGTCCTGACCGTATCGCGATGTTGAAATATGGTATTGAAGATATTCGTTATTTCTATACAAATGATGTTCGATTCCTTGAACAATTTAAAGCTGTTGAAGATAGAGGTGAAGCATAATGTTGATTTCTAATGAATGGTTAAAAGATTACGTAGATGCAGGGGTTAAGGTTGAAGATTTAGCAGAACGTATTACCCGTACAGGTATTGAAGTAGATGACATGATTGATTATTCAAAAGATATTAAAAATCTAGTGGTCGGCTATATTCAATCAAAAGAAAAGCATCCTGATGCAGATAAATTAAATATATGCCAAGTAGACATTGGTGAGGAAGAACCTGTTCAAATCGTTTGCGGTGCACCAAATGTAGATGCTGGTCAACACGTCATTGTTGCGAAAGTTGGTGGTCGCTTACCAGGAGGCATTAAAATTAAACGTGCTAAATTACGCGGTGAGCGTTCGGAAGGTATGATTTGTTCATTACAAGAAATTGGTATTTCAAGTAATGTGGTACCTAAAGCATATGAGAATGGCATTTTTGTCTTCCCAACTGAAGTTGAGCCGGGAACGGATGCTTTAACAGCACTATATTTAAATGATCAAGTTATGGAATTTGATTTAACACCTAACCGTGCCGATGCATTAAGTATGGTAGGTACTGCATATGAAGTGGCAGCATTATATCAAACTGAAATGACAAAACCAGAAACTCAAAGTAACGAAACTTCAGAATCTGCAACTAATGAATTATCAGTAACAATCGATAATCCTGAAAAGGTCCCATATTATAGTGCGCGTGTTGTTAAAAACGTAAGCATAGAACCATCTCCAATATGGGTGCAAGCACGTTTAATAAAAGCAGGCATACGACCTATTAATAATGTTGTAGATATTTCAAACTATGTTTTATTAGAATATGGTCAACCGTTACACATGTTTGATCAAGATCATATCGGCTCTAAAGAAATTGTTGTACGACAAGCGAAAGATGAAGAGACAATGACTACATTAGACAATAATGAGCGCAAGCTAGTAGACACTGATATCGTTATTTCTAATGGTCAAGAACCTATTGCATTAGCTGGCGTAATGGGTGGCGACTTTTCAGAAGTAACTGAACAAACTACTAATGTGGTAATAGAAGGTGCAATATTTGACCCAGTATCAATTCGTCACACTTCACGTCGTTTAAACTTACGTAGTGAAGCCTCTAGTCGTTTTGAAAAAGGTATCGCAACAGAATTTGTTGACGAAGCGGTTGACAGAGCATGTTACTTATTACAAGAGTTAGCTTCTGGTGAAGTACTACAAGATAGAGTATCTTCAGGAGATTTAGGATCATTTGTGACACCAATCGATATTACAGCTGAAAAAGTAAACAAAACAATCGGTTTTAATTTGTCTAATGACGAAATTCAATCTATCTTTAGACAATTAGGCTTCGAAACAACATTAAAAGGCGAAACATTAACGGTCAATGTGCCTTCACGTCGTAAAGATATTACTATTAAAGAAGACTTAATTGAAGAAGTCGCACGTATTTATGGTTACGATGAAATCCCTTCATCACTACCCGTATTTGGCGAAGTAACAAGTGGAGAATTAACGGATCGTCAACATAAAACACGTACCCTTAAGGAAACGCTTGAGGGTGCTGGGTTAAACCAAGCAATCACATATTCATTAGTTTCTAAAGATCATGCTAAGGACTTCGCACTTCAAGAACGTCCAACAATCAGTTTATTAATGCCTATGAGTGAAGCACATGCTACTTTACGTCAGAGCTTATTACCACATTTAATTGAAGCAACTGCATATAATGTAGCTCGTAAAAATAAAGATGTTAGATTATATGAAATTGGTCGTGTATTCTTTGGCAATGGTGAAGGCGAACTTCCAGATGAAGTTGAATATTTAAGTGGTATTTTAACTGGAGAATATGTTGTTAATGCTTGGCAAGGTAAAAAGGAAGAAATTGACTTCTTTATCGCTAAAGGTGTTGTAGACCGAGTTGCGGAAAAATTAAATTTAGAATTTAGTTATAAAGCTGGAAAAATTGAAGGTTTACATCCAGGACGTACAGCGATTGTATCTTTAGAAGGACAAGACATTGGTTTCATTGGTGAATTACATCCACAAGTTGCAGCAGATAATGATTTAAAACGTACGTATGTGTTTGAATTAAATTATGATGCAATGATGCAAGTAGCGGTTGGATATATTAATTATGAACAAATTCCTAAATTCCCTGGTGTGACTAGAGATATTGCATTAGAAGTTAATCATGATGTACCATCTTCTGAATTAAAACAAATTATTCATAATAATGGTGAAGACATCTTACAAAGTACATTAGTATTCGATGTTTATGAAGGTGAACATTTAGAAAAAGGCAAAAAATCAGTAGCAATCCGATTAAATTATTTAGATACAGAAGACACTTTAACTGATGAACGCGTATCTAAAATTCATGATAAGATTTTGGAAGCATTACAAGCTCAAGGTGCTACAATTAGATAATGAAGTAAAAGAGACGAATTCTGTATTAATGGAATTCGTCTCTTTATAAATTTATTTATATTTTTTAGTTACTAAATTTTGGGCTTTTTCTCGATTTTTAAAATGTTTTTTTGAGATTAAATCTAACGTTTCTATTCCATGTTTATCAATAATTTGAGCAGCTATCAAATCTACTTTATTGCTAGCACCTTTAGGAATATCTTGTTTCATTTTATGTGAAATGTGATCCATATGTTTAACAAAGGCATATCTTGAAATAATACTAGCTGCTGCAATTGCTAATGATTTAGATTCACCTTTTGTTTCAAATTTAGTTTTTTCTGGGTAGGGTAGTGAACTTAAAGCGTAACGTTGATAAACACCACGTACTGCAAATTGATCAATAACGATATAATTTAACTCATTGCAATTAATTTTTTGGGTAACATTTTTGATAGCTTCATTATGTAATTCAGCTTTCATTTTAACTTGGGACCAACCAATAGCCTGTCTATCGTTATATTTTGGATTATCAAGCGTTAAAAGTGAATGAGGAATAAATGTAATCAATTGTTCAGCAAGTTCGATTATTTTTTGATCATTTAATTTTTTTGAATCATCCACACCAAGTGTTTTTAAAATTTTAACATTCTCCTTAGAAACATAAGCAGCACAAACAGTTAGAGGACCGAAGTAGTCTCCACTTCCTGCTTCATCACTTCCTATACAATTATAATGATTATAAGCTAATGTTTCACCTGAAGATTGGTTAGAAGATGATGAATTCTTGGAAGTAGTGGTATGATCTGGAAGTAATTGTTGGGCAACAGCTTCCGCATTTTTTCCTTGAAACATGACTTTGCCTGAATTATAAATATTTATCACAGATTGTTTGTATTTAGTTCTCGCTTTCATACCTGGAGATAATTGAGATGTTTCAAATGTAATTTGCTGTAAGAGATGTTGGATTTCAGATTCTGATAATTTATAAACGATGTTTGCCATACGCTAGTTGATCCTCACTTTTCAAAATATAATAAAACATAGATAAGCATAACATATTAAGGACGCTCATCAGAACAGTTATATAGTTCAAATTTACATTAATTAAAATGATTACGCGTTAGCTACTTACCAAACAACATATCCTAATGTATAATAAGTTGTGATATTCTACTACATAAATTGCGTAAAGTGCATACTAAATTGAAGTACAAGATGAGGTGGTTATTTACATGTAACCATTGATAGGCTTTAAGAATAAATAATGTCAGGAGTTATTGCTATGGGAGAATTTAGAAATCGAATCAATGTCACGATTAACGATCAGAATTATACTATCATTGGTGAAGACAGCCCCGAGCATATTCGTTACGTAGCACATTTAGTTGATGAAAAATTAAAAGAAATGGGACGTAAATCAACAGGATTAGATACTACAAGAAAATCAATCCTAACAGCGGTTAATATTATGCATGAAAAGGTTAAATTAGAAGAAGAAAACCGCAAGCTATTACAAGAAATTCAACAATTAAAACAACGAGAAGAATAGATGATTATTGATTTTACGATAGCTATTATTATTGTATATGGTCTTATTATAGGGTATAGAAGAGGGGTATGGTTGATTAGTTTACATTTATTTTCAACGATAGTCTCATTAAATATAGCACATCAATTTTATCAGCGAATTAGTTCGCAGTTAATTGTATTTATACCTTTTCCAAAGACAATTGCATATGATATGAAGTACGCATTTCATTTTAATGATTTGCAGCAACGCTTTGATACAATTATTGCATTTTTACTAATTGCCTCACTTTGTAAGTTGATTTTATATCTTATAATAATTACTTTTGATAATATAGTGACGTATCGAATGATTAACCAAATCAGTAGACTATTTGGTAGTTTAATTAGTGTAGTGATGGCAGTCGTTGCAATACAGTTATCAATCTATGTGCTAGCATTGTATCCAATTGAGTGGTTACAACACAATTTACAACATGCGTACATAGGCAAACTTATCTTGTTTCATACACCATTTTTCTCGTCTTATATTTTAAATTTATAAAACTAAACTGATATAAGGTCAGGACAAGGCTTCTTTGTTAAATGTCCTGGTCTTCTTTTTATGGAGTGATTGGAATGACAAAAAAAGATGTAATTCAATTATTAGAAAAAATTGCTATATATATGGAATTAAATGGGGAAAATACTTTTAAAGTATCTGCGTATAGAAAAGCAGCTCAAAGCTTAGAAATTGATGAACGGCCTCTTGATGAAATTGAAGATGTTACTGAATTAAAAGGTATTGGTAAAGGTGTAGGGGAAGTCATTGATGAATATCGTAAAACAGGTGAATCAAGTTATTTAAAAGAATTACAACAACTTGTTCCAGAAGGCTTGATTCCTTTAATGAAGATTCAAGGATTAGGTAGTAAAAAAATAGCTAAATTATATAAAGAACTTAATATTACAGATAAAGAAAGTTTACAATTGGCTTGTGAAAGTGGAAAAGTGAGCGAACTAAGTGGTTTTGCTAAAAAAACTGAACAAAATATACTTGAAGCAGTTAAAGCTTTAGGAGCAAAAAAAGATAGCTATCCAATAGACACTATACGAGGTTTAAATGGTATCATTATCGATTATTTAGAAACAATTGATAGTATTGAGAGATACTCAGAAGCAGGAAGCTTCCGTCGTTATAAAGAAATGAGTAAAGATTTGGATTATATTATTAGTACGGAGCATCCAGACGAAGTACAACAACAACTTTTAAATATACCTAATAAAGTGAAAGATGTTGTTGTTGGCCAAACGAAAGTTTCATTAGAGTTGACATACGATGATGAGACTATTGGCGTAGATTTTCGCCTTATTGAGCCAGTTGCGTTCTATCACACATTACAACATTTTACTGGTTCTAAAGATCATAACATTCGTATTAGACAAATGGCTAAAGCGCAAAATGAAAAAATAAGTGAATATGGAATTGAACAACAAGATGGTTCGTTACTACAGTTACAGAGTGAGGAAGAGATTTATCAACATTTCGGTAAGGAATGGATTGCACCCGCTTTACGTGAAGACGGTAGCGAATTTGATAAAGATTTAAGTGATATTATTACTTTGGATGATATTAACGGAGATATTCATATGCATACCACATATAGTGATGGTGCTTTTTCTATTAGAGATATGATTGAAGCAAATATTAACAAAGGCTATCAATTCATGGTGATTACTGATCATTCACAAAGCCTTAAAGTAGCAAATGGGTTACAAGTTGAACGTTTATTACGTCAAAATGAAGAAATCAAGAAGCTAAATGAAGAATATTCAGAAATAGATATCTATTCAGGCACAGAGATGGATATTCTTCCTGATGGCTCGTTAGATTATGATGATGATGTGTTATCACAACTTGACTATGTTATAGCTGCGATTCACCAAAGCTTTAATCAATCAGAAGAAGAGATTATGAAACGTTTGGAAAATGCATGTCGAAATCCATATGTACGACACATCGCTCATCCAACAGGACGTATTATCGGTCGAAGAGAAGGGTACAAACCGAATATCGATCGATTAATGAAGTTAGCAGAAGAAACAAATACAATAATGGAAATTAACGCAAATCCTAAGCGATTAGACTTAAATGCTGAAACAGTTAAAAAATATCCTAATGTAACATTAACAATTAATACAGATGCTCATCATATTGAACATTTAGACTTTATGAAATATGGTGTAGCCACTGCTCAAAAAGGGTTTGTTAATAAAGATCGAGTAATTAACACAATGTCTCGTCAAGCATTTAAGGATTTTGTTGGAAATAATAAAAAGTTGAAGAAATAGAGGGATTGTATGAGACAAAAAACATTAGACGTCTTAGAATTTGATAAAATCAAGTCATTTGTAGCTTCGGAAACAATAAGTGACTTAGGGCGTGAAAAAGTGTCTAAGATGTCTCCAGCCACTGACTTTGAAACAGTAGAATTTCAAATGAATGAGACAGATGAAATTTCACAAATTTATAACAAACATCGTTTACCAAGTTTAAGTGGTTTAGCCAAAATTTCACCATTGATTCATCGTGCAAATATAGGTGGCGTATTAAATGTTACAGAGCTAAATTTAGTTAAACGTTTAATTCAAGTTCAAAATCAATTTAAGACATTTTATAATCAATTATTAGAAGAAGATGAACAAGTTGTTAAGTATCCAATTTTGAATGATAAAATGAACCAATTACCAATTTTATCGGATCTTTTCCAAGAGATAAATGAAAAATGTGATACACACGATTTATATGATAGCGCAAGTTATGAATTGCAAGGTATACGAAGTAAAATTTCAAGTACAAACCAACGCATACGACAAAATTTAGACCGTATCGTTAAGAGCCAAGCCAATCAGAAGAAATTATCTGATGCTATTATAACGGTACGCAATGACCGTAATGTTATACCGGTTAAAGCTGAATATCGCCAAGATTTCAAAGGGATTGTTCACGATCAATCTGCCTCTGGACAAACGCTTTATATCGAACCATCATCAATTGTAGAAATGAATAATCAAATCAGTCGTTTACGAAATGATGAAGCAGTAGAACGTGAGCGTATTTTAACAGAATTAACAGGTATGGTTGCTGCCGAAGCAGATGGTTGCTTAATTGCTGAATCAGTCATGGGACAAATTGACTTTTTAACAGCTAAAGCACGATATGCACGCTCAATTAAAGGAACGAAACCTACATTTTACAAAGATAGAACTGTTTATTTACCTAATGCATATCACCCACTATTAAATAAAGATACGGTTGTAGCTAATACAATTGAATTTGTTGATGATATTGAAACTGTCATAATTACAGGTCCAAATACGGGTGGTAAAACAGTTACATTAAAGACACTTGGATTAATTATTATTATGGCTCAATCAGGATTGCTAATTCCGACATTAGATGGTAGTCAGTTAAGTGTCTTTGAAAATGTTTATTGTGATATAGGTGATGAGCAATCAATTGAACAATCACTATCCACTTTTTCTTCACATATGAAGAATATTGTGGAAATTTTGCAAGAGACAGATAAAAATAGTTTAGTTTTATTTGATGAATTAGGTGCAGGTACTGATCCAAGTGAAGGTGCAGCGTTGGCGATGAGTATCTTAGATCACGTTCGTGAAATAGGTTCATTAGTAATGGCTACAACACATTATCCAGAATTGAAAGCATATAGTTATAATCGTGAAGGTGTCATGAACGCTAGTGTTGAATTTGATGTTAATACGTTAAGCCCAACTTATAAATTATTAATGGGTGTACCTGGTCGTTCAAATGCATTTGATATTTCTCGTAAATTAGGACTTAGCTTAGGTATTATTAATAAAGCTAAGACGATGATTGGAACAGACGAACAAGAAATTAATTCAATGATTGAATCTCTTGAAAAGAATTCAAAACGTGTCGACGAACAACGAATTGAATTAGATAGACTGTTAAAAGAAGCGAGAAAAACGCATGATGATTTAGAACACCAGTATGAACAATATAAAAGTTACGAGAAGAAATTGATGGATGAAGCGAAAGAAAAAGCAAATCAACGTGTCAAATCTGCGACTAAAGAAGCGGATTCAATCTTAAAAGAATTAAGAACATTACGTGATCAAAAAGGTGCCGACGTTAAAGAACATGAGCTTATTGATAAGAAGAAACAATTAGATGATCAATATGAAGCAAAATCGTTAAAACAAAATGTTCAAAAACAAAAATATGATGAAATCCATGCAGGTGACGAGGTTAAAGTGTTATCGTATGGTCAAAAAGGTGAAGTCTTAGAACTCGTAAGTGAAGAAGAAGCAGTGGTTCAAATGGGTATCATTAAAATGAAATTACCTATTGAAGATCTTGAAAAGACTAAAAAGAAAAAAGAAAAACCATCTAAAATGGTCACTAGACAAAATCGTCAAACGATTAAAACGGAATTAGATTTACGTGGTTATCGTTATGAAGAAGCAGTAAGCGAATTAGATCAATATATTGATCAAGCCGTTCTCAGCAATTATGAACAAGTTTATATTATTCATGGTAAAGGCACTGGGGCACTTCAAAAAGCCGTTCAAAACCACTTAAATAAACATAAAAGTGTGAAATCGTATCGTGGCGGTATGCCAAGTGAGGGCGGCTTTGGTGTGACAGTAGCTGAACTTAAATAAGGAATATTAAAGTGTAAGCAGTGTTGTTGATTTTTTTAGAAAATAACGTACAATTAAGCCAGTGAAAATAAAATGATATGAGCGAGATTCGACGATTATTGACAGATAGTTAGTAAGTAGTGAGCAACTGCAATGCACGTACTACTAAAGTCTGTTATAATTTGCTCATCATTCAAAATTTAAGGAGGATTGGCATTTATGGCAATCGTAAAAGTAACGGATTCAAACTTTGATGAAAATATTCAATCAGGCGTTAAATTAGTTGATTTCTGGGCAACTTGGTGTGGACCTTGTAAAATGATCGCACCAGTTTTAGAAGAATTAGCTGGAGATTATGATGGAAAAGCTGATATTTTAAAATTAGATGTTGATGAAAACCCATCAACAGCAGCTAAATTTGAAGTGATGAGTATCCCAACTTTAATCGTATTTAAAGACGGTGAACCAGTTGATAAAGTAGTAGGTTTCCAACCTAAAGAAAACTTAGCTGAAGTATTAGATAAACATCTTTAAGAATAATTTGAACTTATATGAGACTGGGGCATTACATAGAATGTAATAGCTCCGTCTTTTTTATGTGTAGTTAATTTTATGGGAAGGAGGATAAATGTTGTCAGACTACAAAGAGAAAATTAAAAATAAATTAAGTGTAGTTCCATTTGAACCGGGCTGTTACTTAATGAAAGATCGTAATGATCAAGTGATTTATGTCGGCAAAGCCAAGCGTTTAAGAAATAGATTACGTTCATACTTCACAGGTGCACATGATGCAAAAACTACTCGGTTGGTAGGAGAAATCCGAAATTTTGAATTTATAGTAACTTCAAGCGAAACCGAATCCTTGCTTTTAGAATTAAATTTAATTAAACAGTATCAGCCTCGCTACAATATTCTATTAAAAGATGATAAAAGTTATCCATTTATAAAAATTACTAAAGAAAAGCATCCAAAGTTAATTGTTACGCGTACAGTTAAAAAAGGTACTGGAAAATATTTTGGACCATACCCTAATGCTTATTCAGCTCAAGAGACAAAAAAGTTATTAGACCGTATTTATCCTTTTAGAAAATGTGATAAAATGCCTGATAAATTATGTCTTTATTATCACATTGGACAATGTATGGGACCATGTGTATATGATGTGGATCAACAAGTTTATGCGCAAATGACTCGTGAAATAAGTGATTTTTTAAATGGTGAAGATAAAACTATACTTAAAAATTTAGAAGATCGTATGATGGATGCTAGTGAAAAATTAGATTTTGAACGTGCAAAAGAATATCGTGATTTAATACAACATATTCATAATTTAACTAAAAAACAAAAAATTATGTCATCTGATAATACGATTCGAGATGTGTTTGGTTACAATGTCTCTAAAGGATGGATGTGCATTCAAGTCTTCTTTATCCGTCAAGGAAATTTGATACAAAGAGATGCTACAATGATTCCTTTACAACAGCAATCTGAAGAAGAAGAATTTTATACATTTATAGGTCAATTCTATAGTTTAAATCAGCATATATTACCCAAAGAAGTACATGTTCCTAAAAATTTAGATAAAGATATGATTCAATCCGTAGTAGATACTAAAATTGTACAGCCAGCTCGTGGCGCAAAAAAAGAAATGGTAGATTTAGCAAACCATAATGCTGAAGTCGCTCTTGAAAATAAATTCGAGCTAATTGCTAGAGATGAATCACGTACAATAAAGGCAATAGAGGAGCTCGGTGAACGAATGGGTATACAAACACCTATTCGTATTGAAGCATTTGATAACTCTAACATACAAGGTGTAGACCCTGTGTCTGCTATGGTAACCTTTGTTGATGGAAAAGCAGATAAAAAAGGATATAGAAAATATAAAATTAAAACAGTTGACGGACCTGATGACTACAAATCAATGAGAGAAGTTGTTCGTCGTAGATACACACGTGTTCTAAATGAAGGCTTACCATTACCTGATTTGATTATAGTTGATGGTGGGAAAGGACATATGTCAGGTGTATTAGATGTTCTTGAGAATGAACTAGGACTGGATATTCCTGTCGCTGGATTAAGAAAAAATGATAAACACCAAACGTCAGAGTTACTTTATGGACCAAATGCAGAAGTTGTACCATTGAAGAAGAATAGTCAAGCATTCTATTTATTACATCGAATTCAAGATGAAGTACACCGTTTCGCAATTACATTCCATCGCCAAACACGTCAAAAAACAGGATTACAATCAGTACTGGACACAGTTGATGGTATTGGAAGTAAACGCAAGACAAGTTTATTAAGAACATTTGGCTCGATTAAGAAAATGAAGGAAGCAAGTGTAGTGGATTTGAAGAAAGCGGGTCTTCCTGAGAAGGTTGCACTAAACTTGCAACAAGCATTATCAAATGATTAATTAAAAAAAGGGGCTATGAGAATTATTCTCATAGCCCAAAAACATATAAAAAATGTTACAATACAGTTAACAAAAAGTTTATTTTTTTAAGAAAGTATGGAAGCGTTTTCTAATTGAGAAACATTATCATTAAAGTGTTTTTATTAATGATTAATGTAATACTAGCATTTCTCATTAAAACAAATATGATTTATTTACTTTTTTAAGTCCTACTTGTTTACATAGTTCTTAATAGAACCGATATTTATTGATTATTGTCACAATAATTTAACAATGGACAAGTACTAAATAAAATAGTAAATCATTATGATGTTTCTTGATTGAAAAGACTTTCTTATAAATAAACTATTTAAATCAATAGTTTTACAGGGGGGACTCCTTTTGGCAAAGTCTAAAAATGAATTCTACCTTAGACGCGTTCACTCGTTACTAGGTATTATTCCAATTGGTGCATTTTTAGTTGTTCATTTAATTGTGAACCATCAAGCAACACAAGGGGCAGAGGCTTTTAATAAGGCAGCTGGCTTTATGGAATCAATTCCATTTTTATTAGCAGTTGAATTTTTATTAATTTATATTCCAATTTTATATCACGGTTTGTATGGTATTCACATTGCATTTACAGCTAAAGAAAATATCGGTCATTATTCTTTATTTAGAAACTGGATGTTTGCATTACAAAGATTTTCAGGTATTGTGACATTCGTATTTATCTTCATGCATTTATGGCAAACTACAATTCAAAAATACTTCTTTGGTAAAGCAGTTGATTTTGAATTGATGCACAAAACACTTGAAAATCCAATTTGGGTTATCGTATATATCGTTTGTGTTTTATGTGTTATTTTCCATTTCTCAAATGGTTTATGGTCATTCTTTGTAACATGGGGATTCTTACAATCTAAACAATCACAACGTGTATTCACTTGGATCTCTTTAATCGTATTCTTAGTTTTAGGATACATTGGAGTATCTGCAATTTTCGCATTTGTATAAAACACAATTAGTAATCATATATAGTACGTTGAATTTTAGATAAGTATTTTATATCAAGTACTTATCAAATAAGCTTAAGCAATTACGTTAAGTTATCGATATATTTTAGGGGAGTGACTTTTCTATGGCAGAGAAAAAAATTATTGTTGTCGGTGGAGGACTTGCCGGTCTGATGTCAACAATTAAAGCTGCAGAACAAGGTGCACATGTAGATTTATTCTCAATTGTACCTGTTAAACGTTCGCACTCTGTTTGTGCCCAAGGTGGTATTAACGGTGCGGTAAATACCAAAGGTGAAGGGGATTCTCCTTGGATTCACTTTGATGATACTGTTTATGGTGGGGACTTCTTAGCAAACCAACCACCTGTTAAAGCTATGGCTGAAGCTGCTCCATCAATCATTCATTTATTGGACCGTATGGGCGTTATGTTTAGTAGAACTAAAGAAGGTCTATTAGACTTTAGACGTTTCGGTGGTACGCTTTATCACAGAACTGCTTTTGCAGGTGCAACTACTGGACAACAATTATTGTACGCGCTTGATGAGCAAGTACGTTCATTTGAAGTAGATGGATTAGTAACTAAATATGAAGGTTGGGAATTCTTAGGAATTGTCAAAGATGAGGACAATGCTGCAAGAGGAATTGTAGCTCAAAATATGACAACTTCTGAAATTAAATCATTTGGTTCAGATGCCGTTATTATGGCAACAGGTGGACCTGGTATCATCTTCGGTAAAACAACAAACTCAATGATTAATACAGGTTCAGCGGCATCAATTGTATATCAACAAGGTGCTAAATATGCAAATGGTGAATTTATTCAAATTCACCCAACAGCTATTCCTGGTGATGATAAATTACGCTTAATGAGTGAATCAGCACGTGGTGAAGGTGGCCGTATTTGGACATACAAAGATGGTAAACCTTGGTACTTCTTAGAAGAGAAATATCCTGATTATGGTAACTTAGTACCTCGTGATATTGCAACGCGCGAAATTTTTGATGTATGTATCAATCAGAAATTAGGTATAAATGGGGAAAACATGGTTTACCTTGATTTATCTCATAAAGATCCACATGAATTAGATGTTAAACTTGGTGGTATTATTGAAATTTATGAGAAATTTACGGGTGATGACCCACGTAAAGTACCAATGAAAATCTTCCCGGCCGTTCACTATTCAATGGGTGGCTTATACGTAGACTATGATCAAATGACTAATATTAAAGGATTATTTGCTGCTGGGGAATGTGATTTCTCTCAACATGGTGGTAACCGCTTAGGTGCCAACTCATTATTATCTGCAATCTACGGTGGTACTGTAGCTGGTCCTAATGCAATAAAATATGTTGAGAATGTAGAAACAACATATACTGAATTAGATGACAGCATTTATCAAAAACGTGTCGATGAAGAGCAAGAACGCTTTGATAAATTATTAAATATGCGTGGAACTGAAAATGCATATAAACTTCACCGTGAACTTGGTGAAATTATGACAGCGAACGTAACAGTTGTTCGTGAAAACGATAAATTATTAGAAACTGATAAAAAAATCGTCGAATTAATGAAACGTTATGAAAATATTGATATGGAAGATACACAAACTTGGAGTAACCAAGCTGTATTCTTCACTCGTCAATTGTGGAACATGTTAGTTTTAGCACGTGTAATTACAATTGGGGCTTACAATCGTAACGAATCTCGTGGCGCACATTACAAACCAGAATTCCCTGACCGTAATGATGATGAATGGTTAAAAACAACATTAGCTGAATATCAAGGTAGAGAAGAAGCGCCTAAATTTACTTATGAACCAGTTGATGTAAGTTTAATTCCACCACGTAAACGTGACTATACAAGTAAGTCTAAAGGAGGTAAAAAATAATGGCTGACAATCAATCAGTAAAAGACACTCCCGAAGAACTTCGCCAAAATGATAGCAATACAAATGAAAAAGAGCAAAAAGAGCCAAAACAAAAATCAATTAAGTTGATTATCAAACGACAAGATAATCAAGATTCTAAACCGTATGAAGAAACGTTTGAAATTCCTTATAAAGAAAATATGAACGTAATCGCATGTTTAATGGAAATCAGACGTAATCCAGTAAATAACAAAGGTGAAAAAACAACACCTGTTACATGGGATATGAACTGTTTAGAAGAAGTTTGTGGTGCTTGTTCAATGGTTATCAATGGACGTGCTAGACAATCATGCTCAGCAATTGTTGATCAATTAGAACAACCTATTCGTCTTGAACCAATGAGTACATTCCCTGTTATTCGTGATTTACAAGTGGATCGTACTAGAATGTTTGATAACTTAAAACGTATGAAAGCTTGGATTCCGATTGATGGTACGTATGATTTAGGACCAGGACCACGTATGCCTGAGAAAAAACGTCAAACAGCTTATGAGTTATCTAAATGTATGACGTGTGGTGTTTGTCTAGAAGTTTGTCCTAATGTTACGCAAAATAATAAATTCGTTGGTGCTCAGGCAATTTCTCAAGTTCGTTTATTCGACTTACATCCAACTGGTGCAATGACTAAAGACGAACGATTAGACGCTTTAATGAGTGCTGGCGGTTTGCAAGAATGTGGTAATTCTCAAAACTGTGTAAATGCTTGTCCGAAAGGTATTCCTTTGACAACTTCTATCGCAGCTATGAACAGAGAAACAACATTCCATATGTTTAAATCATTCTTCGGTTCAGACCACAAAGTAGATTAATATACATTTAATTATAATTTGAAAAGTAGTTAATGATTCTTAATTGAATTGATTAACTACTTTTTTCTTTATAAAGCATTTTAAGTTATGTATATGAATGCTTAATCGGATTAGTCAAACTCTTAGCATGTATATGATAAAATAAATGTATTATGTGTTATAAGGATGAATGAAGATGAATAAAGATGAATAAACCAATTGGTGTTATAGATTCAGGTGTTGGTGGGTTGACAGTTGCTAAAGAAATCATGCGTCAATTACCCAACGAAACAATTTACTATCTAGGGGATATTGCAAGATGTCCTTATGGTCCAAGACCTGGTGATGAAGTTAAACAATTTACTACTCAACTTGCTAATAAATTAATGCAATTTGATATTAAAATGCTTGTAATAGCTTGTAATACAGCTACCGCTGTAGCATTAGAACATTTGCAACAAATGTTGCCTATTCCAGTTATTGGAGTTATTGAGCCAGGGTCAAGAACAGCTATTATGACTACTAAAAATCAAAATGTTTTAATTTTAGGGACTGAAGGAACTATTAAATCTGAGGCGTATAGACATCATATTAAGCACATTAATCCAAACGTCCATGTTTATGGTGTAGCTTGCCCAGGGTTTGTTCCACTAGTTGAACAAATGCGCTACGATGATCCTACAATTACAAGTATTGTCATTCATCAAACGTTAAAGCAGTGGAGAAATACTGATGCAGATACGATAATTTTAGGTTGCACACACTATCCATTGTTATATAAGCCTATAAATGATTATTTTGGAGGAGAGAAAAAGGTTATTTCCTCTGGATTAGAAACAGCACGTGAAGTTAGTGCTTTATTAACTTTTAGTAATGAACATGCGAGCTATACACAACATCCAGAGCATAGATTCTTTGCTACTGGAGATACAGTACATATTAAAAATATCATTTTACAATGGTTAAAATTAGATGTTGAAGTTGAACGCATCAGTGTAGATGAATAATCAAGGAGGAATATGAATGGCAGACATCGTAATTGCTACAAATAATAAAGGTAAAATTAATGATTTTAAATCAATTTTTCCCAATGACAATGTGATAGGTATATCAGAACTAATAAAAGACTTTGATGTAGAGGAAACGGGAACAACTTTTGAAGAGAATGCACGATTAAAGTCTGAAGAAGCTGCAAAAGTATTGAATAAACGTGTGATAGCAGATGATAGTGGATTAGAGGTATTTGCTCTAAATGGCGAACCTGGCGTTTATTCAGCTAGATATGCAGGATTAGATAAGAGTGATGATGCTAATATTGATAAATTATTAAAAAATTTAGATGGTATCGAAAATCGAGATGCACGATTTGTTTGCGTCATTAGTATGAGTGCACCTAATGAAACTACTCAAACTTTCAAAGGTACTGTTTCTGGAGTGATTACTACTGAAAGACAGGGTGAACATGGTTTTGGTTATGATCCTATTTTCTATGTGCCTGAAAAAGGTAAAACTATGGCTCAACTTACTACAACAGAAAAGAGTGAAATCAGTCATAGAGGTAATGCAATTAAGAAATTGAATGCTTATTTGGAGAGTGAGAAGTAATGACAAAGTGGCTTATCGTCAGTGACAATCATACAGAATCTGGTATTTTATATCACTTATATGAAGTGCATAAGGATGCTGATGTTTTATTACATTTAGGGGATTCAGAATTTGAATATAATGATACTGAACTAAGCCTATATAGAAGAGTAAAAGGGAATTGTGACTTTTATCCTGAATTTCCTAATGAAGAAGAAGTGGAAATTAAAGGTATAAAGGCTATATATACTCACGGTCATTTGTATTCAGTTAATCAAACTCGTATGCATTTAGCACAAAAAGCTAAATCTCAGGGATGTCAATTTGCATTTTATGGTCATACTCATGTTGCAAAATATGAGTATTTAGATGGTGTACATGTCATAAATCCAGGCAGTATATCACAATCTCGCAGTAGTATTGAAGAAACGTTTGCCGAACTCGTTATTGATGAAGTAAATGGTAGTGCTATTCTAAATTATAGAAATCGAGATAATCATATTATAGAAACGATTGAATTTGAAGTTTGATCTATAGACACTTAAGCATTTAATTAACTCCTAAGTGTTTATTCCAATGAATACAATATTGGTTAATAGAATATTAATATTGAAGGAGTTTTTTAAATTGAGAAGTGAAAAACTAACGTCTTTAACGTTTTATTTAGCAATAGTCACTTTAGTCATTTCAATAATTAATTTAATACTTACATTAAAAACTAAATTATTTAGGTAAAAAAGTTGTTGATCACGTGTCAAATATGTGTCGAAAATTTTTAAACTAACAGTATAACAATATTATCTCAGAAACTCGTCATAACATGGCGGGTTTTTCTATTTTTGGTGCAGTTTAGCTTAGTTTCTATGGTATCTAATTACAAGACAAAATAAAAAGAACGCCGTCATAACAGCGTTCTCAACCTAAAAATATATGTAATTTTTAGTTAATAGCGTCCTGGGAGGGATTCGAACCCCCGACCGATGGCTTAGAAGGCCATTGCTCTATCCAGCTGAGCTACCAGGACATGAATTTTTAACACAAGAATTATTATAGCTAAAGAAACCTTATTTAGCAATAGCTTTAATATAAAAAAAGTTTATATTTTTCACTAATTATGTGTATTTGTAACTCATATCGACGATGTGCAAGTGCAATAACACATAAAGTCGAGCAATTGAATTAATATCTTCAAGCCATATGGACGCAGAAGTAATCAAATGTATAGAACCAATAGGATGCATTATAAGCAACTATGAACAAACTATAAACATTTATGAATAAAGTAATAAATAGATCACAAGTGTTGAAATTATTCTCATCTATTATTCATATACTCAATCCAATTACTAAATAAAAGTACCATGATAAATAGTGAAATACAGAAATTAATAAAGTTGCAATGACCAACATTACGATTAATTAAATAGTTGAAAAGGACTAGAGTATATTCACTTGTCTGTTTAAATAAATGGTTGTATTGAGAATCCTAGACTTGCAATGGTCTCTTAGTAGGTTAAAGCGTTTATAAAACAAGGTGAATTTTAAAGAAATATAAAGCTAATGTAAAGGTATTGTAAACGTTTGCAGAATTGTCAGATTTTGCACAACATATTTGAATGCCTAAGTGTGTTTTATATAATCAAAGGTCTACAGTTTTGATGTCTAATTTATAAGTTAAGAAAGATAGAACGCAAATAGCATAAATCACTATATAGTATAAGTAACAAAACGATAGGTAAACAAAAACTTACCAATTAATCGTTTTTGGTTTTAAGAAATAGCTTAATGTATCTATTGAATTTCATACATTAAGATTTAAATACTTTAAATAAAAAGAAATGGAGCGATTTAAATGTCAAAATTAGTACAAGCAATTTCAGATGCAGTTCAAGCAGGCCAAAACCAAGATTGGGCTAAATTAGGTACAAGCATTGTAGGTATCGTAGAAAACGGTGTTGGCATTTTAG
>NODE_9_length_26209_cov_1.619968
AGAGCCATTTATATACAGAAATAACTTTTGTGTGAACATGATGCAGTCTACAAATGGAATTTATTTATTCTGAGCATATTGAAGTCTATGCCTTCATATGTGATGGCGAAGAAACAAGTAGTCGATAGAGAAGTAATAACTTTATTTCATTTTAAAGTAAAAAAATTGGAAAAGTGATTGACATATTACAATAATGAGGTTATATTATTTATTGTGATTATTTTACCTAAGACAGTAGGAGTTATAGTATAACTTAAAAATTATCCTGCCGAGGCTAAAATTGACTTGAACGTGTGATCATAAAAATGATCTTTCAAGCGCTTTTTGCCGTGGGTAGAAAGTGCTTTTTTTATTGAGAAATTTAAAAAGCACCAAAAATAAAAATGGAGGTGTCTGAATGTCTGCTATTATCGAAGCTAAAAAACAACAAGTTGATGTTATTGCTGAACAACTTAAAAATTCAGTTTCAACTGTTATCGTTGACTACCGTGGCTTAACAGTTGCAGAAGTAACTGAACTACGTTCACAATTACGTGAAGCTGGTGTTGAGTACAAAGTTTACAAAAACACTATGGTTCGTCGTGCAGCTGAACAAGCAGGTATCGAAGGCTTAGATGAATTCTTAACAGGTCCTACAGCTGTTGCAACTTCAACTGAAGATGTAGTAGCACCAGCGAAAGTTATCGCAGGATTTGCTAAAGAACACGAAGCTTTAGAAATCAAAACAGGCGTTATGGAAGGTAGCGTTATTTCAGCAGAAGAAGTTAAAACTGTTGGTTCATTACCTTCACACGATGGTCTTGTTTCTATGCTTTTATCAGTATTACAAGCTCCAGTACGCAACTTCGCTTATGCGGTTAAAGCTGTTGGAGAACAAAAAGAAGAAAGCGCTGAATAATTGCGCATAAAAAATTAAAATAATTGGAGGAAATATAAAATGGCTAATCAAGAACAAATCATTGAAGCAATTAAAGAAATGTCAGTATTAGAATTAAACGATTTAGTAAAAGCAATTGAAGAAGAATTTGGTGTAACAGCAGCAGCTCCTGTAGCAGCAGCTGGTGCAGCTGGTGGCGGAGACGCAGCAGCAGAAAAAACTGAATTTGACGTTGAGTTAACTTCAGCTGGATCTTCAAAAATCAAAGTTGTTAAAGCAGTTAAAGAAGCAACTGGTTTAGGCTTAAAAGATGCTAAAGAATTAGTAGATAACGCTCCTAAAGTAATCAAAGAAGGCGTTGCTAAAGAAGAAGCTGAAAAACTTAAAGAACAATTAGAAGAAGTTGGAGCTACTGTAGAATTAAAATAATTCTAGTATCTTAACTTAATATCGAAGGTTATGTGTTTTTAATGTATTAATAATACATTATCAGAACTAACCTGAATTCTTTGAGAAATTAAAACCCCGTTATCACGATAACGGGGTTTTTACTTCATTTTCTAGTAAAATAAAGATGAACAATGAAAAAAGAGGTGACGTTATGGGACACTATTATGATGAAAATCCAGATGTACAAAGTGATGAAAGAGTCATTCAATATCATTATCATTCCCATCAATTAAATTTAACTACAGATGCAGGTGTGTTCTCAAAAGCACAAGTAGATTTTGGATCAGATACGTTAGTACAAACATTTTTAAACGAGCATCCTCCTGGACCAAGTAAGACGATTGCTGATGTTGGATGTGGGTATGGTCCGATAGGATTAATGATTGCAAAAGTTTCACCACATCATCAAATTACTATGGTTGATGTGAATAAGCGTGCGTTAAATCTTGCTGAAAAGAATAAAAAAGCAAATCAAATTGATAACGTCATTATCAAAGAAAGTGATGGTTTATCACAACTAAAGGATAGTCATTTTGATTATGTACTAACCAATCCTCCCATTAGAGCTGGCAAAGAAGTTGTTCATCGTATTTTTGAAGAAGCATATCAACAGTTAAATTCACAAGGTGAGTTGTACGTTGTGATTCAAAAGAAACAAGGTATGCCTTCTGCTAAAAAGAAAATGGAAGAAATTTTCAATAATGTCGAAGTTGTTAACAAGAATAAAGGATACTATATATTGAAAAGCCGAAAAGGTTGATTTCAAAGTTGTATTCTGATATAGTTATAAAATGTAAAAATTTATGTTCAATAAGTGTGTACTTTTACGCGAAAAGAGCACGATAAACAAGAATAAATGTAGAATCGAAAATGGTGTCATCAACTGTGTTGCCGTTTTCTTTTTGTCTTGTTATACGATTTTTACGCGTATTGGTTCATCACACAATATTTGAGGGGTGAATCTGTTTGGCAGGTCAAGTTGTCCAATATGGAAGACATCGTAAACGTAGAAATTATGCGAGAATTTCAGAAGTATTAGAATTACCAAACTTAATAGAAATTCAAACTAAATCTTACGACTGGTTCCTAAAAGAAGGTTTATTAGAAATGTTCCGTGATATTTCTCCAATTGAAGATTTCACAGGTAACCTTTCTTTAGAATTTGTAGATTATCGATTAGGTGAACCAAAATATGATTTAGAAGAATCAAAAAACCGTGACGCTACTTATGCTGCACCTCTTCGTGTTAAAGTACGTCTAATAATCAAAGAAACTGGCGAAGTTAAAGAACAAGAAGTATTTATGGGTGACTTCCCATTAATGACAGATACAGGTACATTCGTAATCAATGGTGCAGAACGTGTAATCGTGTCTCAATTAGTACGTTCACCATCCGTTTATTTCAATGAGAAAATTGACAAAAACGGTCGTGAAAACTATGATGCGACAATTATCCCTAACCGTGGTGCATGGTTAGAATATGAAACAGATGCTAAAGATGTAGTTTATGTACGTATTGATAGAACACGTAAATTACCATTAACAGTATTATTACGTGCTTTAGGCTTCTCAAACGATCAAGAAATTATTGATTTATTAGGAGACAGTGAATATTTACGTAATACGCTTGAAAAAGATGGCACTGAAAATACTGAGCAAGCATTATTAGAAATATACGAACGTTTACGTCCTGGTGAGCCACCAACAGTTGAAAATGCGAAAAGTTTACTTTATTCACGCTTTTTCGACCCTAAACGTTATGATTTAGCAAGTGTTGGTCGTTACAAAGCTAATAAAAAATTACACTTAAAACACCGCTTATTTAATCAAAGATTAGCAGAACCAATCGTTAATAGCGAAACTGGTGAAATTGTTGCCGAAGAAGGTACAGTTCTAGACCGTCGCAAATTAGACGAAATTATGGAAGTTTTAGAAACAAATGCTAATAGTGAAGTGTTTGAATTAGAAGGTACAGTTATTGATGAACCTGTTGAGATTCAATCAATCAAAGTTTACGTACCAAATGATGAAGAAGGTCGTACGACTACTGTAATCGGTAATGCGTTACCAGATTCAGAAGTTAAATGTATTACACCAGCAGATATCATTGCTTCAATGAGTTATTTCTTTAACTTGTTAAATGGCATTGGTTACACAGACGATATTGACCACTTAGGAAACCGTCGTTTACGTTCAGTTGGTGAATTATTACAAAACCAATTCCGTATCGGTTTATCAAGAATGGAACGTGTTGTACGTGAAAGAATGTCAATTCAAGATACAGACTCTATCACACCACAACAATTAATTAATATCCGTCCGGTTATTGCGTCAATTAAAGAGTTCTTCGGTAGCTCTCAATTATCACAATTCATGGAGCAAGCTAACCCATTAGCTGAGTTAACACATAAACGTCGTCTTTCTGCATTAGGACCTGGTGGTTTAACACGTGAACGTGCTCAAATGGAAGTACGTGACGTTCACTACTCTCACTATGGTCGTATGTGTCCGATCGAGACTCCAGAGGGACCAAACATTGGTTTGATGAACTCATTATCAAATTATGCACGTGTGAATGAATTTGGTTTCATTGAAACACCATATCGTAAAGTAGACTTAGACACTAACTCTATTACAGATCAAATCGACTACTTAACTGCTGATGAAGAAGATAGCTATGTAGTTGCCCAAGCGAACTCTCGCTTAGATGAAAATGGTCGTTTCTTAGATGATGAAGTCGTATGTCGTTTCCGTGGTAATAACACAGTTATGGCTAAAGAGAAAATGGACTACATGGACGTATCTCCTAAACAAGTAGTTTCAGCTGCGACAGCATGTATTCCTTTCCTTGAAAATGATGACTCTAACCGTGCATTAATGGGTGCAAACATGCAACGTCAAGCAGTACCATTGATGAACACAGAAGCACCATTTGTTGGTACAGGTATGGAACATGTTGCTGCACGTGACTCAGGCGCTGCAATTACAGCTAAATATAGAGGTCGCGTTGAACATGTTGAATCTAAAGAAATCTTAGTTCGTCGTTTAGTAGAAGAAAACGGTACTGAACATGAAGGTGAATTAGATCGTTATCCATTAGCTAAATTCAAACGTTCAAACACTGGTACTTGTTACAACCAACGTCCAATTGTTTCAGTTGGCGATGTCGTTGAGTATAATGAAATTTTAGCTGACGGACCATCAATGGAATTAGGTGAAATGGCATTAGGTCGTAACGTTGTCGTTGGTTTCATGACTTGGGACGGTTACAACTATGAGGATGCTGTTATTATGAGTGAACGTCTAGTTAAAGATGACGTTTATACTTCAATTCATATTGAAGAGTATGAAGCAGAAGCTCGTGATACTAAACTAGGACCTGAAGAAATCACTCGTGATATTCCAAATGTTTCAGAAAATGCACTTAAAAACTTAGATGATCGTGGTATTGTCTACGTTGGTGCTGAAGTTAAAGACGGTGACATCTTAGTAGGTAAAGTAACGCCTAAAGGTGTGACTGAATTAACAGCTGAAGAAAGATTATTACACGCTATCTTCGGTGAAAAAGCACGTGAAGTACGTGATACATCATTACGTGTACCTCACGGAGCTGGTGGCATCGTTCTAGATGTTAAAGTATTTAACCGTGAAGAAGGCGATGATACTTTATCTCCAGGCGTTAACCAATTAGTACGTGTATACATCGTACAAAAACGTAAAATCCATGTTGGGGACAAAATGTGTGGTCGTCATGGTAACAAAGGGGTTATCTCTAAGATTGTGCCTGAAGAAGATATGCCTTACTTACCAGATGGACGTCCAATTGATATCATGTTAAACCCACTTGGTGTACCATCTCGTATGAACATCGGACAAGTATTAGAATTACACTTAGGTATGGCTGCTAAAAACTTAGGCATCCATGTTGCATCTCCAGTATTCGATGGTGCGAACGATGATGATGTATGGTCAACAATCGAAGAAGCAGGTATGGCTCGTGACGGTAAAACAGTCTTATACGATGGTAGAACTGGTGAACCATTCGATAATCGTATTTCTGTTGGTGTTATGTACATGCTTAAACTTGCACACATGGTTGACGATAAATTACACGCTCGTTCAACTGGTCCATACTCACTAGTTACACAACAACCGCTTGGTGGTAAAGCACAATTCGGTGGACAACGTTTCGGTGAGATGGAGGTATGGGCACTAGAAGCATACGGTGCTGCTTACACATTACAAGAAATCTTAACTTACAAATCTGACGATACAGTAGGACGTGTTAAAACTTACGAAGCTATCGTTAAAGGTGAAAACATCTCTAGACCAAGTGTTCCAGAATCATTCCGCGTATTGATGAAAGAACTACAAAGTTTAGGTTTAGATGTCAAAGTTATGGATGAACAAGATAATGAAATCGAAATGGCTGATGTTGATGATGAAGATGCAACTGAGCGCAAAGTAGATTTACAACAAAAAGATGTTCCTGAAACTCAAAAAGAAACTACTGACTAATTAGAATTTGAAGTTATAAAAAGTAAGGGATTAGAAACTCAGTTCGATTTAAACTTAAAATAAGCTAATCTTGCTGATTTCTTCCCTACAATCATATGACTTGTTTTAGTTTCAATAGATGTAAATCAATCAAATAGCACAGCTAATCTAAATTGAAGGAGGTAGGCTCCTTGATTGATGTAAATAATTTCCATTATATGAAAATCGGTTTAGCCTCACCTGAAAAAATCCGTTCATGGTCATACGGTGAAGTAAAAAAACCAGAAACAATCAACTATCGTACATTGAAACCAGAAAAAGATGGTCTTTTCTGTGAAAGAATTTTTGGACCTACAAAAGACTGGGAATGTAGTTGTGGTAAGTACAAACGTGTACGCTACAAAGGCATGGTCTGTGACAGATGTGGTGTAGAAGTAACTAAATCTAAAGTACGTCGTGAAAGAATGGGACACATTGAATTAGCTGCTCCAGTTTCACATATTTGGTATTTCAAAGGTATTCCAAGTCGTATGGGTCTTTTATTAGACATGTCTCCTAGAGCATTAGAAGAAGTTATTTATTTCGCTTCATATGTTGTAGTAGATCCAGGTCCAACAGGCTTAGAGAAAAAATCATTATTATCTGAAGCTGAATTCAGAGAATATTACGATAAATACCCAGGTCAATTTGTAGCTAAAATGGGTGCTGAAGGTATTAAAGACCTATTAGAAGAAATTAACTTAGACGAAGAATTAAAATCATTGCGTGACGAATTAGAATCTGCAACTGGTCAAAGATTGACACGTGCGATTAAACGTTTAGAAGTTGTTGAATCATTCAGAAACTCTGGTAATAATCCAGCGTGGATGATTTTAGACGTACTTCCAATTATTCCACCTGAAATCCGTCCAATGGTTCAGTTAGATGGTGGACGTTTCGCAACAAGTGATTTAAATGATTTATACCGTCGTGTGATTAACCGTAATAATCGTTTAAAACGTTTATTAGACTTAGGTGCTCCTGGCATCATCGTTCAAAACGAAAAACGTATGTTGCAAGAAGCAGTTGATGCATTAATCGATAACGGTCGTCGTGGTCGTCCAGTTACTGGTCCAGGTAACAGACCATTGAAATCACTTTCACATATGTTGAAAGGTAAACAAGGTCGTTTCCGTCAAAACTTACTTGGTAAACGTGTTGACTATTCAGGTCGTTCAGTTATCGCTGTTGGTCCAAGCTTAAAAATGTATCAATGTGGATTACCTAAAGAAATGGCGCTTGAATTGTTCAAGCCATTCGTAATGAAGGAATTAGTTCAACGTGAAATTGCTACTAACATCAAAAATGCTAAAAGTAAAATTGAGCGTATGGACGATGAAGTATGGGACGTATTGGAAGATGTAATCAGAGAACACCCTGTATTACTTAACCGTGCACCTACTCTTCACAGATTAGGTATCCAAGCATTCGAACCTACATTAGTTGAAGGTCGTGCTATCCGTCTACACCCACTTGTAACAACAGCTTACAACGCGGACTTTGACGGTGACCAAATGGCCGTTCACGTTCCTTTATCTAAAGAAGCACAAGCTGAAGCACGTATGTTAATGTTAGCTGCTCAAAACATCTTGAACCCTAAAGACGGTAAACCTGTCGTAACACCATCACAAGATATGGTATTAGGTAACTATTACCTAACATTAGAACGTAAAGATGCAATGAACACTGGTACTATCTTTAATGATACAAACGAAGTGCTTAAAGCTTATGCAAATGGCTATGTTCATTTACACACTCGTATTGGTGTACATGCGAAATCATTTAACAACCCTACATTCACAGAAGCTCAAAACAACAAAATTTTAGCTACTTCAGTAGGTAAAGTGATTTTCAATGAAATCATTCCTGATTCATTCGCATTCATCAATGAACCTAGTCAAACAAATCTTGAAGGTAAAACACCTGACAAATACTTTATTGATTCAACTCAATTGGGTGAAGGTGGACTTAAAGCATACTTTGAAGAACAAGAACTTATTGAACCATTCAATAAAAAATTCTTAGGTAATATTATTGCCGAAGTCTTCAATAGATTCAGTATCACTGATACATCTATGATGCTTGACCGTATGAAAGATTTAGGTTTCAAATTCTCATCTAAAGCTGGTATCACTGTTGGTGTAGCAGATATTGTTGTACTTCCAGATAAACAAGACATTTTAGATGAGCACGAAAAATTAGTAGAACGTGTATCTAAACAATTTAATCGTGGTTTAATTACTGAAGATGAACGTTATAATGCCGTTGTTGAAATTTGGACAGATGCCAAAGATCAAATTCAAGGCGAATTAATGCAATCTCTTGAGAAAACAAACCCAATCTTCATGATGAGTGATTCTGGTGCACGTGGTAACGCATCTAACTTTACACAATTAGCTGGTATGCGTGGTTTAATGGCCGCACCATCAGGTAAAATTATTGAGTTACCAATCACATCTTCATTCCGTGAAGGTTTAACAGTGTTAGAATACTTCATCTCTACACACGGTGCGCGTAAAGGTCTTGCCGATACAGCCCTTAAAACAGCTGACTCTGGTTACCTTACTCGTCGTCTTGTTGACGTTGCTCAAGACGTTATTGTTCGTGAAGAAGACTGTGGCACAGACCGCGGCTTACTAGTTTCTGATATCAAAGAAGGTACAGAAATGATCGAACCATTCATCGAACGTATTGAAGGACGTTATTCTAAAGAAACAATTCGTCATCCTGAAACTGATGAAATCATCATCCGTCCAGACGAATTAATCACTGCTGAAATCGCTAAGAAAATCACTGATGCCGGTATTGAACAAATGTACATCCGCTCAGCATTTACATGTAACACACGTCACGGTGTTTGTGAAAAATGTTACGGTAAAAACCTTGCTACTGGTGAAAAAGTTGAAGTGGGTGAAGCAGTTGGTACAATCGCTGCCCAATCAATCGGTGAACCTGGTACCCAACTTACAATGCGTACATTCCATACAGGTGGTGTAGCAGGAAGCGATATCACTCAAGGTCTTCCACGTATTCAAGAGATCTTCGAAGCACGTAATCCAAAAGGTCAAGCTGTGATTACTGAAATCGAAGGTGTCGTTGAAGATATTAAATTAGCAAAAGATCGCCAACAAGAAATTGTTGTTAAAGGTGCTAATGAAACAAGATCTTACTTAGCTTCAGGTACTTCTAGATTAAAAGTAGAAGTCGGTCAATCAGTTGAACGCGGTGAAGTATTAACTGAAGGTTCAATCGAACCTAAGAACTTCCTAGCTGTTGCTGGTTTAAATGCGACTGAAAGTTACTTACTTAAAGAAGTTCAAAAAGTTTATCGTATGCAAGGTGTAGAAATTGATGATAAACACGTTGAAGTAATGGTAAGACAAATGTTACGTAAAGTTAGAATCATCGAAGCTGGTGATACTAAGTTATTACCTGGTTCATTGGTTGACATTCATAGCTTTACAGATGCAAACAGAGAAGCGTTTAAAGAACGTAAACGTCCAGCAACTGCTAAACCAGTATTGCTTGGTATTACAAAAGCGTCTCTTGAAACTGAAAGCTTCTTATCAGCAGCATCATTCCAAGAAACAACTCGTGTACTTACAGATGCAGCAATTAAAGGCAAACGCGACGACTTACTTGGACTTAAAGAAAACGTTATTATTGGTAAGTTAATTCCAGCTGGTACTGGTATGAGACGTTATAGTGACGTTAAATATGATAAAGCTGAAACACCAGTTACTGAAACTGAAGAAGCAGAAATCATTGAATAATTAATGAAATAAAACTGAATTCATATTTATTTCAATATTGACGAGACGGGACTTATCAATCTTTTGAGATGATAGTCTCGCTCTCGTTCTTTATTTTTTATTATTAGTAAAAAGTCTGCAAAATATGTTGACTTAATGCTGATTTAAGTGTTATTATTGAAAAGGTTGATGCAAGCAGAACTTTGGAGGATATTTTAATGTCTAATGAAAAAGTTGCACGCTTTAACAAACAACACTATGTAGTTGGTCTTAAAGAAACGCTTAAAGCGTTAAATAGAGATCAAGTTGCATCTTTGATTATTGCTCAAGACGTTGAGGTACATTTGTTAGCTCGCGTATTTAGTTTAATCAATCATAAAAATATACCTATTACTTATTTTCAAAGCAAGCATGCTTTAGGTAGTTATGTAGGTATTAACGTTAATGCGACTATGGTTGCGTTATTGAATGAGAATTAGTAAGTGTATTGCTTACTAAATTTTATTTAACCTAAAAATGAACCACCTGGATGTGTGGAATTAAAAAGTGAAGAGAGGAGGACATTTCAATGCCAACTATTAACCAATTAGTACGTAAACCTAGACAAAGCAAATCTAAAAAATCAGATTCACCAGCTTTAAACAGAGGTTTTAATAGTAAAAAGAAACAATTTACTAACTTAAATTCACCTCAAAAACGTGGTGTTTGTACTCGTGTAGGTACTATGACACCTAAAAAACCTAACTCAGCGTTACGTAAATATGCACGTGTGCGTTTATCAAACAATATTGAAATCAACGCATACATCCCTGGTATCGGCCATAACTTACAAGAACACAGTGTAGTACTTGTACGTGGTGGACGTGTAAAAGACTTACCTGGTGTGCGTTACCACATCGTACGTGGTGCACTTGATACTTCAGGTGTTGACGGACGTAGACAAGGCCGTTCATTATACGGAACTAAAAAACCTAAAAATTAAGTTTAAGATTGTGTAAATTTTAATTTCAATTTTTAATAATATACTATAATAGGAAGGGAGGATTTTAGTTATGCCTCGTAAAGGATCAGTACCTAAAAGAGACGTATTACCAGATCCAATTCATAACTCTAAATTAGTTACAAAATTGATCAACAAAATCATGTTAGATGGTAAACGCGGAACAGCACAAAGAATTCTTTATTCAGCATTTGACCTTGTAGAACAACGCAGTGGTCGTGATGCTTTAGAAGTATTTGAAGAAGCAATTAACAACATTATGCCAGTATTAGAAGTAAAAGCTCGTCGTGTGGGTGGTTCAAACTACCAAGTACCAGTTGAGGTTCGCCCAGAACGTCGTACTACTCTAGGATTACGTTGGTTAGTTAACTACGCTCGTCTTCGTGGTGAAAAAACTATGGAAGATCGTTTAGCTAACGAAATCTTAGATGCTGCTAATAATACAGGTGGTGCCGTTAAGAAACGTGAGGACACTCACAAAATGGCTGAAGCGAACAAAGCATTCGCTCACTACCGCTGGTAAGATTAAAGCTTTAACCCTGAGTGTGTTCCGTCACATTGGTTTACCAAATAAGATGGCTCATGCTTAGGGCATCGCCATATTCAATAGTACTTATTCAGTAATTACTGGAAGGAGAAAAACAATGGCTAGAGACTTTTCTTTGAAAAACACTCGTAACATCGGTATCATGGCTCACATTGATGCTGGTAAAACAACTACGACTGAACGTATTCTTTACTATACAGGTCGTATCCACAAAATTGGTGAAACACACGAAGGTGCTTCACAAATGGACTGGATGGAACAAGAACAAGACCGTGGTATTACAATCACATCAGCTGCTACAACAGCTCAATGGGATGGCCACCGTGTAAACATTATCGATACTCCAGGACACGTAGACTTCACTGTTGAGGTTGAACGTTCTTTACGTGTACTTGATGGTGCGGTTACTGTACTTGATGCTCAATCAGGTGTAGAACCTCAAACTGAAACGGTTTGGCGTCAAGCTACAACTTACGGTGTACCTCGTATCGTATTCGTAAACAAAATGGATAAATTAGGCGCTAACTTCGACTATTCTGTAAGTACATTACATGATCGTTTAGATGCTAACGCTGCACCTATCCAATTACCAATTGGTGCCGAAGACGAATTTGAAGCTATCATCGACTTAGTAGAAATGAAATGCTTCAAATATACTAATGACTTAGGTACTGAAATTGACGAAATTGAAATCCCTGAAGATCACAAAGAAAGAGCAGAAGAAGCTCGTTCTAATTTAATCGAAGCAGTTGCAGAAACTAACGATGAATTAATGGAAAAATATCTTGGTGATGAAGAAATTTCAGTAGCAGAATTAAAAAATGCTATTCGTCAAGCAACTACTGACGTAGAATTCTACCCAGTACTTTGCGGTACAGCATTCAAAAACAAAGGTGTTCAATTAATGCTGAACGCAGTAATTGACTACTTACCATCACCTTTAGATGTTAAACCAATCGTAGGCCATCGTGCTGAAAATCCTGAAGAAGAAGTAATTGCTAAACCAGACGATTCAGCTGAATTCGCTGCATTAGCATTCAAAGTTATGACTGACCCTTATGTTGGTAAATTAACTTTCTTCCGTGTATATTCAGGTACTTTAACATCAGGTTCTTACATTAAGAACTCAACTAAAGACAAACGTGAACGTGTAGGTCGTTTATTACAAATGCACGCTAACTCACGTCAAGAAATCGACACTGTTTACTCAGGCGATATCGCTGCTGCAGTTGGTCTTAAAGATACAGGTACTGGTGACACATTATGTGGTGAAAAGAATGACATTATCTTAGAATCAATGGAATTCCCTGAACCAGTTATCCACTTATCAGTAGAACCAAAATCTAAAGCTGACCAAGATAAAATGACTCAAGCTTTAGTTAAATTACAAGAAGAAGACCCTACTTTCCATGCACACACAGATGAAGAAACTGGACAAGTTATCATCGGTGGTATGGGTGAGTTACACTTAGACATCTTAGTTGACCGTATGAAGAAAGAATTCAACGTTGAATGTAATGTAGGTGCCCCAATGGTTTCATATCGTGAAACGTTCAAGCAATCTGCACAAGTTCAAGGTAAATTCTCTCGTCAATCTGGTGGTCGTGGTCAATACGGTGATGTTCACATTGAATTCACACCAAACGAAACTGGCGCAGGTTTCGAATTCGAAAACGCTATCGTTGGTGGTGTAGTTCCTCGTGAATACATTCCATCAGTTGAAGCTGGTCTTAAAGATGCTATGGAAAACGGTGTATTAGCTGGTTATCCATTAATCGATGTTAAAGCAAAATTATTTGATGGTTCATACCATGATGTCGATTCATCTGAAATGGCCTTCAAAATTGCTGCATCATTAGCACTTAAAGAAGCTGCTAAAAAATGTGATCCAGTTATATTAGAACCAATGATGAAAGTAACAATCGAAATGCCTGAAGAATACATGGGTGATATCATGGGTGACGTAACAGCTCGTCGTGGACGTGTTGATGGTATGGAACCTCGTGGTAATGCACAAGTTGTTAACGCTTATGTACCACTTTCAGAAATGTTCGGTTACGCAACTTCATTACGTTCTAACACTCAAGGTCGCGGTACTTACACTATGTACTTCGATCACTATGCAGAAGTTCCAAAATCAATTGCTGATGATATCATCAAAAAAAATAAAGGTGAATAATTAAACTTGTTTTAGCTAGAATTTCTAGGTAAAATACAGCGTAAGCTTATTAATTAAGCGAACATCTTTATGAATTGATTTTTTACTGAAAATGCATTATAACTGAATTATGAATTCTAACAATCATTATGTCTCATGATGGTGAGAAACTATCATGAGAGATAATATTGAAATAACTTTTACTAGAATAGGAGAGATTTAATAATGGCAAAAGAAAAATTTGATCGCTCAAAAGAACATGCCAATATTGGTACTATCGGTCACGTTGACCATGGTAAAACTACTTTAACAGCTGCTATCGCAACTGTATTAGCTAAAAATGGTGACACTGTAGCACAATCATATGACATGATTGACAACGCTCCAGAAGAAAAAGAACGTGGTATCACAATCAATACTGCACACATCGAGTATCAAACTGACAAACGTCACTATGCTCACGTTGACTGCCCAGGACACGCTGACTATGTTAAAAACATGATTACTGGTGCTGCTCAAATGGACGGCGGTATCTTAGTAGTATCTGCTGCTGACGGTCCAATGCCACAAACTCGTGAACACATTCTTTTATCACGTAACGTTGGTGTACCAGCATTAGTAGTATTCTTAAATAAAGTTGACATGGTTGACGATGAAGAATTATTAGAATTAGTTGAAATGGAAGTACGTGACTTATTATCTGAATACGACTTCCCAGGTGACGATGTACCTGTAATCGCTGGTTCAGCATTAAAAGCTTTAGAAGGCGATGCTCAATACGAAGAAAAAATCTTAGAATTAATGCAAGCAGTTGATGATTACATTCCAACTCCAGAACGTGATTCTGACAAACCATTCATGATGCCAGTTGAGGACGTATTCTCAATCACTGGTCGTGGTACTGTTGCTACAGGCCGTGTTGAACGTGGTCAAATCAAAGTTGGTGAAGAAGTTGAAATCATTGGTATCCATGACACTTCTAAAACAACTGTTACTGGTGTAGAAATGTTCCGTAAATTATTAGACTACGCTGAAGCTGGTGACAACATTGGTGCATTATTACGTGGTGTTGCTCGTGAAGACGTACAACGTGGTCAAGTATTAGCTGCTCCAGGTTCAATCACACCTCACACAAAATTTAAAGCAGACGTATACGTTTTATCTAAAGACGAAGGTGGACGTCACACTCCATTCTTCACAAACTATCGTCCACAATTCTATTTCCGTACTACTGACGTAACTGGTGTTGTTAACTTACCAGAAGGTACAGAAATGGTTATGCCTGGTGACAACGTTGAAATGACAGTAGAATTAATCGCTCCTATCGCGATTGAAGACGGTACTCGTTTCTCAATCCGTGAAGGTGGACGTACTGTAGGATCAGGCGTTGTAACTGAAATCATCGAATAATTTTAATTATTCCTTATTTCTAAATGAGACTCCCTATTGGGAGTCTTTTTTTATTTTTGTAAATGTCATATTTACATTTTAATCTTATTTCTAGTTTTCAGATTATGCTTTTTCAATCTCATCTTAATAATAATAAAAAATGCCTATGACCAACTCAATGTAAGAGTAATCATAGACATACAAAATCTAAATAAATTTATTCAATTTTAAAATACTTGTTCAATTTCTAAAATCTTTAAAAACTCACTAGCCGCATATTTAAATGCAGACTCATCTATATCAAAGTGAGGATTATGATGTGGCGCTGTTATACCTTTGTCTGGATTACCACATCCAGTTAAGAAAAACGCACCTGGACGTACTTTTAAATAGTGAGAGAAATCCTCACCAATCATCATTAATTCAGATTCATTAAAACGTAAATGTAAATCATTCGCTGCTTGTTTAACAACTTCAAATGCATTTACATGATTATGTACAGGTAAATAACCACGAATGTATTCCAAGTCATAAGTTATGTCGTTTGCTAACGCAAGTCCTTGTAATAACTTATCCATTTTATTGTGTATATGAGTTTGAAGTTCAGTGTCAAATGTTCTCACAGTACCTTTACAAAAAGCACTATCAGGAATAACACTATCCGATGATCCCGCTTGAATCATTCCGAATGTGAGCACTGCTTCTTTTACAGGATCAATTGTTCTAGATATGATCTTTTGCGCACTTAGGATAAACTCAGCCATAATAACGATAGGATCAATGGTTTCATGTGGTTTAGCACCATGACCACCTTTACCTTTGATTGTAACTGAGAATTCATCTGGTGATGCCATAATAGCACCAGGTCTTGAATATATTGTTCCAGTACGGTAACCACTCCATAGATGTGTACCATAAATTTTGTCTACACCATTTAAGCAACCATCATCAATCATTTCTTGAGAACCACCAGGCATAATTTCCTCACCATATTGGAAGATAAAAACCACGTTTCCTTTTAATAAATGGCGATGTTCATGTACAATTTCAGCGACACCCAATAAAATAGCTGTATGTCCGTCATGACCACACGCATGCATAAAGCCATCATTTTTAGATTTATAAGGTACATCGTTAAGTTCTTGTACCGGCAAAGCATCAAAGTCAGCGCGAAATGCCACAGTAGGGCCATTTTCTTTTCCTTTAAACGTTGCTTTAATGCCATTACGGCCAATAGGTGATTCGATCTCGCAATCAAGATGACTGAGCTGATTTAGAATATAATTATGCGTCCAAGTTTCCTCGAAAGAAGGTTCAGGATATTGATGCATATATCGGCGCATCTGTATCATTCTATTTTCCTTATTACTGGCTAATTGAAACCAATCTAACACATTAACCACTTCTTCCTAATTATTATGAATTTTAGTATATCAAATTCTAATACAACTCAATAGTTTAATTATTTATTTTTTGAAAAATGAAGTAAAAAATACATGTTGTATGAACAGTTGTACATGACGTAAAGAATATGCAATATATTGAATTTACTGGAATGATAGTGCTTTCATGTTGAAGGAAAATCAGTTATGATTATGTTGATATAAAAAATACAAAGGGGATATGAATATGGTTCAATCACTACACAATTTCTTAGAAGAAAATATTCAATATTTAAAAGATAACGGATTATATAACGAAATCGATTCTATTGAAGGTGCTAATGGTCCAGAAATCACAATCAATGGGAAACAATATATTAACTTATCATCAAACAACTACTTAGGACTGGCGACAAATGAAGATTTAAAATCTGCAGCTAAACATGCTATCGATTCACACGGTGTTGGTGCTGGTGCTGTACGTTCAATCAACGGTACATTAGACCTACACGATGAATTAGAAGAGACTTTAGCTAAATTCAAAGGTACTGAAGCAGCTATCGCTTATCAATCAGGTTTCAACTGTAACATGGCAGCTATTTCAGCAGTAATGAACAAAAACGATGCGATTCTTTCAGATGAATTAAACCATGCTTCAATTATTGATGGTTGTCGTCTATCTAAAGCTAAAATCATCCGTGTTAACCACTCAGATATGGATGACTTAAGAGCTAAAGCAAAAGAAGCTGTAGAATCTGGTCAATATAATAAAGTAATGTACATTACTGATGGTGTATTCAGTATGGATGGAGACGTTGCTAAATTACCAGAAATCGTTGAAATTGCTGAAGAATTCGGTTTGATTACTTATGTTGATGATGCACATGGTTCAGGCGTTATGGGTAAAGGTGCAGGTACGGTTAAACATTTTGGCTTACAAGATAAAATTGACTTCCAAATCGGTACACTTTCTAAAGCTATCGGTGTAGTTGGCGGTTACGTAGCAGGAACTAAAGAATTAATTGATTGGTTAAAAGCTCAATCACGTCCATTCTTATTCTCAACTTCTTTAGCACCTGGAGATACAAAAGCAATTACAGAAGCTGTGAAAAAATTAATGGCTTCTACTGAATTACACGATCAATTATGGGATAACGCTAAATATTTAAAAGATGGTTTAGAAAAACTCGGATTCAATACTGGTGAATCAGAAACACCAATTACACCAGTTATTATTGGTGATGAAAAAGAAACTCAAGAATTTAGTAAACGTCTTAAAGATGAAGGCGTATATGTAAAATCTATCGTATTCCCAACAGTACCTCGTGGTACAGGTCGTGTAAGAAACATGCCTACAGCAGCACATACAAAAGAAATGTTAGATAAAGCAATTGCTGCTTATGAAAAAGTTGGTAAAGAATTAGGCACTATTAAATAATTTAAAATAGAAGATAGAATTTTTAGGCTGGGATGATATTCATTGTCCCAGTCTTTTTATTGTTACAAAAAGCTGTTTTTGAAATTTATGCTTTGTTTTTAAGTGAGGAACAGATTAGTATTTTGGTAAAATTGTTTTATAACGAATAATTGTAAAATATGAAGTGACAAACTAAAACAATATTAGCTTATAGTGCAGAAGGAGGGATACTCGTGTTACGTTTAAGACAATTGAGTTATGCAGATAAAGATGCTTTAACGAAGTACCTCCAAGAATGGTATGTGAATGGTGAACCAATAGTGCCTTCAAACACTGACATGTCAAGGTATGAATCATTTGAGAGTATGGTAGACCGTCTAAACAGTACTGAAGTTGATGAAGACTGGGTACCGACGACAACATTATTTTGCTTCGAGGATGAGATGATTGTTGGTGCAGTCGATATTCGTCATTACTTGAATCAACGCTTAGTAAACATAGGTGGTCATGTAGGTTACGGAGTGTGTAAGTCACGTAGAGGACAAGGTATTGCTTCGTTGATGCTGCAAGAGGCTAAAGCTTTTCTAAAAGAAATAGGCGTAGATAAAGTGTTAATGACTACAAATCCCAAAAACGTTGCCTCTCAAAAAGTGATCAAACATAGTGGTGGTTATGAAATTGAATCTTACGTTAAAAAGAATGGAAATTTGGTCAGTCGGTTTGAAATTCCTAATGATTGAAGGTTAGATGAATGAAGGATTTAAAAGTAGTATATGCATTGATACAAAATGAAGAGGGAAACGTGTTATTAGTTCATAATACAGATGGTGGCGGATGGTCATTACCAGGTGGCAAAGTTGAATACGGTGAAACTTTAGTTGAAGCGCTAAAGCGTGAAGTTAGAGAAGAAACAGGATTATTCGTTGAAGTTAACGACATAGTAAGTGTTAATGAGGGTAAATCGACACAGATGAATGTTCATACACTTTTTATCATGTTCAAAGCACAGGTTCAAGATTATACAACAGACATACAAATGAAAGATGAAATTTCGACATTAGGTTGGTTCTCGATTCCAGAAGCTGATGAAAAGTTAATCTATTATCATCATAGTTTGAATGCGTTTTTAAATAATAAGGCTACTTATTATGATGAGGGTTTCGTGGATTGAAATGTGAAAAAGAGGATGAGCCAAATATAATATTTTAATCATTCATAGTACATTTGCAGAAGCTAACTCAACTGAAAAGACACTTAAATCAAACACATTAAAATTTTTAGTACATTTAAGAGTGAAATCTAGCTAAAGAATTTAAAAGATTAATGAATAAAGCAAATTAGAGTGGCACAACGATTTCGTCGTGCCACTCTAGGCGTCAAAAGTTTATAAATAGTTTCATAATAAGCATGAAATCTCAAGGCTACACTTCTGTGCAAGACTTTTATTTATAGTAATAAGATAGCACCATTAACATATAAGCACAATACTAAATTAATACTTTAATCAAATTAACTTAACACAAACATGTTTTTGAAATAATTGTATTGATAATGCCATTTAACAATGACAATTTGGTGTTTTGACGGGTAAAAGATAAATAGATATTAAATATAAAGTGGAGGTATCAGACATGTTAGTTTTGAATGAACAAGACCAGCAATCATTATTAGACATGAAAGAAGTCATTGATGAAGTTGCGAATTCATTAAAGGCATTTTCAGAAGGGAAGACAGACACACCGTTAAGGTATGTCTTACCATTTAATGAAGGAAATAGATATTTAGTTATGCCAGCATTATCTGATGATCTTAAAGTGGTTGGTATTAAAACAGTTACATTTGCGCCAGATAATCCTAAAAAAGGCAAAAAGACAATTACAGGATCAGTGTTATTAAGTGATTATGAAACTGGTGAAACATTAGCTGTATTAGATGGCAGTTATTTAACTAAGATTCGTACAGGTGCTATCTCTGGGGTAGCAACTAAATACTTAGCACGAGAAGATGCTAAAACACTATGTGTTATTGGTTCTGGTGATCAAGCACAAGGACTAATTGCTGCAGTAATGGCAGTTAGACATATCGATACAATTCACTTTTCGAGTCGTACTAAGGAAAATGCAGAACGTTTAGCTCAAGAAGTAGCTAATAATTATAATGTATCGACGAAAGTCTTTGAAGAAGCGGATGATGCGATGGAAGAGGCTGACGTTGTTGTAACTGCGACAAATTCTAATCATCCGGTATATTCACATTCATTACACCCCGGCGTTCATTTAAACGCAGTAGGCTCATTTAAACCAGATATGCAGGAATTACCATCAGAGTCTATGTTAGTAGCTAATAAAATTGTTGTTGAGTCAGTAGAAGCTGCGATGGAAGAAACTGGCGATTTAAAGGTACCTCAAGAAGAAGGCATTATAACGAAAGATTCATTACATGGAGAATTAGGGGATATCGTAGCTGGTAAAGTTTCAGGACGTGAAGATGATAAGGAAGTAACGCTGTTTAAATCAGTAGGGTTAGCAATTGTAGATATCGTTGTTGCTAATTATTTCTATAAAAAAGCAGTAGCAAATAAAGAAGTATAATGCTGAAGTAGTTTTAATATTGTAAGGAAATTGCAAGTGTAAGTATGTAATTTTAAATAAATAGGCTGCCGGGCCACTAAAAATTAAAGTATTCACATTAAATAACTTACTGTGAGTACCTACACTTTTTAAAAATTATGAATAAACCGTGTAAATGACATATTGTTAATTGTCATCTACACGGTTTTAAATTTGTAATTATGCTGATTTTTTACGAGTTCGGATGTAAATTAATCCTGTTCCTGCTACTACTAATATAATAGCGATACCATGTTCTAAACTACCATCTTTCAAACCTGCATTTGGTAATGATGTGATTGCGCCATGTTGTTGTATAAACATAAGATTTGAATTTTTAGAAGCATTACTATTAGTAGTTATTAGTGTCTCATTATAAAAATTATCTTTAGGATTTATTTGAACTGGGAATTTAATGACATCTTTACAATGTTGTGAATGACTTGCATTACCAGTCAATTGGTCTCGTGTTCCTTTGTTGTTATTAGAAATACTCACTAAGTTTGAAGTAGGGTGATGTTCGATTGCATTTCCTTTTATGTTGTTAGTATGCATCTTGTCGGTAGTGCTTGGAATGACAATATTATCATTAGTGCTATTATGAGTTTGATTATTGTTAGCTGGGATTTCAATTACGTTGTCATTATCTTTTTGATGGTCTTTATTAGGGAATTCAATGACATTATCTTTATTAGAAGAATCAGCTTCATTATCGTCTTTAATATTGTCATCATTATCATTAATATGACCAGTATTGTCTTTGTCATCATTGTTTGAATCTGGTGTTTGTTGTTGACCATCATGTCCATTAGTTGAATGATTATTATCATTATCTTCTTTACTAGTGTCTGGTTGTTCATTACTTTCTGGTAGACCATTAATGATACGTACAGGTTCTTCGGTATTGTATTGATTTAAATCTGTATTCTTAATATATTGAGCGACAACTGCATCTAGAGAAATGCCCTCCTCACGTTGTCCACCAAACATATCATAGCCATCTCCTTGATTAGCTGTGAAGTCATTAGTAGTTACATAGTAAGTACGGTTAGGATTTAGATCTTCATATTCTCCATTCTCTTTATTCAGTACCTTGATTGCATTAATGCGTTGGCCAGATGCTTTATTGATATCATAATATACTCTGAGTGAGTCAGATACTTGTAAGAATCCTCCATTTGCACCTAAGACTTTCTTACCATCTTGAGTTTCAGTATCAGCACTTAAACTGTGTTCAAATGCTTTTTCAACATCTGAACATTTCACTTGAATTTGAGAAATTAAATTACCGAATGGTAACACTGTTATGATGTCATTTTCAGTAACCTCACCTTTTTCAATTGAAGCTCGAATACCACCACCGTTAGTGATTGCGAAATCAGGTTGATGTGAGAAGTTCTTTGAGGCATATGCTTCCATAGCATCCGTAATAAGGTTACCTAAGTTTGTTTCTTGCGTGCGCGCTTGAGCACGTTCACCATTTAACGTCACTGTATTATTAGGTATAACAACTGTTGATGTTTCTTTTAAGAAGTCGTCATTTGCCTTTTTAGTTTGTGCATCAATTTGTGGGTCAGGTGTGATATCTTTGGCGTCCGCTACATTGATTAACGATGCATTGATATCAGACGCTTTTTGATTTTGAAAAGTAAAATCCACACGTCCTACATTTGCTAGTGCAGTACCAGTTTGAGCGAGTACATTATTAGTACCATAATGTTCACCGTTATCAATCACGGTATGTGAGTGACCATCTAATACGAAGATAGGTTGTTTAAATGAACCGTCTTTCGTAAGTTGATCAATTAAATAATCTCCACGCCAAGTTTTTTGCGTCGATTTATCTACACCTAAGTGCGATAAGATAACGAATACATCGACATTGTTTTTAATCTCATTCATGGCTTGTTTGACACTAGTTAATGGGTCTTTAAATTCAACACCTTCAACAGCAGTAGGCGACGTTTTAGTTTTTGTTTCAGGTGTCGTGACACCTACAATACCATAACGGACATTGTTTTTAGTTACTGTAGTTGAAGGATCAAATACACGTTTACCATTTTTGTAGATATTAGAAGAAACAATAGGGAAGTTTAATTGTTTCTGCAATTTAAGTAATTGATCATAACCAAAGTCAAATTCATGGTTTCCGACAGTCATTGCATCATAGCCAACGCTATTCATAGCTTTGGCCATTTCTTCTCCCTTTGAATTGTTAGAAACAGGTAAACCTTGAAAAGCATCTCCTGAATCCACCATTAAATCCGGATTATATTTGTCTTTAAGACCTTTTACTTTAGCCATACCGATGACTCTTCCATCATCCTCTACAAATCGGCCATGAATATCATTTGTATGTAAAATTGTATGTTCATTTGTGTTGTCAGAAGTTGCTGCCATTCTTTTGTTGACAGTCACATGTTGAGATTTCGGTGCTGCTTGTTCTGATGTAGTATTGCTTTTTTTAAACACTTGCTTTGAAGCAGGTGTAGATTGTTGTGATTCTGGAACATTACTCTTTTGCTGTTGTTGAGTTGGTTCTTGAGGTGTTTGTTTAACTTTAGTGGAAGTAGATTCTTTTGTAGTTTCTACTTGCATAGACTTGCTTTGATCCGACGTCGAAGGAGAAGGTTTTACCTTCGTATCATGGGATTGCGATGTATTATTTTCATTTGAAGCAGGTTCAGGTTTAGCTTTTTCTTGTGAAGATGTATTATTTTCGTTTGTAGTAGGTTCAAGTGTAGCTTTTTCTTGTGAAAAGGCAGAACCTTGAGATGAATTATTATGCTTCTCTGAAGTAGTGTTTTGTGTTGTAGACGTTTCAACATTAAGATGTGAAGTTGTTTCAGACGAAGGTGTGGCTTGGTCATTATGTGAAACGTTGTTTGACTCAAGGGATAAAGGTTTATTAGTAGATTCAATGTTAGCTGATGATGCTTCTTTTGAAGCCGATTGTGGTACTTCTGCGGTAGCTGTTGTGTTAGTAGCCTGTGTTGCCTGAGATTCAGCCGCATAAGAGGTACCAGTGGTGATACCAAATACGATAAAACATAAAACTAAAAGTGGAATAAGATATCGCTTCATATTTGCCTCCTTTATTAGATGAAATTTACATTCTCATATTAGCATAAGTCGCAAAGTCTTAAGCTTACTCATTAAATTATTTACAATAATTTTAAAAACAATTAATAAATATAACGTTGTGAAGAGCAAGTATCTCTGACTTTTCAAAAATAAAGTGAATTTAAAAGAATGTACTTTGTGAGTATACAAGAAAGCGCTTTTATATTATAATAAGCATGTAAATAGGGATTATGTACACCCTAAAAGGACAATCATTCGTGGTAAACACACAAAGGGAGTTTTTTATTTATGGAAAGAATCGTTATTACAGGAGCACTTGGTCAAATTGGTACTGAGTTGGTATTAAAATGTAGAGAAATTTACGGAAATGACAATGTATTAGCTACGGATATTAGAGAGCCAGAAGAAGATTCACCAGTTAACAATGGTCCGTTTGAAGTATTAGATGTTACAAATCGTGAAGCTATGATGGCAATCGTTGAGAACTTCAAAGCAGATACGTTAATGCATATGGCTGCATTATTATCAGCGACTGCTGAGAAAAATCCTTTATTAGCATGGGATTTAAATATGGGCGGTCTAATGAACGCATTAGAAACAGCTAGAACGTATGAATTACATTTCTTCACACCAAGTTCAATTGGTGCATTTGGTGATTCAACGCCTAAGAAAGATACACCACAAAATACAATTCAACAACCTACTACAATGTATGGTGTGAACAAAGTTGCTGGTGAGTTATTATGCCAATACTATTTCACAAAATTTGGTGTCGATACGCGTAGTGTGAGGTTCCCAGGACTTATCTCTCATGTTAAAGAACCAGGTGGCGGTACTACTGATTATGCTGTTGAAATTTATTTTGAAGCGGTTAGAAAAGGTCGTTACACAAGCTATATTGCTAAAGACACATACATGGATATGATGTATATGGATGATGCAATTGATGCAATTATTAAATTAATGGAAGCAGATAGCGATAAACTTGTAACACGTAATGGCTATAACTTAAGTGCTATGAGTTTTGAACCTGAGCAAATTAAAGCTGAAATCCAAAAACATTATCCTGACTTCGCATTGGATTATGAAGTAGATCCAGTACGTCAAGCAATTGCTGATAGCTGGCCAGATAATATTGATACAAGCTATTCTCGTAAAGAGTGGGGCTTTAACCCTAAATACGATTTAGCTGGTATGACTGAATTAATGTTAAAAGCAATTGAAGAAAAAGAACAAAATAAATAAAGTGTGACTGTCATACAAGTCATATAACACAGAACCTCAGACGAAATGTTTGAGGGTTTCTTTTTTTATCCAAAATTAGTTAGTAATGGTCATTAAAAATTTGCTAAAGTATGTTATTTTTTAAAGAAAGGGTTTACAATTAGTATTTAGTTTGAATTTTTAGAAAATTCATTGAATCAACATTACGAGATTGCTATAATTTAATATACTATCACTAACTAAGATTTATTTAGGAGGCTTTCATCATGTCAGAAAAAGTTAAATTTGAACAACGCGACTCGCTTAAAGAAAAACCAGAAGGTAATTTAGGATTCGGTCAATACTTTACAGATTATATGTTAAGTTTTGATTATGATGTAGATAAAGGTTGGCATGATTTAAAAATTATTCCTTACGCACCATTCGAAGTTTCACCAGCTGCACAAGGTCTTCACTATGGACAAGCGGTATTTGAAGGTTTAAAAGCATATAAACATGAAGGAGAAGTTGTATTATTTAGACCAGATCAAAACTTCAAACGTATTAATGATTCATTAGCACGTTTAGAGATGCCTAAAGTAGATGAGGAATTATTACTAGAAGGTTTAAAACAATTAGTAGACGTTGAACGTGATTGGGTACCTGAGGGAGAAGGACAATCATTATATATCCGTCCATTTGTATTTGCGACTGAAGGCATTTTAGGAGTAAGAGCATCTCATCAATACAAATTATTAATCATTTTATCTCCATCAGGCGCATATTATGGCGGAGACACATTAAAAACAACTAAAATTTACGTTGAAGATGAATATGTTCGTGCCGTACGTGGTGGTGTAGGATTCGCTAAAGTAGCAGGTAACTATGCAGCAAGTTTATTAGCACAAACAAATGCTAATAATTTAGGCTATGATCAAGTATTATGGTTAGACGGTGTAGAACAAAAATATGTTGAAGAAGTTGGTAGTATGAACATCTTCTTCGTTGAAAATGGTAAATTAGTTACACCTGCTTTAAATGGAAGTATCTTACCAGGTATTACACGTAAATCAATCATTGAATTAGCTAAAGAGTTAGGCTATGAGGTTGAAGAACGTAAAGTGTCAATCGAGGAATTATTCGAAGCTTACGACAAAGGTGAATTGACTGAAGTATTCGGTTCAGGTACAGCAGCAGTTATTTCTCCAGTCGGTACATTAAAGTATGAAGATAGAGAAATCGTTATTAACAATAACGAGCCAGGAGAAATTACTAAAAAATTATACGACACATATACTGGCATCCAAAGTGGTAAATTAGAAGATACGCATGGTTGGCGAGTCGTAGTTCCAGAATATAAATAATTATTAGATATAAAGCTAGAAACGTTGATATGAAACGGTTTCTAGCTTTTTGTTTTATTGCGAAGGTCTAAATATATGATTGCTGATCTATTATTAGAAATAGATAGTAGGATGTCGAATGTATTAATCTATTTTTGATAAAATACAGATGAAACATTTATTTATAAATTAATAATTTGATTAAGGAGTACTAAATAGTGGCTCATATCATAATGCTGATTGTAACTATTATTTGCATTGTCCTTATTATATATAATTTAGTAAAAGATGGTCCCATTATCAATGTGTTTTTAATAGCAGTTATTCAATCGATAATTTTATTTTTAATACGTTATTTATGGATAAATCAATCTTGGAAAGATGCACTAAAACATTCTTTTGATTTATTAACGCTAATGGTTGTGTTTGTTTATTTAATATATAAAATATATAAGAGGAATA
>NODE_10_length_24930_cov_1.216304
TATCTTTATATATTTATTTTTAGTTTACATAACAATTTTATGGTATGTTTTTTTTACTAAGAAACCCTTTTAGCGAATGTGCATTATTCCATTCACTAAAAGGGTTAAATTTAATATTCTATATCTTTATCTGCAATTACATCGCCATCAACTCTGATCGTATAGCCCGCGTCTGAGCCTTGCTCAATTTTAAGCGGAATCGTTATCGTTTTGTCATCTTTTATACTAAACGTTTGGCTAGCAGATGTGCCACTATTGTCCTTATCTCTAATGTAAACTTGAACTTTTTGACTTTCGTCATCTCCCGTATATGGGATGTGATATGTTTCTGTATAATTCTTAACTTTTTGTGTATCATCAGACTTGTCTTCACTAGAAGATTTAGATTTCTCTGAATCTTTGTCTTCATCTTTTGAAGATGTTTTTCCTTTTGAAACAATGAATTGAACTGTACTTCCCTCTTCAACCTCTGTATTTTTAGGGCTTTGTGAAATAATATTATCTTTTTTAACATTATTACTTGATTCTGTCGTCATTTGTACTTTCAGACCATTTTTTTCAAGTTCTTTCTTTGCAGTTTGATAATTTTTATTTTCATAATTTTTAACATATACCTTTTTAACACCTAATGATTCGGTTAAAGTAATTTGATGATCGTTTATGCGAACATAACTATCAGGATTAACACTTTGCTTAGCTATAGCACCTTTAGGTACTTGATTATTATATTCTTGATTGACTGTCACATGATCAAGTTTAGATTGTTTCAATTTATCTAATGCATCTACTTTTTTCATGCCTATAACATTAGGCATTTTAGCACGTTCAGGCCCTTTTGAAAGCACAATATCTACTTTTTCATGCTGATTAACTCTTTCACCTTGTTTTGGTTTAGTCTTTATTATTTTATTTTCCGGATAATCATCACTGTAATCTCTAGAGATATTACCAATTTCTAAATGAGATTGTCGCAGTATTTTTTCCGCTTCTTTTTCAGTTTTACCTTTAAGATCAGGCACTTCCGCATATTTACTACCAAACATGCCCATCGCTATAAAACCAAATAAACTTGCGACTAATAAAAGTAAAATAAGCGCAATAGCGAATTTCTTCTTTTTTGAACGTTTTTTCTTAGGTGGTTCATAGATTTGTGCTTCGCTCGTTTGAAAATGATGCTCATTAACAATCGGTATTTGCATCGTTTGTGCAATTTGTTTTTGTTCATTTTCTTCTTTTATTTTACTTTTAATATCTTGTCTATCAATCGATACCGTATTAGTCTCATCTTCTTCAATAGAATGCTTCTTTTCATTAGCACGACTAGACACAAGCACACTACTTAAATCTTCTTTCATATCTTTAACACTTTGATAGCGATCAGAGGCTTTCTTCTCCGTTGCTCTAAGTACGACATTACTTAGTGATTGAGGTATTTCAGATCTTAACTCCGTTACGTTTGGAATTGAATCTTGAATATGTTTTATTGCGATACTAACGGCTGTCTCACCATTAAAAGGCGGTTCACCAACTAACATTTCGTAAAGAACGATACCGATGGAATAGATATCAGTTGCTTCATTCGTAGTTTCACCTTTAGCTTGTTCTGGTGAAAGATACTGAACTGTTCCTAATACATGATTCGTCTGTGTCATAGATGTTTCACTTAACGCCTTTGCAATTCCAAAGTCAAAGATTTTTAGTGTTTTGTTCTTATCAATTAAAATGTTCTGAGGTTTTATATCTCTATGTATGATAAGTTTTTCATGCGCTTGTGCCACACCTTTTAAAATCTGATTCGTGAAATCAATGGCTGTATCTACACTTAAAGGTCCATGGCTATGTATATATTCTGATAAAGTAGGTCCATCTATATATTCCATAATTAGAAAGAAGCACTCTTCATCTTCTTGAACATCATATACTTCAACAATGTTTTCATGTGAAAGTTGTGTCGCATTGTTAACTTCTCGTTCGAAACGCTTCATCGTTTCTTCTTTTTCATTCTGAGGAATAGAGATTGCTTTAATCGCTACTTCACGATTTAAAATGGTATCTTCTGCTAAGTAAACGGTACTCATACCCCCGCCACCAAGCTTATCTACTATTTTGTAACGTTCACTAACTATCTTTCCAATCATAGACGATCACCTTCAATAGCTGCTATTAAGACACTGATGTTATCTTTTGAATCATGATTTAATGCTAATTGAATTAGTTGCTCCCCATGTTCTTCTAATGATAATGATTCATTAAAAGACTCATGAATACTTTCACCTCTGACATAGTCCGTTAAACCATCAGAATTTAACATTATAAAGTCATAATGATTAAATCGTTTTGTAAATATATCTGGACTCACTCGTTTATCTGTCCCCATTACTTTAGTAATAATATTACGTTGCGGGTGTGTAAAAGCTTCTTCTTCAGTTATTTGACCTGTCATCACTAAGTGATTTACAAACGAATGATCGTAAGTAATTTGTTCAATTTCTCTAGAGTTAATTAGATAGGCTCTAGAATCCCCTATATTGGCCACTACCAATTGTTTATCGAATACAAGGGCACAAACGCATGTTGTACCCATACCTTTGTATTCTTCATTAGTTTGAGCATATTCAAATAGTTCACGATTAATCTCTTTTAAATTAAAACGCAACCAAGTTTCGGCTTGTTCATACTCTATAAAATTCTCATCTTCAAAACGTTTTTGAAGTTCATAAGTAACAAACTGACTTGCAATTTCCCCCGCTTTATGACCACCCATACCATCACATAATACTAATAACTGTTGTTGGGTTTGGTTATAAAAAATACCTCCTGCATCTTCATTTTTATTTCTATGTTGTCCAGTATCTGTGAAAAATTGTGCGTTTAGCATTGTGATTACCTCGTTTCTACTTGTCGTTCCTTCGCTCTTAATTGTCCACATGCTGCGTCAATATCTGATCCTTGTTCTCTTCTAATTGTAGCATTAATACCTAATCGTTTTAGTTCTTTTTCAAATTTAAAAATATCGTCTTTAGGTGTTTTGACGTAATTTCGTTCTGGAACATGATTAACTGGGATTAAGTTAACATGACAATTCAAATCTTTAATAAGATGCGCTAAATCACGTGCGTGCTCTAGTTGATCATTTACGCCACCGAACAATCCATATTCAAATGTCACACGGCGATTTGTTTTTTCTTGATAATATTTGATTGCTTCCATTAATTTATCTACATGATATGCTCTGTTAATCGGCATTAATTTAGATCGAATTTCATCCTTAGCTGCATGCAAACTTACGGCAAAGTTAATTTGAATGTCTTCTTCGGCAAAATCATAAATACGTGGAATAATACCTGATGTTGAAACTGTAATATGGCGTGCACCGATGTTTAAACTGTTGTCATCATTAACTATACGTAAGAAATCCATCATTTCATCATAATTCTCAAAAGGTTCACCAATACCCATTATAACAATTTGTGATACACGTTCATCCGTTGCATCTAATGCTTTTTGAACTGTTAAGACTTGTGAAACAATTTCTCCAGCTTCTAAATTACGTTTTAAGCCTCCTAATGTTGAGGCACAGAATGTACAACCGATACGACAACCAACTTGAGTTGTCACACAAACTGAATTTCCATAGTCATGACGCATTAATACGGTTTCAATAGTATAGCCATCTTGTAGTTCAAATAGGAATTTAATTGTTCCATCTTTACTTTCTTGTTTAACAACAGTAGTTAATGTTGTCATTGCAAAATTATCTTTTAAAACTTGACGCAAATCTTTGGATAAATTTGTCATGTCATCAATGCTATCTACGCGCTTTTGATATAACCATTCAAATATTTGTTTGGCTCTAAATTTTTGTTGGCCGTGTTCTACTAACCATTCTTGCATTTCATCATATCTTAATGAGTAAATCGACTGTTTTTCAAAATCAGGCAAGAATTTATTTTTCTTCTTTTTTTCAGTAGTTATCATCTTAACTTTCCTTTCTTTTTATTTTAGTGATGAAAAAGCCATCCGAATTAAAGTCTTGGGGTAGAATTTGTATTGTCTTCACTTGTTCACCGGTAACTGGGTGAGTCATAAGTTCAAATTCGAAGTCTTTATTATTTTTTAAAAATGTATAAATAACATTTTCATTTTCAAGTTGTTCAATAGTGCATGTTGAATAAACTAGTGTACCACCAGGTTTCAAGTTATCTTTTACATTGTCTAATATCTCTAATTGTAATTCAACTAAGTCTTGAATATCTTGTTGCGTTTGAACATATTTAATTTCTGGCTTATGTCTAAGCACACCTAAACCACTACACGGTGCATCGACGAGAATTTTGTCATATACATCTTTGTAAGGTTTTGTTGCATCATGATCAAAAGCTTTAATGTTATTAAGTTGTAACTTTACAATGTTTTCTTTTATTAAACCAATTTTATGCTTATGGATATCTGTGGCATCCACGTGACCACTTGGCGCCAATAACTCAGCTATGTGACACGCTTTACCTCCAGGTGCACTACAAGCATCTAAAATAACGTCATTTTCTTCAACACCCATCAAATATCCTACAAACATTGAGCTTTTATCTTGAATAGAAATATTACCATTCTTAAAGTTTGAAGATTCAATAATTGGATGCCCTTTTAAATGTAAACAATATGGAATCAATTCATCGACTTCAACTTCATATCCTTCACTTTGTAAACTTGACACGACATCTTCAACTTTATTTTTACTTGTATTAACACGTACTGTACCCGCAGTTTGATCAAAAAATGATGATGCCATCTTTCGTGTCGTTTCAACACCATAGTGCGTAATCCAATGTTCAATAATCCACTTTGGAATGCTATATTCAACGGCCATACGTTGTTTATCATTCTTAATAGATTCTAAACTTGGCAATTCACTTCTAAATATTGTTCTCAATATTGCATTTACAACGTTACCGTTATGAGGGCCCCCACGATGTTTTGCAATATTTACCGCTTCATTGATAATGGCATGATTGGGTACTTTATCTAGATAAATATATTGATACAAACTCATCCATAATAGCTGTCTGACCCAACTTTTTATTTTAGTCTTTACAAAAGGTCTAAGATAGAAATCCAATGTCATTTTTCTCTTTACAGTCCCATATACGAGTTCAGTATACAATGGTTTATCAATATCAGAAACGTCGCCAGTTGACAATACTTCATTGATTCTCAGATTACTGTATGCGTAGTCATTAAATATTTCTTGAATTGTTTGAAACGCTAATTCTCTCACTGATTGTGTCATTTTAATATTTTCCCAACTAGCGATTCTTGAACACCGCTTAAATAATTTGATGCCAACATACGTTTCTTGCCGGCTAATTGAATATCTGTTAAAGCAATTGCATCATCTGAGCCTGTCGCAACAATGATTGCCTTTTTAGTCGTTTCGACGATTTCCCCTGGTTGCCCTTTTTTGTTATGCACGATATGTGCAGCATACAATTTCAAGTTTGTATCATCCATTGTAGTGTAGCCAACTGGCCATGGTGATAAGCCACGAATATGATTATGAATATCTTTTGCATTCATAGTCCAATCAATTCGTTCGTCTTCTCTGCTAATATTTGAAGCGAATGTTGCTTGTGTGTCATCTTGTGAAATACTATCATTAGTACCATTTACAATTGAAGGTAGCGTTTCTTTTAGTAGATTAGCACCGAGTACACTAAGCTTATCATGCATCGTACCTACATCGTCATTATCTTCAATATTAATAGCTTTCTGTGAAATAATATTTCCTGCATCTAACTTTTTAACCATATACATGATCGTGATTCCTGTTTGAACTTCACCATCAATAATTGCTTGATGTATGGGCGCACCACCACGGTATTTAGGTAATAATGATGCATGGACATTAATAGCACCTAATTTAGGTAATTGTAATAACTGATCAGGCAATAACTGTCCGAATGCTGCAGTGACTATTAAATCAGGTTCTAACTGTAACAGTTGTGCCAATTCGTCAGATTGCGCTAATTTTTCTGGTTGAAACACAGGTAAATTGTGTTCTTCAGCCACTCGTTTAACAGGTGGTGGTGTTAATACACGTTTACGTCCCACTGGTCTATCAGGTTGCGTTACGACTGCGATAACGTCGTGTTCTTCTATTAACATTTCCAATACCTTAGTTGAAAAATCAGGTGTCCCCATAAATATCACTTTAGTCATTTTCAAAATACGCCTCCACTTCTTCATCAGTTAATAAATGCTGTGCACGTTTTGTAAATGGTATACCATTCATTTGATCGACTATGTGCAGTATCATTCTAGCTACATCGTCATATGCAGTTAGTTCAATCGTATTACCTTCTAAATCATTCGCTTCAATTGTGATCATTTTACTACGTTCAACTTCTCCATATATACCCGGTAAATTTACAGAGCCTTCAAGATCGATTATTTTATCATTGGATTCTGATTTAATTTTAGGATTGAATAGTTGCAATAATCCTTCAACTTCCATATCAATGATAGCTACTTGTTTACTTATGCCGATTTGAGGCGCACATAAAGCTGAGGCCTCTTCTGCATATAATGTATCTTCCAAATCTAATAATAAATCTTTTAATGTAGCATCATACGCTTTAATAGGTTGTGCTTGTTTAGTTAATACAGGATGCGTTGACTGGACTAATTTTTGTATCGCCATTAAATATGCTCCTCTTGAAAAATTCATCATATAATTATAACTTAATTCACTTTGAAATGCGACCTTAGTCTTAAATTTAGACACTTCAATCTGTTTTAATTGCTTTTATTTTCTATACCTTTAAAATATATATTAAGGATACCAATAAATACAATATTTAACAGTGGAGGTGTAAATATGGAAGTAAATAAAATTATATACATTGTGCTTGCATTCTTTTTAGGCGGTTTCGGCGTTCATAAATTTTATGCCGGTAAAACAATGTCAGGATTTTTACACTTAGCCTTTTTCTGGACAGGAATTCCACACATTATCGCAATTATTAGTGGCGTTCTAACATTATTAAGACCAGCAGATGAAAACGGAAATGTTGTAATGTAATTAAAGTAAAAGAGTTACGCAATTTAGGATTCCATCTCTAATAATTGCGTAACTCTTATTTTTTACATTAATATTTGCGGATTAATGTCTATTTTTAATGCTAGCTTATTCTTTAAATAAGCTTCATGATAATAATCATCTAAATATTGAAGTGCTTTCAGTAATTCTGGTTCGCTCTTATATTTAACTAAAATTTGAAAACGATGTTCATTGTTGATTCGTGCGATGGCTGCTGGAGATGGCCCTAATACTAACGCGCGATCCGTTAGATGTTGTAATAAAATTTGATGAATATGTTTGGAGGCCTCCATCACTTTTTTCATATTTTTATGAGATATCGTAAAATTAATTAAGAAGTAGTATGGTGGATATTTACCTATCTTTCTGTATTCCATCTCTTTTTGATAAAAGGTTAGATAATCATTCTTTTGAACATCTTGAATAGCATAGTGTTCTGGGTTGTATGTTTGAATAATAACTCTACCCGGTTTATCATGACGCCCCGCTCTTCCAGCTACTTGCGTTAATAGTTGATACGTTCGTTCACTAGCACGAAAATCAGGTAGATTTAACATTGTATCTGCGTTCAAAACACCTACTAATGTAATATTGGGATAGTCCAACCCTTTTGCAATCATTTGCGTACCTAATAAAATATCGCCCTTACCTTCTTCAAATTCATTAAGTAATTTCTCGTGAGCACCTTTTCTAGAAGTCGTGTCAACATCCATTCGTATAATACGCGCTTCTTCAAATTCTTGTTGTAGGATTTCTTCTACGCGTTGTGTACCAGTCCCTACCTGACGTATATGCGAACTCTCACAATTAGGACACTTATTCGGAGGCACCTCATGATAACCACAATAATGACATTTTAATTGGTCCGTAGACTTATGATAGGTTAATGAGATATCACAGTGTGGACATTGTGGTACATAACCACAATCTCGACATAACATAAATGATGCATATCCTCGACGATTAAGAAATAATACGATTTGCTCATTTTTACGTAATCGATCTTCAATGGCCTCTCGTAATTCATTTGAAAACATCGAACGATTGCCAGCGCTTAATTCTTCTCTCATGTCAACAATATCTATTGAAGGTAAAGCCTGTTGATTAACCCTTGTAGGTAACGTTAGTAGCTGATACACACCTTTTTCAGTACGCGCATATGATTCTAAACTTGGTGTTGCACTTCCTAAGACTAGTGGACATTGATGAAATTGACTTCTCCATTCAGCAATATCTCTCGCGTGATATCGGGGATAATCCTCTTGTTTATACGTTGATTCATGTTCTTCATCTATAATGATAATTCCTAAATTTTTAAAAGGGGCAAAAATGCTTGAACGAGCTCCCACGCTTACACGGGCTCTACCGTCTCTAATCTTTTGCCATTCGTCGTACCGTTCACCATTAGATAAGCCAGAATGTAATACTGCTACATCATCACCAAAACGACGCTTAAATCGTAAAACCATCTGAGGTGTTAAAGCAATTTCAGGGACTAACATCATTGCTTCTTTACCTTTATTAAGTACTTCTTCAATTGTTTGCAAGTAAACTTCAGTTTTACCTGAACCTGTCACGCCATGTAGTAAGAATGTTCGTTGTTCACTATTATTAATTTTCTCTTTAATATTTTCATAAGCAATACGTTGTTCTGAAGTCAGTTCTCGTTTCTCTTCTTGTTCAAACACTCGATTAGCAAAAGGATCACGCTCTACTTCAGCATTATATTTTTCAATAAAACCTTTTTTAACTAATCCATCAATACTTGATTTAGAAAAACCCATTTCTTCCATATCTTTTAAAAAGACAGTTTTATGGCGCTCATCTAGAAGGTAAGCATATACATCATATTGTTTGAATTTTTTCTCAAGTTTAGCAAGGACTTCATCTGGATGATATCCATCTATAATACGTACAGCTTTCTGTGTTTTCTTTTTAATGTTTTGAGATAATAGAGTTACTTCTTTTACAGTCCCAGCCTTTAAGAGTTTATTTAAAATAGGAAGATGGTCATTTTTTTGAGCATCTTTATACTTATATTGACCGTCGGAATCAAAAAATTTCAGCAACTGCTCATCCATATCATTATGTTTCACAACTTCAAAGACTTTAGTATATTTAGCTTTGATAGCACTCGGTAACATGACCTCTAATACAGAAATACTTTTTGATACATGATAATGGCTAATCCATTCACTTAATTGAATTAATTCAGAAGTTAATTCAGGCTTTATATCTTGGACTTCTTTGATTTCTTTAAGTTTTTCAAGATTAATATCATCACTTGGTTCGGTTTCAATATTCATCACGTATCCTTGAATTGTACGAGGACCGAATGGAACTACAACTCTGACGCCAACTTGAATAAACGCTTCTAAATTTTTAGGTATAAGATAATCAAATTTGAAGTCAACGCTCTTAGAAGGAATATCTACTATTACCTTTGCAATCATTATTGCCACCTAGTTTCTAATTCATCTAAAATTTGTTCAGCTAATTGAACTTTTTTGCCTCTCTTAATATTAATCATTTCTTTATTTTTAAAATGCATTGTCAATTCATTATCATCTGATTTAAAACCAATCGTCTTGTCACCTACATTATTTGAAATAATGACATCTGCATTTTTTCGTTTTAACTTATCTTGTGCATATGCTTCTATATTTTGCGTTTCAGCAGCGAACCCAACTAAGTATTGTTGTCTTTTATGTTCACCTAAATATTTCAGAATATCTTTAGTACGTTTAAACGTCACAGCTAAATCGCCATCTTGCTTTTTCATTTTATGATCTAATACTTCCATTGGCGTATAATCTGAAACAGCTGCTGCTTTAATAACTATATCTTGCTTATCAAAACGTGTCGTCACCGCTTCAAACATTTCCTCTGCACTTTCAATATGAATAACATCTACACCAATCGGATCAGCTAGTTGTGTTGGTCCAGTTACTAATGTAACGTGTGCGCCTCTATTTCTTAATGACTCAGCTAAAGCGTAACCCATTTTTCCTGAAGAACGATTTGATACAAAACGAACTGGGTCAATCACCTCGACAGTTGGTCCAGCTGTCACTAACGCATGTTTACCTTTAAATGAACTCTCTTCTTTTATCTTTTGAGAATTAAAAAAATCATTCAAGACTTTAACAATCTGCAAAGGTTCTTCCATTCGTCCTTTAGCAACATAACCACACGCTAAATAACCATCCCCAGGTTCAATAAAGTGATATCCATCTTCCATTAAAACGTTAATATTATGTTGCGTGCGGTTGTTCTCATACATATGTACATTCATTGCTGGGGCAATAAACTTTGGCGTCTCAGTAGCTATCAAGGTTGATGTCAGAATATCATCTGCTATTCCCACACTTAATTTAGCTATCACATTGGCAGTAGCTGGGGCAACTACAATCGCATCTGCCCAATCACCTAGTGCGATATGTTGAATTTCTTGTGGATTCTCTTCCTTAAACGTATTAGTATATACTGGATTTCTACTAATAGCTTGGAAAGCGAGTGGAGTAACAAATTCTTGAGCATGTTCTGATAACATCACACGTACATCGTAACCGGCTTGTGTTAATTTGCTCGTTAAATCTATTGCTTTATATGCTGCAATACCACCTGTAACAGCTAGTAAAATGTGTTTCATAATCGTATTTCTCCCTTTTACTATCTCGATTATTAATCATAATTTATATTAAATTTATTATACACAAATTAAACGTTTAATTAAAAAGACACATCTTATTGAAAAGTGGTTATACTTAAATCAATAAGATGTGCATATAAAAAATTATATTTAATTCGTTTTTTACATTGTGAATTCATCAGAAACTACTGGTGTAATTTTACCGCTAGCAATTTCTTCTAACGCTTCACCAACAGGTTTAGCTGAATGATATCCACTTAATAAAGCAGTTTCAGGTCTTTCATCTAATTCACGTGCACGCTTAGCTGCAGTCGTAGCAATTAAATATTTAGAATTAATTTTAGATTGTAACTGGTTTAATGGTGGGTTTAACATTATTTTTTGGCCTCCAATAACATTTTTCTATATATAGCTTCAACACGTTCGCGTTTTAAGTGTTCTGCTTCAACAATTGATTGAATACGTTCTTTCGCTAAATGGACTTCATCGTTTACCACAACATAGTCATAAAGATTCATCATCTCTACTTCTTTACGTGCTTCATTAACTCTGGATTGTATCTTCTCGTCTGATTCAGTGCCACGTCCAACTAAACGTTCTTTCAAATGATCTAAGCTAGGTGGTGCAAGGAAGATAAATAATGCATCTGGAAATTTCTTTCTTACTTGTTTGGCACCCTCTACTTCGATTTCTAAGAACACATCATGTCCAGCAGCCATCGTATCCTTAACATATTGAACAGGTGTACCATAGTAATTTCCAACGTATTCAGCATATTCAATAAATTGATCTTCCTGAATTAAAGCTTCAAATTCTTCTTTCGTCTTAAAAAAGTAATCTACACCATCAACTTCACCTTCACGCATATTTCGTGTCGTCATTGAAATAGAGTACTTATATGATGTAGTTGGATCATCAAATATCTCTTTGCGAACAGTTCCTTTGCCTACTCCTGAAGGACCTGAAAGAACAATTAGTAATCCTTTTTCATTATCCATGCCTTACGACCTCTCTAAGCTATTCTTCTATTATTTAAATATAATATCATATTGTAGTTAAAATTGTATAGAGTATGCAACATAAACTTAAATCATGACGCTATCATTCTACCATGTTACAATATACTGAATGATTAAATTGAAGGTGGAAATTATTTATGGCATATGATGGCTTATTCACTAAAAAAATGGTTGAATCAATACAGTTTTTAGTTTCAGGACGAATTCATAAAATCAACCAACCTGAAAATGACACTATCCTTATGGTTATACGTCAAAATCGCAAAAATCATCAACTATTACTATCTATACACCCTAGTTTTTCAAGAATGCATATTACGACTAAAAAATATGATAATCCATTTGAACCACCAATGTTTGCTCGTGTTTTTAGAAAGCATCTAGAAGGTGGCATTATTAAAGCTATACGTCAGATTGGCAATGATCGTCGTATTGAAATCGATATTGAAAGTAAAGATGAAATTGGTGATACCATTTACCGCACGGTTATCTTAGAAATCATGGGTAAACATAGTAACTTGTTACTTGTTGATGACAATTACAAAATAATTGAAGGGTTTAAACATTTAACCCCTAATACCAATCAATATCGTACTGTTATGCCAGGATTCAAATATGAAGCGCCACCTACTCAAAACAAATTGAACCCTTTTAATATAACAGGCGAAGAAGCTTTAAAATATGTAGATTTCAATAGTGGTAAAATTGCGAAACAATTATTAAACACTTTCGAAGGCTTTAGTCCACTCATTACTAATGAAATCGTTAATCGCTATCAATTTATGACAACGGAAACGCTACCTAAAGCATATGACGAAGTTATCAACCAGACATTGAAAACACCCGTCCCTATTTTCCATAAAAATCATGAAACTGGAAAAGAAGATTTTTATTTTATGAAATTAAAGCAATTTCATGATGACATGGTTGAATATGCGTCCTTACATGAATTATTAGATCGCTACTACGATGCACGTGGTGAAAGAGAACGCGTTAAACAACGCGCAAATGATTTAGTTCGATTTGTGCAACAACAATCTCAAAAATATCAACATAAATTAAGTAAACTTATAGATGAATATGAAAGTGCTAAAGATAAAGATAAGCAACAACTTTACGGTGAATTAATTACTGCTAATATTTATCGTATTAATCAAGGTGATGACGCTGTAACTGTATTAAATTACTACACCAATGAGGAAATAACGATACCTTTAAATCCTACTAAATCACCATCAGTTAATGCGCAATATTACTACAAGCAATATAATCGTATGAAAACACGTGAACGTGAATTAGACCATCAAATTCATTTAACACGTGAAAACATAGACTATTTTGCAAATATTGAACAACAATTAGAGCATATTACAGTTGATGAAATTGATGATATTCGTGATGAATTAGCAGAACAAGGATTTATGAAGCAACGTAAAAACATCAAAAAGAAAAAGAATGATAAAATTCAACTTCAAACATATATCTCTACGGATGGCGATACTATATTAGTAGGTAAAAATAATAAGCAAAATGATTATTTAACTAATCGTAAAGCTCAAAAGTCCCATATATGGTTCCATACAAAAGATATTCCAGGTTCACACGTTGTCATTTTGAATGATGCACCAAGTGAAGAAACGATTAAAGAGGCAGCTATGTTAGCTGGTTATTTCTCAAAAGCGGGTAATTCTGGTCAAATTCCCGTAGACTATACGGAAATAAGAAATGTTCATAAACCTTCAGGCGCTAAACCAGGATTTGTAACTTATGACAATCAAAAAACATTATTTGCAACTCCAGATTATGACAAAATACAAAGTATGAAAGTCAAATAAAAACGACAAAATTACTATATAATAAAAATAGGATTAGAACCAAATGCATTTATACATTCGGTTCTAATCCTATTTTTTTATTTTTCAGGTAACGCAAGTTGAAAACTAACGCCAAATTTATCTTGCACCCATGCGAATTCGCGGAATGGTGGCATTGCAGTTTTAGGCATCAATATAGCGCCTTCTTTCTTCAAACCATTAAATAGTCGTTCCATTTCCATGGCATTATCTACAGTTATATATAAAGAAATGGATGGATTCATAGGTAAATCTTCTCCATTATCAGCATCTATTGCCATAAATACTTGTCCATTCAACGTAAATATAGAATGTTGTACTGTTCCAGGAACGCCTGGTCCCTCTTCACCATACTTCACCATAGTTAAAATTTCACTGTTTTCAAATAGACTCGTATATAAATTTATTGCTTCTTCTGCTTGATTATTAAACATTAGAAATGTTGTTATTTTCGGTATTTCCACAATAATTCCCCTCTCTATATCTTCAATACCTATTTTAGACTAATTTTAATTATTTTGAAAAAATTTGAATATTTGATTCTTTTAATCTAAATTTTTGACTTATACTATTTTCAAGTTAAAATTAAACTAAAGTTCAATTGGAGGCTTTCTATTATGATGCATCTTATTATACCGATTTTATCTATGCTTATTGTCTTACTTATCGGATGGGTACTAATTAAAATTTTTATTCGCTAATTTATAGTTTTAGATTTTCTTTTTATAAACAAAAAACGTGGTATACACGACTACTTTTTAACTATTTATGAAAAAGTATTTGTCATATATACCACGTTTTTAAACTATTTTACCTTTTTGCCTTAACGTATCTTTAGCTTTTTTAAAGAAATCACTCGTATGCACAAATGAATCCATACTCACTTTTGACTGAGTTCCACTCATTTCTCTAATACTATTGTCAATCGACATTATGTTATCCGGGGATTTAAAGTCTTCTTCTCTGTATAAGAATTCGTTAACGTGCTTCATATTATCATAGAAACGATTAGCCTCACTATCGGTCATCATAATCAATCCCCCTTTTGACATAGCATATTACAAGTTATCTCTCCATTCAACTAAAGTCTGTATATCATTCTCAGAAATTTTTCCTTCTTCACGAGCCACTTCAATTAACTCATTATAATTACTTAGTGTATAAAATGGAACATCAATTTCATTAAACATGTCATCTGCTTTCTTTAAACCATAAGTAAAAATAGCAACGACACCTAAAACATCAGCACCAGCATCCTTTAAAGCTTCAACTGCTGTAATTGAAGATCCACCTGTAGAAATTAAATCTTCTACTACTACCACTTTCTTCCCTTTACTTACTGCTCCTTCAATTTGATTTTGTTTACCATGACTTTTACTTTTAGAGCGAACATAATTCATAGGTAAATTTAACTTTTCAGAGATGTAAGCGGCATGAGGAATACCTGCTGTGGCTGTACCAGAAACAATATCTACGTTACCAAATTGCTCAATAATCATTTGACTTAATCCATCACGAATGGCACGACGTACTTCTGGATAGCCTAATGTTACGCGGTTATCACAGTAGATAGGAGATTTGATGCCTGAACTCCACGTATATAAGTCATTCGGAGATAATGTTACCGCTTCAATATCTAATAAAGATTTTGCTATTTCTTTAGCCATATTAACCTAACCAACTTTCTTTAATAGTATGATAACTTTCCACAGGATTCTCGCTTTGGGTGATAGGTCGCCCAACTACGATATGTGTTGCCCCTAATTGTTTAGCATCTTCAGGTGTAGTAATACGTTTTTGATCATCTACAGCTGCCCCCTGTGGTCTAATGCCTGGTGTAACTTTTAAGAAATTAGAACCTAATTTGTTTGTTAGCAATTCTGCTTCAAGTGGAGAACAAACCACACCATCTAGACCTGCTTGTTGTGTTAAAGTAGCATAGTTTAACACTGCTTCTTCAATCGTCGTCTGAATGTTTTGTTCATTACGTAGCATTTCTTCTGTTGTAGATGTTAATTGCGTCACAGCAATGATCTTTGTATCATTACTATATTTGTGCAAACCCCTTACTGCAGCTTTCATCATGTCTGTACCTCCAGCTGCATGCACATTAACTAAGTCTACATCTAACTTTCCTAAGCCTTCCATTGCTTTTTCAACCGTGTTTGGAATATCATGTAGCTTCAAATCTAAGAATATGTCATGGCCACGAGATTTAATCGATTTAATCAAATCGGGGCCCGCTTGATAGAAAAGTTCCATTCCAATTTTCACGAAAAGTGGTTCATCAAATTGGTCCAAGAATGTATTAACTTTAGTTGCCGATTCGAAATCTAATGCTATGATAGGTAAATCTTTCATATTATAGCTCCTTTGAAAATGAACGACTTGGTCGCCATAATCAGTTTAAAAATATCCACTGACTTATAACGCCCTTGTCGTTCTCAAGTTGTAAATCTACATAGTTCTCATTGAAAATGTCATACTTTCAATTACATTTGTTAAAGCATTAGCCGTATCTAATGAAGTTAGACAAGGCACACCATTCTCAACTGTTGTACGACGAATTTGGAACCCGTCTCTTTCTACTTCTTTACCCTTAGTCATCGTATTAATGACAATTTGTACTTCGCCATTTTGTATACGTGTTAGTAAATCATCGTCGCCACCAATTTTGCCTACAACTTCAACTGGAATGTTGTCTTCTTTTAATTTTTCCGCAGTACCTTGAGTTGCTAAAATTTTATAGCCTACTTCATTTAAACGGTGTGCTATTTTAACAATTTCATCTTTATCTTTATCACTTACAGTCATAAGAACAGTACCATGATCTTTAACTTCCACACCACTACCTGTTAAACCTTTGTAAAGTGCTTTTTCTAAAGTTAAATCTTTACCCATAACTTCACCGGTAGATTTCATTTCTGGCCCCAATGTCACATCAACATTTTTTAGTTTATTAAAACTAAATACTGGTGCTTTAACAAACACACCTTCTGAATAAGGTTGTACACCTTGTTTATAGCCTAAGTCTTTAAGACGAGTACCCATAATGGCTTGCATAGCTAGTTGTGCCATTTGAATATCGGTAATTTTACTTAAGAAAGGTACGGTACGACTTGCACGAGGGTTTACTTCTAATACGTAAACACCGTCATGTGCAATAACAAACTGAATATTAATTAGACCAACGATGTTCAACCCTTTTGCTAATTTGATAGTATAATCCTCTAGCGTATCGATATCTTCTTGACTTAACGTTTGAGGCGGATATACAGCTATTGAGTCACCACTATGCACACCAGCACGTTCTATATGTTCCATAATACCTGGAATGATAACTGTTTCTCCATCTGAAATTGCATCGACTTCTATCTCTTTACCTGTTAAGTATCTATCAACTAACACTGGGTGCTCAGGGCTAGCTTTAACAGCTTGCTCCATATAATTTTCTAATTCTGCATCGCTATTCACGATTTCCATTGCACGTCCACCTAAAACATATGATGGACGAACTACTACTGGATAGCCAATTTCACGAGCATTTTCTAGTGCTTCTTTTGGAGAAGTGGCTGTCTTACCTTTAGGTTGTGGCACATCAATTGTATGCAATAATGCTTCGAACTCTTTTCTATCCTCAGCACGATTTAAATTTTCTAATGTAGTACCTAATATTTTGACACCATGTTTAGCTAGTTTATCTGCTAAGTTAATTGCTGTTTGACCACCAAATTGCACTACAACACCTTTAGGTTGTTCTAAATTAATAATGTTCATTACATCTTCTTCAGTTAGCGGTTCAAAGTATAACTTATCTGAAATTGAAAAGTCAGTAGATACTGTTTCAGGGTTATTATTCACGATAATTGCCTCATATCCAGCATTTTGAATTGCCCATACAGCGTGTACAGTAGCATAGTCAAATTCTACCCCTTGTCCAATACGAATAGGACCTGAACCAAGCACTAAGATTTTTTCTTTATCAGTTACAATTGACTCATTTTCAGTTTCATATGTTCCATAGTAGTATGGCGTTGTTGATTCAAACTCTGCAGCACAAGTATCAACCATTTTGTATACTGGTTTAATATTATTATCTTGGCGTAATTGATATACTTCTGATTCTGTCATGCCGAATCGATGTGCAATTACTCTATCACTAAATCCATAATCTTTAGCATATTTAAGATAATCCAAATCTCCTGGGTGATTTTTTAATTCATGTTCAATATTAATGATATTTTGGAATTTATTTAAGAAGAAATAATCGATTTGCGTCATATTGTGTATCTCTTCAAGTGTTGTACCACGTCTAATTGCTTCACCTATAAAGAAGAGTCTTTCATCATCTTGATGACTGATGCGTTCTTTAATATAGTCTAAGTCAAAACTCTCTCCATTTGGTAAACCTAAATGATGTACACCGTATTCAAGTGAACGTATCGCTTTTAATAAAGATTCTTCATATGTACGTCCTATAGCCATTACTTCACCAGTGGCTTTCATTTGAGTACCTAATTCACGTTCACCTTTTTCAAATTTATCAAATGGGAACCTTGGAATTTTGGAAATAACATAATCTAGTGTTGGTTCAAAGGCTGCATATGATGTGCCTGTAACTGGGTTTAGCATTTCATCCAACGTTAAGCCCACTGCAATCTTCGCTGCTAATTTCGCTATTGGATATCCAGTTGCTTTAGATGCAAGCGCTGATGAACGAGATACACGTGGATTCACTTCAATAATATAGTAATTAAATGAATGTGGGTCTAATGCAAGTTGAACATTACATCCTCCTTCAATACCCAATGCTCTAATAACTTTTAAAGATACATCACGTAACATTTGATATTCAACATCTGATAAAGTTTGACTTGGCGCAACGACGATAGAGTCCCCTGTATGAATACCTACAGGATCTATATTCTCCATATTACAAACCACAATAGCATTGTCATTTTTATCGCGCATTACTTCATACTCAATTTCTTTGTAACCAGCAATTGACTTTTCAATTAAGCATTGTGTAGCTGGGCTGTAATGCAATCCATTACTCACTACTTCTTTTAATTCTTCATCATTGTAGCATATGCCACCACCTGTACCGCCCATAGTAAATGCTGGACGAACGATGAGTGGATAACCTACTTCATCTTTGAATGCAAATGCTTGTTCAACAGTATTCACAATATCACTTTCAGGAACAGGTACATTCAAATCATTCATTAATGATCTAAATAGCTCTCTATCTTCTGCTTGTTGAATTGATTTTAATTCTGTACCAAGTAATTTCACATTATTAGCCTCTAATACACCACTATCATGTAATTGAATAGCCATATTTAATCCTGTTTGACCACCTAAAGTTGGTAGCAATGCATCAGGTTGTTCTTTACGTATGATACGTGCAATAAAGTCGTGTGTTAACGGTTCGATATAAACTTTATCTGCAATTTCTTTATCCGTCATAATTGTTGCTGGATTAGAATTTACTAATATGACACGGTAGCCTTCTTCTTTTAAGGCTAGACACGCTTGTGTACCTGCGTAATCAAATTCTGCAGCTTGTCCGATGATAATTGGACCTGATCCAATCACTAGAATCGTTTGTATATCGTCACGTTTAGGCATTTGCTGTTTGCTCCTTTTCTTTAAATTCTTTCATCATAGTCATAAATTCATCGAATAAATAATTTGAGTCACTTGGACCTGGTCTTGCTTCAGGATGATATTGTACAGAGAATGCTGGTAAGGTTTTATGTCTTAATCCTTCAACAGTACCATCATTAAGTGCAATATGAGTTACTTCTAAGTCAGTATTTACCAATGAATTTTTATCGATAGCATAACCATGGTTTTGACTTGTAATATCTACTTTCCCACTACGTAAGTCTTTTACGGGGTGATTAGCGCCACGATGACCGAATTTCATTTTAAATGATGTTCCACCTTGAGATAATGCAAATAATTGGTGTCCTAAGCAAATTCCAAAGAATGGAATTTTACCTAAAATACCTTTAATCATTTCTATTGCAACCTCTACAACATCTGGATCACCAGGACCATTTGATAACATGACACCATCTGGTGACATGGCTAATATTTCTTCAGCAGTGGTGTTATATGGTACTACAGTTACGTTACAGCCACGCATATTTAATTCTCTAACAATATTTTGTTTTTTACCAAAGTCTAATAAGACCACACTCAAGTCTGAACCTGTTGAAACATAAGGTGTTTTAGTAGATACTGTTTCCACTTCATCACGAGGTAATTCAGTACTTTTTAATGTGTTAATTAATGAATCAATGTCATCTCGGTTATCAGTAAACCCAGCTTTTAAAACACCGTGTTGTCTAATTTTACGTGTGATGCTACGTGTATCCACACCTGAAATGCCAGGTATCTTGTATTGAACAAGCACATCATGTAACGTCTTTTGGTTTCTAAAGTTACTAGGATGTGTGCTTGCTTCTTTCACTACTACACCATTCAAAGTTGGTGTAAGTGCTTCGAAGTCATCTCTATTGATACCGTAATTACCGATTAATGGGTATGTGAATGTAATGATTTGACCAGTATATGAAGGGTCTGATATCGTCTCTTGGTATCCAGTCATCGCTGTGTTAAATACGATTTCTCCCACAGATAAATCATTAGATCCTAATTTATACCCTTCATAATAAGTCCCATCCTCTAATACAAGATAACGTCGCTCAAGCATTTATTTATCCTCCTTAAATTTAACTTCGCCTTCTACCATTGTTAAAATTGGATTACCATAAACTTTGTAACCAATGAATGGTGTGTTGTCTGCTTTAGATAAGAAATCTTCACCTTTGATTTCACGTTCTTCATCTAAATTGATAATCGTTAAGTCAGCAAAGCAACCTTCTTCCAATTTGCCATAAGGTAAATCAAATGTTTGTGCTGGTTTAATTGTTAGGTAGTCAACTAATTGTTGTAATGACCAGTCACCATTTTTTACAAAATGCGTGTAAAGTAATGGGAAAGCTGTTTCACTTCCTACTATGCCAAATGGCGCTTTAGTCATTGGCTGTGCTTTCTCTTCTTTAGCATGTGGTGCATGGTCTGTTGCGATACAATCAATTGTGCCATCTAATAATCCTTCTAATAATGCGTCTCTATCTTCTTTACTTCTTAAAGGAGGATTCATTTTAAAGATTGCGTTATCCCCTGGAACATCATCTTCAGTTAACAGTAAATGATGTGGTGTAACTTCAGCCGTCACATGAATACCTGCTGCTTTAGCATCACGAATAGCTCTGACACTCTCTTTTGTCGATACGTGACATACATGATAATGACAGTTAGCTGCTTCAGCTAATAATACATCTCTCGCTATTTGTACCGCTTCACAAATATTTGGAATACCAGGTATACCAAGTTCTTCACTGCGTTTACCTTGGTGCATAGCACCGCCATAAATTAAACTATTATCTTCACAATGTGCTACAACTGCTTTGTTGACCTTTGCAGCTTGTTGCATTGCTTCATACATCATTGCTGATTCCTGCACACCAACGCCGTCGTCAGTGAAAGCAAACGCACCTTGCTTTGCTAATGCATCAAAGTCAACATGTTCTTTACCAGCTTGACGCACAGTTATTGAAGCATATGGTAATACACGGACTTGCGCATTATCTTGAATTAATTGTTGTAATCGATCCATATGTTCAACTGAGTCTGGTACTGGACGTGTATTAGGCATTGGACATACGGTTGTGAATCCTCCACGTGCTGCAGCTTTTGTACCTGTTTTAATTGTCTCCTTATGTTCCCCACCAGGCTCACGTAAATGAACATGAACATCGATTAAACCTGGTGCTACAAAATGACCTTGTGCATCAATTACTTCAACATTTTCATCTACTTCAATGTTATTGTTAATTTCTTTGATGTGCTGACCATCTATTAAAATGGATGCTTGTTTAAGTTCACCGTTATCTAAAATTTGAGCATTTTTAATTAATTTCAATGTTTACGCCTCTTTTCCTGATAATAGTTTATTGATTACTGACATTCTTAAATACATGCCATTAGTCATTTGTTTAAAGATTCGTGCCTTTGGTGCTTCAACTAATTCACTATCGATTTCTACTCCTCTGTTAACTGGTGCAGGGTGCATTACGATTGCTTTATCTTTTAACTTATTGTATCTATCCATTGTCAAACCATATTGTTCATGGTAATCATTTGCCTCAAAATTAGCTTCTCCAGTAATACCATGACGTTCATGTTGAACACGTAATAACATAACAATATCTACTTGGTCAATGACATCATCAATTTGAACATATGGTGCATCTAATGAGTCGTCCACCCATTCATCTGGACTTGAGAACATTACATTTGCGCCTAATGAAGTTAGACTTATAAAATTACTTCGAGCTACACGTGAATTTTTAATATCACCACATATTAAAATGTTTAATCCTTCAAAAGAACCGTATTCCTCATAGATTGTCATAATATCTAACAGACTTTGTGTAGGATGTTGGCCACTTCCATCTCCAGCATTAGCAATTGGAATATTAAGATTTTCTAATTCTTCATAGTATGCATTTTGAGAATGTCTGATTACTAGTAAATCAACACCTATACTTTCAAGTGTTTTACATGTATCATACAGTGATTCGCCTTTTTGTACTGATGAAGTACTTGTTTCAAAATTAACTTCTTTAAGTCCTAATTTTTGTTCTGCTACTTCAAAGCTACACTTTGTTCGAGTTGAATTTTCGAAGAATAAATTAGAAACAAACTTCCCTTCGAATTGTGGTAAGGTTTGCTTTCCTGATTTGTAATCACAAGCTGTTTGAATTAATTCGTAAATGTCCTCGTTAGATAAATGTTCCATAGATAATAAGTTATTCATAAAGCGCCTCCTGATAAATAATCCTTGTTAAATTAGTTTTTTGAATCCTGTTTTTCTTTTGGCAAAATTAAATTTAAGATAATACCTGAAAGTGCTGCTAGTGCCATACCTTCGATTTGAAGGTTTACAGCTAAACCTTTTAAATTAATGAGTAAGTTACCTATACCTACAACTAAGATGACTGAAGCGATAACTAGGTTGCGGTTGCTTGCAAAATCAATGTTGCTTTCAACTAACATTCTTAGTCCACTTGCTGCTATAATACCGAACAATAAGATGGACACGCCGCCCATTACCGGTGTCGGTATTGAAGAAATCAACGCTGAGAACTTACCAATAAATGATAAGACAATCGCTATAACCGCTGCACCGCCAATAACATAGATACTGTATATCTTTGTTATTGCTAGTACACCGATGTTTTCTCCGTATGTTGTGCTTGGTGGCCCACCAATAATACTTGCGAACATTGTTGAAACACCATCTCCGATTATTGAGCGATGTAAACCTGGATCCTCGAAGAAGTTTCTACCTACGATTTTGTTGATAACCATTTGGTGACCGATATGCTCACTTACGGTTACGAAAACGATTGGTAACATAACGAGTATTAAACCAAGGTGAATCGATGGCACATAATCTTTAAATGGTAAATAGATATGTGGGAAATCAATCCAATTTGCTTTAGCAATATTCGAAAAGTTAACTAATCCCATAAAGATTGAAACAATATAACCAACAATGATACCAATAAGTACCGGTATAAGTGATAAGAAACCTTTGAAGAACCCTTGCACAATTATTGTTACAAGTAATGTAATAAGCGCGACAACCAGATAGCTTAAATTGTACCCTTTCATATCTCCTGAGTTCTCGTACATTGCCATATTGACCGCTGTTGGTGCTAAACTTAATCCAATTACCATGATTACTGGTCCCACAACTACCGGTGGAAGTAAATGCATTAACCATCCTGTACCACTGATTTTGATTAGGATCCCGATGATGGCATACATTACGCCACTAGCGAACAGTGCTACTAACATGTCTCCTAAGCTATGTGTGCTTAATCCAGTAATAATTGGTGTGATAAATGCGAAACTTGATCCTAAATATGCTGGAATCTTTGCCTTAGTAATTAATATATAAAGCAATGTTCCTATCCCGGATGCAAGTAAAGCAGCTGATATTGGCAAGCCAGTTAGGAATGGCACTAATACTGTAGAACCAAACATTGCAAATAAATGTTGCAAACTCAGTAGCGCCCATTGTGTTGCTTTAGGTTTGTCTTGTACGTCTAACACCGGTTTAACGGTGCGTTCAAACATTTGTTCATTTTCCACCTTTTTTCTTCCTCTCATAAAAAAAGTCTCTTTTACATTTAAATGTAAAGAGACTAAAAAATCGTAGCAAACATACAGATAAGCACTTATACTTATCGTTATCCGTATCTACGTGACAAAGCATTCAATTATAGTGAGATGATTATTAGTACTGACCATTCTATCATCGTAATCCACACTCACTTTTGAATACTTTACCTTTTTCAGTCTCTCGTACTGATTTAAAAGGTCTTTATTCAATTATTACTGCATTCTGTGAATCTTTTTCGTTTAAATACACTAAAACAGATTCTTCTTTAGAAGTTGGTATGTTTTTCCCTACAAAATCTGCTCTTATTGGTAATTCTCGATGTCCTCGATCTACAAGTGCCGCTAAGCCAATTTTAATCGGTCGAGAATGAAGCAGAATTGCATCTAATGAAGCTCTAACAGTTCTTCCTGTATAAAGTACATCATCAATGATGATGACTACCTTATCGTTAATATCAGCATCAATTTCTATTGCATCTTGAGTGATTTGCTTGTTAGCAATTTCAATATCATCTCGAAAGTGTGTAATATCAATTGTACCTGTCGGAACTATTTTTTGTTCAATTTGATTGATTTTGTCTTGTATACGTATTGCTAAAAATTCGCCTCTCGTTTTAATTCCGAGTAACACAAGATTTTCTGTACCTTTGTTATATTCAAGAATTTCATGCGCCATACGCGTTACAGTACGTTGTATTGCAGCTTCATCCATGATGATTCGCTCAGACATTATCTCACCTCTTAAAATTAAAAACCCTCATGCCTTTTTCAAAGACATGAGGGCAAATTTATATACGCACATGTAACGTTATACATTACATGATAAAGCCATTCTAGTAAAACAATTCATATATTTCGCTGAATTATTTTAAGAAAGTATATAGAATTATACTCATTGTCTTTGAAGCCTCTCTGGACTCTCTTTTAAAGACACCGATTTCTTTTTTGAACTGTTACTAGCTTAAAACTTTTTGAGCTATAAGTCAATGCAATTTTTAAAATTATCAATTGTAAATAAATAATACTTTTACTGTAGTTAAT
>NODE_11_length_22796_cov_1.714147
TTTCGGATATTTAATAACAGTGTATTATTGAAAATTTAATCCAGTTAAAATTTGTTAAATACGTTAAGTTTAAATTTAACACTGTTGTTATGGCGATTTTTAAAGCTTTAAAATATGTCTGAAATATATATTTATTCAATAAATAGGAAAGTATAATTTGAATGTAATTTGCATTTTTATTTAATTTTAGATATCGTCAATATGTGAATAAACCGTGACAAGAAAGTGGTTTTTAATTTTTATCGAAACAACAATTTTGAGGAGGAACATAATTGAAACGAGAAAAAATTATGGATTGGCCGACTTTTATAGGGACGGTAATCGTATTACTTGTAGCTGTTACACCGATGATGGTATTCCCTAAAGCCAGTGAAAAAGTAATTACCGATATCAATAGCGCAATTTCCAATTCAATTGGATCTGTGTATTTATTTATGGGATTAATCATTCTATTCTTTGTACTATATATTGCATTCGGTCGTTATGGCAATGTAACACTTGGAAAGGCAACTGATAGACCAGAATTCAATAACTTTAGTTGGGCGTCTATGCTCTTCTGTGCAGGTATTGGATCGGATATTTTATATTGGGGTGTCATTGAGTGGGCATTCTATTATCAAGTACCACCGAATGGTGCAAAAGGGATGTCAGATGAAGCACTTACATATGCAACGCAATATGGGATGTTCCATTGGGGACCAATCGCATGGGCAATCTATGTGTTGCCAGCATTACCTATTGGTTATTTAGTATTCGTTAAGAAACAACCAATTTATAAAATCAGTCAAGCATGTCGTCCAGTTTTAAAGGGACAAACGGATAAATTTTTAGGTAAATTAGTGGATATATTATTTATTTTTGGTTTACTAGGAGGCGCAGCAACATCACTCGCACTTGGCGTGCCAATGATTTCTGCTGGTATAGAGAAACTTACAGGCATCGATGGAGAGAATATGGTTGTGCGTTCAATCATCTTATTAACAATCACAGTGGTGTTCGCAGTCAGTTCTTATTCTGGTTTGAAAAAAGGAATTCAAAAATTAAGTGATGTTAACGTATGGCTATCATTCTTATTATTAGGATTTGTGTTTATTGTTGGGCCTACCGTATTTATTATGGAAACAACGATTACAAGTTTTGGTAATATGCTGAGAGATTTCTTCCATATGGCCACTTGGATGGAACCTTTTGGTGGGATTAAAGGACGTAAAGAAACGAATTTCCCACAAGACTGGACAATATTCTATTGGTCATGGTGGTTAGTATATGCACCGTTTATCGGTCTGTTCATCGCACGTATTTCAAAAGGACGTCGTCTTAAAGAAGTCATTCTAGGTACTATTATTTATGGTACATTAGGCTGTCTATTGTTCTTTGGTATATTTGGTAACTATGCTGTGTATTTACAAATTACTGGTGAATTTAATGTTATTAACTTTTTAAATTCACACGGTACTGAAGCAACGATTATTCAAGTAATGCATCAATTACCATTTTCATCATTAATTGTTGTATTGTTCTTGATTTCTGCATTCTTATTCTTAGCAACAACATTTGATTCAGGTTCATATATTTTAGCTGCTGCATCTCAGAAAAAAGTTATTGGAGAGCCATTAAAGGCTAACCGTTTATTCTGGGCATTTGCGTTGTGTCTATTACCATTCTCTCTTATGTTAGTTGGTGGTGAACGTGCGCTAGAAGTATTAAAAACAGCATCCATACTGGCGAGTGTACCGTTGATTGTCATATTTATTTTTATGATGATATCGTTTATTATTACGCTTAATAGAGATCGGATTAAACTGGAGACAAGAGCGGATAAACATAAAGAAATTGAGAGACGTTCATTACGTATTGTGCAAGTTAAAGAAAAATCAGATGATGATGATAACTTATAAATAAAAAAGAGCTAGCAGATTCTTCAAAGTTTTACACTTTAGAAAATCTGCTAGCTTTTTTAAATATCTTCTTTTTCTGGAATTGGGTAATGTTCGAATATCTGTCCACTTTCAATGGCATTACTTAAGTTTTCTAACCATTTACAATATTGCTTAGTGTGATCTAATTGAGCTTGGATTTTATCGACTTCTGCTTTAGCATGATCGTCTAAGTCAGCATTTTTTAATGTTTCGTCTAACAGTAATTGTGCCTTTTCGACCGCTTCTAAATTAGTATCAACTTCACGTTCCCACTTTTGTGTAAAGAAATTTCGGAAAAAATGGAAGAAGTTTTTTTCGGCGATAAAATGTTGTTTTCTGCTACCACGCGTAAATTGTTGTTTTACGATGTCGAATTCTTGTAATTTCTTGACGCCAGCACTCATGCTAGGTTTGCTCATTTGTAAATGCTCACGCATCTCATCAAGCGTCATGCTTCCTTCGAAGACCATTGTGCCGTATAAATTACCAACGCTACGATTCGTACCGTACAAATCCATCGTTTCACCGATTGAGTTAATTACAAGGTCTTTTGCTTCTTCAATTTTTTGATCATAATTCGTTGAACGTGCCATAGTGCACCTCCATTGTTACTTAGTAATTTTTCAAAAGAGAAATAAACGTTGATGTTCATTTTTCGATTCTAAATCATTATAAAGTGTTTGATGAAAAGTTTCAAAATCGCATATTCATTATTAGCACTTTTGATACTAAAATTTCAAGTTTATGTAAAAAATGTGCAGATATGTGTCGTTTGCAAGACTGTGGAAAGTGTGATAATCTAGTTTTGTAAAATTCGTTAAATAAAAATTTAACAAACTTAACGGAGGTAGTTTGATGGAACTTGTAGAGAAATTGTCTAATCGTCAATATATCGATGGTGAATGGGTAGAAAGTTCAAATAAAAATACAAGAGATATTATTAATCCTTATAACCAAGAAGTTATCTTTACGGTTGCAGAAGGTACTGCTGAAGATGCAGAAAGAGCAATACTTGCAGCACGTCGCGCATTTGAAGATGCCGAGTGGTCACTAGAAACAAGTGAAGTCAGAGGTAAAAAAGTAAGAGCAATTGCGGATAAAATAACAGAAAACCGTGATGAATTAGCCAAATTAGAAACTTTAGATACTGGTAAAACGTTAGAAGAATCATATGCGGATATGGATGATATAGCTAATGTATTTACTTATTTTGCAGGTTTAGCAGATAAAGATGGTGGTGAAATGATAAATTCACCAATTCCTAACACTGAGAGTAAAGTAGTTAAAGAACCTGTAGGTGTAGTTACTCAAATCACACCTTGGAACTATCCATTACTTCAAGCCTCATGGAAGATCGCACCAGCATTAGCAACCGGATGTTCACTCGTTATGAAACCAAGTGAAATTACGCCATTAACTACCATTCGTGTATTCGAATTAATGGAGGAAGTTGGCTTCCCTAAAGGCGTTATCAACTTAGTATTAAGTAGCGGTGAAGAAATTGGAGATACGTTATCAGGTCATGAAGAAGTAGACTTAGTTTCATTCACAGGCGGAATTGAAACAGGTAAACATATCATGAAGAATGCCGCCAATCATGTAACTAACATCGCTTTAGAACTTGGTGGTAAGAACCCTAATATTATTTTTGATGATGCTGACTTTGAAGTTGCAGTAGATCAAGCGTTAAATGGTGGTTACTTCCACGCAGGTCAAGTATGTTCAGCAGGTTCACGTATATTAGTACACAACGATATTAAAGCTGACTTTGAAAAGGCATTAATCGATCGTGTAGGCAAAATTAAACTTGGTAATGGTTTCGATGATGATACAGAAATGGGGCCAGTGATTTCTACAGAACATCGCAATAAGATTGAAGGTTACATGGAAATTGCAAAAGAAGAAGGCGCTACAATCGCGATCGGCGGTAAACGTCCAGAACGAGAAGATTTACAAGCTGGTTTGTTCTTTGAACCAACAGTGATTACAGATTGTGATACTTCAATGCGTATCGTTCAAGAAGAAGTCTTTGGACCAGTTGTGACAATTGAAGGATTTGATAGTGAAGAAGAAGCAATTAAATTAGCTAATGATTCTATTTATGGTTTAGCTGGTGCAGTATTCACTAAAGATATCGGTAAAGCACAACGTGTAGCTAATAAATTAAAACTTGGTACAGTTTGGATTAATGATTTCCATCCATACTTTGCACAGGCACCTTGGGGTGGCTATAAACAATCAGGTATTGGACGTGAACTAGGTAAAGAAGGCTTGGAAGAGTACTTAACTAGTAAACACATCTTAACTAACACAAACCCAGAACCAGTCAACTTCTTTAGTAAATAACAAGTCCATGCTAGAGCTTTAGAGTCGTTATATTAATTAACTATGCGACTCTATTTATTTGAGTTATAAAGTTGTACGTATCGAACTTAAAACATGAAATAAAAAGACATAATAATCAATTTAAGGGAGGACGAATTTATAATGAGTAAAAAGAATTCATATGATTACGTCATTATTGGCGGCGGTAGTGCAGGATCAGTATTAGGAAATCGTTTAACAGAAGATAAAGATAAAGAGGTATTAGTGTTAGAGGCGGGACGTAGTGACTATCCTTGGGATTTATTCATTCAAATGCCAGCAGCATTAATGTTCCCATCAGGTAATCGTTTTTACGATTGGATTTATCAAACGGAAGAAGAACCGCATATGGGACGTAAAGTAGACCATGCACGTGGTAAAGTGCTTGGTGGCTCTAGTTCAATTAACGGTATGATTTACCAAAGAGGGAATCCAATGGACTATGAAGGATGGGCTGAACCAGAAGGTATGGAATCATGGGACTTCGCACATTGTTTACCATACTTTAAACGTTTAGAGAAAACATACGGTGCTACACCATTTGATCAATTCAGAGGACATCACGGTCCAATTAAATTAAAACGTGGACCTGCAACAAATCCATTGTTCAAATCATTCTTTGATGCCGGTGTAGAAGCGGGTTATCATAAAACAAAAGATGTGAACGGATATAGACAAGAAGGGTTTGGACCGTTTGATAGCCAAGTGCATAATGGTCGTCGTGTTTCAGCATCAAGAGCTTACTTACACCCAGCAATGAAACGTAAAAACTTAACAGTTAAGACTCGTGCATTTGTCACTAAAATTCATTTTGATGGTAACAAAGCAACAGGGGTAACATTTAAACGTAATGGTAGATATCATACTGTTGACGCCGGTGAAGTTATCTTATCTGGTGGAGCGTTCAACACGCCACAATTATTACAATTATCAGGTATTGGTGACGCAGAATTCTTGAAATCTAAAGGTATAGAACCACGAATGCATTTACCAGGTGTTGGTGAAAACTTCGAGGACCACTTAGAAGTATATATTCAACACGAATGTAAAGAGCCTGTGTCACTGCAACCTAGCTTAGATGTTAAACGTATGCCATGGATTGGTTTACAATGGATATTCGCGCGTAAAGGTGCAGCAGCATCAAATCACTTTGAAGGCGGTGCCTTCGTAAGATCAAATAATCAAGTTGCATACCCTAACTTAATGTTCCACTTCTTACCAATTGCTGTAAGATATGATGGACAAAAAGCACCAGTAGCACATGGTTACCAAGTTCACGTAGGTCCTATGTATTCTAATTCACGTGGTAGCTTAAAAATTAAATCAAAAGACCCGTTTGAAAAACCAAGTATTGTCTTTAATTACCTTTCAACTAAAGAAGACGAACAAGAGTGGGTAGAAGCTATTCGAGTAGCTAGAAATATATTAGCGCAAAAAGCAATGGATCCATATAATGGAGGTGAAATTTCACCAGGACCATCAGTACAAACAGACGAAGAAATCTTGGATTGGGTACGTAGAGATGGTGAAACAGCATTGCATCCATCTTGTAGTGCTAAAATGGGACCTGCCTCAGATCCAATGTCTGTTGTAGACCCATTAACAATGAAAGTTCACGGTATGGAAAATTTACGTGTTGTTGACGCTTCGGCTATGCCTCGTACAACAAACGGTAATATTCATGCACCAGTATTAATGCTTGCTGAAAAAGCAGCAGATATCATCCGTGGTAAGAAACCATTAGAACCACAATATGTAGATTATTATAAACATGGCGTAAGCGATGAAAACGCAGGTGCAATGGAATTTGATCCATATTACCAACACTAATTATAAAACACTATATTAATACTCTAGAACCAGTAAAATTAATAAATCAATGCTACTTTACAAATTTACAGTAGCTGACTGAATTGAGAAGGCGTTTAAATCAAGCTTTTCTTAGTTCTAGTTATCCCTGCGGGGGGAGTGGGACAATGAATTCAAAATGAATTCTGACTCACTCCCCCTTACTATTTAACTTTTGATTTTAAACATTCAGTACAATATCACGTTATTAAACCCTTCTTAGTCATCAAAGTTTGATATTATAGATTGAAAGAAGTGATTGAGAAGGGCGGGTAAATACCTCTTGAATACTAATTATGAAATCACGTTCGACACTAAAAAGGAAGATATAGCTTCTGATTATTTATCGCTAAATTTAATTTTAAAAGGTAACGTCACATGTCAGAGTGAAAATCAAAATAAGCACTATCATGTTGGAGATTTAATATTAATCAATAGCTATCAAAACTTTTTGATTTTAGAAGATTCAGATGTAAGTTATATGTCGCTCCGACTGTCTAATAATTATTTTTCTCATTACATTGAAGATAAGAATATTTATTTTCATTTTGAAGAAGTATCTAAAAAAATACATGATGATATCAAAACATTGTTAGCTAAAATAGGGATTACTTATTTAAGAAAAGGGAAGTTTCATCAATTACACATGGATCAAATGATGATTCAATTAATTGAAATGTTGGTGAAATTTATTCCCTATCAATCTAGACAAGAGTTGATTCATGAACATAATAAAGATGATGTATTTGCTAGTCTCGCTTCAGAATTTATTAATCAACATTTTATGGAACGTATTGGTTTGGATGATTTGTCAGACTATATTAATTTGTCTAGTTCGTACACTTCTAGATTATTCACGAAAAAATTAGGAACGTCGTTTAATAGTTATCTTAATAAAGTGAGAACAAGAAATGCTGAACATGATTTGAAATATAGTGATATTTCAATTACTGACATAGCAATGAAGAATGGTTTTTCTAATTCAACGTCATTAGCGAAACATTTTAAATTATGGTATCACATGACACCGGGTGATTATCGTAAGGAATTTCAAGTTAAAGACTTGAATCAGTTGAAAATGAAACCCCTAAATAAGCAAAGTATTAAGAGATATATTCAATATTTGTCGTCATATGTGAATAATCAAATGGATGTCGTCATTCATTCGGCAGAACCCCAAAAAGAAATCGATATTCAATTAGAAGACAGGCTTGGATATTTAAATAAATACAATCATATCGTTCAAATTGGAAGTATCGTCAATATGCGCGTGCATCGTTATAGAGAGCAAATATTGGAAGTGAAAGATAGAGTTGGTTTAGATACTGTATTGGTACAAGATTTAGTAAATGATACTTCTTGGAGAGAACATGTCGTTGCATCTGATGAAATTATTCCGCATAGCCACCAATATATGACCTTAGATGAGTGTTTGTTATTTTTAATGAACCATCAAATACATTTGAGTATTCGTTTGAGACCGCCACATAGTGCAATAGCATTTCAAGCGTATTGTGGTACATGGGTACAGATTCTTAAACATTTTATAAATATGACAACACATAGCAGTAGAATGCAACTTTCAGTAATTATAGACGCCATAGACCTGAAACAGTACACTCAATTATATGAGGTTTTTAATCGTTATATATCTAACGTGAAATTTATTGTAAATTATCAAGATTTCAGTAAACAAAAAAATAACTTGAAGTTACTATTTAAAGATCATCCTGAAAAAGTTAATATGTTAGCGTTTGAAGCTAATCAGAATGACGTAGTCAATTTAGAAGTTTCTGAAGATATACAGTATCAGTATGCTAAAAATCATATCAATGAGACAGTAGAAGCGTTAGTCGAATGGCTACCGAAAAAGCAGAAAGATATGCCACTAATGTTACTCAACTGGAATACCTTAACTGGTAATTCAAATCTTACTAATGGCGAATATTTTAGAGCGGGTATTATATTTAAACAATTATTAGATATTAATGAAAAAGTTTGTACGGTGGGTTATTGGCTGAATTATGAATTACATCAAAAATATGGTGTCATGAATGAACATCAATTAATGGGAATTGACTTATATCATCAATTTGATGGTAAACGCCCTGCATTCTTTACAAGTAATTTCTTTAGAATGTTGCAAAATAATGTAAGATTCAGAAATGAAGAATGTATGGTTGTTGGCGACGATACACATCTTCAAATTGTTGTATGGGATGCGGATCATTACAATCCTTATTACACGATTTCAGAGCAGCCGAATGTAATGGAAAAGAGAAATTTTAAAATAGAAATTAATCAACTTCAAAGTGGGCTATATAAAATTAAACACTACACGTTAGATAAAGAGAACGGTGCTTTATATCGGGTATGGCAACAACACAATACAACATATGGTATGGATCAGGAAACGATTGATTATGTTAATCGTATTTCATATCCTAAATTGGATATTGCAGAAGTGGAGGTAGAAGAAACACTTACCTATCATTTAAAAGTAATGACGAATTCCATTCATATTATAGAAGTGAATAAGTATGTATAAATTGGATAATGACAAAAATTAATGATTAATTTTTGTCATTATCCTTTTTTAATTCAAAAATAAATAAATTTAGTGCTAAATAGGACAACGATTGAATATTAAATTTAGAGATAAACGATACAATAATAAGTGAGGAGAGATGAATTATGAATAAACAATTAATTAACACTTTACAAGAAAAAGAAGAACGTATGATTGAAATAAGAAGATATTTACATCAACATCCTGAGTTATCATTCAAAGAACAGGAAACACCAAAATATATTGCTGATTTCTACAAAGATAAAGATTGCGAAGTAGAGACTAATGTAGGACCTAATGGCGTCAAAGTGACGATAGATAGTGGTAAACCTGGTAAAACAATTGCGATTAGAGCAGACTTTGACGCTTTACCAATTCAAGAGGCTACGGGCTTACCTTTTGCTTCAAAAAATGAAGGTGTTATGCATGCTTGCGGCCATGATGCACACACAGCTTATATGTTGATTTTAGGTGAAACATTAATAGAAATAAAAGATCAATTTAAAGGTAAAGTTATTATTATTCATCAACCAGCAGAAGAAATGCCTCCAGGTGGTGCGCAAGGCATGATTAAAGATGGCGTGCTTGATGGTGTAGACCATGTGTTAGGTGCACATGTAATGAGCACAATGGAAGCAGGAAAAGTATTCTATAGAGAAGGCTTTGTACAAACTGGACGTGCTTACTTTAAATTAAAAGTACAAGGTTCAGGTGGTCATGGATCTTCACCACATATGGCAAACGATGCGATCGTTGCAGGTGCTCAATTTGTTACGGAAGTACAAACGATTGTATCAAGACGTTTAAGTCCATTTGAAACGGGCGTTATTACAATCGGTTCATTTGATGGTAAAGGTCAATTTAATGTTATTAAAGATGCGGTAGAACTTGAAGGTGATGTAAGAGCGCTAACTGATGACACACGTGACACAATTGAAAAAGAATTGAAACGCTTAGTAGAAGGTCTTGAATCAACGTTTGGCGTTACATGTGAGTTCGAATTTAAAAAGGATTATCCAGCATTATATAATGACCCTGAATTTACACAATATGTTGCACAAACAATTAAAGAAGCGGATGCAGATGATATACAAGGTATTGAAGTTTGTGAACCTCAACCACCTTCAGAGGATTTCGCTTTCTATGCAGCGACATTGCCAAGTACATTTTTTTATTCAGGCGCTGCACCTAAAGATGGCAAAATTTATCCACATCACCATCCAAAATTCACAATTGATGAATCATCAATGTTAGTAGCTGCAGAAGCAGTAGGGACAGTCGTTTTAGACTACTTAAGTTAAGGAGAGAGCATTATGGAAATGAAACAACAACAATTCACTGGAAATAATAAGCTTTTATTAGGTATAGTACTCGGCGTAATTACATTTTGGTTGTTTGCGCAATCTTTACTCAATTTAGTGCCAACAATTCAACATTCATTTTCAAGTAGTATTGGTACAACGAGTATTGCGATTAGTATTACGGCTTTATTTAGTGGTATGTTTGTCGTTGGTGCAGGTAGCTTCGCCGATAAATTAGGTCGCGTAAAAATGACGTACATTGGTTTAATATTGAGTATTATTGGCTCATTATTGATCATTGTAACACCATTTACGCCAATGTTAATTCTTGGTCGTATTATTCAAGGGTTATCAGCAGCAGCAATTATGCCATCTACATTAGCGATTATTAAAACGTATTATCAAGGTTCAGATCGACAACGTGCGTTGAGCTTCTGGTCAATTGGGTCTTGGGGTGGCTCAGGATTTGCTTCTCTATTTGGAGGTATGATTGATACAGCAATTGGTTGGCGCTGGATTTATATTATCTCTATTATTGTTGCGATTTTAGCTATTCTATTAATTAAAGGTACTCCTGAAACTAAAGCGAATCAAACAACAAATACTAAATTTGACTTTGTAGGACTTACGTTGTTTGTCATCATGATGCTAAGTATTAATGTAGTGATCACTCAAAGTGCTAAATTAGGTTTATTCTCACCAACAATTCTAGCTTTAATTGCAGTGTTTATTATTTCAACAATCATCTTTATTCGTGTTGAAATGAAAATGCACTACCCATTAATAGACTTTAAATTATTTAATAATAAAGCCTATACGAGTGCAACAGTTTCTAATTTCATGTTGAATGGAGTTGCCGGTACGCTAATCGTTGCTAATACATTTGTTCAACAAGGGTTAGGTTTCTCAACATTTCAAACTGGACTACTTTCAATTACGTATTTAATTACAGTATTATTGATGATTCGTGTCGGTGAAAAGGTTCTCCAAAAAGTTGGCGCAAGAAAGCCGATGTTACTGGGTACTGCATTGAATATGGTAGGTATTCTATTAATATCATTTACATTCCTATCTTCACAAATGTATGTTGTCGTATGTGTCATTGGTTACTTATTATACGGACTAGGATTAGGTTTCTATGCGACACCATCTACAGATACGGCCATTTCAAATTCTCCTGAAGATAAAGTAGGTGTGGCATCTGGTATTTATAAAATGGCATCTTCACTTGGTGGTGCCTTTGGTATTGCCCTTTCAGGTACGCTATATGGTATCGGGTCAGCGATGGTTAATATTAACTTTGGTGCAATGTTAGGATTATGGTTGAACATTTTAATGGCAATCATTTCATTTACGGTTATACTTATCGGTGTTCCTAAACAACAATCTAAATAATTAACGATAACCATTTAACAGAAGTATATGCAAGCATTTATCAATGTTCACATATGCTTCTTTTTTTCGGGAAAAGAAGACTATAAATGAATGTAACATTGAATCATGTTTGGAACGTATGAAACCGTGACGCAACATTGTTAAACGAGAAAAGCATATAATGAGGAAAAGGAGTGGATATAATGATGAAAGATCTAGTAAAACGTCTACAAGAGAAAGAAGAAAAGATGATTGAAATTCGTAGACACTTACATGAACATCCAGAATTATCATTCCAAGAATCAGAAACACCTAAATATATTACTGATTTCTATAAAGACAAAGATTGTGAAGTTAAAACGAATGTCGGTGAAAATGGTGTGAAAGTGACTATCGATAGCGGCAATCCTGGAAAAACAATTGCGATTAGAGCAGACTTTGATGCTTTACCAATCCAAGAAGATACTGGATTGTCATTTGCGTCTAAAAATGATGGTGTGATGCATGCATGTGGTCATGATGCGCATACCGCGTATATGTTAATATTAGCTGAAACGTTAATTGAAATGAAAGATCAATTTAACGGTAAAGTGATCGTTATTCATCAACCAGCAGAAGAAATGCCTCCAGGTGGTGCCAAAGGTATGATTGAAGATGGTGTGCTAGATGGTGTCGATCATGTGCTAGGTACACATGTAATGACAAATATGGAACCGGGTAAAGTGTTCTACCGTCCTGAAAATGTTCAAACAGGTCGTTCATACTTTAAGTTAACGATACAAGGTGAAGGTGGTCATGGTTCATCACCTCATACAGCAAATGATGCGATTGTCGCTGGTGCTAACTTTGTTACTACTGCACAAACAATCGTTTCACGTCGTCTTAACCCGTTTGAAACAGGTGTTGTAACAATTGGCTCATTTGATGGTAAAGGTCAATTTAATGTCATCAAAGATAAAATCGAGCTTGAAGGTGATGTGCGTGCATTAACCGATGCTACACGTGATAAAATTGCTGACGAATTACAACAAATAGTCAAAGGTCTTGAAGCAACATTTGGTGTTAAATGTGACTTTGAGTTTAGTAAAGACTATCCAGCACTATATAATGACCCTGATTTTACAAATTATGTTGCAGAAACTATAAAAAAAGCTGATTTAGATGACGTAAAAGGGGTAGAAGAATGTGAAGCACAACCGCCATCAGAAGATTTCGCATTTTATGCTAAAACATTACCAAGCACATTTATTTATTCAGGTGCTGCGCCTCAAGATGGAAAAGCGTACCCTCATCATCACCCTAAATTTAAAATTGATGAGAAAAGTATGTTAGTCGCAGCAGAAGCCGTGGGTGCAGTTGTGTTAGATTACTTAAATTCAAAATAAAAAATTGCTATCTCAACTTAGCCAACAAAACTTCAGAAATTGTTGCCTTTCCAGTACTAGTGTAAAGCTATGTATCATGATAATATTAGCGTATATCTAAACACTGGGGTGAGATAATGAGTTTTTACGAATTTATGCAAGGATTTATTGGTGACCAAACCCCTTTAGGCGAACTTGCACATTGGATTAGCCAAGATCAGCATTTCCCAAAGTATGAACGAATTTCTGATAACATACTTAGTTATTTTACGAAAATTACAACATTGGACCACGAATTTTTAGAAGTCGTAAAGCGTTCTATCTCGCTTTATGAACAAAGCCAATTATAATGACAGAACGAATATAGATATACAAATTTAATAGTAGCTCAGTGCTAGTTTAGAAATGAAGGATAAGAATCATGATTTTAAAAGATAGTTACAAAACTTATGTAGTAGAAGAAAAAGGCGATAACACGATTTCAATAAAGAAAAATAATGATGAACATCAATATGATGTGTTAGAAGTGATTGATGATTTATCAAATGATTCTTTTTGTGTGTTAAATCATTTATTTGTTAATGAAGGTATGGAAGATGCATTCGAGAAGAAATTCTTAGAACGTCCTAAATACTTACAAAATGTTCCAGGATTTAAAGCTTTAAGATTTTTGCGTCCACAAGTAGCAGGACGACACTATATTATTTTAACTTTATGGGAAGAACGTCAGGCATTTTATGATTGGCAGAATTCTAATGAATATAGTCAAACCCATAAACATAGAGGCACTGAACGTGGTGTTGATCGCAACATTGTTAATCGTGATTTATCTTATAATGTGCGTATTGAGCTATCTGGTTTAGAGTCAAAATTAGATTTAAGTCATATTTTCTAGTACAGATATAAAGATTAAGCCAATGTCATTGTTATCGACATATGTTCTTAATCTTTTTCAATTTCAAATCAAATTGTAAAAACGTTTACATAAATGATTTTGATTTCATCAGACTAAAGCGTTTGATAAGATAATAAATAAGGTCGAACTGAAAGGGAGTATAGTAATGGATAATTCAAGTTTATTAGCACCAGAGACTTACAATATTGTTTCAGAAATTGAGAAACATGCTTCTAATACATCGAAGAAAGCCCTGATTTATGAAAATGGGGTAGACGAACCAATTACAGTGACATATTCAGAATTAATTAAAAATGCCAATAAAGTGGGACATGTCTTATTAAATCACGGACTTAAAAAAGGTGATAAGGTATTAATCATGATGCCGAGAGCAATTATGACATATGAACTTTATCTTGCTGCATTAAAACTGGGTATTGCGATTATTCCTAGTTCAGAAATGCTAAGAACTAAAGATTTACAATATCGAATTACACATGGTGAGATTAAAGCAGTAATTGCTAAATCTGATTTTATTGAAGAGTTCAAAGGCGTTAAAGAGTATGACTCATTAACGAAATTTATCATTGACGGACACGAAACGGACTGGATTAATATTGAAGATGAAAAAGCGTCTCAAAGTGATGCGTTAGATATTGAAAAAACTTCAAGAGACGATTTAGCCATCTTATCATATACATCTGGAACGACAGGAAATCCTAAGGCTGTTACACATTCTCATGGTTGGGGATTTGCACACATGAAAATGGCGCCAGAACATTGGTTATGTATTAAAGAAGACGACTTAGTGTGGGCGACAGCTGCACCAGGTTGGCAAAAATGGGTATGGAGTCCTTTCTTATCAATTATGGGTTCAGGCGCAACAGCATTTGTTTATAATGGTAAATTCAACCCTTCTCGTTATCTTGAATTATTACAAGGCTTTGAAATCAATGTCTTATGTTGTACACCAACAGAATATCGTATGATGGCGAAATTAGACAATTTACAAGAATATAACTTAGAACACCTTCACAGTGCTGTATCAGCAGGCGAGCCATTAAACCGTGAAGTTGTAGAACAATTCCGCAATAACTTTAATTTAACGGTGCGTGATGGTTATGGACAAACAGAGAGTACTTTATTAATCGGGTTCTTAAAAGACACTAAATCACGACCAGGTTCAATGGGTAAAGAAATCCCAGGTAGCCGTGTTACGATCGTTGATGATGAAGGACAACCGGTTGAAACAAATGTTAAAGGAAATATAGCTTTACCACTTGATTTCCCTGGTTTGTTTAAAGGTTATTATAAAGATGAAGAACGTACGAAAGCAGCTCAAGCGGGTGACTATTACATTACTGGAGACTTAGCGCATATAGATGAAGATGGCTATTTCTGGTTTGAAGGTCGACGAGATGATATTATCATCAGTTCAGGCTATACGATTGGACCGTTTGAAGTTGAAGATGCCTTAACAAATCACCCGGCCGTTAAAGAATGTGCTGTTGTAGCAAGTCCTCATGAAATTCGAGGCAACATTGTTAAAGCATTCGTTATTTTACAAGATAATTATCAGGGTAATGATGACCTTGTTAAAGAATTACAAACTTTCGCGAAGAATGAAGTAGCACCATATAAATACCCACGTGCAATTGAATTTGTAGACTCATTACCTAAAACAAATTCAGGTAAAATCCGTCGTGTTGAATTACGCGATGCTGAACGTGAGAAATATAATAAAGAAAATGGATTTAAATAATATCGATTTCAATGTATAAAAGACACCTCGTTAAATGCTTTGGTCATCTAACGAGGTGTTATTTTTGTGTTTGATTGAGTATTCGATACCAATTGATGAAGCATATTATCTGGCAGTGTATCCACCGTCTACAGTTAATGCTGCACCTGTAATAAATCGAGCTTCATCACTTGCTAAGAATAATACTGCATTGGCAACATCTACAAGTTCACCTAAATAGCCAATTGGATGGCGTTCAGACATTTTAGCAGTATAGGCTTCTAAACCACCTTCTGTTTCTGCACCGAGTTTTTTCACTAAAGGAGGTGTTAATATTGTACCTGGATGAACAGAGTTAACACGAATGTGATCTTTACCAAAGCTGATGGCATCTTGTCGTGTCATATTTGTAACAGCAGCTTTAGCAGCTGCGTATGGTGTGAGTTCATCTGTACCCACTAAACCTAAGATAGATGAGAAGTTAACGATTGAACCGCCACCATTTTCACGTAAGAGTGGTACAGTTGTTTAGTACAGAAGAATACGCCTTTTACATCGACTGCAAAAACCTGATCCCATTCTTCTTCAGTGAGTTGGTCTGTCGTTTTGTCAGCGCCAGTTATACCCGCACAATTAATGAGTATGTCTAATTTACCAATATCATGCTTGATATTCGAAAATGTATCTTCAACGCTAGCTTCTTTAGAAACATCTAAGACATAACCGTATACCTTTTGATTAGTTTCTTTAGAAAGTGTGTCAATCGCTTGATTGACTACATCTTCTTTAAGGTCTGAAATGATAACTGTTGCACCCTCTTCAACAAAACGCTTAGCAGTTTCGAAGCCTATTCCACCACCTGAACCAGTAATTAAAGCTACTTTGTTTTCTAGTCTCATAATAATCCCCTTTTCAGAAATAGTCTCATCACAATTTAATGGTATCATCGCCAATATATAATGTATAATGCATAATAATTATATTTTTATAACTTAAAGTTATGATTTGAGGTGTAGTGTTTGGAGATTACAAAGCTCAAATATTTTAAAGTGGTAGCTAATATGAATAATATTTCAGAGGCGGCAAAGCGACTGAATATTTCTCAAGCAGCACTAAGTAAGGCGATTGCATCAATTGAAGATGAGTTGGGTGTGGCATTATTTGACCGGAAAGGCAGACATATCTACTTAAACCGATATGGTGAATTAATGCTGAATTATATCGATAGTGCATTTAGGGAATTAAATGAAGGAGAACGTATAATCAAAGAATTAACAGGTATCGAAAGTGGTCAAGTTACTTTTGCAGTAACATTTCCACATGTTATGCCATTACTCATTCAAAATTATGTGTCACGACATCCCAATATTAAAATTAAGCAATATCAAGCAATATCTGAACGGGCAATCATTTGATTTTAAATAACGAAGTAGATTTTGCTATATCATCTTCTAAAATTGAACATCGCGATATAAGTTGGGAACCTATCATACAAGATGATATTTATTTAACTGTTAGTAAAGAACATCCTCTCTCTCTCAATGTACTTCTCTTGAATTAACACAAATTAAAGATGAACGATTGATAGGTCAAATTGAAGGTTATGGTTTTCGAGATACGATAGATTACATTTTAAAACAAGAAGGGATTGTTCCTAATTATCAAGTAGAGGTTGAGGATTCGAGCGCTATTTTAAAACTAGTAGCTATGAATATAGGCATCTCATTCACACCCAAACAAGCCTTAAGAAATTTGGATAAGCAAATTGTAGCAATACCTATTAACAATGAACATTGTTATCGGGAGATTGGTTTAGCTTATAAAAAATCTCATTACTTTACAGAAGTAGCATCGTCATTTAAGACTTTTGTGACTGATTATTTTCAAAATCATATCAATTAAACTGAATAAATATGAAAATAGTATGACACAATTAAAGCGTGCATAATAGACATTCAATTACTATTGTAAGTCCATTTTGTGCTCTAATTGTGTCTTTTTTATAAATCTTGAAACTAAATGTGATGTTTTTAATTGTATTTATCTTGATTATATGACATACTCTATATTAATTAGTATGACATAATAATTAATTGAGGTGACATTATAATGACGAAATATATTTATGCTTTTGATGAAGGACAAAAATCGATGAAAGATTTACTTGGAGGTAAAGGTGCTAACCTATCTGAAATGAAACGTTTAGGTTTACCTGTGCCAGATGGTTTTACAATAACAACTGCCGCTTGTATAGAATACTTAAGACAAGGTAAATCATTATCAACTGATGTAAAAACACAATTAATTGATCATCTTGCTGACTTTTCAGAGAGAACTGGGAAAGCATTCTCATCAGATGCTAACTTATTACTTGTATCTGTACGAAGTGGTGCGAAAATATCGATGCCTGGTATGATGGATACAATTCTTAACTTGGGATTAAATGACGATAACGTAAAGAAACTTGCAGATAAAACAGGTGATGCTCGCTTTGCATATGACTGTTACCGTCGCTTACTACAAATGTTCGGTGAAGTGGTATACAACGTTCCGATGCAAGCATTTGATACATATTTTGAAGATTATAAACAACGTCACAACTTTGAAAATGACGCTGCAATTACAGCTGAAGGTTTACAAGAAATTTGTGAACGTTTCAAAGACATTTATATGGAAGAAGTTTATAAACCGTTCCCTCAAGAACCTTTGAAACAATTAGAAGAAGCAATCGAAGCGGTCTTTAAGTCTTGGGACAATGACCGTGCACGAATTTATCGTGATTTAAATGATATTCCACATGACATAGGTACTGCTGTTAATATCCAAGAAATGGTATTTGGTAATAGTGGTAATAATAGTGGAACAGGTGTTGCATTCACTCGTAATCCTGTGAGCGGAGAAAATAAATTATTTGGTGAATATTTATTAAATGCACAGGGTGAAGATGTCGTAGCTGGTATCCGTACACCAAAAGACATTTCAACTTTACACGATCAAATGCCTGACGTACATCAAGAATTTGTTGAAGTAACGAAACAACTTGAACAGCATTATAAAGATATGCAAGATATTGAGTTTACGATTGAAAATGGAAAGTTATACTTATTACAAACTCGTAATGGTAAACGTACGGCACGTGCAGCAATTAAGATAGCAGTAGATTTAGTAGATGAAGGTGTCATTAAAAAAGAAGAAGCGATGTCAAATGTTGATGTGAAATCAATCGACCAATTATTACATCCTAATTTTGATGAAAAAGCACTAAAACAAGCGACTGAAATTTCAAAAATAGGTTTACCTGCAAGTCCAGGGGCTGCTACAGGACAAATTGTATTTTCAGCTGAAGATGCTAAGGCACAAGCTGATGCAGGTAAGAAAGTTATCTTAATGCGTCCGGAAACGTCTCCTGAAGATATTGAAGGTATGATTGCGAGTGAAGCAATCGTAACAACACACGGAGGTATGACATCTCACGCAGCAGTTGTAGCTCGTGGTATGGGTAAATGTTGTGTGACAGGTTGTTCTGATTTAGAGATCAATACTGTAGCAAAGACAGTTTACTATGATGGTGGGGAACTTCATGAAGGCGATACAATTTCAGTTGATGGTTCTAAAGGTGACATCTACATAGGTGAGATTGAAACAGTGAGTGCTGAACACAGTGAAGAGTTCACTCAATTTATGGAATGGTCAGAGGATATTGCACGCTTGAATGTTCGAATGAATGCAGAGACGCCTCAAGATATTAAAGCGGGTTATGACTTTGGTTCTAAAGGTATTGGTTTAGTTCGTACGGAGCATATGTTCTTCGGAGCAGAACGTTTAGTTGAAATGCGACGATTTATTCTTTCATCTTCATATGAACAACGAGTAGAAGCTTTGAATAATATTCGTAAGTATCAAGTAGAAGACTTTGAAGCAATATTCCGATTATCTGGAGAGCGTCCTACAATTGTCCGTTTGCTTGATCCACCGTTGCATGAGTTTTTACCTAATTCAGATGAAGATGTTGAAAATGTTGCACGACAACTCAACATTCCTAAAGAAGTATTGAATAAACGCATTGTAGATCTTCATGAAGTGAATCCAATGCTAGGACACCGTGGTTGTAGACTTGCAATCACATACCCTGAGTTATATGAAATGCAAGTTGAAGCGATTATGGGAAGCGTATTAAAACTTAAAAAAGAGGGTATAACATGTAAACCTGAAATTATGATTCCGCTAGTATCAACTGTGGAAGAATTCACAACGCTTAAAGAGAAATTGGTTAAAACCATTGAACAATTAGAGGATGAACAAGGTGACAACGTACCATATTTAATTGGTACTATGATTGAAACACCGCGCGCATGTTTAGTAGCAGATGAATTAGCAAAACATTGTGATTTCTTTAGCTTTGGTACAAATGATTTAACGCAATTGACATTTGGTTTCTCAAGAGATGATGCAGGTAAATTTATAAATGTGTATACTGAAAGTAATATATTGAAGCTTGACCCATTCCAAACGTTAGATAGAGATGGTGTCGGAAAATTAATCGAAATTGCAGTTGAACAAGCTAAAAAAGTGAATCCGAAAATCAAAATCGGTGTTTGTGGTGAATTAGGTGGAGATGCTAAGTCTATTCGTCGTTTCAATCAATTAGCGATAGACTATGTTTCATGCTCACCATTCCGTGTTCCAGGTGCAATTTTAGCAACAGCTCAGAGTCAAGCGGAGGAAAGCGAGCAGTAAAGTGAACGAAACTCAATCAAATGAACAAATTCTAAAGTTATTTATCGTATCAGATTCCATTGGCGAAACAGCACAACGAATGATTCATGCAACATTAACACAATTCCCTGATTTGCATAATGTTGAAATTAAGAAATTTCCATATATTAAAGATGAAGAGGAATTCTTAAATATTTTAAATTTAGCACGTGAACAACATGCGATTGTAGCGACGACGTTAGTAAGTGAATCCTTTAATGCATTGGGACATCAATTTGCGCATGAACATGATATTCCTTATGTTGACTACATGTCTGATTTAATCAGCATTATTGAGAAGGTAACACACAGTCAACCGCTTATGGAGAGTGGTGCGTTACGTAAATTAAATGATGAATATTTCAAGCGTATTGAAGCGATTGAATACTCTGTTAAATACGATGATGGTAAACATTTTACTGATATTGGAGAAGCGGATGCATTAATTGTCGGTGTGTCACGAACATCTAAAACACCATTAAGTATGTATTTAGCTAACAAAGGTTATAAAATAGCTAATATACCATTGGTACCTGAAATTGAAATTCCTGATAATGTTTATAAACAAAAAGGGTTAAAAGTATTTGGATTAACTGCGAGTCCACAGTATATTGCAAACATACGAAAGAATCGTGCTGAAACGTTAGGCTTATCCAGTGAATCACGATACAATAACTTGGATCGTATTAAAAAAGAACTTGTATATGCTGAGGAAGTCTTCAAGAAATTAAATGCGACAGTCATCAATACGGAATATAAATCGATTGAAGAGTCAGCATTCTATATTGAGAAGTTTTTACAACCTAAATTGTAATTGCAAGAATAAAGAAGTATTTGGTTACAGTTTTATAAGGTTAAAATGAGATGAATTTAAACACTTAGTTGCATATCTGTAACTAGGTGTTTTCTTATAAAAAATAGGTAGCGTTGATGCGTTCATTTTCATATAAAAAAATAATTTTAATTAAGTTTCGCAATTTACAATTTACCATATTTGTTTTAACATAGAAATGAAAGGCTTAACAATCTTAATATAAAAAGATATTACTTTATATTAGGGAGAAAGAGTAGTAAGTAATAGCTTTTTAGTTGTTAACTAATAAATTTGGAGAGGTGTACAACCATGGCAGAATCAAAAGACGTCATTTTAATTGGTGCGGGTGTCTTAAGTACAACATTTGGTTCTATGTTAAATGAGCTTGAGCCTAATTGGAATATCAAGCTTTATGAACGTATGGATCGACCAGGTCTTGAAAGTTCTAATGAACGCCACAACGCTGGTACTGGTCATGCTGCACTTTGTGAATTGAACTACACTGTTCAACAACCTGATGGTTCAATTGACATTGATAAAGCAAAAGAAATCAACGAAGAATTTGAAATTTCAAAACAGTTCTGGGGTCACTTAGTGAAAGCAGGACATATTGAGAATCCAAGAGAATTTATTAATCCTCTTCCACACATTAGTTTTGTTAGAGGCGTTAACAATAAAGAATTCTTGAAGAAACGTTATGAAGCAATGAAACAATCACCAATGTTCGATAACATCGAATATACTGAAGACATTGAAGTAATGAGAAAATGGATTCCATTAATGATGCAAGGTCGCGTTGATGACGGCAAAATGGCTGCTAGTAAAATCGACGAAGGTACAGACGTTAACTTTGGTGAATTAACACGTAAAATGGCACGTCACTTAGAGTTAGACGAGCATGTTGAAGTTAAATATAGTCACCAAGTACTTGATTTTGAACGTTTATCAAATGGTAAATGGCAAGTTAAAATCAAAGATCTTAAAACTGGTAGCGTATTTGAAGAAGTTACTGACTATGTATTCATTGGTGCAGGTGGTGCTGCAATTCCATTACTACAAAAAACAGGCATCCCTGAAAGTAAACATTTAGGTGGATTCCCTATTACTGGTCAATTCTTAGCATGTACAAATCCACAAGTAATTGAAGCACATGATGCGAAAGTATATGGTAAAGAACCACCAGGTACACCACCAATGACAGTACCTCACCTTGATGCTCGTTATATCGAAGGTAAACGTACGTTATTATTTGGACCATTTGCAAACGTTGGACCTAAATTCCTTAAAAATGGCTCAAACTTAGATTTATTCAAATCTATCAAACCTTATAACATTACAACGATGTTAGCTGCTGCAGTTAAAAACTTACCATTGATTAAATATTCATTTGATCAAATTATCATGACTAAAGAGGGTTGTATGAACCATTTACGTACATTCTACCCTGAAGCTCGTGATGAAGATTGGGAATTATACACAGCAGGTAAACGTGTACAAGTAATTAAAGATACTGAAAAAGAAGGTAAAGGATTTATCCAATTCGGTACAGAAGTGGTTAACTCTGAAGATCATTCAGTGATTGCTTTACTTGGTGAATCACCAGGGGCATCAACTTCAGTATCAGTAGCTTTAGAAGTTCTTGAGAAAAACTTCCCAGAACAAATCGGCCAATGGAATGCTAAAATTAAAGAAATGATTCCATCATACGGTCAATCATTAATTGAAGATGTTGAATTAATGAGAAAAATACGTCGTCAAACGTCTAAAGATCTTGAATTAGGATACTATGAAGACGCTAAATAAGATGTGTTAATAATAAGTAAGAGCGGCTTGGGAGTTTTTAGAGTTGGAA
>NODE_12_length_21848_cov_1.675890
CCCTGGTATCAGGGAAGTCTTGTTTGTTGAAGGAATCAATATTGTTGTAACTTTCTATTATAGATTAACCTTCTATTATTTAGTTTTCGTCATCTTCATCATTGTTAGATGCATTTTCAATGTCTTCATTTACACGATCCATGAAGTCTTGTCTAACTTCAATACGTTCATCTGTTGAGTCATCCTCAGATGAAACTGTAGTTTCTTCGTCCGCTTCAGTATGAAGTGCGTTACCTGGTGTATCATCGTCAATTACTTCTTCACTAGGACTTTCAGTACTCTCTGCATTTGATTCACCATTTTCAGTTTGAGCAGCCTCAGTCGCATCTTCATCTTCTGTTTTATCAATAACTTTAGCAACTGTTGATACAAATTGATCATCGCCTAGTTTCATTAAGCGAACACCTTGAGTTGCACGACCATTTTGAGAAATATCTTCTACTTCTAAACGAATGATAACACCACTATTTGTAACAATCATTAAGTCTTCTTCGCCATTAACAGTTGTGATACAAACGATATTACCATTACGTTCAGTAATCTTGGCAGTCTTGATACCTTTACCACCACGATTTGATAAGCGATATTCACTCACTGGCGTACGTTTACCATATCCATTTTCAGTGACGACTAGCACTTCATCTTCGCTATCGGCATGTGCAACATCTAAACCTACAACGACATCATCTTCACGTAATGAGATACCTCTTACACCTGCAGCAGTACGACCTAATGGACGTAAACTTGTTTCTGCAAATCTAATTAATGAAGCATGGGATGTTCCAATTAAGATATCTTGGTTACCATCTGTAAGACGTACTGCAATTAATTCATCGTCTTCTTTGAACCCAATCGCAATCTTACCGTTCTTATTGATATGTGAGAAATTGCTTAAAGCAGAACGTTTCACAATACCATTTTTAGTTGCAAATACTAAGTAACTATCTTCATCTTCAAGGTTTCTAACAGCAATCATCGTACTGATTGTTTCATCATTATCTAATTCAATGGCATTGATGACTGGAATACCTTTAGATTGGCGAGATAATTCTGGAACTTCGTAGCCTTTAAGTTTATAAACACGACCTTTATTCGTGAAGAATAGAACGTGGTCATGTGTACTTAACGTTACAAGTTGACTTACGAAATCTTCTTCCAATGTATTCATACCTTGAACGCCGCGTCCGCCACGGTGTTGTGAACGATACGTTGAAACTGGTAAACGTTTAATATAGTTATTATGGCTCAATGTGATGACGATTTGTTCTTCAGGAATTAAATCTTCATCTTCTAAATCATCTAAGCCACCTAATTGAATTTCTGTACGACGTTCGTCACCAAAACGTTCTTTAATATCGGTTAACTCATCACGAACTAATTGAAGTAAAACTTCGTCATCGGCTAAGATTTCTTCAAGTTCAGAAATATAACCGAGTAATTCGTTGTATTCATTTTCAATTTTATCTCGTTCTAAACCAGTTAAACGTCTCAAACGCATATCTAAAATAGCTTGCGCTTGACGTTCAGACAATTTAAAACGCTCTTGCAATGTTTCCATAGCGACTTTATCTGTTTCTGATTCACGAATTGTCGTAATAATCTCATCGATATGATCTAACGCTATACGCAAACCTTCTAAGATATGTGCTCGGTCTTTCGCTTTTTTCAAGTTGTATTCAGTACGACGACGTACAACTGTCTTTTGATGTTCTAAATATTCAACTAAAGCTTGTTTTAAATTGATTAATTTTGGACGTCCATTAACAAGTGCAATCATATTAACACCAAATGAAGTTTGTAATGGTGTCTGTTTATATAAATTGTTTAAAATAACATTGGCATTTGCATCTTTACGAACATCGATTACTACTCTAACGCCAGTACGTAAACTTGTTTCATCACGTAAATCAGTAATACCTTCAATTTTCTTTTCACGAACAAGTTCTGCAATCTTCTCAATCATACGCGCTTTATTAACTTGATACGGAATTTGAGTCACTACGATACGTTGGCGACCGCCACCTCGCTCTTCAATTTCCGCACGTGCACGCATTTGAATTGATCCTCGACCTGTTTCATAAGCACGTCGGATGCCACTTTTCCCTAGAATTAAACCAGCTGTTGGAAAATCAGGACCTTGAATATCTTCCATAAGTTCTGCAATCGTTACATCTGGATTCTTACTTAAATGTAAAACACCGTTGATGACTTCAGTTAAATTGTGAGGAGGAATATTTGTTGCCATACCTACAGCGATACCTGATGCACCATTAACTAATAAGTTAGGGAAACGAGAAGGTAAGACTTCCGGCTCTCTTTCAGTACCATCATAGTTATCTAGAAAATCAATTGTATCTTTGTTAATATCACGCAGTAATTCTAACGTAATCTTAGTCATCTTCGCTTCAGTATAACGCATGGCAGCGGCACCATCGCCGTCCATTGAACCAAAGTTACCTTGACCATCGACAAGTGGATAACGATAACTGAATGTTTGTGCCATTCTGACCATGGCATCATAGATTGATAAGTCTCCGTGAGGGTGATATTTACCCATTACATCCCCAACGATACGTGCTGATTTTTTATATGGTTTATCAGGGGTCATACCTTGTTCATTTAAGCCATATAAGATACGACGGTGTACAGGTTTTAAACCATCACGTACATCAGGTAACGCACGTGAAACGATAACGCTCATTGCATAGTCTAAGAATGATTCGCGCATCTCGCTGGTTATATTTCGTTCATTTATTCTTGATTGAGGTAAGTCAGCCATCAAGATATCCTCCTTCTATAATCAATTCACTTAAAATAGCAAGACTGCAAGCCATTATGCTGTACAGTCTTCAAGATTTTCAATACTAGACGTTAACTTAGAAATCCAAGTTCGCATATACTGCATTGTCTTCGATAAATTGTCTACGATTTTCAACTACATCACCCATTAACATTTCAAATGTTTGGTCCGCTTCAATCGCATCTTCTAATTTAACTTGTAACATCATACGGTTTTCAGGATTCATAGTCGTTTCCCATAATTGATCCGCATTCATTTCTCCTAAACCTTTATAACGTGATATTTGCCATTTAGGTGTAGGACTTAATTCTGATTTCAATTTATCAAGTTCACGATCATTAAATACATAATATTTTTGTTTGCCTTGTGCCAATTTATACAATGGCGGTTGTGCAATATACACATATCCCGCTTCGATTAGTGGTCTCATGAAACGATAGAAGAACGTTAGTAATAAAGTTCTAATATGCGCGCCATCCACATCAGCATCTGTCATGATTACAATTTTATGATAACGTGCTTTAGAGATATCGAACTCGCCACCAATACCAGTACCAAAGGCTGTAATCATTTGACGTATTTCATTATTATTAAGAATACGATCTAAACGTGCTTTTTCAACGTTTAAGATTTTACCTCTTAATGGCAAAATGGCTTGTGTTTTAGAGTCACGACCTTCTTTTGTAGACCCCCCGGCAGAGTCACCCTCTACTAGGAAGATTTCACTTTCTTCAGGTTTCTTACTTGAACAGTCTGCAAGTTTACCTGGTAAGCTTGAAATTTCTAAAGCTGATTTACGACGTGTCACTTCACGTGCTTTCTTAGCTGCGACACGTGCACGTGATGCCATAATTCCTTTTTCAACAACGATGCGTGCAACATTTGGATGTTCATATAAGAAACGTTCAAAATGCTCAGCAAACAATCGATCAACAATTTGACGTACTTCAGAGTTACCTAATTTCGTTTTAGTTTGTCCTTCGAATTGAGGATCACCATGTTTAATTGATACGACGGCTGTTAAACCTTCACGTGTATCTTCACCAGACAATCTTTCTTTATCGTCTTTGATAATCTTACTTTGTGTTCCATAGCTATTTAATATACGCGTTAAGGCACGTTTGAAACCATCTTCATGCGTACCACCTTCATAAGTATGAATATTATTCGCATAAGATAATAAGTTCGTTGCATAACCGCTGTTATATTGCATAGCGATTTCTATTTCTACATCATCTTTAGTTTGATGAATATAAATAGGTTCTTCATGAATAGGCTCTTTATTTTCGTTTAATAGTTCAACGTAAGATTTAATACCGCCTTCATAGTGATATGTATCTTCGCGTTGCTCTACATCTTCACGCTCATCTCTTAAAGTGATTGAAATACCTTTGTTCAAGAATGCAAGCTCTCTAATACGCTTTTGTAGCGTTTCATAGTTATAAACAGTTGTTTCAGTGAATATTTCACCATCTGCTTTAAAGCGAATGACTGTACCTGTTTTATCAGTGCTACCTACTTCTTTAAGATCAAATTGAGGTACACCTTTTTTATATGCTTGATGATAGATTGTATCGTTACGATGAACGTATACCTCTAAGTCTTCAGACAAAGCGTTAACAACTGAAGAACCTACACCATGTAGACCACCAGATACTTTATAACCGCCACCGCCGAATTTACCACCAGCATGCAGTACAGTTAAGATAACTTCAACTGCTGGACGACCCATTTTTTCTTGAATATCAACAGGAATGCCTCGACCATTGTCAGTTACTTTAATCCAATTGTCTTTTTCAATAATAACTTCGATTTGATTTGCATAACCAGCAAGTGCCTCGTCGATACTGTTATCCACGATTTCCCATACTAAGTGGTGCAAACCTCTTTCTGAAGTTGACCCTATATACATACCAGGTCTTTTACGAACGGCTTCTAACCCTTCTAATACCTGTATCTGTCCAGCACCATAGTTATCTGTGTTGTTTACATCTGACAATGTATTCACCATCACTTTCTATTACTTTATAATTTCACCTTGATTGATTCGATAAAGCTTAGCATTATTCATAATTTCATGATCTATGCCGTCAACAGATGTTGTTGTTACAAAGGTTTGTACTTTATGTTGAATCGTGCTTAATAGATGTGTTTGTCGAGAATCATCTAATTCGCTTAACACATCATCCAATAATAAGATTGGATATTCTCCAACTTCAATATTCATTAACTCTATTTCTGCTAATTTAATGGATAATGCAGTCGTACGTTGTTGCCCTTGGGATCCATATGTTTGTGCATCCATATCATTTACATTAAAGCCCAAATCATCTCTATGTGGTCCAAATAAACAGACGCCTCTATCCATTTCTCGCTTAATATTGTCATTCAATAGCGTAATCACTTCGTCCAATAACGTCTGTTCATCTTTGCTCATATCACTGAGTTTAATACTTGGTAAATAAGTTAATGACAACGTTTCTCTCTCATTCGTGATACCTGCATGAATCGGTTTAGCCAATGATTCTAATTCTTTGATGAAATGCTCTCGTCTCAACGTTACATTTAAAGCATATTGTGCAAATTGTTGGTTTAAGACTTCTAACATTGTAGTGTCTTGCTTCTGGCCCAATTGCAGTTGCTTTAAGTAATTATTCTTCTGTTTGAGAATACGCTGGTATTGAGCCAAATCATTTAAATATACTGCAGATATCTGACCTAATTCCATATCAATAAAGCGTCTTCGTATCTGAGGGGAGCCTTTGACAATATTTAAATCTTCTGGCGCAAAAAGAACCACGTTAAGATGTCCAACATACTGAGTTAGTCGACTTTGTTCTAAGTGGTTCACTTTTACTTGTTTACCTTTTTTAGTTATAAACATCGTTAGTGGCATCGTTCCATGTCTATAATTTAGTACACCCTCTATTTTAGCATACTCTGAGTTAAACCGTATAAGCTCCTTATCATTCGATGTACGATGACTTTTGGCTAAAGCTAATGTGTAAATTGATTCAAGCAAATTCGTCTTCCCTTGTGCATTTTCTCCGATCAGAATATTCACATCAGGATGACATTCGAGCGTAACTTCTTCATAGTTACGATAATTTTCTAATTGGAGTGTTTTAAGTTTCATTGTTCACCTTGATGAATAATGATTACAGAATCAATTTCAGGGATATCTGGGAAATCAATTCGATCTTGGTTAGCTAGTTTTTTACCGCGACGTGTTTCGCGCTCGCCATTAATTAGAACTTCAACATCTTGTAAGAACCATTTAGCTTGTCCACCTGATTCAATAATGCCTTCCGTTTTAAGAAATTGGCCTAACGTAATATCGCCTTCAACTACTACTTCTTGAACCAAAATAATCACTCCGTTTCTTTATGTGTCATTAATATATTATACCTTTTTTAGGTTTAAATTTCATTTAAAATGGAATGTGAAACCGTTTACTTCACAATATCTTTTTACATATTTAATTTTAGTAGGAAAATTAGCTATATTTTTCAATTTGAAGCGGCCTTTTTAAAGAAAATTGAAGATTACAAATGAGGTTGTATAGAGAATAGCCTGATTTTTAATTTTAAGGGCCATTTTAGCTTGATGATATATTATTTAGAGTTATCCACTAGGGATTAACTTTTGTGTCTATATTGAAGGCTGAATGAGTTTAAATTTAAAAGGAGTTACGACAGAATTTCTTTTGAATTCGTCGTAACTCCAAATTAATACCTTTTAAAACTAATACGTTCTAATTGGTAAAATTAATTGAGTGACAGAATCATCTTCTTTTGGTTTAAGGATGAACGGTTTCATCGTACCAAAGAATTCAACTTCAACTTCATCATTATCAATCGCTTTTAACGCATCCATCATATAACGAGAGTTGAAAGAAATCTTCAAGTTGCCACCCTCTACATCCGTTGCTGTAACTTCTTCTTTTACAGTACCAATCTCAGGTGATGTAGATGATAATTCTACAACATCATTACCCGTACTTAACTTAATAACATTGTTGCCACCTTCTCGTGCTAATAAAGAAGCACGATCGATTGCGTGATAGAATTCACCGTTGTCTAAGCCTAATTTAATTTCGTAATTCTCAGGGAATAAACGTGTTGTATCAGGATAATGTCCTTCTAATAAGCGAGAAATAAAGTTTACATTTCCAACTTTAAATAAAACTTGATTTGAAGCAAAGAAAATATCAATCTCTTCATCGCTATCACTCATAATTTTATTTAATTCTGATAAAGCTTTACCTGGAATGATGACATTTTTGTTTTCAGAGTCATCTTCTAATTTCAATTTTCTTACAGCCAAACGATGTGAATCGGTCGCAGTGCATATTAATTCATTATCTTGTATAAGCCAGTTAACACCAGTAAGTACTGGGCGTGTTTCTGAGGTGGACACTGCGAAATTTGTTTGTGCTATGATATTTTTTAATACTTTTACTGATAATTGGATTGCATCATCACGTGATACTTGAGGTAGTAATGGATATTGATCAGGATCTAAACCACTTAAGTTAAATTCAGAATGTCCTGAAGTAATCAGTGTTTGAAATTGTTCATTTGTTGATAATTTAACATCTTTACCTGGTAGTTTTTTAATAATATCTACGAAGAAACGACCAGGAAGTACAACTGAACCTGTTTCAGAAATAGTGACAATATCCTCACCATCTACTTGTTTAGGGATTGTAATTTCAATAGATATCTCAGAATCTGAACCAGTAAGAATGACTTCGTTATCTTTAGCATCGATTTTGATACCCGTTAAAATTGGTAATGTTGTTCTTGGTGAGATGGCTTTTAATGTGTCGTTTAATTGATTAATAAAATAATCTCTTCTAATTGTGAATTCCATCATTAATTTAAACTCCTTCCAGTCGTTTATATATAATTATATAGGTTTTAAATTCATAGTAATAGTAGTAGGGCTTGTGGATTAGTGGATATGTTAAGAAAATCCTTATGTGCCAAAGTTATACACATGTGGATAAACTGTTGATGCTGTGTATTACTTTTAAACATTATCCACATTTACGAATAAAAAGTTTATGACGCTTATAATTAATTATTGCTTCTTATACCATAATAACTTGTCACTATTTTTATTTCCCACTTTATCATTTCATAATCTGTTGTATAACAGTTTTCAACTTTTATTTTATTGATTGCGAATTTCTTTTTCCAAATCTTCAACTTCTTGTTTAAAAATTGTATCGGCTTTAATATCTTTAGCAATCTTTTCGTGCGCATGAATCACTGTCGTATGATCTCGACCACCGAATTCTTCACCAATCTTAGGTAATGAAAAATCGGTAAGTTCTCTTGATAAATACATCGCAATTTGACGTGGATAAGCAATTGATTTTGTACGTTTTTTTGCGCTGAAATCTTCGATGCGAACGTTGTAGTAGTGTCCAACGACTTTTTGAATATCTTGGATTGTAATTTTTTTAGATTTAGGAACTTGAATAATATCTTTGAGCGCTTCTGCCGCTAATTCAGTCGTAATAGGTCTGCCTTGAAGTTTAGAATAGGCAAGCAAACGTGTGAGTGCGCCTTCTAATTCACGGATGTTTGATTGAATTTGATTAGCAATATAATTTAAAGCTTCAGCAGGAATTTCTAAATTCTCTTCTTCGATTTTTTTCTGAAGAATCGCCATACGTGTTTCATAGTCAGGAGGAGTAATATCAACGATTAATCCCCATTCGAAACGAGAACGTAAACGGTCTTCTAATTTTGCAATTTCTTTAGGTGGACGGTCACTTGAAATGACAATTTGCTTCTTATTTTGATGTAATTCATTAAATGTATGGAAGAACTCTTCTTGCGTTTGTTCTTTATTCTGAATAAATTGAATGTCATCAATCAGTAACACGTCGATGTTTCTATACTTTTCTCTAAAGGCTTCAGGTTCATTGTTACGAATTGATTTGATGAAGTCATTTGTGAATTTTTCACTTGAAGTATATAGTACTTTAGCATTTGGTTGATTGCTAAGAACATGATGACCGATCGCATGCATAAGATGTGTCTTACCAAGACCAACGCCACCATATATAAATAGAGGGTTGTATGCTTGTGCTGGTGCTTCAGCAACTGCAAGACTTGCTGCGTGTGGAAATCTATTGCCAGGTCCAATGACGAAAGTATCAAATGTATTGTGAGTATTGAATTGATCTGTGCCTTCATGACCATATTCAATGATTTGACGTTGAGGTTCGCTTGGCGTGTTAGATTTACGACTTGTCTCATCAAGTTCAGCTAATTGTTCAGCAGTGAAAAATTTGGGTTCAACTTCATAACCAATAACATCTTTCATAATTGTTTGGATTACTTCTTTGTAGTTTGAATTTAACCATTCTGCGTAAAATTCATGAATTACAAAGATGATTGCAACATTATCACGAATTTCTTTGAGTTCTGTATCTTTCAAAAAAGTATTAAATGTCGATTTAGATATTTCTGATTCAGCAACTTCTAATACTTTTTTCCAAATTTCTTGTTCTGACATAAAATAAACTCCATCTTCTTTTAAATTTAGGACTTATACACAGACATTTAGACAAGTGGATAAAAATAATCACAGCATGTTAATAATTATCCACAAGTTAATAACATTCAGTGGATAACTTTATATATGCTATGATTTATTCACACTAAATACGTATATAAAATCAATAAATAAATCCTTTAAAAATAATGAGTTAGACGACTTATCCACATAATTATACTTTTTAACTTAGAGAGATGTCAAATAGGTGTGAATATGTTGTTAAACTTGGTATAAATCTGTTAATAATGAATATATTATCCACAGAAACTTGGATCTCATATGTGTATAAGTGGATAATTTTAAAAAACTAACTTTATGTACTACAACAGCTTTGGGAAATAATTTATAAAGATGAATTTAAAATGAATAAAGTTTGAAATACGTTCGTTTGATGAAATGTATAAATATTAAAAATGAATGTTGGCAAGTGGTTAAAAAAATAACATCTTAATGCAAATGCTGCTTGCTTTATAAATAGTAATTTGTTATATTGTAGTAGTTGCTTGAATTATGACTAGATAAAATTGAATTAAAACAAGAATTCTGATATCAGAAATTATAATTTATCTATTAAAATAATCAGGATCACTACAAGAGCGAGTGAGCTGGATAAATATGTAGATGGAGGTGTTTTGCATGGTAAAACGTACTTATCAACCAAATAAACGTAAACATAGTAAAGTTCATGGTTTCAGAAAACGCATGAGCACTAAAAATGGCCGTAAAGTTTTAGCACGTCGTCGTCGTAAAGGCCGTAAAGTTTTATCAGCATAAGATCACTGACTTCTCAGTGGTCTTTTTTTTCGTTTGAATAGGTATAAATTGAGATACGCTATATCAAAACTAACTTTAACTAAAATGGCAAAGAATAAAATAAGCGAGTGATGTGAACGTGGAGAAAGCTTACCGTATAAAAAAGAATACTGATTTTCAAACGATTTATAAAAGAGGGAAATCGGTAGCAAATAGACAGTTTGTTGTTTATACCTATAATAGTAATAAAGATCATTTTCGATTAGGTATTAGTGTATCTAAAAAATTGGGCAATGCAGTGACTCGAAATAGAATTAAACGTGCGATAAGGGAGAATTTCAAAATTCATAAAGAAGATATTATTGCACGTGATATTATCGTTATTGCTAGGCAACCAGCTAAGGATATGACTACACTTGAAATCCAGGGTAGCTTAGAACATGTATTAAAAATTGCTAAGGTCTTTAATAAAAAGATTAAATAGAAGGGTAGGGGGATTTTAGACACCTGTTAGTCTGAGGTTAGACAAACCGAAGTCTTAACTTATGAGCGATAAATCAACTTATTAGCAATTTTTATAGAAACAAATTACAATGTTATAATGAAATTTTACTTGAATAAGGAGGCGAGGATAATCATGGATTTTGATACGATAACTAGTATTTCAACACCTATGGGTGAAGGGGCAATCGGTATTGTCCGTTTATCTGGACCGCAAGCCGTTGAAATTGGAGATAAGCTATATAAAGGAAAGAAAAAGTTAGAAGACGTAGATTCACATACGATTAATTATGGTCATATCGTAGATCCTGAAACAAATGAAGTTGTTGAAGAAGTTATGATATCTGTGCTAAGAGCACCAAGAACATTTACACGCGAGGACATAATTGAAATTAATTGTCACGGTGGTATTTTAACGATTAATCGAATATTAGAACTTACAATGACGCATGGCGCAAGAATGGCAGAGCCAGGTGAATATACAAAGCGTGCATTCTTGAACGGGCGTATCGATTTATCACAAGCTGAAGCTGTTATGGACTTTATTCGTTCTAAAACAGATCGTGCTTCTAAAGTTGCTATGAACCAAATCGAAGGGCGACTAAGTGATTTAATTAAACGACAACGTCAATCCATTTTAGAAATTCTCGCGCAAGTAGAAGTGAATATTGATTATCCCGAATACGACGATGTTGAAGATGCTACAACTGAGTTCCTATTAGAGCAATCTAAAAAGATTAAAAACGAAATTAATCTATTATTAGAGACTGGCGCACAAGGTAAAATTATGAGAGAGGGTCTTTCAACCGTTATCGTTGGTAAACCAAATGTAGGGAAATCGTCAATGCTAAATAACCTTATTCAAGATAATAAAGCCATCGTAACTGAAGTTGCAGGTACAACTCGTGACGTTTTAGAAGAATACGTCAATGTTAGAGGTGTACCATTAAGATTAGTAGATACTGCAGGTATTCGTGACACTGAAGATATCGTTGAAAAAATTGGTGTCGAACGTTCACGTAAAGCCTTAAGTGAAGCAGATCTAATTTTATTTGTATTAAATAACAATGAGCCATTAACACAAGAAGATCGTACATTATATGAAGTTATTAAAAATGAAGATGCCATTGTAATTGTTAACAAAACTGATTTAGAGCAAAACTTAGATATAAATGAAGTAAAAGAAATGATTGGTGATACACCACTTATCCAAACATCTATGCTTAAACAAGAAGGTATTGATCAACTAGAATTACAAATACGAGATTTATTCTTTGGTGGCGATGTTCAAAACCAAGATATGACTTATGTATCTAATTCAAGACATATCTCTTTATTAAAGCAAGCTAGAAATGCCATTCAAGATGCGATTGATGCAGCTGAATCAGGTATTCCTATGGATATGGTTCAAATTGACTTAACGCGTACATGGGAATTACTAGGTGAAATTATTGGTGAATCTGCTAGTGATGAATTGATTGATCAACTATTTAGTCAATTCTGCTTAGGAAAATAATAGTTTGTACCTCATAGCGATGCAACGTTATATCAAATTATAAATATAAATGAAATTGAGACGGTAGGAAGTCTTATTTATAAAAATAAAGGCAAAGGAAATTTAAAGGAGGTCAATTAGGTGGTTCAAGAATATGATGTAATCGTCATTGGTGCTGGACATGCAGGTATTGAAGCAGGTTTGGCATCTGCAAGACGTGGTGCAAAAACACTAATGCTAACAATTAATCTAGATAATATTGCATTCATGCCATGTAACCCATCAGTAGGTGGTCCAGCGAAAGGTATTGTCGTTCGAGAAATTGACGCATTAGGTGGACAAATGGCTAAAGCGATTGATAAAACACATATCCAAATGCGTATGTTAAATACTGGTAAAGGACCAGCAGTACGTGCGTTACGTGCTCAAGCAGACAAAGTGTTATATCAACAAGAAATGAAACGTGTCATTGAAGATGAAGATAATTTAGACATCATGCAAGGTATGGTGGATGAATTAATTATTGAAGACAATGAAGTAAAAGGTGTCCGCACAAATATCGGTACTGAATATCGCGCTCAAGCGGTTGTTATTACGACAGGTACATTCTTACGTGGTGAAATAATCTTAGGTAACATGAAATATTCAAGTGGTCCAAATCATCAACTTCCATCTATCACGCTAGCTGATAATTTAAGAGAATTAGGGTTTGAAGTTGTGCGCTTTAAAACGGGTACACCTCCACGTGTAAACGCGAAAACAATTGATTATTCTAAGACGGAAATTCAACCTGGTGATGATGTGGGTCGTGCATTTAGTTTTGAAACTACAGAATATATCCTAGACCAATTACCTTGTTGGTTAACATATACTAATGATCGTACACATAAAGTCATCGATGATAATCTACATTTATCAGCAATGTATTCAGGTATGATCAAAGGAACAGGTCCTCGTTATTGTCCATCAATTGAAGATAAATTTGTGCGTTTCAATGATAAACCTAGACATCAACTTTTCCTAGAGCCTGAAGGTCGTAATACAAATGAAGTTTACGTTCAAGGCCTTTCAACAAGTTTACCAGAACATGTACAACGTCAAATGTTAGAAACAATTCCTGGTCTTGAAAAGGCAGACATGATGCGTGCAGGTTATGCCATTGAATATGATGCCATTGTACCAACGCAATTATGGCCAACATTAGAAACTAAAATGATTAAAAATTTATACACAGCTGGACAAATCAATGGTACTTCAGGTTATGAAGAAGCGGCTGGACAAGGTATTATGGCAGGTATCAATGCTGCAGGTAAAGTGCTTGGTACCGGAGAGAAAATCTTAAGTCGTTCAGACGCATATATCGGTGTTTTAATTGATGACTTAGTTACAAAAGGTACGAATGAACCTTACCGCTTATTAACATCTCGTGCAGAATATAGATTATTACTACGTCATGATAATGCTGACTTGCGTTTGACAGATGTAGGTTATGAATTAGGTATGATTTCGGAAGAACGTTACGCGCGTTTTAATGAAAAGCGTCAACAAATTCAAGATGAAATCCAACGTTTAACTGATATTCGTATTAAACCAAATGAACACACACAATCCGTCATTGAGGCAAATGGTGGTTCACGTCTAAAAGATGGCATTCTAGCAATTGATCTATTACGACGTCCTGAAATGACATACAATACAATCTTAGAAATTCTAGAAGAAAGTCATCAATTACCTGAAGCGGTTGAAGAACAAGTTGAAATTCAAACGAAATATGAAGGTTATATCAATAAATCATTGCAACAAGTTGAAAAAGTTAAACGCATGGAAGAGAAAAAAATTCCGGAAGACTTAGATTATAGTAAAGTGGATAGTTTAGCGACTGAAGCTCGTGAAAAATTAGCTGAAGTTAAACCATTGAATATTGCACAAGCATCACGAATCTCTGGTGTTAACCCAGCAGACATCTCAATCTTACTTGTTTATTTAGAGCAAGGTAAATTGCAAAGGGTGAAAAATTAATGAACGGCATAGAATGGCTAGCTAAAGAATTAAGTGAACATGGAATTGAATTGTCAGATAAACAAAAAGAACAATTTCAAACATATTATCGTTTACTTGTAGAATGGAATGAGAAAATGAATCTCACAAGTATTACAGATGAACATGAAGTTTATTTGAAACATTTCTATGATTCAATTACACCAAGCTTTTATTATGATTTCAATCAACCTTTAACCATCTGTGATGTTGGTGCTGGTGCAGGTTTTCCAAGTATTCCATTGAAGGTTGTTTACCCTGAATTGAAAGTAACCATTGTAGATTCTTTGAATAAACGTATTCAATTTTTAAATCATCTAGCTGCTGAACTTGGCTTAACTCAAGTTAGCTTTGTACATGATCGCGCTGAAACATTCGGTAAAGGCGTAAACAGAGAAACGTATGACGTAGTTACAGCACGTGCAGTAGCCAGACTTACAGTGTTAAGTGAATTGTGCCTTCCTTTAGTTAAAAAAGGTGGTCAGTTCATCGCATTGAAGTCTTCTAAAGGAGAAGAAGAATTAGAAGAAGCACAATTTGGGATTAGTATATTAGGTGGCGTCTTTAGTGATTCTTATACATTTGATTTACCAGAAGATGCTGGTGAACGACAAATGATTATTATAGATAAACGTCGTCAAACATCTAAAAAATATCCTAGAAAACCTGGTACGCCTAATAAATCTCCTTTACTAGAAAATTAATAGCACTTACATGTTAAAATTAATTTTAAGAGGAGTGAATGGATAATGAAAAAGCCTTTTTCAAAATTATTTGGATTGAAAAATAAAGATGACATCGTTGGATACATTGAAGAAGATCGCAATTCTAGCGTCGAATCCATTCAAATTGAGCGTATTGTACCTAACCGTTATCAACCAAGACAGGTGTTTGACTCAAGTAAGATTACTGAACTTGCTGAATCTATTGATGAGCATGGTTTATTACAACCCATCGTTGTAAGACCGATTGAAGAGAATATGTATGAAATTATTGCGGGTGAACGACGTTTCAGAGCACTACAGTCACTGCATAAATCTCAAGCAGATGTCATTATACGTCATATGAATGATGAAGAAACAGCAGTTGTAGCATTAATTGAGAATATTCAACGTGAAAATTTATCTGCTGTTGAAGAAGCGGAAGCTTATAAAAAGCTTCTTGAAATTGGTGGCACAACGCAAAGTGAATTAGCTAAAAGTTTAGGTAAAAGTCAAAGTTTTATCGCAAACAAATTGCGACTATTGAAATTAGCACCTAAAGTGATTAATCGTTTAAGAGAAGGCAAGATTACTGAGCGTCATGCTCGTGCTGTCTTATCTCTCAAAGAGGACGATCAAGAAAAGCTAATTGAACAAGTGATTAGCCAAAAATTAAATGTTAAACAAACAGAGGCACGTGTTAAACAGAAAATTGGACCAGAAAAAGTAAAAGCTCAATCTTTCCAATTCTCTAAAGATTTAACACAAGCACGTGACGAAGTTGGAAAAAGTATTCAAGCTATTGAACAATCTGGTATACGTGTAGAACAACGTGATAAAGAACATGATGATTATTACGAAATTAAAATAAAAATTTATAAAAAATAGATGAAAAGTGTGTATGATACCATTTCTTAAGGGATTGGTTTTAAAATGTATATCACTAAATATTAGCACTAAGATGATTAAAAATTGAATTATCTTAGTGTTTTTTTATGTTCAATATGGCAATCATTTTTATTACAAAGTGCTGTTTACATAGCAAATAAATAGATTTACAATATTATTAAACGAAACGTATCGTTTAATAATTAAAGAAGAAGGGTTTATTGTGTTTGGAATATCCATTTCTAGTGCTATTCTTCATTTTGTTATTGGAGGTCTTGCAGTGGCAATTGCATCTATAATGGCTGAGAAAGTCGGTGGTAAAATGGGTGGCATTATCGCTACTATGCCGGCAGTCTATTTAGCCGCAATTATTGCCCTTGCGATAGATCATCGTGGCAATCAATTAGTACAAATGTCAATTCATCTTAGTTCTGGTGCCATTATTGGGATTATATCGTGCATCATAACAGTCTTTCTAACTTCTCTTTATATTAGTAAAAGAGATTATAAAAGAGGTACAGGATTTGCATTAATATGTTGGCTTGTAATTTCTCTAGGTATATTTGTCGTTAGACATATGAATTAATCTTTGGAGGCTTTTGTAATGAAATTAGCATTAATTAAATTCTTGGTTGGAGGATTAGCAGTTACACTTAGTTATATTATTTCTGTTATTTTACCTTGGAAAGAGCTCGGTGGCGTCTTTGCTACATTACCTGCAGTATTCTTAGTTTCATTGTTTATAACAGGAATGCAACATGGCGATGTCATTGCTAAGCACGTTAGTAGAGGTGCAGTGTTTGGCATGACAGGTGTATTAATTAGTATACTAGCAACATGGGCGATGCTTTATTTTACAAATCATTGGTTACTTAGTATTGTTACTGGATTTATTGCATGGTTTGTAAGTGCAGTAATTATTTTTGAAGCGGTTGAATTTATTACGCGTTTAAGAAGGGGAAAACATGGCTGGAAGACCGAAAGATCCGACAATCAATCATAAAATATTTGATGAAATAGATCGATTGTTAGTAACCACTCATTTTAGAGACATTACGATTGATCAAATTTCAGAGAACACAGGTGTTTCAAAAGCAACGATTTATCGTCGTTGGAAAGATAAATCATCGATTATTGTAGATATGTTTGTGAGTAGAACTCAGATTTTTGAAAATGAAAATAAAGATTTATACACAGGATTGTATCAATATTTAGTAAAGATAATGTCTATTTATAAAACCAATCTTGGACGAGCGGTTATTGAAATATTGATTAGTAATCAACAAAATGACGCTCGCGAATTATTTATGCAAGGTTATTTTAAAAATAATCGTAGGAATTTAAATTCTATTATTGCTCAACATATTAAAGAAGAGGATCAAGATTTATTTATAGATTTAATCTTCTCACCGATTTATTTTAATATTTTAATTAAACCTGAAACACTCGATGAAGCGTATATTGAAAAAATGTTGAAAATGATATTAAAATCATTTAATGACTAATATTTAATAGTAAATGGAACAGCAATAAATGTTAAGACGCTGTTCCTTTTTTAGACGTCGGGAAGTCTTGCAAATGCTGATATATCAGTATGTAAAAGGATTTTGACAATGAAAAAGATGCGTATGACAAAGAAATTTGGTAGTTTTTTATATGAGGAAACGTTTCTATAGAGATGAAGTGAGATACGGCACATATTTACTATCTTGCTTCTATTCTATGCAAGATTAATCTATATGGTTAAGGAGTTATGGATGATGGAAATCGGTCAACAAATTAGAAAATATAGAGAAAAAGAAAAGTATTCTCAAGAGTACTTAGCTGAGAAATTATATGTTTCGAGACAAACCATTTCTAATTGGGAAAATGAAAGAAGTTATCCAGATATCCATAATTTGTTAATGATGTGTACATTATTTAATGTTTCATTAGATGATCTTGTTAAAGGAGACGTGAAACGTATGGGTCATGAAGAAGTTAAAAAAGACATGGATTTTTGGACGTGGATGATGTTGATTTGGATTTTATTAGCTTGTGTTTTAATAGGACCACTTTTATATTATTTGAGTTGGTGGGGCGTTGCGATTACCTATGTTATTTTTTCTGTAGGTTTTTATAGTAGTACGCAAGTCGACAAAATTAAATATAGGCACGGTATGGATAATTATGATCGAATCGTTGCATTTATGAATGGTCAAGATCCAAACGAAGTTCAGACGAGTAAAACACGTAATCTCATTACGAGCATCTTATCATTTGTCTTTGTAGTAGGTGCATTTGTAATCATATGTTGGTTAAGTATTTATTTGTCATTTAAATTTTTACCGTAATCAATTAAAAAGACCTAAGAAGCGGAAATGCTTCTTAGGTTTTTTAAAAATTTCACTTTAAATTTTGCCCATCGCGTCTTCTTCTACCGAATAATAATACACTACCTAAACTTGCAAACATTGTTGCTAATAATGATTTATTTATATTAGCATCGTCGCTACCAGTATTTGGTAGGTGCTTCGGTTGATTTAGTTGTTTAGGTGTTGGTGGCACATGATGTGTCGGTGGTACACCTGGTTTTTCAGGTGGGTTGCCTGGCGGGTTAACTGGAGGTTGACCCGGTGTTTTAGGCGGATTATGTGGTGGTTTGTTTGGCGTTGGTGGTACGGGAGGTTTAACAGTGTTGTTAAACTCAGTATCATTTATTCCAACTGATTTACCGCCTGAACTGTTGTAAGTTACAGTTGCTTGTAAATTACCAGTTTCTGGATTTTCAGTAACTACCACTGTTGATTTGATAGACATTGTATCATAAGCAATATTTGAATCTGTTCCCACTTGTTCAGTGATTTGGTAAATATAAGTGCCTACTTTATTGAATTTAATTGGTAAGAAATTCACTTTACCATTCGCATCATTTGTTGCTGATTGCTCTGGGTGATCAGGAGTGTTTAAATCCGTTAAGATGAATGTGTAATCTCCACCTTTAAGTTGACCACCTTCCAATTTCTTAGTCACTTTGAATTCAAAGTTTACTGGTACTGGTTTTACTTTATTTACACGTTTTTCTGACGGTTTAGGAGGTGGTACTTCATTGCCACCTTTGGCTGGGTTAAAGAACTGCACAGACTGATTAGCTACATTAGTGATGTCTTTACTAGCTTTGGCACTGTCTTTAATGACCCCGACAATATCTAATTTGTAATAACGTCCAAATGGCATTTGCGCATTATCTAGCACATGGTCTTTGACTAAACTATCTTTTGATGTAGCTATGATAACACCATTCTCATCTGTGATATCAAATAAGTTTGTAACGTCCTGTCCAGTAATACCGTCGTATACCTTAATACTTTGAACAGCTACGCTTGTTTCATCATAGTCATCAGTAATGCCTAATTTATTAATTTTATTCTCTGGTGTTAAGTGTGTTGTATCTAACCAAACTTGATACACAATTTTATCGCCACGATTAAGCGTTTTAGTATTGATGTTTTCTGGTTCATTATTAGTTGTTTGATCCGCATAAGGGTTCACATTAGTATCTGCATATTTATTCGCTAATTCACTATCATCATCTAATAATTTATTTGCTGTAATATCATATTTTTCCACTGATAAATCAAATTTTTCAGGTTGGAATACAGGTGTCGGTGGTGTTGGAGGAACAAATGTATTGTTGAATTCAGTATCTGCTGGCGCAATCGATGTTGCTGTAAGTACATGTAAATCTTTAGTGATATTTACAGTTACAATTGCTTTCATAGAATCACTATTGATATTCGGTAAGTTACTAGGAACTTCTTCAACAGTATACGTGAAGGTTTTACCAGCATCGGCATTAGTATAAGTCGGACGTTTACCTTCAATAAAGTTGAAGTTTATTTGACCTGTCGCATTATTTGTACCTGTAGCGATAACTTCTCCGTCAGCATTTTTCATAGTGAATTGAAACTCTTCATTGTTTAACGGACGGCCAACTAGAGATTTTGTAAAATGAACGTCAAAGTCTAATTGCTTAGGTGCTACATAATAGTTAGTGAATGCTTGGTTATTATCAGTATCTGAATCATATGCGTAACTCACATTTGCGTTTAAAGCCACATTTTCTTCGGTTACTGTAACAGTTGCTGTAATCGTTAATGGTTCAGCATCAAAATTTGAGTTAAGGTTAGCTTTATTTTCTGTAATTGTATAAGTGTAAGTACCTGGTTTTGTAAATGAAATCTTATCAAATGTAACTGAACCATCTGCTGCATTTGTTTTTGATTGCGAAGTCTCTGGAATAGCTGGTGAATTAGGACCGGCTACAATATTGAAAGTGAATTCACCTTGCGCTAGCGTATGTTCGCCTTTAACTACTTTATTTGCCTTTAATGTGACTTCAACAGGGTCTATTGCTGTGTAGTAATAAATAATAGGATGCGCTTTAGCTAATAAGTTTTGTAAACGGAAGTTACTTCCACGTCCTACTTGTACACCATTTATTGATTGATTAGGAGCAAATATATTCCCAACAGCACCTTCGCCAGCACTAGCTGGTTGAATAAGAAATGGTATATTATATCCAGGAATATAAATCTGTTTACCTAAATCATTTTTATTTCTTTCGCCAGGTCTTAACGTTGCTTCATAAACTTTCACATAATTTGTTGTATCGATACCTGTGTTTTTCGCAGATTCAGACATGTGATCCACCGATAAAGTCCAAATTTCGATACGTGTTGTACCATCTTCTCCGATAATTTCTTTGATACGTTTGACACCACCATTATTCGTTTCAGCATCCACATATCTCAACCCAACTTGGTATGGGCGAACCATTGTACCAATCATGTGATTAGGCTCAGCAATTTGATATAATTTGTAACCTTCAAATTCACGTGAGTTTGAAGCGGTATAGATTTGTCCATCCATACCTTTAATCGTATAGTGTGCTAGCTCTTTTTCAGTGAAATCTGGTTGGTATGTTTGAGCGTTTATATCAGTCTTATCTGCTTGATAAGTGGGGTTATTCTTAGTAACAACACGATAATAGGTCGTTTCAGGAACAATGTGGGGCACATAATATTGTGGATCTGTAATGGTTGTTCCTTCATTCGCCTGGTTAAATAAATCGTAAATTTGTATGCCGCTTCGTCTATCTTCTAAGCTACCATTATCATCTATTTCAAAACGTGCTCTAATAGTTGAAACTGTGTTTTTGAATGAGTCTAATGTATTTAAAAAAGTGAAATTGATATGACCATATTTCGCTTTTTGAGGATCATGAGCAGCTACTGCGATTTCTAGAGAATTTTGACCAATGGATACAGTGCCAGGTGAATTGATCTGTTTCGTTTCTACTACAGTATTTGTCTCACCGTTAACTAATTCAATCGTTACGTCATTAGAATCATCGTAGGGCTTAGATAAACGATAATAATATTTTGTTTGATAGGCAGCATTAAAATCTTTAAGATCTGTTATCGCAAATGTATACTGATTTGGATCAGGACTTTTTTCAAATACGACGTTTGGTGTTGGGACAGTATTTGAATCTTTAGGTTGTAGAATGGCAACATCTCTACTTTTAACTGATGCACCATTAGCATCATCCATATTAGGTGTTGCAGTTGTCGTTGTATCCTCTAAGACGCCTTCTGAAGTAATTGGTGACGTTGCTGAACGACGTGAACGCGTATGTATTACTTTCTTCTCTATTTGAGATGAAGCGGCAATGGCTTGCGCATTTGCATTTTCTTTAACTGAGTGAGTTGTCTTACTCGTTATTTGTGATTGAATTTCTGCTTTTGTTGTATTTTCTGTATTTTTTAGGGGATTAGATTGATATGTTGAAGCTGCATTTTGTACGTCTTCGTGTGTTGAATTATTGGCTTTCTTTTCAAAAGATTGTGGATTGGAAGCCGTGTCCGTTGTTAACGTACTATTATGTAATTCACTCGCATGAGCTACATCTTGAAAGCCTACAAATAAAAAGGCACCTAATAGTACGGAGCCTGTTCCTATTGAAAACTTTCGAATAGAGAAGCGATATTTAGTTTTTTGAAGCATAACTTGATGTCCTTTCTTAGATGAATAAAATATTTCTGTCAATTTAATT
>NODE_13_length_20710_cov_0.957489
[truncated: 2,028,396 more chars]
