# Supplementary material for: Antibiotic Resistance and Pathogenomics of Staphylococci Circulating in Novosibirsk, Russia
Source: Microorganisms. 2021 Nov 30;9(12):2487. doi: 10.3390/microorganisms9122487 (PMC8706439; doi:10.3390/microorganisms9122487)
Supplement: Supplementary file 1 [file microorganisms-09-02487-s001.zip › Data S1_genomes/3413-contigs.fasta]

>NODE_1_length_57882_cov_1.274331
TTATTAATAGACAAAATAAAAAGAATCCCGTCGTTATGGGATTCTTAATTTCGAAAAGTGTTTAATTTTCGGTTAATAGCGTCCTGGGAGGGATTCGAACCCCCGACCGATGGCTTAGAAGGCCATTGCTCTATCCAGCTGAGCTACCAGGACATGAATTTTTAACACAAGAATTATTATAGCTAAAGAAACCTTATTTAGCAATAGCTTTAATATAAAAAAAGTTTATATTTTTCACTAATTATGTGTATTTGTAACTCATATCGACGATGTGCAAGTGCAATAACACATAAAGTCGAGCAATTGAATTAATATCTTCAAGCCATATGGACGCAGAAGTAATCAAATGTATAGAACCAATAGGATGCATTATAAGCAACTATGAACAAACTATAAACATTTATGAATAAAGTAATAAATAGATCACAAGTGTTGAAATTATTCTCATCTATTATTCATATACTCAATCCAATTACTAAATAAAAGTACCATGATAAATAGTGAAATACAGAAATTAATAAAGTTGCAATGACCAACATTACGATTAATTAAATAGTTGAAAAGGACTAGAGTATATTCACTTGTCTGTTTAAATAAATGGTTGTATTGAGAATCCTAGACTTGCAATGGTCTCTTAGTAGGTTAAAGCGTTTATAAAACAAGGTGAATTTTAAAGAAATATAAAGCTAATGTAAAGGTATTGTAAACGTTTGCAGAATTGTCAGATTTTGCACAACATATTTGAATGCCTAAGTGTGTTTTATATAATCAAAGGTCTACAGTTTTGATGTCTAATTTATAAGTTAAGAAAGATAGAACGCAAATAGCATAAATCACTATATAGTATAAGTAACAAAACGATAGGTAAACAAAAACTTACCAATTAATCGTTTTTGGTTTTAAGAAATAGCTTAATGTATCTATTGAATTTCATACATTAAGATTTAAATACTTTAAATAAAAAGAAATGGAGCGATTTAAATGTCAAAATTAGTACAAGCAATTTCAGATGCAGTTCAAGCAGGCCAAAACCAAGATTGGGCTAAATTAGGTACAAGCATTGTAGGTATCGTAGAAAACGGTGTTGGCATTTTAGGTAAATTATTCGGATTCTAAGTTTCCACATATAACATTTATTGAAAATATAAATAAACATTATAAAGGAGATAGTAATCATGGAAAAAATCGCAAACGCAGTAAAAAGTGCAATTGAAGCAGGTCAAAACCAAGACTGGACTAAATTAGGTACAAGTATCTTAGATATCGTTTCAAACGGTGTAACTGAATTAAGTAAAATCTTTGGTTTCTAATTTAACGTTTATTTTAAAACTTAGTTTAAATCATAAAAATTATAGAGAAATGGAGAGATAAATATGCAAAAATTAGCAGAAGCAATTGCAGCAGCAGTACAAGCAGGACAAGATAAAGACTGGGGTAAAATGGGTACAAGCATCGTAGGTATCGTAGAAAACGGAATCAGTGTTTTAGGTAAAATTTTCGGCTTCTAATTTGAAATTCTAATTATCATGGACCAGGGCAAGCGCTCTGGTCTTTTTTTAATTTATAAATATATTTCTGTTAAAATAGATTTTAGAAAATAAACGTTAAGGATGAAAATATGAAATATAATACAATATTATTAGACTTCGATGATACATTAGTTGATTTTTATGATGCCGAAGATAAAGCTTTTCACAATATGGCCAAACATTATCATCATTACCCAACAGCAGAAGACTTTCAATTTTTTAAACAAATTAATCAGGCACATTGGGAGGCTTTTCAAAAGAATAAACTAACTAAAGATGAAGTTCTTTCACACAGATTCATTGAATATTTTAATCATTATGGTATTGAAGTGGATGGTAAACAAGCAGATGTTACTTTTAGGGATGAATTAGCTAAAGCACCCATTAAGCATTTTGATTCCACTCTAGAAACGATAGATCGATTAGCTCAAAACAATAAACTTTATATTGTTACTAATGGTGTTACAGATACTCAAAAAAGACGTATCGCTCAATTACAATTTAAAGACATATTTGATGGTGTATTTATATCAGAGGAAACCGGTTATCAAAAGCCAATGATTGAGTTTTTTGATTATGTTTTTGAAAAAATTGGTAAGGACAAACGAAAATCTACCATTATTGTTGGTGATTCATTAACTTCAGATGTATTAGGCGGAAAAAATGCGGGAATAGCTACATGCTGGTTTAATGTAAGAAATAAAAAGAATAATTCTGGTATAAATCCAGATTACGAAATTAAATCATTGCGTGAATTAGTTGATTTAATTGAAAATGAGTAAAAACATTTTATGCAAAAAGTTGGAGTGGTAAAGATTCTGATAGAACTTTTATCACTCCATAGCTTTTCCATATTCTATTTAATTATTTAGGAGCCCATACGAGTACATCATGACCTTCAGGATTTTTAGCGTGTACATCCTCAAAATCTTGATTCATTAAAAATTCTTTAGAATTTTGACGTGCAATGGCTTTGATAGGCATATTATAAGATTTTGCATAATCAATAAGTGACTGACCGTACCCTTTATTTTTATAGTTATCTAAAACTTCTAGTTTCCAAAGTAGTAAATAATCATCGAATTCTGGGAAGTAAATTTCTTCAACGTCACCCTTTTTTAGTAAAGCCATTCGGGCAACAAGGTTTTCACCGTGAAAGATGCCATAGAATGGTGATTCAGAACTGGCATCGATCATTTGGCCTTGTAGTTCTTCAACCATGTATAAATCTTTGTTACCGAATTCTCTAAAAGCTTCAAACAATTCGTCTGTTTTATAATTAATTTCAAGATGTTTTACTTCACTCATTTGCGTTATCCCCCTTATTTCTTTTGTTATATTATAACTTAAATAATATGTAAAATTCATTCAATTGTATTTTCAGGACGAAAGGGTAAATTTCACTTCAAAAATTACAAATTTTTAAGCCGTTAAATTGTCATACAATGCTATAATCTTTATACTATATGAGTAATAGCTATGTTGAAGGAGTATAGATATGGACTGTCGAGTAACTCATTTTAAAGAAAAAGATTCATTTATTTCAAAATTAAAAGAAAGTGATAAAAGTTTATTAGAATTTTATCAATATAACCCAGTTGAGACAGCTAGTTTCACGACTAAGATGAAACGTCCTAATAATGGTAGAGAAAAACAATTAGCACAAATCATTAAAGACTATATGGCCGATTTGAAATTAACTACTTCTCAGCTAGAGCATATTGAGGCGCTTGAACAAGGAGCTAAAGTAGTTATTGGAGGTCAACAAGCAGGATTGTTTGGGGGACCTTTATACACTTTCCATAAAATTCTTTCGATAGTAACGTTAAGTAGTCAACTAACTAAAGAATACGGTGAAACGGTTGTTCCTGTGTTTTGGATTGCTGGAGAGGATCATGATTTTGATGAAGTGAATCATACGTATGTTTATAATGCAAAAGAGGCGCAATTAAAGAAAGTGAAGTACCATACAATGACACCTCCAGAAACAAATGTTTCAAGATATACTCCTGATAAGGAAGCTATGCTTAATGCATTAAATCTTTTCTTCGAAGAATTAAAAGAAACTAATCATTCTAAACCTTTATATAAATTATGCGTGGATATAATTAATGAGTTTGATACTTGGACTGATATATTTAAGGCTTTATTGCATGCGGTCTTTAAAGAACACGGTGTGCTACTCATCGATGCACAGAACGATAAGCTTAGACAACTTGAAAAGCCATTACTCAAACAAATAGTAACTAATCATTCTAAAATTAATCAAGTATTCAGACAAACACAAGAGCAAACCATTGCATCGGGATTAACACAAATGATACAGACAGATACTAATGTACATTTGTTCCTTCATGAGGATGGTATGCGTCAATTAATATCAAAAGAAGATAATCTTTTTAAATTAAGTAAATCTGATATTACTTACTCTGAAGAGGAATTAATTGAATTAATAGAGACAGAACCGGAGCGTTTCTCAAACAACGTCGTTACGAGACCAGTCATGGAAGAATGGTTATTTAATACAGTAGCATTCATAGGTGGTCCAAGTGAAATTAAATATTGGGCAGAACTAAATAATGTATTCAAATTACTTAATGTAGAAATGCCGATCGTTCTTCCACGTATGAAGATGACATATATGATGGAAAGAACACAAAAACTACTTAAACAATACAGCCTAAATGTTGAAAAAGTTATTCAAAATGGTATCGATGATGACAAAAATGAATTTGTACGTGAAAAAGCTTCCGATACGTTTATACAACAAGTAGAAGAATTGAAAGCAAAACATGAAAATGTGTATCAACAATTATTAAATGAAGTTAAGGAAAATCAAGATAATTTCAATTTAGTAACTAAAAATGAAGAAATTCATAATAAACAATTTGATTATTTACTGAAACGCTATTTGTTAAATATTGAACGTGAGAATGATATTAGTATGAGACAATTTAGAGAATTGGATTTAGTATTACATCCTCACCACGGATTACAAGAAAGAATCTGGAATCCATTACAAATTATGAATGATTTTGGGATTGATGTGTTTAGTCCCTCCACTTTCCCACCACTTGAATATACATTTGATCAAATCATTATTAAACCTTAATAAATCAAGCTTTAGACCTATTTTATCGAAATGATAAAATAGGTTTTTTTTGTATAAAAAAAAGAATTTTAAGATATTTTACAGAATTAGTGGAGGATAGTGGGGATATGTGGTAAATTATAAATAAGGTGAGGTGATAATAATGTTCATGGGAGAATACGAACATCAACTTGATGCTAAAGGACGTATGATAATTCCATCTAAGTTTAGATATGACTTAAACGAACGTTTTATTATCACGCGAGGCCTTGATAAATGTTTATTCGGTTACACACTTGAAGAGTGGCAACAAATAGAAGAAAAAATGAAAACCTTACCTATGACAAAGAAAGACGCACGTAAGTTTATGCGTATGTTCTTCTCAGGTGCCATCGAAGTGGAATTGGATAAGCAAGGGCGTATTAACATTCCTCAAAATTTGAGGAAGTACGCTAGTTTAACTAAAGAATGTACAGTAATAGGTGTTTCAAATCGAATTGAAATTTGGGATAGAGAAACTTGGAATGATTTTTATGATGAATCTGAAGAGAGTTTCGAAGATATTGCTGAAGATTTAATAGATTTTGATTTTTAATGGAGGAATAAGTCGTGTTTCATCATATTAGCGTCATGCTTAACGAAACAATTGATTATTTAGACATCAAAGAAGATGGTATTTACGTAGACTGTACGCTTGGTGGCGCGGGTCATGCACTCTATTTATTAAATCAATTAAACGATGACGGTAGATTAATTGCGATTGATCAAGACACTACAGCATTAGATAATGCTAAAGAGGTATTGAAAGATCATCTACATAAAGTCACGTTCGTGCATAGTAATTTTAGAGAATTAACTGACATTTTAAAAAACTTAAACATTGAAAAGGTAGACGGGATTTATTATGACTTAGGCGTTTCTAGTCCACAATTGGATGTTCCAGAGCGAGGATTTAGTTATCATCATGATGCTAAACTTGATATGAGAATGGATCAAACGCAGCAACTTAGCGCATACGAAGTAGTCAATCAATGGCCATATGAAGCACTTGTTAAGATTTTTTATCGCTATGGTGAAGAGAAATTTTCTAAACAAATAGCGAGACGAATCGAAGCACATCGTGAACATCAGCCTATCGAAACTACATTAGAGCTAGTTGACATCATTAAAGAGGGCATTCCTGCTAAAGCTCGAAGAAAAGGTGGTCATCCTGCAAAACGTGTATTTCAAGCTATACGTATTGCTGTTAATGACGAATTATCTGCATTCGAAGATTCAATTGAGCAGGCAATCGAGCTTGTAAAAGTTGGAGGCAGAATTTCAGTAATCACTTTCCACTCTTTAGAAGACAGATTATGCAAACAAATGTTTCAAGAGTATGAAAAGGGTCCTGATGTGCCTAGAGGGTTACCAATTATTCCTGAAGCTTACACACCTAAACTCAAAAGAGTAAATCGTAAACCAATTACGGCAACGGATACAGATTTGGATGAAAATAACAGAGCGCGCAGTGCAAAATTACGTGTTGCAGAAATTTTAAAATAAGGAGTAATTGACGATGGCTGTAGAAGAAATATATGAACCATATGAAGACGTCCAGCACAATAGTATACCGAAACAACAACCTCAATCGGAACCACAAACAAGAACAGTTACTAAGAAGGTTGTAGTTCAACTCACAAGATTTGAGAAATACTTATACATAACACTTGTTACTGCAATTGCAGTTATTGCTATTTATATGCTATCTTTAAAAATGGATGCGTATGATACGAATGGAAAGATTGCAGATTTAGACTCCAAAATTGAACAACAATCAAGTAAAAATAGCGCAATTCAATCTGAAATTAAGAAAAGTTCTTCTTACCAACGCATTTACGACAAGGCTAAAGCACAAGGTATGAGCCTAAATAACGACAATGTAAAGGTAGTGCGTACAAATGGCGAAGCGAAAAATTAAAATTAGAAAAAATAAATTAGGAGCAGTCCTCCTTGTTGGTATATTCAGACTGCTCTTTTTTATATTGGTTTTAAGATATTCATATATTATGATCACAGGGCATTCTGATGGACAAGATTTAGTAATGCGAGCGAATGAAAAATATTTAGTTCAAAACAATGAACAAGCTGAACGAGGCAAGATTTATGATAGAAACGGTAAAATTCTTGCCGAAGATGTCGAAAGATATAAAGTTGTAGCGGTAGTCGATAAAAGCGCAGGTAAAAGTGGAGACAAACCTCGCTATGTAGAGGATAAAAAGAAGACAGCTAAAGAACTTTCTAAAATTATAGACATGAAACCGGAAGAAATTGAAAAACAACTTAATCAGAAAAAAGCTTTCCAAGTGGAATTTGGTCAAAAAGGAACTAATTTAACTTATCAAGATAAACAAAAACTGGAAAAAATGGACTTACCAGGTATTACATTATATCCAGAAACTGAACGCTTTTATCCAAATGGTAATTTTGCGTCTCACTTAATAGGAATGGCACAAAAAAATCCAGATACAGGCGAATTAAAAGGTGCACTTGGTGTTGAAAAAATCTTTGATAGTTATTTAAGTGGAACTAAAGGTGCATTATCTTATATACAAGATATTTGGGGATATATTGCTCCAAATACTAAAAATGAAAAATCACCTAAACGTGGTGATGATGTTCATTTAACAATTGATTCAAATATTCAAGTATTCGTTGAGGAAGCATTGGATGATATGGTTAAGAGGTATCAACCAAAAGATTTATTTGCTGTTGTCATGGATGCTAAAACAGGTGAAATCTTAGCATTCAGTCAACGTCCTACGTTTAATCCTGAGACAGGTGAAGATTTCGGGAAAAAATGGGCGAATGATTTATATCAAAATACGTATGAACCAGGTTCTACTTTTAAATCATTTGGTTTAGCGGCAGCTATACAGGAAGGTAAGTTTAATCCTAAGAAAAAATCTGAGTCTGGACATCGTGATATCATGGGTTCTAGAATTTCCGACTGGAATAAAACTGGTTGGGGCGAAATTCCAATGTCATTAGGCTTTACTTATTCTTCAAATACACTGATGATGCACTTACAAGACTTAGTAGGTGCTGACAAAATGAAATCATGGTACGAAAGATTTGGCTTTAGTAAACCAACTGGTGGTCTATTTGATGGCGAAGCAGAAGGTAATATCGCTTGGTCGAATGAATTGCAACAAAAAACGTCAGCATTCGGGCAATCTACAACTGTTACGCCGGTACAAATGATTCAGGCACAATCTGCCTTTTTTAATAAAGGGAATATGCTTAAACCGTGGTTTGTGGATAGTATTAAAAATCCAATTTCCAAAAAGACGTTCTATCAAGGCGAAAAAGAAATTGCTGGCAAACCAATTACTGCTTCTACCGCAAGTAAAGTGGAAACAGAATTAGATAAAGTAGTTAATAGTAAGAAGAGTTATGCGATGAATTATAGAGTAGATGGTTATGATATTGAAGGTAAGACAGGTACTGCCCAAGTGGCGGATGAAAAGAGCGGCGGATATGTTAAGGGTGAAAATCCATACTTTGTAAGTTTCATTGGTGATGCGCCTAAGAAAAATCCCAAAGTTATTGTTTATGCCGGTATGAGCTTAGCTCAAAAGAATGATCAAGAAGCTTATGAAATGGGTGTAAGTAAGGCTTTTAAACCAATTATGGAAAATACACTTAAATATTTAAATGTAGGTTCTAAAAAAGATGAAACAAAATCTGCACAATATTCAAAAGTACCAAATGTAACTGGACAATCTACTGATAAAGCAAAAGAAAGTTTGAAATCTGAAGATTTACAAGCAACAGTTATTGGTAATGGAGATAACGTCAAATCTCAATCCATTAAAGCAAATAAAAAATTATTGCCTAATAGTAAGGTGCTCTTATTAACTGATGGTGATATTACAATGCCAAATATGAAAGGTTGGACAAAAGATGATGTACTTGCCTTCCAAGAATTAACTGGCATTAACGTTACAACTAAAGGTAGTGGCTATGTAACAAAACAATCGGTTAACAATGGAACCACATTAAAAGACAATAGTAAGGTTGAAATTGAATTATCTCCAGAAGATCCTGACGATACATCGACGAATACGAATGACAATGAGACAGCATCAAATGACTCTTCTAATAAAGATAAAGCTAGTTCTTCTTCAGACGATAAGGAAAAAGACAATAAGAATGATACTTCTAGCTCTTCTGAACAAGAACAACAGACAAACAATAGTCAAGATTCTAACGAGTAATTATGATTTGACTTAAAAAAGTAGATGATAAGTTATGAGAATTGAATGAACGTCTAAAAGTTGTGACAAGCACAGTGAGCATAGGTTACAAAATAGAACTTTAGTAGCAAATAGAAGTGAGTGGGTAGTTATATCATTCTCTTTTTAGCTCGTGTTACTTCAAAAGCGTCATTCGATCTCATACAAATTTTAAATGAATTTACTTTAAAATATTGATAAAATGAACGAGATATTATCAATTAATAAACTCAGAAGACAAAACTAAAAATTAAATATATAAAGGAGACAATTATGCTTTTTATACTTGCGGTTATCGCACTATTAATTACTTTTATCTTAGTACCTATTTTAATTCCAACGCTGAAGCGAATGAAATTTGGACAAAGCATTCGTGAAGAAGGTCCACAAAGCCATATGAAAAAAACAGGCACACCAACAATGGGTGGTTTGACTTTTCTAATTAGTATTATCATTACCTCAATTATTGCAATTTTCTTTGTAGATAATTCAAATCCAATCATTTTATTATTATTTGTAACAATTGGTTTTGGTTTAATAGGTTTTATTGATGATTACATCATCGTCGTTAAGAAAAATAACCAAGGTTTAACAAGTAAGCAGAAATTTCTAGCACAAATTGCAATTGCAGTTGTATTCTTTTTACTAAGTGATGTTTTCCATCTTGTAGAATTTTCAACTAATCTAAACATACCTTTTACAAATATTAGTATTCCATTATCTTTTGCATATGTGATTTTTATTGTTTTTTGGCAAGTTGGATTCTCAAATGCTGTGAATTTAACAGATGGTTTAGATGGCTTAGCAACAGGATTATCAATCATTGGTTTTACAATGTACGCCATTATGAGCTTTGTTTTAGATTCACCAGCAATTGGAGCATTTTGTATTATAATGATTTTTGCATTATTAGGATTTCTACCGTATAACCTTAATCCCGCAAAGGTATTTATGGGAGACACTGGTAGTTTAGCTTTAGGTGGAATTTTCGCAACAATTTCAATTATGCTAAATCAAGAATTATCATTGTTACTAATTGGGCTGGTATTTGTAATTGAAACAGCTTCAGTTATGTTGCAAGTTGCTTCATATAAACTTACAAAAAAACGTATCTTTAAGATGAGCCCGATTCATCATCACTTTGAATTAAGTGGTTGGGGAGAATGGAAAGTAGTGACAGTGTTCTGGACAGCAGGTTTAATTTCAGGATTAATCGGATTATGGATAGGAGTGCATTAGCATGCTCAATTATACAGGATTAGAAAATAAAGATGTTCTTGTAGTAGGACTAGCCAAAAGCGGATATGAAGCAGCTAAGTTATTAATCAAATTAGGTGCCAATGTGACTGTAAATGATGGTAAAGACTTGTCACAAGATCCTCATGCCAAGGATTTAGAGGCGTTAGGAGTTAAAATAGTTGATGGTGGACATCCTTTATCATTATTAGATAATGAGCCAATTATAGTAAAAAATCCTGGTATTCCTTATACAGTTTCTATAATTCAAGAAGCATATCAGCGACATTTAAAAATATTAACTGAAGTAGAATTAAGTTATTTAATATCAGAAGCACCGATTATAGCTATAACTGGAACTAATGGTAAAACAACTACGAGTTCTTTAATTGGCGATATGTTTAAGAAAAGTAGATTGACTGGTAGACTCTCTGGAAATATAGGTTATGTAGCATCTAAAGTAGCACAAGAAACATCACCTAATGAATATCTAATAACTGAATTATCTTCATTCCAATTACTAGGTGTAGAGCAATATCGTCCGCATATTGCGATTATCACAAATATATATTCTGCTCATCTAGATTATCACGAAACGCTTGAAAACTACCAAAATGCAAAGAAACAGATTTACAAAAATCAAACAGAAAATGATTACCTAATATGTAATTATCATCAAAGACATTTAATTGAGTCTGAAAATTTGAAAGCTAAAACATTGTATTTCTCTACTCAACAAGAAGTAGACGGTATTTATATTAAAGATGGGTTTATTGTTTACCAAGGAATAAGAATCATTAATATAGATGATTTAGTATTACCTGGGGAACATAATTTAGAAAATATTCTAGCTGCAGTGTTAGCTTCAATCTTAGCTGGTGTTCCAATAAAAGCAATTATAGATAGTTTAACGACATTCTCTGGTATAGATCACAGATTACAATATATAGGTACAAATCGCACTAACAAGTATTACAATGATTCTAAAGCTACAAACACACTTGCTACACAATTTGCATTAAATTCATTCAAGCAACCAATCGTTTGGTTATGTGGTGGTTTAGATCGTGGTAATGATTTCGATGAATTAATACCTTATATGAAGAATGTACGTGTCATGGTTGTTTTTGGTCAAACTCAAGAAAAATTTGCTAAGCTTGGCAATAGTCAAGGTAAGTTAGTGGTGAAAGCTACAGATATTGAAGACGCTGTTAAAAAGGTACAAGATGTAGTCGAACCGAATGACGTTGTCTTACTATCACCTGCATGTGCAAGTTGGGATCAATATAAAACATTTGAAGAACGTGGAGAAAGATTTATAGAAAGTTTCCGTGCCCACTTACCATCTTATTAAAGGTTGTGAAATCAAGTGAAAGATAAACGACGTAAAGATAATAAGGTGAGCTCGATTCAAAGTCTTATTGAAAAAAGAAATCGAGAATTAAACAATGAAGAACACCTTTCAAATCATGATGCTAATCATAAGGATAAGAATAAAATTTCCACAGATGACGCTCAATTGTATAAAATTAATAAGCCTAATGAGACTTCTAAACAACAAGATCAAAATCAATCAATAGATGAAGATAACTTTAATAATCAATCCAATGAATCCGAACAATTGGAACAAAATGAAGCAATTGAACAATCTAATGAAACATCAGATGAAAATGCTCAAAACGTTGAAAGTACCAAAACGAATGATAGTCACAGACTCTCCACTAATTCTAGTGAAAACACATATAAGCTATCTATTAAAGATAGAGTTAAAGAGTTCAATGACAATCGTAAAAGAAAAAAACATGCCAAGAGTACACAATTTGATCATTTATCACCACAAGAGAGAAAAGAACAATTAAGAATTCAGCGAAGGAAGCGTCAAAAAAGAATTCAGTACGTTATCATTACATTTTTAGTATTATTAATAATTTTATTTTTACTCTACATGTTTACACCACTAAGTAGAATTTCTAATATTAAAATTAGTGGAAATAACAATGTGAGTAACAGTCAAGTTGAAAAAGCTTTGGATGTAAAAGATAATTCAAGAATGTATACGTATAGTAAACGTAAAGGTATTCAAAATCTGAAGAAGAATGATTTAATAAAAGACGTAAAAATTAAAAAGCAATTACCGAATACGTTAAAAGTGCAAATAACTGAAAATCAAGTTGTAGGTGTTGTTAAAGAAAAGAATAAATATGTGCCAATTATAGAAGGAAATCAAGAATTGAAAAACTTTGATGGTAATATTGCCGGAAGTGGACCTATTTTAGAAGGATTTAAAGGTGAAGAAAAAAGCAATATGATTAAATCTTTATCTAAGATGTCTCCAGAAATTAGAGATATGATTTCAGAAATTAAGTACGCACCTAAGCAAAATAGCCCTAATCGAATTCTTTTATATATGCAAGATGATATGCAAGTAGTTGGCAACATAAAAACGATTGCTAATAAAATTAAATATTATCCTCAAATGTCACAATCTTTATCAAAAGACGACTCTGGCAACTTGAAAACCCAAGGTTATATAGATTTATCTGTAGGTGCATCATTTATACCGTATAATGAAAACAGTAGCGGAGATTCAAAATCCGATCAAAATGTTCGTCAAAAATCACAACAAGAAACTGATGCAAAAGATGAGTTACAAAGCGCTTTAAATAAAATTAACGAACAATCAGATTCAAATAATTAAAAAATTTCGATATTAATATGTGTTTATAGTTCACAAGCCTTTCGACGTATTGTAAACTAAACATAGTGTATTTTAATAGTAATTTGTCAGGAGGTGCCTATCTATGGAGGAACATTACTATGTAAGCATAGATATTGGTTCATCAAGTGTAAAAACAATAGTAGGCGAAAAATTTCACAATGGAATAAATGTGATAGGTACAGGACAAACCTACACTAGCGGTATCAAGAACGGATTAATTGATGATTTCGACATTGCTAAACAAGCAGTTAAAGATACAATTAAAAAAGCTTCTATCGCATCAGGTGTAGACATTAAAGAAGTTTTCTTAAAATTACCTATCATAGGTACTGAAGTATATGATGAAGCAAATGAAATTGATTTTTATGAAGATACTGAAATAAACGGCACACACATTGAAGAAGTGCTAGAAGGCATTCGCCAAAAAAATGATGTAGCGGATACTGATGTAATTGATGTATTCCCTATTCGTTTTATTGTGGATGGGGATAATGAAGTATCGGACCCTAAAGAATTGATTGCTAGACACTCATTAAGAGTTGAAGCAGGAGTTATTGCAATTCATAAATCTATCTTAATCAACATGATTAAATGTGTAGAATCATGTGGCGTAGATGTTTTAGATGTTTATTCAGATGCTTATAATTATGGCTCAATTCTTACAGCTACTGAAAAAGAATTAGGAGCATGTGTAATAGATATTGGTGAAGATTTAACTCAAATCGCCTTTTATGAACGTGGAGAATTAGTAGACGCTGATTCAATAGAATTAGCAGGTCGCGATATTACTGATGATATTGCTGAAGAACTAAATACTACATATGAAACGGCTGAAAAGATAAAACATCAATATGGTCATGCTTATGCTAACTCTGCATCAGATCAAGATGTATTTAGTGTAGATCAAGTAGACAGTGATGAATTAGTTGAATATACTCAGAAAGATTTAAGTGCTGTAATTGAGAGAACAATGCAAGATATCTTTGATGAGGTGTTTGATGTATTAGTTGACTTAGGGTTAACTAGAGTGAACGGTGGTTTCATTGTAACTGGCGGTTCTTCAAACTTATTAGGAGTTAAAGAATTACTTAATACGATGGTAAATGAAAAGATTAGAGTTCATACACCGTCACAAATGGGTATCAGAAAGCCAGAATTCACATCAGCTATTTCTACTATATCTAGTAGCATCACTTTTGATGAGTTGCTCGATTATGTTACAATGAGTTATCAAGATAATGATGAGTTTGAAGAAGAAGTTATTGAAGATAACGAGAGAGAACATACTTCTAAATCAGGTGGATTTGACTGGTTTAAACGTAAGTCAAATAAAAATGAAAATACTTATGAAGAAGACTACAACGAACCACATGAAAGAACAGATAAAGTAGACGACGATGATAAGTATGATAGCAATGAAAGTCATCACGATACGACAGAACATTATGATGATCAAGAGCAACCTCAAAAAGAAGAGGGCAAATTTAAAAAACTTATGAAATCTCTATTTGAATGATGGGCCAAAAAGACTAGGAGGAAATATAAATGTTAGAATTTGAACAAGGATTTAATCATTTAGCGACATTAAAAGTCATCGGTGTAGGTGGCGGTGGTAACAACGCTGTTAACCGTATGATCGACCATGGCATGAACAATGTAGAATTTATTGCAATTAATACAGACGGACAAGCTTTAAACTTATCTAAAGCAGAATCTAAAATCCAAATTGGTGAGAAATTAACACGCGGACTTGGTGCTGGTGCAAATCCAGAAATTGGTAAAAAAGCAGCTGAAGAGTCACGTGAACAAATTGAAGATGCAATCCAAGGTGCAGATATGGTATTCGTAACTGCTGGTATGGGTGGCGGAACTGGTACAGGTGCTGCACCAGTAGTAGCTAAGATTGCTAAAGAAATGGGAGCATTAACTGTTGGTGTAGTAACACGTCCATTCGGTTTTGAAGGACGTAAACGTTCAACTCAAGCAGCAGCTGGTGTTGAATCTATGAAAGCAGCAGTAGATACACTAATTGTTATCCCTAACGATCGCTTATTAGATATCGTTGATAAATCAACTCCAATGATGGAAGCATTTAAAGAAGCAGATAATGTATTACGTCAAGGTGTTCAAGGTATCTCTGACTTAATCGCTGTATCAGGTGAAGTAAACTTAGACTTTGCTGACGTTAAAACAATTATGTCTAACCAAGGTTCTGCTTTAATGGGTATTGGTGTCTCTTCTGGAGAGAACAGAGCAGTTGAAGCAGCTAAAAAAGCAATTTCATCACCATTACTTGAAACTTCAATCGTTGGTGCTCAAGGTGTGTTAATGAACATCACTGGTGGGGAATCACTATCATTATTTGAAGCTCAAGAAGCGGCTGACATCGTACAAGATGCTGCAGATGAAGATGTAAATATGATCTTTGGTACAGTTATCAATCCTGAACTACAAGATGAAATCGTAGTAACTGTAATTGCTACTGGTTTTGAAGATAAACCAACTTCACAAGGACGTAAAGCTTCAAGTACTGGTTTCGGAACAAGTGCAACTTCAAGCACTTCAACACAAACAAGTACGCCAAGAGAAGAATCATTCTCTCAAAGCTCATCAAGCTCTCGTTCTTCTGAAAGTGTATCAGAAAGAAGTCATACTACTAAAGATGACGATATTCCTAGCTTTATCAGAAATAGAGAAGAAAGACGTTCTAGAAGAACTAGACGTTAATTGAAAATAAGTTTTGTCTATATTTCGTTGTATGATTAAGTGTATTTATCGTCTTAATCATTCCTAATTGGGAGTAGAACGGCGAATTCACTTGTGGATTCATGTTCTCTCCCTTTTTTATTTACTTTTAAGTAAAGTAAAGATTGTTATATAATATAGCTATATTCAATTTTAGAGTAAGCTTTTTAAAAATCGACAAAAATAAAACTTTTAATTAAGGTGGTTTGATTTCGTGTCAGAGAAATTTGTAAAGTATCCACATCACTTGAAATATGAATCTCAAGACTTGAAGCATGTTAAATTAGGATTCACTACAAGAGAAGGTGGCTATAGTCTATATCCAGAATCATCATTCAATATGGCAAGATATGTGGATGATAATCCTGAAAATATTACTAAACACCAAGAAATGTTGGCGGACGCGATTGGGTTTGTAAGAGCACAATGGGTATTTCCAATTCAAACTCATGAAAATCGAGTAATGGAAATTTCGCAAAGTCATCGTGGAACTAACATCGATACATTAACAGATGATATGTATGGTATTGATGGGATTTATACATATGAACCTGATACGTTATTAACGATGTGCTACGCTGATTGTGTACCAGTTTATTTCTATAGTGAAAAACATCACTATGTAGGATTAGCACATGCTGGCTGGCGAGGTACATATGGTCAAATTGTTAGTGAAATGTTAAAGCAAATTGATTTTGATTATAATGATCTAAAGATTGTAATTGGACCATCTACATCAACTACATATGAAATTAATGATGATATTAAAGCGAAGTTTGAAACATTGCCAATTAATGTTAAAGATTATATTGAAACTCGTGGAGAGAATCGACATGGTATTGATTTAAAACGTGCTAATGCGCTATTACTTAATCATTATGGTGTACCATTCGACAATATATATATAACTGATTATGCTACATCAGAGGATTTATCACTTTTCTTCTCATATCGAGTTGAAAAAGGTCAAACAGGTAGAATGTTGGCTTTTATAGGCCAAAAATAATCTCATTAGATTAGTCATATAAATAATAAATATTTAAAGGCATATGTATTTATTAGTGATAACTGAACTTAACAAATGGTGAAGAGGTTGAGTAGAATATGGATGTAAAACAAAATTTAAGAAATATTGAAAGTGAAATACAGTCACACTTTAAAAATAGTGAAGCGTCTACCTTGCCAAACGTGATTGCAGTAACAAAATATGTTACAATAGACCGTGCTAAAGAAGCTTATGATGTTGGACTTAGACATTTTGGTGAAAATAGATTAGAAGGCTTTTTAGAAAAGAAATCTGCTTTGCCTAACGATGTTACTATGCACTTTATAGGTTCTTTACAATCTAGAAAAGTAAAAGAAGTCATTAACGAAATTGATTACCTACATGCACTAGATAGACTTAGTCTAGCTAAGGAAATTAATAAAAGAGCGGATCATGAGATTGCTTGCTTCATACAAGTCAATGTCTCAGGAGAAGAATCTAAGCATGGTATTGCTTTGAATGAAGTTAATCACTTTATAGAACAAATTCAACAATATGATAAAATAAAAATTGTCGGATTAATGACAATGGCACCTTATACAGAAGACACTGCATATATTCGACAGTTATTTAAACAATTACGAGTAAAACGAGATGAAATTAAAGATCTTAATTTAGATTATGCACCATGTCACTATTTATCTATGGGAATGAGTAATGATTATGCAATTGCTGTAGAAGAAGGTGCTTCATTTATAAGAATTGGGACTAAACTTGTAGGAGAATAGGAGTGAGCCCCGTGGCTATTAAAGATTTATTTAATAATTTTTTTCTAATGGATGATGAAGAAGAAGTAGAAAGCCCTGAAGAGCGACAACGTCGTGTAGTTCAGAATGAAGAAAATGAAACAAACAATGTTCAACAGAATCAACCGCAACAATCAGAACGTTCATATAGTAATCAAAGTAAATTGAAAACAGTACCACAAAAGAAAACAACAAGAAATTATAACTCAGAAGAAAGGAATGTGCGTATGAATCAACCCCCATCAAAGTCAAACGGCAAAAATGTTGTTACAATGAATCAAACGTCGCAAAGTTATAGTGGTTATGAAAGTTCAAAAATGTGCTTATTCGAGCCACGAGTATTTTCAGATACACAAGATATCGCGGATGAATTAAAAAACCGCCGTGCTACTTTAGTGAATTTACAACGGATTGATAAAATTTCAGCTAAACGCATTATTGATTTCTTAAGTGGAACAGTTTATGCGATTGGTGGAGATATTCAACGCGTAGGTACTGACATATTCCTTTGTACACCTGATAATGTAGAAGTTGCGGGAAGTATTACAGATCATATTGAACAAATGGAATCGCAACACTACGAATAAGGAGAACATTATATGGATGTAGGTTTACTAGCTACCATTTTTAATTTTATAATTTTTCTAGTTCAAATATATTACTTTGGAATGATTATTTATTTCTTTACATCTTGGGTACCTAATATTAGAGAATCTAAGTTCGGTGAAATACTTGGTAAATTATATGAACCATTTTTAGAACCATTTAGAAAGATTATTCCACCAATAGGAATGATTGATATTTCTTCACTTGTAGCTTTGTTTGTACTTGTATTATTCCAAGCTGGGTTAAGAAGCATCTTTAATATGATAATAGTTCATTTAATGTAATAATATATGGCGTTTAAGAGGCTGAGACAATACATGAGGTTGTTTCAACCTCTTTTATCATTTAATTTAGAATCAGAGAGGTGTAAGATAATCGATATTTATCAGCATTTTAGAGACGAAGAGCAAGGATTAATAGATCAATTAATAGATAAGTGTGATCAAGTTGAACAGCAGTATGCGCCAATTCTGACAAACTTTCTTGATCCGAGAGGACAATATATACTTGAAGTCATATCAGGTAGTTATGAAGATATGGAAGTGACTTTTTTTGGTGGAGATAACGCAGAGAGAAAACGAGGTCTCATTGCCCCTAATTATTTTGAACCTGGGGAAGCTGACTTTGAAGAAGTATTAATTCAAATCAACTATCCAGAGAAGTTTGTTAATATACAACATCAACATGTCCTAGGAACACTTATGTCATTAGGAATAGAAAGGGAACAAGTTGGTGATATTATTGTCGGTGACAGTATTCAATTTGTTTTGACAAAGCAATTAGAATCGTATATTATGTTGGAATTAACAAAGATAAAAGGTGCTACAGTTAAACTTAATTCTATTCCATTTAAAGATATGATACAATCAGTAGAGAATTGGAAAATTCAAGGTAGTACTGTAAGTGCATTGAGATTAGACGTCGTTTTAAAAGAAATGATTCATAAATCTCGAACAATAGCAAAACAATTAATTGAAAAGAAGCGTGTGAAAGTTAATCACACAATTATTGATTCACCAGATTTTCAAGTTCAAACTAATGATTTATTATCTATTCAAGGATTTGGAAGAGCTCAAATCATTGATATAGGTGGTAGGACTAAAAAAGACAAAATACACATAAATTATCGAACGCTATTTAAGTAATAAATATAAGTCAATTTAATGTTGATTTAAGGAGGATGTAGGATGCCTTTTACACCTAGTGAAATTAAAAATAAAGAATTTACAAAAGTGAAAAATGGTTTAGAACCAGCTGAAGTAAGTGATTACTTAAATCAATTAAGTAATGAAATTGAACGTTTAAAAGAAGAAAAAAAACAGCTTGAAAAAGTAATTGAAGAGAGAGATACTAATATTAAATCTTATCAACAAGTTCATCAATCAGTAAGTGATGCCCTTGTTCAAGCTCAACAAGCTGGAGAAGAGACTAAATTGGCTGCTAATAAAGAAGCTGAAGCTGTTATCAGTAAAGCTCAAGCACAAGCAGATTTAATTGTTAATGACGCTATCGAAAAAGCACGTCATTTATCATTCCAAACTGAAGATATGAAACGTCAATCTAAAATATTCAGATCACGTTTCCGCATGCTAGTTGAAGCTCAATTAGATTTACTTAAAAATGATGATTGGGATTATTTATTAAACTATGATATCGATGCAGAAAAAGTCACACAAGAAAATTTCCAACATTTAAATAGCCAAGACAATACACCTGAAGAACAACTTAGCGCTCAATCTCAACAATCTGAAAGCGTGCTTGCAAGCGAGAGTAATAACAGTAAAACAAATTCACTAAGTACAAGTGACGCAACTAGTACAAGTGAGAACGTTACTTCACAATCAAGCGTGAGTCAAAGCGAATCAACATCAAATAAATAATTGTTATAAAATAAGTCAGACAAGTAGGAGATAATAAACTTTTTACAGCGAATTAGGGTTGGTGAAAGCCTAATAAAAGTCTATCTCTTATATCACTGATTTTTACAAAGTAATATTATATATGAGAGAACTCTAAGTTGAGTTAACAAGGGTGGTACCGCGGTAATTCCGTCCCTTTTTAATTGAACTTAGAGTTCTTTTACATTTAAGGAGTGAAATCAATTATGAACTATAAAGATACTTTATTAATGCCAAAGACTGACTTTCCTATGCGTGGTGGATTGCCAAATAAAGAACCGCAAATCCAAGAACAATGGGAAGCTAACAATCAATACCAAAAAGCATTAGAAAAAAATAAAGGTAACCAATCTTACATCTTACATGATGGACCACCGTATGCGAATGGTAATTTGCATATGGGGCATGCGTTAAACAAAATCATTAAGGATATTATTGTACGTTATAAAACGATGCAAGGTTTTTACGCACCATACGTTCCAGGTTGGGATACACATGGCTTACCAATTGAACAAGCTTTGACTAAAAAGGGCGTAGATCGCAAAAAAATGTCAATTGCTGAATTTAGAGAAAAATGTAAGGAATTTGCGTTAGAACAAATCGAATTACAAAAGAAAGACTTTAAACGTCTTGGTGTACGAGGAGATTTTAATGATCCTTATATCACGCTTAAACCTGAATATGAAGCTGCTCAAATTCGTTTATTTGGTGAGATGGCGGATAAAGGATTAATTTATAAAGGTAAGAAACCAGTTTATTGGTCACCGTCAAGTGAATCGTCTTTAGCCGAAGCTGAAATTGAATATCATGATAAACGTTCAGCATCTATCTATGTAGCATTTGACGTGAAAGATACTAAAGGTGTAGTAGATCAGGATGCTCAATTCATTATTTGGACAACTACTCCATGGACTATTCCATCTAACGTAGCAATTACAGTTCATCCTGATTTAAAATATGGTCAATATAATGTGAATGGCAAGAAATATATTATCGCACAAGCATTATCTGAAGATGTAGCAGAAGCTTTAGAATGGGATAAAGATGCCATTCAATTAGAAAAAGAATTTACAGGTAAAGAGTTAGAGTATGTTGAAGCGCAACATCCTTTCTTAGATAGAATCTCACTTGTAATTAATGGTAATCATGTTACAACTGATGCTGGTACAGGTTGTGTTCATACCGCTCCTGGTCATGGTGAAGATGACTATATCGTTGGGCAAAAATATGATTTACCAGTTATTAGTCCTTTAGATGATAAAGGTGTGTTTACTGAAGAAGGTGGACAATTTGAAGGTATGTTTTATGATAAAGCTAACAAAGCAGTTACTGACTTATTAACTGAAAAAGACGCTTTATTAAAATTAAACTTTATTACACATAGTTACCCTCATGATTGGCGTACTAAGAAACCAGTTATCTTCCGTGCTACACCACAATGGTTTGCCTCTATTAATAAAGTAAGACAAGATATTTTAGATGCTATTGAAGAAACAGATTTCAAAGTGGATTGGGGTAAAACACGTATTTACAATATGATCCGTGATCGTGGAGAATGGGTTATTTCTCGTCAACGTGTATGGGGAGTTCCACTACCTGTATTCTATGCCGAGAATGGCGATATCATTATGACGAAAGAAACAGTTAACCACGTAGCTGATTTATTTGAAGAGCATGGTTCAAATATTTGGTTTGAAAGAGAAGCAAAAGACTTATTACCTGAAGGCTTTACACACCCTGGTAGTCCAAATGGTACTTTTACAAAAGAAATGGACATTATGGATGTTTGGTTTGACTCTGGTTCGTCACATCGTGGTGTATTAGAAAATCGTCCAGAATTAAGTTTCCCAGCTGATCTATATTTTGAAGGTAGTGACCAATATCGTGGTTGGTTTAACTCTTCAATTACAACTGCTGTAGCAACTAGAGGTCAAGCGCCTTATAAATTCTTATTATCACACGGCTTTGTAATGGACGGTGAAGGTAAGAAAATGAGTAAATCACTAGGTAATGTTATTGTTCCTGACCAAGTTGTAAAACAAAAAGGTGCTGACATTGCACGTTTATGGGTAAGCAGTACTGATTATTTAGCAGACGTTCGTATTTCGGATGAAATCTTAAAACAAACTTCTGATGTTTATCGTAAAATTAGAAATACTTTAAGATTTATGCTTGGTAATATTAACGATTTTAATCCTGATACTGATGTAATTCCTGAAGCAGAATTACTTGAAGTCGATCGTTATTTACTAAATCGTTTACGTGAGTTTACTGCTAGCACAATTGAACATTATGATAACTTTGATTATTTAAATATTTATCAAGAAGTACAAAACTTTATAAATGTTGAATTGAGTAATTTCTACTTAGATTACGGTAAAGATATTCTTTATATTGAAGAGAAAAATGCGCATAAACGTCGTAGTATGCAAACTGTTCTATACCAAATCTTAGTTGATATGACTAAATTATTAGCACCTATTTTAGTTCACACAGCTGAAGAAGTTTGGACACACACACCGCATGTAAAAGAAGAAAGTGTTCATTTAGCTGACATGCCTAAGGTAGTTGAAGTTGATCAAGCATTGCTTGACAAATGGAATCAATTCATGGCATTACGTGATGATGTAAACCGTGCGTTAGAAGTTGCACGTAATAATAAAGTTATTGGTAAGTCTCTTGAAGCAAAAGTTGTAATTGGTAATAACGACAACTTTAAAGCTGCAGAGTTCTTACAACAATTTGAAGATTTACAACAATTATTCATTGTTTCACAAGTTGAAGTTTCAGATTCTGTAGACAATGCAGAGGCTTATCAACATGGTGATATTAGAATTGACCATGCAGTAGGTGAAAAATGTGAAAGATGTTGGAACTATACTGAAGAATTAGGTTCAGTAGGTGAATTAGAACACTTATGTCCACGATGCCAAGAAGTAGTTAAAACTTTAGTTTAATAAATAAATTATTGAAAACACATGGGACATAAATAATATAATAATCCTATTTTGCAATTTACTGTAGCTGACTGAACAGATAAAACGCTTCAATCAAGCTTTTCTCAGTTCTAGTCATCTTTGTGGGCTGGCCCTAATAAAGAAAATTTCATAAAGAAATTCTACAAGCAAAGCAAGTTGGGAGTTGGACAACGAATTTGAGAAGAATTCTGTCCGACTCTCTTTTTGTATTTACAATATAATTTATAAGTAAAAACAATGACGATATGCAATGTTTCACTTTTTAATAAAAGGCTATTTAAATAGATATATTCATTAAATCAAGATTATTCGACTATTTAATAAATAGAGGTGAATCATGAGTAAAATCTTATTAACAGGTGCATCGGGTTATATTGGAGGACATTTAAAAGATCAATTAAAAATACATCATGATATTATAGCAACTTCAAGAAATACTAGTAACAAAGAAAATGAAGAGAATGTTACTTGGAAAGCTGCTGATTTATTTGATTTAGATGAGATAACAGAAGTAATGGAAGGGGTAGATACTGCAATTTACCTTGTCCATTCTATGATGCCAAACGCCAAGTTAACGCAAGCAAACTTTGAAGATATGGATGCTTTATTAGCAGATAATTTTGCGAGAGCTGCAAAGAAACAAGGCGTTAGACATATTGTATTTATGAGTGGTTTAATTCCAAATGAAGATAAACTATCTGCTCATTTACGTAGTCGTTTGGAATGTGAAAAAATTTTAGGTTCTTATGGTATACCTGTAAGTACATTAAGAGCTGGATTAATTATTGGGGCTAAGGGAAGTTCTTATCCTATTTTAAAACGTTTAGTTGAACGATTGCCTGGTATGGTATTACCTAGTTGGGCATACAATATGATAGCACCAGTATCAATTAATGATGTAATTAATAAACTGGCATTACTAGTAGAGCGAACACCACAACATAATGAGTCTTTTGACATAACAGGTCCTGAAATTATGAATTATAAAGAATTAATACAACGTACAGCAGTAGTGCTAAATAAGCGTTTACCAATCGTTGATTTACCAATTATACCTATTTGGGTAAGTAGATATTGGGTACAACTCATTTCAAAAGTACCTAAAGAAATGGTCTACCCACTTATGAATAGTTTAGTTCATGATATGATTCCACAACCAGAGCGCACGCATCCTGATATTTCTATTGGAGAGATGACGTATGAAGAAAGTGTGCAACAAGCGCTAGATGAAGAAAATGAAATGAATGAAAATCAAAACAAATCAAAAAAATCATCTAGTTCTAATAGTAAAGAACAAATTAAAGATGTTAGAGCAATATCACGCTTTAGAATTCCAGAAAATTATTCAATGGAAGATGTCTCAAAAACATATGCGAAGTTTATAAATAATATTACGTTACATTTAATTAATGGAACTATAAATGAAAATGAATTTAATATTAGTTTGCCATTTACTAATCAATTTATTTTGAAAATGGAGCGTGATATGCAAGATTCTTCTAAAGATATGATTGTTTATAAAATCGTAGGTGGTAATTTAGCATTATCTAATAATGGTGGTAATGCTAGATTTGAATTTAGACGCATCTTGGATTCAAATGAAGCTATTATTGCACTACAAGAATATGAACCGACGTTACCTTGGTCTGTTTATAAGTTTACACAGGCTAATATCCATAAATCTGTAATGGAATTATTTGTTAATCATATGAATAATCTTGCAGACAAAGATAAAGAAGCGACAACACAAAGTGATCAATTGTTTAGTACAATCGCGATGACTACAGGAGCAGTTATAGGTGCATATGTTGGATCAAAAATTTATCATTTGATTAAAGCTTAAATGACGAAAAATTAGTATTAATTTTAAGCTAAATATAATCTACGATTAATAGCTTTAGAATTAGTGAGAGAAAGACAATTTCTATGAATATATTATAGAAATTGCCTTTTCTTTTTTTATGTTTGAATTAAGATGTATAACTTTATTAAACTTGAGTGCAACTGTACTTGTGTAAGGCGTTCTAAAATAGATAACAAAACATAGTTGTGAAACTTTTAAGCAAGCATCTCGACTTAAGTGAAATAATGAACCCAATTTCTAAGACACTACTTTAAAGTACTACTTTAGAAGTTAATAAATTGCAATATACATACAAAGACTGATAAAATTTTATATATTTTAAGTTAAAATATTAGGTATTATTTTCATTGAATTGTATTTTTCATCCAGTAAAAGAAGCAAGTTCTATTTAGTAATGCAGTATTAGGAGGCCATAATGTTTCATTCAAAACATTCACATTTTGTAAATGGTATAACTATAAATGTTAGAAATTTAGCTGACTTAAGACCATTTTATGAAACTATATTGGGATTTGAAGTTATTACAGAAACAAATCATTCTGTTCGGTACGAGATAGGTCAGTCAAATCATTTTTTAACATTAAATGAAGTTATAAATGGTAGGGAACCACTTTTATCTGAAGCAGGATTATTTTATGTAGGTATATTGCTTCCTAGTATTACAGATTTAGCCGATTTACTTGTACAAATGACAGACTTTGAAATTCCGGTAAATGGTGGAGAACAAAGTGTTTGTATGTCCCTCTTTTTTGAAGATCCAGAAGGGAATGCGTACAAGTTTTATGTCGACCATGATATGGATTACTGGGTGTACGATAATGAAAATGTGAAGTTAGATATTGAAGCAATCAATGTTCCACGTTTACTAACTAATGTATCAGAACAAACTTGGCAAGGGATTCCTAAAGGCACTAAAATAGGGAATTTATCACTTAAAACGATACGTATGTCAGAGGTTGAATCTTATTATTTAAGATATTTTGGACTTGAACTATCTGCGTATTTAGATCAGTTTTCACTCTATATGTCTTCAAATCAATACCATCATCATTTGGCTGTTAATCAATGGTTATCAAGTACTAAACGTGTGATGAATAACGTAACATATGGTCTTGCTTTAATTGATTATTATTATCCCGAAACAACGCATATCGATGTTAAAGGTCCAGATGGGCTTCATTTTAGATTTAATTTTATAGAAGTAGTGTGATTTAATGAAGAAATTTATACTTATAATGGTTTTAGGAAGTGCACTTTTCACTGGTGGAGCTATATATGATGGAATTGATAATCAAGATATGACGCAACCGACAATTCATTTTTGGGAAAAGAACCCAATGAAATTAAACTTATATGCTAAAGGCCAATGTACGTATTATGTGTTTGATAGAATTAGACAAGATGGCAATATGATTAGTAATAGATGGGGAGATGCCAAATATTGGGCTAATGAAGCAAGCAAAGAAGGATATAAAGTTAATGATAATCCAAGTGTTGGTTCAATTCTTCAATATCCAAAAGGTCAACATGGTCATGTTGCATATGTAGACAAAGTTAATCATGATGGCTCGTTAACCGTTTTTGATATGAATTATCGTAAACCATATGAAGTTACTAAGCGCACAGTTTACGAATATCAAGTAGATGAATTTAATTATATTCATCCTAAGAAAAATCAAAGTGAAAACGCATAATGAACTACAGTTACTAATATCATCATCTATTTGTAACTGTAGCTTTTTTTATATAGAGGAGTAAGCTATAATGTAGAGTGTTGTCAAAGTGTAGTGTGTGAATGGAGGCACGTGAATGAAAAAGAAATATTATATAACCATATCTTTAATAGTAGCAATCGCTATATTAATTATTGACCAAGTCACAAAACGGATTATTGCTACAACAATGAATATTGGTGATTCATATGAAGTTATTCCTAATTTTTTAAATATAACATCACATAGAAACAATGGTGCTGCATGGGGAATTCTTAGTGGGAAAATGGGATTCTTTTATATTATTACGATAGTCATTCTCATCGTACTTGTACTATTTTATATTAAAGAAGCAAAGTATAATCTATTTATGCAAGTTGCAATAAGTTTACTATTTGCAGGTGCATTAGGAAACTTTATTGATCGATTAGTAAATGGTGAAGTAGTTGATTTTGTTGACACTAATATTTTTGGATATGATTTCCCAATATTTAATGTTGCGGATTCAAGTTTAACAATAGGTGTATTGTTCATAATCATTGCCTTACTTAAAGATGCGAATTCAAAAGAATAGGAGGCTATAATTTGAAAACACATGAATTTAAAATTGAAAACCAAGAGCTTGTTGGACAGCGTATTGATAAATTATTACCTGAATTCAACAATGAATGGTCTAGAAGTCAAATTCAAGATTTGATTAAAGAAGATTTAGTAACAGTTAACGAAAAAGTGATTAAGTCTAATTACAAAGTTAAATTAAATGATCTTATTATCGTTACAGAGAAGGAAGTTGTCGAAGCTGATATTCAGCCAGAGAACCTAAATTTAGATATTTATTATGAAGATGAAGATGTAGCGATAGTTTATAAACCTAAAGGCATGGTAGTACATCCATCACCAGGTCATTATTCTGGTACTTTAGTTAATGGTTTAATGTATCAAATTAAAGATTTATCTGGAATTAATGGTGAAATTCGCCCAGGTATAGTTCATCGTATCGATAAAGATACATCAGGGTTATTAATGGTTGCCAAAAATGATATTGCTCATAGAGGGTTAGTGGAACAATTAATGGATAAATCCGTTAAAAGAAAATATACCGCTTTAGTACATGGAAATATTCCACATGATTATGGCACTATTGATGCGCCTATCGGACGTAACGAGAAAGATCGACAATCAATGGATGTCGTAGATAACGGTAAAGAAGCGGTTACACACTTTAATGTTTTAGAACATTTTAATGATTACACATTAATCGAATGTCAATTAGAGACAGGGCGTACGCACCAAATTCGTGTTCATATGAAATATATTGGTTTCCCTCTTGTTGGAGATCCAAAGTATGGTCCACGAAAAACACTTGATATTGGTGGACAAGCATTACATGCAGGTGTTATAGGATTTGAACACCCTGTTACTCATGAATACATTGAACGTCAAGCAGAACTACCTAAAGAATTTGAAACACTTTTAGAAGATATTCGCTTAAGAGATGCATAAGAAAAGAATAGTTTGGTAGCCCGCAAAGTTTCAACGCTTTGTGGGTGTTTTTTCTAATTTCACATTTAATCAATGATTCTTTAATATGTATTTTTGAAAAAGTTGGTCTAATTTTTTAGTATTTCTCAAATTCGATTAACTACAGTAAAAGTATTATTTATTTACAATTGATAATTTTAAAAATTGCATTGACTTATAGCTCAAAAAGTTTTAAGCTAGTAACAGTTCAAAAAAGAAATCGGTGTCTTTAAAAGAGAGTCCAGAGAGGCTTCAAAGACAATGAGTATAATTCTATATACTTTCTTAAAATAATTCAGCGAAATATATGAATTGTTTTACTAGAATGGCTTTATCATGTAATGTATAACGTTACATGTGCGTATATAAATTTGCCCTCATGTCTTTGAAAAAGGCATGAGGGTTTTTAATTTTAAGAGGTGAGATAATGTCTGAGCGAATCATCATGGATGAAGCTGCAATACAACGTACTGTAACGCGTATGGCGCATGAAATTCTTGAATATAACAAAGGTACAGAAAATCTTGTGTTACTCGGAATTAAAACGAGAGGCGAATTTTTAGCAATACGTATACAAGACAAAATCAATCAAATTGAACAAAAAATAGTTCCGACAGGTACAATTGATATTACACACTTTCGAGATGATATTGAAATTGCTAACAAGCAAATCACTCAAGATGCAATAGAAATTGATGCTGATATTAACGATAAGGTAGTCATCATCATTGATGATGTACTTTATACAGGAAGAACTGTTAGAGCTTCATTAGATGCAATTCTGCTTCATTCTCGACCGATTAAAATTGGCTTAGCGGCACTTGTAGATCGAGGACATCGAGAATTACCAATAAGAGCAGATTTTGTAGGGAAAAACATACCAACTTCTAAAGAAGAATCTGTTTTAGTGTATTTAAACGAAAAAGATTCACAGAATGCAGTAATAATTGAATAAAGACCTTTTAAATCAGTACGAGAGACTGAAAAAGGTAAAGTATTCAAAAGTGAGTGTGGATTACGATGATAGAATGGTCAGTACTAATAATCATCTCACTATAATTGAATGCTTTGTCACGTAGATACGGATAACGATAAGTATAAGTGCTTATCTGTATGTTTGCTACGATTTTTTAGTCTCTTTACATTTAAATGTAAAAGAGACTTTTTTTATGAGAGGAAGAAAAAAGGTGGAAAATGAACAAATGTTTGAACGCACCGTTAAACCGGTGTTAGACGTACAAGACAAACCTAAAGCAACACAATGGGCGCTACTGAGTTTGCAACATTTATTTGCAATGTTTGGTTCTACAGTATTAGTGCCATTCCTAACTGGCTTGCCAATATCAGCTGCTTTACTTGCATCCGGGATAGGAACATTGCTTTATATATTAATTACTAAGGCAAAGATTCCAGCATATTTAGGATCAAGTTTCGCATTTATCACACCAATTATTACTGGATTAAGCACACATAGCTTAGGAGACATGTTAGTAGCACTGTTCGCTAGTGGCGTAATGTATGCCATCATCGGGATCCTAATCAAAATCAGTGGTACAGGATGGTTAATGCATTTACTTCCACCGGTAGTTGTGGGACCAGTAATCATGGTAATTGGATTAAGTTTAGCACCAACAGCGGTCAATATGGCAATGTACGAGAACTCAGGAGATATGAAAGGGTACAATTTAAGCTATCTGGTTGTCGCGCTTATTACATTACTTGTAACAATAATTGTGCAAGGGTTCTTCAAAGGTTTCTTATCACTTATACCGGTACTTATTGGTATCATTGTTGGTTATATTGTTTCAATCTTTATGGGATTAGTTAACTTTTCGAATATTGCTAAAGCAAATTGGATTGATTTCCCACATATCTATTTACCATTTAAAGATTATGTGCCATCGATTCACCTTGGTTTAATACTCGTTATGTTACCAATCGTTTTCGTAACCGTAAGTGAGCATATCGGTCACCAAATGGTTATCAACAAAATCGTAGGTAGAAACTTCTTCGAGGATCCAGGTTTACATCGCTCAATAATCGGAGATGGTGTTTCAACAATGTTCGCAAGTATTATTGGTGGGCCACCAAGCACAACATACGGAGAAAACATCGGTGTACTAGCAATAACAAAGATATACAGTATCTATGTTATTGGCGGTGCAGCGGTTATAGCGATTGTCTTATCATTTATTGGTAAGTTCTCAGCGTTGATTTCTTCAATACCGACACCGGTAATGGGCGGCGTGTCCATCTTATTGTTCGGTATTATAGCAGCAAGTGGACTAAGAATGTTAGTTGAAAGCAACATTGATTTTGCAAGCAACCGCAACCTAGTTATCGCTTCAGTCATCTTAGTTGTAGGTATAGGTAACTTACTCATTAATTTAAAAGGTTTAGGTGTAAACCTTCAAATCGAAGGTATGGCACTAGCAGCACTTTCAGGTATTATCTTAAATTTAATTTTGCCAAAAGAAAAACAGGATTCAAAAAACTAATTTAACAAGGATTATTTATCAGGAGGCGCTTTATGAATAACTTATTATCTATGGAACATTTATCTAACGAGGACATTTACGAATTAATTCAAACAGCTTGTGATTACAAATCAGGAAAGCAAACCTTACCACAATTCGAAGGGAAGTTTGTTTCTAATTTATTCTTCGAAAATTCAACTCGAACAAAGTGTAGCTTTGAAGTAGCAGAACAAAAATTAGGACTTAAAGAAGTTAATTTTGAAACAAGTACTTCATCAGTACAAAAAGGCGAATCACTGTATGATACATGTAAAACACTTGAAAGTATAGGTGTTGATTTACTAGTAATCAGACATTCTCAAAATGCATACTATGAAGAATTAGAAAATCTTAATATTCCAATTGCTAATGCTGGAGATGGAAGTGGCCAACATCCTACACAAAGTCTGTTAGATATTATGACAATCTATGAGGAATACGGTTCTTTTGAAGGATTAAACATTTTAATATGTGGTGATATTAAAAATTCACGTGTAGCTCGAAGTAATTTTATAAGTCTAATTTCATTAGGCGCAAATGTAATGTTCTCAAGTCCAGATGAATGGGTGGACGACTCATTAGATGCACCATATGTTCAAATTGATGATGTCATTGACCAAGTAGATATTGTTATGTTATTACGTGTTCAACATGAACGTCATGGTATTACTGGAGAAGCTAATTTTGAGGCAAATGATTACCATGAACAATATGGTTTGACAATGGATAGATACAATAAGTTAAAAGATAAAGCAATCGTAATGCACCCTGCACCAGTTAACAGAGGAGTAGAAATCGATAGTGAATTAGTTGAAGCACCAAAGGCACGAATCTTTAAACAAATGACTAATGGCATGTATTTAAGAATGTCAGTAATCAATAAACTATTATCAGGAAAAGAGGCGTAAACATTGAAATTAATTAAAAATGCTCAAATTTTAGATAACGGTGAACTTAAACAAGCATCCATTTTAATAGATGGTCAGCACATCAAAGAAATTAACAATAACATTGAAGTAGATGAAAATGTTGAAGTAATTGATGCACAAGGTCATTTTGTAGCACCAGGTTTAATCGATGTTCATGTTCATTTACGTGAGCCTGGTGGGGAACATAAGGAGACAATTAAAACAGGTACAAAAGCTGCAGCACGTGGAGGATTCACAACCGTATGTCCAATGCCTAATACACGTCCAGTACCAGACTCAGTTGAACATATGGATCGATTACAACAATTAATTCAAGATAATGCGCAAGTCCGTGTATTACCATATGCTTCAATAACTGTGCGTCAAGCTGGTAAAGAACATGTTGACTTTGATGCATTAGCAAAGCAAGGTGCGTTTGCTTTCACTGACGACGGCGTTGGTGTGCAGGAATCAGCAATGATGTATGAAGCAATGCAACAAGCTGCAAAGGTCAACAAAGCAGTTGTAGCACATTGTGAAGATAATAGTTTAATTTATGGCGGTGCTATGCACCAAGGTAAACGCAGTGAAGAACTTGGTATACCTGGTATTCCAAATATTTGTGAAGCGGTACAAATAGCGAGAGATGTATTATTAGCTGAAGCAGCTAACTGTCATTATCATGTATGTCACGTATCGACAAAAGAGAGTGTCAGAGCTATTCGTGATGCTAAAGCAGCAGGTATTCATGTGACGGCTGAAGTTACACCACATCATTTACTGTTAACTGAAGATGATGTTCCAGGGGATAACGCAATCTTTAAAATGAATCCTCCTTTAAGAAGTAAAGAAGATAGAGACGCATTATTAGAAGGATTATTAGATGGCACAATTGATTGTATCGCAACAGACCATGCACCACATGCTAAAGAAGAGAAAGCACAGCCAATGACTAAAGCGCCATTTGGCATAGTAGGAAGTGAAACAGCTTTCCCATTACTTTACACGCATTTTGTAAAAAATGGTGACTGGTCATTACAACAATTAGTTGACTACCTAACAATTAAACCAGCACAAACATTTGATTTACCTTATGGCAAATTGGAAGAAGGTTGCTTTGCTGACTTAACGATTATCAATTTAGATGAAGAACGTGAAATCAAAGGTGAAGATTTCTTATCTAAAGCAGACAACACACCATTCATTGGTTACAAAGTTTATGGTAATCCAATTTTAACAATGGTAGAAGGCGAAGTTAAATTTAAGGAGGATAAATAAATGCTTGAGCGACGTTATCTTGTATTAGAGGATGGGACTTATTATGAAGGGTATAAATTAGGATCTAATGATTTATCTGTGGGAGAAATCGTATTTAACACAGCGATGACTGGATACCAAGAGACGATATCAGACCCTTCATATACTGGTCAAATCATTACATTCACATACCCATTAATCGGTAATTACGGTATCAATAGAGATGACTTCGAAGCACTTACACCAACTTTGAATGGTGTAGTAGTGAAAGAAGCAAGCACACATCCTAGTAACTTTAGAAACCAAAAGACGTTACATGATGTGCTTGTTCAATACAAGATACCTGGCATTTCAGGTGTGGATACACGTAGCATCACACGTAAAATTAGACAACACGGTGTTTTAAAAGCTGGGTTTACTGATAACCGAGATGACATTGATTCATTAATTAACACATTAAAAAGTACTGAATTACCTCGTGATGAAGTGGAAACAGTATCTACTAAAACACCTTATGTTTCAACAGGTTCAGACTTGAGTGTGGTCTTATTAGACTTTGGTAAAAAACAAAATATTGTTAGAGAATTAAATATGCGTGGCTGTAACGTAACTGTAGTACCATATAACACCACTGCTGAAGAAATATTAGCCATGTCACCAGATGGTGTCATGTTATCAAATGGTCCTGGTGATCCAGATGTTGTAGAGGTTGCAATAGAAATGATTAAAGGTATTTTAGGTAAAATTCCATTCTTTGGAATTTGCTTAGGACACCAATTATTTGCATTATCTCAAGGTGGAACATCATTTAAAATGAAATTCGGTCATCGTGGCGCTAATCACCCCGTAAAAGACTTACGTAGTGGGAAAGTAGATATTACAAGTCAAAACCATGGTTATGCTATCGATAAAAATTCATTGGTAAATACTGACTTAGAAGTAACTCATATTGCACTTAATGATGGTACTGTTGAAGGATTAAGACATAAAACCTTACCAGCATTCTCTGTACAATATCATCCTGAAGCAAGACCAGGTCCAAGTGACTCAAATTATTTATTCGATGAATTTATGACTATGATGAAAGAATTTAAAGAAAAGGAGCAAACAGCAAATGCCTAAACGTGACGATATACAAACGATTCTAGTGATTGGATCAGGTCCAATTATCATCGGACAAGCTGCAGAATTTGATTACGCAGGTACACAAGCGTGTCTAGCCTTAAAAGAAGAAGGCTACCGTGTCATATTAGTAAATTCTAATCCAGCAACAATTATGACGGATAAAGAAATTGCAGATAAAGTTTATATCGAACCGTTAACACACGACTTTATTGCACGTATCATACGTAAAGAACAACCTGATGCATTGCTACCAACTTTAGGTGGTCAAACAGGATTAAATATGGCTATTCAATTACATGATAGTGGTGTATTAGAGGCTAATAATGTGAAATTACTTGGTACAGAATTAAAATCAATTCAACAAGCAGAAGATAGAGAGCTATTTAGATCATTAATGAATGATTTGAATGTACCTGTTCCTGAAAGTGATATTGTGAATACTGTTGAACAAGCATTTGCATTCAAAGATGAAGTAGGTTATCCACTCATCGTTCGTCCAGCATTTACTATGGGCGGTACAGGTGGTGGCATATGCTACAATGATGAAGAATTAAAAGAAGTAGTGAGTAATGGATTGCATTACAGCCCAGCTACACAATGCTTAATTGAAAAGTCAATTGCTGGTTACAAAGAAATTGAGTATGAAGTAATGCGCGATAAAAATGACAATGCTATTGTGGTTTGTAATATGGAGAATATAGATCCTGTAGGTATTCATACAGGGGACTCTATCGTCGTTGCGCCAAGTCAAACTTTATCAGATGTTGAATATCAAATGTTACGTGATGTATCTTTAAAAGTTATTAGAGCATTGGGTATTGAAGGAGGATGTAATGTTCAACTTGCATTAGATCCACATTCATTTAATTACTATATTATTGAAGTGAATCCACGTGTATCTCGTTCATCAGCGCTTGCATCTAAAGCAACTGGATATCCAATAGCGAAATTAGCAGCGAAGATTGCAGTGGGCTTAACGTTGGATGAAATGCTAAACCCAGTTACAGGCACATCATATGCAGCCTTTGAACCAACACTAGATTATGTTATTTCCAAAATTCCAAGGTTCCCATTTGATAAATTTGAAAAAGGTGAACGTGAATTAGGTACTCAAATGAAAGCCACTGGTGAAGTAATGGCTATAGGACGTACATATGAAGAATCTTTATTAAAAGCGATACGTTCACTTGAATACGGTGTACATCATTTAGGTTTACCAAATGGAGAGAGTTTTGACTTAGACTATATTAAAGAACGCATCAGTCATCAAGATGATGAAAGACTCTTCTTTATAGGTGAAGCAATTAGACGTGGTACAACACTTGAAGAGATACACAATATGACGCAAATCGATTATTTCTTCTTAAATAAATTCCAAAATATCATTAATATTGAACATGAATTAAAAAATCACCCAGGAGATTTGGATTATCTTAAATATGCTAAAGATTATGGATTTAGTGATAGAGTAATTGCACATCGATTCGGCATGACAGAATCAGAAGTATATCAATTACGCCAAGATAATAATATTAAACCAGTATACAAAATGGTTGATACTTGTGCTGCAGAGTTTGAATCAACAACGCCATACTACTATGGAACATATGAAACTGAAAATGAGTCAATTGTAACTGATAAAGAAAAAATCTTAGTGCTTGGTTCAGGTCCTATTCGTATTGGACAAGGGGTAGAATTTGACTATGCTACTGTACACGCTGTATGGGCAATTCAAAATGCTGGATATGAGGCAATTATCGTGAATAATAACCCTGAAACAGTATCTACTGACTTTTCAATTTCAGATAAGTTATACTTTGAACCGCTAACTGAAGAAGATGTAATGAACATTATTAATTTAGAACAACCTAAAGGTGTTGTAGTGCAATTTGGTGGTCAAACAGCAATTAACTTAGCAGATAAACTAGCTAAACATGGTGTCAAAATATTAGGTACTACATTAGAAAATTTAAATCGTGCTGAGGATAGAAAAGAGTTCGAAGCATTATTGCATACAATTGATGTGCCACAACCTAAAGGTAAGACAGCCACTTCTCCAAAAGAAGCACTAGAAAATGCTCGTGAAATTGGCTATCCAGTAGTAGTTCGTCCATCATATGTTTTAGGTGGACGTGCAATGGAAATCGTGAATAGCGATGCAGAATTAGAAAATTATATGGAGCAAGCTGTTAAAGCTAGCCCTGAGCACCCAGTGTTAGTTGATAGATACTTAACAGGTAAAGAGATAGAAGTCGATGCAATTTCAGATGGAGAAACAGTTATCATTCCAGGTATTATGGAACATATAGAACGTGCTGGTGTGCATAGTGGTGACTCAATAGCTGTATATCCGCCTCAAACGTTAAGTCAAGAAGATATCGATACGCTAGAGGATTATACTATCAAATTAGCAAAAGGGTTGAACATCGTTGGTCTAATTAATATTCAGTTTGTTATTGCACATGACGGTGTTTACGTATTAGAAGTAAACCCTCGTGCAAGTCGTACCGTACCTTTCTTAAGTAAAATTACCGATATTCAAATGGCACAACTAGCTATGCAAGCCATTATGGGTACTCGTCTTAAAGACTTAGGCTATAAACAAGGTGTACAACCTTATTCAGAAGGTGTGTTTGTTAAAGCACCAGTATTTAGTTTTAATAAACTAAAAAATGTTGATGTGACATTGGGGCCAGAAATGAAATCTACCGGTGAAGTTATGGGTAAAGATTTAACTTTAGAAAAAGCACTTTACAAAGGTTTAACAGGTAGTGGTGTGGAAGTTAAAGATCATGGTACTGTTCTTATGACTGTAAGTGATAAAGATAAAGATGAAATTGTTAAAATAGCACACCGTTTAAATGAAGTAGGCTATAAAATTTTAGCAACTCAAGGTACTGCGGAAAAATTAAAAGAAGACAACATTCCAGTTGAAGTTGTAGGCAAAATTGGTGGCGACGATGATTTACTAACACGTATACAAAATGGCGAAGTACAAATTGTCATTAATACGATGACTAAGGGTAAAGAAGTAGAAAGAGACGGGTTCCAAATTCGTCGTACAACAGTTGAGAATGGTGTGCCTTGTCTAACTTCATTAGATACGGCTAATGCTTTAACAAATGTAATTGAAAGTATGACATTTTCAATGAGAACTATGTAGATTTACAACTTGAGAACGACAAGGGCGTTATAAGTCAGTGGATATTTTTAAACTGATTATGGCGACCAAGTCGTTCATTTTCAAAGGAGCTATAATATGAAAGATTTACCTATCATAGCATTAGATTTCGAATCGGCAACTAAAGTTAATACATTCTTGGACCAATTTGATGAACCACTTTTCGTGAAAATTGGAATGGAACTTTTCTATCAAGCGGGCCCCGATTTGATTAAATCGATTAAATCTCGTGGCCATGACATATTCTTAGATTTGAAGCTACATGATATTCCAAACACGGTTGAAAAAGCAATGGAAGGCTTAGGAAAGTTAGATGTAGACTTAGTTAATGTGCATGCAGCTGGAGGTACAGACATGATGAAAGCTGCAGTAAGGGGTTTGCACAAATATAGTAATGATACAAAGATCATTGCTGTGACGCAATTAACATCTACAACAGAAGAAATGCTACGTAATGAACAAAACATTCAGACGACGATTGAAGAAGCAGTGTTAAACTATGCTACTTTAACACAACAAGCAGGTCTAGATGGTGTGGTTTGTTCTCCACTTGAAGCAGAATTGCTAACAAACAAATTAGGTTCTAATTTCTTAAAAGTTACACCAGGCATTAGACCACAGGGGGCAGCTGTAGATGATCAAAAACGTATTACTACACCTGAAGATGCTAAACAATTAGGGGCAACACATATCGTAGTTGGGCGACCTATCACCCAAAGCGAGAATCCTGTGGAAAGTTATCATACTATTAAAGAAAGTTGGTTAGGTTAATATGGCTAAAGAAATAGCAAAATCTTTATTAGATATTGAAGCGGTAACATTATCTCCGAATGACTTATATACGTGGAGTTCAGGCATCAAATCTCCTATCTACTGTGATAACCGCGTAACATTAGGCTATCCAGAAGTACGTCGTGCCATTCGTGATGGATTAAGTCAAATGATTATTGAGCAATTTGGTAACGTAGATATTGTTTCTGGTACAGCCACAGCAGGTATTCCTCATGCCGCTTACATCTCTGAAAAGTTAAATTTACCTATGAATTATGTTCGCTCTAAAAGTAAAAGTCATGGTAAACAAAATCAAATTGAAGGAGCAGTAAGTAAAGGGAAGAAAGTGGTAGTAGTAGAAGATTTAATTTCTACAGGTGGATCTTCAATTACAGCAGTTGAAGCTTTAAAGGATGCTGGTGCTGAAGTTTTAGGTGTCGTTGCTATTTTTACTTATGGTTTAAAGAAAGCAGATGACATGTTTAATGAAATTGATGTTCCATTTTATACACTAAGTAATTATAATGAGTTAATTGAAGTGGCTCGTGAAGAAGGAAAAATTTCTGAGAATGATATACAGACTTTAGTTGAATGGAGAGATAACTTGTAATATGCTATGTCAAAAGGGGGATTGATTATGATGACCGATAGTGAGGCTAATCGTTTCTATGATAATATGAAGCACGTTAACGAATTCTTATACAGAGAAGAAGACTTTAAATCCCCGGATAACATAATGTCGATTGACAATAGTATTAGAGAAATGAGTGGAACTCAGTCAAAAGTGAGTATGGATTCATTTGTGCATACGAGTGATTTCTTTAAAAAAGCTAAAGATACGTTAAGGCAAAAAGGTAAAATAGTTTAAAAACGTGGTATATATGACAAATACTTTTTCATAAATAGTTAAAAAGTAGTCGTGTATACCACGTTTTTTGTTTATAAAAAGAAAATCTAAAACTATAAATTAGCGAATAAAAATTTTAATTAGTACCCATCCGATAAGTAAGACAATAAGCATAGATAAAATCGGTATAATAAGATGCATCATAATAGAAAGCCTCCAATTGAACTTTAGTTTAATTTTAACTTGAAAATAGTATAAGTCAAAAATTTAGATTAAAAGAATCAAATATTCAAATTTTTTCAAAATAATTAAAATTAGTCTAAAATAGGTATTGAAGATATAGAGAGGGGAATTATTGTGGAAATACCGAAAATAACAACATTTCTAATGTTTAATAATCAAGCAGAAGAAGCAATAAATTTATATACGAGTCTATTTGAAAACAGTGAAATTTTAACTATGGTGAAGTATGGTGAAGAGGGACCAGGCGTTCCTGGAACAGTACAACATTCTATATTTACGTTGAATGGACAAGTATTTATGGCAATAGATGCTGATAATGGAGAAGATTTACCTATGAATCCATCCATTTCTTTATATATAACTGTAGATAATGCCATGGAAATGGAACGACTATTTAATGGTTTGAAGAAAGAAGGCGCTATATTGATGCCTAAAACTGCAATGCCACCATTCCGCGAATTCGCATGGGTGCAAGATAAATTTGGCGTTAGTTTTCAACTTGCGTTACCTGAAAAATAAAAAAATAGGATTAGAACCGAATGTATAAATGCATTTGGTTCTAATCCTATTTTTATTATATAGTAATTTTGTCGTTTTTATTTGACTTTCATACTTTGTATTTTGTCATAATCTGGAGTTGCAAATAATGTTTTTTGATTGTCATAAGTTACAAATCCTGGTTTAGCGCCTGAAGGTTTATGAACATTTCTTATTTCCGTATAGTCTACGGGAATTTGACCAGAATTACCCGCTTTTGAGAAATAACCAGCTAACATAGCTGCCTCTTTAATCGTTTCTTCACTTGGTGCATCATTCAAAATGACAACGTGTGAACCTGGAATATCTTTTGTATGGAACCATATATGGGACTTTTGAGCTTTACGATTAGTTAAATAATCATTTTGCTTATTATTTTTACCTACTAATATAGTATCGCCATCCGTAGAGATATATGTTTGAAGTTGAATTTTATCATTCTTTTTCTTTTTGATGTTTTTACGTTGCTTCATAAATCCTTGTTCTGCTAATTCATCACGAATATCATCAATTTCATCAACTGTAATATGCTCTAATTGTTGTTCAATATTTGCAAAATAGTCTATGTTTTCACGTGTTAAATGAATTTGATGGTCTAATTCACGTTCACGTGTTTTCATACGATTATATTGCTTGTAGTAATATTGCGCATTAACTGATGGTGATTTAGTAGGATTTAAAGGTATCGTTATTTCCTCATTGGTGTAGTAATTTAATACAGTTACAGCGTCATCACCTTGATTAATACGATAAATATTAGCAGTAATTAATTCACCGTAAAGTTGTTGCTTATCTTTATCTTTAGCACTTTCATATTCATCTATAAGTTTACTTAATTTATGTTGATATTTTTGAGATTGTTGTTGCACAAATCGAACTAAATCATTTGCGCGTTGTTTAACGCGTTCTCTTTCACCACGTGCATCGTAGTAGCGATCTAATAATTCATGTAAGGACGCATATTCAACCATGTCATCATGAAATTGCTTTAATTTCATAAAATAAAAATCTTCTTTTCCAGTTTCATGATTTTTATGGAAAATAGGGACGGGTGTTTTCAATGTCTGGTTGATAACTTCGTCATATGCTTTAGGTAGCGTTTCCGTTGTCATAAATTGATAGCGATTAACGATTTCATTAGTAATGAGTGGACTAAAGCCTTCGAAAGTGTTTAATAATTGTTTCGCAATTTTACCACTATTGAAATCTACATATTTTAAAGCTTCTTCGCCTGTTATATTAAAAGGGTTCAATTTGTTTTGAGTAGGTGGCGCTTCATATTTGAATCCTGGCATAACAGTACGATATTGATTGGTATCAGGGGTTAAATGTTTAAACCCTTCAATTATTTTGTAATTGTCATCAACAAGTAACAAGTTACTATGTTTACCCATGATTTCTAAGATAACCGTGCGGTAAATGGTATCACCAATTTCATCTTTACTTTCAATATCGATTTCAATACGACGATCATTGCCAATCTGACGTATAGCTTTAATAATGCCACCTTCTAGATGCTTTCTAAAAACACGAGCAAACATTGGTGGTTCAAATGGATTATCATATTTTTTAGTCGTAATATGCATTCTTGAAAAACTAGGGTGTATAGATAGTAATAGTTGATGATTTTTGCGATTTTGACGTATAACCATAAGGATAGTGTCATTTTCAGGTTGGTTGATTTTATGAATTCGTCCTGAAACTAAAAACTGTATTGATTCAACCATTTTTTTAGTGAATAAGCCATCATATGCCATAAATAATTTCCACCTTCAATTTAATCATTCAGTATATTGTAACATGGTAGAATGATAGCGTCATGATTTAAGTTTATGTTGCATACTCTATACAATTTTAACTACAATATGATATTATATTTAAATAATAGAAGAATAGCTTAGAGAGGTCGTAAGGCATGGATAATGAAAAAGGATTACTAATTGTTCTTTCAGGTCCTTCAGGAGTAGGCAAAGGAACTGTTCGCAAAGAGATATTTGATGATCCAACTACATCATATAAGTACTCTATTTCAATGACGACACGAAATATGCGTGAAGGTGAAGTTGATGGTGTAGATTACTTTTTTAAGACGAAAGAAGAATTTGAAGCTTTAATTCAGGAAGATCAATTTATTGAATATGCTGAATACGTTGGAAATTACTATGGTACACCTGTTCAATATGTTAAGGATACGATGGCTGCTGGACATGATGTGTTCTTAGAAATCGAAGTAGAGGGTGCCAAACAAGTAAGAAAGAAATTTCCAGATGCATTATTTATCTTCCTTGCACCACCTAGCTTAGATCATTTGAAAGAACGTTTAGTTGGACGTGGCACTGAATCAGACGAGAAGATACAATCCAGAGTTAATGAAGCACGTAAAGAAGTAGAGATGATGAATCTTTATGACTATGTTGTGGTAAACGATGAAGTCCATTTAGCGAAAGAACGTATTCAATCAATTGTTGAAGCAGAACACTTAAAACGCGAACGTGTTGAAGCTATATATAGAAAAATGTTATTGGAGGCCAAAAAATAATGTTAAACCCACCATTAAACCAGTTACAATCTAAAATTAATTCTAAATATTTAATTGCTACGACTGCAGCTAAGCGTGCACGTGAATTAGATGAAAGACCTGAAACTGCTTTATTAAGTGGATATCATTCAGCTAAACCTGTTGGTGAAGCGTTAGAAGAAATTGCTAGCGGTAAAATTACACCAGTAGTTTCTGATGAATTCACAATGTAAAAAACGAATTAAATATAATTTTTTATATGCACATCTTATTGATTTAAGTATAACCACTTTTCAATAAGATGTGTCTTTTTAATTAAACGTTTAATTTGTGTATAATAAATTTAATATAAATTATGATTAATAATCGAGATAGTAAAAGGGAGAAATACGATTATGAAACACATTTTACTAGCTGTTACAGGTGGTATTGCAGCATATAAAGCAATAGATTTAACGAGCAAATTAACACAAGCCGGTTACGATGTACGTGTGATGTTATCAGAACATGCTCAAGAATTTGTTACTCCACTCGCTTTCCAAGCTATTAGTAGAAATCCAGTATATACTAATACGTTTAAGGAAGAGAATCCACAAGAAATTCAACATATCGCACTAGGTGATTGGGCAGATGCGATTGTAGTTGCCCCAGCTACTGCCAATGTGATAGCTAAATTAAGTGTGGGAATAGCAGATGATATTCTGACATCAACCTTGATAGCTACTGAGACGCCAAAGTTTATTGCCCCAGCAATGAATGTACATATGTATGAGAACAACCGCACGCAACATAATATTAACGTTTTAATGGAAGATGGATATCACTTTATTGAACCTGGGGATGGTTATTTAGCGTGTGGTTATGTTGCTAAAGGACGAATGGAAGAACCTTTGCAGATTGTTAAAGTCTTGAATGATTTTTTTAATTCTCAAAAGATAAAAGAAGAGAGTTCATTTAAAGGTAAACATGCGTTAGTGACAGCTGGACCAACTGTCGAGGTGATTGACCCAGTTCGTTTTGTATCAAATCGTTCTTCAGGAAAAATGGGTTACGCTTTAGCTGAGGCATTAAGAAATAGAGGCGCACACGTTACATTAGTAACTGGACCAACACAACTAGCTGATCCGATTGGTGTAGATGTTATTCATATTGAAAGTGCAGAGGAAATGTTTGAAGCGGTGACGACACGTTTTGATAAGCAAGATATAGTTATTAAAGCAGCAGCTGTTTCAGATTATACGCCAATGGAAGTATTAGATCATAAAATGAAAAAGCAAGATGGCGATTTAGCTGTGACGTTTAAACGTACTAAAGATATTCTGAAATATTTAGGTGAACATAAAAGACAACAATACTTAGTTGGGTTCGCTGCTGAAACGCAAAATATAGAAGCATATGCACAAGATAAGTTAAAACGAAAAAATGCAGATGTCATTATTTCAAATAATGTAGGTGACAAGACGATTGGTTTTAAATCAGATGATAATGAATTGACAATGCATTTTAAAAATAAAGAAATGATTAATATTAAGAGAGGCAAAAAAGTTCAATTAGCTGAACAAATTTTAGATGAATTAGAAACTAGGTGGCAATAATGATTGCAAAGGTAATAGTAGATATTCCTTCTAAGAGCGTTGACTTCAAATTTGATTATCTTATACCTAAAAATTTAGAAGCGTTTATTCAAGTTGGCGTCAGAGTTGTAGTTCCATTCGGTCCTCGTACAATTCAAGGATACGTGATGAATATTGAAACCGAACCAAGTGATGATATTAATCTTGAAAAACTTAAAGAAATCAAAGAAGTCCAAGATATAAAGCCTGAATTAACTTCTGAATTAATTCAATTAAGTGAATGGATTAGCCATTATCATGTATCAAAAAGTATTTCTGTATTAGAGGTCATGTTACCGAGTGCTATCAAAGCTAAATATACTAAAGTCTTTGAAGTTGTGAAACATAATGATATGGATGAGCAGTTGCTGAAATTTTTTGATTCCGACGGTCAATATAAGTATAAAGATGCTCAAAAAAATGACCATCTTCCTATTTTAAATAAACTCTTAAAGGCTGGGACTGTAAAAGAAGTAACTCTATTATCTCAAAACATTAAAAAGAAAACACAGAAAGCTGTACGTATTATAGATGGATATCATCCAGATGAAGTCCTTGCTAAACTTGAGAAAAAATTCAAACAATATGATGTATATGCTTACCTTCTAGATGAGCGCCATAAAACTGTCTTTTTAAAAGATATGGAAGAAATGGGTTTTTCTAAATCAAGTATTGATGGATTAGTTAAAAAAGGTTTTATTGAAAAATATAATGCTGAAGTAGAGCGTGATCCTTTTGCTAATCGAGTGTTTGAACAAGAAGAGAAACGAGAACTGACTTCAGAACAACGTATTGCTTATGAAAATATTAAAGAGAAAATTAATAATAGTGAACAACGAACATTCTTACTACATGGCGTGACAGGTTCAGGTAAAACTGAAGTTTACTTGCAAACAATTGAAGAAGTACTTAATAAAGGTAAAGAAGCAATGATGTTAGTCCCTGAAATTGCTTTAACACCTCAGATGGTTTTACGATTTAAGCGTCGTTTTGGTGATGATGTAGCAGTATTACATTCTGGCTTATCTAATGGTGAACGGTACGACGAATGGCAAAAGATTAGAGACGGTAGAGCCCGTGTAAGCGTGGGAGCTCGTTCAAGCATTTTTGCCCCTTTTAAAAATTTAGGAATTATCATTATAGATGAAGAACATGAATCAACGTATAAACAAGAGGATTATCCCCGATATCACGCGAGAGATATTGCTGAATGGAGAAGTCAATTTCATCAATGTCCACTAGTCTTAGGAAGTGCAACACCAAGTTTAGAATCATATGCGCGTACTGAAAAAGGTGTGTATCAGCTACTAACGTTACCTACAAGGGTTAATCAACAGGCTTTACCTTCAATAGATATTGTTGACATGAGAGAAGAATTAAGCGCTGGCAATCGTTCGATGTTTTCAAATGAATTACGAGAGGCCATTGAAGATCGATTACGTAAAAATGAGCAAATCGTATTATTTCTTAATCGTCGAGGATATGCATCATTTATGTTATGTCGAGATTGTGGTTATGTACCACAATGTCCACACTGTGATATCTCATTAACCTATCATAAGTCTACGGACCAATTAAAATGTCATTATTGTGGTTATCATGAGGTGCCTCCGAATAAGTGTCCTAATTGTGAGAGTTCGCATATACGTCAGGTAGGGACTGGTACACAACGCGTAGAAGAAATCCTACAACAAGAATTTGAAGAAGCGCGTATTATACGAATGGATGTTGACACGACTTCTAGAAAAGGTGCTCACGAGAAATTACTTAATGAATTTGAAGAAGGTAAGGGCGATATTTTATTAGGTACGCAAATGATTGCAAAAGGGTTGGACTATCCCAATATTACATTAGTAGGTGTTTTGAACGCAGATACAATGTTAAATCTACCTGATTTTCGTGCTAGTGAACGAACGTATCAACTATTAACGCAAGTAGCTGGAAGAGCGGGGCGTCATGATAAACCGGGTAGAGTTATTATTCAAACATACAACCCAGAACACTATGCTATTCAAGATGTTCAAAAGAATGATTATCTAACCTTTTATCAAAAAGAGATGGAATACAGAAAGATAGGTAAATATCCACCATACTACTTCTTAATTAATTTTACGATATCTCATAAAAATATGAAAAAAGTGATGGAGGCCTCCAAACATATTCATCAAATTTTATTACAACATCTAACGGATCGCGCGTTAGTATTAGGGCCATCTCCAGCAGCCATCGCACGAATCAACAATGAACATCGTTTTCAAATTTTAGTTAAATATAAGAGCGAACCAGAATTACTGAAAGCACTTCAATATTTAGATGATTATTATCATGAAGCTTATTTAAAGAATAAGCTAGCATTAAAAATAGACATTAATCCGCAAATATTAATGTAAAAAATAAGAGTTACGCAATTATTAGAGATGGAATCCTAAATTGCGTAACTCTTTTACTTTAATTACATTACAACATTTCCGTTTTCATCTGCTGGTCTTAATAATGTTAGAACGCCACTAATAATTGCGATAATGTGTGGAATTCCTGTCCAGAAAAAGGCTAAGTGTAAAAATCCTGACATTGTTTTACCGGCATAAAATTTATGAACGCCGAAACCGCCTAAAAAGAATGCAAGCACAATGTATATAATTTTATTTACTTCCATATTTACACCTCCACTGTTAAATATTGTATTTATTGGTATCCTTAATATATATTTTAAAGGTATAGAAAATAAAAGCAATTAAAACAGATTGAAGTGTCTAAATTTAAGACTAAGGTCGCATTTCAAAGTGAATTAAGTTATAATTATATGATGAATTTTTCAAGAGGAGCATATTTAATGGCGATACAAAAATTAGTCCAGTCAACGCATCCTGTATTAACTAAACAAGCACAACCTATTAAAGCGTATGATGCTACATTAAAAGATTTATTATTAGATTTGGAAGATACATTATATGCAGAAGAGGCCTCAGCTTTATGTGCGCCTCAAATCGGCATAAGTAAACAAGTAGCTATCATTGATATGGAAGTTGAAGGATTATTGCAACTATTCAATCCTAAAATTAAATCAGAATCCAATGATAAAATAATCGATCTTGAAGGCTCTGTAAATTTACCGGGTATATATGGAGAAGTTGAACGTAGTAAAATGATCACAATTGAAGCGAATGATTTAGAAGGTAATACGATTGAACTAACTGCATATGACGATGTAGCTAGAATGATACTGCACATAGTCGATCAAATGAATGGTATACCATTTACAAAACGTGCACAGCATTTATTAACTGATGAAGAAGTGGAGGCGTATTTTGAAAATGACTAAAGTGATATTTATGGGGACACCTGATTTTTCAACTAAGGTATTGGAAATGTTAATAGAAGAACACGACGTTATCGCAGTCGTAACGCAACCTGATAGACCAGTGGGACGTAAACGTGTATTAACACCACCACCTGTTAAACGAGTGGCTGAAGAACACAATTTACCTGTGTTTCAACCAGAAAAATTAGCGCAATCTGACGAATTGGCACAACTGTTACAGTTAGAACCTGATTTAATAGTCACTGCAGCATTCGGACAGTTATTGCCTGATCAGTTATTACAATTACCTAAATTAGGTGCTATTAATGTCCATGCATCATTATTACCTAAATACCGTGGTGGTGCGCCCATACATCAAGCAATTATTGATGGTGAAGCTCAAACAGGAATCACGATCATGTATATGGTTAAAAAGTTAGATGCAGGAAATATTATTTCACAGAAAGCTATTAATATTGAAGATAATGACGATGTAGGTACGATGCATGATAAGCTTAGTGTACTCGGTGCTAATCTACTAAAAGAAACGCTACCTTCAATTGTAAATGGTACTAATGATAGTATTTCACAAGATGACACACAAGCAACATTCGCTTCAAATATTAGCAGAGAAGACGAACGAATTGATTGGACTATGAATGCAAAAGATATTCATAATCATATTCGTGGCTTATCACCATGGCCAGTTGGCTACACTACAATGGATGATACAAACTTGAAATTGTATGCTGCACATATCGTGCATAACAAAAAAGGGCAACCAGGGGAAATCGTCGAAACGACTAAAAAGGCAATCATTGTTGCGACAGGCTCAGATGATGCAATTGCTTTAACAGATATTCAATTAGCCGGCAAGAAACGTATGTTGGCATCAAATTATTTAAGCGGTGTTCAAGAATCGCTAGTTGGGAAAATATTAAAATGACACAATCAGTGAGAGAATTAGCGTTTCAAACAATTCAAGAAATATTTAATGACTACGCATACAGTAATCTGAGAATCAATGAAGTATTGTCAACTGGCGACGTTTCTGATATTGATAAACCATTGTATACTGAACTCGTATATGGGACTGTAAAGAGAAAAATGACATTGGATTTCTATCTTAGACCTTTTGTAAAGACTAAAATAAAAAGTTGGGTCAGACAGCTATTATGGATGAGTTTGTATCAATATATTTATCTAGATAAAGTACCCAATCATGCCATTATCAATGAAGCGGTAAATATTGCAAAACATCGTGGGGGCCCTCATAACGGTAACGTTGTAAATGCAATATTGAGAACAATATTTAGAAGTGAATTGCCAAGTTTAGAATCTATTAAGAATGATAAACAACGTATGGCCGTTGAATATAGCATTCCAAAGTGGATTATTGAACATTGGATTACGCACTATGGTGTTGAAACGACACGAAAGATGGCATCATCATTTTTTGATCAAACTGCGGGTACAGTACGTGTTAATACAAGTAAAAATAAAGTTGAAGATGTCGTGTCAAGTTTACAAAGTGAAGGATATGAAGTTGAAGTCGATGAATTGATTCCATATTGTTTACATTTAAAAGGGCATCCAATTATTGAATCTTCAAACTTTAAGAATGGTAATATTTCTATTCAAGATAAAAGCTCAATGTTTGTAGGATATTTGATGGGTGTTGAAGAAAATGACGTTATTTTAGATGCTTGTAGTGCACCTGGAGGTAAAGCGTGTCACATAGCTGAGTTATTGGCGCCAAGTGGTCACGTGGATGCCACAGATATCCATAAGCATAAAATTGGTTTAATAAAAGAAAACATTGTAAAGTTACAACTTAATAACATTAAAGCTTTTGATCATGATGCAACAAAACCTTACAAAGATGTATATGACAAAATTCTCGTCGATGCACCGTGTAGTGGTTTAGGTGTGCTTAGACATAAGCCAGAAATTAAATATGTTCAAACGCAACAAGATATTCAAGACTTAGTTGAATTACAATTAGAGATATTAGACAATGTAAAAGATAACTTGAAACCTGGTGGTACACTAGTTTATTCAACATGCACTATTGAACAACTTGAAAATGAAAATGTTATTTATACATTTTTAAAAAATAATAAAGACTTCGAATTTGAACTTATGACTCACCCAGTTACCGGTGAACAAGTGAAGACAATACAAATTCTACCCCAAGACTTTAATTCGGATGGCTTTTTCATCACTAAAATAAAAAGAAAGGAAAGTTAAGATGATAACTACTGAAAAAAAGAAGAAAAATAAATTCTTGCCTGATTTTGAAAAACAGTCGATTTACTCATTAAGATATGATGAAATGCAAGAATGGTTAGTAGAACACGGCCAACAAAAATTTAGAGCCAAACAAATATTTGAATGGTTATATCAAAAGCGCGTAGATAGCATTGATGACATGACAAATTTATCCAAAGATTTGCGTCAAGTTTTAAAAGATAATTTTGCAATGACAACATTAACTACTGTTGTTAAACAAGAAAGTAAAGATGGAACAATTAAATTCCTATTTGAACTACAAGATGGCTATACTATTGAAACCGTATTAATGCGTCATGACTATGGGAATTCAGTTTGTGTGACAACTCAAGTTGGTTGTCGTATCGGTTGTACATTCTGTGCCTCAACATTAGGAGGCTTAAAACGTAATTTAGAAGCTGGAGAAATTGTTTCACAAGTCTTAACAGTTCAAAAAGCATTAGATGCAACGGATGAACGTGTATCACAAATTGTTATAATGGGTATTGGTGAACCTTTTGAGAATTATGATGAAATGATGGATTTCTTACGTATAGTTAATGATGACAACAGTTTAAACATCGGTGCACGCCATATTACAGTTTCAACATCAGGTATTATTCCACGTATTTATGATTTTGCCGAAGAAGACATTCAAATTAACTTTGCCGTAAGTTTGCATGCAGCTAAGGATGAAATTCGATCTAAATTAATGCCGATTAACAGAGCATATCATGTAGATAAATTAATGGAAGCAATCAAATATTATCAAGAAAAAACAAATCGCCGTGTGACATTTGAATATGGATTGTTCGGTGGCGTAAATGATCAACTAGAGCACGCACGTGATTTAGCGCATCTTATTAAAGATTTGAATTGTCATGTTAACTTAATCCCAGTTAATCATGTTCCAGAACGAAATTACGTCAAAACACCTAAAGACGATATTTTTAAATTTGAAAAAGAACTAAAACGATTAGGTATTAATGCTACAATTAGAAGAGAACAAGGATCAGATATTGACGCAGCATGTGGACAATTAAGAGCGAAGGAACGACAAGTAGAAACGAGGTAATCACAATGCTAAACGCACAATTTTTCACAGATACTGGACAACATAGAAATAAAAATGAAGATGCAGGAGGTATTTTTTATAACCAAACCCAACAACAGTTATTAGTATTATGTGATGGTATGGGTGGTCATAAAGCGGGGGAAATTGCAAGTCAGTTTGTTACTTATGAACTTCAAAAACGTTTTGAAGATGAGAATTTTATAGAGTATGAACAAGCCGAAACTTGGTTGCGTTTTAATTTAAAAGAGATTAATCGTGAACTATTTGAATATGCTCAAACTAATGAAGAATACAAAGGTATGGGTACAACATGCGTTTGTGCCCTTGTATTCGATAAACAATTGGTAGTGGCCAATATAGGGGATTCTAGAGCCTATCTAATTAACTCTAGAGAAATTGAACAAATTACTTACGATCATTCGTTTGTAAATCACTTAGTGATGACAGGTCAAATAACTGAAGAAGAAGCTTTTACACACCCGCAACGTAATATTATTACTAAAGTAATGGGGACAGATAAACGAGTGAGTCCAGATATATTTACAAAACGATTTAATCATTATGACTTTATAATGTTAAATTCTGATGGTTTAACGGACTATGTCAGAGGTGAAAGTATTCATGAGTCTTTTAATGAATCATTATCATTAGAAGAACATGGGGAGCAACTAATTCAATTAGCATTAAATCATGATTCAAAAGATAACATCAGTGTCTTAATAGCAGCTATTGAAGGTGATCGTCTATGATTGGAAAGATAGTTAGTGAACGTTACAAAATAGTAGATAAGCTTGGTGGCGGGGGTATGAGTACCGTTTACTTAGCAGAAGATACCATTTTAAATCGTGAAGTAGCGATTAAAGCAATCTCTATTCCTCAGAATGAAAAAGAAGAAACGATGAAGCGTTTCGAACGAGAAGTTAACAATGCGACACAACTTTCACATGAAAACATTGTTGAAGTATATGATGTTCAAGAAGATGAAGAGTGCTTCTTTCTAATTATGGAATATATAGATGGACCTACTTTATCAGAATATATACATAGCCATGGACCTTTAAGTGTAGATACAGCCATTGATTTCACGAATCAGATTTTAAAAGGTGTGGCACAAGCGCATGAAAAACTTATCATACATAGAGATATAAAACCTCAGAACATTTTAATTGATAAGAACAAAACACTAAAAATCTTTGACTTTGGAATTGCAAAGGCGTTAAGTGAAACATCTATGACACAGACGAATCATGTATTAGGAACAGTTCAGTATCTTTCACCAGAACAAGCTAAAGGTGAAACTACGAATGAAGCAACTGATATCTATTCCATCGGTATCGTTCTTTACGAAATGTTAGTTGGTGAACCGCCTTTTAATGGTGAGACAGCCGTTAGTATCGCAATAAAACATATTCAAGATTCAATTCCAAACGTAACGGAGTTAAGATCTGAAATACCTCAATCACTAAGTAATGTCGTACTTAGAGCAACGGAGAAGAAAGCCTCTGATCGCTATCAAAGTGTTAAAGATATGAAAGAAGATTTAAGTAGTGTGCTTGTGTCTAGTCGTGCTAATGAAAAGAAGCATTCTATTGAAGAAGATGAGACTAATACGGTATCGATTGATAGACAAGATATTAAAAGTAAAATAAAAGAAGAAAATGAACAAAAACAAATTGCACAAACGATGCAAATACCGATTGTTAATGAGCATCATTTTCAAACGAGCGAAGCACAAATCTATGAACCACCTAAGAAAAAACGTTCAAAAAAGAAGAAATTCGCTATTGCGCTTATTTTACTTTTATTAGTCGCAAGTTTATTTGGTTTTATAGCGATGGGCATGTTTGGTAGTAAATATGCGGAAGTGCCTGATCTTAAAGGTAAAACTGAAAAAGAAGCGGAAAAAATACTGCGACAATCTCATTTAGAAATTGGTAATATCTCTAGAGATTACAGTGATGATTATCCGGAAAATAAAATAATAAAGACTAAACCAAAACAAGGTGAAAGAGTTAATCAGCATGAAAAAGTAGATATTGTGCTTTCAAAAGGGCCTGAACGTGCTAAAATGCCTAATGTTATAGGCATGAAAAAAGTAGATGCATTAGATAAATTGAAACAATCTAAACTTGATCATGTGACAGTCAATCAAGAATATAATAATCAAGTACCTAAAGGTGCTATAGCTAAGCAAAGTGTTAATCCTGATAGTTATGTTCGCATAAACGATCATCAAATTACTTTAACCGAATCATTAGGTGTTAAAAAGGTATATGTTAAAAATTATGAAAATAAAAATTATCAAATTGCAAAGAAAGAACTTGAAAAAAATGGTCTGAAAGTACAAATGACGACAGAATCAAGTAATAATGTTAAAAAAGATAATATTATTTCACAAAGCCCTAAAAATACAGAGGTTGAAGAGGGAAGTACAGTTCAATTCATTGTTTCAAAAGGAAAAACATCTTCAAAAGATGAAGACAAGTCTGATGATACACAAAAAGTTAAGAATTATACAGAAACATATCACATCCCATATACGGGAGATGACGAAAGTCAAAAAGTTCAAGTTTACATTAGAGATAAGGACAATAGTGGCACATCTGCTAGCCAAACGTTTAGTATAAAAGATGACAAAACGATAACGATTCCGCTTAAAATTGAGCAAGGCTCAGACGCGGGCTATACGATCAGAGTTGATGGCGATGTAATTGCAGATAAAGATATAGAATATTAAATTTAACCCTTTTAGTGAATGGAATAATGCACATTCGCTAAAAGGGTTTCTTAGTAAAAAAACATACCATAAAATTGTTATGTAAACTAAAAATAAATATATAATGATAAATTATTTCTTCAATTCACTTCTGCATATAATAATCTTCAAGCATTTGCTATAATAATTTAATATAAATAATGATTAAGAGGTGTCATTTTGGAAACTGGACGAATTATCAAACTAATTAGTGGTGTCTATCAAGTAGATGTTGATGGAACTTTATATGATACTAAACCACGCGGTCTTTTCAGAAAGAAGAAATTTTCACCAATTGTGGGGGATATTGTTGATTTTGAAATCCAAAACACAAGTGAAGGCTATATTCATCACGTTCATGAGCGTCATAATGAATTGAAACGACCACCAGTTAGTAATATTGATGGCTTAATCATCGTGATGAGCGCTGTAGAACCAGATTTTTCAACGCAATTGTTAGATCGCTTCTTGGTTATTGCGCATTCGTATGATTTAGAACCGAGTATTCTAGTGACTAAAAAGGATTTAGCCTCTGAAAATGAAATTGAACAAATTAATGCTTGGTTAAAAATTTATGAAGAAATTGGTTACAATACGCAATTTGTAGGCAAGCATACGAGTCAACAAGAAGTTGTGGCAACATGGCCTAAAGGGCTCATTGTATTAAGTGGTCAATCAGGTGTAGGTAAATCGACGTTTATCAATGCGTTTAAACCAGAACTAAATTTAGAAACTAATCATATCTCTAAATCACTTAATCGTGGTAAACATACAACTAGACATGTAGAGTTGTTTGAAAGAGAATCTGGTTTTATCGCGGATACACCTGGATTTAGTGCGCTAGATTTCGGTCATATTGATAAAGATGAATTGAAGCATTATTTTATAGAAATGAATCGCTTTGGTGAGGAATGTAAATTTAGAAATTGTAACCACATTAAGGAACCAAAGTGTCATGTCAAACAGCAATTGGAAAATGGTTATTTAGCACAATTTCGCTATGATCACTATATTCAATTATATAATGAAATCTCAAATAGAAAGGTCAGATATTAATGAAGAAAATCTACCCATCACTTTTATCAGCCGATTTTTTAAATTTAGAGAATGAAATTAAAGCTTTAGAAGAAGCACAAATTGATGGTCTGCACTTTGATGTAATGGATGGTCAATTTGTACCTAATATTTCTATTGGTATTCCTATTCTTGATTCAGTTAGAGCAGCTACTCAATTACCGATTGATGTTCACTTAATGATTGAACAACCTGAACAATATATTAATACCTTTGCTGAACACGGTGCTGACATGATATCAGTACATGTTGAGGCTACACAGCATATTCATAGAGCATTACAAATGATAAAAAATGCCGGAAAGAAAGCTGGCGTTGTAATTAATCCTGGTACACCAGTTGAGTCATTATTACCTGTACTTGAAATTGTTGATTATGTACTTGTTATGACTGTGAATCCAGGATTTGGTGGTCAATCATTTATAGAAGCATGTGCAGCAAAAGTGAAAATTTTAAGAGATTTAAGACAATCATTAAATTTAAATTTTAATATCGAAGTTGATGGTGGTATCAACAATGAAACTATTAAAATATGTGTTGATAATGGGGCAGATATGTTTGTTACTGGTTCTTATTTCTTTAAACAGGAAGATTATGGTAAGGTAACACAATTATTGAAAGGCTGATATAATTATGCGAATCAATTTATTATGTAGTGATCGTCATTTGCCATCAGATGTTTTAGCCACATTGAAACAAGACCACTGGGGCGGGATTGATAGAGGTGCACTTATTCTTATCAATCATTCTATTAATCCAGTTTTTTCAGTTGGAGATTTCGATTCAGTTTCAGAGGAAGAACGTCTTCAATTAAAACACGAATTAAATATCAAACCAGTTAAGGCTGAAAAAGATGATACTGATTTGGCATTAGGTGTAGAGGAAGCTGTAAATAGAGGATTTACAGAAATACATATATATGGCGCAACAGGTGGTAGATTAGATCATTTTATGGGTGTTTTACAAATACTACAAAAGCCCAAATATATAGAGCAAAACATCATAATTATTGTTGAAGATCTACAAAATGAAATTAAGTTATTGAAACAAGGCATTCACGAAATTCACAAATTACAAAGTTATCCATATGTTTCATTTATTCCAGTTAATGAAGTAGTTGCTTTATCATTAAATGGATTTAAATACAATTTAAATAATCAACCTCTTGAAAAAGGATCTACACTTACATTATCGAATGAGGTTAAAGAGAAAGTTGCACAAATCGAAGTACATGATGGACAAGTCTTACAAATTAGAAGTAGAGATGCAAATTAAAATTAAGCAAAAAAAATGCCTTCACCACATATGAAGGCATTTTTTAGTGCATTATATTTATTAAACTCTAGTAACTTTACCAGATTTTAAAGCACGAGCAGAAACCCAAACTTTTTTAGGTTTTCCGTCAACTAAAATTCTAACTTTTTGAAGGTTAGAATTAAATCTGCGTTTATTCGCATTTAAAGCGTGTGAACGATTATTACCAGTCGATGCTTTACGACCTGTTACGTAACATTGTTTACCCATCAAAGTACCTCCTTTAATAAATATAAATACACTTGACTACTTATATACTTAAATAAGATACCATATATGAAATTTTAAAGCAATGAAATTAAAGTCGTTTTCTTTAAAAATGTTTTGAAATTTATAATTTATGGTATAATTGTAAGCTGAGGAGTTATGTAATATATTTAATTAAGTTATTAAGACTTATTTATGGAAGAATCGGTTATTTTCTTTTATGAATTTAATTGTAAATTTTTATAGTTTCGTCATTTTTAAACAAATTTCAGGAGGAATATAAAGATGACAATAGAAATCTCAAATGATTATGGTAAAATCGATATCTCAAATGAAGTCATTGCTTCAGTAGTAGGCAGCAAAGCTGTTGAAAGCTATGGTATTGTAGGTATGGCATCTAGACAACAAGTTAGAGATGGCATTGCCGAAATTTTAGGACATGAAAATTATGCTAGAGGCATTGAAGTAAAAGAAAACAATGGTGTCATTGATATAGATATGTATATTATTGTAAGCTATGGTGTAAAAATTTCAGAAGTAGCAAACAACGTACAATCATCAGTAAAATATACACTTGAAAACTCACTAAATGTTAAAGTGAATTCAATTAATATATTTGTACAAGGTGTAAGACTTAATAATAAGGGCAAGTAGGTATAGGAGGACTTAGCAGGATGATTAGCAAAATTAATGGTAAATTATTTGCCGACATGATAATACAAGGGGCACAAAATTTATCTAATAATGCAGATTTAGTGGATTCTTTAAATGTATACCCTGTGCCAGATGGCGACACAGGAACTAATATGAATCTTACAATTACTTCTGGACGTGAAGAAGTTGAAAACAATTTATCTCAAAGCATTGGTGAATTAGGGAAGACATTCTCTAAAGGATTACTTATGGGTGCTCGTGGCAACTCAGGTGTTATTCTATCTCAATTATTTAGAGGTTTCTGTAAAAATATCGAAACTGAAAATGAAATAAATGCGCAACAACTTGCAAGTAGTTTTCAAGCGGGAGTTGATACAGCTTATAAAGCAGTGATGAAACCGGTTGAAGGTACGATCTTAACTGTTGCTAAAGATGCTGCAAAAGCTGCGGTTAATAAAGCCGAAGAAACAGATGACTGCGTTGAAGTTATGGAATATACAATTGCGGAAGCTGAAAAATCATTAAATAATACGCCAAATCTACTTGCCGTATTAAAAGAAGTTGGTGTAGTAGATAGTGGTGGTAAAGGCTTACTATGTGTGTATGAAGGCTTCTTAAAAGGATTGACAGGTCAAACTATTGAAGCTAAAAAAGAAAAGTTAAACACAGAAGAATTAGTACATGAAGAACATGATTTCCACGGTGTAATAAATACAGAAGATATTAAATACGGCTATTGTACTGAAATGATGGTTCGCTTTGGAAAAGATAAAAGAGCATTTGATGAACAAACATTTAGAACAGATATGAGTCAATTCGGTGATTCTTTACTTGTGATTAATGATGATGAAATTGTTAAAGTGCACGTACATACTGAAACGCCTGGTGAAGTGTTCAACTATGGTCAAGAGTATGGTGAACTTATTAAATTAAAAGTTGAAAATATGCGTGAACAACATCGTGAAGTGATTAGAAAAGAGAAACTAAATCATCATTCTGATGAGCAAGAAGAATCAAAAACAGTTGAGACTGCCATTATCGCGATTTCAATGGGTGATGGTATTTCTGAATTATTTACATCTATGGGTGCGACACATATCATAAGTGGTGGCCAAACAATGAATCCTTCAACAGAAGATATTGTGAAAGTAATTGAGCAATCTCAATGTAAACGTGCCATTATTCTACCAAATAATAAAAATATAAGAATGTCGAGTGATCAAGCAGCAACTTTAGTTGAAGCAGATACAGTTGTAATTCCTACAACATCTATTCCAAAAGGTATTGCGGCATTGTTCCAATACGATCCTTCATCATCACTTGAAGATAATCACTCTCATATGACAACAGCATTAGAATCAGTGAAATCTGGTTCAGTAACATTTGCTGTTCGTGACACTAAAATTGATGGTGTAGAAATTAAAAAAGGCGAATTCATGGGATTGTCAGAAAGCAAAATTGTTACAAGCAATGATGATGAATTTGTTACCGTCACTGGTTTGCTTAAATCTATGCTTAATGAAGATAGTGAAATTTTAACTATCATTGCTGGTGAGGATGCAAATGATGATATCTCTGACAAATTAGTAGAATGGGTTGAAAGTGAATACCCAGATGTTGAAGTAGAAGAACATAATGGTGGACAACCGATTTATCAATATTTATTCTCAGTTGAATAACTAATTTCTAAAATAGCTATGAAGTAATCTATGACTATAGAATGCTTCATAGCTATTTTTCATATGGAG
>NODE_2_length_56692_cov_1.618068
TTAAAAAAAATTTGTAACCGTTCCAAATTTACCCTATGTTTTAAAAAAGAAATAAATGGAAAAATTTTGGTGGAAATTGAAATTTTAAAGTAAAAATTGAACTGTTTCTTCCTAATTAAATTTAGTTTTCTTTTACTTTTTAAAATTGAAAAATAAAAATTAATCAAAAAACATTAGAAAGAAAGTCTTATTTAATTTCTGAAGTGAATATCCAAAGGGGGAAATATCTATTTAAAATGGGAGAATAAAAAATGTTAGAACACTCAAGTAATAAATTAAACATAAAATAGATACAAGGTTGAAACGTATTCGTCTCAACCTTATCCTTACACTTCTTTAACCATGTTATACCACTTTATACCAGCATGTTGTGAGGTTGACTCTCCCTCATTGTTGTAGCCATAACGTTCATACAATGACACTAAAGCTTCTCGACATGTAAGTGTCACACCGCATCTTACTTGTTGCTTCGCCAGTTTCTCAAATTGCTCTAACAGTTTGCCCGCAATCCCTTGTCCTTGATAATCTTTGTTAACGACTAGACCTAATACACTAAGATAATCACCACTGTTAGGGTTGGATTGAATCTCTTCAAATAAGTCGTCGGTTATATATCGTTGATTAATTACAGGTCCATTAATATATCCGATTATGCGTCCTTCCTTTTCAGCGATAATAAATGTATCAGGTATTTTATTGATTCTCTGTTTCAAAGTTTTTGGCATTGCCGCTTCATCTGGCGTAAAACCCTCATTTTCAAGTTTAATAAGTGAGAACAAGTCTTCTTCTGTAACTTTGCGTAATTGCATTAAAACACCCTCTCTTATTTTCAAAAAGTTGATTATATAATAGCATACGCTTGCCTTAAATAAATATATGACAAAACTGTCATTCAGTTGATAGAAGATATTAAGGTTTAAATTAAATTATTATGTTAAGTTAAAAATATACATATTTATGATATTTTTAATTATTAAATAATCATCTTTATGTATGAAGAATGCTTTTTACTAAGGAGTGAATAAATTGATTAAAAGACGTTTTAAATATGCTTTTGGAACAACATTGATAACATCATCACTATTACTTATGTCACACGGCCATGCTTTTGCAGCAACAAGTAACATTGACCAAGAGTTCAACCATGATAACAATGGTCAACCAATTACATCCCAAGATAGTAACAACAATGTAGATTCAGGTTTCAACCATGATGTTGATGACAATAACGATACTGATCCTGGTTTCAACCATGATGTAATTAACAATAATGACCCTACTAAACACCAAGCTGAAGATAACGACATGGGTTTCAATGGCTATGCCGAACAAAACGGTCTAGTTAAACAAACATCTAAGTCTAACTCTCAACAAGACTCTGCTAAACACCAAGCTGAAGATAATGACATGGGATTCAATGGCTATGCCGAGCAAAACGGTCTAGTTAAACAAACATCTAAGTCTAATTCTCAACAAGATTCTACTAAACACCAAGCTGAAGATAATGACATGGGATTCAATGGCTATGTCGAACAAAACGGTCTAGTTAAACAAACATCTAAGTCTAACTCTCAACAATACCCTACTAAACACCAAGCTGAAGATAATGACATGGGATTCAATGGCTATGCTGAGCAAAATGGTCTAGTTAAACAAACATCTAAGTCTAATTCTCAACAAGACCCTGCTAAACACCAAGCTGAAGATAATGACATGGGATTCAATGGCTATGCTGAAAAGCATCATTTAGTTAAACAACAAGATCAATCACCAAAATCACAAATGAATTCGACACTTAGTAAACAAGCAACTCGTTCTCAAGAAACGAGTCAAACTTCATTACATCACGAATTACCTATGACAGGTGAACGCGCCTCAACGACAACGTTTGTTTACAGTTTTATAGCTTTCATATTAGGCGTAGGTGTCATTAGCCTCAGACGTAAATTTTCGAAATAAGCAATAACTATATTTTTCTAATTATCTGTTACTTTTATTACTAGAGCATTTCTTTTATGCATATGAAAATGAAGAGGCTATCATTAAAGGTGTATTAACCTATAAGCGATAGCCTCTTTTTTATAACTTCTAAACTAATAATAATTTAATGCCTCTAATAATATTTTTAATGAACAAATAAACGCCTACTACCACCAATACAACTGCAATTGTCCATGAGCCAAATACAATCCAGCTTTCTGTATTAGTTGATGCATTGCCCATAACACTAGCAGATAGCATCAATGCTAATGGCGCTAATGTAAAGCAAACCCAAGTAAGTATATGGTTAAATAATGCTTTACGAGCATGAATTGATACAGGTTTGTCAGCGATAATCCACATTACAATAGGTAATAGTACCGGTGCAAAAAACACACTTAAATAACTTATAGATGATGCAATATTTTCATTTCTACTACCATAGAATTCATCGTTTCTATATTTATTACTATTTACATTTTCCATATTTACTCACCTCACTTATATATAAACATATAAAATAGGATATTTTTAGAGAGAAAGCCCAAAATTACAACTCTGTAAGTTTCGGATAGTTTATAACTTTGTAGAAATGTGAGACATAACTATGGCAAATAAATTAGTAAATGAATGGTTAAAATTTATATCTTAATGCAATAACATTTCAATGCAGTTAGAACACAATGTTGTAATTCATCGACAAGGTTATAATGCTGACAAACGTGATGCCTATGCTGCGATGTCAAAAAGGTTCGTCATCCCTACAATGAAGTCAAAATCATTTTTAAAAACACATTACATAGGGTTTTTAAAACATAAAAAATAAACCATGGTAATGGGACGCCACTCATATCAATTGCTTTGACCCATCTCCATGGTATATTTAAACATTGAAAAACCGAGCCGGTTAAACATACTTTAAAATTTATTCGACTCTCTCATCTATACAATTCGCTTACGTATTGCGCCTGAAATTAAGTCAACAATTGCGACCATAATAACTAATCCGATTAATATGATACCTACTCTGTCCCAAGATCGTGTTTGAAGTGCGAAAATTAATGGTGTACCAATTCCTCCAGCACCGATAAGTCCTAAAATCGAGGCAGAACGTAAATTCAATTCAAAACGATATAACACAAGCGATAAAAATGATGGTAATATCTGTGGTATAACTGCAAAGATCAAAGTTTTCGTCTTGTTAGCACCACTTGCTTTCAATGCTTCGACTGACGTGAAATCTAACCTTTCAATATCTTCAACGAATAATTTTCCTAGCATCCCTACTGAATGTATACCTAAAGCTAGTACACCTGAAAATGACCCCGGACCAACCGCTTTAATGAAAATTAGAGCCATAACAATCTCTGGAAATACACGTATCACACTTAATATAAATTTAGTGATACCGGTTACTGGACGAATTTTGATTAAATTCTGTGCACCTAGAAAGGCAAATGGAATACAGATAATAGCTGCAATAAACGTACCAATCACCGCAATCGCAAACGTTTCAAGTAATCCACGTAATAAATCTTCACCAGCAGGAATATATACATAACCCCAATCTGGATGAAAAAGTCCGTGAAAAATAGATTTTAAAATTTCAATGGATTTGGATTTTAATTCTAATGCGGGCATTCCTACAAAACCCCATGCAATAATAGCCAAAACAACAATTGCAATAATCCAATTTTTAATTATTTTTTGCTTATGCTTTTTTGATTTAATAGGAAACTTTTGTTCTAAATTATCTTTATTTTGTGTCATGCGAGTTGTTCCCTCACTTTCGAGCTTACATAGTCAATTATGACAACAATAACTAATGTAAATAGAATAATCATCGCAGTTTTAGGATATTGGAATAAGCCTAAAGTAGAATCATAGAACAATCCAATACCGCCAGCGCCTACAAGACCAAGTACCGCTGAAGCACGAATGTTAATTTCAAAAGCGAACAACACATATGAGAAGAAAGTTGATAATATTTGTGGCACAACGCCGAAGACAATCCATTTCGTTTTATTTGCCCCAACTGCCGTCATGGCTTCCATTGGTCCTGGATCTATGGTTTCAAGTGCTTCATATAATAACTTTGCAATAACACAAATAGTTAAGATAAATAGTGCTAATACACCTGGAATTTGACCAATACCAAAGACAGCTACAAATATAGCTGCTAGTAATAAATCTGGTATCGTACGCACAATATTTAAAATAAAACGAGCGGGAATTGAAATCCATTTCGTTTTAACAATATTACTTGCACAGATTAAAGCAATTGGGATAGATACAATCGCGCCTAGAAATGTCCCAACAATAGCCATGCGAATGGTATCTAACATAGGTTTCAATATTGTATGTATATATGCCCAGTCTGGCGGTACCATTTGTCCAAAGAATGAACCAATTTGAGGTAAACCTACCATTAAATCGGCAAAACTAAAGCCAGTATATAAGAAACTCCATATTATTAAAGCTAATACTAGAAAAATAGTAAAACTCGTTTTAAGCGAAAACTTTTTATTCAAATATTCATCATATTTACTCGTTGTAGGTGTCGTCATATTATTCAACCCCTAGCTTCTCATCATCTTTAAGTTTACGACCGTAAATATCATTAAACACTTCTTCAGTTGCTTCACTTGCAGGGCCATCGAATACAAGTTCACCAGCACGAAGCCCTATAATACGCGTACCGTATTCAAGTGCTAAATCTACAAAATGCAAGTTAATAAGAATCGTAATACCTAATTCTTCATTTATCTTCTTTAAATCATCCATCACTTGTTTTGTTGTTAGAGGATCCAAAGATGCTACAGGTTCATCAGCTAAAATAATTGCTGGTTCTTGTGCTAATGCACGAGCAATTGAAATACGTTGTTGTTGACCACCAGACAATTCATCAGAACGTTGGTCGTATTTATCCAGAATATTCACTCGCTCTAAAGCATCCATGGCTTTTACTTTATCTTCTTTTGGAAAAAGACCTAACACCATCTTCCAAGTTGGATGATAGCCTACTCGTCCACTTAACACATTGCGTAATACAGATGATCGTTTTACAAGATTAAAATGTTGGAAGATCATCCCAATATTACGGCGCATCATTAGTAGATCATTACCTTTAGCTTTCGTAATCGATTTACCTTCAATAAGAATATCACCAGATGTTATATCATGAAGTCGATTAACTGATCTTAATAGCGTTGATTTCCCTGCACCTGACAAGCCTACGATAACTGCGAAATCTCCCTTTTCAATATTCAAATTGATGTCTTTTAGTCCTACATGCCCATTTGGATAAACTTTATTGACATCTTTAAATTCAATTTGACTCATTTAAATAGCACCCTTTATTTTTGCAAAGAAAGACGTGAGACAGAATTGTTAACGAATTCGTTTTCTTACCCCCGCAAGGAACACAAGAACTGAGAAAGCTAGATTTAAGAGCTATCTCAGTTCAGTCAGCTACTGCGAATTTGTTGAGTAGCCTCAAAAATATTATTTTCGACCTTGCTCCTCTTTGCTTTTATTAATCTACAATGTTCATTAGTCTAAGTTTAGATATATTGTGATAATATTAAAACTTCAATTTCGTTTAATGATGTTCTAATATTATTTCATATCTTGAACTTGTTTTTCATATTTTCTTACAATATCAAAGTCTGAATCTTTGGCATCTGTGTATCCTTCATGAGAGTATACTTCACTGATGATTTTATGACCTTCTTTTGTTTTTGCAATATCTTTAAATGCTTTTTTAAGTTTATCTTGGAATGCTTTATCCATATCTGGACGAACTGAAATTGTGTCATTTGGAATAGGTTCTGTTAATTTAATAATCTTAGTATCTTTAAATACATTTGGTTGGTCCTTTTTAACGATTGTACGTGCGTCTTGGAATACTGCTGCCGCATCAACATCACCGTTAAGTAATGAAATGACTGCTTGGTCGTGTCCTTTAACATTAACAATCTTCATATCTTTCGTTGCATCAATTCCCGCTTCTTCTTTAAGTGTTGAGATAGGGAATGTGTATCCTGCTGTAGACGTTACATCTTGTAATGCAATCTTTTTCCCTTTTAAGTCTTTTAAGCTATTGATGCCAGAATCTTTTTTAACTAATATTTCTGATTTATAGTCATCTACTAATTTTTTTGAATTAGAACCATCTTCATTAACGCCATAACGTTGTGCTTTTAACAATAAGTCTGCTGCTTTTTGATCATGTGCTAATGTATAAGCTGTTGGTGGTAAGAAACCTACATCCACTTTTTTAGATTTCATCGCTTCAACGATTGTATTATAGTTTGTTGATACAGAAACTTTTACTGGGATGTCTAATTTTTTAGATAATAATTTTTCAAGTGGCTTCGCTTTTGCTTCAAGTGTGTCAGCATTTTGAGATGGCACGAATTGCACTGTTAATTCTTTAGGTTTGTAACCATCTTTACCAGAATCAGAACCGCTGTCAGAACTTTTGTTGTTGCTATCTAACGAGCTATTATTTCCACATGCTGCCGCAAAAATAATAACTGTTAAAGCTAGCACTAAAAGATACTTCATTTGCTTCATAACTGTATTGCCCCCGTTCGATATGTATAAAATCGTGTAATTTGTCAATTTATATGACAATATAAGATTATCACAATATTAATTCAAATAATATTTAATTAATGTGAAATTTATATAAAATCTATTTATATCATTAAGATATTGTAAATAATTCCTAAAAATTCTTTTTAAATCTATTCTGTGTAGCTTTTATACTATAATTTTGCTATATAAAGATATAATTATTTTGAAAACGAATAATGATTGATTAACATGCATACCTTATAATTATAAATATTAATCACTGTCATTAATGAAAGGATGGTACTTATGACTCAACTTAGCTTTTATATCGTTAGTGATGTTCACGGCTACATATTCCCAACTGATTTTTCAAAGACGAATCAACAGTTACCTATGGGTTTATTATATGCTAATCTACTTATCGAACAATCAAGCAAAAACGACGATATTTATTTCAAAATCGACAACGGCGATTTCCTACAAGGGGCACCTTTATGCAACTATTTAGTATCAGAGTTACGCTCTAGCAAACCGTTAACAACGATATATAACCGCTTAAATTTTGATTTGGGAACGATTGGTAATCATGAATTTAACTATGGCTTACCATACCTTATAGACACACTACAAAACCTTAACCATCCAGTGCTTTGTGCTAATATTTTAGATTCGAAACAACAACCTTTTACAGGTGAAGGCGTACATTATTTTGAAAAAGAAGGACTAACAATAGGCGTCATCGGTTTGACTACACAAAATATCCCTAACTGGGAACAACCACATCATATCGAAGGCTTAATTTTCAAGAGTGCGATTGAAACACTTACCCAACTATTACCTAATGTCCGTGAAAAAGCTGACATCGTCGTCGTTTCATATCACGGCGGATTCGAACGTGATATAGATACAGAGGAACCAACTGAAGATTTAACTGGTGAGAATGAGGCTTCCGAAATTCTACATCGTTTCCATGAAAGCATCGATGTATTGATTACAGGTCACCAACATCGAGATATCGCGACAGTTAAATATGAAACTGCCGTTATTCAACCTGGTACACGTGCAACACAAATAGGTAAAGTAACGCTAACGATTGGCGACAATAATCAGATTATTGATACGCAAAGCGAATTGTTACCTGTAGTGGGAGACTCAGAATACAGTCTATTACCGGAAGATTCTAAGCTATTAACACATCTAGAAGACTGGCTAGATACTGAAATCACGACCTTACCTGAACCGATGTTAGTAGAAGATCAATTTGAGGCACGAATGAAACCTCATCCACTTATTAATTTAATAAATGTTATGTTATTGGAGAAAAGTGGTGCTGATATTGCAAGTACGGCACTCTTCGACTCAGCAGCAGGATTTAATAAACGTATTACTATGCGTGATATTATTAATAATTATCCTTTTCCCAATACATTCCAAGTTTTAAAACTTACTGGTGCAGGCATTAAAGACGCTTTAGAAAAATCAGCAAGCTACTTCACGCTTAACGATAAAAATGAAATAACAATCAACGATGCATTTTTATATCCGAAACCACAGCATTTTAACTATGACATGTATGGCGGTATCACTTATACCATTCATGTAAGAGAACCTATTGGTCAACGCGTAACTGATATTAAGGTTGGCAATGAACCACTTATCAGTGATAAAACTTATACCATTTGTGTCAACAACTATCGTGCTGCAGGCGGTGGTAATTATGACATGTTCGCTGAAGCACCTGTAGTTAAAGATATACAAGAAGAAGGCTCACAAATATTAATCGATTTCGTTACTAATGGTGATTTGCACAATATACCTCAAGTTGTTAACTTTAAAGTCAAACAATAATTCTCTTCTCACACTATTTAAATAATGTAAAATATAAGTGTAAATATTCTCACTAGAAAAGGAGTTCATTATTATGAGTGAATTTTTAGCTGCCATTGTCGGAGGTATCTTTGCGCTAATTGGGACATTTTGGGGGATTAAATATCAAATCACTAAAGAGAAAGAAGAAAAACGTGAAGATTATAAAAATGATATTTTGAGTATGATAGATTTAACTGCTTATAAAGCATCTAAAATAAGTAAAATTCATTTAAGTGAAACCAATGCTCTAATAAACAAGCCGCAAACGTTAGAAAAATGCGCTGACGTGGAGGAACTTTTTGTAAAATTAGACGATCAAATCCAAGAATTATTGGGTACTATGAGTCACCATGAAGAAGAATCTAATAAACCTATTCGTGATTTGCTAAATTGCTATGAATCACTGGAGAATTATATCTCTAAATTTTCTATAGCTGCAAGAATCTATAATGATAAATACGAAACAAACTCTGACGATAAGCGCGTTATCATCGTGAGAACCAAAGAGAAATTAGATCGTAACATAAATACGTTCATAAATGATTTACGTCAATTTTCTAAACATCACTTCAATCACGATATGTACGAACCAACATTAAAATTCGAATCTGATTAAATATAATCAAACACCTCTAATATCAGTACGATGACACACTGACACTAGAGGTGTTTCTTCAACTCAACTTTCATTTTTCAAATTGGAAATGTTTCTTTTCATAAAAATAATTAACTGCATTAATTAAAATACCTAAAATAATTATTCCCCCTGACACAAAGGTAATCATTAAATAAGGTAAACCGATTGATAATAAAATTGAACCGATAATGGCACCTAAAAAATTTGCCACATTAAAGATAGACGCCGCTAATGTACTCGCAAGTAATGGTGCTTCTTTGGCACTTAATATAATCTTACTATTTAATAACGGTGTCGTACCAAATGTTCCAAATCCAAATAAGAAACATATAATAATGGCTAAAATCGCATTATGCACAAAAGTGACAAATAATATGATAGTTAAAAATAGTAATAAAAACGTATAAAATAGATATTTTGTCAGTTTAGGTTCTGGCACATTCCCTGTGATTAAGTTGCCTAACACACCGCCTAACCCAAACATAAATAGACAAATTGTTAAGCCTACTATTTTAAAAGGTGCGAAGTCATGTATCATTGGTTCCATAAAAGTATATGTTGTGAATACGCCAGAATAACCAAAGACGATAATAGACATCACGATTAAAATGTGTGGATTTTTAAATACTTTTAATTCATTTTTTAAATTAGATTCTGTACTTAGAGATACATCTGGTACAAACTTCAACATACCTAGCATTGTAATAATCGCTAAACCAATCATAACGCCAAATACGGCTCTCCAATTCGCAAAGCCACCTAAGAATGATCCGAATGGCACACCAATCATAACCGCAATTGTTAATCCTGCTTGGACTAATGCGATGGCTTGCGGTTGTTTACCACGAGGTGCAACGGCTGCAGCCACACTCATACACACGCCAAAGAATGGTGCGTGCATTGAAGCTGATAATAATCTTGATAACAGCAATACTTGAAAATTAGGTGCCAACATTCCTACCACATTACTACCTATAAATATGGCAACTAAAATGGGTAATAAACGTTTGGCACGAACATTCATTGTGAATATACGCATAAATGGTCCAATTAACGCAACACTCACAGCATATACACTGATTATTAACCTGCACTTGAAATAGACACTTTCATATCACTTGCGATTTGAGTTAGTAATCCCGTTACAACATACTCTGCCATTCCTACTGTAAATGTACCTAACATGAATATGAAGAACATCATTCTGTTACCTTTCATCATTGCTACCTCCTTTTTTATCGCTCTCAAAAATAATACGAGTGCTATATTACAAAAAATTAGATACCATGTGAAGAGGTTTGTTCAGACTCTTTTATTTTCTTACATAAGTGTTCGCAAGTTTTCATATATTTTCATTGTATTAAAATTAAGACAATTTCAAGTATGTAGTATTTCGAAAACCTTCCATATATGTAACATTTTCAATCAAAATGTTGCTATGTTAATCTAACTAGCATAGGAGTGAAATGATGTCTGAATCTAAAAAAGATAAATCCAAACAGCCACTTTGGGAACTCATAATTAATATTATCCTAGAACTATTTAGTGCGATCATTCGATTTTTCAAACATTTATTATCTTAACTTCTTAGGTGATGTGGCGAATAATTAATAATGATCAATGCTATTACAACACACAAGCCACCTATCATAATGTGCACTGTGAAAGGTTCACCTAACCCTATAATTGAAAAAATAGTCGAAAATAAGGGCACTAAAAATAGAAAACTGCTCGAAATCGTAGCACCTCGTAAATTTAAACTGGTAAACCATAATCCAAATGATCCAATAGACGCAGGAAATACAAGCCACCAAAACCATAACCATCCCCAACCATTCAATTGTCCAATGTGATAGTGCTCTCCTAACAATTGGCTAATCAAGAACATGATGATGCCACCAAATAATAGCTGCCATCCCGTTAATACCCATGCACCTTTATCAAACTTAAATTGCTTGGTCACGACAGTATTACATGACCAACATAGTGACCCAAGTAATGTGACACACGCACCCCACCCTAGCAATGTACGATCTAACCCTAGACATATCGTAACCCCAATTACACCAATCACGAGTACAACCATTTTAATCATTGTTAAACGCTCTTTCAGTATAAAATGCGCAAGAACAGCTAACCATAATGGATTGGTAAACAGTAAAACAGCAGACATTGAAGAGGATACACCCAATGACATTGCTATATTTAACAATCCCATTGTTCCTGCCGTTTGTAATAATCCGATGGTAGCGACAAATATAAAGCCTTTATAACTATTATGATCAATTGATGGTAATACATATTTAACGCCCCTTTTCAAAAATAAAACCAATAAGATAATGAATCCCGCGATGGTAAAACGCCATCCGCCTAGTAACATAGGTGGCACGTGTTCAATTGAGATGAGGTACTTCCCAGTTGGAAAAGAAGATCCCATACATATGGTCGTTAAAATAATACATATATAGAAGTATAAATGCGAACGTTGATGTAAATTCATAGATGTCATCTCCAGGTCATATATTAAAGATAATTAAGATATTCTTTATCTTTAATTAGTATTATGATGCACCCTTTCTATTTTTCAATCATAATATATAAAAATTTTATATTATATTTTATAATGAAAGAAACGTCTATCATTGGAGGACTGTTATGAAATTATCTATAGGATGGGAACAAGCCGTCTATGTTCTCATAATGCTGAATCTACTACCAGAACATAGCGTGATGACCTCTACTGCTTTAAGTGATCGTTTAAATGTTTCAGATTCTTATTTAAAGAAGATTATTAAAGCTCTTGTTAAAGAAGGTCTCGTTAATTCTTCTACAGGCAAAAATGGTGGCTTTTCTTTAAATAAGCCTTTAAATCAAATCACATTTTATGATGTTTTTATAGCAATTGAAGGTCGAGACGCGATCTTTTCTAGTCAGCAATTATTGAAGCCCTTCTTAGGTGAAAATGAAGGTCAAAAAGCAGAAATGTGCGTAGTTAGTCATGCTCTAAATAAAATTGAAGCTACTCTAATTTCAACATTAACTTCTATTACACTAAATGAAGTAAATCAAAACATCGTCACAAAATATCGTCTAAACGATTTAAACCAATGGGTTTTAACAAATAGCAAAACACTGTAATACAAGCCTTCAGGATGTCTTACTCCAGACAATCCGAAGGCTACTTTTTATATCTATTTTGACAAAAATACAAGTCTTTTTGACTAATATACTTGTCAAATTGACAAAGATAATGTAACGTAAAAACCAAGGAGTTGATGAATATTGCGAAATCGTCTTAAAGAATTACGTGCTCGCGATGGCTTCAATCAAACACAACTCGCTAAACAAGCCGGTATATCTCGGCAAACAGTTTCTTTGATTGAACGTAATGATTTTATGCCGTCCATTTTAACAGCGGTTAAAATTGCGCGTATATTCAATGAACCAGTTGAAAATGTCTTTATATTTGAGGAGGGAGATTTATGAAAGTAAAACGCTATCTTATATTACTAGTACTTGGTGGCATTATTGGTGGTTTTGTGGGTTCTTCAATGGGAAGTATTAGTAATTTTCTATCAAATGTTAATTTTGCACATACCCATTTTGGGTTAATCATTTGTATCATTGCATCGCTAATTATCATTGGTCTTACATTTTATTTGTGGAAAGTTCAAAAAGATGCGCTTAAATTTAAAAATCAAAGTCTCAATTCTATTGAAGATGATGATGCTGATTTATTCGAAATGAAATCCAACTTAAACTTCAATAAATCTAGTATTATCATCTATATTCAATTAATCATAAGTTTTGTTGCGCTTTTATTAATCGTCTTTGGCCATGGTTCAAATAGTGATGTATTGTACGCTATCATCCCTTATATGTTGACCATCATACCTTCAATAATGCTAGGCTTTTTCAATCGTCGTTTCGATTCACGTTATCCTAAAATAGGAGAAAAAAATTATACTGAAAAAACCTTAGCACTTTTGGATGAAGGTGAACGTCATATCGCTATAGTAAGTATGTATAAAAACTACGGAGTAAACTTAGTACTATTAATGATCGCAATTATATTTTTAGGTATCTTCTCTATTGATACTGGCTCAAATCAAACACTAGGGATACTATTCTTAATAATTATTTTCGCCTATAACAGTTTAGGTTATATGTTAAAAGTACGTAAATTTTACAAATCCTAGTTATTTATTAATTAATCTATATTAAGATAAAAGCAACTAATCTTTAATTGAATTAAATCTAATACTAATCAACAGAAAGAGAGGTTTATTATGGAACATCTATTGCAAGTGCAACATCTCAACAAGTCTTATAAGAAATCGAATTTCCATTTGAAAGATATTTCTTTAACACTTCAACCTGGCGAAGTTATTGGTTTAATTGGTAAGAATGGTTCAGGTAAATCAACATTGATTAATACATTAGTTGGTAACCGTTTTAAAGATTCTGGAGATATTTCATTTTTTGATCAAGTTGTCTCAGATAAGGATTATGCATACAAAGAGCATATTGGCGTTGTATTTGATGACTTACGTGTGCCTGATAAACTCGAAATTAAAGATATGGATAAAGTTTTTGCGAATATTTTCAAAACATGGAACAGTGATCGTTTCTTTGAAGTCATTCAGCGTTTCGAATTACCAACTAACGCACAAATTAAGACGTTCTCAAGAGGAATGCGTATGAAAGCAGCCTTAGCCATGGCTCTAGCGCATGATACAAAATTACTCATACTGGACGAAGCAACTGCTGGTATGGACGTATCAGGACGTGAAGAAGTCATTGAAATGTTGGAAGACTATATTTCTGAGGGGAATGGCATACTCATTTCATCTCATATTTCCGAAGATATAGAACATTTAGCTACAAAATTAATCTTTATGCGTGATGGTGAAATTGTACTTCAAGAAAGCAAGGAAGAATTGTTAAATCAATATGGTATTGTCGAAGTTGATGAGCATGTTGATTTAGACATTCCACAAGACATCATCATTGCATCAAGAGTGAGACAAGGTCAACGCCAAATCTTAATCAAGGATTGGTCTAGTGTAACGAACGCTCACCCACTTAGCACTATTGATGACGCAACAAAATTAATTATGAGAGGTGATAAATAATGAAAGGTCTAATTTTAAGTAGTTTCTATGCATCTAAAAAGTCACTTATCACATATTTAATTGTAGCCATTGTAGCAAGTTTCTTATTCGCTTTTATAAATCCAGCAATGGCATGTTTCTTACCAATGATTTTCTTATTGTCACCAGTGACGGATAACTTAAAGCGTGAAAAAGATTCTAAGTGGATGTATTATATTTCAACATTGCCAACACATCGTAGTGCTTATATTAAAAGCTATTTCGCATTTTATGGCATACTCATCTTTATCGGATTAATTATTGGTTTAATTGCAGTATTAGCGATACATCAGAATTTAATGTTAACACTTATTTCAGGTTTAGTAGGTATTGGTGCGGCAGGCACATATGCTATCATGTTCCCGTTAACATTTAAATTTGGTCCTGAAAATTCAAATGTCATCATGATTTCAACATCGGTTATCGTTCTTATTTTATTCTTTATTACTTACTTTGGTGTTATTATGTCTGCCATTGTACGTTCAGGTTCATTCTCTGATTTAGGAACAAATCCTACAGATATCTTTTTCATTAGTCTATATGCAATACTTGGTTTGATTTGTTTAGTGGCTTCTTATTTCATTTCAATAGCCATTTTCAACAAACAAGAACTGTAATTTTGAATCATAACATAGTTTAATATATTAATACTGGTTCTAAACACGAGGCATCAACTGCTATCAAGTGTTTAGAACCTTTTTCGTCTCTATTCTTACATGCGTCATTCCATCATTATAGGGTATGGATTACTAAAAGCTTTTAACAAAGGAGACCTCATCTTATGGATATTCAAGCTATCGAACACTATTTAAATATAGATGCATCAAAATATAATGAACCTTCACTTGAAGCGCTCAATTATTACATTAAACGCTATATGTTGACGGTTCCTTTTGAAAATATCAATGTCCAAAATGGCGTACCTATATCTGTAGAAATTAATGATTTGTATGATAAATTGATCAATCAGCAACGAGGTGGTTTCTGTTACGAAATGAATCATTTCTTTGGGACTTACCTTGAAGAAAAAGGCTTTACCGTATATCGTATGTCTGCGACTGTTGAACAGCCTAATGGCAATCGCAGTCCAGAAGGTTCACACATGTCACTTGTTGTTCCAATTAATGATGTAAATTATGTTGCAGATGTAGGCTTCGGTGACTTACCTTTACAGGCCTTACCTATTACAAATATAGATCCAACTCATCCAGTTACAGATATTACAGGTGAATTCCGAGCAATTTCAGAGCATGAAGGAACTTATAGCATTCAGAAACTCGAAGACGATAGTTGGATCACACGTTACGAGGCTCGCTTCCAACCTAAGCAAATAGAAGATTTTGAAGATATGATTCAATATAATTCACAACATCCAGATTCTATTTTTGTACAACAACTTATCGTTACTCAACCACAATCATACGGACGTGCTACGATGTCCTTACAACATCTAACGCTAAGTAAACAGGATGGTAAAGATAAATATGATGTAACTTCAGATAACTACCGAAATATTTTAAAAGAATACTTTAATCTTGATGTTAAAATCAAACCACTCGAAGCATAATTTAATATGACCAACATGTGAGTTAATCTAGGTTTAAGAGGTGTAATTATGACTAATATAGAAATTATCGGTGCCAAACAAAATAACTTAAAAAATATAAATGTAACGATTCCAAAGCATCAATTAACAGTATTTACAGGTCGTTCAGGCTCGGGGAAGTCTTCCCTCGTCTTCAATACTGTAGCTGCAGAATCTGAAAGATTGTTAAATGAAACATATTCAAGTTATGTGCAACATCAACTGACACAATATGAAAAACCAGACGTCGATCAAATTAAGCATCTTCCTGTCGCAATGATTATTAATCAGAAACGTCTTGGCGGTAACTCTCGTTCAACTGTAGGTACAATTTCTGACATTTACGCGTCTGTCCGACTGCTATGGTCACGTATTGGCGAACCATTTGTCGGTTATTCAGATATCTTTTCTTTCAATAATCCTAAAGGTATGTGTCAAACATGTTCAGGACTAGGCTATGTTGAAGATATTGATTTAAATGAATTGCTTGATTATGATAAATCACTTAATGAGGATGCAATTAAATTCCCTTCATTTAGACCTGATAGTTGGCGAGGTAAACGTTATTTATATACAGGTTTATTTGATAATGATAAGAAATTAAAAGATTATACGAATGAAGAAATGGATACGTTTTTATACACCGAACCAACTAAATTAAAGAATCCACCGTCAAATTGGCCTAGAACTGCCAAATTTGAAGGATTAATTCATCGATTCCGCCGTTCATTTTTACTTAATGATAATTTCGAAAAGAAACGTTTTAAAGAAGATATTGACCGAGTGGTATCGAAACATGATTGTCCTGATTGTCATGGTCAACGTCTTAATGACACTGTATTAAGCTGTAAAATCAATGGCTTAAATATTGCAGAATTCACAAACCTACAAATTGATGAGGCGTTAGCCTTTTTAAGAAAAATAAAATCAGGCAAAGCACGTGTGATTATAGAGCCACTTAAGAAACAACTAGAAGCATTAAGTTATATTGGGTTGAATTATTTAACACTAGCGCGAGAAACAACTTCGCTATCTGGTGGTGAGTCACAACGTATTAAGCTCATTCGTCACCTTAATAGTCCTTTAAGCGACTTAATCTATATTATTGATGAACCAAGTGTCGGACTACATCCAGAGGATATTCAGCGTATCAACGATATCATTCAATCCTTAAAAGATAAGGGCAACACAGTCCTCGTTGTAGAACATGATCCAGATGTTATAAAGACCGCTGATCATATTATTGATTTAGGACCTTTAGCAGGCAAAAATGGTGGTGAAATTACATTTATTGGCTCTTATAATGAATTACTCAGTTCGGACACAAGTACTGGTCAAGCGTTGAACCGACAGCATCAACTTAAAAAAACGCCACGTAAATCGAAAGACATGCTTCAAATTGCTAATATTAGTCGCAATAACTTACAAAATGTCTCAACTAAACTACCTAAGCATGCAATGACTGTTGTTACAGGTGTTGCAGGTTCAGGTAAAAGTTCACTCATCACTGCAGGATTTGAACGTGAACAAGAGGCTATCTTTATTGACCAGAAACCTGTCCATGCATCAAATCGTTCTAATCTACTTACTTATTTAGATATCTTTGATGATGTACGTAGTTTCTTTAGTCAACATACTGGTCTTAAGAAGAGTATGTTCAGCTATAATTCAGAAGGTGCCTGTCCGGAATGTCATGGTAAAGGTGTTTTAAAAACGGAACTTGCATTTATGCCAGACTTTTCACAAGTATGTGAATTATGTGGTGGTACAAGATATCGTCCAGAAGTGTTAGAAGCTAAAGTAGAAGGTTATTCTATTGCGGATATTTTAGCATTAACCGTGGATGAAGCCATTGAGAAATTTAGCGACAGTCCAGGTATTATAAGACCGCTTCAAGCATTAGCGGATACAGGATTAAACTATATGACTCTCGGACAATCATTAGATACCCTTTCAGGTGGTGAAATTCAACGTGTGAAACTAAGCCGTTACCTGACACAAGATGTGACCGATAAGATCTTTATCTTTGATGAGCCAACAACTGGGCTACATGAAGATGATTTGCCAATTCTAATCGATTGCTTTAACCATCTTATTGAAGAAGGCAATACGGTTATCTTGATTGAACATAATTTAACGATGATGACTCAGGCGGATTGGTTAATTGATATTGGGCCTTATGCTGGAGATAAAGGTGGCCAATTACTTTACGCGGGTGAACCTGAAGGCATCTTTGACATCGACAATTCCATAACCGCTAAACATTTAAAACGATATATTGGCCAATAAATAAACTAAACAAATATCCCCACATGCTAATTCGTCATGTGGGGGTGAATTTTATCTACACTTATAGTAACTTGTGTTGGTGCAACAATTCTTCGATATAGGTACCTTTTATTTTCTTCAAGAAAGCGTTAAGAGCGAGTTTCTGTATTTTGTTATGTTCTGAGAGTTCTGATAGATTTTTACCATCATTAAGTTCATATAAGGCATCCATCAATATACGAAGGTCGAATTCTGTTGCAACCACTTCAGGGACACCTCTATCTATGTCCAATAATTGGTATACTGCTTCCATAGCAGTCCTTACCGAATATTCAGTGGTAAATACAGTATCTCTTTCTGTTTCTGCAAAATTACCAATAAAGGCTATGTTGCGAGCATTTTCAGGCACGACAAGTGGTCTGTCTCCAATGGATCTAGGCATAAAATAAGAACAGATATATGGCATATAGACTGGTATCGTATTACATTGCGTTTTAGCGAGGTCTTCAATTTGATTGATAGGAACGCCCATATGATATAACCATTCTTGGCAAATTTCATTTCCACTGCATTCAGTGATAGGTTTATGGATGTAATCCCCGTTTACGTTTGAGTATAATGCATAGATCCAAACGCTCACCTCGTCTTCGGGTTGGCTTTTAAATTGTTGTTGACGATTAACAGTAAAACTCATTTGCCATTTAGAATCATTAACAGTAACAATACCACCTGTCACTGTCTTGCCGGCTAGAGGGTCTCGTTTACAAATTTGCTCGATTGTATTAATAATTGTCATGTTATTTGTCGTCGCGGTTGCTGATACAAACCAACTTTTGTCTGGTAAACGATGATAGAACTTTTCGGGACAACCAAACTCAGGGCTCTGTTTGGCAAGATTACGCCATAACGTCCAACTACCACCGATTTCTTTTGTAGGGGGTGCGGGTGTGTTGTTATCTCCATAAGTTGAACTTTCAGTGATACTACCATTTGTAACAAATACTAAATCATCTGGCGTTAGAGGAATGATATCATCTTTACCTGAACGCTTAAGTTGTATTTCACGCGCAACCTTCTCTTTTGTTGTGATATCTACTTTTATATTCAACACTTGAACATCATATTGAAATTGCACACCGTGGGACTCTAAGTAAGCAATCATCGGAAGAACTAGTGATTCATATTGATTATATTTGGTGAACTTAAGGGCACTGAAATCTGCTAATCCTCCAATATGATGTACAAAGCGCATTAAATATCGACGCATCTCCATTGCAGAATGCCATGGCTCAAATGCGAACATCGTTTTCCAATAGATCCAGAAATTCGAATGCAAAAAGTCATTTGAGAAGACATCCGTAATCTTCACGTCGTTTAATGTCTCTTCTTTCATTAAACATAAATGAATGATTTCTTTAATGGCTTGTGGCGTCAAAGTAAAATCACCATCAGTAGATAACTGATGCCCCCTTTTCTCAATAACACGACAACGTGAGTAATTAGGATCTTCTTTATTTAACCAATAAAACTCATCTAGAACGGAAGCATTATCCATTTCAAGTGACGGGATGGAGCGAAATAAATCCCACAAACATTCGAAATGGTTCTCCATTTCTCTTCCACCTCTCACAACATAGCCTTTCAAAGGAAGTTCATCTCCATCTAAACTTCCACCAGGTTTAGATAATTCTTCTAAAACATGGATTTTTGACCCATCCATTTGTCCGTCTCTAATCAAGAAACATGCAGCAGCTAGAGATGCTAATCCGGAACCAATAAGATAAGCTGATTTAAGCTCTACATTTTCTGGTTTTTTAGGACGTGCAAATGCTTCATAATTTCCATTACTATAGTACATACGTATCACTTCCCAAGTTTTCATAGTTTTTAATTTTTAGATTGAAAAGTAGTAAACTATAAGTAATCTTAAAGAAATTAATCTACCCTTCGATAGTATTATAAAATGACGAGGGGCAAGAATTGTGCGTCACTTATGTGTGTTTGTAACATAAGCGACATTTTATTCAAACTGTCCGATATGAGGAGTGATTAAGTTGAACAAACAAGATTTACGCGTCCAAAAAACACATCAAGCCCTAATTACTTCATTTTCTGATTTACTACAAACTAAATCTTTTGAACAAATAACGGTTCAAGACTTATGTGCAAAAGCAAATGTACGACGATCAACCTTTTATCGTCATTTTAATGATAAGTATGACTTGTTAAATCATGTTGTCGGCACGTTGATTGATCATTTTAGAGAGCTATATTTACCCGACATTAATCCCGACAACCCACGACAATTTTTTGAGAAATTGATGAGAGATGTTTTGACATTTATTCACGATAATAAAGACATTGTCCGTAGCGTTATAACACTCAATTTTTACGGCGAAGTTTATACTATTTTTTATGAACAAATCTATAAAGCAGTTCAAAAGCAAATTGAATTTGATCGACAGAGTGGTCAATTTTATGTAGATGTAACAATATATGGAGAATTTTTAACTGGAGGTATTTTGAGCGTCATCACGAATTGGATTCAACATGGACAACAGCAATCGATTGATAAAGTGACTAAAGAAATTGTTAATATGATATGTGGCGCAAGAGAAGTACATTTGAAGAAACTGAGCTAAAACGCCTTTATTAAAGATATTCATTATTTGAAAAATATCGCCAAGATGAAAACTTAGCGACATTTTTTCTAATTTAATTTATTGATTTAGAACCATTTCCATTTTTTATCAGCAGCTACACGTGGATAATGACTGCCTGGTAAGAAGTCCCTATAATAATGAACATAAACTTTGCCTTTACTATTGATAGCCAGATGCCATTTAGATTTATCTTTAGGTACTACATCATATAAATCTTTTTTTACATGATATTTGTTGCCATCTATCTCATGGTCTCCTTCAGTTAACACTTTCTTATATTCATATTTTTGACGATATTGTTTAATGATTTGATTACCTATTCTATTTCTATTGTACTTCGCATTTACATCACCAAAGGGTTTCACATTCATTATTGTTTCATTTAGACGTAATTGATCTTGCTTATTTGTCAGTGCAATATTATAGCCTTTATTACTTGTACCTGTCTTTAAGCCATCTGTACCAGGTAAATATAGTGGTTGTCCTTTTAAAGATAGATTCGTACTTTTAAAAGTATTTCCTCTTTGAGTATCCCGTGTCAACTTAGATATTTGTAATATCTGAGGATACTTCTTAATTAACGCTTGCATTAAAAGGTTCATATCTTTAGCGGTACTTTTAGGGAAATCTTGTTTTTTAAATTTTGAAGGTGCATATTGATCTAACAAACTATTTTGCGCACCTGCTGGATTGACAAAGTTTGTATTAGTCATATTAAACGATTTAGCTTGTTGATTCATTTTATTAGTAAATGTATTATTATCGCCACTTACTTTCTCACCTAATATCATTGCTGCGGCATTACTTGATGCTAAAGTGGTTTGTTTAATTAATTCTTCAATAGTATACGTTTGACCTTGTTTCAATGATACTGATGATAGGTTTGGTAGGTTGGACATGGTAGCATACTTATTTGTAATTTTCACTTTGTCATTGAGCTTTAACTTCCCATTCTCAATCGCTTCATAAGTTAAATATAAGGTCATCATTTTAGACATAGAAGCAGGGTCAACCTGATTATTTCCCCGGTAATTATATAGAATTTGCCCTTGATCAGTAGTAAGCATGACACCACTAGGCTGATATTTCGTACTAATACTACTATTCTTTTCTTTATTAGCAATAGTTACTGGCGATTCACTCGCATCACTTATCGAAGTATGTAATAACGAAATCGTAGTGATAATACCTATTCCTTTTACAAATTTACCAAACAAAATATCCCCTACTTTTTTTAATATTAATAATATTGCACAATCCTTTTTATAACAATATTATAGGAATAATACAACTACATTCAAAATCATAACCACTTAAATATATTGTTGTTACTTACTATACATTTTTGATATCAATCAAACTTTGCCTGCTTTTAATGAAAAATTGAAACTCTGAGAACTACCATAATGCAATTCTCAGAGTTCGACTAATTATTTATAACCTTTCTCACCTTTAAAATAACTACGATCTTCTTTGCTATAAACTTTGTCTGGATCTACAAATGGTTTCAACTTGTATTTAAAGTCATATAGATTCAAACCATCGATAGCAACACGGTCTTGATAAACGCTATCTTCACCAATATCAGTAAAATTATTCGGACCTACCCCAGCTAAGAATTTAAATCCTGCTTTATTCTCTAGGTACTGATAGCCTGCTGAACCTCTATCTTGCGCACCATGAGGGAAAATAAATAAATCCGTTTTGCCAATAATTGGCGTTACTTCTTTCTTCCAACGTTCTGTATCCTTCACAATACGATCATATGAACTATTTGCAAAATCAATGTGCCCCCAAGAATGACTTGCGAATGTCCAACCATCGCGTTTCATTGCATTTGCAACTTTTATCGCTTGTTCTTTACGCTTAGAGTAGTCTTTACTATCCAACTCATTCGTGCGATATCCGAGTACCCCATTGTATCCAGTTAAACCAACTACACCTTTTTGTCCATTCAATGAAAAATCTGGATGTTCTTTTACGAAACGATTTAGAATCGGAACAATATCATTCGATTCACTTTGAGTAAACTTACCATCTTTGCCTTTCGTTTGAGATACAACATGATTATATTTGTCTAATACTAAACGATCTGCATAACCATTTCCTCTCATATATTCATAATAATTCATATCATCTATTGATAAGATTAACGGTTTCTTTCCTTTAGGCAACTTAAGTGATTTCTTTTTAATAGGTTTAGAATTGAAATCATATGCATCATGTGGATCAATCAATATGTAATGATGCTTATATAATTCATCAAGTGAGCGTTTAAATTCTTCAACGGTAATCATCCAATCATTATTGCCTTTGGCTTGATTCGCTTCACCAGTAAACGCCACTTTAGGATCCGTAATTAAAGGATGGAAGAAGATATGTGCTACATCACCCTTATATTCAACCCAATCATTTTGACCAGAACTACGCTTTTTCGCATAAATATTCTCTTCTTTATTATGCGTTTCTTCTTTAGCTTTTTTCTCATGCGTTTGCGATGTCGATTGACAAGCACATAAAACAATGGCTATTAAAACAGTGAATACACTCAACAAATATTTTTTAATCATGTATTGGCTCCTTTATGTAAGAAAGTAATTTTATGCCGATCACTAAATATTATATAACATTTTTATACTATGCATAACACATCATTTCTAACTTAACGGAATTTTTACATGAAATTAATTTTATTCAGTATTAAATTATTTGTTTCTTCTTTTCGCGAGAAATTTCATACTTACATTAACTACAATCGCTAAAACGAATAAGCTTTTCAATATTAATTCATAATAAGTTATATAATCGACAAATAGACTTTTTAAGAAAATATTAATTAAGAAAACAGCTTATGGTGCACTTTGTGATGTGTACTATAAGCTGTTTTATATTATTCTTTAATTTTGAAAATGAACGATTGAGATGTGATTATATTTAATACTGCTTACTTGCATATAAATGCTTTTTCATCATGCTATTCGGTATCGCCAAATATATAATTATATATGTCTTGTGATACTTGTTCGAAGTTATCGACGTTGAGTGACAGATAGAATTTCAGTTTAGGCTCTGTGCCTGATGGTCTTAAGGCAATAAACCCTTCTTTAAAGAGTATTCGAATCACATTCGCTTGTGGTAATGATATTGCTTCTTCCGTGTTGTCTTCTTTATAATTGCGTTTCAATGTCTCGTAATCTTCTACTGCAATGACTTTTAATCCTGCAATGACATCAGGAATATTACGTCTTAATTTATCCATTAAAGCGTTTATTTGCTGTTGTCCTTCTCTACCTTCAAAGACTTTAGACATCGGTTTATCCCGATATTGTCCTACTTCTCTATGAATCTCTTTTAATGCGTCGTGCAGTGTTTTTCCTTCATTTTTCAAAATAGAAGTATACTTAATGATTAATGGAACGATTTGAATGGCATCTTTGTCTCGCACGAAGTCGTCAGCTAAGTAACCATAGCTTTCTTCATAGGCAAATAAAAATGATTCTGTATCATCTAACTCACGAATGGCTTTAGCAATGTGTTTAAAGCCGATTAAGACTTCCTTCACAGTCACCTCATGTTGTTGTGCAAGACGTTTACCTAACTCACCACTTACAATAGATTGAATAACAACCGAATGATTCGGCACATTCGTGTATTCGAGCAGATATTTAATGAGTAATGCGCCAATTTCACTACCACCAAAGTAATATGTTTGACCATTTGTATCTCGTTCTACAAATCCCATGCGATCGACGTCTGGATCTGTCGCAATAATAAGGTTAGCCTCCAAGTCGTGTGCCTGTTGAATTGCTAAATCAAAGGCTTCTCGCTCTTCGGGATTCGCACTTTTAACGGAACTGAAATTTGGATCTAACTCACATTGCAATTCGACTAAGCTTACATTCTGAAAATTAAGATGCTTTAAAACGTCCGGAATAATCGGCACACCAGTACCATGCAAACTTGTATATACGACCTTCAAATCAGATTGTGGAATATCACCTATAAGATTTGTAATTTCATTTATGTAACTATCATAAACCGCTTCTTGTAAATCAAAGGTGTTCTTCTCAATAAGTTCTTGATTTAAGTCAATATTCAACTCAAGTGGATTACCTAAGTTATTGATATATTGAGCAACTTCTAATGAAGTATCCTCATCTAATTGCGCACCATCTGCACCATAAACTTTGATGCCGTTATAATCTTTAGGGTTATGGCTTGCTGTAATCATGATACCGGCAGATGTTTGCAAGTATCGGACAGCAAAAGATAGTTGTGGCGTTGTTTTATATACATCTGCCAGATAAACTTTAATGCCTTTCGAAGTCAAAATTTGCGTAATAATATGCGCGAATTCTGAAGATAAATGACGAATATCATAGTGAATGACAATTGAAGGATTATCTTCTTTATCTTTTAAGTAATTAGCAATTCCTAATGCCAGACGTTGTATGGTATAGCGATTTAAACGGCCTGGACCAAGTCCAAACTGGCCACGAATACCTGCAGTTCCAAAAGCTAATTCAGTTTCAAATCCTTGTTCTTGAAACGTTGTGGTCTGACTATCATAGAATGATGCTACAAGACTGTCATCTTTATATTTCATCCAATTGTCTTTCATTATATACTCCTTTCATACTTATACGGATGTCTTATTATTCTATTTCAGTATACTGGATATTAAAAAAAGTTTCATTTGATTAGGAGATAAGCATTATTTAGTTATCGTTGATGCTCAACGAATCAAACTCGCAATAAGTTACTCATAGTGATATAATACATTCATAAATTAATTCCATTGGCAACACCAAACCTCTCACTATTGCGCTAGTGAGGGGTTTTATGGTGTGTTAGACGATGTCGCTTATTTCTCTATTACTTACTGAAATTGATAGCTTTCATGACCTTTAGCAAAGGCTTCAACGGTATAAATCATTGAACCACCTTCTGAGTCGTTCTCAATGTCATTGGTACAAATGAGCAATTGGTTTGTTCCTGGAATAAATTGTGGATGTGTTGAACGTAACATTTTACCTTCATCACGCCCTGGCATTAAGATTTGACCAATAGGATATCCACGTTTGTTGAAGACTAGAACACGCCCTTGTCCATACATTGCTACGTATAAATTATCATCGCTATCAATACATACTGAGTCTGGTCCTTCATGGCCAGTAAAGTAATATGGAATCGTTGCGCCAAACGGTGCAATTGTCACGCCATCGTCCTCTAATTGAATACGATGTAGTCGGTTAGTCGTTGTTTCTGTAACCCATAATATTTTTTCATCCGTACTTAAAGCTACACCATTCGCTACTGAAATGTTCTGAATGACTGGTGTCACTGTCTTGAAGTCTGGTGAAACATAGTAAACGCCACCTTTAGGGTTGGTAGAATAGCCTCTGAAATCAGTGAAATAGAAACCACCTTTACTATCAAAGACCATGTCATCAATACAATATTCAGTATTGAGTTCCGAAATGATTTCTTCAAATTGTTCACCATGTTCATCTGTGGCGAAGATACCACCTGTTGACTCGAAATCGCCTAAATAACAAGTGAATAAACGTCCATCTTTATGTATTTTGACTGCAGCTGGATTTTGTTTTGTTGATTGAAACGCTGTTGAAACCTTTTTTGTGTCTATGTCGACTTTAAAGATTTTACCGCCAAACACTTCACATAAAAATAAATTATGATCTCTATCAAAGACAAGACCTTCAAGTTGAAGTCCTTCATCTGAAATTTTTAACCAAGGTTCTGCCGTTACCGTTTGTAATTCACTTTCAGAAATAATAGGTACTGCACTTTTTGATGCCCCAGTATATGTTAATTTTGGTAAAGATTGATTTGTCATAATTAACAATTTCTCCCTTTTCGAAAAGTATAATCTTAATTCATTATAATCCTTTAATTCACTTTTTACTTATCGTACTACATGTAATCGTTTTCAAAAAGTGATTGTACTTCTAACATAGGTCTGTTGTCCTATATTCAAAACCGAAATATTGAAAGTTATTGTAAATTTGGTAAAATAATATAATGTTGATTTTTATAAAAAGATAAATTATTGAATAACTAAAAGATATGGCTTGCCTTTACGATAAATAAATTTTTAGAGGAGAATTAGAAAATGGATTATAGAGTGTTATTATATTACAAATACACAACAATTGATGACCCTGAAACATTTGCAGCTGAGCACTTAGAATTCTGCAAATCAAATAATTTAAAAGGTAGAATTTTAGTTTCTACAGAAGGTATCAATGGTACATTATCAGGTACGAAAGAAGATACTGATAAATATATCGAACATATGCATTCAGATGAGCGTTTCGCAGATATGACGTTCAAAATTGATGAAGCTGAAGGACATGCCTTCAAAAAAATGCACGTGCGTCCAAGAAATGAAATCGTTGCTTTAGGTTTAGAAGACGATGTTGATCCACGTGTTACAACTGGTAAATATTATTCACCTAGCGAATTTAAAGAAGCACTTGAAGATGAAGATACTGTCATCTTAGATGCTCGTAATGACTATGAATTTGACTTAGGTCACTTCCGCGGTGCCATTCGCCCTGATATCACACGCTTCAGAGACTTACCAGACTGGATTCGTGAGAACAAAGATCAATTAGATGGTAAAAACATCGTAACTTATTGTACAGGTGGTATTCGTTGCGAAAAATTCTCTGGTTGGTTAGTTAAAGAAGGCTTCGAAAATGTAGGACAACTACACGGTGGTATCGCAACTTACGGTAAAGACCCTGAAACTAAAGGTCAATATTGGGACGGTAAAATGTACGTCTTCGATGAACGTATTAGCGTTGACGTTAACCAAGTTGAGAAAACAGTTATCGGTAAAGAACACTTTGACGGTACACCTTGCGAACGATATATTAACTGTTCAAATCCTGAATGTAACAAGCAAATTCTTGTTTCAGAAGAAAATGAAGACAAATATCTTGGTGCTTGTTCATATGACTGTGCCAAACATGAACGTAACCGTTATGTAGCTAAAAACAACATTAGCGATGAAGAATGGAATCGTCGTTTAGAAAACTTTAAAGACGTTCCAGAACATGCACATGCTTAATATCTAAATCATATCCCTTATGAGATTTAATTAGCTCATAAGGGATATTTTTTATGACTACCTAATGCTATAATAGTGTAAAATCACAAGTGTTATTGAGGTGTGGCAATATGAGAAAACATAGTAAAGACTACTTTCATCTGTTTTATAGTCAATTGTTTGCTAACACTGGTGATATTTTAACAATTGTTGGCCTTATTGCTATTGTTTTTAATATCACATCTAAAACGACCGCTGCCTCGATGATTCCCATTATCTTTACATCTGGCATTTTTGTGAGTAGTTTTATTTCCAATTATATTTATCAATATTTTACGCAAAAGCAAGTCTTATCTATATTTCAAGGTCTTAAATTAGTAAGTTTAGCAAGTATCGCTGGTTTATTAATATTTGGCATATCTCCCATTTTTATTTTTGTTTTACTTTTTCTTAATGCTATTTTTGATGGTTTTACAAACCCAATTAAGAACTCAATGATTCCTTTTATTGAGAATAAAGATGCGATTACATCTGCTAACGCTTTAATGAATATGATGAGTAGTGTTGTTCAACTTTCTACGTGGGCATTAGGCGGCATTTTAATGAGTCTTATAGGTGCGAAATACTTATTTTTATTTGCGCTAGTACTTGAAATGATAAGTTATTTTTTTATTTTACGCCTTTCAGAACGTCAAATTTACAAAAATGAGAAGGCAAATATTTTTAGTAGTTTTAAAGCTGTTATTCGTGATAATTATCGTGATAAATTGAGTTTGTATTTAAACATTTCTATTATTTTTGAATCTTTCGCAACGACCATATGGATAGCAGCTATCATTCTTACTTATACAAGAACCTATTTACATGTCCCTGATTATTGGTTTGGACTAATCAATGCCCTTTTCTTTAGTGGCACAATTATTGCAGGACTATGGATAAACCATAAGGATCGTTTCTTCACACAAATAAACTATCCAATAATTATTTACGTTCCTTTGCTTTTAGCATTTATTAATTTAAGTTTTATTCTTCACCATTCAATAATGATCGCATTGTTATTTTCATTATTTATGGGCATTTTCGAAGACATGCGTTATATTTCACTAAATTCAATGATTCAGCGCAACACACCAAAAGAAATTCTAACTTCTACATACATATTAAACAATTTATTTAACAGCATTTTCTTCGCTTTAGGAACTTTTATTATTTCGATAATCGTTGATTATTACGGTATTACTTGGGCCTATATTATTTGTTTTAGTATGTATATAGTAACTTTTATTTTAGGACTCTTTTTCCGAAAAACTTTAAAAATTGAAATGCATAATTAGAAATCTTATAATTGATAATAATTCTCATTTTAAATACTGGAGGTTTCTACATATGTGTACAGGTTTTACGTTTCAAGCTAAAAACGGTGACGTTATTTTAGGACGTACGATGGACTATGACTATCCATTAACTGGACATCCTGCTGTGCAACCACGTCACTACTATTGGGAATCTCGTGTAGATTATAAAGGTACAACGACGTATGGTTTTACTGGTGCCGGTTCTGATATGGAAGGCTTTATTTTCGGAGACGGTGTAAATGAGCATGGCCTCGCAATATCTAATCAATATGACCGTGGTTATGCCTCATACGCTAATAAAATACACGATGGATACATCAATATTTCACAAACTGAAGTATTAACATGGGTACTTGGTTACAACAAAACGATTGAGGAACTTATTGAACAAGCAGACCAAGTTAATGTCGTTGCACATACATTGAATGATATTAATGAAGCGCCGCCATTACATTATCATGTATCGGACGCGACAGGCCGAACTGCAGAGATTACGTTTGTAGAAGGTCGCATTGTCCTTCGTGATAATCCAGTCGGTGTACTAACAAATAGCCCTGATTTAAATTGGCATTACGAGAACTTGAAGAATTATGCGAATGTGACGCCTTACAAACCACAATATAAACGCTATAAAAATTTATATATAGGCAATGAAAGTGGTACCTCTGGACTACCAGGTGGTTATACGTCAGCAGAACGTTATGTAAGAGCAGCTTATCTTGTAAGTAATATGTTGCCTGACGATGGTGATGATGCAGTATTAGATGCGTTTAGAATTCTTGATAGTGTAAGCATTCCTAAAGGTGCAGTTCGCCCTTCTGAAGATGAATTCCACTATACGCTGTACCAAACTGTATTCAACTTAACATCGCGTACATTGTATGTGAAATACTATAATTCTAATCGTATTGCTGAATTACAATTAACTGAGGAGTTATTAAATAGCGACGATTTAGTTATATTTGATCCGATTCCGCAAGGATTGTCTACCGATAAAGTAAATTAATTATATATAAACAAACAAGCGTGACTGATTAAAAAGCCACGCTTGTTTTTATTATGCTTTAACATTTTTAGGAATCAGAATAAATGCTGATATAAGTCCAAGTATCATAATAATTGCCCCGACTAAGAATGAAATCATTGCTGACATTTCTACTGAATAGAATTGTTGGCATACTGTAAATACGGTCGTATTTAACGCGATTCCAAAGGCTCCTCCGAGTGTAGCGCCCATCTTATATAAACCTGTCGCAAAGCTCACTTTCTCTTCTGGCATGTTGAATACAGCAATCGTTAAGCCAGGTGTAGCAACTAACCCATTACCAATCGCACATACAACAAATGCGAAAGTTACAATACCTACATACCAACTTGGCGATAAGAAAGTGAAGCTAATTAGAATGATACCAATTGCTGGAAATAGTGGCCCTGCAATTAACATACTTTTACCGCCATATTTTTGAATTGCTTTTTCACCTAAGCGTATCATCGCTATCGCCATGAAGACATACGGCACTGTAACCAAACCAGTTTGTGCTTCGCTCATACCAAATTGTTTTTGAGCGTAACCATTGAAGACGACTGTGGTACCTACCCCAGTGTTAAGCACAAAATTATTGATTGTTGAGCCCAGAAATGCTCGATTTTTTACAATTGAAAAATCAATAAATGGTGTGGGTCTGCCTTTTTCAAAAATATAAAATACAACTAAAGCAATGAGACCAACGATTGCAACAGTTAACGTGAATCGACTTGTCCAACCATATGTAAAACCTTGAGTCATCAATAGCATTAAGCAAGCGATAATTACGCCAAAAATCACCATGCCTACATAATCGAAGGGCTGGTGATCACGTTCTTGACGTGGCACTTCTTTTCTACGACTTAAAATAAAAATCGCAATAATTGATAAAGCGATAGAAATAACAAAAATAAATTGCCAACTTAAAAAGCTAGAAATAAGACCACCGACATAGGAAGAAAATCCTATTCCGCCAACTGTCGCAATCATCATAAAACTATAAGCTTTACGGAGTGATTGACCTTTAAAGTTATCTGATACTAAGCCAATTGTAGAAGGTAGTAATACGGCAGCTGATAGGCCTTGAAAAATGCGCCCAATAACTAAGAATGGCGTGACAGGAACAATAATAAGACTAAGGCAACCAATAATACTAAAGACGAGACCTATTATTGTCATCTTGAGGTTTCCAACTTTATCTGCAATATCTCCTGCACCCACCATGAAAATACCTGTAACGAATGATACAAGGCTGATAGATAGGTTAAGTGTAGAATCTGTAGCACCAAATGTCTTTTGTACACTAGAACCAATATTTATAAATGATTGCGCAAACAACCAATATGTTAACACTGCAAAACTAGCTGCAATGATTAATTTACCGTCGAACCTACTTTGATGTGAACTCACATCTGACACTTCCTTTACTGATATAATAAAACAGCCATTGAGAATTATTCTCATCCGACCTAAGATATTATATCATGCCCGCAAACAATGTATATAGGATAATACCATTTTCTTTAAATGTTTAATTACTCCATTAAATTTTTCAAACTATACAATTTCAAAATATTATTCAATTTATTTTAAATTCACTTTAATAGCAATTTTCGTTGTGCTAATATTAAGAAAATTACATCTGTTATTCACTTATCTTTTACATATTAATTAGATAGGGTTACAGACATTAACTATATCTCTGAATCTCATCAATTAAATATTAAAGATTAATTTGAATAACTGTTAAGGAGTGTTTTTATGGAATGGATTAAATTGATTGGTATTTTAATCATAATCATCGGCTTCATTCTTAAGTTTGACACTATCGCAATTATTTTAATTGCAGCAGTAGTCACTGGTTTAGTTGCCGGTATGGATATCGTTGAAGTACTTTCAACACTTGGAAAAGCCTTTGTAGATCAACGTCTTGTAACTTTATTTATGCTTACACTGCCTATGGTCGGTTTAATTGAACGTTTTGGTTTGAAGCAACAAGCTTCTAAACTAATTAGTAACGTTAAGAAAATAACAACCGGTCGCCTTCTTACTTTATATTTAATTATTCGTGAAATCGCTGGCGTAGCATCAATACGTATCGGTGGTCATCCTCAATTTGTTCGACCTTTAATTAACCCTATGGTTCAAGGTGCACTTCGAACACGTTACAATCTTACTGATAAAGACATCGATGAGAAAGATATTGAAAAACTAAAAGCCGAAGCATCTGCCATGGAAAATTATGGTAATTTCTTTGGACAAAACTTATTTGTTGGTGCTGCTGGTGTGTTATTGATGGTTGGGACCTTCCAATCTTTAGACATCAAAGTGAATGCAATGAGTTTAGTGCTCGCTTCAATTCCTGTTGCTATCATCACACTTATTTTAGTTTGGATTAAAAATATTTTACTCGATCGTTACTTCAATAAAAAATATGGAAATAATGAGGTGAAAAATCATGAGTGAAGCAACTTTAAACCATATTTTAGAAATATTTTACATACTGATTGGACTTCAATTTTTATATACAGCTTATCGCGCTTTACGTTCACAAGATAAATCTAAAAGTTTAGGTACAGCAGCATTTTGGACCATTTTAGCTATTTTATTTATAGGAGGTCCTTACATACCAGATGCAATTAATGGTCTTCTAGTTTTAGCAATGGGTGCGTTAACACTTTTCAGACAAGTGAAAATAAAAAATATTATCGATGTTAATGATAAAGAAGTTGAAAAAGGTTCTGCTAAATATGGAAATAAACTTTTCATTCCTGCAATTGTCTTAGCTGTGGTAGCAGTAGTTGTTTCAAACTGGACTCCACTTGGCGGTGCCATCGGTTTAGGTATTTCATCAATTGTGGGATTAATCGCAGCACTACTCATTATCAAGCCAAAATTATCTTACACATTGTATGACAGTGACCGATTAACGCAACAAGTTGGAACGACAGGTATATTACCACAATTCTTAGCTGCACTTGGCGTACTCTTTACTGCAAGTGGTGTGGGTCAAGTCATTTCAAAAGGTATCTCTTCATTTTTACCTGAAGGCAACCATTTAATAGGCGCAATTGCTTATATATTAGGGATGGTTCTTTTTACAATGCTTATGGGAAATGCTTTCGCAGCATTTACTGTTATAACAGCAAGTATCGGTATTCCATTCGTTATTGCACAAGGTGGCGATCCAATCGTTGCAGGTGCGCTTGCCATGACTGGTGGATTCTGTGGTACATTACTTACACCTATGGCAGCAAATTTCAACACATTACCAGTTGCACTACTTGAGATGAAACAAGAATTTGGCGTTATTAAAGCACAAGCACCTATAGCATTAGCACTTATAGTAATTCACATCGCTCTAATGTATTTCTGGGCATTTTAAATAATTCTAAGGAGGAAATGAATAATGAAAATTTTAGTTACAGCATTTGATCCATTTGGCGGTGAAAAGATAAATCCTGCATTAGAGGCAGTAAAGCAATTGGAGAATACGATTGGCGAACATACCATTTCAAAGTTAGAAATTCCAACCGTCTTTCATGAATCTAAAGACGTCATTGATAAAGAGTTAGCAAATGGCAATTACGATGTGGTCTTGTCTATTGGTCAAGCTGGAGGTCGTTATGACCTTACTCCTGAGCGTGTAGGTATCAATATCGACGATGCACGTATTCCTGACAACAAAGGTAATCAGCCTATTGATGTGGCCATTCAAGAAGATGGCGCACCTGCCTACTTCTCAAACTTACCTGTTAAAACGATGACGGAAGCGATTAAAGCAGCAGGAGTCCCTGCAAGCTTATCGAATACAGCGGGCACATTTGTTTGTAACCATGTCTTATACCAATTAGGATATCTCGCTGACAAGTCTTATCCAGGGTTATTATTCGGTTTTATTCATGTACCATTTATCCCTGAACAAGTGACAGATAAACCTGAAAAACCATCGATGTCTATTGAAACAATTGCGAAAGGTTTAACTGCCGCTATTAAAGCCATTTCTAAAGAAGACGACGCCAAAGTTGCATTAGGCGAAACACATTAAAAAGAGGGTCCCCACCCTCTTTTTTTATTTTCAAAATTGGAAAACTCTACGTATCTATTCACAAACTTATCATTTCAAAGAATTTGTATAGGGTGTATCATATAATAATGTCTATTGATGGAAAAATAGTTCCATAAAAAACCTTATTATAAAAATTGATGACCGAAATGGAAAGAAGGTAAAACATTGAAAAAGCGCATATTCTATTCACTTTCTATGTGCGCGATGCTTATGTTAAGTGGTTGTGCTCAGCATCATAATGATGACAAAGAGGTTAAAGTCTCACTACCTCGTGAATTTAATACAAATCAACTAGATGCACAAGGCTTTGATGCACCTATGCCTATGTACAATGCTATCTATCAACCGCTTGTAACTTATGGTAAAAATGGCAAGATTGAACCAGGTCTTGCTACATCTTGGGAAGCTTCAGAAGACGGTAAACACTACCTATTTCATTTAAAGAAGAATGTAAAATTCAATGATGGGTCTGATTTTGATGCATCGGCTGTTAAATTCTCAATTGAACGTGCGAAGGCAACGGATACAACTGACCCTATGGAAACGTTAGATAAATTAAAATCAATCACAATAAAAGATAAACACACTGTTGAGATTGAGTTAAAATCACCGTCAAACCAAGTATTAAATGAATTATCTCAAGTTAGACCGCTTCGCATTATGAGTCAACACGCTGTTAAAGGTGGCAATACAACTGGTAAATTTGAAAAAGCAATTGGCACAGGTCCATTCAAAGTAGCAGATTCAACAAATGAAACTGTGAGTTTTCAACCTAATACATATTATCGCAATGGACATCCACTTAATTACAATCTAACTTTCCAATCTATAGAAGATAGTGATTCAAGACACTTAGCGATCGAGAGTCACTCTATTGATATTACAGGTGGTTCATTAGGTCAGATGACACCACAACAAGTGAAAGAATCTCATAGAAACAAAGCACTTTCTGTACATACGTCGCCAAGTACAGAAACGCAATTTATGGGATTTAATCCACAGCATAAAATCTTACAAGATAAGACAATGCGAGAGGCGATTAGTAAAGCGATTAACACAGACGACCTATCGTCAGATAAGAAACTGAAGGGTCTATTTCAACAGAATGTTCAATACGTTAATGCTCACAATCAACCTGACCATGTTTACTCGCCTTCGACTTCTAAATCGTTAATCCGCTCTTTAGGTTATAAGATGAATAATGATGGTTATTTCGAAAAGGATGGTCACATACTTTCACTTAAACTCGCACTCCAAACGGATGAATTTCCAGAATGGAAGACGAAAGCTGAAATCATGCAGCAAGACCTTAAAAAAGTAGGAATTAAACTCGATATTAATATTTTAGATTCACAAACGTATTATGAAACTTTAACGGTGCGTAAAGATTTTGATCTCATTTATTATCGTACATATACAAATGCGCTAATGCCATACAATTTCTTGAATGCACGTTTTAAACAAGATGGCTCACGCCCTGGCGTATTCGCAAACGATACAACCTTAACATCTATGATTAAGCAATTTCCGACGATGATCAACATGCATGACCGACAACGCGCATTTAATAAACTATCGTCTTATATTGATCAGCAATATCTCATAGTTCCTATTTCATATCCTAATGAGACCTTTGTGACAAGTCCTAAAATCAGACAATTCGAGTTCTCAGGACAAACAGATGCACCAATAAATTACGATAAGTTGAAAGTGTCTAATAATGACTAACATTGTAAAACATTTCATCAGACTACTCATCTATTTAATCATCATTTCCTTTGTATTATTTCTTCTCTTAGAGAATACAACCGGTAACCCTGCCGTCCAATACTTACAAGAACATGGTGTTGCACAAATCACGCCTGAACGTATTAAAATGGCTCAAGATAAACTTGGTTTAAGTCAGGCATTGCCAGTTCGATATGTCCAATGGTTAGGCAATGTCTTTACAGGCGATCTTGGTACGAGTTTTAGTAATGGTGAACCCGTAACTGAACGTATTTCCCAGGCAATTGTCCCAACCATTAAATTAATATTCGGTTCAGCTATCATACTGTTTCCTATAAGTTACGTAATTGGTTATTTATGTGGCAATCATTCACGAAAAAAGTGGTCAGTCGTAATAACTCGTATTGCCCAAGTAGTTACATCATTACCAGAATATTGGCTAGCAATTATTTTCATTTATTACTTTGGTGTGAAATGGCATCTATTCCCTTTCGTAGGAAGTAATAGTTGGCAATATTTTGTTCTTCCAATTGTCATACTCGTCCTTGTAGAAGGTAGTCATATGTTGTTGTTAAGCAGTCATCTTTTTGAAAGTACATTACAAGGCCAACCTTTCCAATTAGCTCAATTACGACAATTTAAATTAAAAGATCGTATCTATTTACAAGTAAAAGAAATTTTGGCACCACTCATGACAATCACCATTAATAATTTTATACATTTATTTAGCCGAGTGATTATCTTAGAAGTCATTTTTAGTATTTCTGGATTAGGTAAGTTATTAATCAATAGTATTAATTTACGTGACTACCCTGTTATTTTAGGCATTTTAATGATGATTATTACCTTCATAATGGTGCTCAATTTCTTCGGTGATGTTTTACTTGAGAAAAGTGATCCACGTCTAAGAATGTCAAAAAAGTCAGGAGGCCGAATAGCTTATGAAGATTAAACATTAGATATGGCCTATTATTGCAATCATATTCGTTATACTTGCTTTTCTGCTTTATGACAAAGCAAACATGATTCATCAATCGGAAGCACTTTTACCTCCAAGCCTTCATCATCTATTAGGCACTGACCATTTAGGACGTGACTTCTTCACTCGCCTATTTGTTGGTAGCATGGTTACACTTGGTTTAACGACGCTCATTATAGTTGGGACCGTAATATTGGGACTAATATTAGGGCTAGCAGCTGCACTAATTGGTCGTTGGTTAGATGCACTATTGATGGCATTTGCTGATATGTTAATTGCTTTACCATCTATTATTATCGCACTTGTCGTATTAGGCTTTATTAATAACTCAATTGTAGGTTTATGTTTGGCCTTGATGATTGGGTGGTTAGGACGCTATTTACGTTATTTCAGAAATTTGGCTCGTGATGTACAAACGCAACCTTTCGTTAAATTTGCATCATTAAGTGGTTTAACAAGGACACAAACGATAGTACATCATATTATTCCACATCTTATGCGTAACGTGACTGCACTCATTACTGCCGATTTTGGAAAATTAATGCTTAGTATTTCAGGATTAGCTTTTATTGGATTAGGAATAAAACCACCATTGCCTGAATTAGGTGCCATACTCTACGACGGTAAGAGCTACTTTTACTCAGCACCTTGGTTATTCTTCTTTCCAGGAATATTGTTAGGAGGGTTCGCGCTCACATGTCAAATACTCAATCGTCGATTCACTCAATAAATGCTTTACTACATTTGAAGAATGTCTCCGTTTATGACGGAAATCATGCATTGTTGAATCAAGTAGATTTAACTGTTACAGAGAGTAGCTTTCATTGTTTAGTTGGAGAGAGTGGCAGTGGTAAATCTTTATTAGCACGTACAGTTTTGAATATGCGTCATCCTCATCTAAAGTATCAAAGTCAAATTGCTATTGATTTAAATAATACCGATGCCATGTTCCAAGATGCAAATAGTAATTTCTTCCAAAATGTACGTATTCAAAAACATTTTGATGCACTGTTTGATGCATTAAATACGCAATTGTCTCGTCAGCAGCAACACGAATTCGTTCTACGTCAATTTAGACATTTAGGATTAGAGAATCCTGAAGATTTATTTAATGACTACCCTTTTCAATTGAGTGGTGGTATGGCTCAACGAATTGCCTTAGTAATGTCAATTGTTAGAGAAGCTAAATTATTAATCGTGGACGAACCGACAAGTGCACTTGATTTTGACAATCGAAATCAACTAATGAAATTATTAAATCATGTTGTTCAAGAACATAATATGACATTACTATTTATCACGCATGACCTAAGTTTAGCGATGGATTACGCAACACATATTAGTGTGATGCGTAATGGCCAAATGATTGAAAGTGGCGAAGCAAACGATATTTTAGTGCGTCCCGAGCACGCTTACTCACAGCAATTAATTGAATTAGCGCATAGGAGATACCGTTATGTTGCAGATTAAATCTTTAAATAAATCATTTTCTGAAAAGCAAATATTTAAAAACTTTAATTTAGAACTTAAAGATACTGATAATTTAATCATTAGTGGTACTAGTGGAAGTGGTAAGTCTACGCTCGCACAAATCATTGCAGGTTTAGATGATAATTATGAAGGTATGGTAAGTTATAAAGATATGACGCTTGGACACGTGTCACAGCAAGATTGGCTGAAACATATTCAATACGTGCCTCAATATAATGCCAATACATTAGATCCTAAAAAAACAGTTTCTTGGATCTTAAAACAACCTTTAAAACACTTTAATATTCCTAAAAATCAACATGACGATAAGATGTTAAGCGTCATAGAACAATGTAAACTCGACAAATCTTTGTTACCTAAAAAAGTGAGCACCTTAAGTGGCGGACAATTCCAACGTTTATGGATTGCGAAGGCATTATTAGTTGAACCTGAAGTATTAATTCTAGACGAGGCTACAACGAATCTTGATGTGATAAATGAAGAAATCATACTCCAAATGTTACGAAATATGGATAAGTTACAGCTAATTATTATTACACATGATCCTTATTTATTAGACAGCCTTCCCGGTAAACATTTAAAAATTGAGCATATTTAAGTTAAAAAACAATGCCTATCAAAACTTAGGCATTGCTTTTTATTGCGTATATACTATGTAATTAAAGTATTTCTACCAAAAATAATTTTGAAATGTAGCTAATATATTACCAAGCATGTGTATGATAATAGGTATTTCGAGCCGTTTTGTTGTTAAATATGCAATAACGAAAATGAAACCTGAAAAGCCGTAAATAAACCATTCACCTATGTTGCTTGGGCCATGAGCGCCAGCGAATAAAATAACAGATACTATGCCACCAACTATAGGCGCACCTCTAAAGATACCTTTAATTAACAATCCTCTAAATATAATTTCTTCTATGATAGGACCTAAAATACCTATCGCAATGAGTTGTAAATACAATGGTACATTGCGGTAACTTTCCTCTAACTCCTTTTCATTCCCTGTTGTAGGCATGAATTCAAAATAAATATAATCTGCACCATTGGCAAGAATGAATCCAATGATAATGATTAGCCATTGCTTTTTAGTTATTCGACTAAATTGAAATAGCTTCAACTTACTTAATTTTAAAATTAGAAATGCGATAATGACCCCTACAATAGCAATCCAAAAGTACTTTGGCTTCTCTACTAAAAATATAACCATTGATTCGGCAACAAATAAAATACAAATTAAAAATAGAGATTGTAATAGCAACTTCCAATAAGGTTTTTGAGAAATTTGGAAATCTCCTGTTATATGGTCATGTGACATTTCATCTTTAGACATAGTTAACCTCCTAAACATATAATTGAAATGTTGATTTTTAGTTAAGATAACGCATTTTTATGAAGTGACCTACAATAAATGTCAAATATATGTTACATTCATATAGAGGTATTCATTTTCAAGATTTTATATTTCTAGACAAAGGTGGGTTTATTATGATGAATCATCAGAATATGGATACAATTTCTAATACTACATCTTCTTCAAATGAAGATAATTCAACTAAAGACCACATACATACTGAAAAACGTCGTCCAACTGGTAATAAGTTTGTACGTGCCCTTATTTTTATAGGCTGGATGCTACTAATTCAAATTCCTATTGTGAGTAGTATGTTTATCTATAGTTTTTCTATTTATATGGATACATTAACTTGCACATTAGTGACCATCATTTATTTCATACTAGCTGCTGTAATAATATGGCTAGTTAGAGGCTATTACAAACGTCATACCTATGAAAAGCCTAAAAAATTTACAGGTAAGGATATTGCAGTAAATGTTGGTTGGGCCGTACTTCTTAGATTAATCGTTATTGGTATGTCATATTTAATGTTATTTGCGACAGGTTCAATGCAAACACAAAATGACAAAATGTTATTAGGTGATATGAACGCTGCCAAACCAACGCCGGATCAATTGGGCCAAGTCTTCCCGCTAATTGTCTTCGTACTGACGATTACATTTGTAGCACCTTATTTAGAAGAACTTGTTTATCGTGGCATTTTCAAAGAAATATTATTTAAACGTACACGATTCTGGTTGCCATTCATCCTATCATCACTTATCTTTGCTTCTCAGCATGGTATTTCAAATTGGGTAGCAATTCTAATGTATACAATGATGGGAATGATATTCTATCTTGCTTACCATCGTCGTAAAAATGTTCGCGACAGCATGATGGTTCATATGATCCATAATGGTGTGAGTGGCATCATGGTTCTAGTAAGTTACTTTATGGTATTTTTTACTTAAACATTGAACTCTTAAACTAGTTCTAACATAACAAATATTGTCGCAATTTAATCTTAAATATTTCTTAATTTAGAAATGATTATTTACACAGTAAAAGCAGGACTTCATTCCGTCGAAGTCCTGCTTATTTTTATTTATCAAATGCAATGGTTTGGATATTTTTCTCTTTTAAAAATTTCTCAATTTTTGCTTGTTCTCGACCATTCGCAATATTTTTGTCTTTATTGACGTCGAGAATATCTTTTAATGATGCATCTTCATCTAAATTTAACGCACGTTGATTGGTTTGATATATTGCTATCATATAATTGCTTATCTTTTTAGTGTATTGTTCATATTCTTTGTTAGGCATTTGATTATTATTTATGTAATTGGCAAAGTTTTTTAAATTTCGTTCTTGTAAGTCAACAATGTGATTGAATTTTTGTTCTTTCTTTTTAGATAACTTTTCGTCAGAGTCTAACTTGTCCTCGTATGGCTCTCTAGCATCTGTTAGTTTTCTATCGGTATCTAAATAGGTTTTAATATCTTTTTTTATCGTACTCTCAGAAATCTTCTGATTTTTTGTTGTTTTATCAAAAATATGTTTCGGTATCTTGTGATTATGTTTAGAACTATTTTGTGACTGCTTGTTATCATTAGATGTGTCTTTAGAATTTTTTTCTTCTGACGATGACGAACATCCTACTAATGTAAAAGTAAGAATAATTACAGGAATAACTAATAGATATTTCTTCATATTAATGCTCCTTTATAATGTAAGTAATTCTTTCCTTATTTTAGTATAAACAACTATATAAATAATTTAAATAATCCATGTAATATAACAACTACTTTTAAAGTAATATGTTTACTATGCCTAATTTCACGAGAGAATATCACTCTTTAGAAATCTGAACCCTTCTATTGAATATCTCTATGCTTAATCATTAGTAAAATAAGAATAACGCCTATGTATCCTGCGATAGATATAATGGATGCTTCATAACCAAATTGATTGCCTGTGATGGCTATGTTGTTCGTATGTACGACATATTGCCAAATACTATACTGACTTTCCTTTTCAGTGATAAGTAAAAGTTGGGATAAATTCCAACAAAAATGTAGTGTAATGCTTGCCCAAATGGTATTGAATTTATAGGTTGCTAAACCAAACATAATACCTACTAATGAACCGCTAATTAATAATAAGAAGAAACTAGTTACATTTAGTCCACCGTTTAATAAATGAATGGCACCAAAAAAGATTGCCGTGGAAATAATGGCAATATTGATGTTCGTCTTCTTCTCAATATATCCCATCAATAAACCTCTGCATACCATTTCTTCAACGACTGCGCCACCAATGGCTGTTACAAAGATAGCCCAGAAAAACGTGTGCAATATATCATTTAAAGTACTAAAATGATGTACGATGAAATCACCTGGAACAAAGATGACATATACCGCATAAACTGCTACCGGTAAACCTATACCTAATACAACATAGATGACACTAAATTTAGGTTTCGTGATGCGATATGCGTTCAAGCGATCTTTTAATACATGTTTAATGAATAATCGAACGACTAAAAAAGCAAAAATGATATATAAAATCCCTTGTAAAATAGCGCCCATACCTAGAAATGGAATTAAATCACTAAAGATGGATGCAATGCCTTGTGTAACGACCATGATAAGTAGTGCTAATAAGAACATACCTGCAATTTTTAATATTTTCATGATGATACCTCTATTTGTTTTATAGTTCATTTTTATCTTAGCATAACTCTAGAGACATAAAATGCGAGTCGAACAAAAACTTGTGTTCAACTCGCAACAAAATATTATTTTTTCTCTACTACTTTAGAAATATATGTTGATGGTTTATCTTTATCGAAGATCGTTAATCCAGTAATATCTTTTGCATTTTTAGATGGTACGACAAGACTTACTAAATAACCAAAGATGAAAGCAACAACGAATGAAATGATTGATACGTAGAATGGTGCGTTACCGCCACCGACGCCATTTAATACGTAAGCAATGATTACACCTGCTACTAATCCTACTAAGACACCAAATGTATTGGCACGTTTCGTAAAGATACCTACTGCAAAGATACCAGCTAATGGTACACCAAATAATCCAGTGATTAATAAGAATAAATCCCATAAATTGTTTGAATCGGCAGCAATTAAGTAAATTGAGATTCCATAGCTTAATAAGCCTGCCACAACAATGACTAATCGTGCAAAGTTAACTTCTGATTTATCTGCCCCTTTTCCGAAGAAACGATGTTTAATATCTTCAGAAATACAAGCAGAGATAGAGTTCAAACTAGATGAAATCGTTGACTGTGCAGCAGCAAATATAGCTGCAATAAGTAATCCGCCCACGAATGGTGGCATTTCAGTTAGAATGAAGTAAGGCACGATAGATGATGTATTGAATCCCTTAGGCAATACCTGTTCATGTTGATAGAAAGAATACATCATAGTTCCCATTCCATAGAAAATAGGTGCAGAGATTAACGCTAAAACACCATTTGTCCACAATGATTTCTTCGTTTCATCCATAGAATCCGACGCTTGATAACGTTGAACAACATCTTGACTCGCAGTATATTGATGCAAGTTGTTAAAGATATTTCCTAAGAAGATAATAGGGATTGCAGCAGCAGCGCCATTTAATTTCCAGTTATCTGCACTAATAATCTTCTTATTGGCAATTGCATCACTGACAATTGTGCCGAATCCTCCTTTGATTTCAAAAGCACCGATGACAATTATCATTAATGCGCCACCAAGTAAAATAACCCCCTGAATGAAATCGCTCCATACAACGCCTTCGAATCCGCCTAAGAAAGTATAAAGAATACATAAAATTCCTACTAAACTAGCTACGATAAATGGATTCATATCTGATACCGCTGTGATTGCTAATGTTGGTAAGTAAATCACAATTGCTATGCGTCCTAAGTGGAAAATGACGAATAGTAATGAACCAATGACACGAATACTTGGGCCAAAACGCGCCTCTAAATATTCGTACGCTGATGTGACGCGTAACTTTTTAAAGAATGGTACATAAAATGCGATTAAAATTGGAATAATCGCGATAATCGCAATATTACCAGCGATGTATGCCCAATCTGTTAGAAATGCCTTTTCTGGTGTAGACATAAAAGTAATCGCACTTAATGTCGTTGCATAAATCGAGAACCCAATGGCCCACGAAGGCAAACGACCACTTGCCGTAAAGAAACTATCCGTATCTTTACCAGCCCTTTTAGTAAAGTACGCTCCAATTAATAACATAATGACAAGATAACCAATAACAGCTACCCAGTTCCATGCCCCAAAACCGACTTGATGCATAATCAACACCCCTTGTGTTACATATTCTGTTGTTAAATATTCTCAGTTTGCTTATAAATCATATTTTTTAATTAATGTGTCTAATGCGTCGCGATGTGATTCATCAAATGGTCGGAATGGACGTTTAGGTAATCCGCCATCGATACCACGAGATTTTAATATTTCTTTGAGTGTTGGGTAAATGCCCATACTTAATACCGTTTCGATGATGTCATTCGTATCATGTTGAATTTGGTATGCTTCAGCAATTTTTCCTTCTCGTGCTAAATCAAATATTTGTCGTGCACGGCGACCATTCACATTGTATGTTGAACCAATTGCCCCATCGACACCTGAAATTGTCGCTTGCACTAACATTTCATCAAATCCAGATAATATGAGTTTATTTGGAAATGCCTTACGGATACGTTCTAATAAGAAGAAGTTCGGTGCAGTGTATTTCACACCTACAACTTTTTCGTGATTAAATAGCTCGCCAAATTGTTCGATGCTAATATTGACACCTGTTAAGTCAGGAATCGCATAAATAATCATATTGTTTTGTGTTGCTTCGATAATGTCGAAATAATATTGCTTAATTTCTTCAAAAGAGAATGGATAATAGAATGGTGTCACTGCTGATAACGCATCATAACCTAGTTCTGTTGCGTATTTCCCAAGTTCAATCGCTTCATTTAAATCTAATGATCCAATTTGCGCAATTAAGTTCACATCGTCTCCAACAGTTTCTTTCACTACTCTAAAAATTTGTTTCTTTTGTTCTTTACTAATTAAGAAGTTCTCCCCAGAACTACCATTTACATATAAACCATCAAGTTTCTCAGTCTCAATCGCATTTTTAGCAATTTGCTTTAATCCTTCTTCTTTCACTTGTCCATGTTCATCAAACGGTACAAGTAAAGCGGCGTATAATCCTTTTAATTTATCTTCCATGTCACGTTCCTCCAAATCAATTTTTATTCAAATTCATTTTTATAAACTTTGAGATAAATTCAATTACAATAAATTTCTATTTACATTTAGAATTGTAAACGCTATCATTTTCTTAAACAACTACTTTTGAAAAGATTTAACAAAATATTGCGAATTTGATGAAAATATTTTTCAAAAAGAATGATGACGATTACTTTAATTTGAAGTGTCGTTATAATATAGACGACTAAGGAGGTACCTCAATGTATAAAATAGCTGTAGACATAGGCGGAACTAATATTAAAGTGGCAGTCATTAATGATGACTTAGAGATGATTGACTATAAAAAGATTAAAACGCCAGACAATTTCCATATTCGTATCGTGGATGAAACATATAAATTAGTAGAAGGCTTTGTAAATCAATATCAACTTAAAAATCCATTTATCGGTATTTCTAGTGCTGGTGTCGTAGATTCAGATTTAGGTCAAATTATTTACACGGGGCCAACCATTCCAAATTATGACGGTACACAATTCTTCGATGTCTTCAAAGATTTATCGGATGATATCGCTGTTTATAATGATGTAGATGCGGCATTGTTAGGAGAAATTAAACTTCATCGTTATGAAGAAGATCATATATTTTGTTTAACTTTGGGAACAGGTATTGGTGGTGCATTTTACAGTGAAGCTTCTGGTATTTATCAAGGTTCACGTCACCGTGCCAATGAAATTGGTTACTTACTCTATCGTGAAGAAGATGGTAAAACATATGAGCAACGTGCCTCAACATCAGCACTTAAAAATTTAATGACTAAATATCAATTTGAATATGGTACAGATGTTCCTAAAATATTTGATTTAGCAGAGGAAGGAAATGAAGAAGCACTTAATATTCTCAATGAATGGAGTAATTATGTTGCTGAAGGAATTGCTCAAATTCAAATTATTTATGATCCAGGCTTGATTCTTATTGGTGGTGGTATTTCATCTCAAGGAGAAACACTTCTCAAATATATAGAACCTAAGATTCATCATTATTTACCTTCTGACTATGGCATTGCTAAGATACAAACAACTCAAACAAAGAATCATGCTGCTTTATTCGGTGCAATCACTAAACAGTAGCAGGATCTAAATAGAAGTGGGACACCGAATTCATATAGAATTCAGTCCCACTCCCCACTCATTCTTTCTCATTTCCTAATATGACGTCTCGTGTTTGTTGATACACATGATGCATATGTGTGTCATTAAGTAATAAATAACTCACGATATCTAATAAAAATAAAGTTGCGATTTGTGAGTTGATGAATTTTGAGTCATTATTACTTGATTGAGCCGTTGTAATTAATACTAAATCTGCATTCTTAGTAAGCGCACTACCTTCGAAATTCGTTATGACGACTACATAAGCCCCTTGATTACGGGCAATCTTCGCAGCTTCAATTAACTCTAACGTTTCCCCACTATTTGAAATAGCGACAAACATGTCTCGTGATGAAAGTAACGACGCAGATATCTTCATTTGATGCGCATCTGTTGAGACAGAGCCTTTAATACCCATACGCATTGTGCGATAGTAAAATTCACTTGCCGTTAATCCCGAACTTCCTAATCCTGCGAAATTGACTTGTCTACACGTTTTCAAATTGTGTGCTAGACGTTTAATCTTTTCCTCGGAAATAAATTCACCCGTTTGTTGGATAATATTTTGATGATATCGATGAATGAGCTGAACAAGCGGTGCATTTTCTACTACTTTTTCTGATTTTTCGTGTTGCAAATTAAACTTCATATCTTGAAAGTTGGCATAATTTAATTTCCCACTAAATCGTGTAATGGTAGCAGGTGATGTCCCAATAGCATAAGCTAAGGAATTAATTGTTGAGAAATTTTCATCAAGTTCATGTGTTTGTATATATTCAATAATTTTTTTATCCATTTTCGTTAATACATGACGACTTCGTTGAATACGATTTTCAAATTTCATGACAGCACCTCGTAACTAAGTTAGTTAAACTGTATTATATTTGAAAATATTTTTCAATTCTCGATTATAAATTGATAAATATTTTCTTAATGTTATGATATGAATGAATAAACGAATCAATTACAATACTATTTCTATTTACAATTTTGAAAAAGACGGAGCGTGTTTAAAAATGTTACCAAATGGATTAATCGTGTCATGTCAGGCGTTACCTGACGAACCATTACACTCATCATTTATTATGTCAAAGATGGCTCTAGCAGCTTATCAAGGCGGTGCGGTTGGTATACGTGCGAATACTAAAGAAGATATATTAGCGATTCGAGAAGAAGTATCTCTACCGGTTATCGGAATTGTAAAACGAGATTATGAAGGTTCTAATGTATTTATTACAGCAACTTCTAAAGAGGTGGATGAACTAATAGAAAGTGGATGTGAAGTAATTGCTTTAGACGCGACAACGCAAACACGTCCTAAGGAGTCCCTTGAAGAATTAGTACATTACATTCGAGAGAAAGCACCCCATGTTGAAATCATGGCGGATATTTCAACTGTTGAAGAAGCCATCAATGCAGATCATTTAAACTTTGATTACATTGGCACAACATTACGTGGGTATACGTCTTATACAAAGGGACACATTCTCTTTGAAAATGATTTTGAATTTTTAAAAGAAGTATTAGAAAAGGTCAACGCGAAAGTTATCGCAGAAGGTAATGTCATTACACCTGAGATGTATAAAAAGGTAAGCGACTTAGGCGTACATTGTACGGTTGTCGGTGGCGCAATTACACGTCCTAAACAAATCACTGAACGTTTTATAGAAGCTGTCCAACAAAAATAATTGCTTAATTTGGAGGCGTAAATCATGAAGATAACGAACTTAGTAGATAAAAAATTGGCGAGTGATTATGTTGCAATTGAACTATTGAAGTTAATTAAAGATAAGCCTGATGCTATATTAGGACTTGCTACTGGTGGCACGATGACGGATGTCTATCCCCGCTTTTCAGAATTGCTATCAGCCAATCACGTTGATTTAGCAAATGTTCAAACATTCAATTTAGATGAATATGTAGGGTTAGAACCTGAACATGCTCAAAGTTATCATACGTATATGCATCAATTATTATTTGATCATAATGCTAGTTGGAATGCCGATAACATTCATATTCCTCAAGGCCATGTTGATGATTTAGAGCGTGAGGCACGTCGTTATGAGAATCAATTGAAACAAATTGGTCAACCCGACATTCAATTATTGGGTATTGGTGAAAATGGACACATCGGATTCAATGAGCCTGGCACATCTTTTGAAAGTGAAACGCGTGTGGTTGATTTAACTGAATCAACGATTAATGCTAACAGTGTTCATTTTGATCATATTGATGATGTACCTAAACAAGCCGTTTCTATGGGATTAAATTCTATTATGCGTGCGAAACGAATTATCTTATTAGCATTTGGAGAACGTAAACGTGATGCAATTCATCAACTCTTGAATGGTGAAACAAATGAATCATTGCCTGCATCTATCTTGCATCAACATCCTAATGTAGAAATCATTGTTGATGACACTATTTTCAATCGTTTATAGTATCCTACCCAGCATAAAACAAAAACAGAAAGTGGATTGATAACCAATCCGCTTTCTGTTTTTTCATTTTATGAATGTTTAAATAGTTTTAAAATTAAATACATAATAATACTAATAACCGCAATAACTGAGAAAGTAATTAAGAATATTAATTCTGTTTGGTGGAATTCAAATGCTAACGTAAAGTTATTAAAACTTTTGAATGTGCTATAAACGATTAAATTAAGTATGATTAATGCGATTAAAGCAATGATGGATAACCACGCTAACCAACTAAAGAAATGCTTAGCGTTAGGAAACCTGAAATCATTATTCATGTGTGGACACCTCTCTTCCGTCGCAATTGTTTCGAATCAAAACATTTACTACATATATACACTAGAATGTATATCTTTAAACGCGAATAGAGGCTACATAGCATTTATAATCATACATCATCCAATTCTTTAATATTGATGTACAACCCCTGATTTGATTGTTTTATCAACACGAATCGTATCATCTACTACTACGATATCAGCATCTTTACCAATGGCTAAACTACCTTTATGGTCATCAATTTTTAATGCGATGGCTTGATTCAAACTCGTTACACGCCATAAATTCTCTAATGAATCATGTGTATATTCAATTAAATTATACAAACCGTCATTCATTTTCAAGATGCTACCTGCTAAAGCGCCACTTGCTAGGCGAGCCTCTTTTCCTTTAACGATGACATTCTGTCCGCCTAAATCATATTCACCGTCTTCCATTCCTTTCGCACGCATCGCATCAGTGATGAGATACATGTGTTCATTTCCTTTTTGCTTATAAGCAATATGTACAGAAGCAGGATGTGAATGAATACCATCAACTATAATTTCCGTATTTAATTGTTCATTCGTCCACGCCGCACCAAAGACACCTGGATCGCGATGTTCAAATGGTGTAGCTGCATTATATAGATGTGTTACATGTTTTGCACCATGGTCCACCGCTTCATTCGCTTCATCAAACGTTGCCACAGTATGCCCCATTGAGAAGATAATATCTTCATGCAATTGATTAAGTGTATCATGTGCGCCTTCAATTTCAGGCGCAAAGGTAATAATTTTGATTTGCTGATTCGCAACTTCTTGGAAATGTTGAATCTTAGACGCAGATGGACGTTGCACATATTTAGGATTTTGCGCGCCAACTTTATGCTCTGAAATAAATGGTCCTTCTAAATGAACACCACCTACTTCAGCCGCTTCTCCTCGTTGTTGATCAGCTTGATATGCCACAATGTTTTTCAATGCCTTTTCAATATTAGCGTCCGATTGCGTCATCGTCGTTGCTAAGAATGTTGTTGTTCCCTCTGATAATAATTGTTCAGCCAAATGTTTTAACCCGTCATAAGAAGCATCCATTGCGTCCTCACCATAGCCACCATGAATGTGAATATCTATGAAACCGGGTAATACATTTTGACCTTTCACGTCGATTTGTTCTAATTCTCCAGTATACGTTCCTTGTTGAATATCACTTATTTTGCCATCTTCTACTACAAGATATCCATTTTCAATAACTTGCTTTTCCGTATAAATTTTACCATTTGTAATGACATAGTTTGTTGACATGATATACCTTCTTTTCTATTTAATTCTTCAATTTTTCATCTCAATTATAGCATTTCATTAGCTCGTATTTTGCCAATTTTCACTTTTGGAAAAAGTTTTCATAACAGAGCGCTATTACTTAGAAATCATGATATTTCAAAAAAAATGAATTTTGAAAACATTTACTATTATAGGTATACTCAAACTAAATAAAATATAAAGGATGACGTAATTGAACAATGAATGACAAGCGGAAGAAAAATAATTATTTAGTATATGGGATATCCGTAGCCATCATTATACTTATTACTGCAATGGCCGGGATCTTTCCTAAAGCATTTGGCGCTAATGCACAACATATTTATAATTTTATTTCTAATTCATTTGGTTGGCTGTTCTTACTTATTATATTTATTTTAGATATCTTTTTAATCTCTTTAGCAATTTCTCGTTACGGTCGTTTCAAATTAGGCAGTGATGATGAAGAACCAGAGTTTTCATTTTTATCATGGCTAGGGATGTTATTTTCAGCAGGACTAGGTGTCGGTATTGTATTCTGGGGTGTTGCTGAACCACTCACACATTATCTTCATTCACCTTTTCCAAAAGATGTGCCAAATCAATCAGCCGAATCAGCACGTGTAGCCATGGGCTATACCTTCTTTCATTGGGGGATATCACAATGGTCAATCTTCGCTATGGCTGGACTTATCGTGGCATATTTCCAATTTAGAAAGAAGCGAGATGGTTTAATTTCTACAGCAATGGAACCTGTCTTTGGTCAAGCTTACAAACGTCCATTTCGAAATGTGATTGATATTTTAGCAATTATAGCTACAGTCATGGGTATTGCCACTTCTATAGGTCTTGGCATCATGCAAATTAGTGGTGGATTGAATCATGTCTTCCATGTACCAAATAATAATGTTACAAAAATTGCTATTACGGTACTCATGGTTTGTATTTTCTTAGGTTCTGCAATAACTGGTTTAAATCGAGGCGTTAAATGGCTAAGTAACATCAATATTATTTTAGGCGCTGTTTTACTACTATTCATGCTTATCTTTGGAGACTTAAAATTCATCTTCGAATCTTATACTTTAGCAATCGGAGACTATATCAGACATTTTGTTGAATATAGCTTACGTATTAATCCATATTCTGGCAATAATGCTTGGATACAACAGTGGACTGTCTTTTATTGGGCATGGGTAATCTCATGGTCACCGTTCATAGGAGGTTTCGTCGCTCGCGTATCTCGTGGACGTACAATTCGTGAATTTATCATGTGTGTATTAATCGTACCTCCACTCATTTCATTCGTATGGATTGCAGAATTTGGTGGTATGGCCGTTAAAGTTGCTATGGGTGGCGATAACATCGCTAAATTAGTAGATAAAGATTACACAGTAGCTTTATTTGAATTACTATCAAAATTTCCATTAGCAGATATTACGAGCATATTAGCAGTCGTCTTAATATTCTTACTCATAGTGACAAGTGCAGACTCAACAACACATATTGTTGCTGGCATGGCAACAGGAGGTAGCGAGAATCCAAAGGTGAAACATAAAGTGATTTGGGGATTGCTGATCGGTGCCATTTCAGTTGCAATGACAATTGCAGGTGGTTTGACGAGTTTACAAACTGCATCCGTTGTAACAGGATTACCATTCTCTATTATTCTATTACTAATGACACTTTCTATTATGCGCGCGCTTCGCAGAGAACATACGAAGCACTTCCAAATGTCTTATATTGATGATGACAAAGATTATTCCATTCCATTAGAACAACGAGAAGATCATAATAAATCTAATGAAAAAGAACAAGGTAAGGAACAGAACAATGAAGAAGAATAACAATATGAATCTGTACTTTAATTTACTGCCTTTAATTGGACTAATCATAAGTATATTTTTATTCATACTATATTTTGTCATTTATCATGTAGATGATAATTGGGTTATTGTAAGTTTATATTGTTTATTACCAATATTTGTGAATAGTTCGATCACTTTAGCATACAAGCTTTTTAATAAATAGCGCATATACCGCTCTTGTCATATGTGTAATTTTAAAATATTGTAGTAATAAGCACTTTTTATCATTAAGGGGAAACAAGGGGGATTTATAATGAATTACAAACAGTCATCACCTGAAGTCTTACGTCAATTAATTCGAGATGGAGAACTTGTCGGTCACACAAGCGGTATGGCTGAAGGTTATATACAAGCTAATGTGGTTATATTGCCATCGAAATATGCTTATGATTTCTTAAAGTTCTGTTTTAGAAATCCAAAGACTTGCCCACTCTTAGATGTATCAGAAGTTGGCGCACATTCTTTTCCATATTATGGGCCATATGCGGATATACGCACTGATGTTCCGAAGTATCGCATTTATGAACATGGGCAATTGATTAAGGAAGTTGACGATATCACTGATCTTTATACTGAAGATATGGTTAGCTTTCTAATTGGTTGTAGTTTCACTTTTGAACATGCATTGTTGGAAGCTGACTTACCTGTACGTCATATTGAAGAGGGTCATAATGTACCTATGTATCGTACTAACATCCCTGCCGAATCAAGTGGCTATTTTAAAGGTAACATTACAGTTAGTATGCGTCCGATGACTATGACTCAAGCGATTAAGGCAACAGAAATTACTTCACATTTTAAGAATGTTCATGGCACGCCGATTCATATTGGTACACCAGAAGAACTGGGAATCACTGATATCGATAAGCCTGATTATGGAGAAGCTGTCACAATCAAACCTAACGAAGTGCCTGTCTTCTGGGGATGTGGCGTGACACCACAATCTGTTGCACTTGATGCCAAACCTGAGTTAATGATTACACATTCACCTGGACACATGTTTATTACAGATATTAAAGATAGCGAATTAAATGATTAATTTTAAAAAAAAGGAGATACTCAGCTAAAAATTGTGCTGAGATATCTCACTATATATATTTATATTATCCAATGTGTATTAAAAGTTGATAAATAAGTGTGCCCGCATAGTTCCCTATGACATAACCCAATGTACCTATAATTAGTATCGGTCCAACAAGACCTTGCCACCCTTTACTGATAGCTAAAGCTGCTGCCGTTGTAGGACCACCAGCAGTAGCATTACTTGCCAACAGTATTTCTTCAATCTTAAAGTTAAATAACTTTCCTAGTATTAAACTTAAACCTAGATTGAAAATTAAAATAATCATCACAAAGACAAATAATAGTGGTGCTGTTTTGATAATCGTCATAAATGAGGCAGGTGTTCCTATTACTACAAAGAATATGTAAATAATAAATGTTCCAATTTCTGAAGAACCGGCTAATTTATCAAAGAAATCTCCCCAAATAGCCACTGCCAATAATGTAAGTGTTGTAAGTAACAAGTATTGGTCGCCAAAGAAAGAAACCAGTATCGTAAGTAGGACATTAGACTGCGGTATCACATGTTGAATGACCTCAGATAATTTAAAACTGATTGCTACTAATGCCACTGCAATCGCTATCGAAAGTGCAATATCTAATAATTGAATTTGCTTCGATTGCCAATAAGATTGTTGGGTTTCTGGTGTTGACTCAGTTTGATAATCTGTCTTAAACCACCTTTTTATAATAGGTAAAGACGGTATTGCAATTAACAACATAAAGTACAATGCCATAACACTATTATCTGCAACAACTGTTGATGAAATCATATCACTTGGTGTTTTGAACTTCGTGCTCAAAGCTGCAAAGTTCACGCCACCACCTATATAACTTCCTGTCATCATCGCACCAATTTTTGCTAAATATGGAATCCATTGATGAAGTAAAATAAATCCTACCGTTGTCCCCATCAATGTTCCAACTGATGCAATTAAGAAGATATATAATAATCGACGACTTTCCTTCCAAATTTTTAAAATATTAGAACTGAACAATAATAAAGGAATTGATATTGGTACCGCGTAATCCCATACCGTATCATAAACCGGCGATTCAGTGGGAATAATCTTAAAATTAGATAATAACATAGCCCCTACTAATGCAATGATGGCACCTGAAATGGTACTTGCCCATTGATATTTCTGTTCCAAGAAGATACTGACTGTCGCCCAAACTATAATTATGGCCCATAATATCCATGTATCATCTTTTGCGATTAATGTCCCTATTGTAAACATCATCCCATCCCCCTTCTTGAGTAACATTTTATACTATTCATAATTTAATTTCGATAGTCTATGTCGTTTTTATAACGTTATAATCTACTGATAATAATTCTCAATAAAATGTAAAAATGCTCTGTACATTGCTTAAAAATAGGACTATTCTATGTATGAAAATGTTCGAAATTTGGAAAGAAGGTTTCTAGATGAATAACTCTGTTAAATATAAAAAATTTATATTACCTTTAGTCATAGGCATACTTATAGCTGTGCTTGCACCTTTCAGACCTGAATCATTAAGTCTGGATGCATGGCTAATGTTTGCTATATTCGTAGGTACCATTATCGGCTGTATCACACAACCTATGCCGATTGGTGCCGTATCAATCATAGGGTTCACGCTAACCGTGTTAGTTGGCGTTATCGATACAAAGACTGCCGTACAAGGTTTCGGTAATCCTAGTATTTGGTTGATTGCAATGGCATTCTTTATCTCTAGAGGCTTCGTTAAAACTGGACTCGGTCGTCGTATCGCACTTCAGTTCGTAAGATTATTTGGGAAGAAGACACTCGGTCTAGCATACTCACTTGTCGGTGTAGATTTGATTTTAGCACCAGCAACACCTAGTAATACTGCTCGCGCAGGTGGAATTATGTTTCCAATCATTCAGTCGCTCTCTAAATCATTTGATTCTGATCCGAAACAAGGCACCGAGCGTAAGGTGGGGTCATTTTTAATCTTTACTGAATTCCACGGCAACCTTATTACTGCCGCGATGTTCTTAACTGCAATGGCCGGTAACCCGCTTGCTCAGAACTTAGCTGAGAAGACTGCACATGTTCACGTTACTTGGATGAACTGGTTCTTAGCAGCCATCGTCCCTGGTATTGTGTCACTTATCGTCATACCATTTATTATTTATAAAATGTATCCGCCAACAGTTAAAGAGACACCTGATGCGAAAGATTGGGCTGAAAATGAATTAGCTGATATGGGTTCAATTGCTAAAGCTGAAAAATTCATGATTGGTGTATTTATTATCGCATTACTACTTTGGGTAGTCGGTAGCTTTATTGGTGTAGACGCAACATTAACTGCTTTTATCGCATTATCTTTATTACTTATTACAGGCGTGTTAGATTGGAAAGATATTTTAAATGAAACCGGCGCTTGGAATACATTAGTTTGGTTCTCAGTGCTAGTTATGATGGCAGATCAACTGAATCAATTAGGCTTTATTCCATGGTTAAGCCATACTATCGCAAACAGTTTAGGCGGTCTAAGTTGGCCAGTCGTCCTTGTGATACTAATAATCTTCTATTTCTATTCACATTATTTATTTGCTAGCTCAACTGCTCACGTCAGTGCTATGTATGCAGCATTACTCGGTGTAGCCGTTGCTGCAGGTGCACCACCGTTATTTAGTGCATTAATGCTTGGTTTCTTTGGTAACTTAATGGCCTCTACAACACACTATAGTAGTGGTCCTGCACCTATTCTTTACGCAGCCGGTTACGTCACTCAGAAACGTTGGTGGCTGATGAACCTAGCCTTAGGCGTTGTGTACTTTGTAATCTGGCTCGGTTTAGGTTCCTTATGGATGAAATTGATAGGTTTGATGTAATTATATTAAGGAGAGAAACAGTGAATTCTGTTTCCCTCCTTTTTTGTTCTTTATTCCTTTATATTTATCTCTTCCTTAGTCAATACTATTGAACAAATAAAGACTTTTACTTACATATCTTTTCTGTTGCCAAATATTTTAATACGCATTATAATTTATAAAGATATTATATTATAACAAATGGAGATGATACTATGATTCCAGAAGAAAGAAATTCATATACTTTAACTGAAGAAGAAGCTATCATATTTGCAACTGCAAAGTTTAAGCCTTTTCATAACCGACTTGAAGAAGATACACCACAACCAAATCCATTTAAAAAACTAGTAGAAAATGAAAAAGATAAACCATCAACTTTGTAATATCTTTGAACTTACTAACTATGAGATGGAAGATGAATTTCTTCTCAAACTTATCCGACGAAATATAAGTAAATTTAAAACTTCTTCAAACCCTTCTATTGCATCTTACTTGCAAGACAAAGCTCTTTCTTTAAATAAACAAAATTCAATCCGCACGTATTTATTAATTGATTCCGATACTTCAGAACTCATCGGATATTTTTGTTTAAAAATAGTCATCATAAAATTTGAATTTATTGTAATAAAAATTTTAAAAAAAAAGTGAAACAAAATTCGATTTAAATTTTTGTCTAACCCTAACGGGTTAACAAGAGTGGGAAAAAG
>NODE_3_length_51175_cov_1.919155
TTCCCATCTATATCCTTGACCATAGAGAACTCCATTCAAATATACATTGAATGAATTGTATCATATATTGCATATCTTATGAATAATAAATATTAGAACCGAAAAGTGACACTTTAACTGATAGTAAGGGGCTGTGTACATACGAGTGATTTATAGATTCTTTGAGAATACGACTTAAAGCGATTTTAATTTGTCAGTTCATTGCATTTTGTTTTTTTAACAATTTCACCAATAAGAAGAACCTTATAAAAACCGCATCATTTGTGGTACGCTTCGCCTCGCATGATTTTAAATGCTCTGTATACTTGCTCGATTAAGACAACGCGCATCATTTGATGTGGGAATGTCATTTTACTGAATGAAAGTGCGTAGTTGCTGCGTTGTAAGACGTTCTCATGCAATCCATTTGATCCACCAATAACAAAGACGAAATCACTTTGACCTTGTGTCATGCGTCGTTGCATTTCTTCAGCTAATCCTTCTGAAGACAACATTTTACCTTGGATTTCTAAAGTGATGACTGTTGCTTGAGGTTTGATTTTAGCTAGTAAGCGTTGACCTTCTTTTTCTTTCACTTGTTCAATTTCTTTATCGCTCATATTTTCAGGTGCTTTTTCATCAGGTACTTCAATAATTTCAATTTTGGAATAAGCACTTAATCTTTTTTCATATTCTGATATAGCCTGTTTCCAGTATTTTTCTTTTAATTTACCCACAGCTAAGATTGTTATCTTCATAAAATCCTCCATAGATGTTAATAGTTATCCTACTTATCCACAAGTTATCAACTTGTTAACAGAATTACCTCTAATTATAACAGTAATGTATACGAATTAAGCTATATTTTTAAAAAATATCCCCATTTCGTGTGACTATCCTTGTATATATGTGGATAAGTCTGTGAATAATGTGAGTATTTCTGTGTGTATTATACACAAAAGTGGATAACTTCATTCAATTTTGGGGATAACTTTAAGTAAGTCTTAAATATTTATTCACAGATTTAGGCTAAATATTGTTATTATAAGGTTCCTTTTGAATAATCATGTATAGTCCAAATTATTAGATAATTAACTCAATAAATAAAAAAACAACCTACTCACAAATACTAATTTTGTAAGTAGGTCGTTCGTCTAAATAATTACAATGTATATATCGGTGTAGCTTGTGCTTTATCTGTATCACATAATAGCACTTCTTTTTCAGTATCTATATCATGTTCATTTAGAACCTGACTAACGCTCATACGTGCTAAATCTTTCATGTTGTTATCTTGTGATAAATGTGAAAGATAAATACGCTTCGTATTACCTGTAATAACATCAGTCATCGCTAGTCCTGCATCTTCATTAGATACATGTCCCATATCGCTTAAAATACGTTGCTTTGTCTTCCAAGGATAACGACACATGCGTAACATATCCACATCATGATTACTCTCAAACATAAAGGCGTCACTACCTTGAATCATACCTTTCATTCTATCTGACACATAGCCTGTATCTGTAATCATCGTAAATTTCTTATAGTTATTGTGGAAAATATAAAACTGTGGATCAATTGCGTCATGAGATACATTAAATGATTCTATATCAAAACCTGCAATAGATTTTGTTTCATAAGGATTAAATATGAATTTTTGATCCATTGGAATTTTACTATCTTTCTTCTCAATTGCTTTCCACGTGTTCTCATTCGCATAAATCGGCAAACCATATTTACGCGCAAGCACACCTAATCCTTTAATATGATCACTATGTTCATGAGTAACTAGAATGCCGTTTAAATCTTTTATATTTCTATCAATTTGGCTAAATAAATCTTCCATTTTCTTGCCAGTGAGTCCAACATCTACTAATAGACTGCCTTTATCACTCTCAACATAAGTGGCATTCCCCGTACTACCACTCGCCAATACACTCATTCGTATCAAGCGGCTCATCCTTTCTACTTCCGACAACTTACTCTATATTTTAGAGTGCCTTCAGTCTAATTCCTTATATTCTGCACTCTATAATTAAAAAAATGAAGTTTCGAACAATCCACATCATTCGAAACAATCCAGTCCTCTAAAATACCTTTATATTATACTATACCAATCCAATAATTAAAGTTCCAATTCCATGTTTATCTACAACACTAACACATACAAATAAAATAAGTGCATGAGACCATCGTTGCCCCACACACTTACTATTCTTCCTGCTCCCTAGTTATCAATCACTTTCGGATTTGATGATGTCGCTTCAACATAATAAGTCTTCACGTCTTCTTTACCTTTATGTTTCACTTTAATTTCCCAGTTCGCCTGCAATAATTGCACATTCGTTTCTCTCACAACCGAGTAATATCCTAACCTTGCATCCATCACTTCATCGCCTGATTTCAAGTAACGATTAAAGTATAACGTTTCTACTGCTTTACGCGGTGTAATCACTTGCTTCTTAGGATTATTATCACTCTTCGCAGGCTCAATGTTATTCATTACCGATTGTTCATAACTTGTCGCTTTACCATCATTGATATTAAAGCGTAGACGCGCTTTATTATTATTCATCAACGGATAACCTTCATAAGTCTGTTCATACGTCACAGTATCAGATGTAACATCACCAAGTTGATACATCTTACCGTTGTATACATTACTCATGATGTAATCTTTTAAATCACTTAAATTACTATCACTCACATTAACTGTACTATTAATCTCACCTGTTAAAGTATTCCCAGAATCTTCCGCTTCTAATGACGACTTACCCTTCGCATAACTTTCGAAGTCTTTAGACTTAGCAGTAATCATCTGCATCTTCGTCCCGCTTACATCTTTATTTAAAATATCCTTCGAAATTTTAATTTCTTCTTGCTGGAATTTAACCTCATTATCACTTTCAGATTCGTTAATTTGAGACTTCGTTACCTTATTCACGTAAATCAATACGAGTAGGATATTAACTAGAATAAACACGAAAATAAACAATGTCTTCGTTCGTTTCCAATTCATTTATTCAAGCCTCCCATCCTCATAAGCGTACCAATCGCCGTCGTATTGAACATACCATGTTGGCACAAACTCACTATTACGTTGCACTTCTATATCATCTTTATCAGGTTGATCATCTTCTTTATAACCAATGACCATATTCGTTACCTTTTCGAAATCAATCGTATGATTATTTGCGAGTGAAGAACGAACACTTTCAACACTATCTAGCGACTTCGTTTTACCTTCTAGAGGTACACTAGAACGCAATAGCGCACGTTTATAGTCATAAATGCCTTTATCTCCCCAAGTGACCTCTATATCATTTAATTGCTGATCATTAAATGTTGGGTGGCCATTGAGGAAGAGTTGATACGTTAATTCACCCGATGAATTATCTGTATTGAAAAGACGGAAGTCATCATTAAAGAATCCACCATGTCCATTGATATATTCAAATGTACTTGGAATCGTTGAATCCATATCACTTGAGCTAGATTCATCTTCAGATAAATTCTTATAATGATATTTCTTACTTTCATCATTATAGTTCGCTACGCCAGTGTTATTATTGTACGTTGTTGAACCACTCTTACCGCTTCGAATAATCACTGAGTCGTCAAATAGAATAGCATTCATCGTTTCGACTGGAATCGTATCATAAACCATACGGTAAGAACGCATGTCTTTCGGACGATTTGGCGCAAATATATGCGTTGCTTTATCAATCGTATCTTTATTTGTGATTACCTCTGAATATTTCTGCATTTCTTTATTCAAATGATCCATAACTTTAATAAAATGATTAGCTTTCGTAGTCAACGTTACTTTCATTACTTCATGACGATCTTCACTTATCGCATACAATTCTAAATTCTCTTTAGGATTTTGACTTACTATAATACGATTAAATTTGAAATTTTTAGGTACTTTCGCTGATGAATTCAATACTTGACCTAGATATGTCGTTAGCGGCATATCATAAGTGAAATCTAGCACAGTAAAGTGGTCATTTAACATGGGAATATTTAAATTATAATCTCGATGAATATGTTCCACTTTACTGACTTCATGATTCTTCAATGTACCTGTTACTTGAGACAATTGAGCACGAGATGGTGCCAGCCCTTTAACCTTATCGCCTTTAACTTCTACAATTTGATACGGAGATATCACATTCTCTATATTGGCAGACATGGGCTTACCAATCGTCTTAGTATTGCTCTTTTTACTATCTGTGCTATCAATATTATTTAAATCTGGTGAGAAATTCCACACCATAAACGTAAGCACAACACTCATCATGACTAGTAGGAAAAGAATAATGGATTTAATATGCTCTTTACTCTTCATCCCAATCACCGTCGTCTATAACTTCACAAGGAAGTGTAATAAATATCGATGTACCTTGTCCTTCAACACTATTCGCCCAAATTCTTCCATTATGCGCTTCTACAATCTCTTTCGAAATGGCTAGTCCTAAACCAGTACCACCCATTTTACGTGTACGCGCTTTATCTACACGATAGAAACGATCAAAGATTTTATCCACTTTGTTAATAGGAATACCTATACCATTATCTTTAATACGAATCGTCATACGATTGTATAAAGCGTTTTGTTTCACGTGGAACTCGACACGTTTTTCACCACGAGAATATTTCATCGCATTAGTAATAACGTTATCAAACACTTGTGTCATCTTATCTGGATCAATTTCAGTAAAGATGGTTTCTGAAGGAATTTCACGCACAAACGTCGTGTCTTTCGCTGCCATTTCATGACGGTTAATAATCTTATTAATGAACATGTTGAAGTCGACAATTTCCTTCGTAATTTGTTCGGATTCGTTATCCATTTTCGATAATTGCAGTAAATCATTAACAAGACGTATCATTCGTTCTGTCTCTTCACGTGTTACCGATAAGAAAGATGGTGCTAAATTATCATCTTTCCAAACACCTTCTTCAAGCGCCTCTATGTAACTATTCATCGATGTTAAAGGCGTACGTAATTCGTGAGATACGTTCGCAACGAATTCGCGACGTTCACGTTCAACTTGTTGTTGTTCAGTAACGTCATGTAATACGGCGATGTAACCTGTCACAAATCCAGTTTCTTGAACAATCGTACTGAAATTCACACGTGCGATGATGCCTTCATCTTCATTTATATCTAATAAGAAGCTATCGTTATTCTCTTGAATTTCATCTAATGAGAATTCGTCTTCTAAATTCAATACACTTAACATGTAATAACCGATTAAGTCTTCCTTAGACATACCTAACATTTTTATCGCCATATCATTGACGATACGCACACGACCACGTCGGTCTGTTGCGATAATACCGTCACTCATATGCGTGATAACTGAGTCTAAACGACGTTTCTCACTCTCAGTATTCGCTTGTGCCTCTTGAACTCGTTTAGACAAATTGTTGAAGGCTAAAGCTAATTCACCGATTTCGTCATTACCATATATCTTAACGCGTTGCGTATAATTACCTTTAGACATCTCTACCGTCTGATTACGCATGTCCGTAATCGGTCTTGTAATCGTCCTTGCGATAAAGAAACCGAGTATAACGGTAATGAAGAGGGAAATCGCAGTACCGATAATGAATATTTGGTTAATATTATTCAACTGATTATATACATCATTGATATTCGATTCTATGTAAATATTACCAATCGTCTCGTTGCCATTCTTTACGGGTAAGTTGTAAATCCAAATTCGCTCTTTACCGCTACCATAGTCTTTTAAAACATTGTGACTATTGGATTCTCCTAGCGATAAGGCTTTTTGAACGGAGTTATCATTAACTTTCTGATTAATCATATTATGTGATGATATCTTCGCTGTAGCCATGATAATTTGATCTTTATCAATAAAACGAATTTCTTCAATTTCTTGACGGTTGGCATACTCATTTAATAAACTTTGAACTTCTTTTTGAGCGTTAGAGGGATCATCTCTGTATATCCGCTCAATGTTAACTTCAAGCTGTGTCGCATACTGTTTAATATTCTTCATGAAGTTATTTGTCAGTTCTTTTTCTAAACTATTAGTGAAATATAGACCGATGATCTGCATTCCAATAATAATCAATAACACATAAACAATAACAAGCTTGGTGTGAAGGGATTGTAACTGTTTCAGCCACTTCATAGTCGCAAGCCCCTAATCGTGTTGTTGGAGGAAGTATCCAACGCCTCTACGTGTCACAATGTATTCAGGATGTGATGGATCATCTTCAATCTTCTCACGTAAACGACGAATTGTTACGTCTACTGTACGCACGTCACCGAAGTAATCATAACCCCATACTGTTTGTAGTAAATGTTCACGTGTCATGACTTGACCCATATGTTTAGAAAGGTAGTGGAAGAGTTCAAATTCTCTGTGTGTTAATTCAATATCTTCCCCACGCTTTTTAATAGAGTAAGCATCTGGATAAATGACAATATCTTTAATTGTAATTTCATTTGTCGTACCACTTACTTCTTGAGCTGGTTGTGAATAATGGCGACGTAAGTTCGCTTTCACACGTGCGATTAATTCACGTGTACTGAACGGTTTCGTAACGTAGTCATCCGCACCAAGTTCAAGACCTAAGACCTTATCGATTTCAGAGTCTTTCGCAGTTAACATAATAATCGGCATTTCGAATTTCTTACGTACTTCACGGCACACTTCCATACCGTCACGACCAGGTAACATGATGTCTAATAATACGATGTCTGGTTCTTCCTCGTAGATTAAATCTACTGCATCATTACCATCATAGGCACAGTAAACATCATATCCTTCTTTTTTCAAATTAAATTCTAAGATGTCCGCAATTGGCTTTTCGTCATCTACAACAACAACTTTTCTTGCCATATCTATAAACCTCATTTCTCAAATTGTAGTTCTATATTTTATTATTCGTTCTTAATGAATTAGTAAAGATTAAACTGTGATTTGATGCGTTTTTAATAAGTTTATAGCGCATATTAATCTACTATATAATTTACCATTAATATTCATGTAATTCTATTTTCATATTTAAAATTATAGAATAATATTCGTTTAAAGTTTACCACTCTAATTTAATATTACAAATAAGTTGAACCCTTTGAATACGGGACAAAAGTCGTAGTGACGGCCATTTAACCCATTATTACAGAATGATGATACGACTCAATGGTTTAGTAGCAAGCTTTCTATTTTAAACATAAGAATAATATTAAGATTCTGTTGCGACGTCATACTTTTGTAATGCTAAAGAATGTATTACGATATTTAGCTTTTAGTATATTTTTTGATTTTTTGAAAATGAGATCTAAAAAGTTTAAAATGTGGATTTCCATAAGTAGTAAAATGAAGGCATAAAAAAATGCCTATCCTTTTGGATAAGCAATACGGTCTCGACGGGAATCGAACCCGCGATCTCCTGCGTGACAGGCAGGCGTGTTAACCGCTACACTACGAGACCTAAAAATGGTGACTCCTACGGGACTCGAACCCGTGTTACCGCCGTGAAAGGGCGGTGTCTTAACCGCTTGACCAAGGAGCCGTTCTTAAGCACAAGATAGATTATAGCACAGGCTTTATTTTGAAGACAAGACATTTTTTACATAATTTTAATATTTTTTTATATTTCCTTAATTTTTTGGATAAACATTGTAATAACAATGGTTTTAAGGTTACAAATGCTATATTTATCGATCTTTTTACACTCATGTTTCTAAAAAAAAATAGGCATTGAACGAATCAATGCCTACAAATAAATGATGTTTCCGGAATGATAGACGGGCTTCAGTGAGCAGGTATTTCTGCAGAAATACTCAAAGCTCGACAAAACTTGAGAAACAGTTTTGCTCACTTTTCGATTCTGCTCTAAACCTAACCGCTCACTTACGCACCTTTTTGATAGACGGGCTTCAGTGAGCAGATTACTCAACAATTATACGCTAATCGCTTAAATCACAGAACGATTTTCGCTCATAGCTAGTAATTGCTCGCAACCTAACCGCTCACTTACGCACCTTTTCTTCACACCTTTTTTACCACAATTGTTCTAATAGGTTTGTTTGGTCACGGTCTGGACCTACTGAGAAGATTGAAATACGTACATTACATAATTCAGAAATGCGTTCTAAGTATTTACGTGCGTTATCTGGTAATTCTTCTAATGTACGGCAACCAGTGATATCTTCTTCCCATCCTGGTAACTCTTCAAAGATTGGTTTACAACGACGTAATTGATCTAAGTTAGCAGGATATTCTGTAATTTCTTCTCCATCTAATTCGTAAGCAGTACAAATCTTCACTGTATCAAGACCTGTAAGTACGTCGATAGAGTTAATAGATAAGTCTGTAATACCACTAACACGACGAGAGTGACGTAATACAACTGAGTCAAACCAACCTACACGACGTGGACGTCCTGTTGTTGTACCGTATTCACGACCAACTTCTCTAATATGATGTCCATTTTCATCAAATAATTCTGTAGGGAATGGACCATCGCCTACACGAGATGTATATGCTTTACATACACCAATCACTTTAGATACGAAAGTTGGGCCTACACCTGTACCAACTGTTACATTACCTGCAACAGGGTTACTTGAAGTTACGAAAGGATATGTACCATGGTCGATATCTAACATGACACCTTGTGCACCTTCAAATAAAACTTTTTCTTCAGCTACAAATGCATCGTCTAAGATTTTAGAAGTATCTGTAACAAATTCTTTTAAACGTTGACCTGCAGCATAGTATTCATCAAAGATTTCATCGAAACGTGGGCAAGTTTCATTAAACATGCCTTTGAAGTATGCATTTTTAACTTCAATGTTCTCTTTTAAACGTCTTTCAAATGTTTCTTTTTCTAATAAGTCAGCCATACGGATACCAATACGTTGTGCTTTATCCACATAAGCTGGTCCGATACCTTTCTTAGTAGTTCCGATTTTATTATCACCACGACGACGTTCTTCATATTCATCTTGTGCTAAGTGATATGGAAGAATGACTTGCGCACGGTTAGAAATACGTAAGTTAGAAGTAGATACACCACGTTCATTTAAACCGTCTAATTCTTTTAATAATGCAACTGGATCTACAACTACACCGTTACCTATAACTGCAAGTTTATCTTTATAAAAAATACCTGATGGCACTAAATGTAATTTATAAGTTTCTCCACCAAATTGAATCGTATGACCTGCGTTATTACCTCCTGAAAAACGTGCAATAACATCTGCTTGTTCCGCTAAGAAATCTGTAATTTTACCTTTACCTTCGTCTCCCCATTGTGTCCCAACAACTACGATTGATGACATGTGAGCACCTCCAAAGTTTTCTCAATTAACCATTAAGTATTCTATCAATACGAACCCCATAATGCAAATAAAAATCGAACATTAATTTTAGTGCATATGACTTCCACACTCAAAAGTAAATTTACTCAATAAAACTGTTAAATCATTGATAATAAAGCTATTTGAGTTCTTTTATTTAAAAATCATTACACATACTTACGCTAGAAATCCATCACCAAAACAAAACAAAAACCGCACATTAAACGATTTATATCATTTAATATACGGTAAAATATTTTTATGACATTTCTGCATGTGCATAATCAATGTCTGTAAATTTATTGTATTGTTTCATGAAGTGTAACTTCACAGTACCAGTCGGACCATTACGTTGTTTAGCAATAATGATTTCAATTTCACCATTTTCATCATTCGATTGTGGTTCGAAATTTCCACCGTCATCGTCATCTTCACCTTCGCCACGATTATAATAATCATCACGATATAAGAAAGCAACGATATCCGCATCTTGCTCGATAGAACCTGATTCACGAATATCACTCATCATTGGCCGTTTATCTTGACGTTGTTCCACGCCACGAGATAACTGACTTAGTGCAATAACTGGACATTCTAATTCACGAGCAATCGCTTTTAAAGTACGTGAAATTTCAGATACTTCTTGTTGTCTGTTATCAGAAGCACGTGAACCACTACCTTGAATTAACTGTAAATAGTCAATCACAATCATGTCTAAACCATGTTCTTGTTTTAAACGACGGCATTTAGAACGTAAGTCTGTAATTCGAATACCAGGTGTATCATCAATGAAGATCTTGGTACGTGATAATTTACCGACTGCTATTGTAAATCGATTCCAGTCTTCTTCTGTCATCGTACCTGTACGTAGTCGATTGGAATCCACGTTCCCTGAACTACAAATCATACGTGTTGCTAATTGGTCTGCCCCCATCTCAAGTGAGAAAATGCCGACAGTATAATTACCTTCATGTGTCGCTACCTTTTGAGCAATGTTAAGAGCGAAGGCAGTCTTACCTACTGAAGGACGGGCAGCCAAGATAATTAAGTCATTTCTATTAAATCCAGCTGTCATTTGGTCTAAATCACGATAACCCGTAGGAATGCCTGGCGTTTGACCACTATTTTGGTCGAGCTCTTCAGCTGTTTCATAAACTTGTCCTAATACATCTCTAATATCCTTAAATCCATCACTCTGACGATTAGAGGATAATTCAAGAATACGTCGCTCGGCATCACTTAATATCGCATCTAATTCAAGTTCATTATCATAGCCATCGTTGGCAATACTATCCGCAGTTTGAATTAATCTGCGTTTTAATGCATGGTTTGCGACGATATTTGTATAATACTGAATATTACGTGTCGTTGGTACATTATTTGAGAGTTCCGCTAAATATTGAGGACCACCAGCCTCGCTTAATGTACCTTCTTTCGTTAATTGATCCATTAACGTTACGACATCAATTTCATCACCATCTTCATTTAAGTTCATCATCGCTCTGAAGATGTGTTGGTGGGCACCTCTATAAAAGGACTCAGGAAGGAGCACTTCCTGAGTCGAATTAATCAATTGTGGATCTAAAATAATTGCACCTAAGACAGATTGTTCAGCTTCATTATTATGTGGCATTTGCTTTTGCTCATACATATTATCCATTAATCATTACACCTCTAAATCCATCTTAATTTTCATAAATCCTAGTGCAACATTGTTTAAAGTTTAAAATTATTTTGTCATTCGTTCACATAGAATGGTTAAATGACACTCAAATACATATTTTTACTTAACCTAAGTGTTTATACGCTTAAGTAAGTAGTTCTAATGATTAAAATCAAAAAACTGCTTTAGAGCCTATCCGCTTCTTACTTCTCTACAGTGTGAACACGGATCGTACCTTCAACTTCTTTATCTAATTTAACAGGTACATTTGTATAACCTAATGCATGGATACCTTGAGGTAAATCCATTTTACGTTTATCAATTTTAATATCATGTTGTGTTTTAAGTGCTTCAGCAATTTGTTTAGTACTTACAGAACCAAACAATTTGCCTCCTTCACCAGTTTTAGCACTCACTTCAACTTCAATTTCTTCTAATTTTGATTTTAAGGCTTTAGCGTCATCAATTTCTTTTTGTCTATCTGCTTCAGCACGTTTATTTTGTTGTTCCAATTGTTTCAAATTACCTGGAGTTGCTTCAACAGCATAATTATTTTTAATTAAAAAGTTATTTGCATACCCTACTGGTACATCTTTAATTTCGCCTTTTTTACCTTTACCTTTAACATCTTGTGTAAAAATTACTTTCATGCGTCTTCACTCCTACTCATTTGTTCTGTAATTGCTTGTTGTAATTGTTCAATCGCTTCTTCAATTGATAATCCTTTCAATTGTGTTGCAGCGTTAGTTAAGTGACCACCGCCACCTAAGGCTTCCATCGTTAATTGAACATTAATAGAGCCTAATGAACGTGCTGATATACCGATTAAGTTATCTTCACGTTTAGCTACTACATAAGAAGCTTCTATACCTTCTAAACTTAACAACTCATCCGCAGCTTGTGCAACTGTAACAGGATGATAAATTTTTTCGTTAGAACCATGGGCAATTGCAATGCCATTATCTTGAACTTCAACTGTTCGAATAAGTTCTGAACGATTGATATACGTATCGACATCATCTTTTAAGAAGTGTTGCGTTAATATCGTATCTGCACCATGGGCACGTAAATAGCTTGCCGCGTCAAACGTTCTAGAACCTGTACGCAATGTGAAGTTACGTGTATCAACAATGATACCTGCATACATAACAGTAGATTCTAAACGTGTTAAACGTTGTTCAGTTGGTTGATATTCTAATAATTCTGTTACAAGTTCTGCAGTCGAACTTGCATAAGGTTCCATATATACTAATAATGGGTTAGAAATAAAGCTTTCTCCTCGTCTATGATGGTCAATCACAACTTTACGATTAGCTTTATTTAGAATATTCTCATCCAATACCATTTCTGGTTTATGCGTATCCACAACGACAATTGTAGATTTAGATGTCATCATATCCCATGCTTCATCTGATGTAACAAATCGTTCTTTCAGCTCAGGTTTCTTATCGATTTCATCCATCACTCGGCGTAACGTTGGATCAATATCTTCCTCGTTTAAGACAACATAAGCTTCTAAATTATTCATTAATGCGAATCTTGAAACCCCAATTGCCGCACCTATAGCATCTAAGTCAGGACGTTTATGTCCCATAATGATAACTTTATCGCCTTCAGTTAAGATATCCTTTAATGCGTGAGAAATAACACGCGCTCTTACACGTGTACGTTTTTCCATCGGGTCAGTCTTACCGCCATAGAATCGCACGTTTCCGTTCATATTCTTGATAGCTACTTGGTCACCACCACGACCTAATGCTAAATCTAGACCAGATTGTGATAATTCACCAAGATCGATTAAGTTCTCCGTACCTTCTCCGACACCGATACTTAGTGTTAGTTGAGCACGGTAACCGACACTCTTTTCACGTAATTGGCTAAGGATTTCAAAGTTAGATTCTTCGATTTCGGCTAATATTTTTTGATTTAAATACGCTACGAACTGGTCAGAATTATATCGTTTAAAGTAAATATTGTATTCTGATGCCCAACGACTAATCACTCGTGTTACCATTGAGTTGATTTCAGAACGTTGCGTGTCGTTCATATTTTGTGTAATTTCATCGTAGTTATCTAAGAATAACGTTGCGATGATTGGTTTTGATTCTTCATATAACTCATTAGTTTGTACTTCATCTGTAATATCAAAGAAATATAAACAACTTTCTTCTTCTGAATGACGAACGTGGTAATGATATTGACCATGTTCGATTTCAACTTCTTGTACCTTTTCAAGCTGCTTTAAAATATTCGGAAAAACTTCATTGACTGGTTCTGAGATGACATTCGTTTCTAAGTGTTCAGACATGTACTGGTTAATCCATTCAATATGGTCATCAGCATCAAGCACGACCATACCAATAGGTAATCGTTTAATTGCTCTGTTGCTTCCAGCCGAGATGTGACCACTTAAGTTATCCACATAATTATCCATTTTCAATAAGGCTTGTCTGACTAACACGATGCTAATAATAATCATCACGACTAAAATAGCTGCTGCAATTGTAGCGACTAATGGTTTAAAGATAAACCATACAACTACAAGTGCAATCGAAGTGAGTACCATTAAAATAAATGGTATCAGTAGCGCCTTCTTAGTGGATTGACGGTTCATTATTCCACCTCTATTCACTTTTTAAAGTCATTTTTTAATCATTCGTTTTAAATTAATTCCTAAATCAAGTACGCCAAGTAATGCAATGATATGTGTTGCTGGTGTAATAATTGTCCCCACAACCATCAGCAATATCGTTACAGCGTTTGGTATACGTTTTGCTTTACCAAAGAAATGAATTACACTCAATCCTTGGATATACATCAGTAATGATAACACAACTTCGAAATTTAACACGATACTTTGGAAAGTACTTGGTTCAGTAGCGAACATTACACAAAGTAAAACAACCATATATACCCATAGTAATGAACGGTTAAGCTGCCAAGCAAATAAAGGTTTAAAAATTGGTGTAGCTACTTTAAATTTACGAAGAATTGGAAATGTAATAATTAAGTTAATTAAGACTAAAATAAAGACCGTAATGATAATAAAACTTGGAAGTTGAACTGCCATTTGACGGAAGCCTTCTTCTAAGATTGTTTTATAATCTGCTTCAACACCTGATGTTACAACAGCATTATGCATTGTATCTTTAAAAGGCTTAATTAATGTCGTAGCGCTAGGTATCTTTTTAAACGTTTGTAATAACATAAATGCGACTAAAGTAAATATACTTAAATATGTTGTAGCTATAAATAAGATGCGTTCTTTAGAGGCACGTTCTTTCAATAATTGGCCAATAATAAAGCTAAGTATTAAAACTAAAATCATGGCACTTAATACAAATGTATTACCCAACAATGTGGTAAGAATAACTGTGATCAAAGCTCCAATTCCAAATGATGGAATAGACTTATTCCATAAAATAATACCTGGAATTGTAGCGAATAAACATAGAATTAATCCAAGTACTGGTAATACATACGTAACTAAAGCAACCATAACAAGTGCAATTGTTCCTATAATTGTTGCTTTAGGATGTACTTTTGAAAACAAATTCGCCACTCCTATACTATTTTGACTATAACTTCTATTTTAACCTCTAAGCAAAATTAAAACAAATTGTGAAGATTGAGGTATAGCATAAGACTATAACAATGTGTTTTTACTTCCATAGCGACCTACCCGCTTCGTCTATTTCCGCTTAAATTTCGTTACTTTAAGAAAATGATACAAGTTAGGTGCCCAATCATTAAAATTTAATAAAAAGCCATCATGACCTACATTATCTGGAACAAAGAAATGACGATGATATTTAAATCGCTCCCCTACTGCCCTCACTTGATCATCTGGATATAATAAATCATCCGTAAATCCCATTGTTAATACCTTAGTATCTAGAGATTGATAAACATCATCTACATTCGTACGTCCGCGATCAACATTATGGCTATCTAAAACATTTAGCATTGTTAAATAACAGGACAAATCATAAGTTTCTTTAAATTTATTACCTTGATGTCGTTGATAACTCACCACTTCATCTGGTGAAAAGCGTTGGTCATAACTTTTAGATGAACGATACGTTAGAAAGCCTAATTGTCGTGCAATACTAAGACCTTCTTTGCCACCAAGATGAATCGCTTCTCGTGCAATTTCATTGAAAGCACGACTATATGACGACGTCTTATCAGTTGCTGCTAGAATAACCGCCTTATCCACTTCAAATTGTTGATTATATAGAAGTTCCATGACTTGCATGCCACCTAGACTACCACCAATTAAAATATTAATCTTGTCGAAGCCAAGTGCGCGTATGCCCAATTCAATAGCTTTTACAATATCTCTCAAAGTTAAATGCTTTGGAAAATTTGGATTAGTTAAAGGAGAACTTGAACCAAAGGGACTACCAATAACATTAAACGTTAGAAATTGATAATCATAAATCGGCATATAACCACCGTCTATAATTTCACGCCACCAACCAGGCTCGTCATCTGTGCCATATGTTAGATGATTACCAGTAAGTGCGTGACACACTACAACAAGCGGTTGACCAGCATAGCCTACATGCTCATAACGCAATTGTAAATTATCAATCATTTCACCTGATTCAGTTGTAAAGGGTCCTAAATTTAATGTTTCTACTGTGTAATTGGTCATGCGGTTACCTCCTTTTAAATAAAAAATCGCCTATACTCTATTATTAAAGTATGAGGCGATTTGTCTCCATTACTTATCATTCGAGTATCTCGTTGGTAGTAGCACCGTGCGTATGCATCGCCGGTTGCTGAAGTTTCTCAGGGCCGTGTCCCTCCACTTCTCTTAATAAGTTTTTTAACTCTATTCATTTACTGCGTATTTATAAAATAGTATCAATGTACCATTTACGTTCTAGACTTTTATTTTATCTAATTGTATAACCAATTTCAATTGTTAGTTGTTGGGTTCTGCCTTTTCTAAAAGAAGAAACGTAAACCTGCTATAAGAACAATACCCACTAATATTGTTGTCGTAAGACTTCGTGTAAAAAGTGCAACAAAAACAGTCGGAATTGTTACTAAAACAAATGGGATATTGAGTGTATATCCTGCTACGCCCTCTTGTTGCTCGATAATGCCATCTAAGATAAGTGCTGTAAATAATGTAATTGGTATAAACGATAACCATTTAATTACCGTTTCTGAAAGTTGAATACGTGAAATCATTAAGAATGGGACTACTCGAATAATTAAAGTTACAAGTCCACACAACACGATTAATATAAACATGTGCCAAGATGTTGTCATTTATCCATCACCACCCCTAATGTTGCTGCTAACATAGATGCAATTAAAATTGCGACGTATGACGGCATGAACCAGCTTAAACTGAGCATCATCACGATGACAAATACGATAAGTACTATGTAAATTTTAAGTTTAGATGAAGTGATTGATTCAAATTGTGCCATTGTTAAAAAGATAAACATCGCGGTAATCGCAAAATCGAGACCTAACATATCTGGATTAGATATGTATTTACCGAGTAACGCACCAACAATACTTGCTAGTGCCCAAAATGAATATGCAGTTAGATTCAATCCATGTAACCAACGATCGTTTATCTTCTCCCCTTTTAAATGAGGCGTGATTGCAACGCCAAAGGTTTCATCTGTCAAAATTGAAGATAAGCCTAGTCGATTCCAAATACCATAATCTTTATAATTAGGTGCTAACGTCATTGAAAGTAGGAAGAAACGTGAATTGACAATCAATGTTGTAAGGACAATGGCAGAAATCGGTGTTCCAGTAGCCACAAGCGCACATATAATAAATTGTGCTGCACCAGCATACACAAGCAAACATAATAATAGTATTTCGATGATACTAAAGTGTTGTGAAGCCGCCACTATTCCAAATGATAGTCCAATTCCAACGTAGCCTAATAAAGTAGGTATACATTCTTTAACGCCCTGTTTAAATGTCACATGTGATGGCATCTTTGTAACCTCCTTTATTCTTATTAATTTTATAAAGTAATATACTAATATTTTCAGTCTAATATACGGATGCTAGAGTGGCAACAACATTAGACGCAGGGTTGTGTGACGTTAGACTGAAAGACTACTTAGAAGTATTGATTTGAAAGGATTTTAAATGTGTCTATTTTTTGACTATAACGGTTGATTTACCTCTTGGAAAGCAGTCTAAAATACCCCTTTTAACTTCATCCCTTTATTAAGAAAAAGTGGAATTTTATGCAATTAATTATTAGAAATATACTAAGAGGATATGGACTAAATTTAATATATTAGAATCTCATATGTAAGGACGAAAAAAACTGAGAAAAGCTCGGTAAGAGCATTTTCTCAGTTTAGTAAGCTACTACGAATTTGCGATATAGCCTTAACATATTTATTTTAATCTGTACTTCTTACTAACTAATGAATTAGTCGTTTACTGGACGGATTTCAGTTTTACCACCCATGAATGGTACTAATGCTTCTGGAATTGTTATTGAACCATCTGCATTTTGATAGTTTTCAACGATAGCTGCAAATGTACGACCTACAGCAAGTCCACTACCATTTAAAGTATGTGCTAATTCTGGTTTAGAAGCGGCATCACGTTTAAAGCGGATGTTAGCACGACGCGCTTGGAAATCAGTACAGTTTGAGCAAGAACTAATTTCTTTATAGTTGTCATAACTTGGTAACCATACTTCTAAGTCGTATGTTTTACTAGCACTGAAACCGATGTCGCCAGTACATAAGATAACACGACGATATGGTAAACCTAATTCTTCAAGAATTGCTTCAGCATTTTGTGTCATATCTTCTAAAGCGTCCCAAGAATCTTCAGGTTTTTCGATACGAACCATTTCAACTTTGTCGAATTGGTGTAAACGGATTAAACCTCTTGTATCTCTACCAGCTGATCCTGCTTCACTACGAAAACAAGCTGTTTGAGCAGTGAATTTTTCTGGTAATACGCCTGGTTGGATGATTTCATCTCTATAGAAGTTTGTTAATGGAACTTCTGCAGTTGGAATTGTGTATAAACCTTCTTTTTCAACTTTGAATAAATCTTCTTCAAATTTAGGTAATTGACCAGTACCAAACATTGTATCTGCATTAACTAATTGAGGTGTCATCATTTCAGTATAACCGTGTTGCGTTGTATGTTTAGTAAGCATGTAGTTCATTAATGCACGTTCTAATAATGCACCATCTTTAGTTAAGTATACGAAACGCGCACCTGAAATTTTTGCAGCACGTTCAAAGTCTGCCATTTTTAATTCTTCTACTAAGTCCCAGTGTGCTTTTGGTTCAAAGTCAAATTCACGAGGTGTACCCCATTTTTTAACTTCAACGTTTTCTTCATCAGAATCCCCTTGTGGTACATCTTCAGCAATTAGGTTAGGGATACGAATTAAGATATCTCTAACTTTATTATCCACTTCGTTAAGTTTAGCGTCGTTTTCTTTGATTTCGTCACCAAGTTCACGCATTTCTTTGATGACGTCGTCTGCATTTTCTTTGTTACGTTTCTTTTCAGCGATTTCTTCACTTACTTTGTTACGACGTGCTTTCATTTCTTCAGTTTTACCGATTAATTGACGACGTTCGTTATCTAATTCTAATACTTCGTCAACTACTTTAGGATCATCTCCACGAAGTTCAATTTTGCTCTTAACTGTGTCTGCTTGCTCTCTAAATAGTCTAATGTCTAACATGTAATATTCATCCTTCCCAATTTTTGAAAAATTTAATTTCGGATAACATGCGTATTTTCAATAAAAAAAGACCACATCCCCTTCACAAGGGACGTGGTCTACGCGTTGCCACCCTATTTAACAATTTAACACTACATATGTATCAAATTGCACTTTCCTTAAAATAACGGTTATTACCGGTTGTTCACAATTGTAGGTAGATTCGCATAACAATCAATTACTTGTTCACACTCAACACAAGCTCTCTGAAATTAATTGACTATGTTACTTGTCCCACGAACAATAACTTATTAAGTTATTTTTAATATAGCAAACTCCTTTATAATTAGCAAGTAAATGGTAAATAATATTAATTCATGCTAGTTGTAAACACCCTCTATTAGCCAACATAATCACTTCTCATCATTCATTACAAAATAATCTTCATAATAGTGTTGACGAAAGTCATCCACAGGTATAATATTTTCTATTGTATTTAAAAAGGTCATAAACAAACATTCAAATTTAAAACTTAACAGGCGAGTTAGTTGTTGATGCTTTCGCTACGCATCTCATCGTCACTTGAAATTTGAGTTATATATAGAATTGACAGTAATCACATTTTTACAATTTAGTATTATACGTTCGAAACGTCTTCAAGGGAGGGTTTAATTCATGGAAACATTAACAACAGTTAATATTCCGAAAAGAAAAGAAGAGACACATAAAGGTGACTATGGAAAGATTTTACTTATAGGTGGGAGTGCCAATTTAGGGGGCGCAATCATGTTGGCTGCGCGTGCGTGTGTTTATAGTGGAAGTGGATTAATTACAGTAGCTACACATCCTACAAATCATGCTGCACTTCATTCTCGTTGCCCAGAAGCAATGGTTATCGATATTAACGACACTAAAATGTTAACTAAAATGATTGAGAACACAGATAGTATTTTGATTGGACCAGGCTTAGGTATCGATTTTAAAGGTAATAACGCAATTACATTTTTACTACAAAATATTCAGCCACATCAAAACTTAATTGTTGATGGTGATGCTATAACGATATTTAGTAAATTAAAACCTGATATCCCAACTTGCCGTGTTATCTTCACGCCACATCAAAAGGAATGGGAACGTTTGAGTGGTATCCCTATTGAAGAACAAACTTATGAACGTAATAGAGAAGCTGTAGATAAGTTAGGTGCTGCAGTTGTATTGAAAAAACACGGTACTGAAATATTCTTCAAAGACAAAGAATATAGACTTGCCATTGGTACACCGGCAATGGCGACTGGTGGCATGGGAGATACATTAGCTGGTATGATTACAAGCTTTGTTGGACAATTTGATGATTTTAGAGATGCGATAACAAGCGCAACTTATACGCATAGTTTTATTGGAGAAAAGTTATCTGAATCTATGTATGTCGTACCACCTTCACGTTTAATTAGTGAAATTCCATACGCTATGAAAGAATTAGAAAACTAAATAAGCTATAAAAACAAGACTTCCCTGGTATCAGGGAAGTCTTGTTTGTTGAAGGAATCAATATTGTTGTAACTTTCTATTATAGATTAACCTTCTATTATTTAGTTTTCGTCATCTTCATCATTGTTAGATGCATTTTCAATGTCTTCATTTACACGATCCATGAAGTCTTGTCTAACTTCAATACGTTCATCTGTTGAGTCATCCTCAGATGAAACTGTAGTTTCTTCGTCCGCTTCAGTATGAAGTGCGTTACCTGGTGTATCATCGTCAATTACTTCTTCACTAGGACTTTCAGTACTCTCTGCATTTGATTCACCATTTTCAGTTTGAGCAGCCTCAGTCGCATCTTCATCTTCTGTTTTATCAATAACTTTAGCAACTGTTGATACAAATTGATCATCGCCTAGTTTCATTAAGCGAACACCTTGAGTTGCACGACCATTTTGAGAAATATCTTCTACTTCTAAACGAATGATAACACCACTATTTGTAACAATCATTAAGTCTTCTTCGCCATTAACAGTTGTGATACAAACGATATTACCATTACGTTCAGTAATCTTGGCAGTCTTGATACCTTTACCACCACGATTTGATAAGCGATATTCACTCACTGGCGTACGTTTACCATATCCATTTTCAGTGACGACTAGCACTTCATCTTCGCTATCGGCATGTGCAACATCTAGACCTACAACGACATCATCTTCACGTAATGAGATACCTCTTACACCTGCAGCAGTACGACCTAATGGACGTAAACTTGTTTCTGCAAATCTAATTAATGAAGCATGGGATGTTCCAATTAAGATATCTTGGTTACCATCTGTAAGACGTACTGCAATTAATTCATCGTCTTCTTTGAACCCAATCGCAATCTTACCGTTCTTATTGATATGTGAGAAATTGCTTAAAGCAGAACGTTTCACAATACCATTTTTAGTTGCAAATACTAAGTAACTATCTTCATCTTCAAGGTTTCTAACAGCAATCATCGTACTGATTGTTTCATCATTATCTAATTCAATGGCATTGATGACTGGAATACCTTTAGATTGGCGAGATAATTCTGGAACTTCGTAGCCTTTAAGTTTATAAACACGACCTTTATTCGTGAAGAATAGAACGTGGTCATGTGTACTTAACGTTACAAGTTGACTTACGAAATCTTCTTCCAATGTATTCATACCTTGAACGCCGCGTCCGCCACGGTGTTGTGAACGATACGTTGAAACTGGTAAACGTTTAATATAGTTATTATGGCTCAATGTGATGACGATTTGTTCTTCAGGAATTAAATCTTCATCTTCTAAATCATCTAAGCCACCTAATTGAATTTCTGTACGACGTTCGTCACCAAAACGTTCTTTAATATCGGTTAACTCATCACGAACTAATTGAAGTAAAACTTCGTCATCGGCTAAGATTTCTTCAAGTTCAGAAATATAACCGAGTAATTCGTTGTATTCATTTTCAATTTTATCTCGTTCTAAACCAGTTAAACGTCTCAAACGCATATCTAAAATAGCTTGCGCTTGACGTTCAGACAATTTAAAACGCTCTTGCAATGTTTCCATAGCGACTTTATCTGTTTCTGATTCACGAATTGTCGTAATAATCTCATCGATATGATCTAACGCTATACGCAAACCTTCTAAGATATGTGCTCGGTCTTTCGCTTTTTTCAAGTTGTATTCAGTACGACGACGTACAACTGTCTTTTGATGTTCTAAATATTCAACTAAAGCTTGTTTTAAATTGATTAATTTTGGACGTCCATTAACAAGTGCAATCATATTAACACCAAATGAAGTTTGTAATGGTGTCTGTTTATATAAATTGTTTAAAATAACATTGGCATTTGCATCTTTACGAACATCGATTACTACTCTAACGCCAGTACGTAAACTTGTTTCATCACGTAAATCAGTAATACCTTCAATTTTCTTTTCACGAACAAGTTCTGCAATCTTCTCAATCATACGCGCTTTATTAACTTGATACGGAATTTGAGTCACTACGATACGTTGGCGACCGCCACCTCGCTCTTCAATTTCCGCACGTGCACGCATTTGAATTGATCCTCGACCTGTTTCATAAGCACGTCGGATGCCACTTTTCCCTAGAATTAAACCAGCTGTTGGAAAATCAGGACCTTGAATATCTTCCATAAGTTCTGCAATCGTTACATCTGGATTCTTACTTAAATGTAAAACACCGTTGATGACTTCAGTTAAATTGTGAGGAGGAATATTTGTTGCCATACCTACAGCGATACCTGATGCACCATTAACTAATAAGTTAGGGAAACGAGAAGGTAAGACTTCCGGCTCTCTTTCAGTACCATCATAGTTATCTAGAAAATCAATTGTATCTTTGTTAATATCACGCAGTAATTCTAACGTAATCTTAGTCATCTTCGCTTCAGTATAACGCATGGCAGCGGCACCATCGCCGTCCATTGAACCAAAGTTACCTTGACCATCGACAAGTGGATAACGATAACTGAATGTTTGTGCCATTCTGACCATGGCATCATAGATTGATAAGTCTCCGTGAGGGTGATATTTACCCATTACATCCCCAACGATACGTGCTGATTTTTTATATGGTTTATCAGGGGTCATACCTTGTTCATTTAAGCCATATAAGATACGACGGTGTACAGGTTTTAAACCATCACGTACATCAGGTAACGCACGTGAAACGATAACGCTCATTGCATAGTCTAAGAATGATTCGCGCATCTCGCTGGTTATATTTCGTTCATTTATTCTTGATTGAGGTAAGTCAGCCATCAAGATATCCTCCTTCTATAATCAATTCACTTAAAATAGCAAGACTGCAAGCCATTATGCTGTACAGTCTTCAAGATTTTCAATACTAGACGTTAACTTAGAAATCCAAGTTCGCATATACTGCATTGTCTTCGATAAATTGTCTACGATTTTCAACTACATCACCCATTAACATTTCAAATGTTTGGTCCGCTTCAATCGCATCTTCTAATTTAACTTGTAACATCATACGGTTTTCAGGATTCATAGTCGTTTCCCATAATTGATCCGCATTCATTTCTCCTAAACCTTTATAACGTGATATTTGCCATTTAGGTGTAGGGCTTAATTCTGATTTCAATTTATCAAGTTCACGATCATTAAATACATAATATTTTTGTTTGCCTTGTGCTAATTTATACAATGGCGGTTGTGCAATATACACATATCCCGCTTCGATTAGTGGTCTCATGAAACGATAGAAGAACGTTAGTAATAAAGTTCTAATATGCGCGCCATCCACATCAGCATCTGTCATGATTACAATTTTATGATAACGTGCTTTAGAGATATCGAACTCGCCACCAATACCAGTACCAAAGGCTGTAATCATTTGACGTATTTCATTATTGTTAAGAATACGGTCTAAACGTGCTTTTTCAACGTTTAAGATTTTACCTCTTAATGGCAAGATAGCTTGTGTTTTAGAGTCACGACCTTCTTTTGTAGACCCACCGGCAGAGTCACCCTCTACTAGGAAGATTTCACTTTCTTCAGGTTTCTTACTTGAACAGTCTGCAAGTTTACCTGGTAAGCTTGAAATTTCTAAAGCTGATTTACGACGTGTCACTTCACGTGCTTTCTTTGCTGCGACACGTGCACGTGATGCCATAATTCCTTTTTCCACAACGATGCGTGCAACATTTGGATGTTCATATAAGAAACGTTCAAAATGCTCGGCAAACAATCTATCAACAATTTGACGTACTTCAGAGTTACCTAATTTCGTTTTAGTTTGTCCTTCGAATTGAGGATCACCGTGTTTAATTGATACGACGGCTGTTAAACCTTCACGTGTATCTTCACCAGACAATCTTTCTTTATCGTCTTTAATAATCTTACTTTGTGTTCCATAGCTATTTAATATACGCGTTAAGGCACGTTTGAAACCATCTTCATGCGTACCACCTTCATAAGTATGAATATTATTCGCATAAGATAATAAGTTTGTTGCATAACCGCTGTTATATTGCATAGCAATTTCTATTTCTACATCATCTTTAGTTTGATGAATATAAATAGGTTCTTCATGAATAGGCTCTTTATTTTCGTTTAATAGTTCAACGTAAGATTTAATACCGCCTTCATAGTGATATGTATCTTCGCGTTGCTCTACATCTTCACGCTCATCTCTTAAAGTGATTGAAATACCTTTGTTCAAGAATGCAAGCTCTCTAATACGCTTTTGTAGCGTTTCATAATTATAAACAGTTGTTTCAGTGAATATCTCACTATCTGCTTTAAAGCGAATGACTGTACCTGTTTTATCAGTGCTACCTACTTCTTTAAGATCAAATTGAGGTACACCTTTTTTATATGCTTGATGATAGATAGTATCGTTACGATGAACGTATACCTCTAAATCTTCAGACAATGCGTTAACAACTGAAGAACCTACACCATGTAGACCACCCGATACTTTATAACCGCCACCGCCGAATTTACCACCAGCATGCAGTACAGTTAAGATAACTTCAACTGCTGGACGACCCATTTTTTCTTGAATATCAACAGGAATGCCTCGACCATTGTCAGTTACTTTAATCCAATTGTCTTTTTCAATAATAACTTCGATTTGATTTGCATAACCAGCAAGTGCCTCGTCGATACTGTTATCCACGATTTCCCATACTAAGTGGTGCAAACCTCTTTCTGAAGTTGACCCTATATACATACCAGGTCTTTTACGAACGGCTTCTAACCCTTCTAATACCTGTATCTGTCCAGCACCATAGTTATCTGTGTTGTTTACATCTGACAATGTATTCACCATCACTTTCTATTACTTTATAATTTCACCTTGATTGATTCGATAAAGCTTAGCATTATTCATAATTTCATGATCTATGCCGTCTACAGATGTTGTTGTTACAAAGGTTTGTACCTTATGTTGAATCGTGCTTAATAGATGTGTTTGTCGAGAATCATCTAATTCGCTTAACACATCATCCAATAATAAGATTGGATATTCTCCAACTTCAATATTCATTAACTCTATTTCTGCTAATTTAATGGATAATGCAGTCGTACGTTGCTGCCCTTGAGATCCATATGTTTGTGCATCCATATCATTTACATTAAAGCCTAAATCATCTCTATGTGGTCCAAATAAACAGACGCCTCTATCCATTTCTCGCTTAATATTGTCATTCAATAGCGTAATCACTTCGTCCCATAACGTCTGTTCACCTTTGCTCATATCACTGAGTTTAATACTTGGTAAATAAGTTAATGACAACGTTTCTCTCTCATTCGTGATACCTGCATGAATCGGTTTAGCCAATGATTCTAACTCTTTGATGAAATGCTCTCGTCTCAACGTTACATTTAAAGCATATTGTGCAAATTGTTGGTTTAAGACTTCTAACATTGTAGTGTCTTGCTTCTGGCCCAATTGCAGTTGCTTTAAGTAATTATTCTTCTGTTTGAGAATACGCTGGTATTGAGCCAAATCATTTAAATATACTGCAGATATCTGACCTAATTCCATATCAATAAAGCGTCTTCGTATCTGAGGGGAGCCTTTGACAATATTTAAATCTTCTGGCGCAAAAAGAACCACGTTAAGATGTCCAACATACTGAGTTAGTCGACTTTGTTCTAAGTGGTTCACTTTTACTTGTTTACCTTTTTTAGTTATAAACATCGTTAGTGGCATCGTTCCATGTCTATAATTTAGTACACCCTCTATTTTAGCATACTCTGAGTTAAACCGTATAAGCTCCTTATCATTCGATGTACGATGACTTTTGGCTAAAGCTAATGTGTAAATTGATTCAAGCAAATTCGTCTTCCCTTGTGCATTTTCTCCGATCAGAATATTCACATCAGGATGACATTCGAGCGTAACTTCTTCATAGTTACGATAATTTTCTAATTGGAGTGTTTTAAGTTTCATTGTTCACCTTGATGAATAATGATTACAGAATCAATTTCAGGGATATCTGGGAAATCAATTCGATCTTGGTTAGCTAGTTTTTTACCGCGACGTGTTTCGCGCTCGCCATTAATTAGAACTTCAACATCTTGTAAGAACCATTTAGCTTGTCCACCTGATTCAATAATGCCTTCCGTTTTAAGAAATTGGCCTAACGTAATATCGCCTTCAACTACTACTTCTTGAACCAAAATAATCACTCCGTTTCTTTATGTGTCATTAATATATTATACCTTTTTTAGGTTTAAATTTCATTTAAAATGGAATGTGAAACCGTTTACTTCACAATATCTTTTTACATATTTAATTTTAGTAGGAAAATTAGCTATATTTTTCAATTTGAAGCGGCCTTTTTAAAGAAAATTGAAGATTACAAATGAGGTTGTATAGAGAATAGCCTGATTTTTAATTTTAAGGGCCATTTTAGCTTGATGATATATTATTTAGAGTTATCCACTAGTGATTAACTTTTGTGTCTATATTGAAGGCTGAATGAGTTTAAATTTAAAAGGAGTTACGACAGAATTTCTTTTGAATTCGTCGTAACTCCAAATTAATACCTTTTAAAACTAATACGTTCTAATTGGTAAAATTAATTGAGTGACAGAATCATCTTCTTTTGGTTTAAGGATGAACGGTTTCATCGTACCAAAGAATTCAACTTCAACTTCATCATTATCAATCGCTTTTAACGCATCCATCATATAACGAGAGTTGAAAGAAATCTTCAAGTTGCCACCCTCTACATCCGTTGCTGTAACTTCTTCTTTTACAGTACCAATCTCAGGTGATGTAGATGATAATTCTACAACATCATTACCCGTACTTAACTTAATAACATTGTTGCCACCTTCTCGTGCTAATAAAGAAGCACGATCGATTGCGTGATAGAATTCACCGTTGTCTAAGCCTAATTTAATTTCGTAATTCTCAGGGAATAAACGTGTTGTATCAGGATAATGTCCTTCTAATAAGCGAGAAATAAAGTTTACATTTCCAACTTTAAATAAAACTTGATTTGAAGCAAAGAAAATATCAATCTCTTCATCGCTATCACTCATAATTTTATTTAATTCTGATAAAGCTTTACCTGGAATGATGACATTTTTGTTTTCAGAGTCATCTTCTAATTTCAATTTTCTTACAGCCAAACGATGTGAATCGGTCGCAGTGCATATTAATTCATTATCTTGTATAAGCCAGTTAACACCAGTAAGTACTGGGCGTGTTTCTGAGGTGGACACTGCGAAATTTGTTTGTGCTATGATATTTTTTAATACTTTTACTGATAATTGGATTGCATCATCACGTGATACTTGAGGTAGTAATGGATATTGATCAGGATCTAAACCACTTAAGTTAAATTCAGAATGTCCTGAAGTAATCAGTGTTTGAAATTGTTCATTTGTTGATAATTTAACATCTTTACCTGGTAGTTTTTTAATAATATCTACGAAGAAACGACCAGGAAGTACAACTGAACCTGTTTCAGAAATAGTGACAATATCCTCACCATCTACTTGTTTAGGGATTGTAATTTCAATAGATATCTCAGAATCTGAACCAGTAAGAATGACTTCGTTATCTTTAGCATCGATTTTGATACCCGTTAAAATTGGTAATGTTGTTCTTGGTGAGATGGCTTTTAATGTGTCGTTTAATTGATTAATAAAATAATCTCTTCTAATTGTGAATTCCATCATTAATTTAAACTCCTTCCAGTCGTTTATATATAATTATATAGGTTTTAAATTCATAGTAATAGTAGTAGGGCTTGTGGATTAGTGGATATGTTAAGAAAATCCTTATGTGCCAAAGTTATACACATGTGGATAAACTGTTGATGCTGTGTATTACTTTTAAACATTATCCACATTTACGAATAAAAAGTTTATGACGCTTATAATTAATTATTGCTTCTTATACCATAATAACTTGTCACTATTTTTATTTCCCACTTTATCATTTCATAATCTGTTGTATAACAGTTTTCAACTTTTATTTTATTGATTGCGAATTTCTTTTTCCAAATCTTCAACTTCTTGTTTAAAAATTGTATCGGCTTTAATATCTTTAGCAATCTTTTCGTGCGCATGAATCACTGTCGTATGATCTCGACCACCGAATTCTTCACCAATCTTAGGTAATGAAAAATCGGTAAGTTCTCTTGATAAATACATCGCAATTTGACGTGGATAAGCAATTGATTTTGTACGTTTTTTTGCGCTGAAATCTTCGATGCGAACGTTGTAGTAGTGTCCAACGACTTTTTGAATATCTTGGATTGTAATTTTTTTAGATTTAGGAACTTGAATAATATCTTTGAGCGCTTCTGCCGCTAATTCAGTCGTAATAGGTCTGCCTTGAAGTTTAGAATAGGCAAGCAAACGTGTGAGTGCGCCTTCTAATTCACGGATGTTTGATTGAATTTGATTAGCAATATAATTTAAAGCTTCAGCAGGAATTTCTAAATTCTCTTCTTCGATTTTTTTCTGAAGAATCGCCATACGTGTTTCATAGTCAGGAGGAGTAATATCAACGATTAATCCCCATTCGAAACGAGAACGTAAACGGTCTTCTAATTTTGCAATTTCTTTAGGTGGACGGTCACTTGAAATGACAATTTGCTTCTTATTTTGATGTAATTCATTAAATGTATGGAAGAACTCTTCTTGCGTTTGTTCTTTATTCTGAATAAATTGAATGTCATCAATCAGTAACACGTCGATGTTTCTATACTTTTCTCTAAAGGCTTCAGGTTCATTGTTACGAATTGATTTGATGAAGTCATTTGTGAATTTTTCACTTGAAGTATATAGTACTTTAGCATTTGGTTGATTGCTAAGAACATGATGACCGATCGCATGCATAAGATGTGTCTTACCAAGACCAACGCCACCATATATAAATAGAGGGTTGTATGCTTGTGCTGGTGCTTCAGCAACTGCAAGACTTGCTGCGTGTGGAAATCTATTGCCAGGTCCAATGACGAAAGTATCAAATGTATTGTGAGTATTGAATTGATCTGTGCCTTCATGACCATATTCAATGATTTGACGTTGAGGTTCGCTTGGCGTGTTAGATTTACGACTTGTCTCATCAAGTTCAGCTAATTGTTCAGCAGTGAAAAATTTGGGTTCAACTTCATAACCAATAACATCTTTCATAATTGTTTGGATTACTTCTTTGTAGTTTGAATTTAACCATTCTGCGTAAAATTCATGAATTACAAAGATGATTGCAACATTATCACGAATTTCTTTGAGTTCTGTATCTTTCAAAAAAGTATTAAATGTCGATTTAGATATTTCTGATTCAGCAACTTCTAATACTTTTTTCCAAATTTCTTGTTCTGACATAAAATAAACTCCATCTTCTTTTAAATTTAGGACTTATACACAGACATTTAGACAAGTGGATAAAAATAATCACAGCATGTTAATAATTATCCACAAGTTAATAACATTCAGTGGATAACTTTATATATGCTATGATTTATTCACACTAAATACGTATATAAAATCAATAAATAAATCCTTTAAAAATAATGAGTTAGACGACTTATCCACATAATTATACTTTTTAACTTAGAGAGATGTCAAATAGGTGTGAATATGTTGTTAAACTTGGTATAAATCTGTTAATAATGAATATATTATCCACAGAAACTTGGATCTCATATGTGTATAAGTGGATAATTTTAAAAAACTAACTTTATGTACTACAACAGCTTTGGGAAATAATTTATAAAGATGAATTTAAAATGAATAAAGTTTGAAAGACGCTCGTTTGATGAAATGTATAAATATTAAAAATGAATGTTGGCAAGTGGTTAAAAAAATAACATCTTAATGCAAATGCTGCTTGCTTTATAAATAGTAATTTGTTATATTGTAGTAGTTGCTTGAATTATGACTAGATAAAATTGAATTAAAACAAGAATTCTGATATCAGAAATTATAATTTATCTATTAAAATAATCAGGATCACTACAAGAGCGAGTGAGCTGGATAAATATGTAGATGGAGGTGTTTTGCATGGTAAAACGTACTTATCAACCAAATAAACGTAAACATAGTAAAGTTCATGGTTTCAGAAAACGCATGAGCACTAAAAATGGCCGTAAAGTTTTAGCACGTCGTCGTCGTAAAGGCCGTAAAGTTTTATCAGCATAAGATCACTGACTTCTCAGTGGTCTTTTTTTTCGTTTGAATAGGTATAAATTGAGATACGCTATATCAAAACTAACTTTAACTAAAATGGCAAAGAATAAAATAAGCGAGTGATGTGAACGTGGAGAAAGCTTACCGTATAAAAAAGAATACTGATTTTCAAACGATTTATAAAAGAGGGAAATCGGTAGCAAATAGACAGTTTGTTGTTTATACCTATAATAGTAATAAAGATCATTTTCGATTAGGTATTAGTGTATCTAAAAAATTGGGCAATGCAGTGACTCGAAATAGAATTAAACGTGCGATAAGGGAGAATTTCAAAATTCATAAAGAAGATATTATTGCACGTGATATTATCGTTATTGCTAGGCAACCAGCTAAGGATATGACTACACTTGAAATCCAGGGTAGCTTAGAACATGTATTAAAAATTGCTAAGGTCTTTAATAAAAAGATTAAATAGAAGGGTAGGGGGATTTTAGACTCCTGTTAGTCTGAGGTTAGACAAACCGAAGTCTTACATTATGAGCGATAAATCAACTTATTAGCAATTTTTATAGAAACAAATTACAATGTTATAATGAAATTTTACTTGAATAAGGAGGCGAGGATAATCATGGATTTTGATACGATAACTAGTATTTCAACACCTATGGGTGAAGGGGCAATCGGTATTGTCCGTTTATCTGGACCGCAAGCCGTTGAAATTGGAGATAAGCTATATAAAGGAAAGAAAAAGTTAGAAGACGTAGATTCACATACGATTAATTATGGTCATATCGTAGATCCTGAAACAAATGAAGTTGTTGAAGAAGTTATGATATCTGTGCTAAGAGCACCAAGAACATTTACACGCGAGGACATAATTGAAATTAATTGTCACGGTGGTATTTTAACGATTAATCGAATATTAGAACTTACAATGACGCATGGCGCAAGAATGGCAGAGCCAGGTGAATATACAAAGCGTGCATTCTTGAACGGGCGTATCGATTTATCACAAGCTGAAGCTGTTATGGACTTTATTCGTTCTAAAACAGATCGTGCTTCTAAAGTTGCCATGAACCAAATCGAAGGGCGACTAAGTGATTTAATTAAACGACAACGTCAATCCATTTTAGAAATTCTCGCGCAAGTAGAAGTGAACATTGATTATCCCGAATACGACGATGTTGAAGATGCTACAACTGAGTTCCTATTAGAGCAATCTAAAAAGATTAAAAACGAAATTAATCTATTATTAGAGACTGGCGCACAAGGTAAAATTATGAGAGAGGGTCTTTCAACCGTTATCGTTGGTAAACCAAATGTAGGGAAATCGTCAATGCTAAATAACCTTATTCAAGATAATAAAGCCATCGTAACTGAAGTTGCAGGTACAACTCGTGACGTTTTAGAAGAATACGTCAATGTTAGAGGTGTACCATTAAGATTAGTAGATACTGCAGGTATTCGTGACACTGAAGATATCGTTGAAAAAATTGGTGTCGAACGTTCACGTAAAGCCTTAAGTGAAGCAGATCTAATCTTATTTGTATTAAATAACAATGAGCCATTAACACAAGAAGATCGTACATTATATGAAGTTATTAAAAATGAAGATGCCATTGTAATTGTTAACAAAACTGATTTAGAGCAAAACTTAGATATAAATGAAGTAAAAGAAATGATTGGTGATACACCACTTATCCAAACATCTATGCTTAAACAAGAAGGTATTGATCAACTAGAATTACAAATACGAGATTTATTCTTTGGTGGCGATGTTCAAAACCAAGATATGACTTATGTATCTAATTCAAGACATATCTCTTTATTAAAGCAAGCTAGAAATGCCATTCAAGATGCGATTGATGCAGCTGAATCAGGTATTCCTATGGATATGGTTCAAATTGACTTAACGCGTACATGGGAATTACTAGGTGAAATTATTGGTGAATCTGCTAGTGATGAATTGATTGATCAACTATTTAGTCAATTCTGCTTAGGAAAATAATAGTTTGTACCTCATAGCGATGCAACGTTATATCAAATTATAAATATAAATGAAATTGAGACGGTAGGAAGTCTTATTTATAAAAATAAAGGCAAAGGAAATTTAAAGGAGGTCAATTAGGTGGTTCAAGAATATGATGTAATCGTCATTGGTGCTGGACATGCAGGTATTGAAGCAGGTTTGGCATCTGCAAGACGTGGTGCAAAAACACTAATGCTAACAATTAATCTAGATAATATTGCATTCATGCCATGTAACCCATCAGTAGGTGGTCCAGCGAAAGGTATTGTCGTTCGAGAAATTGACGCATTAGGTGGACAAATGGCTAAAGCGATTGATAAAACACATATCCAAATGCGTATGTTAAATACTGGTAAAGGACCAGCAGTACGTGCGTTACGTGCTCAAGCAGACAAAGTGTTATATCAACAAGAAATGAAACGTGTCATTGAAGATGAAGATAATTTAGACATCATGCAAGGTATGGTGGATGAATTAATTATTGAAGACAATGAAGTAAAAGGTGTCCGCACAAATATCGGTACTGAATATCGCGCTCAAGCGGTTGTTATTACGACAGGTACATTCTTACGTGGTGAAATAATCTTAGGTAACATGAAATATTCAAGTGGTCCAAATCATCAACTTCCATCTATCACGCTAGCTGATAATTTAAGAGAATTAGGGTTTGAAGTTGTGCGCTTTAAAACGGGTACACCTCCACGTGTAAACGCGAAAACAATTGATTATTCTAAGACGGAAATTCAACCTGGTGATGATGTGGGTCGTGCATTTAGTTTTGAAACTACAGAATATATCCTAGACCAATTACCTTGTTGGTTAACATATACTAATGATCGTACACATAAAGTCATCGATGATAATCTACATTTATCAGCAATGTATTCAGGTATGATCAAAGGAACAGGTCCTCGTTATTGTCCATCAATTGAAGATAAATTTGTGCGTTTCAATGATAAACCTAGACATCAACTTTTCCTAGAGCCTGAAGGTCGTAATACAAATGAAGTTTACGTTCAAGGCCTTTCAACAAGTTTACCAGAACATGTACAACGTCAAATGTTAGAAACAATTCCTGGTCTTGAAAAGGCAGACATGATGCGTGCAGGTTATGCCATTGAATATGATGCCATTGTACCAACGCAATTATGGCCAACATTAGAAACTAAAATGATTAAAAATTTATACACAGCTGGACAAATCAATGGTACTTCAGGTTATGAAGAAGCGGCTGGACAAGGTATTATGGCAGGTATCAATGCTGCAGGTAAAGTGCTTGGTACCGGAGAGAAAATCTTAAGTCGTTCAGACGCATATATCGGTGTTTTAATTGATGACTTAGTTACAAAAGGTACGAATGAACCTTACCGCTTATTAACATCTCGTGCAGAATATAGATTATTACTACGTCATGATAATGCTGACTTGCGTTTGACAGATGTAGGTTATGAATTAGGTATGATTTCGGAAGAACGTTACGCGCGTTTTAATGAAAAGCGTCAACAAATTCAAGATGAAATCCAACGTTTAACTGATATTCGTATTAAACCAAATGAACACACACAATCCGTCATTGAGGCAAATGGTGGTTCACGTCTAAAAGATGGCATTCTAGCAATTGATCTATTACGACGTCCTGAAATGACATACAATACAATCTTAGAAATTCTAGAAGAAAGTCATCAATTACCTGAAGCGGTTGAAGAACAAGTTGAAATTCAAACGAAATATGAAGGTTATATCAATAAATCATTGCAACAAGTTGAAAAAGTTAAACGCATGGAAGAGAAAAAAATTCCGGAAGACTTAGATTATAGTAAAGTGGATAGTTTAGCGACTGAAGCTCGTGAAAAATTAGCTGAAGTTAAACCATTGAATATTGCACAAGCATCACGAATCTCTGGTGTTAACCCAGCAGACATCTCAATCTTACTTGTTTATTTAGAGCAAGGTAAATTGCAAAGGGTGAAAAATTAATGAACGGCATAGAATGGCTAGCTAAAGAATTAAGTGAACATGGAATTGAATTGTCAGATAAACAAAAAGAACAATTTCAAACATATTATCGTTTACTTGTAGAATGGAATGAGAAAATGAATCTCACAAGTATTACAGATGAACATGAAGTTTATTTGAAACATTTCTATGATTCAATTACACCAAGCTTTTATTATGATTTCAATCAACCTTTAACCATCTGTGATGTTGGTGCTGGTGCAGGTTTTCCAAGTATTCCATTGAAGGTTGTTTACCCTGAATTGAAAGTAACCATTGTAGATTCTTTGAATAAACGTATTCAATTTTTAAATCATCTAGCTGCTGAACTTGGCTTAACTCAAGTTAGCTTTGTACATGATCGCGCTGAAACATTCGGTAAAGGCGTAAACAGAGAAACGTATGACGTAGTTACAGCACGTGCAGTAGCCAGACTTACAGTGTTAAGTGAATTGTGCCTTCCTTTAGTTAAAAAAGGTGGTCAGTTCATCGCATTGAAGTCTTCTAAAGGAGAAGAAGAATTAGAAGAAGCACAATTTGGGATTAGTATATTAGGTGGCGTCTTTAGTGATTCTTATACATTTGATTTACCAGAAGATGCTGGTGAACGACAAATGATTATTATAGATAAACGTCGTCAAACATCTAAAAAATATCCTAGAAAACCTGGTACGCCTAATAAATCTCCTTTACTAGAAAATTAATAGCACTTACATGTTAAAATTAATTTTAAGAGGAGTGAATGGATAATGAAAAAGCCTTTTTCAAAATTATTTGGATTGAAAAATAAAGATGACATCGTTGGATACATTGAAGAAGATCGCAATTCTAGCGTCGAATCCATTCAAATTGAGCGTATTGTACCTAACCGTTATCAACCAAGACAGGTGTTTGACTCAAGTAAGATTACTGAACTTGCTGAATCTATTGATGAGCATGGTTTATTACAACCCATCGTTGTAAGACCGATTGAAGAGAATATGTATGAAATTATTGCGGGTGAACGACGTTTCAGAGCACTACAGTCACTGCATAAATCTCAAGCAGATGTCATTATACGTCATATGAATGATGAAGAAACAGCAGTTGTAGCATTAATTGAGAATATTCAACGTGAAAATTTATCTGCTGTTGAAGAAGCGGAAGCTTATAAAAAGCTTCTTGAAATTGGTGGCACAACGCAAAGTGAATTAGCTAAAAGTTTAGGTAAAAGTCAAAGTTTTATCGCAAACAAATTGCGACTATTGAAATTAGCACCTAAAGTGATTAATCGTTTAAGAGAAGGCAAGATTACTGAGCGTCATGCTCGTGCTGTCTTATCTCTCAAAGAGGACGATCAAGAAAAGCTAATTGAACAAGTGATTAGCCAAAAATTAAATGTTAAACAAACAGAGGCACGTGTTAAACAGAAAATTGGACCAGAAAAAGTAAAAGCTCAATCTTTCCAATTCTCTAAAGATTTAACACAAGCACGTGACGAAGTTGGAAAAAGTATTCAAGCTATTGAACAATCTGGTATACGTGTAGAACAACGTGATAAAGAACATGATGATTATTACGAAATTAAAATAAAAATTTATAAAAAATAGATGAAAAGTGTGTATGATACCATTTCTTAAGGGATTGGTTTTAAAATGTATATCACTAAATATTAGCACTAAGATGATTAAAAATTGAATTATCTTAGTGTTTTTTTATGTTCAATATGGCAATCATTTTTATTACAAAGTGCTGTTTACATAGCAAATAAATAGATTTACAATATTATTAAACGAAACGTATCGTTTAATAATTAAAGAAGAAGGGTTTATTGTGTTTGGAATATCCATTTCTAGTGCTATTCTTCATTTTGTTATTGGAGGTCTTGCAGTGGCAATTGCATCTATAATGGCTGAGAAAGTCGGTGGTAAAATGGGTGGCATTATCGCTACTATGCCGGCAGTCTATTTAGCCGCAATTATTGCCCTTGCGATAGATCATCGTGGCAATCAATTAGTACAAATGTCAATTCATCTTAGTTCTGGTGCCATTATTGGGATTATATCGTGCATCATAACAGTCTTTCTAACTTCTCTTTATATTAGTAAAAGAGATTATAAAAGAGGTACAGGATTTGCATTAATATGTTGGCTTGTAATTTCTCTAGGTATATTTGTCGTTAGACATATGAATTAATCTTTGGAGGCTTTTGTAATGAAATTAGCATTAATTAAATTCTTGGTTGGAGGATTAGCAGTTACACTTAGTTATATTATTTCTGTTATTTTACCTTGGAAAGAGCTCGGTGGCGTCTTTGCTACATTACCTGCAGTATTCTTAGTTTCATTGTTTATAACAGGAATGCAACATGGCGATGTCATTGCTAAGCACGTTAGTAGAGGTGCAGTGTTTGGCATGACAGGTGTATTAATTAGTATACTAGCAACATGGGCGATGCTTTATTTTACAAATCATTGGTTACTTAGTATTGTTACTGGATTTATTGCATGGTTTGTAAGTGCAGTAATTATTTTTGAAGCGGTTGAATTTATTACGCGTTTAAGAAGGGGAAAACATGGCTGGAAGACCGAAAGATCCGACAATCAATCATAAAATATTTGATGAAATAGATCGATTGTTAGTAACCACTCATTTTAGAGACATTACGATTGATCAAATTTCAGAGAACACAGGTGTTTCAAAAGCAACGATTTATCGTCGTTGGAAAGATAAATCATCGATTATTGTAGATATGTTTGTGAGTAGAACTCAGATTTTTGAAAATGAAAATAAAGATTTATACACAGGATTGTATCAATATTTAGTAAAGATAATGTCTATTTATAAAACCAATCTTGGACGAGCGGTTATTGAAATATTGATTAGTAATCAACAAAATGACGCTCGCGAATTATTTATGCAAGGTTATTTTAAAAATAATCGTAAGATATTAAAATCTATTATTGCTCAACATATTAAAGAAGAGGATCAAGATTTATTTATAGATTTAATCTTCTCACCGATTTATTTTAATATTTTAATTAAACCTGAAACACTCGATGAAGCGTATATTGAAAAAATGTTGAAAATGATATTAAAATCATTTAATGACTAATATTTAATAGTAAATGGAACAGCAATAAATGTTAAGACGCTGTTCCTTTTTTAGACGTCGGGAAGTCTTGCAAATGCTGATATATCAGTATGTAAAAGGATTTTGACAATGAAAAAGATGCGTATGACAAAGAAATTTGGTAGTTTTTTATATGAGGAAACGTTTCTATAGAGATGAAGTGAGATACGGCACATATTTACTATCTTGCTTCTATTCTATGCAAGATTAATCTATATGGTTAAGGAGTTATGGATGATGGAAATCGGTCAACAAATTAGAAAATATAGAGAAAAAGAAAAGTATTCTCAAGAGTACTTAGCTGAGAAATTATATGTTTCGAGACAAACCATTTCTAATTGGGAAAATGAAAGAAGTTATCCAGATATCCATAATTTGTTAATGATGTGTACATTATTTAATGTTTCATTAGATGATCTTGTTAAAGGAGACGTGAAACGTATGGGTCATGAAGAAGTTAAAAAAGACATGGATTTTTGGACGTGGATGATGTTGATTTGGATTTTATTAGCTTGTGTTTTAATAGGACCACTTTTATATTATTTGAGTTGGTGGGGCGTTGCGATTACCTATGTTATTTTTTCTGTAGGTTTTTATAGTAGTACGCAAGTCGACAAAATTAAATATAGGCACGGTATGGATAATTATGATCGAATCGTTGCATTTATGAATGGTCAAGATCCAAACGAAGTTCAGACGAGTAAAACACGTAATCTCATTACGAGCATCTTATCATTTGTCTTTGTAGTAGGTGCATTTGTAATCATATGTTGGTTAAGTATTTATTTGTCATTTAAATTTTTACCGTAATCAATTAAAAAGACCTAAGAAGCGGAAATGCTTCTTAGGTTTTTTAAAAATTTCACTTTAAATTTTGCCCATCGCGTCTTCTTCTACCGAATAATAATACACTACCTAAACTTGCAAACATTGTTGCTAATAATGATTTATTTATATTAGCATCGTCGCTACCAGTATTTGGTAGGTGCTTCGGTTGATTTAGTTGTTTAGGTGTTGGTGGCACATGATGTGTCGGTGGTACACCTGGTTTTTCAGGTGGGTTGCCTGGCGGGTTAACTGGAGGTTGACCCGGTGTTTTAGGCGGATTATGTGGTGGTTTGTTTGGCGTTGGTGGTACGGGAGGTTTAACAGTGTTGTTAAACTCAGTATCATTTATTCCAACTGATTTACCGCCTGAACTGTTGTAAGTTACAGTTGCTTGTAAATTACCAGTTTCTGGATTTTCAGTAACTACCACTGTTGATTTGATAGACATTGTATCATAAGCAATATTTGAATCTGTTCCCACTTGTTCAGTGATTTGGTAAATATAAGTGCCTACTTTATTGAATTTAATTGGTAAGAAATTCACTTTACCATTCGCATCATTTGTTGCTGATTGCTCTGGGTGATCAGGAGTGTTTAAATCCGTTAAGATGAATGTGTAATCTCCACCTTTAAGTTGACCACCTTCCAATTTCTTAGTCACTTTGAATTCAAAGTTTACTGGTACTGGTTTTACTTTATTTACACGTTTTTCTGACGGTTTAGGAGGTGGTACTTCATTGCCACCTTTGGCTGGGTTAAAGAACTGCACAGACTGATTAGCTACATTAGTGATGTCTTTACTAGCTTTGGCACTGTCTTTAATGACCCCGACAATATCTAATTTGTAATAACGTCCAAATGGCATTTGCGCATTATCTAGCACATGGTCTTTGACTAAACTATCTTTTGATGTAGCTATGATAACACCATTCTCATCTGTGATATCAAATAAGTTTGTAACGTCCTGTCCAGTAATACCGTCGTATACCTTAATACTTTGAACAGCTACGCTTGTTTCATCATAGTCATCAGTAATGCCTAATTTATTAATTTTATTCTCTGGTGTTAAGTGTGTTGTATCTAACCAAACTTGATACACAATTTTATCGCCACGATTAAGCGTTTTAGTATTGATGTTTTCTGGTTCATTATTAGTTGTTTGATCCGCATAAGGGTTCACATTAGTATCTGCATATTTATTCGCTAATTCACTATCATCATCTAATAATTTATTTGCTGTAATATCATATTTTTCCACTGATAAATCAAATTTTTCAGGTTGGAATACAGGTGTCGGTGGTGTTGGAGGAACAAATGTATTGTTGAATTCAGTATCTGCTGGCGCAATCGATGTTGCTGTAAGTACATGTAAATCTTTAGTGATATTTACAGTTACAATTGCTTTCATAGAATCACTATTGATATTCGGTAAGTTACTAGGAACTTCTTCAACAGTATACGTGAAGGTTTTACCAGCATCGGCATTAGTATAAGTCGGACGTTTACCTTCAATAAAGTTGAAGTTTATTTGACCTGTCGCATTATTTGTACCTGTAGCGATAACTTCTCCGTCAGCATTTTTCATAGTGAATTGAAACTCTTCATTGTTTAACGGACGGCCAACTAGAGATTTTGTAAAATGAACGTCAAAGTCTAATTGCTTAGGTGCTACATAATAGTTAGTGAATGCTTGGTTATTATCAGTATCTGAATCATATGCGTAACTCACATTTGCGTTTAAAGCCACATTTTCTTCGGTTACTGTAACAGTTGCTGTAATCGTTAATGGTTCAGCATCAAAATTTGAGTTAAGGTTAGCTTTATTTTCTGTAATTGTATAAGTGTAAGTACCTGGTTTTGTAAATGAAATCTTATCAAATGTAACTGAACCATCTGCTGCATTTGTTTTTGATTGCGAAGTCTCTGGAATAGCTGGTGAATTAGGACCGGCTACAATATTGAAAGTGAATTCACCTTGCGCTAGCGTATGTTCGCCTTTAACTACTTTATTTGCCTTTAATGTGACTTCAACAGGGTCTATTGCTGTGTAGTAATAAATAATAGGATGCGCTTTAGCTAATAAGTTTTGTAAACGGAAGTTACTTCCACGTCCTACTTGTACACCATTTATTGATTGATTAGGAGCAAATATATTCCCAACAGCACCTTCGCCAGCACTAGCTGGTTGAATAAGAAATGGTATATTATATCCAGGAATATAAATCTGTTTACCTAAATCATTTTTATTTCTTTCGCCAGGTCTTAACGTTGCTTCATAAACTTTCACATAATTTGTTGTATCGATACCTGTGTTTTTCGCAGATTCAGACATGTGATCCACCGATAAAGTCCAAATTTCGATACGTGTTGTACCATCTTCTCCGATAATTTCTTTGATACGTTTGACACCACCATTATTCGTTTCAGCATCCACATATCTCAACCCAACTTGGTATGGGCGAACCATTGTACCAATCATGTGATTAGGCTCAGCAATTTGATATAATTTGTAACCTTCAAATTCACGTGAGTTTGAAGCGGTATAGATTTGTCCATCCATACCTTTAATCGTATAGTGTGCTAGCTCTTTTTCAGTGAAATCTGGTTGGTATGTTTGAGCGTTTATATCAGTCTTATCTGCTTGATAAGTGGGGTTATTCTTAGTAACAACACGATAATAGGTCGTTTCAGGAACAATGTGGGGCACATAATATTGTGGATCTGTAATGGTTGTTCCTTCATTCGCCTGGTTAAATAAATCGTAAATTTGTATGCCGCTTCGTCTATCTTCTAAGCTACCATTATCATCTATTTCAAAACGTGCTCTAATAGTTGAAACTGTGTTTTTGAATGAGTCTAATGTATTTAAAAAAGTGAAATTGATATGACCATATTTCGCTTTTTGAGGATCATGAGCAGCTACTGCGATTTCTAGAGAATTTTGACCAATGGATACAGTGCCAGGTGAATTGATCTGTTTCGTTTCTACTACAGTATTTGTCTCACCGTTAACTAATTCAATCGTTACGTCATTAGAATCATCGTAGGGCTTAGATAAACGATAATAATATTTTGTTTGATAGGCAGCATTAAAATCTTTAAGATCTGTTATCGCAAATGTATACTGATTTGGATCAGGACTTTTTTCAAATACGACGTTTGGTGTTGGGACAGTATTTGAATCTTTAGGTTGTAGAATGGCAACATCTCTACTTTTAACTGATGCACCATTAGCATCATCCATATTAGGTGTTGCAGTTGTCGTTGTATCCTCTAAGACGCCTTCTGAAGTAATTGGTGACGTTGCTGAACGACGTGAACGCGTATGTATTACTTTCTTCTCTATTTGAGATGAAGCGGCAATGGCTTGCGCATTTGCATTTTCTTTAACTGAGTGAGTTGTCTTACTCGTTATTTGTGATTGAATTTCTGCTTTTGTTGTATTTTCTGTATTTTTTAGGGGATTAGATTGATATGTTGAAGCTGCATTTTGTACGTCTTCGTGTGTTGAATTATTGGCTTTCTTTTCAAAAGATTGTGGATTGGAAGCCGTGTCCGTTGTTAACGTACTATTATGTAATTCACTCGCATGAGCTACATCTTGAAAGCCTACAAATAAAAAGGCACCTAATAGTACGGAGCCTGTTCCTATTGAAAACTTTCGAATAGAGAAGCGATATTTAGTTTTTTGAAGCATAACTTGATGTCCTTTCTTAGATGAATAAAATATTTCTGTCAATTTAATTATAAAATATATAAAATAAAAAATATTAATATATAATGATCATAATTATTAAAATAAAAAGCAAAGGGGTAGGATAGAATCCTTTTGAATTCTATCCTACCCCCAACTTACTTAGCTTGTAGAATTTCTTTGTGAAATTCTTTATGTTTGGGCCCCAAACCCCGTATGTATGATTAGAGCTGAGAATCGCTTGATTTAAAGCGCCTTCTCAGCTCAATTAATTACTGCTTGTTTTCAATGTAGCCATATTTATTCAAAAAGCTTTGTTTTCAATATTAGTTACTATTCTTTTCTTCATAACGTTTTAGAATATAACCACCACCAAGTAAGCCTACCGGCACTCCAATAAATGGTGTCACAATGCCACTTAATATGAAGACGATAAGTACTAACATAAGACCGTTAAACCAATTGACTTTCAAACTTAATAAATCCTCGTAAGATTTGCGAATTAATTCTTTAATATTCATTTAAACAACGTCCTTTCTTTTCAATTATTAAATAGAGTGTTTTACAATTCGATTTGCATGGATAAATGAGATTGCTGCAAAGATAAGGTAAACAAGTGAATAAACAATCATCACAATGATAATCGGTATAGGAGAGTATTCTCCCATTAGTTTCATAAATACCATTGCAGCAAATAGTGCGTGTAATAATGCGATGATTAAAGGTAAACCGAAGTTGAATAGAATCTTTAATGCTAGACCTTTCGTCATATCCGTGTGTGTGAAGCCGATACGTCTTAATATGCGATAATTGTTAATTTCATCTTCGGTTTCATCCATTTGTTTAATATAGATAATACATCCCGCTGCGATGAGAAACGCTAATCCTAAGAATGATGTGACAAATATTAGAATACCATTACTTTCATCTAGCATTTTCTTCGTGTCATTTTTTAATTCTACATTTGGACTTACTTTCTGAGCTAATGTCTCCGCTTTGGAGAGGTCTTTATGATCTTTGATATTAAATCCATAATGATGCATCAGTTGGTCCTTCATTTTCAATTTATTGAAATTATCTGGACTTACTTTTAAGACAGGACCACCTATAGAAACGGTCGACGGAATTACCTCATTGTCATCCTTTTTATTCACGTTTAATGTCATTTTTTGTTGACCTTGAAGTGTCATATCTTTATTCGTATGAACACTTACAATGCCAGAAAGCGGTCCTTGTAGGTTAGTAATTGTAGCATGGTTACCTTTATTATTTTTATCTGGCATCACAACGATACCAGTATTTTGCATACCTTCGTTTGTTTTACTTTTTAAGGCATCATTTTTAAACAATTTCGTATTACTACCTTCAAATGTTTTCGTGTCATATTGAATATGATTTTGTTTTAATAGTTTTTCATACTTTTGAGCTGATTTTGTTTTAGAAAAGTTAACGTCTTGAGGAGACGATACTTGAATCATATAGTCCGTATTGGCTTTACTAATCGCGCCAAAACACAGAATAGTTACTGTCACAGCTGAAATTACCGCAATAATTGTTAGTGACATCGCATTTTTCTTCATGCGATGCATAATTGATGAAGTAAATACGACATCTGTAATTGAAATGCGTCCATGTTTAGACTTTTTCAGTGATTTAAATATGATAGATACTGAACTTCTAAAGAATAGATAAGCCCCCACAACGGTTAGAAACAGAATTAAGAAAGGTGTGACTAAGACCATTGTTAAAACTTCGAACTTACCAAACATTTCAGTAGAAATATAATACCCAAAGATGATCATGATAATGCCTAGAATACCGGCAATAAGTTCAGGAACGGTAATTTTAGCTTTAGTAGCTTCTGATTTAGTACTGTCCTTCATCATTGACAGAATGGTTCTTCTTTTTAGGAAAAGGAAGTTCTGGAACATAATCAAGATAAATGCTAGTACGAGCATCACAATTGTTTGTATTAACGCAGGAAATTCAAATCCGATTGATACACCTACTTTCAAATGCATCATCTTCACTAGAATGTTAAGTAGAATTTCAGAGCCTACAATACCAATTAAAATACCTATGATGCCAGTAATAAAAAAGAATGTAAGTTGCTCGATAGCTAGCATTCTTAAAATGTTTTGTCGTGTTAATCCAATAAGTTGGAATAGCGCAAATTCTCGTGTTCTACGTTTAATAAATAATTGGTTCGCATACATTAAGAAAATAATAATTGTAATAAATAGGAAAACTGAGCCTACTTTAGCACCTTCTTGAATAACTTTTGGAGAACCACCATTATTAATACTATGTGTGTACTGCAAAGTGACAAAGCTAAAGTATAAAATAATACTAAAAATGAGTGAAAAAAGATACAGTGCATAATTTTTGAAATTACTTTTTAAGTTTTTGAGTGTAATTTGATTAAACGTCATTTGCGACACCACCTAAGGCTGACTGTAATTGAATGATTTCATTATAAAATTCGCGTTTAGATTTATCTTCTTGATGGATTTCTGAATGAATATTGCCATCTTTTAACATAATGACACGCTGTGCGAAACTCGCTGCAGATGGGTCATGAGTTACCATGATTATCGTGCTATTGAATCGCTCGTTCATATCTTCTAGACGGTTGAGTAAGTCTTGCGCACTTTTCGAATCAAGTGCTCCTGTCGGTTCATCGGCAAAGATAATAGCCGGTTTATGAACGAATGCACGTGCGGCAGCGGTACGTTGTTGCTGACCACCTGATATTTCGCTTGGATATTTATCGCTTAACTCATAAATACCGAGTGCTTCAGTAACTTCTTTATAATTTTGTTCCATCTCATCTTTACTTACTTTTTGAACGGATAGTGGCAACATAATGTTTTCTTTAACAGTTAAGGTAGGTAAGACACTATAATCTTGGAAGATAAATCCAAGTTCTTTCTTACGAAATTGTGCTAACTGCTTATCTTTAAGTTGATTAATTTCATTGCCACTTACTTCTACAGTTCCTCCAGAAATACTATCGATGGAACTAATGACATTGAGGAGGGTAGTCTTACCTGAACCTGAAGGTCCCATTATGGCGACGAATTCTCCTTTGTCCACTGAAAAGTTGATGTCGTGTAGGGCTTTATATTTTTGTTTACTTCCGTATACTTTTGATAAATGATTGACGTTTAGAATTGGCATGTCGATCGCACTCCTTATTTGATTTATAATTTTTCTTTTGCTTTAGTTGGAATTTTTGATTTTTTAACTTCTTCGAATGACTGAATTGTGTGAGATTTTTCGCGTACAACTAAGTAATGATTTTGTTTTAATTTTTTAGATGCTGTGTATTCAATTTTTTTAGATTTACCATCTTTCGTGTAACCCGTTTGATTGTAATGATAGATATAGAAATCTTTTTCTTTATCAACGACTTCTACTTTCGATGGCTTTTGAGTCTTAACGTAATATTCATATGTTGGGGCTAGAGGATTGAGCTTGTTCCAGTCATTGATTGAATGATTGTTAGGGTGTTGATTGGAATAAGCATTTAATCCAAACAATCCTCCGATAACGATAATTGCAATGACGACAATTGTAATGAATATATTTCTTAAGGTTTTCAATATCATCACTCCTTGTTTCTATTACACTTATAATTGTAGAAGGGTTGCGTCAGTACTGCCTTTATCTAACCTTACAAAGTCGATGTCATTTCTTACGAATATGAAAGATTGGATTATTTTTTGAAAATGTAAGTAAGAAGGCATTCTTAAATGTGATAACTTGAATAGTAATCTTGTGAGAGGTTTGTTACGATGAAGCTATCAATAAGCACGCTAAGGATGAATTTCTTGATGAGCTTAATTTTCAAAACGAAGTAAATTGATTAACGTTACGGTTTTTAAAGATGAGTGAAACGACTTTGCAATATATTTGTGATAAAGTAAGTTGTGTTTATAAAAGATGATAGGCGGGGTTTAATTGAAAAAAGAGATAATTGAATGGATTGTAGCCATTGGTGGCGCACTCTTAATTGTAGGTATTGTATTAAAGTTTATTGGAACATCATACACAGTATCAGGTTCATCGATGTATCCAACTTTCCAAGATAGAAATAAAGTGATAGTTAGTAAGATTTCGAAAACATTGAACCACATTGATAATGGTGATGTCGTTGTCTTCCATGAAGATGCACAACGTGATTTTATTAAGCGTGTGATTGGTACGCCAGGTGATAAAGTTGAGTATAAAGGTGATCAATTATATGTTAATGACAAAAAGGTATCAGAGCCTTATTTAGATTATAATAAGAAGCATAAACAAGGTAAGTATTTAACAGGTACATTTAAAACAAGCCAAGTGAACGGAGCAAATGGTAAAAATAAAATTCCTAAAGATAAGTATTTAGTTTTAGGTGATAACAGACAAAATAGTGTAGATAGCCGTTTTGCTGAAGTTGGTTTAGTAGATAAAGACCAACTTGTAGGTAAAGTTGTTTTAAGATATTGGCCATTTAATAAATGGGAAGCAGGTTTTAACCCAGGCACATTTTAGAAAAAACAATTAAATGAATAAAATTTATTGTCGGTGGAGTCTTAGACTTCATCGTTTTTTTATTTCAGTATAGTTAAGGCAATATTTAGATTATTATATTAAATGAACTTATCTAAATATTGCTTTTTAAAATATATATTTATTTTGATAAAAAGTTCAAAATAATATAGAAAGCAACACAAAATAAATGATATACTTTTTGAAGATTTAAAAAATAAAAAATTGGAGGGATTCCTATGCAATGTCCAAATTGCGGAAATGCTATCGAACCTAACGATTTATTTTGTGGAGAGTGTGGCCATAAAATAGATAGACAGTCTCAGACTATTAATTCTGCTGAAAAAGATATCTCTAATGCTGAAGCTAATGGCCGACGACAGGATTCAAATGAATCATTAGGTGAAGGTAACGAAACGACATCACATCAAAGTAATCATTTATCAAGAACAAACGAATCGAAACACGATAAACATTCTTATGAAGAAGGTAAAGTGCCAGATCATCAGCATGTACCTGAACAGACTACATCGACACAACAACATCAAATGCATCAACCACAGTCAAATCAGCACCAACAACCTCACAACAACGTAGCACATACATATCACAATCAACAACAATACAATCAGTCATATTCAAACCATCAACAACCACAACAAACAAGCCAATTTAGTGACCATGCAAAAGAAGTGACAGAAGAAAGTAAAGGTTTCTTTAGAAGTGCTTTCGCTTCACCTGATCAAGTACTAAAAAGCCAACAAGCATTTAGTTTTAAATTGTTATTTTCTTTAATCATTGTCGGTTTATTAGTCGTAGCACTGTTACTTGCTATTGTAATTCCTTCATCAGTTGGAATGTTTGAAACACCAAAAAGCCAAATTATCTTTTCTGTTATGTTAGGTGTCATTTTATTCCTAGCAGTGATAGTGGGAGCAACATATGGTATTTCGCGCTTAGTAGTTAGACAGCCAATTACATTTAAAAAAGTACTGTCAGATTTTGTACTTATTAATAGTGTTTCAGTGGCAGTACTATTGATTGCACTTATTTTAATGTTCGCTAATTCTTTTAGCTTTGGTGGCGCATTATTTATGCTATCCATTCTATTAATCGTTGTTTCAGGTGTTTACATGATTGCCAAATATAGTGCAAATCATCATACGCGCTTTTCTAGTTTTTACGGTGTGATTATTTACATTATTGTGTTCTTCTTATTTGTGACTATTTTCGGTGAATCTTTATTTAACCAAATCTTTGGAAACTTAATCAGTGAGTTCAATAATCTATTTGATGGGAGTTCGATTTACTAATGAAATATTGTAGTAATTGTGGTCAACCTCTTCGCGAAGGTGTGAAGGTATGTACAAATTGTGGGAAACCCGTTCAGCAATCTAAACCAAATCACTCTAACACACAGCAAGATTATCACAACCAAAGTCGACAAGATAAGCATGAGCAACATCAATATCAAGGGTATAATAACCATAATCAAAACGGTTATGCCGACAGACATGATCAACAACCACGTAAAGGCGATAATAAAAAGACTTGGATTATTATTGCAGTTATAGCTGTATTGCTAATTGCTTTGATCGTTGCATTTTCAGTATTAAAAAATCAATTTTCTCCGGAAAAGCAAGCATCTAATATTGCACAAGCAATTAAGAAAGATGACGAAAAAGCATTAGCCAAAGAAGTTACAACTCAAAATGACCAAAAATTAAGCAAACAAGAAGCACGCGCATATTTAAACTACATCAAAACAGAAGATGACTTAAATAATGTCGGTAGTAATGTAGAACAAAGTGCGAAAGAAATTAAAGATAATCGTTATAATAATTTATCTGTGGATGCTAATGGAAATAATGTGTTAAATATTTCAAAGGATGGCAAGAAATTCCTATTTTTTGATAATTATTCATTCAATGTTCCACAAAAATCAGTGAGCATTTATCCAAGTAGTAGTGGAGATATTACTTACGAATACAATGGTAAGAAGCGTACGACAACGGTTACGGAAGATGATGAAAAAACGTTAGGTACGTTCCCAATCGGTGATTACAATTTAAAAGCAACAAAAGACATCGATGGTAAGAAATTCAAAGGTGCGCTAATGATTAACATGAGTGATGACGCTACTGCTTATGAATCATTTAAACAAAAACGTTTCACAGTTAGCGTTGATGGCGGCTATATGTTAAACAATGTGAAAATATACGCGAATGATAAAGAAATCGGAAGTGAATCATCTTCTGAAACATTTGGACCATATGACCCTGATGAAGAAGTAACCGTTTATGCACAAGGTACTTATGAAGGTAAAACGTTCAAATCAGATTCTGTTAATGTGACTAGTTCTGGGGAAGACGATGATGACGTAACAGATGTCACAGTTACGTTTGATGATGATGAGATTGATAAGTATATCGATGACAAAATGGATGCTGAGTCTGATAGTGATAGCGATGATTCTGATTCAAGTTCAGGCGAAGTGACACGTGATAACGTCATTGATAAAGTAGAATCATACGAAGGTCATACGTTAGATACTGATACTTACACATACAAAGAACCAGAAAAAACAGATGATGGTAAATGGGGCTTCTCATTTACTGACAAAGACGGAGATTTAGCCGGATCATATACCGTTGACACTGGCGATGGTTATGTAACTGAATACGATGAAGATGGTGAAGAAGTCGGTTCTGGTTATTAATAAATGAATAGCGGTAATGATTACGAGGTTGAGCGATTGAATTTAATTGCTCAGCCTTTTTATAAAGTTTTAAATCAATTTATGTTACTATATATTTAATTTACCGAATAATTTGAAAATTTAAACTGGAGGCGATAGATATGATGTTTGGTTACGAAGTAAATGAACATGTGACGTTAAAGATATTAGAAGAACGTGAGGCGGAGCAACTGTTCAAATTAGTAGATAGCAATCGTGATTATTTAGGCGAGTTCTTGCCATTTGTCGAATATACAACTGAAGTTGCGCACAGTAAGAAGTTTATTCAGTCGGCACTAGAACAATTTACGCGTTGCGACGGCTTTCATTGTGGGATATGGTATGATGATGAGCTTGTAGGTGTCATCGGCTTGCATTATTTAGATCTTGTTAATAAACGTACGTCTATTGGTTATTATTTGGCTAAACATTTTCAGAAAAAGGGAATCATGACGGCATGCACAAAAGTGTTGATTAGATACGTGTTCGAAGAATTCGATATAAATCGTGTGGAAATTCAAATGTCAACGCGCAATCCGAAAAGTAAGGCCATACCTGAGCGACTCGGCTTTACACAAGAGGGTGTATTGAGAAGTAACGAACGTTTGCGCGGCGAGTTCTCGGATAGTTATGTGTATAGTTTGTTACGTGAGGAATATGAAAAAGTTAAAGCAGAGTGGTAAGTAAAAGTATATTAAAAAAACGCTTAACAGTTTGAAGTAATAAACTCTGTTAAGCGTTTAATTTTTTATTGTTCTACAATTTGAATTAAATTACCACATGTATCATCAAAAATGGCCATTTTAGCGCTACCCATTGTAGTCGGTTCAACGGTAAAGTGAACGCCTTTTTGCGTTAATGCATCATAGGTTTGTTGTACATTTTCTACGCCGAACATCGTAATAGGTATGTTGGCTTCGAATAGACGTTGTTGATAATCACCTGCAATAGGGTTGCCATTTGGTTCTAAGACCAATTGAGCACCATCTGGTTGATTCGGAGATACTAAAGTAAGCCATCTAAATCCTTCGCCTACAGGTTCATCTATTTTCTTTTTAAAGCCTAAAATGTCTGTATAAAATTGTAAAGCTTCTTCTTGATTATCTACAAAGATGCTATTCGCAATAATATTCATATTTATCCCCTCAAAGTATTTATTATGAAACTTGGATTACTTGGCCTGTTTAAGCACACGAGCCATTTCTTCAATTTTACCTGCATGTAATGGGACGTGAATGGCATTTAACACTAATAATTCGTTAAGTGTTTTGCAGCCAGCAATCGGTTGTTCAAGTTCTTGTGATAGTTGTTCATCAGTAAGTTGACGAGCACGATCTGGAATTGTTTTTAAGTCCTCTTTAATCGATTCAATTGATGGTATGTCTTGTCCCTCCCAATTTGCAGGACTAGAACCATAACCAAATAATTTAGTATACGTTTCGATATCAACGGCATTTTGACCGCCCATTGATAAAGCAGAATCGAAAATAGTTAAAACATGTCCAAATTGCCAATGTAATGTATTGGGAAAAACATCATTTTCTTTATCTAATACGTCCTCAATGTTCCAACTATCATAAACTGACAGTAAGTAGTTCACACCAGTATCAATCACATCATAGACTGTTTTAGTACTCATTTGTGTTTCCTCCCACATGTTTAAAGGATTGACTATTAAGCGTCTACCCGTTAAATAGGAGTTATAAGCATTACGATTAAAGTGCTAGTTTTATTTAGCGAATAGCGCATATTGGTTTCATGGATTTGATATGCAAAGTTTTAAAATATAGGAAAAAGGATAGCTGATTATCAACTATCCCTTTAATCGTATGAATGATGAGTTATTTATAAATATTCTTTTTCTTTAATATAGTTATAATTACCTTCGAATTTCTTTAAAGATTTGTTTTTT
>NODE_4_length_44732_cov_4.073445
GTTAATAGCGTCCTGGGAGGGATACTATAAACCTTATAACGACGGTTTTCATGGGGTTTTGGGTCCCTAATGGGTCCCTAAAAATCACATTGCACTTATAATTTGTGTTGCTTTTTCATCTTCTTCTTTATATGTTTCTTCAAGTAAATGCGAATATACTTCTGTTGTTACCGATATATTTTTATGACCTAATCTTTTAGAAATGTAATATATCGATATACCTTTTGCTAATAAATATGAACAGTGAGTATGACGTAATGCATGTGAAGTTATTTCTTTGATACCTAGATTGTTACAATATACTTTCAATCGTTTGTTAACCGCATTGTTTGTAAGTTCTCCAAATATTGAACCATTAATTGTTCTAGGTAACTGATCAATTGATTTGATTATATGATTCATATCTTTTTGACTAATAGATACATAACGAGGGGACGAATCTGTTTTATGCTCATCAATATATATTTCGCTTTTAACTTGATTGATATATTCGCGTTTTAGATTCAAAGCACCACTTATACGACAACCAGTACAAATCATAATGAATAGTACAAGCGATGAAGCATTATCTTTAGTCATCAAATGCTGTTTTAATATTTCATAGTCTTTTAGATTGATATATTTACTATCTTCACTTTTATTTGGCTTACTAGCTCTATAACTCACTTTAAAAGTAGGGTTCTTTACTATAAGTCCTTCGTAAACTGCATCATCTAAAGATGTTCTAATATAGCCGTTTAGCTTTCTAATAGATTCTTTCGAATGATGTTTTGAAAACTCATTAATAAAATCTTGATAGTGGTACCTGGATAAGTCTTTCAGTTTCTTTTTGCCGATAGGATGATTGTTGATATGTTCAATTGCAGAGATATAGGACTTATATGTTTTAGGTGTCACTGTTGATTTTTTAAACGTTTCACACCAAGTTTTGAAATAGTCGTATAACGTTAAATTAGGTTCATATTCAATACCTTGTTTTAACTCATTTAACTTATCTAACCCTGCAGAATTAGCCTCACGTTTCGTTCTAAAACCTTTCTTTCGATATCTCTTACCCTCGTATTTAAACTCATATTGCCATTTTTTACCGTCATAACATCGTGTTTGCATGCTATCCCTCCTAAAAAAAGGTAAAAAAATAATAAGGGTACTAGGTACCCCGTAGATATTGTTTAGTTTCGAAAAATAAAGTATAATAAATTAAAATAAAACAAGGGGAGGAGATTTAATGGAACTTATTTTTGTTTTATTGAATATTATAACTAAAGTTTCTATGTTTGTAATTCTCCTATTACCTGTGTATATAATATCCTTTTATTTATTGAAATTTGTATTAAAATTTTTAGAATTCTATAATGTTAATACAATAAAAGTTATAGCTTTATCTTTATCAATTATTATCATTTTAACTAATGTGAAATTTTTAGACGTCTATTGATCAGACGTCTTTTTATATTTATTAATATCAGGGACTTCAGCTTCGCCTTCCTTTTTTAATTTCATCATTTCTTCTTGATGTCTATTTTTTTCTTTTTGTTCTTTTAAATTTTGTTCTTTTAATTTTAAACGTTCTCCGATTATCCCATCACTTTTATAATGCCATTCCCCGATTTCAAAATCACCACCTAGTAAAATATTACTGATTACGCATAAGCCAATAATAAATTTAGCTCCAGAAACTCCCTTAGCCTCATATTCTTGTTTTCCTGGAGATTTAATGTAAATAGTGCTAGTTAAATTAGAAAGGTCGTAAAAATCATTGGTTATATACTCATTAGCTACCCAAGGAATGTTAGTTAAAGTTCTTATGTTTTCTGCTGATAAGTTGTTTTTCTTATTTATTTTTATGGAATAAACAATTTTTTCACCTTTTACATAAAAATCATGTAAAGATGAATCTATTTCGTTTGCGTAATCGTTTATGTCGGATATAGTATGATGACTTTGCAACATTTTAAATAATTTCAGATCTAAATTTCTTTTACTTATAGATTTAATAGTTTTAATTTTACGTCGTTTAATATAAGGACAGTTTCCTTCATCAATTTCTGTTTGTGTAATTTTTTGATTATATACATTGCCAATTATCTCACAAAACATAAGAACTTGAGAGCCTTCTGAAGGCAGTACAACGATATCACCAATTTTCATCTTATTATAAAACTTATCTATATTGTTTATAATTAAAGTTTGTTGCTTGTTTTCTGGATAATACTTATCTAATATGCGTAATGCAGATTCTTTATGAACATTTTGGCAATACTCTTTTTTATCAAGTTTATTCCATCCAATAGCTATAAATTCATCATTTGTAAATTCTTCGTACCAACTACCACCTTCAGTACGAAGCAACCAATATTTTCTATCTACAGGTATGTTGGGTATTTCTAAATTATGTGAAGAAAAAACTTCTAAAATTTCCTTGTTTAAATTTTCTTCCATTCTCTCAACCTCCTTTAATTAAAAATCTTCGTCTTCATCTACTTTACTTTCTATAATTTTAAGCACCTTTCTTACTTTATAAGATGTGATATCTTTAGGTAAAGAATAGGTGAAGTAATTATTCTTATTCGTTTTCACTTCGTAAACAATTTCATTTAATTTTATTTTGCAATTTAAAATTATCATCCATTGTCTCCTTAAAATAGATAAATTCAATACACCTCATATAATCTAAAAACTCTCAATGGCTCAAACGTAATAGCGTATTACCGTAGTATACGAGAGGGGAATACCCTAGGAAATTATAAATTTAACAGTTGTTTCTTTTTAGTCTCAAACTCGTCTTGAGTTATAGCACCGATATCTAATAATTCTTTTAACATTTTTATTTTTTTAAACGATTCTAAGTCGTCATTGGAAGGATTGTGTTCCGATTCTAATACATTTTGAGTACCTTTTTCTTTACCATCTATCTTTTTGTTTACATATTCAATAAAATCATCTAATTCATCATCGTTAATCCATTTGATAGAAACTTTATTTCCACTTGAATAAAAAGTAACTATATTACCCATTATTTTTTTACTTAATTCAAAAGTACTTATCTTATTGTAATGAAAAATTTCTGAATCATAGCCACTTAATCTTTTAGCACAAAAAATTATTCTTTCCTCAGTTGCTGCTAAAACGCCATTTTTAACTGTATCATTTCCTAATGATTTTGTTTCATAAGCGCCAAAAATAGCATGAGCTATTTCCTCATTCTCGTGTAAAAAAGAGTTTTTAATCAATTCTAAATTTTTCTTTTTGTTAGCCATAATGTTATTTCCTCCTATAAAATTACTTTTCCAATCAATCTAACACCTTCATTTTCATAAAAGTGTAAGTCACGATAATCTTTATTCAATGAAACAAGCGTCAATCTATCTTCCCCTACATGTACTTTCTTAACATATGCCTCACCGTTAATGATAAATACGCCGATTTGCCCGTTCTTAATATTATTAGATTTCTCCACAAAAATGATTTCTTTATCACTAAACATCGGTTCCATTGAGTCACCATTAACTTGTAATGCTATATCATGTGGAGGGACGTAACCTTTAACCGAAACCTTGAATTTAGGTTCATCAAAGATTTGTTCGCCAGTACCAGCAGAAACATAACCATTAACGTCAGTTAATGTTGTGTTTTCGTTTTTGTATGTATCTAGGTCGATTACGTTATCATCAGTAGAGTTTTGCAATTCTAATTGATGGTTAGCAAAATCTAAGACGTTGTGTTGGCGCGGAGGTGTGAGCTGATTGTACACAGTTGTGATGTCGTTGTCTTCTTTATAAGTAGTATCAATATCACTTTTAACAATCCCGAAGACATCAGCAATTTTTTGAATCACACCATGCGAAGGGTTAGAACGTAAATTTAAATAGTCACTTAATGTAGATGGTTTAATATCAATTAATTCTGCTAGTTGTTTTTGAGTCATTTCAGTTTCTTTTAAATACTTTCTTATATTATTAGCGATTATTTTGTTTCGTTCTTTATTCATAGGTTATTACCTCCTTATTTCGTATTATACGAATTTTTCATATCAAAGTAAAGTTTTTTACGAAAAAAACGTATTTTATGTTGACAGTACGAAAAATTCGTATTATATTAGGATTACCGAAAGGCGGTGAGCAAATGAAAACATTAAAAGAGTTGAGAACTGATTACGGATTAACTCAAGAGGAGTTGGGAGATTTATTTAAAGTCTCATCACGTACTATTCAAAATATGGAAAAAGATTCTACTAACATAAAAGATAGTCTGCTTTCTAAATATATGAACGCTTTTAATGTTAAATACGATGATATTTTTTTAGGTAACGAATACGAAAATTTCGTATTCATGAATGATAAAAAGAAATCAATCATTTTAGCATTTAAAGAAAAAGAACATCAAACAACTTAATAAGGAGGAAAATAAATGCAAGATTTACAAGTAGTAGAGCAAAACAATGAATTCTATGTAGACAGTAGAGAAGTAGCAGAAATGGTAGGAAAGCGACACGACCATTTAATCAGAGATATTAAAGGTTATATCGAAGTTTTAGAGGAGAACCCAAATTTGGGGACACGTCAATTTTTTGAAGAGAGTACTTACATTACAAATCAAAACAAAGTTCAACCTTGCTACCTACTCACAAAAAAAGGTTGCGACATGGTAGCAAACAAAATGACTGGTTCAAAAGGTGTATTATTCACAGCAATGTATGTAGAAGCATTCCATAAAATGGACGAACACATCAAGCAAGCGCAATTAAATGTACCACAGACACCAATGCAAGCACTTGAAATGATGTTTAATGTACAAAAAGACCAAGAACAGTTCAACCAAGAAATGAAACGTGAAATCACTGGTATTAGAAATATCGTTGGTATCGAAACTAAAAATTGGCGTAATGATACTAACAAAATGTTAGGTGCAATCGCTCAACACTTAGGTGGTGGAGAGAAACACCAAAAAGTAAGAACGGAAGCATACAAGTTATTAGAAGAAAAAGGACGCTGTAAGTTAGACCAACGTTTAAATAATCGTAAAGCTAAAATGCTTTCACAAGGTGCAACGAAGTCACAAATCAATAAAGTTTCAAAATTAGATGTGATTACAGACGAACCGAGATTGATTGAAATTTACATTTCAGTAATTAAGAATATGGCAATTAAATATGGCGTAGACGTAAGTCAGTTTGAAATATAAACAACACCAAACAACTTAAAGGAGGCATAATATGAACATTTTATACAAAACAACCCTCCTCATCACAATGGCAGTTGTGACGTGGAAGGTTGTAAAGATGGAGAGTTATTTAAAGCCTAAGAAAACAAATCTGGAATTTCTTTAGAAACTTTATCCAAATTTTGTTTTAGCTCGTAATAGTATTTTGCGTAATCATTGACTAAATCAATTTTTGGATTTGGATTTTCCATTAATTCGATCTCAGCTTCAATTTTAACTCTCATCAAAGCTAAATCATGAGCGCGTTGCTCAATAGATAATTCAGACATAGTTATCCACCTCCTTAGGTTGATAACCAAATTATACACGAAAGGGGTAACTAAGATGACGCAAACTTTAACCGTATCTGTACCAATACCGGACACACACATATTGGTCGCTAAAGATGAATACGAAGAACTATTAAGTTACTCACTTGACCCAGTCTGGGACTTAAAAGAATTGAAAAAGAAACTCAAAATGTCATCTGACGACACTATTAAAGACAGATTATTATTCAATCCAAAATTCGAAAAGTTACTTAAACAACAAGGTATCGCACACTATCCAGATGAAAGTTTAAATCGTTGGAGATTCAACGCAAGAAAGATGAGTAATTTCATTGATGAACATTTCGAAGAAATTCATAGAAAGGGGAGATAAAGATGGCTAACACAGACAAAACAATCTTGATCAGTGGAATGATGTTCAATACGATGTTTTTCCTGCTTATGCTGGCAGAAGTGGTCATCACTAAGTCAGCGGGATATGCATTACTCACGTCATTAGCAACTTATGTATTTTTCGACCAATGTTACTACAAAATAAAAGACTGAATGCTATCGGCAAATAGCAAACAGTCGAAGTATCAACAAATAAATTCATTTTAATCATATAACAACGGAGGTTCGTTATGCAAGATAATATTATTCTCTCAAGAAGAGAATATGAAAATTTACTTAAAGATAGCATTGATTTATCAATGTTAAGCAATGACTATAAGTATTTAAAACGCAGAAACAAAACACTAGAAAGGCATATCGAAGATTTACGGAATGATACCAAGTTCTATATCGAATTATATAAATACGCAGATGCAAGAGCCGATCAATTACAAAGAATTTTAGATAACAAAAATCACGAAGAAGTAGAAGAGTTGGAGGCGCTTATCAATGAAAGAAACAGTCACTTATATAATCAAACGAAAAGATAACGACTTATATGTAACCAACACGCCTAGTCATAACTTCCCAGCAATCAAATACTCAACTGAATTCAGAGATGCAAAAGAATTTAATGGAGTAGATAAAAGTTCAATAGATATGACGCAACACAAAGCTATCAAACATACGCATATAGAACAAGATAAGTATGAGGAGGTAGGACTTGATGACTGAAGAAAAACAAGAACCTCAAGAAAAAGTAAGCATACTCAAAAAACTAAAGATAAATAATATTGCTGAGAAGAACAAAAGAAAATTCTATAAGTTCGCAGTTTACGGAAAAATTGGCTCAGGCAAAACAACATTTGCTACAAGAGATAAAGACGCTTTCGTCATCGATATTAATGAAGGTGGAACAACGGTTACTGATGAAGGATCAGATGTAGAAATTGAAAACTATCAACATTTTGTTTATGTAGTGAATTATCTACCTCAAATCTTACAAGAGATGAGAGAAAACGGACAAGAAATTAATGTTGTAGTTATTGAAACTATTCAAAAATTAAGAGATATGACATTGAGTGATGTGATGAAAAACAAGTCTAAAAAGCCAACATTCAATGATTGGGGAGAAGTTGCTGAACGAATTGTCAGCATGTACAGATTAATAGGAAGACTTCAAGAAGAATACCAATTCCATTTTGTCATTACAGGTCATGAAGGTATCAACAAAGATAAAGATGATGAGGGTAGCACTATCAACCCTACTATCACTATTGAAGCACAAGAACAAATTAAAAAAGCTATCACTTCTCAAAGTGATGTATTAGCTAGGGCAACGATTGAAGAATTCGATGATAACGGAGAAAAGAAAGCTAGATATATTTTGAACGCTGAGCCTTCTAATACATTCGAAACCAAGATTAGACATTCACCTTCAATCACAATTAACGATAAGAAATTTGTGAACCCAAGTATCAGTCAAGTAGTAGAAGTAATTAGAAACGGAAACTAAAAATTAATTAAAAGGACGGTAATCAATTATGAACTTCAATTTAAACTTACAAAACGCTCAAAAATTAGGTAACTATATGCAACCAGGTCAATACAGTGTGAAAGTAAAAAACTTCGAAAGTAAAAATTCTAAAAATGGTCACCCTCAATTTGTTATTACATTCACTCACAAAGAAGAAGGAGACTTCACTCATTACGCTAACGCTGATATGGAAAATGAGTTTGCTAGAAACTGGATGTACACATTCTTAGATGACTTAGGTATTCAAAGTGATAACGGAATGTTCAATTTCACAGAAAGAGATGTTATCGGTAAACCAATCAATATCGAATTAGAACGTAAATACAATGACTACACAGATAAATGGAACACTTCTTTAAAACGTGTTTGGAAATTTGATGGTACACCAGTATTTGAAAAACATGAAATTAAAGATAATCAAAAGAATAACAATGAGCAACAAACAAGTAAATCTAGTTTGAACAGTCCCAATAATCCATTCGCAAACGCTAACGGTCCAATTGATGTTGATGATAAAGACCTTCCGTTCTAATCGGAGTGATTTAAGTGCAGCAAATTATTAAGTATCAACAAAATAGCAAAGGTTTATACGATGTGGTTATTACTAACGTTGAGATACCTGAACAAGCTATTGATTTATTGAACTTAGGCAAACCTATTGATGTTGATTGTTCAGTGATAGATCCAAATTCTATCACTGGCAAACAACGTAGGTTGATATTCGCATTATGTAACGATATAGAAGCACATACAGGGCAACCCAGAGATTATATGAGGCAAATGTTTCAAGATTATGTGAAGTTCTTATATGGATATGAACAGCGAATTTCATTAGCCGATTGTACAAGAACGATTGCCAAACAAATTATAGATTTAATGTTCGAATGGATATTCACTAATGGAATACCACTCAATTACAAAACAAGCGAAATGATGAAAGAAGATAAAAATTATCTCTATTGGGCAACCGTTACAAGACATTGTGTAATATGTGGTCAACCTAATTCAGACTTAGCACACCTAGAAACAGTAGGTAGAGGAATGAACAGGAATAAAATAAATCACTATGATAAACACGTTTTATCGTTATGTCGTAAGCACCATACAACGCAGCACCAAATGGGGATAAAAAGTTTTAACGAGTATTACCAACTACAAAACAGTTGGATAAAGGTTGACAGTAAATTAAATGCCATGCTGAAAGGAGAGAAAAAAGAATGAGAACAGTAATGATAAGAATTGAAGATAGAATACAAATTTCTGAACGAATTAGAGAAATTAGATTGAACGCTGAATTACTACAATATGAGTTCGGTGAACGCTTAGGTGTAGGTCGTGTGACGGTCAATCGTTGGGAAAACTTTGCACAGTTACCACCAATGAAAATGATTAGAAAAATGGCTAAGGAATTCGACACAACGCCTGAATGGATATTGTACGGGGAGTGATGAAACATGAGCGACAAAGTAAAAACCTCCATCACTGGTTACGGACTTGTATTTAAGCGAGTTATGAAAGACACAAATATTGATATTGAGGCTAAAGCATTGTACAGCTACTTATCAGCTTATGCTGGTTCAAGCGAAACGGCATTCCCTGGAGTTAATTTGATATGCCATGAACTAAACATTAGTGATAAGCGATTTAAAAAATATAGAAAGCAACTTGAGGACAACGGATATTTAAGTGTCGAAAGAGAACGGACAAACAACGGTTTCAGTAAAAATATTTATACTATTGAACACAATCCTGTATCGGGTAATTTCGTACCGGTACAAAACTTCACGGGAAGAAACGTAACGGGACAAAACGTAGGTACTACAATTAACAGTTCTACAATTAACAATAATACAAATAACAGTAAGACAATTAATAATAGCGCAACTGACGTTACGCGTGAGCATTTTGAGGAATGGTGGAAACTTTATAACAAGAAAAGAGATAAGAAGATTTCTTATAAAAAATTTGAAAAATGCTTAAAGAAACATTCGTTTGAACAAATTATGCAAGGTACTAGAGAATACCTAAAAACTATTACCAATAAACAATTTCAAAAAGATCCTAAAACATTTTTACACAATGAAAGCTATATGAATGATTATAGCGACGAGTTACCTCAAAAAACTAGCAATCAATATACAGACGCATTTGAACGTGCTGCACAATCTAGTATGGAAAATCTACCGTTTTAAAGGAGTGATGAAATGGAGGCATTCCAGAACCTAGCAAAACAAGCAGGTTTTAAGAATAAGATAGTTAAGCAAGAGTTTGATTTGAAGTGTAATGATTGTGGTCGTAAGTATGACTATTATGAATTTGATAACGGTCAAGTAGTTAAAGACGGTTGCGACTGTGACATGATTGCACTAGCTAAAAAATCAACAGAGAACTATCACAAGAAACAACGACGTATTAAAGCTGAAAAGATTTTTAAACAATCTATCGTTAATCAATCACTAGCTAACGCCACGTTTGATAGTTATGAAGTAGACGAAGAAACTCAACCGCAATTAGCTAAAGCAAAACGTATATGTAAGAAATACGCTGACAACTTCAATTTAGATAATAAACAATCATTACTCATACAAGGGACATTTGGAACAGGGAAATCACACCTATCTATGAGTATTGTCAAAGAAGTTAAAGCAAAAGGTTACACCGTTCTTTATATGAACGTACCACAACTGATATCAACGATTAAAAATACCTATAACAACGGTACAGACATGACCGAACAAGAGTTAGCAAAGATTATTAGTGATGTAGATTTGATGGTGTTTGACGACTACGGAATTAACATGAATGAGTTTGCTACTAGTAAGATGTTTGAACTGATTGAAAGTCGTATTGGCAAACACAATATATTTACTACTAACCTAGATGAAAAAGAAATGACTAGAAATAAAGATTTGCAACGTATTTTTAGTAGGATCATGAGCAATACAACGCTAATCAAAATGGACGGTCAAGATTACAGAACTAAGGGGCTGAGATTTTGATTACGGTAAATAATATTAAGCAAATACTTGAGTGTTCCGATGTGTATGCTCAAAAAATGATTGATTGGTGCAGTGGTAATCAAGCTGCACTTATCAAGTTAATCAATGACAAATTGGAAGAAAAAGACAACAGACAGGCAATAACGGAGGTGTTCTAATGGCAATTATCGAAAAGTATTACCTTTATAGACCTGACGGAACAGAAGAAATAAAAGTAGAGAAAAATGAGCCTAATCTAAATATCGTTAAAACGCTCACAGGCGCTCATTTTAGCGAAGAATACAAAGAGATGACAGATAGTGAGCTAAAACATTTCAAAGGCGTATATGAGCTTCTGTATGAAGAAGAACTAGGCTTGCAATCAACGATATTTGATATCTAGGAGTGACAACGTGCAGATAGAAATTAACTTTAACGAAACGTATGAGGCACCTATTGGCTCGCCTCGTCCACGTTTCAGAAATACAGGTAGATATGTTCAAACATACATGCCAGCGTCTTATACAAAGCATAAGGACTTCATCAGAGAGCAGATGCCGAATGTATTACTCAATGGAAATTTGAAAGTGACATTATCGTTTTATTTCAAGGTACCAAAAAGCTGGAGTAATCGTAAAAAGTTATTAGCAATTGGTCAGTACAAACGTACTAAACCAGATATAGATAACTTAATCAAAACTGTGTTAGATGCAGCGAATGATCACCTATGGAAAGACGATAATCAAATCGTTGAAATACACAGTTTTAAGCAATATGCAGAGGAACCGAAAATTATTTTAGAAGTGGAGGAAGTGTAATGCAGGAAGAAACACTAAGACTTACATTCGATCTAACCGTCGAAGTAGAACAACCTATTTGGATAAACAAACAAGCAGACAGAGAAAACTATATCGAACATTACTCTAATAGATATAAGAATGATCCTGACAACTTACTCGATAATATCAAAAACATTACTGACGTTAGTGTCAGTTACGCGGATTGGAAGTGACACTATGCCGAAAGTGAATTTAGACGGTAAACGTTACAGATTATGTGATGTGTACAAATATTTTGATGTATCAGATAGCACAGTTCGTAAGAGATATAAAGAAGGTCTACGTGGACCAGAGTTAATACATGGCAAGGGAGTATATGAATATGGTGCAGACATACGAAAGAAACGAAAAGCAATTAACAGCTAAGCAATTGTATGAGATACAGCAGGCAGAAATTAGACACGAAAGAGCGTTGAAACGTAAACGTAGAGAAGAACGCATTGCTAGGGCTAAACGTGCAGAGCGTGAGGTTGCTAAGCACAGAGTTAACACTAGATACTTTAAAAATCTAGTACAAAACAATCTTATAGTTAAGGTCAAAACAAATCAGTACGGCAATGTACAGAGGGGGTAACGGAATGGAAAACGTAAGAATAATTGATTTGAAAGTAGATAATATTGTTCAGTTCCAAGCACCATTTAAAGGTATTACTGCTATGCAAACGGCCATAGTCAATCATGTGTATGCGAAAGAAAAAGGTTTGAAAACGGTTTGGTACGCAGAGGTAGAGAATGCAGGCGGTTATAAATTTACACTTACAGATAACGATGACTTTGTGAGAGTTGATGAGCCATTCACACGTAAGGTGGATATGAAGGAAGGACAAGACATGGTAAACAAACCAAAACATTACGCATACGGTGACATCGAAGTCATAGATTTTATTGAGCAGGTTACTAAAGATTACAAACCAGAACTTGCGTTTAGTATCGGTAATGCAATCAAATATATCAGTCGTGCTAATCATAAGAATGGTAAAGAAGATTTAGATAAAGCACGTTGGTATTTAAATCGTGCATTTGCGAAATGGGAGGACTAACAATGATCTATTTAGGTGGCGACATGCTAAGTATAGGACAACAGATGCGTCGTGAGTGGGAGAAACAAGAGTTACAGCGATTAGGCTTTAAAGTGTACGCACCACATGACGATAAGGATATAAACGATAAAGCGAATGCTAACCAAGATAAACTAGCAGAACGTATTGTGTTTAATGACACATTAGGCATGGAAACAAGCGATGTCATGATATTCGACTACTTACCACATGCACAAGGAACAATTTGCGAAATGGGTTATGCACAGCATCTCAAAAGAGCAAGTGAGAAGGACATTAAGATTTATGTTCAATGCACTGACATCAGACAAGGGACAGGACATATTTCAGATGAACAAGATCGTGCAGAGTTCAGTATTAATCAATATGTGTATGGCGTAATTATGGATGTCACTGACGGTAGAGGTATTCAAACGTTTGATGAGATATGTGAGGAGTTAGTCTCATGATACTTAGCGATACAATCAACCAACGCTATCGCTATGCTGCACAAGGTAAGACACCTACACAGATACAACAGGAATTACGCAAGCTAGGTGTCAACGGCTTTGTGGTTAAGGTAGCAAGAAGGTTAGTAAGCGAGAACGATATTAAAAGAAATAGGGAGTGTGTAAGGAATGGCAAAGATTAAACGTAAGGTAGAGATGACATTACCAGAATTGATTGAGTGGGCATGGGAGAATGAAGTTAGTGACAAGGCTTTTTATAGCAATCTTGATGGTGGTTCTGTGTATTTCGATAAAATTCAAAACTTGTCGATAGAGCATGAGATTGCTATAAATGAAACTTTCACAGTCGAAATTGAAGAAGAAATCGACGAGGATACAGTGTTTCCGGTGTTAGTAAAGACTTTAAAAAATGTAGTTGAAGAAACTAAGGTGGTCACTTATTACAACGCTAGTATTGAATTTTCTAAATCAAAAAACGAAACAATTTCTTATCACATTCTGAACGACGACGGCACAATGACTTTAATTTGGAAGAACGGTGCTATGGTGTAATGACAGAAACATTATCACAAAAAAGTTATGACGCATTGCTTGATGACCTTGAGAAATTGCGTGAGCGTGATGCAGAGTTAGAAAGAAAATTAGATAAAGAAATTAAGTTGAGTTATGAAATAGAAAAGAATTTATATGATACGTCTAAAGAGCGTGATGAACTCATCAATGATATGGCAGAAGTGAAAAGAAAGGCAGAGGCGTTTGATGAGATTTTAAACGTTGACTATATAGTAACGCCTGATGATTATGCACATGAAATCACAAAAATTGTAGACAAATATAAGGAGGTCAACAATTAATGTTTCAAGATATAGATAACTTACAAGAGACATTATGGCATATCGAGCAAGTAGATAAATCAATTCTTAATGCTTATCAAAATGAATTATTAAGTGCATCTAAAACTTATATTCAAACTTTATTAAAAGATTTGGAGAGTGATAGCGATGAGTGAACAAACTATATTCCTAGATGAAAATGACTTACTCAGCTTATTGAATGGTGGCAGTTTTCATACATTGGTCGGTGAACAAAAAGTAGTTATTAAGCAGTCGCCACTTAAACCACCAGTAGCACCTGCGTTGAATTACAGATATCAAATAGTTGATACAAAAGCAGAAAGGGAACGTTTATCAAGAATGGTACAACATTCAATTAATTCAAATATCGGAGGAACAATAAATGAAAAACGTAATTAAATTTGTAGGTAAATCAATAATTAGAACAGTAGTCACTAGAATAGTTAAGGACTTAATTGCAGCATATAAATTTACAGAGTATGCAAAAAGAGAACAATCAAAAGAAGAACAAGCTTTTTTCAGAGCGTGTAACAGAATAGGAATGTCTGATATTCAAATATATCGTTTATCACAAATTATGGAAGAAGAAACGGAGAGAAAATAATGTCAATTTTACCAATTAAATTATTATCAGAAAATGCAATCTTGCCAACGAGAGCAAATCCAACAGATAGTGGATTAGATTTATATGTCGCAGAAGATACAACTATTCCTGCTCATAGTACAGTCGTAGTACCAACACACATTGCAATTGATTTAGCGTATGGATATGAGGCGCAAGTGAGACCACGTTCAGGTAATTCACTTAAAACTAAGTTACGTGTAGCGCTTGGAACAATTGATCACACGTATAACAAAGAAATTGGAATTATCACAGACAATATCGGTGATGAGGCAATCGTAGTTAAAGCAGGCACACGTTTAGCACAGTTAGTCGTTACACCAGTGATGTTGCCAGAGCCAACGGAGGTGCAAGAGTTTGACGAAGAATCAGAACGTGGAGCATACGGAAGCACAGGGGAGTAAGGACATATATCAACGTGTAAAAGAGGTGCTGGGGAAGTGAAAAAGGAAATAAAAGATTTAGGCTTTTTTGAAGTTATAATGGGAGGCTTCTTATCAGTTGTAGGAATAATACTATTAATCTTTTTGATAGGTGGTCCAATTTTTACGATAGCTGAATATAATCATAAAGAGATTTATACAGGAAAAATCACTGATAAATATAACAAGCGTGGAGAGAAAATAGATACCTTCTACATCGTTTTAGATAACAAGAAAGTGATAGCAAATACCGATTTGATCTTTAAAGGTCGATTTAACAGTGCAGATGTACAGGCAACCTTACATGTTGGAGAAAAGGTGAGGGTAAAAACAATTGGTTACAGAATTCCAATAATAAGTTCGTATCCAAAAATGTATGAGATAGAAAAGACTAAGGAGTGAACGGAATGTTTAAACGCATACTAAAAATATGGTTCATCATCGGAATGTATGAACTTAGTAAATATCTAACTAACGAACTTATCGTTAAGTTGCAGAGTGAAGACGATATTGATACTGCACCTAAGGACTTTGCTAGAGAGAGTGATCAATACGATATTAACGGTTTGGCAGGTGGGTATTAACTTGTACAGTAAAGAGGCTATTATCAATATGATTGGTACACACAAAATGAAATGTAATGTTATTGCAGATGCTATGCCAGATTATGATAGCAATTCAATTGCACAATACGGTATACAAGCGACATTACCTAAACCACAGGGACAAAATAGTAGTAAAGTGGAAGATGTGGTGATTAAGTTAGAACGAACTAATAAACGTTATGCACAGATGTTACGTGAGATTGAATTTATTAATCAATCACAACAAAAATTAGGACATGTAGACTTTTGTTTTCTAGAGTTACTCAAAAAAGGGTACAAGCGTGATGATGTGATTAAAAATTTGCCTAATTCTAAATTGAACAGAAATAATTTTTTAGCGCGACGTGATGAGTTAGCGGAAAAGATATATTTATTACAGTGACAAAAATGACGAAAATGACTGAAATGACACTATTTTGAAAGGGTAAAATTATTTTATATAATTGTTGTGTAAGAACTATCCACACGAACCCTCGTTTTGAGGTAGCTGGTTAGTTCTCAATGAAAGTGATTAAGTTTGGTAATGGTCGTATTGGCCAGCCACTGATTGCTTGAGTGCCTATCCGTTGGGTAGGTGCTTTTTCTCCTTTCTGGATAAACTTGATTTTGCATTATTAATTACCTTCCATATGTGACTATTCGAGAGTAACTCGGGTAGTCTTTTTTTATTACAAATTTAAAGAGTATTTAACGTAAAGGCGTGTGATATATGACATGACAAACATGCAAAACAATGCAACATTCGGGGCATATTTAGAATTAACAAAAAAACAACAAGAATATATACGTCTCAAGAACGAAACGAATTTAAACGAAGGCGAGATTGCGTCAGAAATTGACGTTAACCGTTCAACTATATCTCGTTGGAAGAATAATGAAAAATTTAGAGAAGGGTTCAAAGGGTATCAAGTAGAACATTTATCTAACCAAGTACCTAAAGCTTTGCAAACAATGATTGATTTGCTTAACGCTAAGAGTGAGTTGGTTAGGTTCCAAGCGTCTAAAGATATATTAGATCGTACAGGTTACAACCCGGTTGAACGCCAACAAATCGAAACGAATGCGACGGTACAATTCAATGACGACATTACTTAACTTATCCCAACTGATACCTAAGCACTTCCACGATTTATGGCGAGCAACTAAGAACCCTGACATACTCAACGTAGTGGCGAAAGGTGGACGTGGTAGTGGTAAGTCATCTGATATATCCATCATCATTACTCAACTGATTATGCGTTATCCAATGAATGCCGTAGTTGTGCGTAAAACAGATAACACGTTAGCAACGTCTGTATTTGAACAGATAAAATGGGCGATAGAAGAACAGAAAGTATCTCACTTATTCAAAGTTAAAGTATCGCCAATGGAAATCACATTCATACCAAGGGGGAACAGAATTATCTTCAGAGGGGCGCAGAACCCTGAACGATTAAAGTCGTTAAAAGATAGTCGGTTCCCTTTTTCTATTATGTGGATAGAAGAATTGGGCGAATTTAAAACAGAAGATGAAGTGACTACTATTACCAACTCAATGTTACGTGGAGAGTTAGACGAAGGCTTATTCTACAAATTCTATTTCTCGTATAACCCGGCAAAGCGTAAACAACACTGGGCAAACAAGAAATATGAAACGTCATTCCAACCAGATAATACGTTTGTACATCACTCAACTTACTTGAATAACCCTTTTATATCTAAACAGTTTATACAAGAGGCAGAGAGTGCTAAACAACGTAATGAATTAAGGTATCGTTGGGAATATTTAGGTGAGGCAATTGGTAGCGGTGTTGTACCGTTCAACAATCTGCGTATTGAGAAGATACCAGACGACTTATATAACTCATTCGATAATATCCGTAACGCAGTCGACTTTGGTTATGCTACTGACCCTTTAGCCTTTGTACGTTGGCATTATGACAAAAAGAAACGTATTATCTACGCAGTTGATGAACACTATGGTGTGCAGATAAGTAATAGAGAGTTTGCTAACTGGTTGAAAAAGAAAGGTTATCAATCTGATGAGATATACGCAGATAGTGCAGAACCTAAGTCTATTGCAGAGTTAAAGCAAGAACATGGCATCAGACGTATTAAAGGTGTTAAGAAAGGTCCGGATAGCGTGGAACATGGGGAACAATGGCTTGATGATTTAGACGCTATTGTGATTGATCCTAAGCGTACACCTAATATTGCAAGAGAATTTGAAAATATTGATTACGAAACAGACAAAGACGGTAATGTTAAACCGCGATTAGAAGATAAGGATAACCATACAATAGATGCTACACGTTACGCATTAGAACGTGATATGCGTCAAAACCATATGAATATATTAAGGTAGGTGATTACTATTCGTTGGCCATGGGAGAAACCATATTACGAAGAAATAACAGAACAGTTAGCGCCTAAAGTTGAAACGCAGGAAGAGATGATTGTGCGATTAGTACAAAATCATCAGAAAGACATTGAGCGTATATCAACAGGGCAACGCTATTATGATAAAGATAATGACATTTACAGACAAAAGTATAAATATGACTTAGACGGTAATCTCGACATAGATAAACCAGATTGGCGTATTACTACTAACTATCATCAAAATTTAGTTGACCAAAAAGTAGCATATCTTGTTACAAACCCAGTTAGTTACTCATGCGAGAACGAAAAGGTACTAGATACAATACATCAGGTGCTAGACAATCGTTGGGATAATGAGTTAATTGATGTACTCACTGCTGCAAGTAACAAAGGTGTTGAATGGGTCCAACCATATATTGACGAGAATGGCGATTTTAAGCTGTTTAGAGTACCTGCCGAACAATCTATACCAATTTGGAAAGATAGCAAAAGAGATGCGTTACAAGCGTTTATACGTGTGTTTAAGTTGAATGATGAAACTAAAGTAGAATATTGGACTGATACTGATGTTACATATTATGTGTACGATAACGGTTCATTAATCAACGATTACTACTATGGTGAGAACAACAAGCAAACACACTTCTCAACTGGTAGTTGGAATAGAGTTCCATTTATTCCGTTCAAAAACAACCCTGAAGAAGTATCAGATATTTGGCAATATAAAACAATTATAGACGCTATTGATAAACGTTTATCTGATACACAAAATATGTTTGATGAAAGCGCAGAGTTGATTTATATCTTGCGTGGTTACGAGGGTGAAAACCTTAAAGAGTTTATGCAAGGTTTAAAATACTACAAAGCAATCAATGTAGATAGTGAAGGTGGCGTTGAAACGATACAAGTTGAGGTGCCAGTCGCTAGCACAAAAGAATATATCGATATGATGCGTCAGAACATTATGGAGTTCGGGCAAGGTGTCGATTTCCAAACAGATAAATTCGGCTCTGCACCTAGTGGTATAGCGCTCAAATTCTTGTACGGTAACTTAGATTTAAAAGCTAATAAGTTAAAGAATAAAGCTACTGTTGCTATTCAAGAATTGATTGAGTTTATTGTCGATTTTTACAAATTAAAAGTAGATCCAAAAGATATTGAAATTACATTCAATTTCAACAGAATGATGAATGATTTAGAACAATCACAAATTGCTGCACAATCTCAATATCTATCTAAAGAAACAATCGTGAGACATCACCCTTGGGTTGATGACCCTACTGCAGAAATGGAACGTATCGAGCAGGAACAACTTGAACTCAATACACAGTTACCAGATATCGATACTGGAGGTGCTGTGAATGAGCAAAGACAATCCGAAGATAAACAACCAGAATGACATTGATAACTATATCAACCAACTTATCAAACAAGCAGAAAGTGAAATAGAAACGCTATTCTCACGTAGATTAAAGCAAATACGACAAGAAATAGCAGATATGTTTGAAAAGTATCAGTCTGATGACGTATATGTTACGTGGACTGAATTTAATAAATACAACAGGCTCAATAAAGAACTTATCAGAATAGGCGAGATGTTGACGGAAGATTACAGAGAAGTTGCTAAAACTATCCGTCAGACGCAACAAAACGCTTATATTGAAAAGTTTTTGATGAGCCTTTATTTGTATGAAATGGCAAGTCAAACGTCTATGCAGTTTGATGTACCTACTGCGTCTGTAATTACTAAGGCAATTGAACAACCGATTAAGTATATCGAGTTAACCGGAACACTCAAAAAACATCGTTCTAACGTACTTAAAAAAATACGTATAGAAATCACTAAAGGTATTGTAAACGGTAAAGGTTATACACATATAGCAAAAGCGTTACGTGATGATTTGGGCATGTCTAAGGCGCAAGCTCAACGTGTGGCACGTACAGAGGCAGGTAGAGCAATGTCACAAGCTGGTTTGGATAGTGCAAAAGTAGCTAAAGATAATGGTTTAAGTGGAATGAAAAAACGTTGGTTAGCTACTAAAGATAATAGGACACGTGACACACATCGACATTTAGACGGAAAAGCGATTGATATCGATGATAACTTCCATTCATCTGGTTGCGTCGGACAAGCGCCTAAATTGTTTGTAGGTGATGCTAGTGCCAAAGAGAATATCAATTGTCGATGTAAATTATTATATTACTTCGATGAAGATGAGTTGCCTACCGTCATGAGAACGAAAGAAGAAGGCGTTATACCATTCATGACATATCGTGAGTGGGAGAAGAATAAACGCAAATAGTAATCACTCGACCTTAGCACCGTCGTTAAAAGGCTTCTTTTTTTATACAAATCTTTCGTGTCGTAACACGTTAAAAACGTAAAAGGAGTATTTAGACATGGATTTATACGCATTATTAGGACAATTTAAAGACGGTGAAATCGATAAACAAAAAGTAATTGATGCTATTGATGAAAGTAAATCTGGAATGGTTCCACGTTCGCGTTTAAATGATAAAAACGCAGAAATCGAGGAACTTAAAGCCGAAATTACTAACCGTGACAATCAAATTGTCGAATTACAAAACTCTGTGAAAGATGATAGCGAGTTGCAAAAAGAACTCGAAGAAGTAAAACAAAGTAATGCAGAGTGGCAGGATAAGTACAAACAATCACAACTGAATAACGCTGTTAAGTTGGCCGTTGCTAAAGATGCAAATGATGCTGACGACATTCTAGCTTTCATCAACAAAGATGAGTTGGAATTGCAAGACGATGGCACTGTAAAAGGTTTAGATAAAGCTATTGAAACGCTTAAAGAGGCTAAACCTTATTTATTTGCCGATAACAAGCCGGTAGGTAATAAACCTGCAGACGGCGAAACGATGCAAACAGGCATTACAAAAGAACAATTCGACAGCATGAGCGTCGCGGAACGTACCGAATTGTTTATTAACGATCGTGCTACTTACGACAAATTAGTCGAATAATATTAAGAAAGAGGTTATAACATGGCTCAAGGAACAACAACATTAAGTACGCAAATCGTACCTGAAGTATTAGCGCCAATGATGCAAGCTGAATTAGATAAAAAGTTACGTTTAGCATCTTTTGCAGAAATTGATAATACATTAGTAGGACAACCTGGAGATACAATCACATTCCCTGCGTTTGTATACAGTGGAGATGCAACAGTCGTACCGGAAGGTGAAAAAATTCCAGTAGACAAAATCGAAACAAACAAACGTGAGGCTAAAATCCATAAAATTGGTAAAGGTACTCATATCACAGATGAGGCTTTACTATCAGGTTACGGTGACCCTCAAGGCGAGGCAGTACGTCAACATGGTTTGGCTATTGCAAACAAAGTTGATGACGATGTGCTAGAAGCTTTAAGAGGTACAAAATTAACAGTTAGTGCAGATGTGGGTACATTGGCTGGTTTAGAAACTGCAATTGATAAATTTGAAGATGAAGATTTAGAACCAATGGTTTTATTTGTAAACCCTAAAGATGCTGGTAAATTACGTGCTAGTGCATCTGAAAACTTCACTCGTGCAACTCAATTAGGTGACGATATTATCGTTAAAGGTGCGTTTGGTGAGGCCTTAGGTGCTATCATTGTACGTTCTAAAAAATTAAACGAAGGAGAAGCTATTTTAGCTAAAAAAGGTGCTGTTAAACTAATCACTAAACGTGATTTCTTCTTAGAACCAGACCGTGACCCTTCAACTAAAACAACTTATTTATACAGTGATAAACATTATGTAGCTTACCTTTACGATGAAAGTAAAGCAGTTAAGATTACTAAAGGTGCTGGCACTGGAGCATAAGGAGTGATTAATAGTGACGTATAAAGTAATCAAGTATTTTACAGACTTACAGGATAACGAATATGCCTACAATGTAGGTGACCCATTTCCGCGCGAAGGGTTAACCGTAAGTAAAGAACGATTAACTGAATTATCTACTGATAATAACCGTCAAAACAAGCCTTTAATAGAGCGCGTAGAAGAGCAAACTAACTATTCTGATATGAAAGCATCAGAGTTGAAAGAGTTGGCTAAAGAGCGTGATATTGAAGGCTTTTCTCATATGAAAAAGTCTGAACTTATCGACGCATTAGAAGGTGCAGAATAATGGATGCACTTGATGTAAAAATGCTCAACCAAACGCCTGTTGATGACACTTCACATGATGATGAAATAGATATGCTTATCCCAAAGTATTTGAAGTTAGCGGAAGAATATTGCAACCAAACTTTTGACATTAAACATTTGCCTACTGGCGTTGAGAAATTTATTGCTGAATGTATTAAATATAGTGCAAACGGCAATATCTCATCACGTTCTATGGGTACGGTTAGCTATACTTTTGTAACTGAAATGCCTGAAGCGACATATAACCATTTAAAACCATTCAGAAAACTAAGATGGAGTGGTTACCATGTTTAACCCATACGATGAGTTTCCACATGCTATTTCAAAAGGTCGAATTGAAGTAATAGGTGATTTCAAGTTTAAAAAAGAGCGCTACAAGAGCGAAAAAATTATAAAAGGCTTTATGGATACACCTACAACTTCAGAACAACTTAAATATCATCAAATGTCATCTGAATACGACAGAAATCTATATGTACCTTATGACCTACCAATAAACAATAACGATTATTTTAAATACGAGGGTAAAATCTTTGGTATTGTAGGTGAACCTGTAGATCAAGGTGGCCAACATGAGATTAAGTTAATTCGACTGAAAGAGGCACCTTATGGCTAAAGTGAAATATGGGGCAGATAGTTTAGTCGTTGAGTTGGAACGTTATCAAAAAGATGTCGAGAAGTGGGCGAAAAAAGGTATAGCTAAAACCACAATGAAGATATATAACACTGCGGTAGCATTAGCACCAGTTGACTTAGGTTTTTTGAAAGAAAGTATTGATTTCAAATTCACTAATGGTGGTTTGACTGGTGTAATCAGTGTAGGTGCAGATTACGCGATAAAACGTATGTCGCAATTACTGGTAACAGTAATTTAAAAAATCGGGGTAAATCGGTGGAAGTCTTATCTAAACAGTTGATTACCGAATTCGGTACAGGTATAATAAGTATGAGGTGATTAACTTGGATAGAAATTCAAAAGGTCAATTTGTTAAAGGTAAAAATATTAGAGATAAAACTGGTAAAAAGTACGGCAGGCTAACTGTTCTAAGCTTATCTAAAAAACGATCTGGAAGAAAAACGTATTGGAATTGTATATGTGAATGTGGTAATACGGTAGAAGTTAGAAGTGATTGTTTAGGTACTACACTTTCGTGTGGTTGTCTGAAAAGAGAACAAAATAGAATTAATTTAACTGCTAATCATTCACATAAACAGAGTAGAACTAGGTTATATCACATTTGGCAAAATATGAAATCAAGATGTTATAACCAAAACAACAAACGTTACGAAAATTACGGTCGCAAGGGTATTAAAGTTTGCGAAGAATGGTTAGACTTTAATGTATTTTATCAATGGTCTTTGAAATCTGGTTATAACGATACTATGACAATCGAAAGAAATGACATAGAAAAAGGTTATTATCCGGAAAATTGTTGTTGGATACCATTTAATGAACAAGCGAATAATCGAAATAGAACTATTTGGGTTGAATGGAATGGTAAAAAACGAAATTTGAAACAATGGTCAAAAGAATTAGGTATTAATTACGGAACGTTGAATTCGAGATATAATCGAAGTGGAATGAGACCTCCAGAATTATTTTATCCAGTTAAAAGATAACACCGAGGTAACTTAATAGATTGCGAAAGGCTGTTAAGCACCGTAGAGCGTACCAGTTGAATAAATATAATACTGGCAAGAGACTCCGACAACCAATAAAGGTTGTCTTTTTTATTGGTTGAAAATGTACGCCGAACTCACTGGTGACAGTGAGAAGTAGAGGATAAAAAGCCACTACGATAACAAATGATACGTTGAGTACGGGACTGGTATTTATGCAGAAGGTCCTGGTGGTAGTCGTGCTAAAAAGATACCGTGGTTTTATGAAGACGCTGACGGTGAAGGTCATTTAACTTACGGTCAAGAGGCTCAACCTTTTTGGAACCCTGCTATTGACGCAGGTAGAGAAACATTCAATAAGTATTTTTCATAAAAGGCGGTTAAAAATATGTGGGTATCGGTTGAACCTGAACTTACAAGTAAATTATACGAAACATTAAAAACAGACCCTATCATTAACGAATTAGTTGGTGATAGGGTTTTTGATGTCGTTCAAGATGATGTGCGATACCCATATATTGTTGTGGGTGAGAGCAACGTCACTAATAACGAAAGTAGTGCAAATATGCGTGAGACGGTAGGTATCGTCTTTCATGTATATTCGCAATATCCAACGCAGTACGAGGCCAAGCTATTAATTAGCGCGATTGGTTATGTGTTGAACAAACCAATTGAAATAGATAATTACGAATTTAGATACAGTCGAATTGATAGCCAATCAGTATTTCCTGATATAGATAGGTTTACTAAGCACGGCACAATTCGACTTTTATTTAATTTCAGACATAAAACTAAGAGAGAGGAAGTGTAAGCATGGCTCAAAAGAATTACTTAGCAGTAGTTAGACCAGCTAAAGATAAATTAGATCCAACTGATGCTTTGCTATTAGCTGACTTACAAGAAGGTGGCCACACAATTGAGAATGACTTGGCTGAAATCATTCGTGGCGGTAAAACAGATTATGGTGTAAATGCCGTTTCTGAAGAGTTTAAACTCACTATCGGTAATATTCCTGGTGACAAAGGAATTGAACAAGTTAAAAAAACAATTAAAAATGGCGAACAACTGCGTGTATGGTTGTATGAACGTAACAAACGTGATGACGGTAAATATCATGGTGTATTTGCCTACACAGTGCCGGAAAGTTACGAAATGTCGTTCGATGATGAAGATAACAAAATTGAATTAACGTTAAAAGTTAAATGGAACTCAGCAGAAGGAACTGAAGCTAATCTACCACCAGAATGGTTTGAAGCAGCAGGCGCACCTACTGTCGAATATGAAAGTTTTGCTGAAAAAGTTGGTTCATTTGAAGAACAGCAAGCAGCTGCTTCAAGTGGCACTGGTGCTTAATTCTACATTTAGGGGGCATCTGTCCCCTTATTTTTTTATATAAAATTTGAAAAGAGGTATACATTTTGACTGAATTTAATCCAATTACAACGCTTACAATCAATGATAATGAAGTAGAAGCTAAAGCATTATTTGCATTTGACTTTAAAGCAAAGAAGTTTGCCGAAGATACGAAAGATAAGGACGGCAAAACGGTTACTACACCTGGTTTTAATGTGATTTACAACGGTATTTTGGAACGTGACACGGTTGCTATTGCTAACTTTTGGGAGTGTGCTACTGCATATCTAGGTAAAAATGCACCTTCTAGAGATGAAATTGAAACAGCTTTAATTGAAATTATTGAAGAAAAAGAGGACACACTTGAATTATTACAAGGCGCTTTAGATGTATTAAATAATAGTGGTTTTTTCAAGCAAAAATCTCGAGGGTTCTGGACGCAAATGAACAAAGCGCCTCAAATGGCGAAGGGCGAGGACAAAGAAACAACGAAAGCTGGTATCGAGTTCATGAAAGAGAACTACAAAGAAATCATGAACGTGGAACCTTACTCAACTATTCAGAAATAAGACAATTAACGAGTAGGTTTATAGGTTATTTGCCTGAAAACGAATTGATGATGATGACACCTAACGAATGGAAAGATTGGATAATAGGTGGTCAAGATAAGTATTTAGATCAAAAAGAGTTAATGATACAAGTTGCTCAAGCAAACGGGCTTGTACAAGCTAATAAATCATTAAAACGAATGACTAGAGATATTGAACGTCAACGATATGAAATACGTAATCCTGGTAGTTATGAACGTATTAAACGTGCAGAACTTGAACATGAAAAACGTAGACGTGAGTTATTCAAATCAGGTACTAAACGTTGGCTAGAACAACAAAAACAGAAAGGAGAGTGAATAAGTGGATAAAAACTTTATGGTTCGCATCATGGCTAATATACGCGATTTTCAGAACAACGTTAGAAAAGCGCAGACTTTAGCTAAAACATCTATTCCAGATGAGATTGAAACTGATGTGAAAGCCAATATCAGTAAATTCCAGCGTAATCTTCAAAGAGCCAAAGCAATGGCGCAACGTTGGCGAGAGCATAAGGTGGAAATCGATGGAGACACCAACCCTATTAAACGTGCGATATCTTTTGCCAAAGCAGAATTGCAAAGATTACGCGATAAGCAAGTCGATATCAAAGGTGATAATGACAATTTAAAGCGTGCAGTAATAAGCGCTAAAGTAATGTTGGCATCATTACATGATAAAACGGTACACGTTAACTTTGACACACGGGGTATGACGAGAGCGCAAGTATTAACTAAAGCGTTAGGTAAGTCTTTAGATGAATATGGCAATAAAATGGACGCTTTAGCTACCAAAATAAGAACGTTTGGCACTGTCTTTAGTCAACAAGTCAGAGGGCTAATGATAGCTAGTATTCAAGGATTAATACCTGTTATTGCTGGTTTAGTACCAGCGTTAATGGCTGTATTAAATGCAGTTGGCGTGTTAGCAGGCGGTATATTAGGTTTGGCAGGTGCGTTTAGTATCGCAGGTGCAGGCGCCTTTGCGTTTGGTGGTATGGCAATTAGTGCTTTGAAAATGCTTAAAGACGGCACACTGCAAGCTACCGCAGAAACTAGACGATATCAAGCGTCTTTAGATCAAGTTAAATCAACATGGGAAAGTATCATCAAACAAAATCAAGCGCAGATATTTAATACTTTAGCTAACGGTTTAAACACAGTAAATGTTGCTTTAAGCCGTATGAAGCCATTCCTTGCAGGCGTTTCTAAAGGTATGGAACAAGCCTCTAAGAGTGTCTTAAAATGGGCTGAAAACAGTCAAACGGCTAGTAAGTTCTTCAATATGATGAACACAACAGGCGTTAAAACATTCAATACTCTATTAAGTGCTGCTGGACGTTTTGGTGACGGTTTGGTTAATGTATTTACACAGTTAGGACCGTTGTTTTTATGGGTAGCGCAAGGCTTAGACAGTCTAGGTAAAAAGTTTCAAAACTGGGCTAATAGCGTAGCTGGTCAAAACGCTATCAAAGCATTTATCGAGTATACAAAAACAAACTTGCCTAAAATTGGTCAGATATTTGGTAATGTGTTTGCTGGTATCGGTAATTTAATGGTTGCATTCGCGCAAAATAGTGCAGGTATCTTTGATTGGTTAGTTAAAATGACTGGCAAATTCAGAGAATGGTCTGAACAAGTCGGTAAATCGGAAGGCTTTAAACAATTCGTTAAATATGTACAACAAAATGGTCCAGTGATTATGCAATTAATTGGCAATATTGTACGTGCGTTAGTTGCATTTGGCACTGCAATGGCACCAATAGCAAGTGTGATTTTACGTGTGGTAACTGCGTTTGCTGGCTTTATCGCAAAATTATTCGAAACACATCCGGCTGTTGCTAAGATGGTTGGTATTGGTATGATACTAGCCGGCATTATGTGGGCATTACTAGCACCAATTATTGCGGTTAGTACGTTTATAAGCAGTGGTTTCGTTGCTGCGTTGATACAAGCGGTTGGACACATAGGAAGATTTCTAGGTGCTGGAAGAATACTTCAAGGTATTTTAAACATCTTACGTGGTGCATTTAGCTTATTAGTTAGTCCAATAGCTAATATAGGCAGATTATTACCATTATTAGGCACTGCATTTAGTGCTTTAACTGGACCAGTTGGCATAGTCATTGGCGTTATATTAGCTTTAGTCGGTGTTATCGTATACTTGTGGAAAACGAATGAAGACTTTAGAAATATGATTATCAACGCTTGGAACGGTATTGTTTCTGCAATTAGTGGCGCAGTAAATTCTATCATTAACTGGTTTACTCAATTGTGGGCATCTATCCAACAAACATTACAACCTATCATGCCATTACTACAACAACTAGGACAACTGTTTATGGAAGTTCTAGGTGGTTTGGTTATGGGTGCCATTCAATTAGTGATAGGTGCGTTCCAGTCTTTATGGCTTGCCGTATCAGTGATATTTACTGCGATAGGTGCAATTGTTTCTTCAGTAGTTCAATTGCTCGTCGGCTTGTTTACTGCGTTTATTCAATTGTTAACTGGCGACTTTAGTGGCGCGTGGTTAACTTTACAAACTACAATACAAAACGTAATGATGACCATTTGGAATGCGATTGTTTCAATTTTCACTCAGATTTCCGAATTTATATTCAACACGCTAAATTCTATACTCGGTACTAATATCACAAGTTGGTCTCAAATTTGGTCGGCAATCGTTCAATATGTCACTCAAATTTGGAATAGTGTAACGCAATGGTTTGGCCAAATGGCACAGTCCGTTTGGAACAAAATGGTACAAGCGTATAACTATGTTGTATCAACTGGTGCGCAATGGGTAAGTTCTATCATAAGCACTTTAGCCAGATTTGTATCATCTGTAATAAGCGGTTTTATCAGAGTGGTATCAAGTGTTGCATCACATATGGCTCAAGCGTTATCAAGAGTAATATCTGTTGGTGCGCAATGGGTATCAGCTATCATCAGTGCAATGGCTAGATTTGTTCAAAGTGTAATAAGTGGCTTTATCAATGTGGTTAGTCAAGTACAATCAGGAATGAGTAGAGCGGTTAACACTGTTAGAAACTTTATTGGTCAATTCGTGTCTGCTGGTTTAGATTTAATGCGTGGTTTAGTACAAGGTATTATGAATGGAATGAAATGGGTAGTCAATGCAGCCAAGAATGTAGCACAAAGTGCAGTTAATGCAGCAAAAAGTGCATTAGGTATACACTCTCCTTCTCGTGTATTCAGAGGCATAGGTCAATATGTATCTCAAGGCTTGGGAATGGGTATCTTAGCAGACCAACACAAAGCAGTAAATGCAGTTCGTAGTGTTGCTAGTAATTTGACTGACGCATTCAAACCAGAATTATCTACAGACTTAACAGACGGTTTAGGTGGTTCGTTAAATGGCAGTGTGGACGCTCACATGACTAAAGATGTTAGACATAGTATGCAAGAGAACAATCGCCCAATCGTTAATATAACTGTGCGTAACGAGGGTGATGTTGATTATATTAAATCTTACATTGAAGAACAAAACGGTAAAAACAATAGTATGGGCTTGTAAAGGAGTGTTATTATTGATTGCTCACGACATAGAAATAATTAAAGATAATAAAAAGTATAAAGTCAGTAATAACACTTTTACTGGCTCAGTTTTAGAAGTAGTATCCTATGACGTTAAAGGTTCAGGATATGATCGTGAATACAGTACAGTTAATGGCGCGCAAGGTAGATTTTTTAACTCTGTCTATGAAGAAAAGAAAACAGTTAGTCTTAGATTGCGATATCAAGTAGACAAAATGGCTCAAGTGACACATCTTAAGTCAAATTTACAAGCATTATTACGTGGTCATTATTATTTGCGTGAATTATCTACACCGGACACATCTATTAAATATGAAGATATATTCAACACGAAACCTCAAGAGTTTGAACTTGATTATGTAGACGGTAGGCAGATATTTGTCGGCCTAGTTAATGCGATTTCAATTGATACTACGCAAACGTCTGGTGAGTTTGAACTTGAATTTGAAACCATTGAATTACCTTATTTTGAAAGTATCGCGTATAGTACAGATTTAGAAAGTGAAAGTAGAAGTGTTGAAAAATGGGCGGTATCGGATAGCTTACCGTTTAATGTTAATGATAATAAACGTAAATATACTTTCCACGATACAAAAATATGCAACGTTTATTATGCAGGTACGGTTGAAATCAATCGAATTAATCAAGATAGCACGGTTGAAGTGACATTGGCAGAAAACGTATCTAAAAATGACAAAAACGGCACTACTTTTTATATGGTTGAAAGTGGTGATGTTATTAATATCAAAGGCTTAGAGTTAAAAGCAGGCGATACTATCAAATTTGATGGTATCCACACTTTCAGAAACGGTTTAAACATTGATGCCTATAATGTGAGCCGACGTAACCCTACTTTAATACCTGGTTGGAACACGTTTAGAAGTACCAAATTGATGCAAAAAGTCGTGTTCAAACACAAAGAATATTACATGTAGGGGTGATGATATGACGGTATTACTAAAAACATTACAAGGTTACGGTCAAAATCTACCAGTCGAAACCGAACTGAACGTTAAATTATCTGACACAGATAGTACGTTAACAATTGTAATTGACGAAAATAAAGGTACGTTCGATGCTATTGGTGCGATTACAAAAATGTGGACAATAACAGGCGTTGCTGGTCCTGAAGATGAAAACGAGTATCGTATTGTAATGTTAGACAAAGAAACTCGAGGTCAAAAAAGCAGATTAACGATAAAAGCTAGACCAGTAGAAATTGATGACCTAAATAATAATCGTGTGTACGAAATTTATAACGGTAGTTTTACTGGCAAAGCATATTTTGATTTAGTTTTTAAAGGTACAGGATACAAATATAACTTACATGCTAAAGTATCATCTTCGAAATTTGAAAATCTTGGTAATTGCGATACAAATCTTGATTTATTCAAAAAAGGTTTGGAACGATATTCGCTAGAATATGAATATGACGCAAAAACTAAAACATTCCATTTATACGATTACATCGAATACAAACCAGAATATTGGATAAAAGCGGGCGTAAATGCTAATAATATCAAAATACAAGAAGATGCTACTAAATGTTTTACATTTATAAAGGGGTTTGGTGGTTATACAGATCAACAAACGTACAACGAGGCAAGCTTGCAATTTGAATATACATCACCGTTAGCTGATGTTATAGGAAAAAGACATGCGCCACCTGTTCAAGACGGTAGAATTACAAAAGAAGATACTTTAAAAAAGAGTATGGAAAAGGTTATTAATGATAGTATCAAAACATCTGTAACACTCGATTTTGTATTGTTAAAAAAGTATTTTAAAAACGCCATACCTAGAGTTGGTGATGTTGTTAAAGTGATTGATGATTTAATGGGCTTGAATGTTGATTTAAGAATTATCGAAATCACAACTAAACGTGATATAAATGGAAATATCATAAAAATGGACTTGGTACTAGGTGAATTTAGATTGCAAGATAGATATGTAAAAGCGGTTGGTAAAGCTGCTAAATACGTTACTAACTTAAAAACAAATAACCCTGCTAAAACGCAACAAGAAATGCAATCACAGACAAACGCCAACACAAAAACCACACAAGATTTACTGGGTAAAACAGATGATTTACAGGCAAAACTCGATAAAGCGAATGCTAAAAGCGTAACTACTTCAAACGGAACAATTGTACATGATTTCTCAAGCAAATCTAGTATCAAGAAGGTTAAAACCATAGGTACAATTGGCGATAGTATTGCTAAAGGGTCGTTAGCTAAAAGCAATTTTACTCAACAATTAGCTAAAAAGATTAAAGCAAAATATACTAATCTTGCTGAAAGTGGCGCTACCATGAGTGATATTTACCAACAAGCTACTAAAATCAAAGGCGATTTAATTATCATACAAGGTACTGATGATGATTGGGTCAAAAACATAGATATAGGCACTGATAAAACGGATACTAAAACGTTTTACGGTGCTTTTTATAGTGCGGTTGAAATCATCAAAAAGAATAACCCTAAAGCGAAATTATTGGTAATGACACCTGCAAGACAGTGTTATATGGAAGGTTCTAAAGTTAAACGTAAAGATACTGATAAGAATGATAAAGGTAAAACTTTGATTGATTACGTTAACTTACAAGTGGACATTTGTAACGACTTAGATATACCTGTATTCGATGCTTACCGATATGAAGCTTTTAAACCGTACAGTCCAGCTTTTAGAAAATCTAGCATGCCTGACGGGCTTCATTTTAACGATAAAGGGCATGAAGTGATTATGTACGAATTAATTAAAGATTACTATCAATTTTATGATGAATAAGGAGGTTGTGTATGTTATCCGAATTAAAAACAAAACTACATTCGTTATTTGGTTCTGATTTTATATCTCAAGTCGAACAAAACTTTGAAACAATAAAATCATGGGCTGATAAAAAAGATAGCGAGTACCAAAACCATGTTACAAATCAAAAGAACGCTCACAAATCATCACAAATTAAGCACACAATAAAAAGCGGGCAAGATGTTAACTTACAGGACCATGAACGTTATCAAGACGAGCAAATTACTAATTTAGTGCTTGGACATAACGGTGACGGAGTTCAAGAGTTAAGAGCGAGTAGAACATCGATGGACGCACAAAACTTTGATGACCTATCCAATCGTTTATATCACGATTTTTTACGTGAGAATAACGAAAGAGAAAAGTTACGTGCCGAATTACTCAAAAAGATACAACGTATTGTAAATGTAGATGATTTCGGTGGTGATCCAACTGGTCAAAAAGACAGTACAAAAGCTTTTCAAGACGCGTTAGGCACTGGTAACGTACTTGTAACGATGAGTGCAGGTACTTATTTAACAACTGGTATTAAAATGCCTAACAACTCAAGATTAGTTGGACAAGGTAAAGATATTACCACAATTAAGTTTATGGATAGTACACCAGCTGAGAACATTGGTATCACTAACTTAAAAATGAGTGGTAATGCTAAAAATATTAGTTTAGAGAACTTTACATTTGACGGTAATAAGTTTAGACAAGATAAAAAACTCAAACCTACTGGTGGTTCACGTTCAAGCAATATTCGATTTGCTGGTGTAACTAATGGTTACATTTACAACGTTAAATCGCATAGCGCTTTATTACATTGTATTGACGTAACTTATGCAAATGATGATTACTACTATGAAGGTGATGGAAATAGAGTTCCATACGCATTAGAAAGTAAACATATTCATATTGATAATTGTGAAACATACGCTTGTGGTGATGACTCTATCACTACCCATCATTCACGTTATATCACGATTACTAATTGTTATGCTCATCATCCAACAATTACTGGTGGGAATAACAACGGTATTGAAATTGATGACGGTTCACAATTTGTGTTCTTATCAGATAATAGAACAGAAGGTAATTTCGGTGGTGTTGAAATCAAAGCCCATGCACCTGCAAGTGCATCAAGATGCGTGTTTGTAAATAATCATTTATCAATTGAGGATACAAGAGCTTATAACATTAGACATATTGGCCACCACAGAGCAAAAACGGACGCTAAATCTAAAACAGCCTATGATGTATCATTAAACAACTGCGTGGCTCTACGACCTAAATACAACGGCGTATATCCAGGTACAACGCCTAGAGCATTGTTAATTAGTGCTTACAAAAACGTTTCGGTTAATAATTTTACCGCTATCGGCGATAGTGATTTTAGTAAATTAGCAAACGGTAAAACTGACAGTAATTTACCTGCTATCGCGGTTCAGTTTATGTCTGAAAACGTAATTCTTAACAATATTACAGTTACTGGTTTTACAACTGCCGGTCAAGATATTAAATTCTTCGGCGGAGATAATCGAGGCGAGCGTTTTATTTTAAGTAATGTTAACATCTACAATTCATCACCTAAAGTTGGTATTGCGAGTGGTGGTGGAATTTACGATTTAAAAATTATCAACGGTAATTTAAAAGGTCGTGGCACAGGAAATGGTATTGAAACATACAACAATACAACTATGATAAGTGGTATTACTGCAGATAACTATTCAAACGCCGCAGTTATTGCAAACGAAAAGTATAAAACAGTACCTACCGTATTAAAAGGTGGCTTAAGTGCAGGTTCAACAGGTTCTGCTGCGGTAGATCCTCGAAGTGTAGTTTTAGCAACAACTGGTAATAGTAGAGCGTATAGCCCACGTTCATTCGTTTTAGGTTCTGGAATGAGTTCTAAAGCTTATGGGTCACGAAGTGGAGTTATTAATTCGTTATCATCAGAAACATCTAAAGAGAGCCATACGCAAACGGTATTCAATAGTAGAAATGTAAAATCGCCTGGCAGTTACAGAGTGGTTGCAGGTTACTCTAGTACAGGTAAACCTTCTACCGCAAACATTAAAGTAGATCTTAACACGTTACATGGTAACCTTAACTTAGCTGGTAAATTAACGCAAAATAACGCCGATATCGCAGAGTTGTTTGAAAGTCAAAGTGGTAAACCTATTGAGTTAGGTACCATTGTTACTTTAGACGGTGATAAAATCAGAAAAGCGCAACCGAACGATGAACCGATTGGTGTTATATCGGGTACTGCTGCACTTGTGGCCAACGATAAAACATATCATCATAAAGATAGATATTTACAAAATGAGTATGGCATGACGTTGACTAAGCGTGTTCAAAGAGAATTTGAAGATGTAGACGGCAACACAGTGTTTGAATGGCGAGATGAACCAATCGAGAACCCTAATTATAATGAAGATTTACCTTACGTATCACGTTCTGAACGTCCGGAATGGAATACAGTAGGGTTAATTGGTCAAATATATACAAACGTCGAAAAAGACGTCATAGCAGGCGATTTAATCAATGGTAAAGCTGGAATTGGATATAAAGATAATGTGAACGGTAAAGGGCGTGTAATGGCCATTACAACGCCGTATAATGAAGAACGCGGTTTTGCGATTGCATTAGTATTGTGGGGTGTTAAATAATGGAATTAGAAAAAGTGGCTAAAATTGATTTAGAAGAAGAAGCGTATTTAAAACCGATATCGGATAGGGGTATCGGTTTTTATAATTTAGATAAAAATACAGCACAGTTCCAATTTAGGGTAACAAAAGATAATCTACCCTTACTAATCAGTACAAACAATGTTAAAGGGTACGCTTTTTTTAGACAGATTACTGTAAAAAATGGTGATAGACCTTCTACATCTGGCGTTTTAGATGTTGAATTTATCGACCCTATGACAGGCTTAATTGGTGTAACGGTGCCACCTTGGTTTTTGAAAAGTGTTACAAATTCAACTGTTTTAGGAGAGATTTATCTATCGCTCAACGATTATAAAAATGAAGATAAAGACGATACAGTCGTTTTAGGTACTTTCCAATTTGAAGTGAAAGATAGTTTGGTTAATCAAATTAGTAGCGATATCAAAGTGAGTTACATTCGCATGTTTGATGATTTGCGTGACGAATTAGAAAAGAAAGTAGAACAACTCAAAAAAGATATTGGCAGCACTCAAAGTTTGATAGATACAATCAAACAACTATCTGCAAGTGCAACACAAGCTATCCAAAAAGCTAAAGACGATAGCATTAATTCAATTAATACAAATAAAGCTGGTGCTTTAAATAACATAGAAGAGCAAACAACATTATCTTTAGCACAAATTGATAGTAAAAAGAATGATGTACAAAGTGGTTTTGAAGTTGCTAAAACTGCGTTTCAAAACTCAGTAGATCAAAACACACAAACTTTTGATACAAAGGTAACAGATGCTAATAACTTGATTGATAAAAAAGTGAATGACTTTCAAACGAATGGTGCTTTAACTAAAAGCGATGTAGATAACCTTATGGGTAGTTACGATTGGCAAAAGACTGCATTGACACAAGGAAATGGTGCAACAATACCTGTTTACGATTTAGATTTTGATAATCCTACGCAAATTACTAAATCTGGTTTTTATTACTTGTATAAACCTGTTAATGGTCCAGTAACTCTAAATGGTATGCTTATCGTAATTTACGCTAATGCAAATTATATGAAATTTATATACACTCCATACACTTCAAATGAGGTACACATCCGCACAAAATCAGGAGATTGGTTGCCATGGCAATCGATAAATGATTTTAAAGATACAGGTTGGATAAATTTACCTTTAGTCAATGGAGCGTATGCTAACACTGAATATACAGATAGAAATGGTTATCCTTGCTCATACAGAATAGTAACTCAGAATGGTGTAACAACGAACCATTTACGTATCAACGCTAGCAACCTTTTTAGCGGTCAAATATTCGCAAGATTGCCACAAGATATGGTAAAAAACGCGCAATCATTTTCTGTCAGAACGCCAACAGGTAAACCGGGTTGTTTTTTAGTTATTAACCCCACTGGTGACGTCTTGTTTTATAAATCATCGGTTACCGGAGATTGGTCAGAAAAAGATTACATCTATGCTCAAGTGAGTTGGATAAATTAGGAGTGATATTTTGAAAATAGTTTATTTATGGAAAAATGGGCAACCGGTCATTGTAACGACGAATGAAGAGGGCGAATATGAGTATCCTTCTGAGGAATGGACAGAAAATAAACCGGACGACGGCATGTATACGCCAATTTACTTTGACGGTCAAAAATGGATAGGCCAGTCAAAAGAGGTTTTTGAAAAAGAATTGCCACCTGAACCGATTGACGATAAAGATGTTCTTATCTCTAATTTATCGGAGCAATTACTAAACACGCAATTAGAAATCGAAAACGTCAAAAAAGATATGGCTACCGTATTAGAATTATTGGTTGAAAAAGGAAGTGTTGATGATGTACAGAATAGTTGAACGATACTATAAAATGGGGTTATTCCCGTTAGAAAAAGTTAAGCAATCTGTTACAGTCAAATGGATAACAGTAGATGAATATAAAGAAATTACAGGTCAAGATTACGAACCACTAGCTGAATAGCTGGTGGTTTTTATTATAGAAAAAGTAGGTGTTATATGAAAAACAATATGAAAGATTTGACACTGGCCGAAACCATAGCAGCAATAATGGTTTTTAGTTATGGTTTTAGAGAGTTTTTAAGAGGCTTCTTTTGGTTCAAAGAACAAGATGACGTTTTAGATGATAGTTCTTTTTATCTAGCGTTACATCATATTATGCCTATTTGGGGTTGGGGAATTGTTGTGATGTTTGCAGGTTTAATCGTAATGATTTCATCAATATTCCTTGCATCAAGTGATCAAAACACTAAATTTAGCAAACTTATTACATTGGGTGGATTTTTGTCAGCTATTCTTTATTTTTTGATGACCAGTGCAAGTATTTATCACTCAATCAACTGGTTAACTACTGCACATATGGGGCTAATGTCAGCAACAGGTTTTGTTGTGTCCTTTGTTGGAGGTGCTGACTTATATGCCAGACGAAAATAATTATGTACTACGTCATGAGTGGGTCAAATCAAATGGCGATATTTATGAAAAGATTAACGAAAATGATAAAAAGAACATCAAAGAAATAGGCGAGTTAAAAACGAAAATTGAGACGCAAACCACTTTACAACGGCAAACCTACGAAGCTCAAAAAGAGACTAATTACAATATCAAAGATTTAACAAAAGTTATGACCAACGTAGGTAATGAAATGACTGATATTAAGTACAAAGTCATGTCTCATGACGAAAAAATAGAAACCATTCAAGGAACAATAGAAACAAAACAAAAGGGTAGTGTTCAAATCATTGTAGCGCTCATAGGTTTGGCCGGTACTTTAGTGGGTGCTGCCTTTGCGTTTGCACAAGTATTTTTTTAAGTCGACTTTAATTAGTCGGCTTTTTATTTTGGAGGTGGATAAATGGGATTACCAGACCCTAGAAAACGGAAACCTACCGCATCAGAAGTTGCATCATGGGCGAGAAGTAGGATAGGTAAAAGATTAGATGTCGATGGATATTATGGCGCGCAATGTTGGGACTTGCCTAACTTCATTTTCAAAAGATATTGGAATTTTTTTACAACAGGTAACGCTATTGCTATGGCGTGGTATCGCTATCCTAGAGGGTTTAAATTTTACAGAAATACAGCTAGTTTTGTACCCAAACCAGGCGATATGGCTGTTTGGGGTACAGGTTCATTTAATAACGGTACAGGACACACAGCTGTGGTTGTAGGACCAAGTAACCGTAATTATTTTACTAGTGTTGACCAAAATTGGCGAAATGCCAACGGTTATACAGGTTCTCCTGGTTCATTAGAAAAACATAGTTATTACGGTATTAGTGGTTTTGTTAGACCACCTTATCAAAAAGAAGTTAAAAAGAAACCTAAACCAACAACCAAACCTACTAAACCTGTGCCTAGTACATCGCCTACACCGGATAAGAATACCACCGAACAAACAAAGCCAACTACCAAAAAGGTTAAAAAAGTCCAATATACTGACTTTCTATACTCTCTAGATAAAGAGCTGGAATACAACGACCATTTAATCGTAGATGACGGCAATTTGATGACTAAACCTAAAGGTATATACATCAAAGAGTGTCCTCATTTGCGTGATGTTGAAGAGTTGTATCTGCAACGTAATAGATTTGTCAGCAAAGATGAATATCCACACGTTTATATTGACCGTGAACAAATATGGACACCTAGACCACCTGACACAGAGGCACCTTCACACCCAGGTTGGCTAGTGTTAGAAGTTTGTGGCGCGCAAACAGAAAGTAAGCGTCAATTCATGCTAAACCAATTACAAGCGTTGATATACGGTGTGTGGTTGATGAGTTGGTCAAAAATCAAATTATCAGAAAGCACAATCAAAGCAGACCCTAATATTTGGCGTTCAATGAAAGATTTAATCAATTACGACATGATAAAAAACGGCATTCCTGATGAAAGTAAGTACAAAGAAGTCGAAAGTAAGATTATTGAGATGTACCTCAAAAAAGACAACTTACTAAAAGAAAAAATAGTAACAACTACAAGCACAAAAATAATCAAAATTAAATCTGACAAAGAGGTTAAAACAACTAAACCGACAGTCACAACGCCGTCCACTTCTAAATCTAAAAAAACTACGCCACCAAAACAAACTAAAGCTAAGGTTACAGTAGAAAAGAGTGGGTTTACATTTACTCAAGCACTTAACTTACAGATGAGTAGAGGGTACCCACAAAAAAGTAATGGTTATAGTTGGTACTTCCCTAGCCGTTCAGCTGTTAGTGCAGCAATGAACCCTACATCTATATGGAATAGTTCATCACAACGTTACCAGATGCTTAATTTAGGTAAGTATCAAGGTATTAGCGTATCAAAATTGAACGTTATCTTAAAAGGACGTGGAACGTTATCAGGTCAAGGCAAGGCGTTTGCAGACGGTTGTAAAAAATATAACATTAATGAGATATATTTGATTGCGCATGCGTTGCTGGAAAGTGGTAATGGTACAAGTAACTTTGCAAGTGGTCGTTATGGTGTATATAACTACTTTGGTATAGGCGCTTATGATAACAATCCTAACAATGCTATACCTTTTGCACGTAGAAGAGGTTGGACAACACCGGCAAAAGCTATCATCGGTGGCGCTAAATTCGTTAGACAAGATTACATCAACAAAGGGCAAAACACATTATACCGTATGCGTTGGAACCCTAAAAACCCTGCTACACATCAATATGCAACAGACATTCGTTGGTGCGAACATCAAGCAAGCACAATATACAGTTATTACAAAAAAATAGGGTTAAAAGGACTTTATTTTATACAGGATAAATATAAGTAAGGCTATTCACTGACAGTGGGTAGCCTTTTAAAAATTAAAAGAGGTGTATATATGTTACAAAAAATGACAGATGTATCTACAAATATCAATGTTAGCACGGCTGAAAACGGTTTTATTGGCGCTAATTTTTACACAGAAGATGACGGTAGTGCATACATTAGAATTACAATTAAAGATAATAACCAAGTTTTAGATTTTAATAAAACAGATATGTTACCTAGATTAGATCTATTCTGTTCAGACGGTTCAATTTTCACTAATGAGCCTATTGATATAGTTCTTCCAGAACGTGGTGTCATTCAATATAAAGTTTCAGATAACGTCATACAACACGCTGGGAGAATGGACGCTAAATTATTTTTAGCTAATGAAAAAGATAGTGTTCACGTTGCTAACTTTTATTTCACTATTACAGATAGTGGTATGACTGGACCTATTGGAAAAGAAATACATGTAGATTCATTACAAGAATTAGTTAAAAATGTAATGAAAGAAAATGCAGTCGGTTTGTTGGATGATAGTTTTAAATCTAAGTTAGAAAAAGACTTACAAACATACGTTACAGAAAACTCAAATTTATTTAGAGGCGAAAGAGGAGAACAAGGTGTTCAAGGTATTCAAGGACCACCGGGCAAAGTCGGCGAACAAGGTCCACAGGGTGTTCAAGGTGAAAAAGGTGAAGATGGCAAGGATGGAGTTAATGGACTAGACGGAAAAAATGGAATAGACGGTAAAGATGGCGTAGATGGTGCAAATGGAGAAAAAGGTGAAAAAGGAGAAAAAGGTGATCCTTTCACTTTCGACGACTTCACACCAGAACAACTACAATCTCTAAAAGGCGAACCCGGTAAAGATGCAGACATGACACTTTTACAACCTAATTTTTCTGAAGAATTGAATAAATTATCTACAATTAAAGGGAATATGACGGTAAGTATTGTGCATGCACCTTCACAAACATTTCACGTTGTGCAACCTATAAGTGACAATAGAGCCTTAAGAATTTGGTTCAGTAAAAATCAAAAAGATGACTACATCATTTTTCGAGAAACAGAGATAGGCGACTATAAAAATGAAAACAAATCGATAGGCTATCAAAATTTAGAAATGGTTGACAGTAGTATGTTTAATACATCTTATGCGCCTAACTATTTTGCAACTACCGTAGGTGCCACACTTAAAGGTACAGTTATTGCCGATAAAATCAATTTTACATCGTATTGTACAAATGCTGGTGGTATTTGGGAAGCTACACTTGATGAAGGAACTACAAATGAGAAGAAAACTACTGTATCAACGTATAGCGATACTAATAAAGTTGATAACGAACAACTACTATTCGATAATCTTGAATACAAAAAACATACATTGAAATTAGTTTTTAAAGGGCAAGATCCAGACCACCCAACTACATCGCCAAGAGGGTGGTTTAATTTCGGTGGAACACGTCCACAAGATGTTAAAGGTACGATAAATATATTTAAACTAGTACCAGTTGTTACAAATGTAACTCAGTCACTTTATAGCTATTCAAACAAAGACATTGCAATGCAAATCAGAGATGCAAATAATACTAGTGGGGAACAATTTGTACCAGAACACAACGGAATAGGAACAGCTTTCAAAAATAAAGATGCTAAATTATTAGGAGACAACAAAGAATTATCATTTGTTACGGATAAAGTTTATACAGACATACAAAATGTTAGCTTGGTTCAAAATGTTAACGGTAGAGTAGACAATAACGATTTAGTAAATATCATCACAAATCACTCAATTAAAAATGGTGCAATTTCGGTATATGGAAATGTTAAGTTTTTAAAGAAAACATATGTTAAAACTGCATACGCTGGCATGGTTCCGTATTTTACTAAAAACGTTAACAAAATTAAATCGTCACTGAACAACACATATAAACCAGATGTGAGTGGAACGTATAGAATTGAGAATATACCAGAAAAATTACAAGCAAACTCATATCTGTTAAGTAATGACACAAATGATGTTATTACGGCTTTTGAATTTGAAAATATTGTCAAAACAAACAGAATTAACGAAAATGCGATAAAAGGCGATACATGGATAGAACACCGCAACGCTGACATGGGCAAGATTTATAACCAACAATTCAAAGAAGAAACAATTGAAGCTGGTTATGAATGGCAATTCAAACTTAATTACAGAACGACAGAAATACCATACGCAAATATATTGATCTAAAGCTGACCTATTTAGGTCGGCTTTTTATTTTGAATAAGGAGTGAAAAAAATGAAGAATTTTTTAGGTATTAACTGGCAAATCAGAATGACACATTCAGTAGGTATCATTCAACTCATTGCAAGCGCAGTATTGCCTGTACTCGTCTATCTAGGTATCGACTGGCAAGCACTAACTTCATGGCATGCAGTCGGTCATGCAATCGTGCAAGTAATTTCCAACCCAATCGCAATCGGCACAATCTTAGTGAATATGTATTTCTCGGTCATTGACGGTACAAGCACAGGTTTAACAGATAGTCCACAAGCAAGAGCGTACCATAGACCGAATAATGATTAGGAGTGAATTTAAATGACAGAATATTGGAATGGCGTTCCTGTTAGATACGATTTATTACCAATCGGCACACGACGAAACGGGGAACGATTACACACTAAAGATGGCAAACCTAAGTTTGCAGTTATTCATGACACAGGGAATTTAGACTCGACTGCACAACAAAATGTAAACTATTATAGAAACACTTACAATGTTCCTTGGTCACAAGTGGCAAGCGCTCATATCTTTGTTGATGATAAAGAGGCAATTATATGTATTCCAGTTACGGAATGTGCATGGCATGTTATGTTAAATACAACTATCGATAACGCATGGTATGGTGCTGATGCAGACTATGCAGCATTCGGTGTAGAAGGCTGTTACTTTACTGATAAGAAACGTTCTCTCAAGTCATTAGAGAATACAGCTAAAGTTATGGCATATTTAACTAAGTTTTGGAAGATTAACTACAAGAACGAAATGCCAGGACATCAAGATATACAATTTGATAAACAAGATCCAGGTAACTTACTTGCAGCATGTGGTTTAGGTCGAGATACACACAATTTTGATTTATATGTTGCTAAGTATATGAGTGAAACTAAAGTACCAGTTATTAAAGGTAAGAAAGCTGGTAATAATGCTAAGAAAGTAACGAACACTAAATCAAGACCTAAAACTAAATCATATCAAGACGCTATCAACTATATGTATAGCTTGAAAGGTAAATATGTAGACTTTGACGGTATGTATGGCGAACAATGTATGGACTTAGCAGTTCAATATGTTTACCACATAACAGATGGAACAATTAGAATGTGGGGAAATGCGAAGGATAGTATCTTAAACATACTCCCTAAAGGTTGGCAAATCGTTAAGAATACACCTAGCTATATCCCTCCAGTTGGTGCAATCGGTGTATGCACGACTGGAATATATCAAGAATACGGACATATTTATTTAGTGTGGGATAATGGCGGTGGTACGAATACTCAGACAGTTTTAGAACAAAACTTTGACGGTAATCATAATACACCTGCTAAATTACGTGTAGATAATTTCTACGGAACAACTCACTACATTGTACCGTCATTTATTAATGAAAGTTACGATGTTAAGAAGATTACTAAAGTTAATATTCAGAAACCACAAGCACCAGTTATCAAAGAAAAGTTACCTAAAAACCTAACATGGTCTAAAGAGCCGTACTTCAAAGCTAAAGCTGGTGAGAATGGTGTAACTATTCGTGAAGATGTTAAGAATGGTTATATGAAGAAAACTAAGCTATTCTACAAAGCGAATTTCAGCCCGTTTTATGTATATGAAGTTCGAGAAGGTTGGGCTAGAGTGTATTCAGAAACTGCAAATTACTGGGTAAGACGGGAAGATCTAATCATCACAGAAAAACTTACGCCTGCTGGTGGTAAAACTAAAGCAGTTGAAACAGTCAAAGCCAAAGGACAAACGCAACAGCAACAAAAGATTGCTAAGAAGTCTAAACCTAAAGTAGCAGTAGGACAAATTCCACCAGAAAAATTAACATGGAGTAGAAAACGTTACTTCAAAGCACAAGCAGATGCATTTGGTGCAACAATTTGTGAGCGTCATGGTGGTAAAGGTAACTACTCATGGAATAAGACGAATATCACCTACCCACAAGGTCAAACATTCTATGTTTATGAAATCTTAGATGGTTGGGCTAGAGTACATGGAGAAAGTGATAATTACTGGGTATGGCATGAGCGTTTAAGAATTGTAGAAGTATATTAATTTGTTTGATTAATTTACAATAACCTTGTCAAAGTTTATACATGCTAGTACAATACACTCAGATGACATTTCACTATTAGTTCGTAGGGATAAGCATAACAGTGCTTGTCCCTCTTTTTTTATACTCGCTTTTAAATAATGTTTAATTTATAATAATATTATATAAAGATATTACAGTAGATAAGGGAGAAGAACAATGGCTCAAATAGCTTGGATAATGCCTACTGCAAGAGTACTAAATAATGAAAACAATAGAATGGTGTTAGACACACCATTAACTCAAATAGTTTTAGAGATTGTGCCAAATAATTTCACTTTTGATATCGCTTTTGGAATCATTGATTTAGATGTATCTAAGCAAAACGATTTAAATATAGTAATAGAAAACATAAGTACAAATATTCCCAAAAAAATTTTAGACAGTACACTATCAATCGAAAGGAATATTGCTTATAAATCAGACAATGTAAATGAAAAGGATAAATACATTGAGTTTGAATCCAGTATAATTTTAAATAATTTTAAATTCCCTTTAGAAGGAATACATCGTATAACCTTAACAATTGAAAATAATTCTATGCATTCTTATTTTAAAGTAATTACAAGAGGTATTGAATAATGGGAAACGTTACTTTAATGGATGAAAAGAAAAGGGAAAAAGCTAATTATAGCAATTACTATCCAAGAGAAAGTCTTGATATTGATGATATAAAAAGTGTAGTTAAAGATACAGAAGAAGAGGTGAAGATCATGGGAGAATATTTAAGAAAAGGTGAGTTCGAACAATACGAAAAAAGAATTGATGAGAAATTTGCCAATTTAAACTCTAAGATAGATGACTTACCAGAAAGAATAGATAAAAACATTCAACTTCGAATATCTGAAATGAAAAACACTCAAATGAAATGGTTTATTGCAACACTAATAGCGTTAGCTGGCTTAGCAGGAAGAATTTTTGGTTTATATTAAATATAATTAAAGGTATTAAATTTTAAAAACTAAAAATGTTAAATTGTCCCACCACGTTCTTATGAGCGTGGTTTTTTTATTTAGGGACTCGGGTCCCTAAAAAGTCCCTAAAAATTTGTATTATATGGTGTGTTATTAATAGACAAAATAAAAAGAATCCCGTCGTTATGGGATTCTTAATTTCGAAAAGTGTTTAATTTTCGGTTAATAGCGTCCTGGGAGGGATACTATAAACCTTATAACGACGGTTTTCATGGGGTTTTGGGTCCCTAATGGGTCCCTAAAAATCACATTGCACTTATAATTTGTGTTGCTTTTTCATCTTCTTCT
>NODE_5_length_41679_cov_1.377936
CGTAACGGGCCCTTTCAGTTTAAATTTGATTAACGGCATCAAAAGCATTCTGTAATTAGAATGGATGACACTATCAAAAATGTCATGTTTAACCACTTCGCCTCGTTCATTGATTTCCATACGACAACTTAGTGTTAAGCGATCAACTTCTGGGTTCAATGAACAAATACCGTTACTTAAGCGGTGTGGAATCATTGGAATCACTCGGTCTACTAAATAAACACTTGTCGCTCTATCGTAAGCTTCTTTATCAAGTGCTGAGTCTTCTTTAACATAGTAGCTGACATCCGCAATACTTACAGTTAATTCAGTGTGACCATTTTTTAATTTTTTTACACTAATAGCATCGTCTAAGTCTTTTGCGTCTGCACCATCAATGGTAATAGTTAACTCGTCACGCAAGTCTGTACGACCTTTAATTTCATCAGGCTTAATCTCTTCAGGGACCGCTTCGGCTTCTTTCAATACATTATCAGGGAATTCGATTTCGATACCGTGCTGATAAATGATTGATAAGATATCTACTCCTGGGTCATTTTTATGGCCTAGAATCGCAGATATATGTCCTTCAGGATTATCTGTACCATCTGCATACTTCGTAATTTGAACGAGTACTTTATGACCATCTACCGCACCAAGACTTTGACCTTTCGGAATGAAGATGTCTTGCATAATGCGTTTATCATCTGGGATAACAAAGCCAAAATGTTTCGCTTCACTATAGGTACCGACTACTTGAGTGACAGAATGTTTCTCGATTGATTTAACTTCGCCTTCAATTTTACCTTTATGCTCTCCTTTAGACTTCTGTATTTCTACAATAACTGTATCACCATCTAATGCGCGATTAATCTTAGTTGGTGGAATAAAGATATCATCCATATCTTCTTGTTCAGGACGTAGGAATGCAAAGCCCTTCTTATTTTGACTTAATGTCCCTTTAATTAACTTAGAATTTGAACTTTTATGCGATTGTTTGCGTTGGTATCTATCTGTTTTAGTTCGTTCAACTAAACCTGCTTGTTCAAGTTCTACTAGCACCTTTATTAAATCTCTAAACGAGTCGGCACTATTAAGACCTAAAGCATCTTGAAAATCAGATACCGACATCGGTTCGTAATCAGGTTGCTTTATGATTTCTTCAATGGATTGCTTTAAATTCATCATGCCCCTCCTTTCTTCTTTCGTTTAATATTTTTAAATTTATTATTCAGACCAATCTAAAGATTCTAAGAAACTGTATACATCTTCGAATACTTGTTCTTTTTCTTTATCGATTGTAATGACATGACCTGAATTCGCATACCATTTGATGTCTTTTTCATCTGAGTCGACATTCTCGTATATATAATTTGCTGATTGAGGATTAATCATTTCATCATTTTCAGCTTGTACTACTAAAATTGGATCTAACACTTCATCGATTTCGTTTCTAACGTTATTTAATGTTTCGCTTAACTCTTTTAACGTTTCAGTAGGATGGAAGTCTTCCATTTCTTTATCAATAGTTGCTTGATCTTTGCCTTCATATTTTTTGAAGTTTCTTGCATATTCTAAAAAGCCTTCGTATATAGCACCTTGCGTTTTACCTTCAGCGGGTGCACACATAGTTACAATACCCTTTACAGGACGATTTAAGCTCAATTTCAATGCGAATACACCACCGAGAGATAAGCCTGCTACGGCAATGTCTTCATAGCCTTGGTCTACTAAATAATCATAACCATCAAGCACATCTTTAAACCATACATGTGGGCTTGATTTTAGAATTTCTTCAGGTGGTGCAGCATGCCCTTCGTATTGAGGCGCATAAGAAGTGTAGCCTTTCTTCTGTAAGAATCTCCCTAATTGTCTTACGTCTGATGAATTACCTGTAAATCCATGTAGAAGTAAGACTGCTCGTTTCCCTTCCTCAAAGAAAAACGGTTGTGGTAATTTAATTTGCATTCAAAATCCCTCTTCCATTATTATCTCAAAATTATTCTTGCGTTATATTTTTTAATTCAAATACAATGCTTCGTATTAATATTATATTTAACTAAATATTCCCTTACTATCTCGGAAATATGCATTATTTAAAATCGGACCTTAGGTCTCCTGACTAAATATCAATGACGTCGTCCGTCACTATTCATTATAAATAAAAAAGCCCGACATTAACATCGTCGGACCTTATAAACCAAAGTAACTGATACCAATCATTATTAAAAAGAAAATGACTGCTAAAATAATTGTTAATCTATGCAAGAATAAATCGACGCCACGTTGTTTTTGTTTACCAAATAACTGTTCTGCGCCACCACTAATAGCACCTGAAAGTCCATTACTTTTACCTTCTTGGAGTAATACAACAGTGATTAATGCAATACAATCAATAATTAATAGTACTATGAAAAGTGTATGCATGAAAATTGTCCTCCATTCATTATATACGTTCCGAATTATATCATATACTAGTCTTTATAATCAATGACTATCGATTAAAGGTACTCTTACGGATGATTGAAATAACTAGCATGTATAATGCTAATACTGTAGAGCCCACAATTACGATTATAATAGGAATAATAAACAACACTGATTTAGCTGTTATTATCGCATTAATAACCATAGTTACGTTTACTAATGTAAATAATACATTTGAAACATAGACTGCAAACATAAACCACCACAGATATTTATGTCGATTCCATAATGCAATGACACCTGCTAAATATGCCAAAATATACATAATGCCAGTATATCTAAAGCTATTTAATATATTAGCTACTGCACTATCACTTGCTTTCTGTCCTGCCTGTGATAATAGTGTCTTAGCTGTTAACGTATCTAATGCGATAAAGTTATGGATGATCAATAAAATACATAAAATTAAAGAACTGTAGCCTATTAATTTACCTGCATTGCGTTCTCTTTGACTAGGTTGATTAAGTTGATTCTCCATCTTTATTTCTCCTTCTTTTATATACATAGCTATTATATCAGTTTGTATACCTAAATTAAATCTGTTCCATGTTCGTTAAGAATCATTAGTAGGTTAGATATATGTGCTAAAAGCTACATTAATGATTTTGTCATTATGATCTTACAATTAGTTAATCACTTACATTGTTTAGTAATTAAAAAACCTGCCACAGTCTCAACTCTGTGACAGGTAATACATAAGCGTGAACTCTATTATTGTTTTAAATAGGTTAAATTATTAGACTTATTTGTCTAAATTGTAGAATGATTTGATACCATCAAATTTAGCAGTTTCAAATAATTCATCTTCAATACGTAATAATTGATTGTATTTAGCAATACGGTCAGTTCTTGATAATGAACCAGTTTTAATTTGACCAGCATTAGTAGCTACTGCGATATCAGAGATTGTAGTATCTTCTGTTTCACCTGAACGGTGAGAAACTACTGCAGTGTATCCAGCTTTTTGAGCCATTTCGATTGCTTCGAAAGTTTCTGTTAAAGTACCAATTTGGTTAACTTTGATTAAGATTGAGTTACCAATACCTTGTTCAATTCCTCTAGAAAGGATTTCAGTGTTAGTTACGAATAAATCGTCACCTACTAATTGAACTTTATCACCAATACGATCAGTTAATTGTTTCCAACCGTCCCAGTCATTTTCATCCATACCATCTTCGATAGTGATGATTGGGTATTTACCAATTAATTCTTCTAAGTAGTCAACTTGTTCAGCTGCGCTACGTTTCGCACCATGTTCACCTTCGAATTTAGTGTAATCATATACGCCATTTTCGTAGAATTCAGATGATGCACAGTCAAATCCTAAGAATACATCTTCACCAGGTTTGTAACCTGCTTTTTCGATAGCTTTAATGATTGTTTCTACAGCATCTTCAGTACCTTCAAATTTAGGAGCGAAACCACCTTCGTCACCTACTGCTGTTTCTAAACCACGTTCACTTAAGATTGATTTTAAGTTATGGAAGATTTCAGCACCCCAACGTAATGCTTCTTTGAATGATTCTGCACCTGTTGGTAAAATCATGAATTCTTGGAATGCGATTGGTGCGTCTGAGTGAGAACCACCATTAACGATGTTCATCATAGGAACTGGTAATTGTTTACCGTTGAATCCACCTAAATATTTGTATAAAGGTTGACCTAATAAGTCTGCTGCTGCACGTGCAACTGCGATAGATACACCTAAAATAGCGTTTGCACCTAATTTACCTTTGTTAGGTGTACCGTCTAATTGAATCATCATTTTATCAATAGATACTTGATCTAATACTGAAAATTCACCTTCAACGATTTCTGGTGCAATAATTTCGTTAACATTTTCAACAGCTTTAGTAACACCTTTACCGCTATAACGTGATTTATCTCCATCACGTAATTCAACTGCTTCGTGTTCACCTGTAGAAGCACCTGATGGCACTAATGCACGACCGAAAGCACCGCTTTCAGTTAATACTTCAACTTCAACTGTTGGGTTACCACGTGAGTCTAAGACTTCGCGAGCATAAACATCTGTAATAATTGGCATGTGAAAAATCTCCTTTAATTTAGATTCTAAAGCTATTATAGCTTGATTTAATCCTTAAATAAAATATTTATATCAGATAAGGACTGAATCCCTAAAGTTTCAAATATCGCATTAGGGATTACAATGTTCTTACCATTTATAACTGTACTAATTTTTAGTGTTTAATAAGTGATTCACCAGTCATGTCTGATGGTTGATCTACATTTAATAAATCTAATAGTGTTGGTGCTAAATCTCCTAGACGACCAGTTTCACGTAATGTAACGCCTTCTTTAGTTACAATAACAGGAACCGGATTAGTCGTATGAGTAGTCATTGGTTGATCATCATCTGTTAATACTTGGTCAGAGTTACCATGGTCAGCTGTAATAATTGCATAACCATTCATGTCTAAGATTTTATCAACAACTTCACCTAAGCATTCATCCACTGCTTCAATTGCTTTAATCGTTGGTTCTAACATACCACTATGTCCAACCATATCAGGGTTAGCAAAGTTTAAGATAATTAAATCTAAATCACCTTTATCTAACTCTTCTAATAACGCATCTTTAACTTCATATGCACTCATTTCTGGTTTTAAATCGTAAGTCGCTACTTTTGGTGAATCGATTAAACGACGACGCTCACCTTCAAATTCTTCATTACGTCCACCACTCATAAAGTACGTTACATGTGGATATTTTTCAGTTTCAGCAATACGTAATTGTTTTAAGTTGTTATTTTGAGCAACTTCACCAATTGTGTTTGTTAAATCCACTTTCTCGAATACAACTTCAGCATCTACATTATCATTATATTTAGTAAATGTTGCGTAGAATAAATCGTTGACTTGTTCTACTTTGAAACCATCAAAGGCTTTGTTAGTAAATACTTCTGACAACTGAGCTGCTCTATCAGGGCGGAAGTTGAAGAAGATAACTGCATCTCCATCATTGATGCCATTATTTTGACCTTCAACGATAAATGGTTCTACGAATTCATCTGTTAAATCATTAGCGTAGTTAGCTTCAACGCCTTCTTTTGCTGAAGCATAAGTAGGCCCTTCAAAGTTACGGATAGCATTATATGCTTTTTGTTCACGGTCCCAACGTTTGTCACGGTCCATTGCATAATAACGACCAGAAATAGATGCGAATTGACCTACACCTAATGATTTAAATTTGGCTTCTGTGTCTTCAATATATTTTAGTGCTGATTTTTGGTCTACGTCACGACCGTCTAAGAATGCATGTACATAAACTTTATCTAAACCTTTTTGTTTAGCAAGATCTAACAATGCAAATAGATGTTGGTAATGACTGTGTACACCACCATCAGATAGTAATCCAAAGACATGTAATGCAGAATCATGCTCATTAACATGTTGCACGGCGTTATTTAACACATCATTTTCAAAGAAATCGCCATCTGCGATTGATTTATTGATACGTGTCAAACTTTGGTAAACAATACGTCCTGCACCAATGTTCATATGACCAACTTCTGAGTTGCCCATTTGGCCTTCTGGAAGACCTACGTCTAAACCACTTGCTTCAATTTGTGTAGTTGGATATTTACTGTAATAGCGGTCAAAATTTGGTTTATGCGCTTGTTTCACAGCATTACCATGTTCACTTTCACGATTAGCGAAACCATCTAAAATGATTAAAGCTGTCGGTTGTTTAGCCATAATTATTTTGCACCTTCTAACAATTGTACGAAATCTTCAACTTTTAATGATGCGCCACCTACTAATGCACCATCAATGTCAGATTGAGCCATGTATTCTTTAACGTTGTTAGGTTTAACACTACCACCATATTGAATACGTGTTGCATCAGCAACATCTTGACTAGCCACTTTCGCTACTGTTTTACGCACGTGAGCACACATTTCATTAGCATCATCAGAAGTAGCTGATTTACCAGTACCGATTGCCCAAATTGGTTCGTATGCAATAACAACTTCTTTAAGTTGCTCTTCTGATAAACCTTCTAATGCTTTTTCAACTTGATTGCTAACGATTTCATTAGCTTTGCCATTTTCGCGTTCTTCATCTGTTTCACCAACACAAATAATTGGTGTCATGCCATGATTAAATACCGCATGTGCTTTTTTATTCACATCTTCATCTGTTTCATGGAATAATTCACGACGTTCTGAGTGTCCAATAACTACGTATTTAACACCTAAGTCAGCTAATGCCACTGGAGAAGTTTCTCCTGTGAATGCACCATTATCTTCAAAATAAGTGTTTTGAGCACCAATTTTTAATCCTTTTGCTTTGCCATCATTCACTAATGAAATTAGTGCATCTAATTGAATTGTTGGTGCACAAATTACTGATTCAACTTCTTTTTCATCAGGTAATGTTGGTAAATTATTAACGAAGTCTTTAGTTTCTTTAACTGTTTTGTTCATTTTCCAGTTACCAGCTATGATTGGTTTTCTCATTGATTACACTCCTATATATTTAAAATTGTAATTTTAGCATTAAATAAATTTTTAAGACGTAAAGTCTTATTCTTTATACATTTTCCCTTGAAAATGCTTAGAAAAACGTACACCTTTTATAAGGTGATTATTTATCATTAATTGCTTTAATTCCTGGTAATTCAATACCTTCAAGGTATTCTAATGATGCACCGCCGCCAGTAGAAATGTGTGTGAAGTCATCTTCAAAACCTAAAGAAATTGCAGCTGCTGCTGAGTCACCACCACCGATAATTGTAGTAGCGTCTTTTAAGTTAGCAATGGCTTTACATACACCGATTGTACCTTGAGCAAAGTTACTAAATTCAAATACACCCATAGGTCCATTCCATACTACTGTATGTGCACCTTCTAATTCTTTAGAGAATAATTCAACAGTTTTAGGGCCAACGTCCATTGCTTCTTGATCAGAAGGGATGTTATCAATTGATACTTCAGTAATTTCAGCGTCATTTGAGAATTCTTTCGCAACTTTCGCATCTACTGGTAAAACAATTTGATCGCCGTTACTTTCAAGTAATTCTTTAGCAAAGTCGATTTTGTCTTCTTCTAGTAAAGATAAACCAATTTCTTTACCTTGTGCTTTTAAGAAAGTATACGCCATTCCACCACCAATAAGAATTTTATCAGCGATATTTACTAAGTTTTTAATAACACCAATTTTGTCAGATACTTTTGCGCCACCTAAAATTGCAACTACTGGTTTATGTGGGTCGTTAACAACACCACCGATAAATTTAATTTCTTTTTCCATTAAATAACCAGCCGCTGTTTCTAAATGAGTTGAAATACCAACGTTAGATGCATGTTCACGGTGAGCTGTACCGAAAGCATCATTTACAAATACATCGCCTAGTGATGCCCAATATTTACCTAATTTAGAATCATTTTTAGATTCTTTTTTACCATCTAAATCTTCGAAACGTGTATTTTCAACTAATAATACATCGCCTTCACTTAAGTTTTTGATAGCTGATTCTAATTTTTCACCACGTGTTTCAGGTACGAAAGTAACTTCTTTACCTAATTTTTCAGATAAAGCATCAGCAACAGGTTTTAATGTAAGACCTTCTTTATCACTTTCTTGTTTAACTTTTCCTAAGTGAGAAAATAGTACTAATTTACCACCTTGTTCGATGATATATTTAATTGTTGGTAAAGCCTGAACAATACGGTTATCATTTGTGATCTTACCGTCTTTTAAAGGTACATTGAAATCAGCACGTTCTAAAACAACTTTCCCTTTTAAATCTAAATCAGAAACAATTTTCTTTGCCATTATAATTTCCTCCTCTAAATAGGAATTACTAATATAAAAATAAGCGGAGAAGCGTTAGTGCTCCCCGCTTACTCATAAGCTAACTTATTTCAATAATTTGTACAAGTGTACTGTGAATAGTACATCCATACTGAGCACAAGTTTATTTAACTATGCTTCTAAATTATTTAGATAATTCTGCTAAATATTCTAAAGTACGAACTAATTGAGCAGTGTAAGACATTTCGTTGTCATACCAAGCTGCAACTTTAACTAATTGACGGTCACCAACAGACATTACACGAGTTTGAGTAGCATCGAATAATGAACCGTAAGTCATGCCAACTACGTCAGAAGAAACGATTTCGTCTTCAGTGTAACCAAATGATTCGTTTGAAGCGTTTTTCATTGCTTTGTTAACGTCTTCAACAGTAACGTCTTTTTCTAATACAACTGTCACTTCAGTTAATGAACCTGTAGCAACTGGTACACGTTGAGCACCACCGTCTAATTTACCATCGATTTCAGGAATAACTTTACCGATTGCTTTTGCAGCACCTGTTGAGTTAGGTACGATGTTTTGAGCTGCTGCACGTGCACGACGTTTGTCACCTTTTTTATGTGGACCGTCTTGAGTCATTTGGTCACCAGTGTATGCGTGAATAGTTGTCATTAAACCTTCAACTAAACCAAATTCATCACTTAATACTTTAGCAACTGGTGCTAATGAGTTAGTAGTACATGATGCACCTGAAACAACTGTTTCTGAACCATCTAAGTCATTGTGGTTAGTGTTGAATACGATTGTTTTTACATCACCTTTAGCTGGTGCAGAGATTAATACTTTTTTAGCACCTGCATTGATGTGTGCTTCTGCTTTTTCTTTATCTGTATAGAAACCAGTACATTCTAATACTACGTCGATATCTAAATCGCCCCAAGGTAATTTGCTTGCATCTGGTTCTTCGTATGATTTAACTTCTTTACCATTTACGCGGAAACCACCATCAACAACTTCAACTTCTCCTGTGAAACGACCTTGCATAGTGTCATATTTTAATAAATGAGCTAACATTTCGTCGTCTGTTAAGTCGTTTACTGCAACTACTTCAATACCTTCTACGTCTTGAATTCTTCTAAATGCTAAACGACCAATTCTACCAAAACCATTAATTGCTACTTTTACTGCCATTATAATGGCCTCCTTTAAAATGATATTTAAAAAGCTTTAAACTTTTTATTACTAATTTAATATTACCTTTGCTGCTGCTTCATCAGTAATTAAAACTGTATTTTTAGGTGCAATACTTAAGTAAGCTTTAATTGCTTCACCTTTAGATTGTCCACCTGCAACAGCGAAAATAAAATCTTTGGTTTCTAAATCTTCAAGTTGTAGTCCTATTGTCTTTACTTTATAGACTACATTTCCTTGAGCGTCAAAATAGTAACCGAAAGCTTCTGCGACGGCTTGATGATGTTGAAGGCTTTCAATCACCTGTTCTGACGATTGTCTACGATACGCCATCTTCAGCGCATCACCAATACCGTGAATTGTTATATTTGCTTGTTTAATTTTATCTAATGTATGAACCACAGAGGGTTCCATCAGAAGTGTATTATACGTTGATTCACTTACATTATCTGGTACATAAAGTGTTGTATAATAACCACCTGTTTGTTGCGCCATGCTCGCTGAAATCGTGTTAGCTTGATAAATAACATTCTCACCAAGGCCACCACGAGCTGGTACGAAAAATACATTGAATGGTAGAAGATGCATGGCTCGGCTTACATTTGCCATTGTTGAACCACCTGTTACCGAAACAATAGCGTCTTCATATAAGATGCTTTCCAATAATTGTCCAGCTTGTCTTCCCATTTCAGATTTAACATTTTCTTGAGCATCTGCATCACCAGGTATTACGTGAACTTCTTTAATACCAAAAGTTGACTTAATTTGATCAGCTAATTGATTATCATCAGTATAAATATTGAAATATTCATTAAGCTGATTCAAAACTGACTTGCCTTCTTCAGTGATTTCCATTCCAGTCGATTTAACTTGAATCAAATCTTGCTTTTTCAACATATCAGTTTCAGATCTTAGGACACGTTCGGTAATATCCATGTGCTCACTCAAACTTCTTCTACCTACTGGTTGATTATTTGAGATAGTAGTTAAGATAGAAAAGCGTCGATACATTTTATCAATTAGATCAGGTATCAACTTCTGTTGAATTTTAATCAAGTCCTTCACTACTACCTTCCTCCTTTATATATAAAAGGTAACCAATAGCATAAACCTGGTTTGACTTATTGTGTCCCGCGTGGGACAAAATCTAACCTCTTTACACTTGCAATAGTACTATTGTGTTGTTGAAAATGCAAGAGAAAAACTCTAATATTTAAAATTATCTGTAAAATCCTCTAATTTAAGTAGTATTTCCTTTTTATAAAGTGGTGCAAAGTTTAATTAAACCCTTATTTTATAGTATTACCCTTTAAGTTTAGAAACTATTCTTTTGCTAAACGCTTTCTTGTTTAAACTATTTTAATTTACAATATAAGAAATTCATTTAAGGAGGATGAAGAAATGGCTCGAGAAAATGATAATAATGTAGAAGTCATTGACCCTGAAGATCGTAGATATAAAGATGATAATTATTTTAATGGTAATGATCATAATGAACGTAACAACTATTCAATAAGATATCATTATGGTTGTGGTTGTCCATTTGGTTGCCTTTCTTCACTAATCATTTCTATTTTGCTTTCAATTATTTTTACCTTTTTACTCAATTGGATGTTTTAAAAAAGTAAAAAGTGAGACTTGAAACATGACTGTTTCAAAATCTCACTTTGATAACTACTAACTATATTATTCATTACTATTTGATGATTCTTGGCTTGACTGACTTTGACTAGACGTAGCACTTCGTTGTGAAGTTTGTCTTGAGGTTGATTGCTGCGTAGACGACTGAGTTGTTGATCGTTGTTGGGTCTGTGGTGATTGTTGCGTTCTAGTTTGATTGCTTGTCTGGTTACTATTAGACTTATCCGTATTTGACTCACTAGAATTATTATCACTACTATTATTACTGTTACTTTCTTGAGTTGCTTGTTCTTTAGTGCGAGTTTCTTCTGTTGTAGCTTCTTCTTTAGTTGTTTTCTCTTGTGTTTTTTCTTCCTTAGTCTGTGCTTCTTTGGTTCTTTGTTTCTCTTCCATTGATGGTTGTTGTTTAGTTCTTTGCTGAGTTGAAGGTGTTGCTTGTTGTGTCTGACGTTGTTGGGTTTGCGCTGTTTGCTGCGTAACATTTTCTTGAGTCACATTCGAACTATCTTCACTTGTTTTTTTATCTTTATCTGACTTATCCTTCTTGTCTTTATCTTCTTTGTCTTTTTTATCATTTTTATCTTTGTGCTCTTCAGTTGATTGATTGTTTAAGCGTTCACTTGAACGATTTGAATGATCTACAAATGCAAAAATCGCAAATGCTAATCCGCTTAATAATAATAAAACGATAATCGTACTAATAAGTTTCGAAATGCCACTCATTTTTTTCTTTTCCGGTTCACCAAAGTCATCTCTATTTCTATTGTTCTTAGACATAAGTTACCTCACTTTAATATATTAAAATTGTCTAGTCCCCTAAATGTAGCATATAATTTTACAGTAATTCGCGCGGAAATGAAATAAAAAGGTTTAAGACATTAATTATAATGATGCATAATCACTTATATATGATAACATCATAAGTAATTACAAACATCAATTATGCAAATTTAATTTTATTATAATGTGAAAGTGTGAGACATAATGAAAAAATTTGTTTCTGAAGATATATTTGAAGATGAAAATGTCCCTAAACATAATCTAAAATCTATGATGTTGAATAATGATGATTATGATGACAGTCATACATCTCAGTTTGACCTTATATTTTTATTAGTCATTTTCATTCCTCTAATCATATTATTCTTAATCTTTATTCATTAGTACTATAATAGATATACAAAGAGCCCACACGATTCTCGCATGGGCTTCTACTAAAGGGAGTCAAAATTGACCTTCGTTTATTTTGTGTAGTCTATGGGGTATACTCAGTTTACTCAAAGATATTGAAATCTACTATAGCGAAGGTACAAATTAATTATAACTTAACTTTAGATAATTTAAATCCTGTTTACAGCTTAGTAAATGACATATTATTGACTAATCATTGTACATTTTTTGAACAACAAAAGTTCAATGATGATAATAGAAAGGCTATCTTAATACTATAAATTAATAGAGGTGTAAATATGAAGCAATTCTTAATAACTGGCGGAACTGGAATGGTAGGAAGTCAATTAGTAAATGAATTAAAGAATCGCGATGTACATATTACAATACTAACTCGTAGTGATAAGCAAAGTGATGATCCAAAGATTTCTTATGTTAATTGGTCAAAAGACGGTTGGATGTCCCTAGTTCCAGATATAGATGTTGTTATTAATTTGGCTGGTGCAACTTTAAATAAACGCTGGACACCATCATATAAACAATTGATTATGACTAGTCGTATTCAGTCAACTCAAGCACTTGTCGATTTATTTAGCGACCGAGAACATAAACCTGAAGTGCTCTTTAATGCTAGTGCGATGGGTTATTATCCACCTAGTTTATATCATACTTATACAGAAAAATATCAAACACATCCGTTTGATTTTCTATCTGATGTGGTTTATCAGTGGGAACGTTTTGCTAAACGCTTTGAGTCATTTGGTACGCGAGTAATACTTGGCAGATTTAGCATGATTTTATCTGATGATGGAGGCGCCTTACAGACGATGAAGCTTCCTTATAAATTCTTCGTAGGTGGTAAATTAGGATCTGGATTCCAATGGTATTCATGGATTCACATTAATGACTTAGTACGCGCAATTCTATTCACAATCGATAATCCTAAAGCAAAAGGTCCATTCAATATGGCTGCACCAATTGCTGAACGCCAAAATTTATTTGGGTACACACTTGCGCGTGTCATGCATCGCCCTCACGAAACGTGGGTGCCATCATTCCTAATGCGATTAGCACTTGGTGAAATGTCTACGGTTGTTTTAGATACGCAAAAGGTATTACCAAATAAACTGGATGCGCTCGGTTTTACATTTAACTATCCTAATCTAAAAATTGCTTTCGAAGATTTAATAGATGCATAATAATTTAATTGGAGTTTTAAAAATGAATGACGAGAAATTAACTTATATTCTACTTATCATCGCAAGTCTATTTCTTATACTCAATGGTGTTTTCGCTTTCGAACATAATTTAATAATTATTTTAATGTCCATATCTTTCATTTTAATTGGCATTATTTTATTTATTATATCTATTCGACTGTTCCTAAAACATTCTTCAAACAATTAAAATAGTCATAAAAAAACGGGGAGTGTTAGTTTAAACACCCCCCATTTCTATGCCATGGTTAAATTTGATTATTTTTCTTCTGGTTGCATAACATTATCTATTAAACCATATTCTTTAGCTTCGTCAGCAGTTAAGAAGTTATCACGATCAGTATCTTTTTGAATTTTTTCAATACTTTGACCTGTACGTTCAGCTAAAATTTTGTTTAATTTTTCACGTGTTTTTAAAATGTGGTTAGCAGCAATTTCGATTTCAGTTGCTTGTCCTTGTGCACCACCTAATGGTTGGTGAATCATAACTTCAGCGTTTGGTAATGCAAAGCGTTTACCTTTTGCGCCAGCTGCTAATAGGAATGAACCCATTGATGCAGCCATACCGATACAAATTGTTTGTACATCTGGTTTAATATGTTGGATTGTATCATAAATTGCAAATCCAGCAGTGACACTACCACCTGGAGAATTAATATATAGATAGATGTCTTTCTCAGAGTCTTGAGCTTGTAAGAATAATAATTGTGATACAATTGAATTTGCTACATTATCATCAATTGCAGAACCTAACATAATAATACGGTCTTTCAATAAACGTGAATAAATATCGTATGCGCGTTCACCGCGATTTGTTGTTTCAATTACTGTAGGAATTAAATTCATTTATATTTCCTCCTTGTGATTAACTGTTAATTAGTATTTTACATCAAAAGTCAAAAATGGTCAAAATTTAAACTCATCTAGCACTAAGAAAAGTTGACCATATTTTAATAGATTTTGTACACTATAAACATACATTCAGATTGTACTTTTAAAATAACAATTAGTACAGAAATTTGTCTTTATCATTTAATATCTCCTCGTAGTGTAACGGATAGCACGTAAGATTCCGGTTCTTAAGATAGAGGTTCGACTCCTCTCGAGGAGGCTAATAGCTTTAATTATGCACATTTTAATTTCAAGAATGGAAGTGTGACAGAATTCTTTTTAAATTCGTCGTCCCTCTCTCAACTTGCTTTGCTTGTAGAATTTCTTAGTGAAATCCTCTTTGTTGGGGCCCCGCCCGCAAGGATTACTAGAACTGAGAAAAGCTTGATTTAAGCGGCTTCTGAGTTCAGACAGCTACTGCGAATTTGCAAAATAGTATCATCATATTATTTATGTCCCAGGCTCGTTCTTTTTTATTTGTCTTTTAATTAAAAACCAAAGAAAACTAAATTTCAGGGACTTTTCAGGGATCCAAGTCCCTAGTTCTAAAAAAAGAACTCGCCAATCCATGACGAGTTTATACTTATAATTCTATTTTTTCACCACTTCGAATTTTGTCTGCAAGTTCATTTAACTTTCTTAAACGGTGGTTGACTCCAGATTTAGATATCGGACCAGTCGATATCATTTCTCCTAGTTCTTTTAAAGAGATTTCTTGATGCTCAACTCGAAGTTTGGCAATCTCTCTTAAGCGATCAGGCAAATTATCTAATCCGATTTCCTGATTAATTAACTGAATACTTTCTACTTGTTTCATAGCGGCACTTACAGTCTTATTAAGGTTTGCAGTTTCACAATTTACTAAACGATTCACTGAATTTCTCATATCCCTAACAATTCGCACATCTTCAAACTTCAATAATGCTTGGTATCCACCTATTAAACTTAGAAAATCAGAAATTTTTTCAGCTTCTTTTAAGTAAGCAATACTACCCTTTTTTCGTTCTAAATGTTTAGCATTTAATCCATAACTATTCATTAATTTAGTTAAACCTTCAGAATGATTCTCATATTGAGAAAATATTTCTAAATGGTAGGATGATGTCTCTGGATTATTTACAGATCCTCCAGCTAAAAATGCGCCTCTTAAATAACTTCTACGCATTTCATCATCTTTAATCATGCTAGCATCAATATCGTGAACAAAAGTACCATTCTTTAATATACCAAGTTCATCTAGAATTTCTTTAGCTCGCACTTTTGTACGACAAATATAAATATTATTTTTCTTTAATTTCATTTTTTTACGAACTAGAATTTCCACTTCTACATTAAATATGCGTTTAATTAATGAATAAATTCTTCTAGCGGTCGTAGCATTCTCTGTTTGAACATTAATTACGAATTGTTGATTAGATAGGCTAAGTGCACCGTTCATACGAATTAATGCGCTAAGCTCTGCTTTGGCATTGCTTTCATCAACATCAATGCGTGTTAATTCATTCTTCATATCTGATGCAAAACTCATCACATTTCCCCCTCTAATCAATTATATATATACATGTAACTAACATCCTATATAGTTGCACTATATTACGCGAATACATTAATAAACATACGCCCTATATCATACCATAGTTATACAGATGATTAGAAGTGTTATTTTTTAGGTCTAAATTGAATCGTACTTGTCATTTCAAGTGCTAAATCATAGATCAATCTTGCTAAAACTTTAGTATTGTGACGTACTAAATGATCATCTAATATTTCGACTAAATTAGATGACGTAATCATTCTAATATTATGATCTGTAATTTTATGTTCATCCATAACAACCGGTTTAGCATTACGCTCTCTATAACGTTCTAACACTTTATCATCGTATTTATCATTACTACAGATGACATAATCAATAAAATCACTTCCAGCATGTTTATGTATCGCTTGAATATGGTCCATAACATCGTAATCTGATGTTTCTCCCGGTTGAGTCATAACATTAGATATGTATAATTTAGGTGCTTTAGAACGTAAAATAGCTTCTGACATACCTTTAACACATAAATTCGAAATAACACTTGTGTATAGTGATCCAGGTCCAAGCACGATTAAATCTGCATCTTCTAATGCGTCAATTGCTTCTTCCATAGGTTCAACATTTTCAGGTTCTAAAAAAACACGATCAATACATTTGTTTTTCTTTGGTATTTGAGATTCTCCTCGTACAATTTCTCCGTCTTCTAACACTGCGTTTAGCATAACATTAGTATTCGTTGAAGGAATCACTTTACCTTTAATATTTAAAATCTTACTTAATTCTTTAACTGCATGACCGAAGTCATTCTTTATATTTGTTAAGGCTGCTATTAATAAATTACCTAGTGAGTGTCCTTCGATTTGATTTTCTTTAAATCGATATTGAAATAATTCTTCTATGACCGGTTCAGCATCGCTTAGTGCTGCGATAACATTTCTAATATCACCTGGAGCAGGTATATCCATCTCACTACGTATTTTACCAGTACTGCCACCATCATCAGCTACAGTAACGATGGCCGTTATATCAATGGGGTACTCTCTCAGCCCCCTCGCCAATACTGATAGGCCTGTTCCACCGCCTATGAGTACAATCTTTAATTGTTTCATTTTCTCACGCCACTTTCGATATGTGCATCTCTGTGATGAACATAGACATTATAATCAAATATTTCTGTTAATTCTTCACCAATGCGTTTAGCTAACGCAACAGAGCGATGTTGACCTCCTGTACAACCTATTGCAATTACTAATTGTGATTTACCCTCTTTTTTATAACCTGGTATCATAAATTTCAGTAAATCCATTAATTTTTCGAAAAATATTTCAGTTTCTTTCCATTTCATAACATAATGGTAAACTGGTTCATCTTCTCCTGTCATCGGTCTTAAGTCTTCAACATAATAAGGATTTGGGAGGAAACGGACATCAAATACTAAATCTGCGTCTTTTTGTATACCGTGTTTAAAGCCGAAACTTGATACATTGATACTAAAGGATTTAAAATTCTCATCTTCAAATTTTTCTTTCACTCTAGCTTTAAGTTCTTTCGTCGTCAATTGAGTTGTATCTACAATATAATTAGCGATTGTACGAATATTGCTAAGCAATTGCTTTTCTTCTAAGATTGAATCCATCAAAGACATTTGTCCATTTTCATTTAAAGGGTGAGCTCGTCTAGATTCTTTGTATCTAGAAATTAGTTTTTCTGTTTCCGCCTCTAAAAACATGACATCTACAATTACATCGTTTCTACTTTTGATTGCATCAATTTCTTCTACTAATGATTTAAATAATTCTTTACCTCTTAAATCTATAGCAATAGCTACTTTTTGCAAAGAAGGATTACCTTGTTCCATTAATTCTACAAATTTAGGGAGTAAAATAGGTGGTAGATTATCAACACAGAAGTAACCAATATCTTCTAAACATTGTATGACCACTGATTTACCCGCACCGGATAGACCTGTTACTACTAATAGTTCACTTTTACTCATTTCATTTTCTTTATGGTTCGTCATTTTGACACCGCCTAGTTAATCTTTTTAATATATACATACGTTTTAGAATATCGTTAATTTACTTTCATAATATCATATGAGCTACTTATCGTAACTATTATTGCGATATCTGAATCTAATATTGAATTAAATAAAAAAGGCTAGAATTCATGCTTTAATCACTATATGATGTGACTGCATGCTCTAGCCTAATCTTATTTATGCTTCTTGCTTATCTTTTAATTCTTCAATGTAATCAATAGCACTTTGTGCTGCTATACTACCATCACCCGTAGCTGTTACAATTTGACGTAAACCTTTATCTCTAACATCACCAGCCGCAAATATACCTGGCACTTTCGTACTCATATTATCTTCAGTTACAATATAGCCCATATCATTCGTAATTCCTAGATTCACAAATGGTGCTGTTAATGGTTTCATACCAATGTAAATGAACACCCCATCTGCATCTAAAGTTTGTTCAGAGGCATCTTTGGTAGAAACAAGTGTTACAGAACCTACTTTTCCATCTTTTTCATTAATCGATTTTAAAGTATGACTCCATATAAAATCGATTTTGTCATTTTTAAACGCACGATCTTGCAAGATTTTTTGTGCTCTTAATTCATCTCTTCTGTGTACAATTGTAACTTTATCTGCGAATTTAGTTAGGAATGCACCTTCTTCAACGGCAGAATCCCCGCCACCTATTACAAATAAGTTTTTATTTTTGAAGAATGCACCATCACATACTGCACAATAACTTACACCGCGTCCACCTAGTTCTTGTTCACCAGGGACACCAATTTTTTTATATTCAGCACCAGTTGAAATAATTACCGCACGAGCTGTTATCTCTTTATTGCCTAAATTAATTTCTTTATAGTCACCTTTATCTTCAATTGATTTAATATCTCCATATTGATATTCAGCACCGAATTTTTTAGCGTGTTCGAACATTTTAGTTGATAAATCTGGACCAGTAATCATTTCGAATCCTGGGAAGTTCTCTACTTCCTCTGTATTTGCCATTTGTCCACCAGGCATGCCTCGTTCAATCATTACTGTGCTTAAATTTGCACGTGATGCATAAACTGCTGCAGTCATACCGGCTGGTCCAGCACCGATAATTGCAACATCATAATTTATTTCAGTCATTTTTATGCCTCCTACGTTTTTAATATCATGCGCATTATATATTAATATTTGAAATCTTTAAATTTATATGCTCAACAATTGATCAATTGCGTTATCTAACTTATAACGTGATATATTAAACAATTCCATAATTTTCTTTTTAGTCATATGGCTATGATAATAACGATGATATAGATAAGCATGTGCAGCTACATATCTGTCAACTTCACTAAAATCAACGTCGTTCGCAATTAACCCTTCACCTTTATCAATCCAACTTATAAATAATTCCGTATCTTTCTGTATGTCGTCCATTTCATATAAACTCACTAAACCTTTGTGAATGAAATCTAATTTATTTAAATGCAGTCCCTGTACTAAATAAGTAAGGTAAAGTTTTTCATAGTCATTCATTGTTTCTAAAATAGACCAAATCTCTTGAGTCATTAATATTTCTTTACCATTTAATTGATTTAATAAAAACACACCATAAAGTCTATAATGGCTATCATCATCTAATAACAGTGGTAATATTTTTTGATCAAATGTTTGTTTACTCTCTTCAAGTACCCAAGGTGCGTAGCCCACATCAACTTTAGAAATTTGCAGTAACTTCTCCCAAAATACTTTACTCTGTTCTTTATTTCCGAGGTAATAATAATTAAAGCTCAATGCATTAAACATTTGAATTGAGGCAAACTTACCTTTTTTATAAAGTGGTAATAATATTTGTTGAGATGCATCGTACTGTTTTAAATAGCTTAGTACTATGCCTAATTTAAAACTTTCATCATCATTCATTGGTACTACTTTACTTAATATTTTAAGATATTTGTGATACTTATCTTTTTCATTCGTATTGTAAAGTAGCAATGTATAGTGACATAGTGCATGTACATCTGAATTATCTTCAGCCAATAACGCTTCAAACATATCTTTAGCAATTTCATATTCACTTAAATACAAATAGCACATTGCTAATAAGTTGCGAATGACTCTATGTTCTTGAATTTTCTCATCTTGATTCAAAATATATTTACGTGCATCTTGTAATCTTCCTTGAGAAAATAAATATTGGAATAGTAATTGCGTTGAGAAAAGTTGTGCTTCAAGTTGAATTTTATCTTCACTCATATAAGACACTTCGAATGTTTTTTCTAATTCTTCTCGAAAGTCAGTATCATCAGTTAAAATCACATAATTAATACCAAACAAGAAGGCCTTGTTTGGCTCATTAAGGTCAATGTTTAATTGACTAAGTTGATAGAAACTGTCGGCAACATGATTACCTTCAATAATGCTGTCATAAAACAAATGCTCAGCTCGTCTACCTAAATTAAGTTTATTTAAGCAATAAGCATACTTTAATTTAATATCAAAATCTTGTGGTGACAAATCAAGCACTTTTTTATAGTATTCTACTGCCTTATTAAAATCTTGCATTCTATATTTTTGATCAGCCATTTTACGATAAAATGGTTCATCAAATTTCATCGAGATAATTTTGTCATTGTTTTGCGCCATTCTTTGTCACCTCTCTTTATTTATGATGTATTTGCATAGGATTGCCATATGCAATGGCATAATCTGGTATATCTTTTGATACAACTGTTCCAGCTTTAACGACTACATGATTACCAATATGTACACCTGGTAGAATGGTCGAATTTGCACCAATTAATGTATGGTCACCAATGTACACTGGGCCATAGCGATATTCATCCACTAATACTTCGTGCGTTAATATTGTTGTATTATAACCAATTACAGAATTATTGCCAATTGTAATGAGTTGCGGATAAAAGATGTCAAGCATTACTTTATAGGCAATAGCAGTATGTTGTCCAATGGTCATGTTCAATAGATTAATATATATCCAACGTTTCCATTTTAAATTTGGTATAAAACGACATAATTCAATAAGCAATGTATTGGTAAATACTTTGGGAAAACGTACTAAACTATAAATCCGCCATAGCGGATTAATCTTATGATGGTCTTCTTTAGTTAACCGTCTCATGATTTCACTTTCGCCTTAGAGCTATTCCAAGTTAACGGACCTGCTTCTTTGTACAATGGTGGCTGGTATTTAATGCGACGATAAATTAAAATAACCAAACCAATTATGATTAAAATAACTGATACCAATTGCGCTACTCTAATATGACTTGTTAGCATTAAACTATCCGTTCTTAACCCCTCTACAAAGAAACGTCCAATTGAATACCATATTAAATACAGTGTGAATGTTTCACCTACGCGAAGATGCTTTCTAATTGTAATTAATATGATGAATCCCAATATATCCCATATAGATTCATATAAGAATGTTGGATGGTAGTATATCCCTTCAATATACATATTACGAATAATAAACTCTGGAATATGTAAATTTTCTAAAAAGGTTCTTGAGACTGGACCCCCATGAGCTTCATGATTCATAAAGTTACCCCAACGTCCAATACCTTGAGCTAAAATAATGCTTGGTGCCACAATGTCACCAATTTGAAATGGATTTAAATTTTTAATTTTACATACAATAATACCAGTGATAAATCCACCTAAAAGACCACCATGTATTGCAATACCGCCATGCCATATCATTGGAATTTCAAAAGGGTTTTGGGCGTAATATGGCCATTGAAAAATCACGAAATAAATACGTGCAGTGATAAACCCAAAGATGGCACTGTAAAAGATGACGTCAACAAGCGTATCTTTATGTAAACCAACATATTTCAAGCTTTCTTGAGCTATGAAATAACCAATAAGGATTCCTACCGCAATAATGATACCGTACCATTTTATTGAAAGTGGACCTATGCTAAATGCAGTAGGATCAATATAATTCAGATTAAAAAGCATGTTCTAGTTCTCCTTGCTTTGATGACCTTTTTTTAAGATTTCTTCATTTAAACGTTGATTAAATTCTTCAGCTGTATTAATCCCCATTATATTTAAACGATAATTCATCGCTGCGACTTCTATAATGACTGCAACATTTCGTCCTGGTCTTACAGGAATTGTTTTTTTAGTGATTTCTGTATCAAGAATTTGTAATGTTTCTTCATTCAATCCAACTCGGTCATACAGTTTATCTTTATCCCAATTTTCAAGGTTAATGTTAAGACGAATTTGTTTTTGTGTGAGGATTGACCCCGCTCCAAATAATGTCATGACATTGATGATACCGAGACCCCTAATTTCTAGTAAGTGCTCAATTAATTTAGGTGGTGTCCCTATTAATTCATCTTTAGTTATTTCACGAATTTCTACGTTATCATCAGCTACGAGTCGATGACCTCGTTTCACTAATTCAAGTGCAGTCTCACTCTTACCTATACCAGAATCTCCAGTGATTAACACACCCACACCATAAACATCGACTAACACACCATGTAATGATGTTGTCTTAGCTAATTCATGTTCAAGGAAGGTCGTTAATCGACTCATTAAACTTGTAGTTGCATCCTTTGATACGATGAGTGGTGTATCCATTTCTTGAGCGGCATCAATCAGCTCTTGCGGAGGTTCTAATCCTCTTGTCACAATAATTGCAGGTGTTTCAGGACGACATAATTTTCTCATACGTCCATGACGTTCCTCGTCTGGTAACAAATTATAAAACGATAATTCTGTAGTACCTAGTAATTGAATTCGGTCTGCAGCATAGTGTGAAAAATATCCAGCCATTTCTAGACCTGGTCTAGAAATATCCGTATTTTTAATAGGTTTATGTAATCCTTTTTCACCTGTAAACAATTCTAATTTAAGTAATTTGACTAATTTCTCTGTCGTTAACATGAGTTCACCTCAAAATTTTCACTTGAATTCATTCACCTATTATCATATCAAAAATAAAGACAAGATTAATATAAAAAAGAAGAAATCCTAATATATTTGTTTCATATACACCTTAGATTGCTTTTAAATGATTAAGGGAACAACATATAGTTTGTATTGGATTACTTAACCTCACTTATTGAATTTCTTATTACAATTCCTTTTGTTGAGTTTGATGTTTAGTTATTAAAAAAACTGAGAAAAGCTCGATATGAGCGTCTTCTCAGTTAAGTCAATTAATGCGAGATATCTATGACCCCTTAAATTACTATTAATTTCCATAATCTATAATTTAATTTATTCTACTTTATCTCGTTCAAGTACCGTTTTTAAATATTTACCTGTGTATGATGATTCAACATTTGCAATCTCTTCTGGTGTACCAGTAGCTACTAGTGTACCACCACCATCGCCACCTTCAGGTCCTAGATCAATAATATGATCTGCTGTTTTAATGACATCTAGATTATGTTCAATAATCACAACTGTGTCACCGTTTTCGACTAGACGATTAAGCACTTTTAGCAAACGACTAATATCATCGACGTGCAAACCGGTTGTAGGTTCATCAAGAATATAGATGGAACGACCAGTTGAACGTTTATGCAATTCAGATGCTAATTTAACACGTTGTGCTTCTCCTCCTGATAGTGTTGTAGCTTGTTGTCCAAGCGTGATGTAACCTAAACCAACATCTACAAGTGTTTGTAATTTACGATGTATTTTAGGAATGTTTTCAAAGAAATACGTTGCTTCTTCCACTGTCATTTCGAGCACTTCAGCAATATTCTTACCTTTATAAGTAACTTCTAATGTTTCACGGTTATAGCGTTTTCCATCACAAACTTCGCATGGAACATACACATCAGGTAAAAAGTGCATTTCAATTTTAATAATGCCATCACCTTTACAAGCTTCACAACGCCCACCTTTAACATTAAAGCTAAAGCGTCCTTTTTGATAACCACGAATTTTCGCTTCATTAGTTTGAGCAAATACATCACGTATATCATCAAATACGCCAGTATAAGTGGCTGGATTAGAACGTGGCGTTCTACCGATAGGAGATTGGTCAATTTCAATAATTTTATCTAATTGATCAATACCTTCAATACTGTCAAAGGCGCCCGGTTTAACTTTAGATTTATTTATTTTTTGAGCTAATGATTTATATAATACTTCATTAACTAGTGAACTTTTACCTGAACCAGACACACCTGTTACAACTGTCATTACAGACAATGGAATATCTACATCTACACCTTTTAAGTTATTACTTCGTGCACCTTTGATACTAATTTTGCGATCAGTTACTTCTCGACGATGTTCAGGAACGTCGATACGTTTCTTACCGCTTAAATATTGTCCTGTTAAAGATTTCTTATCTTTCATGACTTTACTTGGTGTGCCACTAGAGACGATTTCACCACCATGATTACCTGCACCAGGACCGACATCTACGAGATAATCAGCTGCTCGCATAGTGTCATCATCATGTTCAACAACAATAAGTGTATTGCCCAAATCTCGCATTTCTTTTAATGTACTTATCAGACGATCATTATCACGTTGGTGTAAACCAATAGAGGGTTCGTCAAGCACATAAAGTACCCCTGTTAAGCGTGAACCGATTTGTGTCGCTAATCGAATACGTTGTGCTTCACCACCAGAAAGAGTGCCTGACGCACGATTAAGTGTTAAATATTCTAATCCAACATTATTTAGAAATGACAATCTTGAAATGATTTCTTTTAAAATTTGATTTGCAATAGCTCTATCTTGTTCTGAAAGCTCAATATTTTCATAGTAATTTAATGCATTCTTGATAGAATATTCGACAACTTCTCCAATATTATATCCACCAACGTAAACAGATAGCGCTTCTTTACTTAAACGTTTACCGTGACAAGTTTCGCAAGGCAGTTCAGTCATGTATTTACTCATTACTTCACGTGTATATTCCGATGGTGATTCATGATAACGACGGTCAATGTTGGCAACAACACCCTCGAATTTCATTCTTCTATGACGTGTCCCACCGTTACGACTGTGGAAAGAGAAATCAATTTCTTTATCACCTGAACCATTCATTAATATGTTTTTCTGTCTATCAGTCAACTTTTTATATGGCTTATCCATATTAATTTTATATACTTCGCATACGCGTTTTAATAAAGTTGGGTAAAAATCAGAGCTCGTAGGTTCCCATGGTTCAATCGCACCTTCATTTAGAGTCTTATTAGGGTCTGGAACTACCAAATCAAGATCGACTGTTAATCTTTGGCCTAAACCATCACAAGTTGGACAAGCACCAAACGGGCTATTGAAACTAAACATTCTAGGTTCTAATTCACCAATAGAGAACCCGCAAATTGGACAAGCGTGATTCTCAGAAAATTTAAGGTCCTCTCCATCAATTACATCGACAGTAATATTGCCATCAGCTAATTCTAAACCTGTCTCAATTGAATCTGCTAAACGTGTTTCAATACCATCTTTAACTACCAAACGGTCTACGACTACCTCGATAGTATGGTTTTTATTTTTATCTAATTCAGGAACCTCATTGACATCGACAATATCGCCGTCAACTCTAAGACGTACATAGCCTTTTTTACCAATATCTGCGATAAGTTTCTCATGACTACCTTTTCTATGAGAAACAACTGGCGCTAAAATTTGAATTTTAGTGCGTTCTTCAAGTTCTAAAATGCGATCAACCATTTGTTGCACAGTTTGAGATTCAATTTCAATATTATGATTAGGACAATATGGCTTGCCTATTCGTGCGTATAACAAACGAATATAATCATAAATCTCCGTTACCGTTGCTACTGTTGAGCGGGGATTTTTACTTGTCGTCTTTTGGTCAATTGAAATAGCTGGTGATAATCCCTCTATCGTATCGACATCTGGTTTATCCATTTGCCCCAAAAATTGACGCGCATATGCACTTAATGATTCTACATAACGTCTTTGCCCTTCAGCATAAATCGTATCAAATGCTAAAGACGATTTACCTGACCCAGATAACCCTGTCATAACAATTAATTTATTTTTTGGAAGTTCAATGTCTACGTCTTTTAAGTTATGTGCACGTGCACCCTTTACTATAATACTTGGTCCCTTCATTTAACTGTCACCCTTCTGCTTTTAATTCAAATAACATATCTCTTAATTCTGTTGCTTTTTCAAAGTCTAAATCTTTAGCTGCTTTTTTCATTTCTTTTTCTATATTTTCAATTGTTTTTTGTCTTTCTTTTTTGGTCATTTTCTTAGGTAATTCGGTTTGTTGTTTTTCATTTGTTTCATCATTATCAACCGTAGCACTAATAACATCATGAATTTTCTTATTAATTGTTTTAGGTGTGATTCCATATTTTTCATTATGTGCCATTTGTATATCACGACGTCTTTGTGTTTCATCAAGCGCATACTGCATCGAATCGGTAATTTTATCGGCATACATAATCACTTCACCTTTCTCATTTCGTGCAGCACGACCTATCGTTTGAATTAATGAGCGATTTGAGCGTAAGAAGCCTTCTTTGTCTGCATCTAAAATAACAACTAATGAAACTTCCGGTATATCAATTCCCTCTCTTAATAGATTGATACCCACAACTACATCATACGTACCCATTCTTAAGTCACGAATAATTTCAATACGTTCTAACGTTTTAATCTCTGAGTGTAAATAATTAACTTTAATACCCGCTTCTTTCATGTAAGTCGTTAAGTCTTCACTCATTTTTTTAGTTAACGTTGTGACTAAGACACGTTCATCTCTATCAATACGTTCTTGAATTTCACTAAGTAAATCATCAATTTGATTTTTAGTTGGTCGAACATCAATTTTAGGATCTAAAAGACCAGTAGGACGGATAATTTGTTCAATCATTTCATCGGTATGTTCAATCTCATAAGGTCCTGGTGTAGCTGATACATATACCAATTGATTCGTTTTTTGTTCAAACTCCTCAAATTTTAATGGTCGGTTATCCATCGCACTAGGTAATCGGAAACCATGATCTACTAGCACTTGCTTACGCGCACGGTCACCATTAAACATCCCTCTTATTTGTGGCAATGTAACGTGAGACTCATCGATCATTACTAACCAGTCATCACCGAAATAATCTAGTAACGTATAAGGTGTTGAACCTAAAGGTCTTAACGTTAGATGTACAGAATAGTTCTCGATACCCGAACAGAATCCCATTTCTCTCATCATTTCTAAATCATAATTCGTTCGTTGCTCTAGACGTTGTGCTTCTAATAGCTTATTCTCATCTTTTAATTCTTTTAATCTCTCTTCTAATTCCTTCTCAATACGTTCTATGGCAACTTTCATTTTTTCTTCACGTGTTACGAAGTGAGACGCCGGGAAAATCGCGAAATGTTCACGTTCGCGAATGACTTCTCCCGTTAAATAATTAACTTCTCGAATTCGATCAATTTCATCGCCAAAAAATTCAACACGAATACACATTTCTTCACGTGAAGCTGGGAAAATTTCCACCACGTCGCCACGTACTCTAAATGTACCACGTTGGAAATCAATATCATTTCTAGAATATTGTACGTCTACGAGTTTACGAAGCAGTTCACTTCGATCCATTTCCATACCAACTCGAACACTTACTACTAAATCTTTATATTCTTCCGGATTACCTAAACCATAGATACAGCTGACACTGGCTATGATAATGACATCATCACGTTCAAATAATGCACTTGTGGCAGAATGTCGTAGTTGGTCAATTTCGTCATTAATTGAGGCATCTTTCTCAATAAACGTGTCTGTAGAAGGTACATAGGCTTCTGGTTGATAGTAATCATAATAACTAACAAAGTATTCTACTCTATTTTCAGGAAAAAATTCCTTAAACTCACTATAAAGTTGTCCCGCTAATGTTTTATTGTGTGCAATGATGAGCGTTGGTTTCCCCACTTCTTTAATAACATTACTCATTGTAAATGTCTTACCTGTCCCAGTGGCTCCTAAAAGCGTTTGATGACGCTTTCCTTCTTTAACACCTTTGACTATTTTCTCTATTGCTTGTGGTTGGTCCCCTTGTGGATCAAACTCAGAATTCAATTTAAACGGGTAATGTTCCACCATTCTGATAAGCCCTCCTCGAATTAAGCATTCTTAACTATTTTTTAAAACTATGGTGTAAATAAATGATGTACGAATCTTTAACAATGATTTGTTTAAATTTATATCTTTATTCTTAATAAAAATTCTACTGAAATAGCTTAAACGACCTTATTAAGTGAAATTCATAAATTCATTCACTTTATAATTTTCTATTATTTGTAAACTACGCTCACTTAAGACTATTTTATCAAACATATAAATAAAAATACAAACGTTTGTTCGCTTACGTTTGTATTTTCAAAAACATTTATTCTTATTTTATATTCCACTAATGCGTGTGATTTATTCATATATAATTTAATGACGCCCGCTCTTAAATACACTTTAAATTTTCACTTCCATTTGGACAAATTGTGCATTTACACTATAAACCAACTTACAGTAACATTCAAAAGTTCTGTTTAATAATGTTTAGTCTTGATGCTTATGAAATTCAAGGTTATCTATGATGACATATCCAGCTAATAAGGATACTACATCGATAAAGATTATCCATTCATTGTGAAAGAACCCTTTGTAAATTGAAGCAGCTATCAAAATTAATGTCACAATAACACCAACCCATTTACTTCGAGTTATGACACTAAACAACACGACTAATACACATGGAAAAAATGCAGCTAAAGCGTACCAAATCATTTATCTCACCTACTTCTTCGATTTAAAATCGCCATAGTAGTTTCTCGCAATTCTGCTCGAGGAATGAAGTTTTCAGTTAGCATTTCAGGTATGACATTTTCTATGAAATCTTGAACAGAACTTAAGTGATCAAATTGCATGATTGTTTCCAAGCTGTGTTCATAAATTTCAAAGAATAAGTCCTCGGGATTACGTTTCTGTATTTCACCGAACGTTTCATACAATAAATCAATTTTGTCGGCTACGGATAAAATTTGACCCTCTAACGAATCATCTTTCCCCTCTTGTAGTCGTTCTCGATAAATATCTTTATAAGGTTCAGGTATTTCTTCATTAATAAACGTGTCCACCATATCTTGTTCAACTTGAGAAAACAACATTTTCAATTCAGTTTTAGCGTACTTCACTGGTGTTTTAATATCACCAGTAAACACTTCTGCAAAATCATGATTTAGTGCTTTTTCATATAAACTTTTCCAATCAATAGTATTACCATGATGTTCTTCTACAGTCGCTAAATATTGTGCAATCTTAGTAACTTTAAAAGAGTGAGCAGCAACATTATGTTCAAAATATTTAAATTTACCTGGTAAGCGAATTAATTTCTCTAAATCAGAAAGTCTCTTAAAGTATTGATGAACACCCATTTTACCTTACCTCCATACTCTATTAAATAAAGATTATACTTACATTTATTATATCAATCAACATTTCAATGAGAAGTGTCAATTCTTTATACATTGTAAATGTTGAAAAAGTATAAAAAATAAGACCCTCAGCATAGTTTCACACTTAAATGAACTATCGAGGTGTCTTATGTATACAATTTGTCGAATGATTATATTACGATTCGTTAAATTGAATTTGAAGCTTTCATCATTTTATCGAATACTTTGGTTGGCAATATAGCATGTAAAAACACAAGAGGTTTAGCTGCAAATCCTATTAGATAACGTGGTTTAGGTTTATTACTATCTATGGCTTTTGAAATCGCTTTTGTGACTACCATTGGATTTGAAAGCAAATTAGAATGATATTGCTTCTTCATACTTTGAGCCACTTTCATCGCAGTAGCTTCATAGGCACCGCCTTTTGCAGAATCAGCTAATTTATCTGCAGCGATGATACCCCAATCTGTTTTAATCCCACCTGGTTCAATAATAGATACTTCTATCCCGAATTCCTCTACTTCCATTCGTAAAGCATCGCTAAAAGCTTCTAATGCATATTTCGTAGCATGATACCAAGCGCCAAAATAAGTTGTAAGTCGTCCACCCATAGATGAAATATTAATGATATGTCCTGATTGTTGTGCTCTCATATGTGGTAAAACGAGCTGTGTAATACGTGCTAAACCAAATATATTTACTTCAAATTGCTGTTTCGCTTCTTCAATTGTGACATCTTCGATTGCACCATATGAACCATAACCAGCATTATTAACGAGTACATCAATTCTTCCTTCGTTTGCGATAATTGTATCGATTGCCGTTTTGATTGAAGCTTCATTTGTTAAATCTAGTTTTAATGGGTTCACCTGTTTTATATTTTCAAGGCTTTCTATCCTACGACCAGCGCCATAAACTATATTTCCCTGTGCTGCTAAATATTCTGCTGTTTTATAACCAATACCACTCGTTGCTCCTGTAATTAAAATGACTTTTCCCAACATTAATTCCACCTTATTATTCTATTTTGAAAACACAATTATGCGTAAAAAGCGCAAAACTATTATTAAATATTCGTTTACATCGAGCTTACTCCAATACATAACAATTATTTCATTTTTCTTTTGTTACCCAATATATACTAGTTACATAGAAATGTATTGTGATAAGTACTTTAATTAAAGATTAGATTATATTCCTAAAATGTACACAAAGCGGTTACTAACTATTTATATACAATAAAACACGCCCTTGCTCTAACTATGTCTCGCTAATTCGTTTAATCTTCCTATAAATTTCTATAAAACGGCATACCGTATAAAAAAGAGTTCAATAACTATGCTAAATTGCATAGCCATTGAACTCTGACATCTGAATATATTAAAAATAATGTCTATAAATTTGTTAGTGAATAAAATTATAGCTTGAAGTGTTTGTAATTGTTCTGTTTGTAACATGGTTATAATGACCATTCCAGTTCATTTCTGAAACATATACTGATCCATCTTGATTAACATGTTCCACGACACCTACATGACCATAATAACCAGCAGTTGTTTGGAAAATAGCACCTACTTCTGGGCGATTATCTACTGTTAATCCGGCATTTTTTGCTGAGTATGCCCAGTTATTGGCGTTACCCCAATAACTACCAATTGAGCGTCCTAATTGTTGTCGACGATCAAATGCATAGTATGTACAATTTCCGAAACTATAACGATTACCTTGATTGGCAGTTGTAACATGTTGATACGATACTGGTGTATTCACTGGTGAATGGTATGAATCGTGCGTAGTAGTTGTAGGTGCACTTGTAGGTACAATATTGTAACCAGTCACATTTGTTGTGCTAGCACTTACCGATTGAGCTACCACATCTGATTGATTAAATGCTATTGTTTCTGCATAAGTTTGTGCATAATTGATCTCTTTATTTTCTAATTTTGCTGCACCTTTTTCACTTACTGCAATTAAGTCACCTGGATGAATTAATGCAGTTACACCTGGATTAAAGTTATATAATTGTTCAAGTGATAAGTGATGTGATAACGCAATTTGGTATAATGTATCGCCAGCTTTAACTTTAACGATATCTTTATTTGTTAATCCTAGATTTGTTTCTTGCTCCACTTGACTATTATTATTATTTGATTGTTGTGAAGTTGAAGGTGTTGAATTTGTATGTTCTTGTGCATTAGCTAAACCACTTAAACCTGCTAAAGCTGCAATAGAAGTCAATGTTACTGTAAGAGTCTTATTAATCATGTTGTCATTCCTTTGTTGTTTTATATTATTATTCTTTTATACTGTAGCACAACATATTTTGTAGAAGTTCAATGTTATCGGCTTGTAATATAAAGGTTAAAAAGGACTTAAATAACATTTGAAATTGTATACTCTAGTAATAAAAAACATTTCAATTTACATCTACTTAGCTATTATTTAGATTTTCAAAAAAATAAGGAGTAAGATAAAGAATTCAAAACGCACTCTATCTCACTCCTATTTTCAATTCTATTACATTAATTGTCACTTTGATTCATTGTATATCTTAGATAAGATTCAATGAATGGTCCAATCTCCCCATCCATGACTGCATCAACTTTACCAGTCTCTTCATTTGTTCGATGATCTTTTACCATTGAATAAGGATGGAAAACATATGAACGAATTTGGCTTCCCCAACCAATTTCTTTTTGTTCACCACGTATTTCAGCCATTTCACGTTCTTGCTCTTCTAATTTTAATTGGTATAATTTGGCTTTTAACATTTTCATCGCTGCTTCACGGTTTTTAATTTGTGAACGTTCATTTTGGTTATTAACTACGATGCCTGTTGGATGGTGCGTAATTCGAATTGCAGATTCTGTTTTATTTATATGCTGACCTCCAGCACCTGATGCTCTAAATGTATCTACTGTAATATCGTCAGGATTAATTTCTATTTCAATTTCATCATTATTAAATTCCGGAATGACATCACATGAAGCAAATGACGTGTGACGGCGCCCAGATGAATCAAATGGAGAAATTCTAACTAGTCTATGAACACCTTTTTCGGCTTTTAAATAACCATACGCATTATGCCCTTTAATTAACAATGTGACACTTTTGACGCCCGCTTCATCACCTGGTAAATAATCAACAGTTTCAACTTTGAACCCTTGTTGTTCACCATAACGTTGGTACATACGTAGTAACATACTAGCCCAGTCTTGTGATTCAGTACCTCCAGCACCCGGATGTAATTCTAAAATTGCATTATTCGCATCATGAGGACCATCTAATAATAATTGCAATTCAAACTGATCAACTTTCTCTTTGAAGTCGAGAACATTTTGTTCTAAATCACTCTTTACATCATCATCTAACTCTTCTTGTAATAATTCCCAAGTTGCCGTCATATCCTCAACTTCTTCTTCTAATTCATGATAACCATTTACAACTGATTTTAATGCATTATTTTTATCAATAACCTCTTGTGCTTTATTCTGATCATCCCAAAAGTCAGGTTCAGTCATCATTTCTTCATATTCTTGAATATTTGTCTCTTTATTTTCTAAGTCAAAGAGACCCCCTAATTTGTGCTAGGTTGTTACGATATTCATCTATATTTCGCTTAATTTCAGATAATTCCATATTTATCTCTCCTATTCTTACCTAATTCATATTTGATTGGATATGTAAAAAGTAGGAGCGTGAATTCTATTTCACAACTCCCACTTATTATTGAACATAAAACCTATTCTTCTTTTCCATGGCAATTTTTATATTTCTTGCCACTACCACATGGACATGGGTCATTACGACCAACTTTGTCGCCTTTAACAATAGGTTGCTTTTTAGCTTTTTCTTTGCCATCTTCAGCAGAGACATGTTGAGCTGTTCCAAAGTCAGTTGTTTTCTCTCTTTCTATATCTTCATCAACTTGAATTACAGATTTAAGGATGAATTTAGATGTATCTTCCTCAATATTTTGCATCATCATATCAAATAACTCATGACCTTCATTTTGATAATCACGAAGTGGATTTTGTTGTGCATATGAACGTAAATGGATACCTTGACGTAATTGATCCATAGTATCAATATGATCTGTCCAGTGAGTATCTATAGAGCGTAGTAATATCATACGCTCAAATTCAGCCATTTGGTCACCAATTTTGGCTTTTTGACTTTCATATACTTTTTCAATTTTAGACCAAACTACTTCGAAGATGTCTTCAGAATCTTTACCGTTAATTTCTTCTTCTTTAAGATCGCCTTCTTGTAAAAAGACATCATTAACGTAATTTATAAACGGAGCGTAGTCAGGATTGTCATCTTCTTCACTTATATGATAGGTCACACCACGTTGTAATGTAGAACGTAACATTGCATTAACTAATTGTGAACTATCCTCTGAATCAATAATATTGTTTCTTTCATTGTAGATAATTTCACGTTGTTTACGTAATACTTCATCGTATTCAAGTATACGTTTACGTGCATCAAAGTTATTACCTTCAACACGTTTTTGAGCAGATTCAACAGCGCGTGATACCATTTTTGATTCAATAGGAGTTGAATCATCCATGCCTAAACGATTCATCATTTTTTGAAGTCTTTCAGAACCGAAACGAACCATTAATTCATCTTGAAGTGATAAATAGAAACGACTATCCCCTCTATCACCTTGACGACCAGAACGACCACGTAATTGGTCATCTATACGTCTAGATTCATGTCGTTCAGTACCAATAACTGCTAAACCGCCAATTTCTTCTACACCTTCACCTAATTTAATATCAGTACCACGACCAGCCATGTTTGTCGCTATTGTCACAGCACCTTTTTGTCCTGCATTTGCAACAATTTCCGCTTCACGCTCATGGTTTTTAGCGTTTAATACATCGTGTCTAATACCACGCTTTTTAAGTAAATTAGAGATATATTCACTTGTTTCAACCGCAACAGTACCTAAAAGAACGGGTTGACCTTGTTTATGTTTTTCGACTACGTCTTCAACGACTGCATCAAATTTACCTTTTTGACTAATGTAAATTAAATCAGATTTATCATCACGTTGAACAGGTTTATTCGTAGGAATTTGTGTAACCGTCATATTATAAATATTACGGAATTCTTCTTCCTCTGTTTTTGCAGTACCAGTCATACCAGCTAATTTATTATACATACGGAAATAGTTTTGGAAAGTAATGGATGCCATTGTTTTCGATTCATTTTGAATTTTAACGCCCTCTTTAGCTTCTATCGCTTGGTGAAGCCCTTCAGAGAAACGACGACCAGGCATTGTACGTCCAGTAAATTGGTCAACAATGAGTACTTCTCCATCAACAACCATGTAGTCCACGTCACGTTGTAATGTTACGTGTGCTTTTAATGCTGTATTAATGTGACTAATAACTTCCACATTCTGTACATCATATAAATTTTCAATTTTAAACATACGTTCAGCTTTGTCTGCACCTTGTTCAGTTAAATGAACTGCTTTTGTCTTTTCATCATATTTATAATCATCTTCAGCTTTTAACATTTTGGCGAATACATTCGCTTGTGTATATAACGACGTTGATTTTTCTGCTTCACCAGAGATAATTAAAGGCGTTCTAGCTTCATCAATTAAAATAGAGTCCACCTCATCGATGATCGCAAAATGTAATGGTCTCATTACACGCTCTTCAGCATAGTTCACCATATTATCTCTTAAATAATCAAATCCTAATTCATTATTCGTACTATAAGTAATATCTTGAGCATAGGCTTCACGTTTTTCATTCGTTGATTTACTATTTAAATTTAATCCTACAGTTAGGCCTAAGAATTCATATAACTCTGCCATTTCTTCACTTTGAACACTAGATAAGTATTCGTTAACGGTGATTACGTGCACACCACGTCCTGCAAGCGCATTTAAATACGTAGGCATAGTCGCTGTTAAAGTTTTGCCTTCACCAGTTCTCATTTCAGCGATATCACCTTTATGAATGGCGATACCACCCATTACTTGTACTTTATAAGGTGTCATATTAAAGACACGTTTTGACCCTTCTCTTACTAAAGCATATGCTTGAGGTAAGATTTTATCTAGATAGTCATTTTGTTTTTTTACATCTTCAATTTCTTGTACTTCTTGTTGAAATTGCTTCGTCTTATTTTTAATTTCTTCATCAGTTAAGATAGCCATATCTTCCTCTAATGAAAGTACTTCATCGGCTATTTTACTTAGACGTTTAGTTTCTTTTTTATTGCCGTCAACAATTTTTGATAAAAATCCCATTACGTCCGCTCCTTTAGCTTAAAAACTGTTTGGCTTACAACAATTTATCATATCATTTATACTTTAGAATTTATACTTAAATACTCATATAAGTGCGACGCTTAATTGTGCGCAACTTAAATAACTTACTTCCTTTTTCCCCTAATTTAAATCGCTAAGCCTAATTTATGATTTAAATATCCAATTACTTCATTACATTAGCACAGCATGATATTAGCGTCCACGAATTACTATAGTATAAGTTACAAAAAAGAGTGGAACAGAATTCATTTTGAATTCATCGTCCCACCCTTATAAGAATAACTATAACTGAGTATATTTGATTATTATTACCTTCTCAGCTTAGTTATATCTGCGAATTGTCATTATGAACTTAACACCATAAATATATTTCAAAATTGATTTAAATTAATAACTTACTATTAATCAATTATTCAGTCGTTTCAATTAATCCATATTTACCGTCTTTACGTTTATAAACAATACTTGTACCATCTGTTTCACGATCAGTGAAGATATAGAAATCATGTCCTAATAATTCCATTTGTAATACTGCTTCTTCAGAATCCATTGGTTTTAAGCTAAATTGTTTAGAACGGATAATCTCAATTTCACTATCATTTGTTGGTTCAGCATTAACGTCATCAATAGTTTCTGGCGGTGCTTCTTGCACTTCAGCTACAAACGCTTCTGGTTCTCCATGCGTTTTATGCTTACGATTAACACGTGTTTTATATTTACGTACTTGACGTTCTAATTTGCTAGTAACTAAGTCAATACCTGCATATAAATCATCATGTCTTTCTTCTGCTCTTAATGTAACATTCTTCAATGGAATTGTTACTTCGATTTTAGTTGTAGAATTTTGATACGTTTTTACTTTTACGTGTGCGACTGCATTAGGCACATCGTTAAAATAACGTTCAAGTTTACCAATTTTGTCCTCAATATAGTTGCGGATGGCATCTGTAATAGTGAGGTTATCTCCATGAATTTCAAATCTAATCATAGCTATCTCTCCTTTAACCTCTTATGTTGGTAATTCTTACTATTATAATACCACGTTTAACCTATCTTGAAAACGTAAACACTTTGAATTTTCTGACATTTTTATCGTATAATTTACACCCTGCATGATGAATTGTTAATCCTGTTGTATAAATATCATCAACGAGTAATATTTCTTTATCAGTTAAATCCACATCTTCTTTAATATAAAAAGGGTTCATAGCTTTTGCTCGCTCTACTTTCCCAAGTTTTGACTGTTTGGGACGCAATTCAGTTGCCAATAGGTTCGAATATTGAACCCCCATTTTTTCTAATACTGTTGCGACTGGGTTAAATGTTCTTTGAGTGTCTCGTTCAATTGGAGATGGAATTGGTACAATCAGATCATAAGATGTTTTTGGTAAGTTGAGTTGTGAGGCTATAACCTCAGCTAAATAATAATCTTTCATTAGTTTGTATTGCTGTATCATTTCTTTCATAATACCGGAATATTGGTAGTCACAATAAAGCTGTTCCATTAGTTTAAAATTTTTAGCTAAAAATTGACAATCCAAGCACTCATTTTCTTTGATATCCCGATAATTTAAGCACTTAGGACAACGTTGGTCATTCTTAATTAATTTCACACTATCCCACATTTCTAGACATGATGAACACATACGTTTAGGTACTCGATAAAAGTTAAAAACATCAAGCGGTTCATATATTGGTAATCCACATTGTATACATTTAACCAATTACCCACCCACGTTCTATACCTAATCGATTCATTTTTTTTATTTCTCTTTTAGCTTGTATCATAGCTATACTCACACCTTCATGCATAAATATTACTTTTCCTGTAGGTGCTCCTTGTTTACGACCAACCCGCCCCGCAATTTGAATAAGTGCAGCCTTTTCAAAAGTATGTGCATTGATGACAATGACATCTAATTGTGCCATTGTGAAACCTCTTTCTAAAATTGTTGTCGTAAAAACGATAGCATGTTCACCGTTTCGAAGTGCTTGAACTTTGCTAAATCGTAGTGCATCTTTGCTTGAAACATAGATTAAATCTGAAAAGTGGTAACGATAATGTTGGTACGTCTCTACCATCAATTCAATATTGTTAAAGAATACTAGTGTGTAACGTTTTTCTGTAATTTGATTCATTAAAATTCTTTTCAATTTAAGTTGTATATGCTTAACGTTTAATTTGAAATATGTGAAATTGGGGACTGGTAGTGGATGTTTATGAAAACGCGCAGGTAATGTAATGATTTGCTCAGAAGACAAACGATTCAACAGCTCTTTCGGAGGTGTTGCCGTCATAAATATGTGGCTATGTTTTTGTTTTGATGATAACCGAATTGCCTCCATAAGCCGAGGATCCATTGATAAAGGAAAAGCATCAACTTCGTCGATAAATATAACATCAAAGTGAGATTTAAATCTAAACAATTGATGAACGGTTGCAACGATGAAGTGACCATTATATTGTTGTTGGCTACTTTGGTGTAATACATCTATGTCTTCTGAAATGAATGCTTCTTTAATGCGCAAACTAATTTCTACTACAACATCTACTCTTGGGGATACTATGGCTACATTAAACCCAAGTTGGCGCGCTACTCGTATACCTTCATACATCATTTCAGTCTTACCCGCACCAGTAACCGCATATAATAATAATGGGTGAAGCGTTTTAATTGCTTGTACAATTGCCTCTGAAGCATATTGTTGTTGTTCTGATAATTGAAAGAGTAAGTCGTAATGTCCTTCAGAAATAGTATTCTCACTTTGTGTAATCTTAAATTCTGTAATATTGTCCATGCGCCCTAATTGTATACAATACCTACAATAAATTATACGTTCTTCTGAAAAAGGTGTTTCATATTCATACATATAACGTTTATCTGTATTGCCACATTGAAGACATTGATAACCATCATCTGTAGCGATAATACCAGGTGTAACTTGAGTAACTGTCTCATCACTTAACGTCACATCTGGACTTACTAACTTTCCGTAAAATTTTATTACGAATCACTCCTTATAAAATAAAAAAGCCTAAAAGATGTTAAAAAAGTATTGAAACACTATATGCTAAACAATACTTTCTTTAACACTTTTAGACTTTAATTATCAACAATTAATTAATTTCGATTTTTCTTGGGAAATATCCTAAACCTAATCCGCCTGAACCAAGGTGAGATGCAATAACTGGTCCAAATTCTGAATACTGGATATTGATGTTTGGATAAGTTTCTTTTAAATGGTTATAAAAGTCTTTACCTTCATCAATTTTATCACCATTAATTACAAAAACGGTCACTTCATCAATGTCTTTAATAATTTCAAAGATATTCTCTTCTAATGTATTAAATGCACGTTTTTTAGTACGTACCTTTTCAAAAGGATGAATTTTGCCATCTTTTTCGAAACGAAGTACAGGTTTCATTTTTAATAATGTTCCAACCCATGCTTGAGCACCAGTTATACGTCCGCTTTTTTGTAAATTCTTAAGATCATCAACAATTAAGTAAGCACCAGCTTGTTCTCGGATTTCTTTTAATTCTTCAATAATTACTTCTGGTGTAAATCCTTTGTCAATGAGTTCTTTAGCATAGATTGTATAACTTCCTTCAATCATCGCTGCCAATTTACTATCAAACGTATGAACATTGACACCCTCTACCATTTCTCCAGCTTGTGTAGCTGATTGATAGCTGCCACTTATACCACTTGATAAAGCAATCACAATAATATCAGTGTAACCTTTATCTCTTAACTTCTCATAGTTCTCAATCCATTCCCCAATAGCCGGTTGACTTGTTGTTGGGAATGTTTTAGATGAGGCCATTTTATTATAAAAACGTTCAATTGGTACATTATCATTCTCAGTAAACGTTTCTCCATCATCAAATGCAACACTTAATGGTGCAATAGGTATCTCATATTGGTCCATAAAGTCTTGCGGTAGATACCCAGTTGAATCTGCCATTAATGCGATTTTCATAGTAGTCCTCCTCAATTATACTCAAAGCTATTATAAATTATTTTGATTGAAAAAGAAATTCATAATCAGATATTTATTCATTTAAAATGAAGCATGTATAATAAAGGTCAAATATCCTTTTTATTTACTGGAGGTGAACAACTTTGAGCAATGATATTATTACGATTAAACAGGAACATTCGATTGAAAATGTCATTAATAAATCTAGATTCATCGCACATATCAAACCTGTTTCATCAGAGGATGAAGCTAAAGCATTCATAAACGAAATTAAGCAACAACATAAAGAGGCTACGCATAATTGTTCAGCATATACAGTTGGTGATCAAATGAATATTCAGAAAGCCAATGATGATGGTGAACCAAGTGGCACAGCGGGTGTCCCTATGCTTGAAATATTAAAAAAATTAGACGTACATAATGTTTGTGTCGTTGTTACTCGATACTTTGGGGGTATTAAACTTGGCGGTGGCGGACTTATACGGGCATATAGTGGTGCTGTTAGAGACGTCATTTATGATATAGGACGTGTAGAACTGCGTGATGCTATTCCTACTACCGTGACTATCAATTATGATTTAACTGGAAAGTTAGAATATGAATTGGCCTCTACAACGTACTTTCTAAGAGATACCACTTATACCGATAAGGTTAGCTATCAAATTGATGTCGTACAAACTGAATATGATGACTTTATTGCATTTTTAAATAAGAACACAGCTGGTAATTTCGAATTGCATGAAGCGGACGTAAAGAAATTACCTTTTGATATACCCACTAATTAATAAAAAACCTTGTTTGTATAACACTACCTAATCATTTAAGTAGTTATTACAAACAAGGCTTTATTTTTTATCATGTTGATCAACACCATTATCACCGTGATGTTGTTCATTCTTTTTTGTTATTAAATTAAGTATCGGACGGTAACTATCATCAATCAAACCTGTAAATTCAACAATCAATTCAATTGTGATAACAATTAAAATGAACATTAGGAGTACACCTAAAGGTTGAGATAAGTATAAAATGATACTTGATAAACTAAATAAAATCGCTATTGAATAAATTAATAATACTGTTTGTCTATGGCTATATCCTAAAGCTAAAAGTTTATGATGCAAATGCGATTTGTCTGCTTGCATAATATGCTGACCATTTCGCATTCTTCGAATCATTGCAAATAACGTATCAATAAATGGTACAGCTAAAATCACAATTGGGAAAAACAATGAAATAAATGTAATGTTCTTAAAACCAAGTAAGGATAGAAAACCAATGATAAATCCTATCAGTAGCGCTCCGCTATCCCCTAAAAAGATCTTAGCCGGGTGAAAGTTGAAACATAGAAATCCTAATAATGATCCTATTAGTACACTACAAATCATGATAATAAATACATTAGCTTGTAAAATCGCAATAAAAGCAATTGTAATTAGACCAATTGCAGATACTCCAGAAGCCAGTCCGTCTAAACCATCAATTAAATTGATAGCATTAGTTATCGCCACAATCCAAATAATGGTAATCGGTATACTTAATATTCCAAAATGAATTGTCGGGCCCATAGGAAACGAAATAAAATCTATTGTAATTCCATAAAATGCTACAATTGAAGCTGCGACAATTTGACCAATTAACTTTAAAATAGGCTTCAAATCATAAATATCATCAATTAGTCCTACTAAATACATAACTATAGCCCCCATAACTAAGGGCTTAACTTCTCTTTCAATCGGATGTCCAAGCCAGATTCCTATTAAGAAAGAAAGTAGTATAACAGTACCACCCAATACTGAAACTGGTTTTGTATGTACTTTTCTAAAATTTGGCCTATCTACTAAATCAAATTTAATAGAGACCTTTATAATCATAGGTGTTAATATTAAACTGATTACCAATGTTACAGCAATAAGTAGTAAAGTATACATCAGTTCACCTTCAATAAATCTCTTTTAATTTTACATATTTGCGAGTTATCTATTCATTCTATTTAAACAATTTTCAAATCATTTTTGTATTGGACTATAGTTGTAAATTACTAAC
>NODE_6_length_37920_cov_1.659064
GTCCTTCCCTAGCGGAACGTAAATCCAACTACCATCGGCGCTAAGGAGCTTAACTTCTGTGTTCGGCATGGGAACAGGTGTGACCTCCTTGCCATTGTCACCAGACAATAACTTACTCAATTAATTATAATGTCGATTATTTTAATTTTCAATAGTTAATTTTACACTTTGTTAAAGTTATCTTTACAAGTATTTTACAAAATTAACTTTCGTTTTCGACGACTTTTATATCTTACAACATTCAAAAAGCAAAGTCAACTAATTTTTAAAACTTTTTTTATTTAACAAGTTTATTATTTGTCTATTCCGCTTCTTTGAACACTTTTACTATGTTAGCACATCGCAAGCATATTGACTACACTTTTTTATATTGTTTTATAATAACTTCTCTACTCTTTTTTACTTTTGTAACTCTCCCTTTGATAATAACCCTTTATCACACCAATATATTTAATCCCTTAATTTTATATAAATCGAAAACTAATTATTCCTTTTGCCTCTTTTATTAACAATAACTGGCTCAAAATAAAAAAAGAGATTGAGATATATTAGGTTAACATTTGAATAAACCCTAAACTTTATCTCAATCTCTAATATTTAATTTAATCTATTTTTGTCTCATGTAAGGGAATAATAATACGTCTCTAATAGATGGAGAGTCAGTTAACAACATAACTAAGCGATCGATACCGATACCTAAACCACCTGTTGGAGGCATACCATATTCCAAAGCTTCAATATAATCTTCATCCATTTCATGCGCTTCATCATTACCTTGTGCTTTTTCAACAAGTTGTGCTTCGAAACGTTCACGTTGATCAATTGGATCATTTAATTCAGTGAATGCATTCGCATGTTCTCTACCTACGATAAACAACTCGAAACGGTCTGTAAATCTAGGATCTTCTGGATTTTTCTTCGCTAAAGGCGAGATTTCAATTGGATGTCCATAAATAAATGTTGGTTGAATTAACGTTTCTTCAACTTTTTGTTCAAAGAATTCATTTAAGATATGACCATATTTCATATTATTAGTAATTTCAATACCATGTTCTTTAGCTGCAGCGATTGCTTCTTCATCAGATTTAATTTGATAGAAGTCTACACCTGTAGCTTCTTTCACTGCATCTACAATATGAAGGCGTGTCCAGGCAGACTCTAGGTCAATTTCCTCTTCATTGTATTGAACTTTTGCAGAACCAAATACTTCTTGAGCGATATGTCTTACCATAGATTCAGTTAAATCCATGATATCGTGGTAATCAGCGTATGCTTCATATAATTCAATCATAGTAAATTCTGGATTATGTCGTGTTGATACTCCTTCGTTACGGAATACTCGTCCAATTTCATAGACTTTTTCAAGGCCACCAACAATTAATCGTTTTAAATGTAATTCAATTGCTATACGCATATAAAGAGTAGCGTCTAGTGCATTATGGTGCGTAACAAATGGTCGTGCTGCTGCACCACCTGCAATTTGATGCATCATTGGTGTTTCAACTTCTAAGAAACCTTGTTTATTTAAGTAATTACGCATTTCTTGAATAATTTTACTACGGTTAATAAATGTTTGAGTACTATCTTGATTTGTAATCAAGTCTAAATAACGTTGACGATAACGTTGTTCAATATCTTGTAAACCATGGAACTTATCAGGTAAAGGTCTAAGCGCTTTAGATAATAAAGTGAATGTCTTAGCTTTTACTGATAGCTCGCCAGTATTTGTTTTGAACATTACACCTTCAATACCAACAATATCGCCTAGGTCTGCACCTTTCCATAAATTGTCGAAATCTTCTTCGCCAATTTGGTCCTTACGCACGTAAATTTGAATCTGACCAGTCAAATCTTGGACATGTGCGAAACCAGCTTTACCTTTACCACGTTTAGTCATCAAACGTCCGGCAATCGAAACATGACTTTCATCTTCTTTATCATGTAATTCTTCTTTAGAGAATTCATCCCATTGTGATTTTAGTTCACTAGCAGTAGCTGAGCGCTCAAAACGTTTTCCAAATGGGTCGATTCCTAAATCAATTAATTCTTGTAGTTTTTGACGACGGACCTGCATTTGGTCATTCATTTCTTCTGACATAACTTTCTCTCCTTTAAATTTCATTTCAATGAAAATTATTCCATGGATTATTTCTAAATTACTTATAGGATATCATATTACTAATGTAGTGTTACTTAATTGTATTGTTTTACAAAATTGACATTACATGTATCACTTTCAAAGTATGATCATCACTATTTTCGCATTTCAATAATATTAATTAAATACATAATTAATACTACTTAACCTTTATATTTCTTCACTGTGTCATCTGGTATGACTAAATCAGAGATACGAGTTTTTGAACGAGGTTCAATTTGTGTTGGTGCAATATCATTTAATGGTATTAGCACAAAAGCACGTTCACTCATTCGCGGATGGGGAACTTCAAGGTCATCTTCTTCTATAACCTTATCCCCATATAATAAAATATCGACATCTAATGTTCTTGGACCCCAACGAATGTCTCTAACTCGGTGTAATCGTTGTTCGGTTTCTAAGCAATATTTAAGAAGTTCTTTAGGCTCCAATTCTGTATCAATTTCTAAACACAAATTTAAAAAATTAGGCTGCTCGGTATACCCTACTGGTGCAGTTTCATATATTGGAGAGATTTTAGTCACAGTAATGCCTTCAATACTGTCAATTATTTTAATAGCTTCTTGTAATTGCTGTTCCCTATCACCAATATTACTTCCTAAACCTAAATATGCTTGTACCATTAACGATTCTCCCTCACTATTTCAATACCCACACCATCGTAATGACCAGGTATAGGTGGATTTTCTTTAGTGATTCTGACTTTCGTTTCCATTACACGATTATAGTGTGAATTTATACGTTTTGCAATACGTTCAGCTAGATGCTCGATTAAATTGCAAGGTGGACCTTCAACAATATCTTTTACATCCTCAAATACTTCACCATAATGCACAGTATCTTTAACATTATCTGTCTGCCCCGCTTTTGATAAGTCTACTTTTAAAGTTACGTCTACTAAAAAAATTTGACCTATTTCATTCTCAGCTGCGAGTGCACCATGATATCCATAAAACTTCATCCCTTTAAGAAAGATCATGTCGTTCATTTTCATTCTCCTTCAAAAAATCTATACCTTGAGCTAAACGTACATTTAATTCAACATTATGTACGCGAACTGCTTTTATGCCTTTCATTATACCATAGGCAGTAGTAGCAGCAGTGGCCTCATCTCTTTCTTTAGGTGTCGTATCAGTAGAAATCATATCTCTAATAAAACTTTTACGACTTGTCGCTAATAAAACTGGATACTCTGTAGCAACTAATTCATCTAATCGAGCCATTACTTCATTTTTTTCTTTTCTACTTTTGGGAAATCCAATTCCAGGATCTAACCATATTTTATGTTTTGGAATCCCTGCCATTTCTGCTTTATTTGCTTGCTTTATAAGTGTTAATAGCATTTCTTCTACAACTGGTTGGTCACGTTGGCCATCTCCATTATGCATTAACACAATTTCCGCTTCATATTTAGCAACTACATCTAAAATATGAGGATCATATAACCCAGCCCATTGGTCATTAATCATTGTGGCCCCTAATCTTAGACAAGCTTCAGCAACTTCACTGCGATATGTATCTATGGAAATTTGTACATTTAGTTTTACTAATTCTTCTACAACTGGCACTACACGTTGCATTTCTTCTTCTAAAGACACTTCTGTGTGCCCAGGTCTTGTTGATACGCCTCCTACATCAATAATATCTACGCCTTCATCAATCATTTCTTTAGCACGTGTAACTGCGTTATCAATTGAATTATACTGACCACCATCTGAAAATGAATCAGGCGTTACATTTAAGATTCCCATAATTTTTGTTTTACCCACTATCAATCATCCTTTGTTTTAAAAATAAATATGTATACTCACATGATACACTCATTTAGTCTATATTTCAGTATTGTTAACTAAAAGAACCTTTATACTAAAAAATAGCTGGCTCCGCCTTTTACGAAACCAGCCATTTCTTATTTAAAACATGATATTCAAATATCAACTTATATCATCATTAATCATCGAATGAATATAAAGGTGTTGATAAGTAACGTTCACCATTACTTGGCAATACTGTTACAACTGTTTTACCTTTACCTAATTCTTTAGCTTTTTGAATTGCGGCATGAATTGCAGCACCAGAAGAAATACCTGCTAGGATACCTTCTTCTTTAGCAACGCGACGTGATGTTTCCATAGCTGTATCGTTGTCTACTTTGATGATACTATCATAAATATTTGTATCTAAAGTATCCGGTACGAACCCTGCACCTAAACCTTGCAATTTATGTGGTCCTGGCTCACCACCACTTAATACTGGTGATGCTTCAGGCTCTATAGCAACGATTTCAACATTAGGATATTTTTCTTTTAAGACTTTACCTACACCAGATAAAGTACCGCCTGTACCTACACCTGCTAAGAAAGCGTCAATTTGTTTACCTTCAAATTGTTCTACTAATTCTGGGCCTGTAGTTAACGCATGAATTTCAGGGTTTGCTGGGTTTTCGAATTGTTGTGGTTCGAAGTAACCATGCTCTTCTTTTAATTCTTTTGCTTTTTTAATAGCGCCTTTCATAGCTTCTGAACCTGGTGTTAAAACTAATTCTGCACCATAAGCTTTTAATAAGTTACGACGTTCAGAACTCATTGTTTCAGGCATTGTAAATACTGCTTTATAACCTTTAGCTGCACATACGAAAGCTAAACCGATACCTGTGTTACCACTTGTTGGTTCTACAATCGTATCACCTAGTTTAATTTTCCCTTCTTTTTCAGCTTTTTCGATCATAGCTAATGCGATACGGTCTTTTACTGAACCACCTGGATTTTGATATTCTAATTTTACGTATACATCTGCTGCATCTTCATCTACAACGTTTCTTAATTTTACTACCGGTGTATTTCCAATAATTTGAGTAATGTTATCTACTGGTTTTTGTGCCATTGAAAAAACGCTCCTTTAACTTTCATATTTAAAACTTAGTTTTTTTATCGGATATAACTATATTCTATCAGAATTTTCTAAAAAGACAAAGCTAATTCTCTTATTTTAGGATTGAAGTTACATTTTACTTTTACATTATTTTAGTTTCCCTATAAAAAAGGCAATAAACACGTGATGGTTTATCGCCTTTAGTATATTTTTAATTATGCATTCATTGAAGCTAATAGGTCTTCAAGTTCAGCTTCTGAATAATTATATTTATTACCACAGAAGTGACAAATAGCTTCCGCGCCATGATCCTCTTTAATCATATCTTGGATTTCAGCTTCTCCTAAACCTTTAATTGCATTTAGAAACTTCTCATGACTACAGTTACATTCAAATTGAGCTTGCATAGTTTCTAAGATTTGAACGTTATCTTCACCAAGAATTTCATTCAAAATACCTTCTGGTGTCAATCCTTGTTCAATTAACTTAGAAACGGGTTGCATATTATTTATAGCATTTTCCAATTTTGTTACAGTTTCATCTTTAGCGCCTGGCATTACTTGAATAATAAATCCTCCAGCAGCTTTAATAGAATTGTCAGGATTTACTAACACACCTAAACCAACTGATGAAGGTGTTTGTTCACTTGTCGCAAAATAGTATGTGAAGTCTTCTCCTAATTCACCTGATACAATCGGACTTGCACCTGAGAAATAATCTTTCATACCAACGTCTTTCACAACTTGGATGGACCCGTCTGTACCAACTGCTCGTCTAACATCTAATTTACCTTGTTCATTTAATGGAAAATGCGTTTGTGGTTTATCCACATACGCACGTACATTACCCTCAGCATCTGCATCCGCAATGATTCTTCCAATAGGTCCTTTACCATCAACTGTTACTGTTAATTTTTGTTCACCTTTAAGCATCGAACCCATTAATAAAGTTGCTGTCATTGTTCTGCCCATAGCAGCTGAAGCTGTTGGCCAAGTATAATGACGTGTTTGTGCTTCTTGCACTGATTCAGTTGTTAGCGCAGCGTACGCACGTATTTCTCCATCGAAAGCTAGTGATTTAACGATATAATCATGTGTCATCCTTATAAACTCCTTTAGTACATTTATTTTTATATTGATATTATTTATACTTTAATCTTTCAATTATTTCTATATTTTCCCTTTAAGGATACTTATTCTACACTTGTTTAATAAGAATATGAAGTAACTTGCTTTCAACTCTAATATTGTCTCTTTGACGATCACTACATATTAAAAAATCTCCTTTGACTAAGGGGAATTGCCTTACTCAAAGGAGATAATAATCCAGTTTAAACTTATCTATTGCTAGGGTTGTTTGGATCGTTTGGATTATATGGTTTGTCAATATTTGGAGATTGTTCATGACCTGTGTCTTCTTCATTATTTGAATGTCCACGATGTTGATCATTGTCTCCATTTGAACCGTCACGTAATTGATCATGTCCTGTTTGATTATCTCTATCATCTCTTTGACGATGTCTACGTTCGCGATTCATGTCATTATCTTCTTTACGATCTTCTCGCATGTCTTCTTTTCCTTCTTCTAGTTGTTCTTCGCGGATATCGTCGTAAGATTTACCATATTTACCTTCGCTATAGTCAGAATCTTCATCTTTAACAACACGAGCAGCATCATAATCTACTTCAGGTAATACACCATCATAGAATAATGAACGGATTTGTTCAGCTACTAATGTTTCTTCTGTTAACAATGTTTTAGCGATAAGTTTAAGTTCTTTTTCATGGTCTAATAAGATTTGTTTACAACGTTCATATTGTTCTTTAATAATACGTTGAACTTCTTTATCAATTTCATAAGCGATTTGACCAGAATAGTTAGGTTCACCTTGCATATCTTTACCTAAGAATACTTGTCCACCGCCGCTAGATGAGAATTGTAATGGTCCAAGTTTTTTACTCATACCATACTCAGTAACCATAGAACGTGCGATTTGAGTTGCTCTTTCGAAGTCATTTGATGCACCAGTTGATACTTCATGGAAATTGATATCTTCGGATACACGACCACCTAATAAACCACAAATTTTATCTAATAATTCAGGTTCTGTCATTAAGAAACGATCTTGTTTAGGTAACATCATTGCGTAACCACCAGCTTGTCCACGAGGAACAATTGTTACTTTATGAACAACTTCTGCTTCATCGAGTACCATACCGATAACTGTATGACCCGCTTCATGGTGAGCTACAATATTACGTTCTTTATCTGAAATGACACGTGATTTTTTAGCTGGACCAGCAATAACACGGTCTGTAGCTTCTTCGATATCACGCATGTCAATTTTGTTTTTACCTTCACGTGCAGCAATTAAAGATGCTTCATTTAATAAATTCTCTAAATCTGCCCCTGAGAAGCCAGGTGTTCTTTGTGAAATAGCTTTTAAGTCGACAGTTTCATCAAGTGGTTTGTTTTTAGAGTGTACATGAAGAATAGCCTCACGACCTTTAACATCTGGACGGCCAACTTGAATTTGTCTATCGAAACGACCAGGGCGTAGTAACGCTGGGTCTAAGATATCAGGACGGTTAGTTGCAGCAATCATGATAATACCTTCGTTTTCACCGAAACCATCCATTTCAACTAGTAATTGGTTAAGCGTTTGTTCACGTTCATCGTGACCGCCACCAACACCTGCACCACGTTGACGTCCTACTGCATCAATTTCATCGATAAAGATAATACATGGTGCATTCTTTTTCGCATTTTCGAATAAGTCACGCACACGGCTTGCACCGACACCAACGAACATTTCAACAAAGTCTGAACCACTGATTGAGAAGAATGGTGCACCCGCTTCACCAGCTACGGCACGTGCTAGTAATGTTTTACCTGTACCAGGAGGGCCTACAAGTAATACACCTTTAGGTATTCTTGAACCCATTTGTTTGAATTTCTTATTATCTTTTAAGAAATCTACTATTTCAATTAATTCTTGTTTTTCTTCATCTGCACCAGCGACATCTGAGAATCGTACACGACGTTTTTGGTTATCGTACATTTTAGCTTTGGATTTACCAAAGTTCATCATACGACCGCCACCGCCGCCGCCTTGTGCTTGGCTAAGGAAGAAAATGAATAGGAAAGCAATAATTAATACAGGAATTAATGTTGTCAACATACTTACGAAGACACTTTGTTTCTCTTCTTCTTTAACTTTAAAATCTAGTCCTTTTTGGCTTTTTGCTTCATTTGTAATTTTTTGTAAGTCTTTTTCGTTATTGTATAAAATCGTTGAAGAGTAATCTTCATCATTTTTTGTTTTACCACTTACCAAGTACACATTTTGCTCAGGTTGGATTTCTAAGGTCTTTAAATCACCTTTATCCAATTTCTCTACAAACTGTGAATAGGAAAGTTGTTTCGGTGTATTGCCATTCCCATTTATGTAAGAAAATACGCCGAATATAATAACGCCAATAATTGCGATAACAAGCACATTGCGAAAAGCTTTTTGCATGCGTCATTTCCTCCTATTTCTATAATAAAGCTAACAAAAATTGTAACACAACACTTCTCTTAAAGGCTAGCATTTCAACTTTTGTAATACTTTTCAAAATCCTTGTGTTATCAAACTTTTTAAAACTTAAATTCTCTAAAAAACGATAAGTTTTTAAAATGTGTTTAAGCATATAAAATGAGTCTACACTAATTCATTTATTAAGTATAGTTATTATATCTTAAACACGATTTAATTATATTAACATCTAAATGAATTTCACTTATTTGTTATAAATTTCTGGTTTTAATGTGCCGATATAAGGTAAATTCCGATAATGTTCAGCGTAATCCAATCCATAACCTACAACAAATTCATCAGGAATTTTCTTACCAACATATTTAGCTTCAATATCAGCCTTACGACGATTTGGTTTATCCAGTAATGTAACAATTTCAAGTGAATTAACTTTACGTGATTGCAATAATTCAGTAATTGATTTCAATGTTGTACCTGTTTCTAAAATATCTTCAATGATTAGGACGTCTTTATTTTCAATAGATGAACCTAAATCTTTTAAGATTTGAACTTCACCAGTTGATTCAGTTCCGCCATGATAGCTTGAAACATCCATAAAATCAATTGCTAAATGTGTGTCGATGCGTTTAATTAGGTCTGCCATAAACATAACAGAACCTTTTAGAATACCCACGCATACAAGTGGTTTATCTTTATAATCTTTAGTTAATTGTTCTCCTAAATCTTTACAAATATTTTGTATATCTTCTTCAGTTAACAATATTTCTTTTAAATCGTCTTTCATTCGTTATTCATCTCCAATTTTTTTGATTTCTATATGTTGATTATATGCTTTAGCAATATATAAATTACCTACAGCAATAATTTGATGGTATTGATCTTCAATTAATGGCATTTGCATGCGCACATCATTTGGAATTTTGTGATCTATAAACAAACGACTCACTTTTTTATGACCTTTTTGTCCATTTAGTTCGACTTTATCTCCATTGTGGCGAGTTCGTATCAATAATGGTAATTGTTGTTTAGGAATCGTCGGATGTATAACAACGAGATAATGTCCGAAACGATATGTATCTGCATCATTCACGATTTGATTATCTAATAATGACGGCTCATTTTTCGCCAATATAATAAATTTATCATATGCTATTTGAATTATCCATTTTTCAGTGAGGGATATCTCAAATTGTGCGATTTGATTACTAATCTGATGAAACCATTCATGATATTGTTTCTCTGAAAATGCCTTATTCAACTGCAGTTGTTCGAAGAGCTGATCTAACAATATCATTTTAGCTATATCATCAAGTTGATTAAATGCATTTCGTGAAAATTGTATTTGAGTTCCATTTTTATTAATTAGACAATCATTCTCTATAAAGGATTGGGCTTTTTTTCGACTCTCCTGTAATTGAATATCATGCCAACGTTTCAATTTTAGTAAATGCGTACTATCAAGATCTGCATTTTGATTAATCGCTGGTAATAGTCGATTGCGAATGTCATTCCTAACATATTTATTGTCACTGTTTGAGCTATCTTCATAATAAGGAACTTGATATTTGTGCTGATAGTCGCGTATGTCTTCTTTTGAAACTTCAAGTAATGGCCGACATATTGTGTAATGATTACGAATTGATTGAACATCTATCCCTAGAGTACTTCGTGTAGAACGTCCAGTAAATAGTCTATAGAAGATTGTTTCTAGCTGGTCATCTAAATGATGTGCTGTAAGTAATACATCTGCATCTAACCTTTTCATCATTTCGTCAAACCACTCATAACGCAATTGTCGAGCATCAGCTTGTATACTCTTCCCTTGCGCTACTACATCCGTTAAATTCAAATGCTTTACATAGCAAGTTATCTCATATTGTTTACAAAATGCTTCTATAAACGCTTCTTCCTTATGTGATGCTTCTCGTAAGCCATGATTAACATGAAGACAGGTCAATTGTTTATAAGTACGAGATGATTGTGAAAGTAAATTGTGGAAGAGTGACATACTATCTACACCTGTCGAAACAGCAATCACAATATGTTCAGTATTGTTCCATAGTGACGTATTAACTTTCAACACAAAGACCTCCTTAATAACATGAATATACCTTATTGCAATATTGCAATGTAGTCATCAAAAAAAGAGTGGAACTAAAATTCATTGTTGAATTTTAAGTTCCACCCCGCAAAAATAACATATCTTACATAAAATAAAGGGCAATTCGATAGGACGACAATTGTTTATCTTACTGTGAATGTTACCTTTGCTATTACCAATTATTATATAAGTAATATATTATAAATTAGCGTCTTGAACCTTTACCGCCACGTCTTGATTCAGTTTGTCGTTTAATAGATGTTAATTTATCTTCACTATCTTTTAAGAAATTGCTTAATTTCTTTTCAAAATCTTCACCTTTTTGTTGTGGTGATCTATTGTGATTTGATTTATGTTGTGGTCTACGAGGGCGATCTTTTGCTTTTTTTATTGAAAGGCTAATTTTACCGTCATCTGCAATAGATAAGACTTTAACTTCAACTTCGTCTCCAACTGATAGGTGATCTTCAACATTCTCAACATAGTTATCAGCCACTTCACTGATATGAACTAAGCCACTTTTCCCTTCAGGTAACTCTACGAATGCACCAAATTTTTTGATACCAGTAACTTTACCTTTTAGCTTGTTTCCTACTTCGATTGACATATTCTAAATAAATCCTCCCGATTTTGATTCGATTTTAACCTTATTATATTCCTGTTTTAATATTTTCACAATGCTATAAAACCAGATAATTCATTCTTATTTAAGAAAAACGATTATCCTTAATGTTATCAGTTGTCATTAGAGGATTTAGACTTAGAATCATCATTATTAGGCAATTTAAAAATAACTTCACCTTTATTGCTCAGGTAATAATCGTCTCTTGCTACTTTCTCTATGTAGTCTTTATTATTTAAATTACTAAGTTCTTCTTTTAATGCGATTTCCTCGTCTTGCTTTTTCTGAAACTGTTCCTCTTTATGTTTACGCTCAACTGCTGCTTTATCATTGCTTTGTTTTTGGACGACAAGCATGATGGATAGAATAATTATAATCGCTAATAATATCCCACCGAATACAGTTACTCTTCGTCTAACAACACGCATTTTCTTTTGTTGTCGTTGCCTTTTTCGATTTTTATCGGAGGTATACTGATTTCCTATTTCTTCTACCTTTTTACTCATTGCTTGTCACCTCCTTCAGTCTATTCTTCTTCAAATTGATTCTGATTAATACGTTCTTCTTTAATTAAATCGTACATACCTTTAGCATTTTCTTTAGAAGCATGTTCGCTTAAACCAGTTACTTTAACTGTAACAAGCTTTTGTCCGAAACGAATAACTAATTCATCTTCTACCTTAACATCTGTTCCAGCTTTAGCTACATTCCCATTAATGGTAATACGTCCTTGATCACTTATCTCTTTCGCTAAAGTACGACGTTTAACAAGTCGCGATACTTTTAAATATTTATCTAATCTCATGAATCTTTCTCCCCTTGTTGCAAAAAGTTTCTAAGGGTTTCTTCATCAAAATCCTTATTTTTGGTTTTATCATACAATGCCATGAAGTGGTCTGCAAATACTTTCTCAAATTTAACTCGTGGTGCTTTACCTTCTTTACTTTTAGCTGTCTGCCAAATGTCATTTAGTTCTTCTATCGATGCTGCTTTTTCATCACCAAAAATATGTGGATGACGACGAATCATCTTAGCACTTAAGCTTTCAATGATTTCTTGAATGTCCATATAGCCTTCTTTTTTGCCAATACTTGCATGTAAGAGAACTTGAAGTAAGATATCTCCTAATTCTTCTATCATGTGCCAATCATCTTCATTATCAATTGCTTCGAATAATTCAAAGCTTTCTTCCAATAGATAGCGTTTGAGGGAGGCATGAGTTTGAACACGATCCCATGGACAACCAGTTTCATCATCGACTAAGCGATCTATAATCTCTACTGCATAATCAAAGTTTCGATATAATACTTCATCATTTGTCACTTTAGGAACGTAGACACTTGTTAAATTATTAAATGCGTCTTCGTGATGATCAAGTTCAAATAGAGGTACCTCTAGTACAGAGGCGCCAGTGCTATGTGCGCCAGTCACTATTTTGACTGGAAAATCATCTGGATAATGTTCCATCAAAGTAATTTTAATATCTGCTGCAACCATAGCACTATATACCTGAGTAATAAGTGTATGTGTACGCACATTTAATAACTGTTCGGTCAATGCCGTACCATCTAACAAAGTGAAACCATCGTTAGGATCTTGGTTAATCGCTGCGAAGATATCATCAATAAAACTTTTACCACCTAGCATTTTAACATTCACGTCTTGATGATGGTCATTGTAGTCTAACAACTTGGCCGTCGTTGTTTCAGCTACACGTGGATGTCCAGGTACGGCATAGACAACATCTTGTGATTGCGCTTTTTCTATTAATACATCAACAATTTGTTGATACACAGAATCGAAATCTTCATTCTTTTCATAAATAGTATCAAAACTTTCGAATTTAAGTTCATCTTGTAATTGATTAATTACAGGATGGTCTAGTGTCCTAGTATAAACAAGCGGTTGTTGTATTAAAAAACGATATATACCGAGTGGCAACTCATCTAAACCGTAGTTTCCTAAACCAACAATTGTAATTGTATGTGTCATTAATGTCGTCCTTTCTTTATATGATAAAGCTTTTCGCCAAATGGCAAATGTTTTAATTCTTTATAACCTAAGATGTTCATATATATAACTAATATTAATAATACGGCAATGCCTATGATTGCCACAACAACTAACTCTATAAGTCCACCTATACGTCCCACTTGAGGTAATATCTGCATAATAATTTGAATGATTATCGTCATGATGACAAGCGCAGTAAACATTTTCAAAATGAATGGTTTCATTTGACTAAAGTGATACTGCTTAAGCACTTCTTTATGCAATATAATTACAAAACAAATAAGGGACAAAACAGTGCTAATACTAGCGCCAGCAATACCATAATGATGAATCAATAGGACGTTGAGTATCGCTTTCACTACTAAGCCAATAGTTACACCAATCAATATCGGACGAATGCAATTGAGTACTTGTAATAATGCAATATCCATCATTATAAGCGATACACAGATAACCGTTAACATATAGAATCCAAGTGTAAAACCTAAACTATTGGTCTTAAAGAAGACTGCATTCATCATAGGTAATAAATTAATTAATCCTATACCAGCTGCTGAACTAATTAATATAGTGATTTTAAGCGATGCATTAGCGTAACGATTCATTTTAATTTGATTTCGTTGTTCGATTGCTTCAGTTAAAAGTGGGATTAACACAAAACTAAAAGTTGTCGTAACAATTAAACCCATTTGTATAAATGAAGCACCACGATCATAAATTCCTTTTTGCATGATTGCTTCTTTAAAATGTAGGCCGTGTGATTGTAGTGTATGAACGATTGTAAAGCTATCTATAAATTGCCATAATATGACCAATAATTGGCTCAACGCAAATACAAGTGTAGCCATAAGTAAGTCTTTCCAAGGTATATTTGCTGATAAATTCTGCATCTTAAAAGAGAAAGGTTTCATAACTATTAAAAAGAGACTTGAACCTAAAAAACCAAGTGCAGAAGCTAAAATAGCAATCGTTCCTGCTTGATATATCGACCAATCTTTAATCATAAATAAACCAATGGCTACAATGATGAGACCAACACGAATGATTTGTTCAATAACCTGGGAAATAGCGGGTATATTCATACGTCTTTGACTTTGATAATAACCACGACACACACCTAATATACCAATAAATAAATAACTCAAACTTGCCATTCGTATCATAGGTGCAAGTCTTGAATCTCCCATCAATATAGCCACTGGGTGCGCTAATAATAAGAGCATTAAAAATATTACTATGCCTAACGTTTGAAATCGTATTAGCACTTTTGAAAACGAAGACGGTTGTCCATTAATACCCAGCGTTTGCGTTACCGCACTTGGAATAGCATTCATAGATAAAATCATACCTAGCGCCACAATTGGATATATTTGTTGATAAGCATACAACCCAGTATCTCCGAGAACATTTTGGTAAGGCACTCTGTAAATTGCACTTAAAATTTTAACTATGATGAGTGCAAGGGTTAGAATCACAACGCCATTGAACGCTGTGTAGTTAGAGGGTTCAATGTGTTTGAACTCGTTTGAACTCTTAGATGATAACGATTGTGTAGATTTAGATTCTGATATGCTTTTAGTTTTCATCTTCAATAACCATACTTCCTTCAAGACATCTCACAAGGAATTTCAAGTTATCTAACCATTGCTTAGACTTGGTAAGTGTTACATGCATGCGATTTTCTTTAACACCTAGTTTCATTGCACGTCCTAAAGGTTGTGTTTGTTTAAACAGTTCTTCACCGTTCATTTGTTCTGTTGCTTTCGTTGATAATGACACTTCAATTTGCTTACCTTTATCTTTAATTAAAGTTACCCCTGCATGTAGCGCATGTATTTTAATTTCAACCATTTCAAGTAAACGTTCAACTTCAACTGGATAATCATTGAATCGATCTATCAATTCGTCTTTAATATCAAATAATTGTTCTTCTGTTTCAACTTTACGTAGTTTTTTATAAATTTCAATTTTTGCTTGCTCATTTTGAATGTATTCTGCAGGTAAATAGGCATCTAAGTTGAGTTCCATTTCTACTTCTGGTGCATCTGGTTCTTCTTCTTTAATTCCACGTTTTTCATTAACCGCTTCTTCTAACATTTGTGAATACAAGTCAAAGCCAACCGAATCAATAAAGCCGTGTTGTTGTTTACCTAGTAAGTTTCCGGCACCACGAATATTTAAATCACGCATAGCAATTTTGAATCCTGAACCCAATTCAGTAAATTCTTTAATAGCTTGTAATCTTTCTTCTGCAGTTTCAGTTAGCACTTTATTCGCAGAATGTAAGAAGTATGCATAGCCAATTCGACTTGAGCGTCCTACACGACCGCGCAATTGATACAATTGGCTTAATCCAAAGCGATCTGCTTCTTCAATGATTAGAGTATTCGCGTTAGGTACATCTACACCTGTCTCAATAATCGTTGTAGTCACTAAAACATCAAATTCGCCATTAATAAAGCTTAGCATTGTTTCTTCAAGATCACGTTCTGTCATCTGACCATGTGCAACGGCAATATTAACATCCGGCATTAACATCTGTAATTGTTCACGCTTTTCATAAATGGATTGAACTCTGTTGTATAAATAGAATACCTGTCCATCACGTGATAATTCTCGTTCTAAAGCTTCTTTAATAAAATTACTATTTTGTTCTAACACATAAGTTTGTACAGGGAAGCGATTTTCTGGAGGTGTCTCAATGACTGATAAATCCCGTACTCCTAGCATACTCATGTGTAAAGTTCTAGGAATAGGCGTTGCAGTTAACGTCAGTACGTCTACATTCGTCTTCATTGTCTTAATACGTTCTTTATGACGTACACCAAAACGTTGTTCTTCATCGACTATTAATAATCCTAAATCTTTATAATGAATATCTTTGCCTAATAATTTATGTGTTCCAACAACAATATCAACGTATCCTGATTTAAGACCTTCTTTAGTTTCTTTGACTTCTTTAGTTGAACGGAATCGACTAATCAATTCAATTTGTACTGGAAAATCCTGCATTCGTTCAATTAACGTTTCATAATGTTGTTGCGCTAAAATCGTTGTAGGTACAAGAAATGCAACTTGTTTCCCTTCCATTACTGCTTTAAAAGCTGCTCTAACAGCAACTTCTGTTTTACCATAACCTACGTCACCACATAATAGACGATCCATTGGTCGCTCGCGTTCCATATCACCTTTAATTTCGTCTATCGATTTCGCTTGGTCAGGCGTTAATTCATATGGGAAGTCCATTTCAAATGCACTTTGCTCAGCGGTATCTTCACCATATTGATAACCTACCGACATTTCACGTTCTTTATATAATGCGATTAATTCATCAGCAATATCTTCGACACTTTGTTGAACTTTAGCTTTTGTTTTCTTCCATTCTGAGCCACCAAGTTTATTTAATTTAGGCGACTTATCTTCTGAAGCAACATATTTTTGAACTTGATCCATTTGATCGACTGGTACAAAGAGTTGGTCTGTGCCTTTATATTGCAATTTAATATAATCTCGGTGAACATCTCCAACTTCTAAAGTTTCAACACCAAGATAACGCCCTACCCCATGATGTACATGTACGACGTAGTCACCAACATTAAGGTCTTGATATGACTTGATTTTTTCAGCATTAGATAAAGTTTTAGTACGTTTACGCTGTTTCTTTTGTTTTGTTTTGAACAATTCTCTCTCAGTTATAACAACAAGTTGCATATAAGGTAATTCGAAACCTTCTGAAAGACTGCCCTCTGTAACGACGACTTGGCCAGATTTAATGTCATTGTGAACATTAGTAACAGTTGGTATATGCATCTCATTCAACATCGATTGAATTCGTTCAACTTTCGTTTCAGTTTCAACTAACACCACGATATGATAGTCGTTGTGTACATAGCGTTGGAATTCAGAACGCATAATATCGTATTGCCCATAAAACTGTTGTACTGGTTTACAAGAAAACTTAATAATATGTTGTAACTGAACAGGCATAGTGGACGTAAACAAAGTGAAGTACGTCACTGGATAATCCTTCAATAACGACTCAAAACCATCATATTGCATAAATGATTGACCGATAAATCCGTTTCCACTTTCTATTAAGTTCTGAATGAAATCGTCCACTTCAGTTGTTAGCGTCTTTTCAGTTTCTTTAATGCGATTATATTCGTCAGCTACAATGATGGCGTCTTTTGCAAAATAGTCAATAAGCGTTGAAGGTTGCTCGTACATAAATGCCACCAAACGACGTAATAATTGATGATCAAAAAACGTTGTTTCAAATAACTTGAAACTTTCATATGTCTCTTTCAAATCATTACGAACAGACTTGTCAATTTTTGGTCGTGTTGCTTCATATGCGGTCTTCAATTCTGATTGTAAATGTTGAATGACATCATCTGTAATAACGTAATCACTTGCTGTTGTGATTGAAACTTCTTCAATATTGTCATTTGAACGTTGCGTCTCAACATCGAAGTCACGAATTGAATCAACTTCTGTATCAAACAATTCTATTCGAACAGGTTGACCTATGAGTGGGTAAATATCGATAATGCCTCCACGCAATGAGAACTCGCCTATATGTGATACAACACTCTCGCGACGATATCCCATATTCACTAATTTATTTAAGAATTCATCGACATCTATATCCTCGCCTACTCTAAGCGTAATTTGATGATCTTTCCATAGTTCAAATGGCGTGAGCCACTTTTTCAATCCGTTCAAAGGAACGATAAATAACCCTTTCTTATTATGAGCTAATGCAGTCAGTGTTCTTACACGTTCACTCATAAGTTGAGGGCTTTGCGTTGAAAATTCTTCAGTCATAATATCTTGTACAGGATATTTATAAACTTCAGAATGATCGATATATTGTAAAATATCAGTTTCTAATTTATCTGCTTGATATAAGTTGTTAGTGATTAACAACATTTGTTTTTGATCTTTTAGATACTTTTCAGCGATAATCGTAGCTTTCGCAGAGGGAGAGAGACCAGTAACAAGAATGTTTTGATGACCGAATACATCATCGAGTTCCTGGAAACGTTTATCATTTTGAATATAGTCTGAAATGATAGGTCTCAATTGACTTCTCCATTATATTGATTCATTACATGGTCGAAGCGTGAACTTTCAATAAAAGCTTCCACAGCGTGTGCTGAATGTTCAATCACTTTATCCATAGTAATCATCTCTTCTTTTGAAAATTTCTGTAATACATAATCAGGTACTGACATACCATTCGTCGGTCTCCCTACGCCAATACGAATTCGTTTAAATTGATCTGTACCTAAATGTTTAATGATAGACTTCATACCATTATGTCCTCCAGCGCTACCTTTTTGACGCAAGCGGATTTGACCTTGAGATAAATCTAAATCATCATACAAGACGATTAAATCTTCCACTTCAACATTATAGTAATCCATTAATGGCCCTACTGCTTCACCAGAAAGATTCATCATAGTCATTGGTTCAATAAATAGAACCTTGTCACCATTTAAACGTTCAATAGTATAAGCACCTTTAAATTTTTGTTTATCTAATGAGAAATTATGTTTCTTCAAAATGTAATCAATGACTTCAAAACCGATATTGTGTCTTGTTAACTCAAATCGCTTGCCTATATTCCCAAGACCCACAATACATTTCATACGATGTTACCTCCATTGTGATTCATTTATAACGACTAACTGAATAGAATTGTGCATATATCAATTATTCATTATTTTATAACATTCCCTATAATAACACAAAAAGGGAGTAGAACAGAATTCATTAAGAATTCATGTTCCACTCCCATAAAGATAACAATCAACGAATTATTCTTCGTCTTTATTTTCTTCTTCGCTATCTTCTTCTTTTTCTTCACCAACTACTTCAGGTTCTTCAGTTGCTGCTTCACCTTCCATAGCTTCAACTTCTTCTTCAGTAGGTTCATCAGTTGGAGGAACTACTGTTACAACAGATTCTTCTGGGTCGTTTTCAATTGTGAAATCGCCAGAAACTTTAATATCTGAAACTGAGTAGCTGTCATTAACTTCTAATTCAGTAATGTCAACTTCAATTGATTCAGGGATATTTTCTGGAGTTGCTGTAACTTGTAAGTCGAATAATGGTTGTTCAACTACGCCACCTTCTTTAGCACCAGCAGCTTCACCTACTAAGTGAACTGGTACATCAACAGTACGTTCTTCAGTCATGTTGATTGCTAAGAAGTCGATGTGTGTAATTTGGTTTTTAAGTGGGTCGAATTGATAATCTGACACCATAACTTTGATTGATTTAGAACCAACGCCTAAATCGATAACACCGTTACGTCCTACTTCACGGATAACTTTGATGAATTCAACTTCATCAACTTTAACTGAAGTATTTTTAGTACCATAACCATAAACTACTGCAGGTACTTTACCTGTATTACGTAATTTTTTAAGGTCAGAACGTGTTTGTTTACCTTGACGGATGATTGACTTTAATGAAGCCATTCGTATTTCCACCTTTCATTTTCAAGTCTAGATACTTATTATCGTGAGAATATAAAGTTCTGGACTTCCCTTCACTTACCCATCAACTTTATAAGTTGCTTGCAAGTGTTTATTAGTTCGTAAAACCACGAACGAATGTATTATACACGGTTGAAATGTATAAGTCAAACGCAATTGTAAACTTTAGTCAAATAATACACTTACTGATTCACGTTCATATACTCGAATAATTGCTTGAGCAAGTAATCCAGCTACTGATAATTCTTTAGTGTTTGATGGTTTACGTGTGTCATCTAATAAGATTGAATTTGTAACGATTAATTCTTTAATTGCTGAATTCTCGATACGCTCCTTAGCAGGACCTGATAAAACTGGGTGTGTACAACAAGCATACACATCTTTAGCACCTTTATCTTTTAAAGCTTGCGCAGCTAAAGTGATTGTTCCTGCTGTATCAATAATGTCATCAATAATAATCGCAGTGCGTCCTTCAATTTCACCAACAATATTCATTACTTCTGCTACGTTTGGTTTAGGACGTCGTTTATCAATAATTGCAATCGGAGTTTTTAAAATGTCAGCAAGTTTACGTGCGCGTGTAACGCCACCGTGGTCCGGTGATACTACGACACATTCTTCTGGGTCAATGTTAGGGTCATTCTCAAAATGTTGACCAATGATTGGTACACCCATTAAATGGTCAATTGGAATATCAAAGAATCCTTGAATTTGTGGTGCATGTAAATCTAATGCAATCATGCGATTAGCGCCAGCTGTTTCAATTAAGTTAGCTACTAACTTAGCTGTAATAGGTTCACGGCTACGTGCTTTTCTATCTTGACGTGCATAGCCATAATATGGAACCACAATATTGATATTAGCTGCTGATGCACGCTTACAAGCATCAATCATAATCAATAACTCCATCAAGTGTAAATTAACCGGATTTGAAGTTGGTTGGATAATGAAAACATCACATCCACGAATACTTTCTTCAATATTGATTTGAATTTCTCCATCGCTAAAGCGTTTAACAGAACATTTCCCTAATTCAATCCCTACTCGATCAGCTACCTCTTGTGCTAATGGCTCATTTCCTTTTAAAGAGAAAATCTTTAAAGATGAATTCTTGTATTCATTATTTAACATTTATAGTCCTCCAATTTTTAACTTAGACACTTTCATTATATAAAAAATTAATCGCTTTTACTATGTTCAACAAAAAATTGTGGAAAAGAGATACCAAATTTTATCAAAAAATTATTTTTTGAGATATCCTTCTTTTGTGATTTGACGAGCACGCGCAAGGGCTAAACTTTCATTAGGGACGTTGTCGGTAATTGTTGAACCTGCAGCGATTAACACACCGTCACCAACAGTTACAGGTGCCACTAAGTTAGTATTACATCCAATAAATGCATCTTTACCTACAACCGTTTTAAATTTATTAACACCATCATAATTAACTGTGATAGAACCACAACCAATGTTTGTACGTTCACCGATTTCAGCATCTCCAATATAACTTAAGTGAGATACTTTAGCCCCATCTTTGAGATCTGCTTTTTTCACTTCTACAAAGTTACCCACTTTAACATCTGAACCTAAGTTTGAACCAGGTCTTAGTTGCGCGAATGGTCCAACTTTTGTTTTATCACCAACGATTGAATCATTAATAACTGATTGTTTAATGTCAACTTGTGAGCCAATATGACTATTGTTGATTTCAGAGTATTGACCGATGACAGCTTCTTCTCCTATTACTGTTTCACCATTAATACGCACACCAGGTTCAATAATTGTATCCATACCTATTTTGACATCTGGTCCAATAAATGTAGTTGTAGGGTCGATAATAGTTACACCATTTCTCATATGCTCAATGTTAATACGTTGTTGCAACGCCTTTTCCGCATTACTTAACATGACACGATCATTTACACCCATAATCTCATTAAAATCGTCTGTGTGATAAACTTCAGCGACGCCATTTTCAGCTAAGATTAAGCTGATCACATCTGGCAAGTAGTATTCACCTTGAGCATTATCATTTTTAACTTCTTCTAATTTAGAGAAAAGAACTCGATTATCGAACGCAAAAATTCCAGAACTAATTTCAGTTAATGCTTTTTGTGCTTCTGACGCGTCTTTTTCTTCGACAATACGTTGTAGTCTACGTTGTTCATCGCGAACAATTCGCCCATAACCAAACGGAATCTGAGCAGTTGCTGATAATACTGTCGCTTGCGCATGAGTACTTTCATGATGCTCAATTAACTTTTGTAACGTATGAGCTGTAATGAGTGGTGTATCTCCACAAACAACTAAAGTTGTACCTTCCACTTCTTTCAAATGTTCGTTAGCCATCTTTACAGCATGTGCTGTTCCCAATTGTTCTTCTTGATAGCTATATAACGATTGGTTCCCCAATGTTTCTTTAACGTCTTCAGCGCCATGACCTACAATTGTCACGATTTGGTTAACACCAGCATTCTTAACATTTGTTAACACATGTTCTACCATTGATTTTCCAGCAACTTTATGTAGCACTTTATATTTATTTGATTTCATTCTAGTACCTTTTCCAGCTGCTAATATTACCGCATTTCTTTGCATGAGTGATAACCCTCCAATAAATTTACACTTCTAATTTATTATAATTTAACTCAAGTTCGAGTTTCAAGATTTAGAAGGTTTTATAATTTAGTCTATTTAAATTTTCAAAATATGTATTCATTAGTAGAATGCTTTATACCACACTTGATATTTAAAAAGCAGGTTCAACAAATTTAAATGCTGAACCTGCCATAATGTATGATTTATTTAAGCTTCGTCTGAATCTTCTGATGAAGCATTTTTATCTGGAATAACTTCATCTGTTTCGTCATATACTTTCATAACGGCATCTTGAATTTCTTGTCTCATATCAGAGTTGATTGGATGCGCGATATCACGGAATTCACCATCTGGTGTACGTTTACTTGGCATAGCAACGAAAAGACCTGAGTTCCCTTCAATTACACGTAAATCGTGAATAACAAAAGCTTCGTCTAATGTAATTGAAACAAGTGCTTTCATTCTGCCATCTGTTTGTATTTTTCTAAGTCTAACATCTGTCACTTTCATGTAGTGAGCCCCCCTAGTATATATATCTTTGTTTGTTAGAAGCTTGACAATTCTTTAATCAAGGAAATTATATTCCTTTTACTTTACCTACAACTTCAATTTCAACTTTAACGTCTTTCGGTAATCGTGCAACTTCAACACAACTACGCGCTGGTTGATGTTCACTGAAATAACTACCATAGACTTCATTTATTTGTTGAAATTCATTCATGTCGGAGATAAAAATGGTTGCTTTCACAACTGAGTTTAAATCCGAACCAGCTTCTTCAAGTACGACAGACAAATTGTCTAGCACTTGTTTTGTTTGCTCTTTCACATCATCACTGACAATATTCCCTTCAGTATCTAATGGGATTTGTCCAGATGTGAATACTAAATTATTCACAACCATAGCGTGTGAGTATGGTCCTAAAGCTTCTGGTGCTTTGTTAGTGTTAATTGTTTTCATGATGTAATAAACTCCTTTTAAGAAAATTTAGACAAACTATTGCCAGGTTCTACTTTAAATTCCTGATTGTATTCATCAACATCAGATAATTTAACTAAAGAAGTATAATCCTCAATCAATCTTTGTTTAACTTCTTTTGATTCTACAAGTACAGATACCCCTTTAACTTGTGCCTTAAACTCATTCATAAGATTCATGACACCGTTGATTGAACCTCCTGCTCTCATAAAATCATCCACGACAAGTACATTAGAATTTTCAGCTAATGTACGTTTAGAAAGCACCATCGTTTCGATCTTACGAGAAGAGCCAGACACGTAGTTAATCGATACAGTAGATCCCTCAGTAACTTTATTGTCTTTTCTAATTACTACTACAGGTAAATTTAATACGTTAGCTACCGCATTGGCAAGTGATATCCCTTTTGTAGCGATTGTCACAACCGCATCAAGATCTTCTTCCATATAAATGCTAGCAATTAATTTACCAACTTTATTAAGTAAAGAAGGGTTACCAACTAAATCTGATAAGAAAAGATATCCACCGGGTAATAATCGTTCTTTTTCTTGGAGTAGTTCAATAACTTCTTCAACAATTTCCGAAGCCTCTTCTTTACTCATCATTGGTTTGTAAGTTACACCACCACTCGCACCTGCAGTCGTAATAACTGTACCTAGCTTTTCTTTTTGGAAAGTATTCTTAATAATTTGAACATCTTCACTAATTGAAGACTTCGCTTGTTTAAATTTTTTCACAAAAAAAGTTAAAGGTATTAACTGATTTGGATGATTCATTAAATACTGTGTCATAAAGACGATACGTTCACTTCTTTTATACCTCATTTGTTGTTCAACCCTTCTATCCTAATAATCTTACTAAATACACTTCATTACAGCAGCCATTAACAGCATTATATATCTTTTTCGCTTGGCTTTCTTTTTGAGCAAGCCCATATACGGTTGGACCACTACCACTCATTAATGCGCCATCTGCACCACATTGCAACATATTATTTTTTATTTTTTTAATTTCAGGATGCATTGACATTGATACTGGTTCTAGACGATTCGATAAGCTTTCACATAACTGTTTATAATCACCTTCAACAATCGCCTTCTCGCACATTTCTGTATCTACATGATGTGCATCATCCAAATCTAACGCCTTGAATACATCCGCGGATGATATACCTAAATTAGGTTTCGCTAAAACTACCCAAGCTGAAGGTGGCTTTTTTAAAAAGCGTATCTTTTCACCTCTACCTTTGCATACAGCAGTTCTGTTATAGATGCAAAACGGAATGTCTGTTCCAATTTGTATTCCCAAATCACTTAGTTCATGCAAAGATTTATCCAAATTAAACAGCCGATTAATACCACGCATCGTAGCAGCTGCATCAGCTGATCCTCCTGCTAAACCGGCAGATACAGGAATATCTTTATCTATAGTAATGGTGACACCTTCATTTAAATCATAGGTTTCCATCATCAATTGTGCTGCACGATAAGCCAAATTTTTATGATCATTTGGAACATAGTTATGTTCAATATCAACAACGATTTTTTTATCTTTTCTTTTTTGGAAAGATAATCGATCGTTCAGATCAACTGTCGTCATAATCATTGCAATTTCATGATATCCATCATCTCTTTTGAAAAGTGTATCGAGCGTCAAATTTATCTTGGCTGGTGCCGTTTCATATATCATTTTTCCGCCCTCTCTTCATCTATAGTAATAAGATGATTTTAACACAAAGACTTAAAATATTTGATAGATACATGACAAATTTATGTAAAATCTTAATAAAACAATCAATTTAATCTACTAATATACGTTTTCTAATGAAATTATATTATTTTTAAGTAAAATGATTGGAAGTGATATAGAAACATTCACTGTCTCACGTTCGACGCATATCTTAATCTTCTACAAAAAAAGAGTGTTGAACTTAATAAGCCCAACACCCAATACATTTTAATTATAGAGTTGTAGTACACTAAACCACTCTATATTTATGTCTAAATTAGTGTGCAACTACTTCTTGATGATTATCTTCTTCAAATGAAACTTGTACGTTCTCTGTAAGAACATCCGTATATGTATACGAAACTCTTTCAAAATTATGCTTATCTTGGTCTAATTCAACAACGAATACTGAAGGATACGTTTCTTTTAACACACCGCAACGTTCGATTGTTTTTTTACGACCACCGTTGGCTTTTAGTACAATACGATTTCCTAAATGACAATCAATAGAATTTTTGATGTCCAAAATTGATTTTGGCATATTGCTCCACCTCGCTACAAGTTACATAATACCATATTTCGCAAGGTTATGTCAAATAAAATTTAAATTTTATCAATGTAGTAGCGCTTTGTCAACAATTTAATTTTCTAATTCTGGGAAATTTTTCTTTTCTTCATACAATCGTGCAAAATCTTGTATTGATAGCGTTTCCCCGCGTCTTTTAGGATCAATACCTGTTTGTTCAAGCCATTTTAATATACTTTCTTTATGTTTTTTTCCATCTTTAAAGAAATTCTGATAATTGTTGTTGATTGTTTTACGTCTTTGCGCAAAAGCTGCTTTAACTAATTTAAAGAAAGTTTCTTCGTCATCCACGCTAACGAGTGGCGTCTCTCTTTGCATTAATTTAACAACAATAGAATCTACATTAGGTGGTGGCATAAAAACTGATTTAGGAACCGTTAGCACTTTACTTGTTTCTGTATAGTACTGTGTAACGATAGATAATGAACCATAAGCCTTTGTTCCTACTTGTGCATTTAAGCGTTCACCAACCTCTTTTTGCATCATAACAACATAACCATCAATCGGAATATCTTGTTGCATTAAATTCAGTAAAATTGGTGTTGTAATATAATATGGTAAATTAGCTACGACCATGATTTTGTCACAATCATTCAAATACGTTTTAACCGCCTTACCAATGTCTGCTTTCAATATATCTTCGTTAATTATCGTAACATTGTCATATGGCGCTAGTGTTTCTTTTAGTACAGGTATAAGTCGTTGATCAATTTCAAATGACATCACCTTTTTAGCTCTTTTAGCTAATTGCTCTGTTAAAGACCCCATACCGGGTCCAACTTCAATAATACCTGTGTTGTCGTCAATTTCACTCGCATCTATAATTTTATGAATGATATTCACATCTACTAAGAAATTTTGTCCTAAACTTTTTTTAAAGTTAAATCCAAACTGATCTAACAGTGCCTTAGTTCTTGAAGGTGTCGCAATATCTTTTCTCTCCACCTTTTATTCACTCTCCTTTTCCATAGATAACGCTTCGCGCACATCCGATTCAGTATAACCAAATGCATTGAGTTTCTTAAGCAGTTGCTTGCCATTTGAATGTCCGATGTGTAATTTACGACCTAGTATTTCTCTTTTACGACGTGCGTCTTTACCAATTATTAATCCTAAGTCTATGAGAACACTTTTGTCGATTGATTCTTCCGCTTCTTCAAAAGGAGAACTGACGTGCATTAATGCGTCTCTAATATCTTTTGGATGCGCATGTTCAACGCCGATTTTACCACGCTTATTTTTAGCCTTTTCTCTATCTAAGTATGCATGTTTAACACCTGAAACGTGTTCTGTAATCGTGTGACGTATTTTATCACCGGGAAAGTCAGGATCAGTTAATACGATAACACCTCTTGTTTCTTGTGCATTTTGGATGACTGCTAAAGTCTCTTTATTGATTGCACTTCCATTTGTTTCAATCGTATCACATTCAACAGCCGACTTTACTCGTTCAGTGTCATCTCTACCTTCTACTACGATAAATTCATTGATTTTCATAATAAAAATCCTAACCTTTCAAATTCATTTCACATATATTATAACTACTTATCACATAAAAAATGAGAAAGATGTCGTGTGTCATGTTTATAAAATCATACCATGACAGACACGGTTTAACATCTTTCTCAGACATATATTATTATTTTAATTTAAATAAACGTTCAGCATTTTCCGTAGTTTGACGACATACATCTTCATATGACATACCACGTAATTCTGCAATTTGTTCAGCAACTAAAGTCACACGTTCTGGTTCATTACGTTTACCTCTATATGGATGAGGTGAAAGATAAGGCGCATCTGTTTCAACTAACAATCTATCCATAGGCACATGTTTTGCGACTTCTTTAGGTTGCTTAGCATTCTTAAATGTAACTGGACCCCCTAAAGAAATATGGAAGTTCAGTTTATTAATAACTACATCTGCAATTTCAGGAGAACCACTGAAGCTATGCATAATTCCGCCTACTTCTTCAGCATGTTCTTCCATTAAGATATCTACACAATCTTGCGTAGCTTCGCGATTATGAATAATGATAGGCAAGTTCACTCTTTTAGCGAGAGCAATTTGCTTTCTAAATACGTCTTTTTGAACATCAGCTGGAGATTTATCCCAATGATAATCTAAGCCCATCTCTCCAATACCAATAACTTTAGGATGTTGTGATAATTCTTCAATCCATTGTAAACGTTCATCTGTAAAATCAATCGCATCAACAGGATGCCAACCGATAATTCCATATATAAAATCATATTGTTCAATCAGTTCCATAGCACGTTCAATTGTCGGTGTATCAAAACCAACGACAAACATGCGATCAACGCCTGCTTCTCTCGCACGAGAAATGACTTCAGTTAAATCTTCCGCATATTGTTCATCATTTAAATGGACATGTGTATCGATTAACATTTTATCTCTCCTAATTTTACAATTTATTACTATTTAATAACTGCACCATTTGGAATTGCACTTGGTAAACTAACTAATGTTAAGACACCATCTTTTTCAGCTGATAAAATCATGCCTTCTGACTTTTGACCCATTAATTTAGCAGGTTTTAAGTTAGTGACCACTGCAACTTTTTTACCGATAATATCTTCTGGACGATAAAACTTAGCGATTCCAGAAACAATTTGACGTTGCTCTAAACCTAAGTCAATTTGAATTTTTAACAATTTATCAGACTTTGGAACGTTTTCAGCATCAGTAATTGTTGCTGCTTTAATTTCAACTTTATCAAAATCTTTAATATCAATTTGCGCTTTACTTGGCTCTTCCACTTCATCTTTAGATTCTTCAGACTTTGGAGGTTGCATTGATTCTTTAATATATGCAATTTCCGCTTCAGTGTCTAAACGTGGGAAGATTGGTGTTGGCTTCTCAGTTACCATAATCGGTTGTTTTAATGCACCATATTGTTCAAGACTTTCTAATTCAAATAATTCAGGTTCATTAATATTCAGTTGTTTGAAAATTTCTTTAGGCGCATGTGTTAAGAATGGACGTAGTAACACTGCAGCAAATCGAATATTTTCAACTAAATGTGCCATGACATTACCAAGCATATCTTTTTGACTATCATCCTTAGCTAATACCCATGGTGTAGTCTCATCGATATATTTATTCGTACGACTAATAAACTTCCATACAGTAGATAAAGCTACAGAGAATTGGAAACTTTCCATACTTTCATTGAAATGTTTCACAGTTTCATGTGCTAATGCTTCCATATCTTCGTCCAGTTCATGTTTAGGACCTTCATATGCAGGCAGTTCACCTTGGAAATACTTATTAATCATAGAGATTGTACGATTTACTAAGTTGCCTAAGTCATTTGCTAAATCATAGTTAGTACGCTCTACAAAAGCTTCAGGAGTGAATACTCCATCAGAGCCAAATGGTAGTTCGCGCATTAAATAATAGCGTGTTGCATCAAGACCATAGCGGTCAATTAATACGTTAGGATCTACCACATTACCTTTAGATTTACTCATTTTACCGTCTTTCATCAGAATCCAACCATGTGCAAACACTTTTTTTGGAAGCGGTAAGTCTAACGCCATTAATAAAATTGGCCAAATAATTGAGTGGAAACGTACAATTTCCTTAGCCATTAAATGCACATCTGCTGGCCAATATTTCTGGAATAATTCATCATCATCTGATAAATATCCTAATGCAGAAATATAGTTTACTAATGCATCTATCCATACGTATACAACGTGTTTAGGATTGGATGGCACTCTGACTCCCCAGTCAAATGATGTACGTGAAACAGCTAAATCTTCTAAACCAGGTTTAATAAAGTTGTTAATCATTTCATTTTTTCTTGAAGGCGGTTGAATGAAATCTGGATTAGCATCATAAAATTCTAATAATCTATCTGTGTATTTATTAATATTAAAGAAATAACTTTCCTCTTTAACTAACTCAACCTCATGACCTGAATCCGGGCTTTTTCCGCCAACGATTTTGCCATTTTCATATATTGGATCTACTAATTGCGATTCAGTGTAATATGTTTCATCTGGTACTGAATACCATCCTTCATACTCACCAAGATAAATATCACCTTGTTTTAAAAGACGTTCAAAAACTTTCTCAACTACTTGTTTATGACGATCTTCTGTAGTACGAATAAAGTCATCATTAGAGATTTCTAACTTACTCCAAAGACTTTTAATACCACTGATCATTTCATCTAAATATTCTAATTCAGTTTTACCTGCTTTTTGAGCTTTTTCTTGAATTTTTTGGCCATGTTCATCTGTACCAGTTAAGTAACGAACATCATAGCCTTGCATACGTTTATAACGTGAAATCACATCACCAGCTACTGTTGAATATGCATGGCCGATATGCAAATTACCACTCGGATAATAAATTGGGGTTGTAATATAAAATGTTTCTTTCGCCATCAATAGTCCTCCTCATCGTTTACAAAATAATAATATATACGTGTTATTCTGTTCATTATGGATTTTGATACTTAAACGCATCACGATATCCTTTTATATTAAGTTATTTTTTATTATAACTCATATCAATTTTCTAATGTCGTATCCTATTAACATTACCATAAATTTATTAATTTATGGGGGATTTCATAAGATTTTCATTGCCCATTTTCCCAGAAAAATATTTAATTAATCAACGTTTCATTGCCACATCATTGATTGACATCATGATATATGTCATAAACTTCTCCAGTCTTCATATGACGATCTTCTGCAACTAACTTAATCGCCTTTTTAGATTTAATATTTTGTTCTGATATATAGTGTTCGACATGTTCTGAAATGGTAAGTGATTGAAACCATTGTTCAGTTTCAAGAGGCTTAGCGCCCTCAATCAAGATTACAAATTCACCTTTTTGCATAATTTCATCGTTTTGAAATGCATTTATTAAGTGCCCAACTTCTTGCATCACAATTTGTTCAAACTTTTTAGTTAATTCACGACCGACTGCAACACGTCTAGTATCATCAACTTTGGAAATAGCTTTTAACGTTTCAACAACACGGAATGGTGACTCATAAATAATTAATGTGCTATCTTGAAACATTCGTTCCTGTAATACTGCTACTTTATCTTTTTCTTTTCTAGGTAAAAAGCCTAAAAATGTATACGTATAGGATGGTAGGCCACTTGCCATTAGTGCAGTTAAACCTGCATTAGGACCAGGCACGGTTTCTACATGAATGTCATAACTGTGGGCTGCAACGACCAACTCATAACCCGGATCGCTTATTAAAGGTAAACCTGCATCTGACACTAAAGCGATATTGTAACCTTCATTTAACAAGTCAATTAAATACTCAGTTTGCTGTGACTTATTATGTTCATGATATGATTTGAGAGGGGTTTGAATATCATAATGATTGCAAAGCTTTTTGGTCACTCGTGTATCTTCACAAGCTATGAAATCAGCATCTTTTAAAGTTTCAATTGCACGAAATGTAATATCACCTAGATTTCCTATAGGCGTTCCCACTAAATATAATGTCGCCATATTTAACGCTCCTCAATCATTTTTAATTTTTGTTGTCTGCTAAATGTTTTAATTTCATACTCTCTTCGCATTGCTTCTGATTTTGAACTAAACATTTCTTGATAAACTAACACTACCGGACGTCTTGTTTTAGTATATTTAGCCCCTTTTCCTGCATTATGCGTCGCAATACGTGCCTCTACATTGGTAGTATAACCCGTATATAATGAGTTATCTTTGCATTTAACTATATAAACATAATGTTTAGCCATAATACACCTCTTTCATTTCATCAGTGTAGTCACCCTGATTGTTATAGATGTAAAATGGTGGTGCAATGGTTAATCCCTGGTTACCGTTTTTGCGTCCCTCTACTACAATCGTAACAGCCGATTTATCAATTTTACTATAAATAAAAACCACACGTTTCGGTTCAATACTGGCTTTGCGCATCTCAGTTAAGACATCCATTAACCTTTCAGCTCGATGAACCATCATAAGCCGACCACCTTGCTTTAATAGATGACGTGCTGCCAACATACAATCCTCTAATGTACACATAATCTCATGTCTCGCAATCTTATGCGCCTCTTTTTGATGTTGATGACGTTGATTGCTTTTAAAATAAGGAGGATTACACGTGACTAACGTATATTGAGATGGTTTAAAGTTTTGGTACACATCTTTTAAATCCATGTGATGTATTAATAATCGATTCGTTAAATCGTTATATTCGAAGCTACGACGAGCCATATCAGCCAATTGTTCTTGTATCTCGATACTCTCAATTGTTTGCGATCCTTTAGCTGATAACAAGAGTGCAATAACACCATTTCCCGCGCAAAGGTCTAATATTTTGTCATTCTTCCTCACTTCGGTAAAATGCCCTAACAATAAAGCATCTGTTGAAAATGAAAAGACATCGTCATTTTGTATAATTTTCAAATTTTCTTTAAATAAGTCATCAATACGCTCATTAGCTTTTAACATAATCTTTTTTCTCCTAAAAAAGAGATGTCTTTACAACACATCGTTATATTTCAAAGTGTTGAAATCCATCCCTAATCATTAGCGTACGCTTTAATCAATTTCACTTTACATTTGCGACGTACTGTCAATCCACTGGCAATATCAACTGACCAATGGTCTAACTATTTAATACATTCATACATAGTAAACAATCCTCACCATATCGGTGTTTACCAAATAATTCTCCATTACAAATATGGAATCCTTCGCTATATAATACTGCTAAGTTATCCTTACTTGGCAATGGTTTCTTAACATGTTTAATTGAACTTTTATTATCTCTTTCCTTACTCATTGGCTTGTTGTCTTTTTCAATACGATTTGTAACTTTGATAGCTTCAACGTCTTGTTCACTCTTAGCCATCAATGATTTTAAATTATCATTTTCAACTTGTAAGGCAACATTTTCTTCAATAAGTTGGATAGATAATGCTTTCAGTTCACTCATTTCCTGATTTAATTGATTAACATTACTTTCAAGTTTTACAATTTTTTCAAATAAGTCATTGCGATTCAAAAGTAACGTGCCTCCTTAATTAAAAGCTTCTAATTCTTCCATTTTATATTCTAACGGCTGTTCTAAACCATCGATTTTAACTTGCATTGAAATATCTAGAATATTTAACCCAATGACTTGTCCTTTGCCTTCAGGTGTCACAATTTTATCCCCTAAATCAGGTAACTGTGCTCTTGCCTCTTCATAAAAATCATTTTCATATTTTAAACAACACATCAATCGACCACAAGCACCAGAAATTTTAGTAGGATTTAAAGACAGATTTTGATCTTTAGCCATTTTAATTGAAACCGGTTCAAAATCCCCTAAAAATGTGGCACAACATAGTGAACGACCACATGGACCAATACCACCTAGTAATTTGGCTTCATCTCGAACACCGATTTGTCTTAATTCGATACGTGTCTTTAAATTTTGTGCTAAATGTTTTACGAGTTTACGAAAATCAATACGATCATCTGCTGTAAAATTAAAAATCACTTTTGATTTATCTAATGTATATTCACAATTAACTAATCGCATATCCAGTTGCTGTTCTTTAACTAAGTCTTTACATAATTGTAATGCATTAGTGGCATCTTTATCATTTTGATAATACTTTTCGATATCTTGCTCTGTAGCAACGCGTATAATTTCTTTTAAAGGTAACGTAACATCACCATCTTCAACATCTTTAGGTGGAAACTTTACACTTCCAATTTCAATGCCTCGTTTAGATTCGACAACAACCCAATCATCTACATTTACGTCTAAATCATTAGGCGCATAATATTCCAATTTCCCTGCTTTCTGAAATTGTACACCTACGATATTTGGCATTCTAACTCACACCTTTGATTACTATTTGTTCAAATACAAGCGTCGGATTAACATTTTGCATTAATTTTTTGTGCGCTTCTGTAATTTGGTCGTACATTGTCATAACTTTGTTTAGCGATAACTGATTCGCATATTTTTCTATATTACCTTTTAAATCTGTGTATGTAAAATCTCGTTCAATTCCTATTTTGGCATGCATAATATCCTCAAAAAACGCGTTAACGGCTGCTAGCGTTAGTAATTGTAACTTACGATTTTTCGCATTTTTTAATAAATCTATTATTCCAATTAAAGCCATAGGTTTATTCGTTAATAATAAGTCACACCAATGTAAAATCACTTTCCTAAGTGTAACTAAATCATGTTCTTCATTTAAATCTATTGCAGTTTCTAGTTGCGTAGTATAGGTGCTTAGCATTTCAGCTACAGCTCTATTAATATCTTCATCAACTAATCTATCTATAAAGTCTTGTTTATCACTTGGTTTAAAATAAACATGCTGACAACGTGAATGAATTGTATCTAAGATTTGTTCTGGCTTCGTTGATAGCAAAATGGCTATCGTATTCTCAGGTGGTTCTTCTAAAAACTTTAATATACTATTTTCCCCTTGAACAGTAAGCTTTTCAAAATCTTCTATGATATAAACTTTATGCGTTCCTTCAATAGGAAGTTGATTCATACGATGTACCAACTGCTCAATTTGCTCTTTCTTAATTGAATTTTCTTCAGAAGATACATACATGAAGTCTGGTTGGTTGAAGGTTCCAACTTTCATTTCACATTGCTGATTCCCATTACATAGAATAAGTTTTGCAAATTCCATGGCTACATGCTTCATTGATTGTGCATCATCACCTTCAAAAAGGTAGGCATGCGATAGTTTATTTGAATGATACGCATTAGCTAATTTTTGTTGTTCATCCATGCTTGCTTACTCCTTATTCAACTTTATAATATAAAAGAGGTTAGGACCAAAGCATTTAGAATTTATGCAAACTTACCGATTAGCAAAATTATATTTCAAATTTTGTCGAATCGAGCTTCTCTACAACTTAAAATGTTGCAAATAAGTTTGCTAAATCTGCCTTCAAACACCGTCTATCAGTGTTCCAGAGCATAAGCCATAATGTCCCAACCTCGAATATTGTTTATTCATCTAAGATGTCTTAATTTCATTATTCATTAGTTTTAAATGTTAAAATCTATGGAATGATTCGACTGGCATTACAAATACTGTAGCGCCTCCTACTTCCACTTCAACAGGATATGGTATGTAAGAATCTGCACTACCACCCATTGGTGTCATTGGTGAAACAAGTTGATCTCTATTACCGCAAGTATGATCAATGACTGATAAAATATCATCTACACGGTCATCATCTACACCACATAAGAAAGTAGTGTTACCTGCTCTTAAAAATCCACCAGTAGTTGCTAATTTTGTAGCTCTAAAGTTATTTTTTACGAGTTGGTCTGACAGTTCTTGACTATCCTGATCTTGAACGATCGCTATAATCATTTTCATCTTAAAACACCTCTTCTTGTTATTATATCATAATTATTTTAAAAAATTTAAGATTATCTCATAAGTTTCATTGACTACATCATCAATATTACGTGTCGCATCTACCACTGCAAAACGCTGAGGTGTTTCTTGAATGATTTGTCGATATCCTTCAATCACCTTCTCATGAAATGCAATATCTTCTTTATCAAGCCGATTTTGATCTCGTTGATTTTTAAGTATTCTATCTCTACCGACTTCTGCCGTAATATCTAAATAAATGGTTAAATCTGGATAAAGACCATTTATTGCAAAATCATTTAATTGCTTCACTTCTTCAATACCTATACCCCTTGCATAACCTTGATATGCAAGAGAACTATCAATATATCTATCACATAAAACAATTTTATTATCATTTAACGCGGGCACAACTTTTTCTACTAGGTGTTCTCTTCTAGAAGCAGCAAACAACATTGCTTCTGTACGTATGTCCATATTTGCCCCTTCCAATACTACCTTACGTATTTCTTCACCAGTTGGTACTCCTCCAGGTTCTCTGGTAGCAATCAACTGATAATCCTGAGCTAACTTTTCAGACACACGTTGCAATACAGTTGTCTTACCTGAACCTTCAGGACCCTCGAATGTTATAAACGCCGACATTTTATTCATCCTTAACTAATATTTTTTCTTGTTTTATACCTTCAACTCTATCGCCTTTTTGAAGATATTCTCGCATTAATTTTATCATATTTTTGGTTATTCTTTCCCCTTTTAAATAAACAGGGATACCCGGCGGATATGGTATGATGTGCATTGCTAATTTCTTACCCATCGATTGATCAATATCAACCCATGTTACGTTGCCACTATCTTGTGGGAAGTATGTACCTTCATCTAACGGTATATGTATTGATGTTGATTGTTTAGTTGACAATGGACATGGTAGGTTGATTTTTGTGATTTTGTTTAATAGTGTTTCAAATGGATACTTATCGTCCTCATGCCATAACGGCAATACAAATAAAACTTGCTTGTCGTCAGCTAATTCAACGTATATACCCATTTGTTCAAACCATGTTTGTATTTCAAATCCAGAATACCCTTGATACTGAATTAATAATTTTAAAGGATCACTTACACAAATAGTAGTTAATCCAGTCATATTTAGCGTATCAATAAGTTTCTTTCTTTTCTCAAAAAATAGCGTACTATCGTAATCAACATAAAATTGATGTGCTAGCTCAAGACTGGCCATCACTAAATATGAAGGACTAGAAGTCTGAAAGTATCCTAGATATCGCACTATTTCATCTTTCAATGGCGCATCTTTATGAATAAACAACATAGATCCCATCGTGAGTGCGGGCAATGTCTTGTGATAAGACTGCACAACATAATCCGCGCCACTTTCAAGTGCAGACTTTGGAAAGTTTTTTAAATTAAAATGTGCACCATGTGCCTCATCAACTAATACTGGTATAGCTTCACGATGTGCTCTATCTACAAATGTTCTGATATCAAAGCATTCACCATAATAGTTTGGATAGGTTACAATAGCTAACTTCTGATTATTAAATGTCATACTTTGTGTGTCTGGACCTAAATATTGACTACTATCATTACTCTTAGTCATTGCTATTATATCAGCAGGTTGCTGTACAATATCCAATCCATGAAAGACTGATTTGTGCACATTACGACTAATCAAATAATTTCCTTTTAATTTTGAAAATGACTGTATCACTGATAAAATTCCTGAGGTTGTTCCATTAATTAAGAAATATGCGTCATAGTCCGGGTGTTTATGAATATGTTGCATACTTTTTAATATGATATCTTCAGGGTGATGTAAATCATCAAGCCCTGTGATTTCAGTCATGTCCATTTTAAAGTCCAAATTTTTTACATTACCGATTGTTCCATTTTTGTGACCAGGTACATGTAATGAAATAGCATTTTCATTAATCAATTGAGATAATTTATGAAAAATTGGAAGTTCCATATTATACACACTTTCTTAATTGTTTAGCGCACTTGCGATAAATCATCATCACCATTGCGTTGCTCAATCCACTTTGTTTTCAATAGTCCCATGACATAACAATCTTTATACTTTCCTTGAGTATAAAAATGTTCTTTTAATTCACCTTCTATAATGAAACCTGCTTTTTTATATATGTGCACTGCTTTTTCATTATTCACATCCACATATAAATAAACTTTATTCAGGTTCAAGACTAAAAAGGCATAATCAATTGCCATTTTAAATGCTTTTTTAGCATAGCCTTTATTTCCAAATTGTGAATCTATAATAATTTGAATTTCACAATTTCTATGTACAAAGTTAATTTCCACTAGTTCTACAACACCGATAGACGTGTGATCGTCTTCAATAATGAATCTTCTCTCTGATTCATCTAAAATATGCTTTTGATATAACGTTTTTAACTCACTTAATGATTCATACGGTTCTTCAAACCAGTAAGACATAATCGTGTATTCGTTATTGAGATGATGTACAAATTGTAAATCTGTTTCTTCTAACGCTCTAATTTTCATTCTTAGCACTCCTTTAATTACAGTGTAGACAAGCGATTTAACTAAGTAAAGTAACTCAATACTTTAGTTTTAAACACTTACTCTTCGTAAAGCTACTACATTTTGATTTATTGATTTCATTAAACCTTCGGTTTTGTTTTTGTGCATAAAAAAAGAGACCTTTCGGTCTCGATATCGGCTCATCGCATTCATACGATTTGCCTGGCAACGTCCTACTCTAGCGGAACGTAAATCCAACTACCATCGGCGCTAAGGAGCTTAACTTCTGTGTTCGGCATGGGAACAGGTGTGACC
>NODE_7_length_37046_cov_1.003792
GATGATTTTTAGTCATCAGTCCAATTTATTATAGAGCCATTTTTCTTTGAACATTCTTAAGAATTATTTTCAAAATTGGTAATTGTTATTTAGTATCGTTAATAATCAATTGACGTAATGATTGGCGTTTAATAACTTCACGTGCTTTACCATCTTTTAAGAAAAATACAGGTGGTTTCTGCATTTGGTTGTAATTAGAAGCCATTGAGTAATGATATGCTCCTGTAGATAAAATTGCTAGGTAATCACCACGTTGAACAGAAGAAGGGAGTTTTGCATCACGAATAATGATGTCACCTGATTCACATAATTTACCAGCAATTGTTACTGTTTCATCAGCTTCTTCATGACGGTTTACTAATAAAGCTTGATATTTGGCACCATATAATGCAGTTCTAATGTGATCGCTCATGCCACCATCAATTGAAACATATTTGTTTACTTCAGGAATTTCTTTAATTGTACCTACTTCGTATAAAGTAATTCCAGCTTCTCCAACAATAGAACGGCCTGGTTCAATACCAATTTCCGGTACTTCATAATTTAGACGTTCAGTTTCAGCTTTGATTGCATCTGTAATTTCTGCAATACCTTCTTCAATAGGGAAGCTTACGTCTCCTTCAACGTATTTGATACCGAAACCTCCACCTAGATTAAGTAATTCAACTTTGATATCATTTTCAGAAAGCCAGTTAAGCACAATCTTAGCAGTTTCAATCATCGCTTCAGTTCCTTCGATTTGAGAACCAATATGGAAGTGAATACCTTTTAAATGTAAACGTTTAGAGTCGCGCACTTTATTGACCGCTTCAATCGCTAAGCCATGGCGAATTGATAAACCGAATTTACTATCTTCTTGGCCAGTTTGAATAAACTCATGCGTATGTGCTTCAACACCAGGGTTAACGCGTAATACTACATTTACAGTGTCGCTCGCGTATCTGTCGATTAAATCAATTTCCTCAAGTGAATCGATAACAAAATAACCAACGCCACTTTCTAAAGCGTATTGTATTTCACGTTTGGTTTTGTTATTCCCATGGAAGTGGATCTTACTTGGGTCAAACTTTGCTTCTAATGCAGTATATAATTCACCTTCAGAAACTACATCTAATTGTAAGTCTTCTTCTTGTACTAATTTGACCATTTGGATACATGTAAATGCTTTCGAAGCATATGAAATATTATATTTTAAACCACTTTTTTGAAAAGCTGAGTGATATCTACGCATTTGATTGCGGATTTCATCTTCATCATAAACAATAGTAGGGGTACCAAAGCTTTGTGCAAGTGTCTTTAAACTTGTACCCGCCATTGTTAACTCACCATAATCATTATATTTTACTGCCATTTTATCTATACTCCTTTATGAGAGAATCATGATTCATAGCACTAAGTTGTTCTGAATTAGCGCCTACACCTTTGAATGTATATTCATCAATGCGTATATCGTTATTATATAATATCACTTCATCTTGTGCATCGACTTCCTCATCAACTTCAACAAACATATGGCTCATCATTAGTGCGCGAATAGGGTAGCGTTTACCTTTAATTAATGCTTCATGTTTAGCTCTCGATTTAAGAATACCATCTCCATAGCCTACATCTACAACTGCTAATCGCGTATGGTCTCTAGTAGCTTCAAAGGCAAAGCTATACCCACAATTATCTCCAGCATTCACTTCACGCACTTGTATCACATTACCTTTTACAGTAAGAGATTGTTTAATACTATATTCATTTAAAGCACTATATGGTCGAGACCCATACAATGCAATGCCTACACGTGCATGTGTATGATGTGGTAAAAGTTTCTGACCTTCACGATAATAACTTGCACTATTTTGCGCATGAATTAAATCAAAGTGATAACCTTCATCTAATAAGGTATCTACTATATTTAACCATGCCTCACGTTCTATACTATACTCAGGCACATCAAATTCATCTGCATAACCAAAGTGCGTCCACAATCCACTAATAATCATTTTGTCTTCATTTGAGTTAATATGATGATCATTGAGTACTTCTCTAATTTCTTCTAATGTTCTAAATCCAGAACGATGAAGTAAGTTTTCAAATTCTAAATGTACTTTGATACCACTTAAATCATTCTTATATTTATAATAATAGGCTAATGATGGTAGGGTCATTTGAATTTGATAATGTCTTACTTTTTCAAAATCATAAACGGCATTCATCAAGAAAATAGTGGCATCAGGCGCTATTTCTCGTACTTTAATGGCTTCTTTTAAAGAGGTAGTACTGAAAGTATTAATTCCAGCTTTTAAGAAAGAAGTAACAGCAAACTCCAAACCATAATGATAAGCGTTGTTCTTCACTACAGCCATAATTGAATTACCATTTTTAACTTTAATAGCATTTTGTAAAAACGCTTCTTTATCGACGGACCATATTGCTGTCAATGTGAATTACTCCTCTCCATAATGCATTAATAATTGTTCATAATAATTTGCCACATAGATTAATACTTTTTCATCAAAATTAAGATGAGATGTATGAAGTCCAGTCACAAAACCTTTGTCTTCGTTTCGAGTACCTACAAATGCAAAGTATGCTGGGGCCAACTGTTGACCATAGAAGCTAAAGTCTTCACCAAATAAGAATGGAAGAGGCTTATCTATAACTTCTAGATTTGCAGCATTAATCGCTTGTTCTACACTCGCACGCAATTTAGGACTATTCATCGTAGGTGGGTAGCCTTCTTCAAATTTCACTTCACAATCCACATTAAATAATAAGCTTACACTCTCAGCAATTTTATGCATTTGTGTTTTTACTACATTTAAATCATTTGGATCATAAGTTCGAATCGTTCCTTCTAAATATCCATGGCTAGCTACAGTGTTAATAGCTTCTCCAGCTTCAAAATGACCCATATGAACAATATTTCGTTTTAAGCCATTGAGATGATACTGTTGTATTTGTCCTACTTGATTTAGAACGTGTAGAAGGGCTTCACCACATGAATGACCTTGCTCTTTATCTGCAACATGACTTGATAATCCTTTTAAGAAGAAGCGATATTCAGTTGCACTTGCTGTAATTTCTTCATCACGGATAACAACTTGTCCTTCATCGGCAAATGGATTAACATGGATGCCAAAAACAGCTTCTATTGGATAGTTATTAAACGCACCTGCTTTAATTAGACGATTCGCTCCGCCACCAGTTTCTTCGGCAGGTTGGAAGATGAATACAACGTTGTGTGGAAGCGTTCCTTTATCGAACATTTCTTTGCATCGTTTAACAAATAACATTAATGCCGTTGTATGTCCGTCGTGACCACATGCATGCATTACATTATCCGTTTGACTTCGATAATCGACATCATTTTCTTCAAAAATTGGTAACGCATCGATATCCGCACGAAATGCAATGGTATGATCACTATTACCGTTTAAGTATGCTATTGCACCAGTTTCAAGAGGGCGCTCATATGACACTCCTAATTCTTCTAAAAACTGTGTGATATATTTTGTCGTCTCGAATTCATGTAAACTTAATTCTGGATGTTGATGTAAATGTCTTCTATGTTTAGTTACAAACTCTAATTCACTCATCATATCATTCCTTTATTAACTTAATTAGTCTTATTAATATTGTAACTTATTTCATCTTTTTATGTATGACGTGATATTAATTTAAATAGTATTAATTTTGAAATAGAGGCGTATAGATTATTTGCCCATTGCTTGGCCTGTTGGTAAAAATTCTAAATACTCTTTACTATGCCCAATCCACTTTTCATAAGAATAACTAAAACTGAGAAGGGCTCAGTTAAGCGCCTTCTCAGTTCAGTAAGCTATTGTGATTATGCAATACAGCTATAAAATAGTTTTTTTGACATAGCCACTCATCAAACACTCATATCATTAGTCATTTAATTTTCTTAATGCTGAAACAATTTCACGTTTAGAGTCTTCTACTTCCGAAGTTTGTTTAATCACTTTAGCAGGGGTACCAGCTACGACTGCACCAGCTGGAACATCTTGAGTAACAATTGCACCTGCAGCGACAATTGCGCCTTCGCCAACATGAACACCTTCTAAAATGACTGCATTAGCACCAATTAATACATTATCATCTATGACTACTGGTGAAGCACTAGGAGGCTCAATTACGCCAGCTAGAACGGCGCCAGCACCTACATGCACATTCTTACCAGTTGTCGCACGACCGCCTAATGTAGCATTCATATCAATCATAGTTCCTTCACCAACTACAGCACCAATATTGATTGTTGCGCCCATCATAACGACAGCACCGTCTTCAATAATTGCTTGTTCACGTATAAATGCACCTGGTTCAATACGCGCATTTGTATTTGTTAAGTCTTTAAGTGGAATTGCTGAATTACGTCGATCCATTTCAATTTCTAACTCAGTAATTGTAGATTGGTTTGATTCATAGAATGGTTTCCAATCATCGGCTTCACAAAAGATTACTTTAGAATTGTCGGAACCAAATACTTTAAAAGAATCAGGGAAGGTAACACCATCAAAATTACCATTAACATATACTTTTAATGGTGTAGATTTTTTGGCGTCACTAATATATTGAATAATTTCCTCAGCTGATAAATGTTGTACCATAATTTAAGTCTCTCCTTAATATTTGCTAGATTTTATAACTTATAGGTTGTCAAACGTGTAATAACCGTTAGATTGGTTTATTAATTTTTCAGCAGCAGTGATTGCTCCATTTGCAAAAATATCTTTAGACTGTGCTTTATGTGAGAGTGTAATGGTTTCATCTGTTCCTGCAAATAATACATCATGTTCACCTACAATAGTCCCACCACGAATTGAGTGAATGCCAACTTCGTCTTTAGTGCGTTGTTCTGTAAGTTCATGTCGATCATAAACTGGTGTGATATTTTGGCGTAAGTCTTTAATAACATCATATAATTTTACTAATGTCCCACTAGGAGCATCTACTTTTTTATTATGATGTGCTTCAGTCAACTCGATATCATAATCTTGCAGAAGTGGGATAGCTGCTTCTAATATTTTAGTTAGAGCATGTACACCATAACTCATATTTGCACTAAAGAATACTGGCATGTTATGGCTTAATTCATTTAACTTTTCAATTAATTTTTCCTTTTCACCTGTAGTAGCTATAACTAAAGGTAATTGAAACTCTTCTTCAAGAAGTGGGAACAATAGATTAGGATTTGAAAAATCAATCGCTACATCCGCTTCATTTTGTGCATCAGCAATGTGATCATAGTGTGTATATGGTGTTGTCTCATTTTTTTGAGGCTCAATAACACCTATAATTTCATGACCTTTTTCCTCTGCTAATCGAGCCACTCTTTGATTCATTGCACCGTAACCAATAAGTAAAATTTTCATTAAAGTTCACCTGCTTTAAACTGTTCAAATACATTGATTAAGACTTTGGCATCTGCATCTTCTAACGGAAGAAGTGGTAAACGCAATTTATAATTACCAAAACCTAAATGACTTGTTAACGCTTTAATCGGAATAGGATTAACATCTACAGAAAGCGCATCTAATAATTTACTAATTGGTTCGAAATCGTTTGAAATATCTTGTCCACTTTGTTTAGCATCATATAAAGCTTGGAATTCTTTAGGAATTGCATTAGCAATAACTGAAATAACACCATTGCCACCTCTTTGATAAAATTCGACAACATTATCATCGTTACCACTATATAAAGCGAATTCTTCTTGATTGATACGACTTTTAACGTCTTCATAATATTCAAAGTCATTTGTGGCATCTTTGATTGCAACAATATATTGGTTATGACTTAATGTTTCAACTGTCTCTGGTTCAATTGTCATATTTGTACGAGAAGGCACATTATATAGTACAACTGGCAATTCAACTTCATTCGCAATCGTTTCGAAGTGTTTAACTAAGCCACGTTGATTTGTTTTATTGTAGTAGGGGGTAATCAACATAATTGCATCTGCACCAAGTGCTTTAGCGCATTGAGATGCTTGAATTGATTTGGCAGTATTATTCGTACCTGTACCTGCAATAATAGTCACACGATGATTAACTTGCTTTATAACTGACTCCAATACTTGTTCTTTTTCTTCTTCAGTTAAAGTAGGGCTCTCAGCTGTAGTTCCATTAACAATAATAGCTTTTACACCATTGTCTAATAGGAAATCTACGTGTCTCTCTAATGCATTATAATCAACTTCATTATTTGTGAATGGGGTAGCAAGTGCTACTCCTACACCTTCGAATAAATGTGGCATATTATCTAGCTCCTTTTAAATTGATTACTTGCTCTAATACTTGTACTGCATTCAATGCTGCACCTTTTAATAAATTGTCAGATGTGCACCAAACGTGGAATGTATTATCTAATGAGTCATCTCTACGAATACGGCCTACAAATACTTCATCTCTACCAGTAGAGTTAAGTGCCTGAGGATATTCATTTTTTTCAGGGTTATCAACTAATACAACACGTTCGTCTTTATCAAATAAATCTTTAATTTCTTGTACAGTTGCTTCCTTATCTAAAGTAACGTCAATTTCAACACTATGACTATCTTGTACTGGAACACGTGCACATGTCGCAGTTACTTTTAATTCAGGTTCATGTAAAATCTTGCGTGTTTCATCAATCATTTTTTGTTCTTCTTTTGTATATCCATCCTCTAAGAATACATCAATATGTGGTAACACATTATTATAAATAGGGTGAGGATACGCTTCTGGTTCTTTACCATTTGCACCTTCAGCTAAATCTCTTTTACCTTTAATACCTGAACCTGAAACAGCTTGATAAGTAGTATATGCAACACGTTTTAAACCAAATTGATCTTGTAATACTTTTAATGGTACTACTGATTGAATTGTAGAACAGTTAGGGTTGGCAATAATGCCGCGCTTAAATTCAGGTTGATTTACTTCAGGTACAATTAAGTCGATATCTTCAGTCATGCGCCATTGACTAGAGTTATCGATGACAATTGCACCTGCTTTTTCAAAGATTGGGGCGAATTGTGCACTTGTGCCACCACCGGCACTCATTAGAACGTAGTCAAATTTTTCACTTGCTGCTTCTTCTGTTAATTCTTGTACAACATACGTTTGACCTTGAAATTGAACTTCTTTACCTGCTGATCTAGCTGATGAGAATAATACTAACTCATCGAACTTGATGTTTTTACGATCAATTGTTTCTAACATTTTTGTTCCAACTAAACCTGTTGCTCCGACTACTGCTAATCTTGTCATAAAAGTCACTCCAATATCATTTGTTTGAATTTTAAAAAAATTATTTATAAATAGCATGTTGATGTTTAAATATCAAATGCATTGTATAATACTTCAACCGCTTTTTCTCCATTATCAGCATCTATCACATATGAAATACTAATTTCAGATGTTGTAGTTTGATAGAATGGGATATTTGCATTAATTAAAGTAATGAAAGCCTTTGATGCAACGCCCGACATATCTCTCATACCAGAACCAATAAGCGAAATTTTAACGTATTCTTCATTAATTTTATAATCCAATGCGTTAAATGAAGAAGAAAGATTACTCAAAATAGTTGAAATTTGTTGTACATCACTATCTTTAATTGAGAATGATAGCTGCAATCCTTCAATGTTAATTATTTGGGATATCATATCCACATTTACTGAACCTTCTTCTAATGCTGTGAACAATTGCGTTAAAAGACGATTATCAGGTAGGGGATAACTAATTGTAACGTGCATCATATGTTTATCTAATGCTACACCTGTTACAGCTTTCTTCTCTAATAAATCTGTTCTTGACATAATCCATGTTCCTTTCTCATTTGATAAAGTTCTACCGAGATACAATGGGATATCATAGTTCTTAGCAAGTTCTACGCTTCGAGTTTCAAGAACGCCTGCACCTAATGCACTCATTTCCATCATTTCTTCATAAGAAACATAATCTAACCGTTTTGCCTTACTTAATATTCGAGGGTCAGTGGCATAAACTCCATCAACGTCAGTATATATTTCACATGGAATTTGATTACTTGCAGCAATTGCAACTGCCGTTGTATCTGATCCTCCACGTCCTAACGTTGTAAGTTCAAATGCATCATTGATACCTTGGAAACCAGCAACGACTAATACATCTTTGTCGGTGAATGCTTTATCAAATGTTTCTGGATTGATTTCAGCAATTCTGCTCTTTAAATGATGGCCAATCGTTTTAATACCTGCTTGATAACCAGTCATTGCTCTAGCATTAACACCGATATCATTTAACACCATGGATAAATATGATACAGTCTGTTGTTCACCGGTCGTTAAAAGTAGGGCGAGTTCCTCATCTTTAGGTGTAGCAGTAAGATTTGATACATTATCCATTAATTGATCTGTTGTTTTACCCATAGCACTAACAACTACAATTAATTGTTCACCGTCATCCACACGGTTCTTAAGCATTTCTGCAATATTTTTTATCTTTGTAAAATCAGCGACGGATGAACCACCGAACTTCAAAACACTTCGTTTCAAAACTTTACCTCCTAAAATATAGGGAGGCACACGCTATAAAAAAGAACAAGTTCGGAAGTGCGAACTTGTTCGTGATTTATATACAAGTGATGCACTCCATTATTAAATAATAATGACAAACTTTCAGCTCTTAACCACAAAGTCCAACAAATCATAGCTGCGATTATGATTCATTTCGGCATCGCACCCTTTCTATATTAGCTGTTGCAGACAGTTTATCTAATATATACTGATGATTGATGCGCCTCATCAATTTCTTATTCAATTGCTATGTTTTATATTATACATATGGCAATTGTGTCTGTAAACCGATAATTGTGATTTTTTGAAATAGACTGAAAAATTAGAAAGTACTTTTACTATATGTAAGTAAAGATTTATCAAATGAGTAATATGATAGTAAAAAACGCACTCCCCAATTTAGTAATAGGGAAGTGCGTATGTGCTTATATATTATTTTTGTAATACGCCAATTTCTTGTAAATATTCTTCATAAGGAACTTCTTTAGATAAACCACCTGATTGATTTAGATCAATCACACGATTTGCAATAGTATTGATAAATTCAAAGTCATAAGATGTAAAGATGATTGATCCTTTGAAAGAAGCTAATCCATCATTTACTGCTGTAATACTTTCTAAGTCAAGATGGTTAGTAGGTTCGTCTAATAGTAAAACATTGGCACTTGATAGCATCATTTTACTTAACATACAGCGAACTTTTTCACCACCAGAGAGCACACTAGCTTTCTTTTTAACTTCTTCACCACTAAATAACATTCGTCCTAAGAAACCACGTAAGAAAGTTTCTGTTTGTTCATCTTCAGGTGCATATTGACGTAACCAGTCTACTAAATTCATGTCTACGCCTTCAAATAACTCTGAGTTATCTTTAGGGAAGTAACTTAATGAAGTTGTTACACCCCATTTAAATGTACCTTCATCAGGCTCCATTTCACCAGCTAAAATTTTCAGTAATGTAGTTTTTGCAATTTCACTATCTCCAATCAAAATTGCTTTATCATTAGGATTCATAGTGAATGAAATGTTATCAAGTACTTTTTCACCATCAATTGTTTTAGAAAGTCCTTGAACAGTCAATAAATCATTACCGATTTCACGCTCTGGTGTGAATTTAACATATGGATAACGTCTTGAAGATGGTTGAATATCATCTAATTCAATTTTTTCTAATTGTTTCTTACGACTTGTTGCCTGTTTAGACTTAGAGGCATTAGCTGAGAAACGTGCAATAAAGTCTTGTAACTCTTTAATTTTTTCTTCTTTTTTCTTATTTTGTTCTTGAGCCATTTTTTGAGCTAATTGACTAGATTGATACCAGAAATCATAGTTACCTACATATAATTTAATCTTACCGAAATCTAAATCAGCAATATGTGTACATACATTGTTTAAAAAGTGACGGTCATGAGATACCACGATGACAGTATTATCGAAGTTAATTAAGAAATCCTCTAACCAACTAATGGCAGGAATATCTAGACCATTGGTAGGCTCATCAAGTAAAAGTACATCAGGCTCACCAAATAAACTTTGAGCTAATAAGACTTTCACTTTTTGATTATTTTCCAATTCTGACATTTGCTTATCATGTAAATCAGCAGATATGCCTAAACCTGAAAGTAAAGAAGCAGCGTCAGCCTCTGCGTTCCAACCATTCATTTCGGCGAATTCACCTTCTAGTTCAGCGGCACGTATACCATCCTCATCACTGAAATCAGGTTTCATATAAATTTCATCTTTTTCTTTCATGACTTCATATAAGCGTTCATGTCCCTTGATAACAACATCTAATACACGTTCTTCTTCATAGGCGAAGTGATCTTGTTTCAAAACAGCTAAACGTTCATCTTTACCCATTGAAACATGTCCTGTTTGAGAATCAATTTCTCCTGATAAAATTTTTAAAAACGTTGATTTACCAGCACCATTAGCACCGATAAGCCCATAACAATTTCCTTCAGTAAACTTAATATTTACATCTTCAAAAAGTTTACGATCGCCAAAACGTAAACTTACATCAGTTACTTGTAGCATGCATTTACTCCTTTATTTATCGTTTATCTAACGGAAAAAATTATATCATATTCTTTATATAGTTTCGACCTAATGCAAATCTAAACACGTGAATGATAGTTTTTAGTATGCATGTTATAATAATGAAGAATACAAACCCTCGAAGGAGAATATTATGGCATTAGATAAAGATATTGTTGGTTCAATTGAATTTTTAGAAGTCATTGGCTTAGAAGGTTCTACATACCTTTTAAAAGGTCCTAATGGTGAACAAGTAAAATTAAATCAATCAGAAATCAATGATGAAGATGAATTAGAAACAGGTGAAGAGTATAGTTTCTTCATATATCCAAATCGCTCAGGCGAATTATTTGCTACTCAAAACATGCCTGACATTACTAAAGATAAATATGATTTTGCAAAAGTGTTAAAAACAGACCGAGATGGTGCACGTGTAGATGTAGGTTTACCAAGAGAAGTGCTAATCCCATGGGAAGATTTACCGAAAGTAAAATCACTATGGCCACAAACTGGAGATTATGTACTAGTAACATTACGTATAGATAGAGAAAATCAAATGTTTGCTCGTCTTGCTAGTGAAACAATAGTAGAAAAAATGTTTACACCTGTATATGATGATGAAAAACAGAATGAACTTATTAAAGCTAGACCATATCGACTATTAAGAATTGGTAGTTTCTTATTATCGAAGGAAGGCTATAAAATCTTTGTGCATGAATCAGAGCGTAAAGAAGAACCCCGATTAGGTGAAGAAGTAGAAGTACGTATTATTGGTCATAATGATAAAGGTGAACTCAATGGTTCATTTTTACCTTTAGCTCATGAACGTCTTGATAATGATGGTCAAGTAATCTTTGATTTATTAGTAGAATATGAAGGTGAATTACCTTTTTGGGATAAATCAAGCCCAGAAGCAATTAAAGAGGTGTTCAATATGAGTAAAGGCTCTTTTAAACGCGCAATTGGTCATTTATATAAACATAAAATTATTAATATTGAAACAGGTAAGATTTCTTTAACCAAGAAGGGTTGGAGTCGAGTAGAATATAAATAACCATAAATATAAACAATTTCCTTCTATTAAAATAGTTGTTTTAAAAATACTAAGTTATAACGTTAAATTTTAAGAAATTTTAGGAAAAAAAATTAATTTAAAGTCATATTACTTATTCAAAGTAAAATACAGCACTAACAATATATTATACGCTTTCAGTCACCTTTACGGGAGTGATACAATTTTTCATTATAAATTCTGTATCACTCCCGTCTTTTTTATAGATAATTTTTATAAAAAATATTGATTTTCCTGCAATCTTAACAAAACCTTTACATTTAAACTATTTTATATTAACAAAAGGTATGTATTATAAGCATTGTAAGAAATACATATAACATTTTGGGTTATCTATTAGGAGGATATTTTAATGAAAAAATGGCAATTAGTTGGTACAACTGTTTTAGGCGCTTCGGTATTATTAGGCGCATGTGGCGGTGGAGATAGCAGTGGAAGTGGTTCTGGAGATGGCAAAGACCTTAAAGGTGAAGCCAAAGGTGAAGGTTCATCAACAGTAGCTCCAATCGTTGAAAAATTAAACGAAAAATGGGCTAAAGATCATCCAAACGCTACTATTTCATCTGGTCAAGCAGGTACTGGTGCTGGTTTTGAAAAATTCATCGCTGGCGAAACTGATTTCTCACAAGCTTCTAGACCTATTAAAGATGAAGAAAAACAAAAATTAGAAGACAAAGACATTAAATATAAAGAATTCAAAATTGCACAAGATGGTGTAACTGTTGCAGTTAACAAAGACAACGACTTTGTTAAAGAATTATCTAAAGATCAATTGAAAAAAATCTACAACGGCGAAGCTAAAACTTGGAAAGATGTAAATTCTAGCTGGCCTGATAAAAAAATCAAAGCTTTCTCTCCAAACTCAAGTCACGGTACTTATGATTTCTTTGAAGAAGAAGTAATGGATAAAGAAGATATCAAAGCTGAGAAAAACGGAGACACTAACGTAATTGTTCAATCAGTTGAGAAAAACAAAGAGGGTATCGGTTACTTCGGTTATAACTTCTACGAACAAAACAAAGATAAATTAAAAGAAGTTAAAATCAAAGACGACAAAGGTAAAACAACTGAACCAACTAAGAAAACAATCAAAGACGGTTCATATGCTTTAAGTAGACCATTATTCTTATATGTAAAAGAAAAATCATTAAAAGATAATGATGTTATGAGAGAATTCATCAAATTCACATTAGAAGACAAAGGTAAATCTGCTGAAGATGCTGGTTATGTAGCTTCTCCAGATAAAACTTACAAAGATGAACTTAAAGATTTAAAAAAATACGATAAAAAATCAGATAAATAATAATCATTATTAATATCAAAGGGCTGGGAATTATTCAAGGGGTATTACAAGGTAGCAACACTGCTACCTTGTTCTCGAATATATGGGTGATTGTTAAAATGTTTTAGGTTAATTTGAACTCATTGTTTACCTGATAATTTCTAGCGCTTTTTTAAATTTATTGGGAGAAAAAGAGAGGGTTATATATGGCATCGGAAACTAATGTTAGAGACTTGATAGCTAAAAATAACGCTAAAAAGGGCGGTTTCAGTGATAAAATCGTACCTATTATTTTAGGACTTATAGCTGCAATCTCAATTTTAACTACAATCGGTATTCTTTTCACTTTGATAACTGAGACAATAACATTCTTCACACGCGTATCTATTGTTGAATTTTTATTCACTAAAGACTGGAACCCAACTGGTTCTGATCCTAAATATGGTATTTGGGCATTAGTTATTGGTACGTTGAAAATTACTGTTATCGCAACTATCGTCGCAGTTCCAATTGGATTAGGTGCTGCAATTTACTTAAGTGAATACGCAAGTGACAAAGCAAGACGTATTATTAAACCAATTCTTGAAATTTTAGCAGGTATTCCAACAATTGTATTTGGTTTCTTTGCTTTAACTTTTGTAACACCTGTATTAAGAACTATTATTCCAGCACTTGATAGTTTCAACTCAGTCAGTCCAGGAATTGTAGTAGGTATCATGATTGTTCCAGTAATTACAAGTATGAGTGAAGATGCAATGGCATCTGTTCCTAACAAAATTCGTGAGGGTGCTTATGGTTTAGGTTCAACAAAATTTGAAGTTGCTACTAAAGTAGTATTACCAGCCGCAGCTTCAGGTGTTGTAGCTTCAATTGTATTAGGTATTTCAAGAGCTATCGGTGAAACTATGATTGTTTCATTAGCTGCAGGTAGTTCACCAACAGCTTCATTAAACTTAACGAATTCAATTCAAACTATGACTGGTTATATTGTTGAAGTTGCAACTGGAGATGCTACATTCGGTTCTGATATGTACTATAGTATTTATGCAGTAGGTTTCACATTATTTATTTTCACATTAATAATGAACTTAATTTCTTATTGGATTTCGAAACGCTTCAGAGAGGAGTATTAATATGACAGCTACTACAAATCCTAAAGCTAAAACACTAATTGACCAAAACAAAGTAGAAAAAAACATCTCAAGTCGTGGTAAAACAAATAAATTAAATAAATGGTTATTCTTTACATGTATTGTAATAGCTTTATTAGTACTTGCAGCATTATTGATACAAACATTTGTTAAAGGTGTTGGCTATCTTACACCAGATTTCTTTACAAATTTCTCTTCTTCTACACCTTCACAAGCAGGTATTAAAGGTGCGTTAGCAGGGACAATTTGGTTAATGATAAGTATTATTCCAATCTCTATCGTTCTTGGTGTAGGTACAGCGATTTATTTAGAAGAATACGCTAAAGACAATTTCTTTACTAGTTTCGTTAAAATTAGTATTTCTAACTTAGCTGGTGTACCTTCTATCGTATTCGGTTTACTTGGATTAACATTATTCGTTCGTGGTGGCGGTATTCAAGCATTAGCATTAGGAAATAGTGTTATTGCTGCCGCGTTAACAATGTCATTGTTAATTCTACCGATCATTATCGTATCAAGTCAGGAGGCAATCAGAGCAGTTCCTAATTCTGTTCGCGAAGCTTCTTATGGCTTAGGTGCAAATAAATGGCAAACTATTCGTCGTGTCGTATTACCGGCTGCTTTACCTGGTATTTTGACTGGCTTCATCTTATCACTATCTCGTGCATTGGGTGAAACAGCACCATTAATCTTAATTGGTATACCAACTATTCTATTAGCAACACCAACAAGCATTATGTCTATGTTCACAGCATTACCAACTCAAATTTACACTTGGGCTAAAATGCCTCAAGCTGAATTCCAAAATGTTGCATCAGCAGCAATTATTATATTACTTGTAATCTTATTACTAATGAACGCAGTAGCCATTTTCTTACGTAACAAGTTCTCTAGAAAATATTAATCCAATCAAATACAACATAATTTAGGGAGTGAAGGTTGAATCGATAATATCATGTTTTTAGTAGAGCATAACTATCGTTTCAATCTTACAGATATAAAGGAGTTTTAATTATGGCAAATACAAATGTTAAAGAAAAAGAGTTAGCAAAACATACTGATCAATCTCAAGAATCAATTTCAACAGTAGTTTCATCAAATGAAGTTAAGCACAATAAAGAATCAGATAGTAATAAAAAAGTAGTTTATTCAACACAAAACTTAGATTTATGGTACGGAGATACACATGCGCTACAAAACATTAATTTAGATATTTTAGAAAATAATGTTACTGCTATTATTGGACCATCTGGTTGTGGTAAATCAACTTATATTAAAACATTAAACCGTATGGTAGAATTAGTACCTTCAGTAAAAACTGCTGGTAAAATTTTATACCGTGACCAAAATATTTTCGATGAAAACTATTCTAAAGAAAAATTAAGAACAAATGTAGGTATGGTATTCCAACAACCAAACCCATTCCCAAAATCAATTTACGATAATATCACTTATGGTCCTAAAACACACGGTATTAAAGATAAAAAATTATTAGATGAAATCGTAGAAAAATCATTACGTGGCGCTGCAATTTGGGATGAATTAAAAGATAGATTACACACAAACGCATACGGTTTATCTGGTGGGCAACAACAACGTGTTTGTATTGCTAGATGTTTAGCTATTGAACCAGATGTTATTTTAATGGACGAACCTACATCAGCATTGGACCCAATCTCTACATTAAGAGTTGAAGAACTTGTTCAGGAATTAAAAGAAAATTACTCTATTATTATGGTTACACACAACATGCAACAAGCTGCACGTGTATCTGATAAAACTGCATTCTTCCTTAATGGTTATGTTAACGAATACGACGACACTGATAAAATCTTCTCTAATCCTTCTGATAAACAAACAGAAGACTACATCTCAGGACGTTTTGGTTAATATTCTGTAATGATGACCATTATTAGACATAAATACGAAGGTCAATTAGGTGAATTAATTAAAGATATCCGTCACCTTGGTCTTCGTGTTTATTTTAATCTCGAACATGCATTAGTGTCGTTAAGTGAAGATGATAAAAATTATGCAAGACAAGTCATTGAGAATGATAAAGATATCAATAATTTAGATTATGATATCAATGAAAAAGTAATTATGTTAATCACAAAACAACAGCCGATTGCTACGGATTTAAGAATGATGATGGCGGCTTTAAAAATTTCCACAGACTTTGAACGTATGGGTGATAACGCAGCACACATAGCTCATATTCGTCTTCGAGTAAAGATTACAGATCATTATGTATTAACTCGATTAAAAACGATGGGGAAATTAGCAATGCTAATGTTGCAAGATCTTAATACAGCTACGAAACAAGAGGATATAACGTTAATCAAAGAAATTATTGAGCGTGATAAAGATATTGATGATCTTTATGCAAATATAGTTAACACAACATATTTAATAGATAATGACCCTTTTGTAGCTGGCCAAGCACATTTAGCTGCAAGAAATCTTGAAAGAGTCGGAGACCATGTTAGAAATATTGCAGAGAGCGTTTATTATTTCTATACTGGTGAACATTATGAAAAATAATATAGTATCAAACCTAAATAACCCAAAATCAAACAATTAAACCCTGATAAGACTGATTAAATCAGTTATTATCAGGGTTTTACTATAAATCAAAATATATTCATAGTTTAATTAGTCTTGTTGCTCAATTTCATTTGTTAATTGTTCCGCTTCATTAACTAAATCAGAGATATATTTAATAGTAGCTTTAAGTGGTGCATCTGTAGTGATATCAACACCTGCAATTTTTGCTAATTCAATAGGAGATTGACTTCCACCTGCTTTTAAAGTTTCAAGCCATGCATCTACAGCTGGTTGTCCTTCTTGTTTAATTTTTTGTGAAACAACTGTACCAATTGTTAATCCAGCAGAGTAAGTGTAAGAGTATAATCCCATATAATAATGTGGTTGACGCATCCATGTTAATTCAGTTCCATCTGTTAATTCAACAGCATCGCCAAAGAATTGTTCATAAACGTCTCTCATAATGTTATTAAGCACGGGTGCTGTAAGTGACTCACCATTATCAACTTTGCGATATACTTCACGTTGGTAAGCAGCTTCTAGCAAGTGAGTTACCATATTATGATAATATGTGCGTGATAAAATAGATCCAATTACCCAACGTTTAAATTTAGGATCTTCACTGTTACTGAATAGATAATTTGCCATTAACATTTCATTCATTGTAGATGGTGCTTCAACAAAGTACATTGAAGCTTCAGAATCTAATAAATTTTGATGTTGTTGTGCCAATGTAAAATGACCTGCATGTCCCAATTCGTGTGCTAGTACAAACGTTTCAGTCATCTTTCCAGTCCATGAAATAAATACATATGAATGTGTATAATAAGGGCTAGCACAGTAAGCACCTGTGTCTTTTCCTTTATTTTGTGCAAAATCTATCCAACGATCACTATATGCTTGCTCAACCATTTGTATATAATCTTCACCCAGTACATTTAAAGCACCATGAATATATTGTTTAGAATCTTCGATTGATATTTCAGGTTCATAGCTTGGATCAACAGAAACCTTTAAATCCTCAAAGCGCATTTTATCTAAACCGTGTATACGTTGTAATAATTTAGCATATTTTTGCATTACAGGTGCTAAATCACTCATAATTACGTCGATTTGTCTGTCATACATTTCTCGTGTAACTTCTTGATCATGTAATAAATAGTCTATGACAGAATCATATCCTCTTAAGTCAGCCTCAATTTTTTCTTGTTGCACATGTTGATTGTAAGTTGCAGCAGTAGTATGTTGATATTTTTTCAGAGCATCACTAAAGCTTTTAAAACTTTTTTGTCTAAATTCTGGATTAGCATTATCCTCGTATTCATTTTCAAATGTTGCGTAATCCATAGGGTATGTCACATTGTTATGTTCAAATGATTCGAAGGCAATATCAAGCATTTTCGTTGTGCCATATAATTCATAAGCACTTTGAAAAGTAGACGATAAACTCGCCATTACTTGTTCCACTTCAGGTGACAATTGATATGGCTTACTTTCAATTAATTTCTCTAAGTAGTGAGGCACATCAGATTCTTCTATTGCTTGTTTAATAACCTCTTCAGGTAACATTAATATTTCAGATTCTACAAAGGATAACTGACTTGAAATCTTACCATAATTTGTCGATAACTTTGCGCTTAATGTTTGTGCATCAGTATTAGCAGTATCAACGCTTAGTCTTAGTTCCGCATAATTACCAAGACGATCAAGTTGAATAAGAATATTTTCAAATTCTGATAATACTTTTTTTATCATCTTAGCATCTGAAATTTTCCCTTTATATTGTTGATTAAATGACTTCGATTGATTTAGTACATTATCTAAAATGTCATAAAATTGTTCATCACTATTAAACAAATCATTTAAATTCCATTTTTCTAGTTCTGGAACATCTTTTCTAAATGGTAAACCTGACGTCATAAATTCCACTCCCTTAAAAATCATTTCACAATCATTATACACAATATCATTTTCAAACTCATTATTAAGCCTCAAGGCCGAGTTATGCTTATAGGCAAAGGGGTATAATTTAATTACATATTATTGTATAGTATTTAAAAGAAAGATTTTTATTATGATAGGAGATATACATGACTATTTTTGATATGCCGAACTATTTATGGATTACAATAGTTGCAATGATAATTTTAACTGTCTTCTGTGCTTTAGTACTTAAGAAATGGTTTGTATCCGCAGTAATTACATTTGTTGCGTTAGCTGTCTTAGCATTTTTTATTCCTAATTTTTATGACATCTCATTTCAACCATTACTAGGATATGCTGCTTTTCTAGCCATTATCAGTTTAATTATCAGCTTTTTATTATGGTATTTCACTAGAAATTGGCGTCGCGAACGTAAAAAGAAACAACTAGAAAAAGAAATTCGTAAATATGAAGATGATGACGAAACAATACGTCGTCTTAGAAGATAATAAATAAAGGCGTTTGAAACATTTTAACATGCTTTTTTGCATATATGTTTCAAACGCCTTTTATTTACTATTCTAAAGAGAGGGGGATTGAAATCTAGTGCTAATTATTTTTTAAAAGCTTTTTCAATTTTGTCTAATTGTTCAATGGTAGTTTCAATTCCACCCTCAGAAAAATACCATGCGTTAGATTCAAATTGATAAACTTGATCGTTCTTAATAGCTTTTAAATTTTTTATAACGTCGTTATTTAATGCAGAAGGTAACGACTTATCATTTCCTTTTTGAGTACGATCAATTACAAATAGTTTATCTGGGTTTACTTTGTTTAAATACTCATAAGTAATAGAATTACCAGCAGAATTGGCTTTCATGGCAGTGTCAGCATGTTTTATTCCTAAATCTCTATTTAAGAATCCACCGAAACGACCAGTAGGTCCAAATGCTTTAACACCTTTATCATCCACATTTAAAAACAAGACCGTATCGTTATTAATAACTTTTTTAGTTTCAGCAACTTTTTTATTGAGTTTCTCATTTAGCATTTTAGCCTTGTTTTGTTGTTTGAATATTTTCCCAAACAAGGTCGTATTATCTTTAATAGAATCAATATAATGATCATTATTAGGACTTACAAATAATATTTTAGCGTTAGGGGCAGCTTTTTTTATTTCATCTAGCGTTTTAGTATGAGCTTGTCTAAATGATGTGAAGATAACTTCCGGTTTTGCTTTAGCTAAATTATCATAATTAGGTTGTCCAGGGTTACCTAAATTAGTATATTTATCATTTTTAAATTCTGAAAGGGAAGAGGGTAAGAAAGCAGCACCTTTACCTTTCGCAATTGCCACAATTTTATCTTCCAATCCCATCTGTTTCATAATATCTAATGCACCATAATCTAATACAGCCACTCTATCTGGATTAACTGGAACCTTAACTTTCTCAGTTTTCATTTCTCCTTTAGTATGTGTATTATTCTTATCTTTAAACTCGTATGTATTCTCAACTGTAATCGTATCCTTTGAAGATGACGACGATTCAGAAGTTGAATTCTTACCGCACGCAGATAATAATACGATTATAGTGAAAAGTATAGCTATAAATTTAAATGAATTTTTCATAATTAACCTCCTATAAAATCATTATACTTGCAATTGATAATCATTTTCAATAAGAAGTTATTTATATTTCCTTATAAATGTAGCTATTTTAGTAATCTTTGCTTAATTCATCTAAAGATAAACATAGCGCTTCCGTATTCGCATTAATACAACGGATATTTTTATTATTTTTTAAAATAGAAACATCCATTGATTCATTATTTACAAAATAACCAACTTTAGCATGTTGCAACATTTCAATATCATTATGATCGTTACCGAATGCAACATATGTAGGATATTTACCGAGTATATGCTCAATAGCAGTAAATTTATTAATATATTTAGCTGTAATATCAATATTAAGTTCATTTGAATGATTAATTAGTGAAAGACTAGGTGCATTGGTAGCTAGATATGTTACAACTTCGTCAAAGTCTTTTTCATCTATGTTCAATAAAATCGTCTTAATAGGTGAAGTAATGTCATTAATGGTTAATTTTTGTGCTAATCGATGAGGATCTAGGCGTTGATAAATTGTATTTGTAGCATCAACACGTGCTGCATAATTCCATTTATCATCAACAATGTAATTCAAGTCATATTGATTAATGACATGTTTTATAACATTAAATGATTCAGGTTGAATAGTTGCAAGTGTCTGTATCTCATTATTATCAGAAACGATTGAACCATTACCACCGATTAGCGTAAATCTATGAAATTGTGAAGGTAAAACAGGCAATAAGTCTCGTATCGGTCTTGCTGAAGCAAAAATAATTCTATGACCTATATTATGTAAACTAATCAAACGGTCGATAATATCTTGATTAATTTGTTGTCCATCAAAACATATCGTACCGTCAATATCTAATATGATATTCATATGTAACTCCTTTGTATATAAGTATGCATTTAGTTTAACATGTATAATAGTATGTATGATTAATTTATATTAGTGTGCGTACATATTAATAAAGAAAGGAATCATAAATGTTACTAACTGAAAGTGGATTGAATCATAGGAGAATAGGTCCCCTGGAGTTCAATATATAACTTCCTATAATATATATTATGTAAACTAAAATGAAACACAAATAATTATCTTCAATAAAACCTTTAAATTAATACGCTGTCAGGACGATTTCTGAACATGTTTTATTATTGTTACGTATGATTGATTGTTATCATACAATATTTAGATTAAATAAATTGTTCATCCTTAGTTTCTTAATTTAAAACCCATAAATACTCGTGGTTATATATTTGTCTATACGTTTAGAGATATTAATCCTATGATAATATATATAATCTTTCTCAAAGCTAACTACTAACTAATTAAGTACTGTAGCAATTATTAATATCATGTACATAAAACGAGGAATCAAGAAGTCTTATATTATAGACTTAAGTAAATGTAATAATCTCAATTTTAGATATTAGAATTGATTATTACATTTTATTAAATCGTAACTCTTTCGTATTAATCTTGGTATCTATTTATGTAAATTGTTAGTTTTAACTAAATTTGCTAAAGAATAATAATGCAAATATTTTAAATTTAGCAAAATAAATTTGTTTTGTAATATCATTGCTAAAAATTAGACGTGTGGTAATATTAAATTGTAGGGGGCAACATGAAAATCAACTTAGAATTTACCTACACTGTATTGTAACTTGTCTCTATCACTAGTTACGATAAATAAAGGCTGCGACATCCACCATGTCACAGCCTTTAATAACATCAATTTATTTTTTTACTTTTTTGCGAATTGTATTAAGTGTATTAAACAACCAATATTTAACCTTATTTATAGGTTTATAGAAGTCCCCGATTAGCTCTTCAATGTAAACATTAAATCCTCTTTTAAAGCGATAAACACCATAATCTTCACTGTTCTCTGTAAAATCACCAGATAAACCATAAAAATTATATCGATCATATCCGTGTTCGAAGCAATAGTTCATCATATGCCAATGCATCATATATGGTCCCATATAATTATTATATTTTTCAGATGAACCTCCAGAGAAGTAATTCACTTCATATGAATTTGCAAAGAAAATTCCTGATGCCAAATTCAAGATTTGGCCATCTGTCTGACGTAATTCGCTTGCTTGTAAGAGTTCTTTTTTATCGTGTTCAATTTGCTTATCTAATTCTGCAATTTTTCTAAGTTGTTTATCATTTTTGTTTTCTTTTGCCATCATTTGATCACGACGGTTTTCTTTATCATTTAAAGCGTCTTGCAATGATTTTATGTATTCATCTAAATCAATGTACGCAAGTGGAACAAGCACTTTATCTCCATAAGTATCAAAGAAGTTATAGAAATATTCGTCTGTTTTTGATACGAAACCTGTTCTTGCTTCTGTTTCACGGTATAAGTCTAAGAATATATGAAACTCATCTCTACCAAGGAATCTTACTTTCACCCCATAGTTTATCGCTTTATTAATATTTCTTTTACGTTGGCTATCAAATTGTTTTCTTAATGAAGCAGGTGTTTCCCCTTTTAGATAGCTAACACCCATCCATCTTGCTTGACTTGATGTGTCATATTCAGTAGTAAATCCATGGTGTTCATATCCATGTGATTTAAACAAATTAACTATAGCATCATTTTTCTCTCTATCTTCAAGTGGATTAATATCTTTATCATAAATTTGATAAATCCAGTATGGATCAATTTTAACGTATAAACATTGGTGTTGATGTAAATACTTTTCTAATTCGCGTAAGTAAAAATCAACTAAGCCTAAATCAGAATAGTCCATTACTGGGCCTCGATTTGAGTAATATACATAACTTCCCATGGTCGGTATTTTAGAGAAAAGACTAGCAGCTAATACTTTATTGCTTTCATCTTTTACACCTAGTAACACTACTTCAAAGCCATCATTTTCACGTGTTTGAATATTCTCTTTCATTTGGAAGTAATGGCTTTCTAATGATGGGTTTTGTACAAAGTTTTCGAATTCTTTAACTGTTAACTCTGTAAATTTCATATTCGTCTATTCCCCTCTTAATTAAATCTTTTTTTAATCTTTTTGAGTGTCTTATACACTGAATACAAAGGTTTGTTAATAGGTTTCACAAAGTCTCCAACATACTCAATTACGTCTGCATTGAAACCTTTTTTAAATTTAATGACTCCAACATCTTCAGCGTCTTCACTAAAATTACCGCTAATACCATAGAAATTGTATCTATCAATACCATGATCAATTGCATAGTTAATCATTGTCCATTGAATAGCATAACTGCCTGCAAAATGTCTATATTTATTAGAAGTTCCACCTGCATAATAAACAACTTCAAATGGATTAATAAAGAAGAAACCTGCTGAAATTGGTAATTCATTACCATGTTCGGCTTGTAATTTTTTAGCCTCGTCTAATTTTTGTTGATTGGCATCTAATTGTTTTTCAAGATTTTCTTTTTTATTAAATGCCTTTTTATTGTCTGGTCGTTTTTCAATATCTTTTAAAGCTTTATTAACATCTTTATTTAAAGTTTCACGTTCATTTTGTAATTCTTCGATGTACTCATCAAACTTAATATAAGCTAGTGGTACAAGCACGCGATCTTTGAAATGTCTATAGCGATTATAATAGAAACTATCATCTCTATCTTGGAATTCTTTCGTTTCGGTTGTATCTTCCATAAATGAACGGAAGATTGGAAGTTCTTCTTCTGATAAGAACTTAACTTTCACACCATTTTTTTGAACTTTTTTAGTATTACGTTTACGTAGACTATCCATTCCATTTAATATATCTTTAGATGTTTTATTTTTTAAATCTAAAACAGAATGATATCGGATTTGTTTAATCGGATCAAAACCTTTAGTAAAGCCTTCATGTTCAAATCCGAGATGCTTCATCTTATCAAAGAACCAATCATTACCAGCATTACCTGTAATTTCACCATCATGATTTAAATATTGATATGGTAAATAAGGGTCAACTCGAACATATAGACAATTATGCTGTTTTAAATACTTTGTTAACTCATTAAAGAAAAAGTGAACAAGCTCTCTATTATCATAATCAATTACAGGTCCTCGGTTAGAATAAAAGTACTTAAAAAATTTCATGACTGGTACTGCTGTCAACATGCAGGCTGCAATAACCTCATTATCTTTATTTTTTATACCAACTAAGTGAGTTTCTGTTTTATTTGCAACTTTCATCTCATAGTTTTCAGTCATTTGTGTGAAATGACTATATGGCATCTTATCTGTATAATTGCCAAACTCTGTAGCTGTTAAATTTGTAAACTTCATTATTTATTGCTCCTACTTCAAAGAATCTTTATCTACTTTTAGTTCAAAATTTAAATTATAATTTTCAATAATATCTTTATCTTCAACCAAAAATTTATATATCCAGTTTTATTAAGTATACAATAGAAATTAACAAAACTAAAATACAAGCCATTTATTAGATTGAAATATTTTGTAAAATATATGATGTAATTCTAATTGAGTGAGCTATTAAAATACAAGTTTTATATAAATAAAAGCGATTAAGACATCTGCCATTGTCTTAATCTCTAAAAGAATTCTTATATAAGCTTAATAATGAATAATAATTAGTACTGTTTTAATTAGGAGGTTAATGAATGTTTAATTATGAACAAGTCCATTTAAATTCAAAACATCGTTTAGATAAGACATATTTAGACTACTTACATCCAGATTTCAAGGAAATTGGTCATTCTGGAAATATAATTACTAAAAATGATTTATATTTTATTGAATTGAACACTTTTGATTATGAAATCATCGATTTTGAATATAAATCATTATCTGATAATTGTCGGTTAAGTGTTTATACACTGATTAACTACACCACAAATAGAAATAGCCGAAGAAGCTCGTTATGGCTTTGGTATGATGATGATTGGAAATTATATTTCCATCAAGGGACACCTTTAAACTAAAGCGTATCTAGCGTTTCTCTTACTTGTTTCAAATAGTGAATCGTATCCTCGTTATTATCTTGACAAAAGCGTTTTACAATTTCACTACCAATGACTACGCCGTCAGCAACAGTAGCTAAATCCTTAATATGTTCTTTAGTTCTGATGCCAAAACCTGCAACTACAGGAATATCCGTATGTGCTTTTAGATGTTTTAATTTATCTTTTAATTGAGGATGAAACGTTCCATTTTTGCCTGTTGTTGCATTCATAGTTACAGTGTATATAAACCCTTCAGCATGCTTAACGATTTCTTTTATACGGTCATCATTTGCAGTCATTGATATGAGAGATATCACTTTAACATCAAATTTGGATATTTTATGCTTTAATTTTTGAGTTAATTCGTAAGGCAAATCCGGAATAATCACGCCGTAAACACCTACTTTTTCACATTCTTTAAAGAAAGCTTCTTCTCCATAAGAAACAATGATATTGTAATACGTCATTAGTACATATTTGCAATTAATTTCATCTTTATTATTGGATAATTCATTAAAAATGTAATTAATTGTCACGCCTTGCTTGATAGCTCGGTTGCCTGCTTCCATTATTATGGGACCATCAGCTACTGGGTCAGAGAATGGTACACCAATTTCTATTATATCAGCACCATTCTCATCTAAGATTTTCATATTTTTAATAAATGACTTATTCCCCATAATGTATGGAATAAATAATTTAGTCATGTGACTCACCTCTTGTTTGCATATAGTGTCTAATTGTTTCCATATCCTTGTCACCGCGACCTGAAATAGTAACTACTAAAATTTCATCTTTATTCATTTTAGGTGCTAACTTTTCAACATAACTAAGTGCATGTGCACTTTCAATGGCAGGTATGATTCCTTCCATTTTGCTGAAGCGGATGAGCGCCTCCATTGCTTCTGTATCAGTGGCATGTTTATATTGCACACGTCCAATATCGTGATAATATGAATGTTCAGGACCTATACCTGGATAATCTAAACCTGCAGATATAGAGTGTGCTAATTCTACTTGTCCATTTTCATCTTGAATTAAGTACATTTTTGAACCATGAAGTACGCCTGGACGTCCTTTTCCAATTGCAAGTGCGTGCTTAACAGTATCAATCCCTTGTCCTGCAGCCTCTACACCATATAATTTGACCTTATCTTTAATAAATGGATAAAAGGTCCCTATTGCATTAGACCCTCCACCTATACATGCAACAACTGCATCTGGTAATCGACCAGTTTTTTGAAGTAATTGTTCTTTAATTTCTTGACCTATAACACTTTGAAAATCTCTGACCATCGTTGGAAAAGGATCAGGTCCTAATGCTGAACCTAGTAAATAGTGAGTATCTTCAACATGACTAACCCAATACTGTAATGCCTTGTTTACCGCATCAGAAAGTGTTCCTTGACCTTCATCCACTGCTTCAACTTTAGCTCCTAATAATTCCATGCGAAATACATTAAGCTGTTGACGTTTGATATCTTCTCTTCCCATAAATACGATTAATTCCATATCAAATAATGCAGCTACTGTGGCACTAGCAACACCATGCTGACCTGCGCCCGTTTCAGCAACTAATTTATTTTTGCCCATACGTTTTGCCAATAAAGCTTGCCCTATCGCATTATTAATTTTATGTGCGCCGGTATGGTTCAAATCCTCACGTTTTAAATATATTTGAGCTCCACCCAACGCTTCACTATATGATTTTGCATAAGTCAATGAGGTTTCTCTCCCTACATATTCTTTCAAATAATAAGTTAATTCATCTTGAAACGATTGATCTTGTTTAGCCTTGTTATACGCTTGTTTTAATTCTATAATTGCTGGCATTAATGTCTCTGGAACATATTGCCCACCATATTCTCCGAAAAAACCTAATTCATCTGCTTCAGTTTGTATATTATACATATTATAATTCTCCCTTCACTTGTTGTATCACAGTTAACATTTTATTTTTGTCTTTCATACCATCCGTTTCAATACTGCTTGAAATGTCATAACCTAAGTGATTCAACTTCAATGTTTCAATTTGTTTTATCTTATCAACGTCAATACCTCCAGCAATTAAAAACGGTATAGATTGATCTAAGCCCTTAAGCAATGTCCAATCAAAAGATTGTCCAGTCCCACCATATTGCTCTGATGGCGTATCTATAATAAATAAGTCAATATGCTCTTTGAATTGATTGATATCATTTATTATATTTTGAGTAGCTGGTAAAGCTTTAATTATCTTAATATTCTTAAAATTTAAACGAAGTTGTTTGATAAAATCTATTGTCTCATCACCATGGAGTTGGATAGCATTAATATTAGTAGCATTAATAATTTTCTTTATTAATTGCAATGTTGGATTAACTAATACGACTACTCTATCTATTTCGTCTGGCAACAATCTAGATAGTTTATTTATTTGTTCAATGTCCAAATGTCGTTTACTTTTGGGATAGTGTATAAATCCCACCATGTTTATATTGAGTGGTCGAATGCTTAATGCTTCTACTTTAGTTTTGATACCGCAAAATTTTAAAATCATTGTTTCACCTTTTTTAATTTAAGTGAGGGTATAAAATGTTCTAACTCATTACAATTCATTAAGGCTCCACCAACTAATAAACCATCGATCCCGCTTTTTACTATTTGCTTAACCTCTTGTTGTGAATGAATTCCACTTTCAGAAATATATAAATAGTTCTCTTTCTTACACTTAAGTATTTGATTAGTATGTTTAACATCGGTGTTGAATGATTTTAAATCACGATTGTTTACCCCAATGATTTGTGGATTTAACTGATAGGCACGTTGTAACTCAATACCATCATGTACCTCTACTAACACTTCTAGTCCCTTAGAACTTGCATATTGATAGAGTTGTCGTAACTTTTCGTCGGTAAGAATATTTACAATGAGTAAAATAATTGAAGCACCTGCTTTTTGTGCAACATCAATTTGAAGCGGATCAATGATGAAATCTTTACATAAAACAGGTAATTGTGTTGTTTCTGATATTTGCTGTAATCTTTCAAAGCTACCACCGAAATATCGTTCGTCTGTTAATACGGAGATAGCATTTGCTCCATAACGTTCATAATCACTCACTTGTTTAATTATATTTGTTTGTTGAAAAGCTTTTACAGATGGACTCTTTGATTTAATTTCAGCAATTAATGTTAAATTGTCATTTTTAATTAAAGCATCCGTTAATCGCGATTTATTTTTATGTTTTACCCCTTTCAAATTTTGTAATTTATCATGATAATAGCCGTCTTTTAATAATTGCTCTTTATAATCCACTATTTCACTTAATATCGTCACAGATATCACCTCTCATTTTCATAAATTGTACCATCGCTCGACCACTATCAATTAAGATCGTAGCTAAACTTATTCCAGATGCTATCGTATCTACCTTTTCAGAAACGTATAACGCAAGTGCAGCATTTAATACAACAACATCTCTTCTACAAGTTTTATCATCTCCACTTAAAATATCTAATGTAATCATTTTGTTTTCTTTCGGACTCCCACCCTGTAAATCTTGATTACTTGCAACCTTTAAACCATAATCTTTAGCATTTATAAAATAATGCGTTATGTCTCCATTTTCATTTAATTCATAAACTTCATTGTTTCCTGAAAGTGTAGCTTCATCCATACCATTTGCTCCATGTAACACTATTGCCCTCCGTCGTCCTAAATCTTTCAATGTTTGTGCTATCATGTACAATCGACTTGGGTCATACACTCCTAACACTTGATAGGTCAATTTAAATGGATTGATAAGTGGCCCAACTATATTAAAGATGGTCGGTGTAGAAATCATTTTTCTAACAGGTTGAATATATTTCATTATTGGATAAGACTCCATTGCGCTAATAAATGCCAATCCCTGTTCTTCAATTTGTAATGGGACTTCTGAAACTTTTGTCGTCTTTATTCCCAATTCATTTAACAAATCAGTACTTCCTGAATGGGATGTTATACTTCTATTTCCGTGTTTAATGACTGGAATACCTGCGCTTGCTACTATAAACGATACTGTTGTAGAAATATTGAAACTGTTTGACTTATCCCCTCCTGTACCGCATACACATATACTTCCTTCATATGTTGGTTGATTAGGATACATGGTTTGAATTAAGCTATTGACGACATAGGTTAATTCTTGTTGTTTAATTTCCTTTTTCGTAAATTGCGTTAATAAGTCGACTTTGTCTTCCACATTAATTTCAGGGTTTGTTAGATAGGTTATGAATTGTGTTGTCTCTGATTGCGTTAAAGTTATGTTATTATCCAATTGTTTTAATAATCTCATTAAAATTCACCCTTTCTTTTACAATACGAATGAAGTTTTCAATAATTTGTGAACCAAACTCAGTAGCAAATGATTCTGGATGATACTGTATACCGAAATGAAGATGTTGTTTGTCCTCGAAGGATTGTATTGAATCTGATGTACTTCCCGTAATGATTAAATTCTTAGGAAAAGACTTCATCTCACTTACAAGTGAATGATATCTCATAATTCTGAATCGGTGCGGTATCGTCAAATAGAGTTCTGACTCGTTTTTAACTTCAAGTGTATCTACCTTTCCATGCATGACTTTCTCTCCTTGAATAACTTTGCCACCGTAATAACACGTTAATGCTTGAGCACCTAAACAAATACCTAAAATTGGTAAAGTATGATATTTATCGATAATTTTTACCAATTCATCGTCATCTAAAGGATGACCAGGACCTGGTGAAATGATTACCCCATCAATTTTCTCTAAATAGTTGAATACATCTTTATCATCTGGATATTTAATAATCACTTCATCAATTTGACTAACTATATCAACCAAGTTATACGTAAACGAATCGTAATTATCTATAATTAATATCATGGTGTTACCTCCAATAAGCTTTTTGCTTTAAGTCGTGTTTCTTCGAGTTCCTTTTCAGGTATAGAATCGTACACAACACCACAGCCTGCCTCGACATTAACAGTGTCGTCATCAATCAACATGGTTCGTATTGCCAATGCAAAATCTAAATTTTGATTATAATTGATATAACCAACGCCACCGCTATAGACGCCTCTTTTATATGGATAGGATTCATATATGCGTTGAATAGCTCTTAGTTTAGGTGCTCCCGATACTGTCCCAGTTGGTAAAAGACTTGCTATGGTCGTCATTGGAGATATATCTTTTTTAATTTTTCCTTTTACTTCACTAACGATATGCATGACATGTTCATATTTTTCAATCACCATCAGTTTTGATATTTCAGATGTCCCCGTAATACTTACTCTATGAATATCATTTCTACCTAAATCCACAAGCATACTATGTTCGCTTATTTCTTTCTCGTCTGTAATTAATTGGTGTGCATTGCATTCATCTATCTCTGGGGTAGTGCCACGTCTAATCGTTCCTGCAATTGGATTAGTTGTTACTTCGCCGTTATGAACTGCTACAAAGCTTTCTGGTGAACTTCCAACTACAATCTCATTTTCCATGTTCATGTAATACATATATGGACTAGGGTTCTTACGTTTTAAATTTTGATAAAGCTGATAACTCAATTGGTTTTTATTTTCTCCGAAATGATGTTGGTAGCTATATATTCTAGAGGGTACTACTTGAAACATATCTCCTTCAGTAATCCGTTGTTTCATTTGAGTAACAATATCGATAAATTGTTTATCAGAAATATTTGCTTTTATCTCTGATCTCTTAGGCACCATTTTATTATTCTCTTGGTAAACTTTAATTTGAGACAATGCTTGAATTCTATGCTTCACTCTTAATTTTAATTCTGCATTACTTGCTTTTGAAAATTGATTAGAAGCAATCACGTATAATTCATCCTTGTAATGATCAAATACAAATACATCCTCTATCATGTAGAAAGACACATCTGATATTGTTTTCATACTCTTAATAGCTACTCGTTTTAAAATTGGAAATTCATGTCGCACTAAATCAAAACTACACGTTCCCATAAAGCCAGAAATAAATGGCAGTTGCTTTAATTTTTCATCATTTATGACACAATCAAATTGATTGATGAATGTTTTTAAATAATTATATGGCTCAGTAGTTATAACTTTATCTTCTTTCAAAGTCTTAATAATTAATTCATTATCATTTAATTTGACGGTGCCATAATAATCGAATGCTACGATAGAGTATCTGCCTTTTAATTTTTGTTGACTTGCGCTTTCAAATATAATTTTATGTTCATTTAGCTGTCCTAAAGCTTCAGGCGTTATGTGAGCTTTCAATACTTCGTAATAAAATTCCATTTTCTCATCCCTTTCACTAAAAAACGTCAGCCTCCTTATGTAAAGGACGCTGACGCGCGGTACCACCTTAATTAACGAAATATTCCGAATAATCAAAATATTAAGCGTTCACTCATTCTTATTGATTTGTCTTTCAACATAAACCCAAATTCATGATAAGGGGTGTTGATTTGCATCTACCATCAACTTTCTGTCACTACCTTACTCACCACTACTTCATTTATGCCTATTTAATTGTACATAAAAACACCACAGCATACGCGCTTTACTCTATAAGGACGCGTTACCGTGGTGCCACCTTAGTTAACAATACTTTGTTCACTCTTACTTTATTAAAGTTTAAAATTCTAGACCCAATTCGATTAATATGTAGTGCCAATTTACATCACCCATTGGCTTTCTATTTGCTACAAATCATATTATCTACTTCATTCATAGAATTGTTTGATATTTCTTATATTTCAGTATAATACAAAACTCTATTTTATTTGTCAACGATCAATTATAAATTTATTGGAGATAAACAATATGCGTATAAAAGATTTTGAGTTGCATCAATAGACTCAATATGAGTTCTTTCAAGCGCGTGAGATGACTCTATACCAGCACCAAATAAACCATGACGAATGTCTGCACCTGCTTTTAGTGCTGCTGATGCATCAGAGCTATAATAAGGATAAATATCAACTTTATAAGGTATGTCATTGATTTTACATAAATTTATTAAATGAGATTTTAATTCTTTATGATAAGGACCTGATCCATCTTTAGCACAAATCGATACAGTATATTCATCTGAGGTTTGACCATCGCCTAGCGCTCCCATATCAAATGCAATAAACTCTACTATCTTATCCGATATTGATGCATTTGCACCATATCCTATTTCTTCGTTATTAGAAATATAAAACTGAGTCGTATGTGGCAATTGCGTTTCTTCTTGTTTAAGTTTTTCAAGCAGTTCTAGTATCATTGCTACACTTGCTTTATCATCTAAGTGTCTTGATTTAATAAATCCTGATGATGTAATTTCAGTTCTGGGATCAAAACTTACAAAATCTCCCACTTCAATCCCTAAATCTCTTGTCTCTTGATCAGACGTTGTTTTTTCATCGATACGAATTTCCATATGTTCGCCATCTCTAGGTATTTCATGATTATTTCTGTAAACATGGACACTTGTTTCATGCAAACAAATCGTTCCTGTATATACTTGTCCTGAATCAGTTTGTATTTCACAATACTCCCCTTCAATCGCGTTATATGTAAATCCACCTATTAAACTAATAGATAATCGACCATCTTCTTTAATTTCTTTGACCATCGCGCCTAGTGTATCTACATGGGCAGTAATGCATCTTTGTTGTTCATCATTTTCACCTTGAACTTCGATAATTAAGGCACCTTTATTTGTTGTCTTAGTATCATAACCTAACGCTTCAACTTTGTTCTTAACATAATTAATTGCTTCCGTAGCATTACCAGATGGGCTATTTATTTCTGTAAGTTCTTTTATTGTTTTCAATACTTTTTGCGTCATCATTATCTCCCCTTTTTTAAAATAATTATTGATAACATTTTATCGTATTTTTAGAACTATCACTATTAATTCATTCATTTTGCTATTGTTTATCTGCACACTCTACCTTACAATGTACATATTCTGAAAATTTTGAAATAAGGTGATTCATCATGAAAAATATTTTATTTATAGGACTCGGTTTGATTGGTGGCAGTTTAGCTAGCAATTTAAAATATTATCAACCTAATCTTACAATATCAGCATTCGACGCTGATAAAGATCAACTTGAAAAAGCATTATCAATAGGAATAATTGATAAAAAAATTGAGGACTATAGTGAAGGCGTAAAAAATGCAGATATTATCATTTACGCTACTCCAGTACAACAAACTGAATTATACTTAAAAGAATTACCTAATTATCAAACACAATCTCATTTAATTGTAACTGATACTGGTAGCACTAAATCTAATATTCAAAGCTATGAAAAGTTTCTCTTAAACAACGACATTCATCTTGTAGGTGGCCATCCTATGGCTGGAAGTCATAAATCTGGCGTTCTAAATTCAAAAAAACATTTATTCGAAAATGCTTATTACATTCTCGTTTATGATGATGCACGTAATGCTGAATCGGCTAAAAAGTTACAAACATTGTTATCAACTACATCTGCAAAATTTATAACAACATCAGCACAAGAGCACGATTATGTTACTGGAGTTGTGAGTCATATTCCCCATATCATCGCTTCAAGCTTAGTTCATTTGAGTGAAACAAACTCAAAGAATCATACTCTAGTAACACAATTAGCAGCTGGTGGCTTTAGAGATGTCACACGTATAGCTAGTAGTAACGCAGATATGTGGAGAGATATTACGTTTAGCAATCAAGAAAATATATTACACCTATTAGAAATGTTGCAACAACAATTAGATTCAATTTCATCCCATATTCGTTTAAATGATACTAATGAAGTCCATAGTTTCTTTTCAGGTGCTAAAAAGTTTAGGGATCAACTTCCCGTTAAACAACAAGGTGCACTGAGTATTGCGTATGATCTCTATGTAGATATTCCAGATAAATCAGGTATGATTAGCAAAGTAACTTCCATTTTGAGTTTACATAATATTTCTATAAGTAACTTAAAAATCCTTGAAATTCGTGAAGATATTTTAGGTGCTTTGCAAATTAGCTTTAAAACTCCTGAAGATCGTGAACGAGGCATTAAGGCGCTCAGTGATTTTGAAACATACATTCTATAATAATGTCCTCCTAATACAATGAAGTGCGCTCGATTTCTTTTAAATGCGCATTTCATTGATAGGAGGATATATTTTACATTTTATGCCCTGCCATTAAGCCCAAGCGACCATGCTTTGTTCCAGCATCAGTGTAAGATATCGCTTTAGATACGATTCCCTTACCATATTTGTTTTGTAAGTAATCAATGGTTTTAGCTAGCTTTTCATCTCTTCTTCTTTCATATTCGTCTATAAATAAGTTAAGCTGGCGGTCTTCCTCATTAATAAGTTGTGTCAATGATACGCTCAATGTTCGATACAGTGCATTCTTATCACACAATTGATTCGCATAATAATTAACTACTTTATAGATGTCGCGTTCTAAGTTTGTCGCATCTGTTAGTGTATATTGCTTATGAACACCACCGCCTTCTGTATAACCAAATGAAAAGTGAATTGTTCTTGCCAATTGTTTACGTGCTCTTATTCTACTAGCAACGTCTTCTATCAATTCTTGCATTACAATTTTCGATTCCTCAAACCGATAATCTCTCATCAGTATTTGGCTTTTACATATGGATGGATTAGTAACATTATATTTTTCTCTCAATTTACTTTGATCAATACCATTAGCATGTAAATGCATATCTATCCCTAATACACCAAAATCTCTTTTAAGAAATCTGTATGGATATTGAGCTAAATCTCCAACAGTTACAATCCCTTTCTTATTGAGCTTTGCTTCTGTTTTCTTGTTAATGCCCCAAAAATCACGTAATGGCGTAATTTTCCACATTTTTTGTGGGACATCATGATATCTCCATTCTGTAATACCGTTGGATGTATGTTTTGCTTCAATATCCATTGCGACCTTACTTAATAACATGTTTGATCCTATACCAATAGTGCAATATATCCCTGTTTTATCTTCTATTTCCTTTTGTAATCTTTCTGCAAATGATTGTACAGTAGAGTTAAATCGATGATAGCTATCAGTCACATCTAAAAAGAATTCATCTATACTGTATTGATGTAAATCTTCTCCCGGTACATATTTAAGCGCAATTTTAGAAATTGCTATTGAAACTTCTAAATATTTTCTCATGCTAGGATTGATAATATAAATATCATTACGATGCGGAATCTCGAATAGTCTTGACCCTGTTTTGATACCAATTTCTTTTAATTTAGGTGTAGCTGCTAAAACAACCGATCCTTGTCTTTTAGTGTCTGCAACTACTGCTAACTTTGTTTCTAGAGGATTCAATCCCTTTTGGATACATGATACACTAGCAAAAAAACTCTTTTGATCGATACATAATATGTCTCTTTCTTCCAATAAATTATAATCATACATGCCAAGATACCTCCCTTAGTCATTTTTATTATATACGAACATTTGTTCTGTTTCAATAAAAATAAGAACTAATGTTCTTTATTTTGTTTTGGAGTACTGTCCTAAAACATGCTATACTATGGATGAAATTACTAATTCAAGGAGGAAATAAGATGCCAATCATCAATGTTAAATTGTTAGAAGGACGCTCAGATGAACAATTAAAAAATTTAGTAACAGAAGTAACAAATGCAGTTGAAAAAACTACTGGAGCTAATAGAGAGGCAATTCATGTGATTATTGAAGAAATGCAAAAAAATCACTATGGCGTTGCAGGAGTTAGAAAATCAGACGCAGAATAAAACTTTAATTAGTTTACATAATAATATTATGGTGTTTATTAAAGTCGTAAAAAAGAGTGCACCCAATCGAGTGCGCTCTTTTACGTTTTAGTTATTTAGAAATTCTTTGACAGCTTTTTTATTTTTCTCCTTATCAATCTCTAAGGCACTGCCATCGTTATTTGTATTAATATTCTGGTACGAATTATTAATTGGAACCGTAAGAGATTCTACGTTCTTATCTCCTCTTATACCGTAACTAATACCTGTTTGGAAGATAGCTGAATTTGGCATACTTGTATTAATATAGCCCCTTAATATACCAGCTACTTTAGGCAATTTTATTACTGAGCTAGGTGTAACTAACTCTTTTTTCAACGTCTGCATAACTTGTTGTTGACGTCTAACTCGCCCAAAATCTCCTTCCTCATCATGTCTAAATCTCGCATATCCAAGTAATTCTTTACCGTTTAAACGATGATGACCTTTTTTAAGAGATACGCCAATATTTTCAGACATATCTTTTTCTACGTCCATAGGAACGCCGTTAGGTTCTAATTCATCAATCATCTTTTCAAAGCCCGTAAAATCAATGACTGCATAATATTCAGGATTAATACCTAAATTCTTATTTAAAGTCTTTCTAAGAAGTTCAGGTCCGCCAAGTGAATAGGCTGCATTAATTTTATAATTCTGATATCCAGGTATTTCCGCATAAATATCACGCATCACTGACATCATTTTCATTTTCTTATGAATATAATCATATTGAACTACCATGATGGAATCTGAACGCGACTTACCACCGCTAGCTTTGTCAGCACCTAACACAAGTACAGAAATCTTACCGTCATTTTTTACTGGTCCATTAAACTTATGTACTTTGATATCTTTTGCATGTTTCTCAGCGTAATTAACACCACTACGATAACCATGGACAATATAGATAATAGCTGCGATTAGCAATATCAATATAATCAAAATGATAAAAGGTAATTTACGTAGCTTTTTCTTATTCCGTCGTTTAGAAGGTGTCTGCGCGTCTGCTTGTCGTCTGTATACTGTCTTATCCTTCTCTTCTGTCATATTTACCTACCTTACGTCTAGTAAAAATCTTCAAAATTGTATATCTATGTACTATAATTATATATAATTAAATTATAGAAGTTG
>NODE_8_length_34873_cov_1.184942
TCCACTCCCGCAAAATGATTATAGCTGAGAGAAGGTTAATTATTGGGTGATTTAAATGACACAACTATTTAAACTTTCTAAGTTTATTTTTTTATAACTCGATTTTACCATCTTGTATTTCAATCACTCTATCTGCATATTCAAATAATCTTTTATCATGCGTAATCATAATACCAATCATATTTTTAGTTTGAACATGTGCTTTAATCATTTGCACAACAGATGTCGCTCTATCTGCATCTAAACTGGCAGTTGGCTCATCTGCTAATATGATTTTAGGTTCATTCATAAAAGCTCTCATTATAGCGACGCGTTGTTTCTCTCCTCCAGATAACAAATGAGGATAAACATCTAAACGATGACTCAGACCTATCTCATTTAATAGTCTTTGTGCTTTATCTTTAGCCTCTTTACGCTTTATACCCGCTTCTTTAGCTACAATCATTAATTGTTCTCTAACTGTTAGATAAGGAACTAAATGAGATGATTGAAAAATAAAACCTATATCATTTAGTCTTAGACTTGTTTTATCAACTTCCTTTGAAAATAAATTCTCGCCTTTATACAAAACATCTCCACTTGACGGACTTAGTAATCCACCTAAAATATTAAGAAGTGTAGATTTACCTGATCCAGATGCGCCACTTAGTATGATGAATTCACCTTGATTCACACTAAAATTAATATTCTTTAATACTTCTGTTTGTGCATCTCCATTGCCAAATGTCTTAGTAATGTGTTTGAGTTGCAATGCCATTATTCCATACCTCCAATTGCTTCTATAGGATCTACTTTTAGAACTTTTATAAAGGATAATAATGCACCGATTAACCCTACAATTAGAAATACGACTATCATTAATAACACCTGACTATAACTTAGATAAAACGGCATAGTTACAGGCATAAAGGCATTTAATATAAGTATGACGGAAAATGCTAAAATAACACCTACCATTGTTGTTAAAATAATTTGTAGTAAAAGTGCAGTTAATAAATGTTTCGTTTTAATACCTATGGCTTTAAGAATGCCTATTTGAGGTATTTTTTGAATCGTCATCACATAGAAGAACGCACTTAAAACAATTGCTGTAATCACAAATAGACTAATAATTATTAAATTAAGCGGCATTTGTTCTGCTTGATAACTAGCAATGTTATCAGTTAATGCCTTTTCATTTACAACCTTTATTCCTTTAATTTGTTTAAGTGATTCTTTGTTATCTTTGTTGATTTTGTCAACCGGATAAAATGTTGATACTTGTTTATTCAATGACTTAAACGCTTCTTTATTCATTAATATCATTGAACTATGTGAGTACATCGATTCATTCATTATGCCGCTTATTTTATAGTTATGATGATGTCCTTTAAAAGTTACAGTATCTCCAACTTTCAAGTCATTTCCAGTCAGTTTCTCACTAATAGCTATTTCATTCTGTTTTTTTGGATAATTACCACTTACAAGTTTTGGCGTAAGATGTTTAGGCGTATTTAATGTGATAACATCTTGATCTTGTTGGTTTATTTTAAGTGTTTGCGTCCCCATTTGAGTTGCATTTTCATGAATGATCTTCTCTATTTTGTTTTGTTGTGATTGGTTCAACTGAGAACTTTCTAACTTCGGTTCCTTATTATCTTCGACTATGTAATGTTCAGCTGGCATATTATTTAAATATGATATATTTTCTCGTGCTAAGCCTTGAGCTAATCCACTAATAAATAACACCATGCTTCCTAATAGAAATATAATTAACATGATTAATGTATAACGAAATCTGTAAAATTTTATTTCTTTCCATGCTAAATTCATATTCAGTACCTCCCACTGCTATTTCAATACATAGTTTAATGACACATTATGAACTGAATATGAACTTTAAGAAGAATTGTTTTTTGATATAGTTATTCATATAATCATTTTATGAATAATAAAGGAGTAAAACTGATGGTGAAGTGTTTAATAGTAGATGACGACTATAAGATATTACATTATGTATCTCAACATCTCGAAGCAGCCCAAATTCAAACCGTCACTCAAGCAAGTGGTGAAAGTGCAATCGCGTACCTTGCAAATAATAAAGTCGACATTGCAGTTGTTGATATTATGATGACTGGCATGGATGGATTTGAATTATGTCAATTGCTTAAAAATGATTATGATCTACCTGTCATAATGTTGACGGCAAGAGATGCTCTGAGTGATAAAGAACGTGCATTTGTAAGTGGAACAGACGATTACGTTACCAAGCCTTTTGAAGTAAAAGAATTGTTATTTAGAATACAGGCTGTGTTAAGACGTTACCAAATTAATTCTCAAGACATTATAAAGTTAGGAAATGTTACTCTAATTCAAGAGTATATGGAATTATCTGTCGACTCTAAAAATGTTAATTTGCCTACAAAAGAGTTTCAATTATTATTTTTATTGTGCGGTCAACCAAAACATATTTTCACAAGAGACACACTAATTGAGCGGATTTGGGGATTCGATTATGAGGGAGATGAAAGAACTATAGACGTTCACATTAAGCGACTACGTCATCGTTTAAATCAATTAAAAGCCACAATTGAGATACAAACAGTTCGTGGACAAGGATACAGGGTGATTACACATGTTTAAGACGCTTTATACTCGTATTGCAATTTACACGATTACAGTCATTCTTTTTAGTGCTTTAGTCAGTTTTCTTTTCGCAAACGTGTACTATCATTTCAATTTAAAAGCACATAATGACGCAAAAATTATGCGTACTTTAAAAGAGGCAAGAGCATTCCATACATCTTCAAATCAATCTGACACTCAATCATATTTTAAACATTTAGGAGATATGAACTATCAAATTATGATTGTAGATCACTCATATCATAAAACATTTTTTGGTGAACCATTCCGAAAAGACACTATTTCAGATTCAGCAATTAACCAAGTACTAAAAGGTAAAGCCTACCATGGTATTAAAAATAAACCTTTCGAACTATTTATAACTGGCTTTTTTGATAATGAAACGGATAATACTGTGGGTATCCCTTTTAACCAAAATAATCAAAAGCTTGCCGTATTTATGCGTCCTGATATAGGTGAAACATTTAGTGAGTTTCGCACTTTTCTAGCTGTTCTTTTAATATGCTTATTAGGTATATCTATCACGCTCGTTATTGCATCTACATATTCAATTATTAAACCTATAAAAATATTGAAGCAAGCAACTGAACGTTTAATGCATGGTGATTTTAATTCACCAATCTATCAAAGTCGTCATGACGAAATTGGTACGTTACAATATCGATTTGAAGCGATGCGACAATCTTTAAAACAAGTAGATGATATGCGACAACACTTTGTTCAAAATGTTTCACATGAAATCAAGACGCCATTAACGCACATTCATCGTCTACTTAGTACGCTACAAAGCAATGTAAATCAAGGAGAGCGTGATCAGATTATTCATGAAATTCATGAAGAAGTTACGCATTTAAGTAATTTAACAAAAGAATTATTATTATTATCTGAACTAGATAACGCTACTCATCTAAAATTTGAAGATGATGTTCACTTTAAAGAATTAATAACTGACATCATTCGTCACGAGCAATATGGGATAGATAACAAACAATTAATGTTGATGTCTGATATAGATACGGTTCATTTCCGAGGAAATAATCGTTTATTACATCAAGCATGTTCTAATCTCATTCAAAATGCAATTAAGTATTCTAATCCCAATAGCATGATTGATGTGAATTTATTTAATAACGAAGGAACTATTTATTTTACCGTTACTAATGAAGGGCATACCATTCCAGAATCAGTGCAACCTCATCTATTCGATCGTTTTTATAAGCGTAATGCTGAGGACAATAGCAATGGATTAGGATTAGCAATTACTCAATCTATCATTCATTTACATCGTGGACAAATATCAGTAACTAGTAATGACCGTGACGGAACGACGTTTACAGTGACATTGCCTGAAACTAACTAATCAATTTAGTTAGATATTATTTTACAAAGCTAACCACTTACTTCAATATATCTACCATTTAATATTGTTCTAAAAATTTTCTATACATTTGTGGTTAAATGACGTTGAGGAGACATTAGTCGAATGAAACTACGGTTACATATATCACCCGAAGAAGATGAGAAGTATATCGCGATTCACGCACCTGAATTTGATGATGAAGTACAGCAAGTTATTACAAATATTGAAGATTTGAATAGTTTAAAACAACTCTATGGCAAACAAGATGACATGATCCATATTATAGAAATTCAAACCATCATTAGTTTTCGTACACATAAAAATCAAGTCATTGCAATTAGAGACGGCGAACAATTTAAATTGAAAGAACGATTATATGAACTTGAAGAAAAACTTCCTACTTCATTTATTCGAATTTCTAAATCTGAAATTGTAAATATTAATAAGATTAAAAAATTGCAATTGGAACCTAATGGTTTGATTAGAATTTATTTGCAACATATTGATTATACCTACTCCTCTAGAAGATATTTAAAATCCATAAAGGAGAGACTTTCATTATGAGAAAATTATATCAATTTGTTAGTATTTCTTTAGTAATAGGTTTAACACTTTCTATCATTTTTAGTTATATCAATGCTGGCGGTGAATATTATCCAATTTCACCAGTTACAACACTAGGTAAGTTATATTATTCACACTTGTCTGAACCAATTGTAATGCTCATCGCCATTTGCTTGTGGCTTTTAATTGGTGCATTATTTTACTTAGCAAACTTTTTCTTTTCGCACACAGATTGGAGTATCACACGTAGCACATTAATGCATTTTATGTTGAGTTATATCGGATTATTACCAATTGGTATTTTATCCGGATGGTTTTCGCTAAGTGTTTCAAATATATTTATTTTTACATTCTATTTCATCATTATCTACATCATTATTTGGATAATAGAGTTTTTAAAAAGTAGAAAATATGTTTCTGAAATCAATAACCAATTAAATAAAAAATAATTACTAATGAAAAAGCTCCTTATAAAGTAAACACTTAAAGTGCAAACTTTTTAAGGAGCTTAATGTTATTTTATATTGAAATGATACTTATTTTACATTTAAATATTTTTGAATTTCTTTATTAACAGCTCGATAGACGTCCTCATGCTCTGTTAATTTAAGTCCGAAAGAAGGTACCATTTCTTTAATTTTCGGAATCCAATTTTTAAATTCATTACCATAACAACGTTGTAATAAATCTAACATAATATCTACTGCAGTTGATGCACCAGGTGAAGCACCTAATAATGCTGCAAGAGAACCATCATCAGATGTAATTACCTCAGTACCAAACTGTAAGTTACCTTTACTATCTTCAGTATCCTTAATCACTTGTACACGTTGACCTGCAACAATAACTTCCCAATCTTCGTCTTTTGCATTAGGTACAAATACACGTAAATCATTCATACGATCTTCATGTTTTAACATAAGTTGTGATACGAGATATTTAGTTAAATCTATTTCTTTAACACCTGCTGATAACATTGTTAATAAATTATTAGGTTTAACTGAACGTATTAAGTCTAAATTTGAACCTGTTTTTAAGAATTTAGGTGAAAAGCCTGCAAATGGGCCGAATAATAAAGCACGTTCACCATTTACAAATCGTGTATCTAAATGAGGTACCGACATTGGTGGTGCACCTACACTTGCCTTACCGTAAACTTTAGCATGATGTTTTTCGATAACGTCTTTATTAGTACAACGTAAGAACAAACCACTTACTGGGAAACCACCGATATGTTTTGATTGCTTGATACCTGTTTTTTGAAGTAACGGTAAACTTGCACCGCCGGCCCCAATAAATACAAATTCAGATTCATACGTATGACTTTGTCCAGAATTAAGATCTTTAACAGTCACTTTCCAGTTACCATTATCCAGTTTCTCAATATTTTCAACTTCTTGTTTATAAGAGACTTCTACATTTCTTTCTTTTAAATTAGAGATGAGTTTTTTTGTTAATGCACCAAAGTTTACATCTGTCCCACTTTCATCACGAGATAATGCAATTGGAACATGTGATGTTCTTCCTTCAACCATTAAAGGTACCCATTCTTTAATTTTTTCACGATCTTCAGTAATACCCATTTTTTCAAATAGTATATTTTCTTTTAAAGCTGCTACTCTGTTTTTAAGGAATTTTACATTGAAGATACCTTTTACGAAACTCATATGTGGCACTGATTGAATGAAGTTAGATGGATTTTCTAATTGTCCAGTTCTTACTAAATGTGCCCAAAATTGCTTAGATACTTGGAATTGTTCATTGATTTTAATTGCTTTTGTAATATCAACAGAGCCCTCTTTGCCTTCTTTAGTGTAATTCAATTCACAAAGTGCAGAATGCCCTGTGCCAGCATTATTCCAAACATTTGAACTTTCTTCACCAGATTGTTCTAATTTTTCAAATATTTTAATTTCTTTGTCTGGAGATAATTCTTTTAATAATGTACCGAGTGTTGCGCTCATTATACCGCCACCTATTAAGATGACATCTGTTTTGCTATGTTCTGAACTCATAACAATACAGTCCCCCTTTTTTCACATCTTTAGTCGATAGGAAATTATCTTGGCTTAATAAATTAAAACGCTTTCTTTATTTATTAAAATTTTTAATATTAACTTTACGCAGAACGTAAATCGACTTTTTTAATAACTAGTTTAATTATATACATAATCGTTCTATGAAAAAAGGGTTTACATAAAGTTTTCATCTTTTATCAGGAATAAAGGATAGACATATAATATCTTAGCTAGCATTTGCTATTACTATTAGACACTTCTAAGAAATGCTATAATTTTTTATTATGAATTATTTGAGGTGTAACTATGAAATCATTCACATTTTTCATGCATAATATTTATGCATTAGGTGGAACAGTTAAAGCAGTTTCTGAATTAGCTAATACACTTGCCGACAAAGGGCATCACATAGAAATTATTTCTGTTTTTCGAGCTCAAGACGAGCCATATTTTAAAATAAATGACAATATAAAAATTAAAACATTAGTAGACTATCGTTTAAAACCTCAGAACACTAAAGCAATAATGATGAATCGTTTAAATAAATATACTTCACTATTGAAACCAAAAGAAATAAATCAGTTTGAGCCGGGGTTGAATCAATTTTCTAAATATGTAGAACATAAAATGATTAAAGCAATTAAAAAAGTAGATACAGATGTACTCGTTGGTACTAGAGCGAGCTTTAATATTTTAATTTCAAAGTATCATTCAAACGATGTCATAACTGTGGGAATGGAACATATGAACCTACATGCTCATCCGGAAAATTATCAACAAGATATACTCACTGCCTATCGCAACATAGATTTAGTCACAACGCTAACTCAACAAGATCAACTGAATTACGAGCAACAAATCGACACACCTGTTTATACAATTCCAAATATCATCAATCCAGTAAAACATGCTACTAAGAAAGAAAATATCATTATTAGTGCAGGTAGATTAGAATTTGAAAAAGGGTTTGATATTTTAATAGAAAGTGTTCGCCGTATTCAAAATGACCTTAAGCAATTGAATTTTAAAGTAGAAATATACGGTGATGGTCAAGAGCGTGGACATTTGCAACAATTGATTGATCAGCATCAATTAAATGATTTAATTACTATCTATCCTGCAACTCAACAACTTAATACCAAATTATCTAACAGTAAAATTACTGTGGTACCGTCGAGAAATGAAGGTTTTGGTATGGTTTTATTAGAAGCTATGGCTCAAGATAATATTGTTATCAGCTTTAAAGATACACTTGGACCTGCTAGCATTATTAATCATAATTCCAATGGCTATTTAGCCAATTATGGTGATGCTGGTTCTTTAGCAAAATATATAGACATCGCTATGAACCACGTCGATGAAGCTAGTCAGATGATCAATGAAGGACATGTTACTTTGAAACAATATACGCCTAATACGGTTTATGAAAAATTTATGACCGCAATTAATAACGTTTAATTCTACTTATAATTATGTTTGTTTGTGGGGACTACTATGAATATTCAAAAAGCCCGTAAACGAATTTTTACAATTCATTTACGGGCTATTTTTGAAATAATTATATCTTAGAATAATATTGTATATTAATTACAGAATTAGAGATAAGATAAATGTCCAAATACAGATGAAGATTAGTAATCCAACACTGTAACGTAATGTCATTTTAAGTAATTCTGATTCTTTACCTACTTCTTTAACAGCAGCAGTCGCAATTGCTATTGATTGAGGTGAAATTAATTTCGCTGCTACACCACCAACTGTGTTTGAAGCTACTAGTAATGAACCACTTGTTCCAATTTGTTGTGCAACTGAAGCTTGAATTGGTGCAAATAATGAGTTGTTATTAACAACTGATCCTGTCATAAATACGCCAATCCAACCTAAGATTGGTGATAACACTGGGAACACGTTTCCAGCTTTAGCAATACCTTGACCCATTGCTGCACTTAAACCACCATATGTAGTGATTTTAGAGATTGCTAAGATGAAACAAATTGTTAAAACTGGTAACCATAGTTCTTTAAAAGTTACACCGAATAAACGTCCTGCATCTCCGAAACTTACTTTCTTAGCCATTAATACTGTAATAATAATTGTAATTAAAATCGCTGTACCAGTTTGACCAATGAAATTGAAACTTAACATAATTGGTTTATGAGCGACTTCACTGAAAGTACCTGGTAAATTAAAGTTAAGCACTAATGAAGATAATTTACCATTTGGTAAGAATAAGTTTTTAAAGAATGGTGCGCTCCAAATCATAACTACAACTGTTAATATAACAAATGGACTCCATGCATAGATAATTTCTTTTGCATTGTGATGTTTTGCCGGTTCAGGTTCCACATCTTTCTGTACTCTGAAAATATGTTTTGGTTGGAATTTTCTAGAGAATAAAGCTAACGCTCCCATAGTTACTAATGGTGGGATAATATCAGCTAATTCAGGTCCGTTAAATACTGTTAGTAAACCTTGTAATACTGTATAAGTAACAGATACAACTAAGATAGCAGGTAATGTTTCTTTTACACCTTTTAAACCATCAATGATAAAGATAAGTAAAAATGGTATAAAGAAGTTAATAATTGCTAATGTTAACGTAGATGTTTGAGATACGCCCATTGCGTGAACGCCACCTGGTAAGTGTAGTGTATCTACAACACCTACTGGAATTCCTATAGCACCAAAAGCACCTGAAGCAGCATTTGCTACTAAACATAACATTGCAGCTTGTAAAGGTCTAAAACCTAATTGAGCAAGTAATAACGCACAAATTGCAATCGGTACACCAAAACCAGCAGCACCTTCTAAAAATGCATTAAATGAGAAACCAATAAGTAATAATTGTATACGTTGGTCTTGTGAAATACTTGTAATACTGTCTTGAATCGTATTAAATTGACCAGATTCTTGAGTGATTTTATAAAGTAATACTGCCATCATGACAATATAACCAATCGGAATAATACCTTGATAGAATCCTTCTACAACACCACCTGTTGCAATGCCAAGTGGTAATTTGAAGAACGGGATAGCAATAAGTAATGTAACAACTAACGTTGTGATAGCTGCATAGATACCTTTCATTTTAAAAACGGTTAAGCATAATAAGAATAGAATAATAGGTACTGCGGCTATTAAACTAGATAATACCAAATTATCAAATGGATTAAATGTTTGAACTAACATAATTCTGACTCTTCTTTCCTTTAGTTTGTATTAATGATCACTCTAGCGATATTGACAATTGAAGTTTGAGCGTACTTCTAATTGTTATATTGTTTATTAGTTTGTCGACAAGTTAATAATGCTAGATTTCACAAATTTAAATCTTGTGAACTTTTTCACAATAAAAATATACCATCTTTCTACTTAAATGACAATACTATATAGTACTTTTTATAAAATTTTTGTTAAATTTTCAACAAAATAAAATCCCACTATTTTTCAACGAAAATTTCCAAACATTTCAATTATATAATGATGTAATTTTTGTAAATATGAATTTTTTTAGTCACATGGTAAAATATATTTAAGAAATTTAAGAGTTAAAGGACAATGTATGATGATTAAACAAATAAATATTTCTAACATGCGCCATCTTGCATTACAATTAAACAAAGCCAAATCAGCTGGTTTTTCACATTTCATTCCTTATTCAAATGATATTAAAATCAATCATGATATGTTGGAAGCTATAGACTTAACACATAATTCAATAGCAGTAGATTATACTTTAAATGGTTTATATTTAAATGACTGTCGTTATTTTGGTGAGGATACATTAACATTTTTATCATGGATGAAAAATATTAACCACTATCCTAATATTATTTTCAATATTGACCGTGCTTTATTACATTTATCTAAGTATGATATTCAATCTATTATGGATTTAGCCGTCATTTCTGTTTTAAAAGACGAAATTGATATAGACAATCACGTCGTTTTTGATTTCATCAATGAATGTCGCACTAGCCATGCTTTCTGGGCATCATTAGATACTTTTGATATTAAAAAAATAAATCATTTTGATTTGAACAAATTGGCATACATTCATGGTCACTCTATACCTTACAGTAAATTCAGATATCCTGGCAAAGAAGAAGAAATGCGATTTGTGGATAGTTGGCTTGTTACAACTAAGTTTAAATTACCAAAATGGCTATATAACAAAATGCAAAATCGTGCATTAAACAAACATCGTAATCTAAGCTATGTATACGATAAGGATTCTTCAAAAGTAAAAAACCATGTTGTCTTTTTAGGTTTTGATTATGGTTATAGAGGCAATTCTAAGTATTTATTTAATTATTTTGTGAAGAGAAATCCTACCACTGAAGCTTATTTCATTACTAACGATAGACGTGGACCATACTTTTTACCTACTGATGCTGAAAATAATAAAGAACTTATTGAAACAGCAAAAATTGTAGTCATTGAAAGTTATATTCCTGATGATTTTAAACCAAATGGTACAGTTATCCAATTATGGCATGGAACCCCAATCAAAAAATTATTCTTAGATAGTAAAGAACCAGATCAAAATAAAAATATTTATAATTACAAAGCGCGGAAGTATAATAAATGGCTTAAACAAGATTATCTTTTAACAGATTCCGAATCTGCTGAGGGGTTATTTGAAACAGCTTTTCCTAATCAACATACTCAAATGATACCTTATGGTTATCCAAGAATTAGCTATTTACTACATTATCAGAATGATAAAAATCATCAGAAGAAAATTAAAGATGCATTAAATGTTGATCGAACAAAGCCAATATTATTGTATGCACCAACATGGCATGCGACAAAAGATTCAACTGAATTGATGTCGATTTCACCAGAATTAATAGAAGAATATCACGTCATTTTTAAAGGTCACATAGAGGATGACATGACACTTCCAGAAGGTGCAATTGAAGCGCCAAATCATATTGAAACGCAAGATTTATTATTAATATCTGATGTCGTAATTACCGATTATTCTTCAATTATCTTTGATGCTTTAACTATTGGCAAAAAAGTATGTCTCTATACACCAAATCATTCATCATATCAGCAAGAGCGTGGTGTTTATGATGATGTTATGGAAAGTTTATCTAAAGTTTGGTATACAGATGAAGATTTATTACACAATAACTTAATCCATCATACATTAACTGATATTTCAAAGCATCAACTCGTGAACCGTAATAACACCTCGTTAAAAAGACTAACTCAACTTATGCGAGATATTATCAATAATAAATAATTAATATATAGCCTGGGACACAATTCAATACCTCAGGCTACATACATATATATATTGGCAGTAGTTGACTGAATTAAAAAACGCACTTGTAAAAATTTTTTAATTCTAGTCAACCTTACCAGGGGATGGGGCCCCGAACCCCAACTCCCCTATTTTATTAGCACCAAACTTTATTCGTTCTATAGCTAAATTTCTCTTTCCATTATTAAATCTATATCGACTACTTCACCTGTAATAAATTCATGTTGTCCTGTGACTTCAAAGCCGTGCTTCTTATAGAATGATAATGCCTGTTGATTATGTTCCCATACACCTAACCAAACCTTATTTTTATTTAGTTCTTTCGCTTTATCAAGAGCCAATTGAATAAACTTTTGTCCTCTTCCCCCACCTTGATAAGTCTTGTAGAAATAAATTCTTTGAATCTCCAAATAATCTTCACCTTTAGGTTCAGTTTGAGCATTACCGACATTAAGTTTTAAATACCCTGCAATTTGATCATTCACCTTGTAAAAATAATGAAATGAATTAGGATTATTTAATTCATTTAACAGCACTTTTTCATTATAGCTTTCTTTGAAAAATTGATTAAAATCATCATCTGAATATTCTCCTTCAAACGTGTCATAAAACGTTGTCTCAGAAATTTGTCGTAAGTCACTCACATCCATATTTTCAATCATTGTTATATATTCACTCATCATTCTTACCTCCTATAATACCGCTCATTATCCATTTTTTATTTTGTAACTTATTCCCTATTAACATGCCACTATGCATTAAATTCGTTTTATTTGTGAACAGAGCAAATTTCTATTGATAATATTTATCAATAAGTATAAAGTATAGATGATATTATTAACAATAATGAGTGAGGTTATCAATATGTTTGTATTAGGAATTACAGGACCGACAAGTTTAGTCGTTATTAGCATAATTGCATTAATTATTTTTGGACCTAAAAAATTACCACAATTTGGCCGAGCAATTGGTAGTACTTTGAAAGAATTTAAATCCGCAGCAGAAAATATAGATACAGATGAAAGTCATGATACTCCCAGTAAAGAATCAAAACAACAACGAGAACACATTAAATAGTAATACACTTCTAGGACACTTTGATGAACTACGATCGCGTCTCGTCAAAGTGTTCATCGCTTTTATTGTTACAACGATAATCGTATATGTATCATCACATTGGTGGATGAAACCATTTATACACTATATTAAACGTGCACATGTAACACTACATGCATTTTCATTTACTGAAATGATTCAGATTTACATTATGATTATCTTCTTTGTAGCGTTGTGTTTAATTATACCTATTGTGTTTTACCAATTATGGGCTTTTATTGCACCTGGCCTCCATGTTAATGAACGGGGATTTATTATTAAATATAGCTTATGGTGTGCACTGTTATTTATAATTGGAGTAGCATTTGCGTTTTTTATAGGATTTCCATTAATTATAAATTTCTCTTTAACATTATCTGAAGTTTTAAGTATTGAGCCTGTTATTGGTTTTAAAGCCTATTTGCATGAGTTAATACGATGGTTGCTAATTTTTGGTGTTTTATTTCAACTCCCAACATTATTTATGGGGCTAGCTAAATTTGACTTAATCGATGTTAATGAACTTAAACACTATCGTAAGTATATTTATTTTGGTTGTTTTGTAGTGGCGAGTATTATTGCCCCACCAGATATTACTTTGAATTTATTATTGACATTGCCTTTGATTATTTTATTTGAATTCAGTATGTTTATCGCAAGAATTTCACAACGATCATAATAACTAATAAACCTCGAGTACTTGTTATTCCCACAAGTCTCGAGGTTTCATTTTACTATCCATAATAATTATTTTAGATTAGTATTCTTTTGTTTGTTTTGGCGATTTTTTAAAATGAAGAACACAATAAACACTATATATATTAATTGAGCTACTATTGATTCAATATTAGGATAAAATCCAATAAAACCAATTGTAGGTAAACCTTCAATACCATGCTGTGGAAGAGTGCCTAACAATTGAAGTTTTTGAATACTTACACCAAGCATTTTGAAAGCCATAATAAATATTAGAATAGAAAGTACTCTAAAGATGTAATAAATTGGAATAAGTTTCACTATGAATCTAAATAATAATGCGAAGATAATTAAAATTACAATCGCTAAAGCAATACCAATAACGAAATCCATTGATGTAATACTACCTATCATACCCATGTAGAAAATAATCACTTCTACACCTTCACGTAAAACAGAAATTAATCCAATTGTACCTAACAATACTAGATTGCCATTACTAATCGCATTTTGATACATATTTTGAATCATATCATTCCAACGCTTAGCACTTGATCGTCTATGCATCCAAATACCAACGATATACATTAGAACCACTGCAATTATTCCTAGTGTTGCTTCCATTCCTTCTCGTAGTAATCCATTATTGCCTAGCGTTTGTATGAATACAACTGCTAATGTAATACTTAGTATTAAACCTAATATTGAACCACCGATAACACTAGCTGTACCTTTATTATCTTTAACCTTACGTGTCATTGTAGTTAATGTCATAATGACTAACAATACCTCTAAACCTTCACGTAAAAAGATAATCATAACATCTACAAATGTATAACCATCTTGACCTACAGTGTCTTTGATATCATTATTGATGTCATTTAATCCGTCTTTAACGCGATCTTTGTTACTTTGGTCTAAAATACTTTGATAATACGGTATTTTATCTTCAATTGTAGTATATAATGAACCGTTTTTTGTTTGAATTTTCCCTTCAACATAAGGCCAAATTTGAACAAATTTAGATAACGCCGCATCAGTTTGATCTAAATTATTATCTTCTATTCCTTTAATCGCCTTATCTAACTCGTCATTTAATTGAGTTACTTTATATTTTCCATTATCTGAGCTGGATTGTTTTTGATCGACCGTATCAATACTTGATTTAAACGTCGTCCACGCATTGTCAACTTTCTTAGTATCTAATGGTTCTTTTTGGATAGCAACACGTAGTTGCATTAAGTTAACTTCAATTTGTCCGTATTTACCTTCGTCATAATTTCTTATAGCAGTTTCATGAGTCGTCCAAATTTGATTTAAACTATTATTTATAGATTGTAATTCTGACTCGTTTTTACTTTTTATTGCTTTTTTTATAGAGTCATCTTTCGCATCAACTTGTTGCTTCAATGTTTTAATTTCACCACTGATATCTTTTGTAGAAACTGCATCTTCATAAGCGATTAATGACTTAGTTAATTGTGATAATTTATCAGCTTTAGCATTCATTGAAGAAGCTTTATCCACCGCTTCAAGTTTTGACTTAACATCTTTACCTTCTTTATTATCTTTTATATTTAAAGATTTAACTTTCTCTTTAATGTCAGCAAGTGCACTTTGTTTTTCTTTATTACTTTTATTTTTATCTTCTATAGTTGATTTTGCATCAGTTATCGCTACATACACATCACTTATTTTGCTATCATCTGCAGCATTTACTTGATGTGCTGGGACAATTCTAATAACCGTGAGAATAAGGACTAGCACAACGACTAATTTAGTTAAATAAGGTTTCACCTATATAGCCTCCCTTTTTTACACCTGGTAACACAAGGAAGGATGCAGAACCTCGATGCGTAATATATTCATTTAACTTATCACTGTGTCCTAAATTGTTTTGAATATCAATAAATTGTTGAGTTGATTTTTGGAAACAAATAAACATTAATCCTGTTTCCAACGCACCCGTTTTGGCATTTGTTCCATCATTATAATTATATGCACGTCGCTTGATTGATGTTTTCACTTCACGTGCTAGTCGCGCATGCGCGTTTGGATCAATAACATATTGACCACTGCTATCTTTAGCGTCTAAATCTATATTGTCGAATTCTTTTTTACCGGTTAATGGTGCACCGGATGCTCGTTTACGTCCGAAAGTAGCTTCTTGCTCTTCTAATGATGTACGGTCCCATGTTTCTATATGGATTTGAATGCGTCGAATAATACAATACGTTCCATTTTTAGCCCAACCATCGTCAATGAAGACATACTTTTTAAGCTCGTCATTTTTACGAGGATTAACTGTACCATCTTTAAATGCCATTAAATTTCTAGGCGTTTCTTCTAGTTTGCCAGAGACAAAACCATTTTGAGACCATTTCATTTTAACAACATCTCTAAATGGTCGAATTAAGTTGTGAATCGCATGGAATGTTACTTGTGGATCATTTGAACACGCTTGAATCATGATATCCCCATCACTGTATTCATCATCTAATTGGTCATTAGGAAAATGTGGTAAATCTTTAAATCCAGATGGGATTTTTGATGACATACCAATCTTTTTCAAAAAAGATTTACTAATACCGTATGTCAGTGTTAATTTACTAGCACCTAATCCAATTGATTCACCAGTGTCCACAGGTGGTAACAACGCATTTTGACTATCTTTTTCAGCAGGTGCACCATCAGTCATATTTACTGACATTTGCGTCCATTTCTTAAACATGTCTTTGATTGCTTGTTTATCTTTGGTCTTTAACTCTAATGCAACGAAGTTACAATTTTTTTGTGTCGGTGTTGTAATACCTGCTTGTACACGACCATAAAACTCAAATGCATCTTTATCTTCATTCTCTGGTGTATCGAACATCGATTTAAATGAAAAAATACTGCCTGCCCCGCTAGCACCGATAACCACACCAGCGCCACCTATCCCTAGCATTTTTAGAAATGAACGACGAGATACTTGGTCGTTTTGATTATTATCTACTTTGCTCATTCTGTAACCACAGCCATTTTACTTAATGGTTCACCAAGAGAATTCACAGCATCTGATAAAGCTTTTCTATCTTCTTTAGTAACTGCACTATAATCTTTGAAGCCATCACCGTCTTTATACTTATCTAGTAGTTGGTTAACTTTGTCAAAGTTCTTTTGAATATCAGCACTTAATTTTTTATCTTTTTTATTTAACTCAGGTTTAAACAATTCGTAGATTTTTTGTGCACCTTCGATATTAGCTTTAAAATCGTATAAGTCTGTATGTGAATAAATCTCTTCTTCACCTGTAATTTTAGAAGTTGAAACTTCATTTAATAAATCAACTGATCCTTGTAACATTAATTTAGGAGTGATATCTAAAGTATCTGCTTTCGCATCTAATTCTTTAGCATCTTTTAATAATTGATCAGCATCTTTTTTTGTTGTTTCATCTATTTTATTATCTTGATAAAGTGATTTCTCAATCTTATGATAACCTGTCCATTGATCTTCTTTTTTCTCTTCTTTCATATCTGCTAAACGAGCATCAATCTTAGGATCTAAATCACCAAAAGCTTCCGCAACAGGTTCTGATCTTTCATAATACATACGTACTTTAGGATATAATTCTTTCGCTTTATCCATATCATCTGCTTTTATAGCTGCAACAAATTTTTCAGTTCCATCTAAGAATTTATCAAGTTGACCATCTGTATACTTTTCATATTCTTTAGTTGCTTTTTGTAATGATGCTTTGTTTTCCCCTTTACTACTCTGCGATTGCTTATCTTTATTACTATTATCGTCACTATGACTATTGTTGCCACAAGCCGCTAAAAGTAAAGAAGATGCTAATAAAATAGTTGGTAATTTTTTCATTATGTATTCACCTCAATATAGTTTAGAAGATTATCATTTGAAGATGAATCGTGTAATTATGTATACATTATATTTAACACCAACTTAATATCGTTGTTATGTCGTCTTTTATATTCATATAAACACTTTTATTTTTTCAATTGATAATCATTATCAAATTTATTATAGATTTAGCCCAATAAAGTGTCAATAACAATTCAAATACATTTTTAAATAAAAATTTTTTTATTTTTTGAAGCTCAGAGACTTTTAATTTACCTTTTATTTATAAGGCTTTGAAGCATACAACTGGTTTATTAAGGGTATAAAATAAGCACTAATACATTATACAAAGGAGTCACATAATATGAGTAATCAATTTAAAGCTTTTTTAGTGGATAAAAACAACGATGGAAGCGTTAATAGTGACTTTACTCAGTTAACAACTGATGATTTACCTAAAGGTGAAGTCTTAATCAAAGTTCATTATTCAGGAATTAATTATAAAGACGCATTAGCTACAACGGATAATAATCAAATCCTTAAATCTTATCCTATGGTTCCTGGTATAGATTTAGCTGGTACCGTTGTTGAATCAGAAGATCCAACAATTAATGAAGGTGAAGAAGTCATAGTAACAAGTTATGATATGGGCGTAAGTCATTATGGAGGATTTAGTGAATATGCACGTGTAAATTCAGATTGGGTAGTCAAATTGCCTGATAATATGACTTTAGAAGAAGCTATGATTTATGGTACAGCAGGCTATACAGCCGGTTTAGCTATTGAAAAATTGGAAAAAGCTGGTTTTATGACACTGGAGGGTGGCAAAGTACTTGTACGTGGCGCATCTGGTGGCGTAGGCGCATTAGCAGTGCTTATGCTTTCTAATTTAGGATATAAAGTAGTTGCTAGTACAGGAAACAAACATGCCGGTGACAAATTAGAAGCTTTAGGGGCTAATGAAATTATTGATCGTATTACAGATAATGATGAAAAGCCATTAGGTTCAAGAACTTGGCAAGCTGCCATTGACCCTATTGGAGGAAATGGAACACCTTATGTCACTAATCGTATAGATAATAATGGTGGTGTCGCGCTAATTGGCTTAACAGGTGGTGTTTCTTTTGATACAACTGTCTATCCATTTATTTTAAGAGGCGTAAGTCTAGTTGGTATAGATTCTGTATTCACACCAATGAAATTACGTGAGCGTGTTTGGAGACGTTTAGCAACTGACTTAAAATCCGACAAACTTCATGATATTAAAAAAGTCATTTCATTTTCAGAATTACCAGATGCGATCTCAACTGTTTTAAATCACGATAATTTCGGTCGTATTATTATTGATTTTGATGCATAGTTAAATCGATAAAACCACTAGGACAATCCAATCTCAATATCATAGAATGAAACAATATAAATACATGATTTTCTATGATTTCGATTTGTCCTAGTGGTTTTTATAATTAAAACACGATATACATGCCACCTGATTTTGGCTCGGTAGTCTTGAATCCAAATTTTTCGTATAGTTTGTCAGCTGGATAGTCTGCTATCAAACTAACATAAGTTCCCTTTTCAGCTATGGAATTAATATATTCCATTATTTTTTCCAAAATAACCCTACCATAACCTTGTCCTTGATAATCTGGATCAACGGCTATATCTACAATTTGAAATGTCGTTCCACCATCACCTATAACTCTGCCCATTCCAATCAATTGTTGATCTTCATAAATCGTAATATTGAAACAGCCATTTGGTAAACCGTTTCGAGCTGCAGCTACTGATTTAGGACTCATTCCTGCTTTAACTCTTAAGTCACAATACGCTTGAACCTCTGGTGGCTCATTAGAATATCTAATCATTATTTTCTATCCCCTTACTATAATCTTATATATACTGATTAATAACTTTTTTATTTGATTCTTTGAATACATCATTGTGACTTGAAACATATCCTTCTTTGTATGCATCAGGATTAATGTAAGTTTTAGCTAAGTTTGCTGCATTTCCAGCATCACTAAACGCGCTAGCAATGAGGTGTACTTTAGCATCATGATGTACAATATCCCCACAAGCAAAGATGCCAGGAATATTTGTTGTCGTGTTGCCAAAGCCTTTAACGCGATATTCATCGTATAAATCAAGTTTAGATGTACAGTCTTTAAGTAGTGGATTCTCATGATCAAAACCATGACTAACAATAACATCATCAAACGCTTGTGTCGTAACTTCTCCAGTCTCAATATTTTCAAGTTTTACTTCTTTAATACATTCACATTTATTGTCACCTATTAACTCTTTAATTTGTGTTTTAGGCAACAGGTTCACATTTAACGCTTTAAGTACACTTATCATTGCTTCATAGCCTTTAATGTCTGACTTTCTATAAACAAGTGTAATCGAATTTGCAATATTGGCTAAATCTCTAGCCCAATCTAAAGCAGTGTTACCCCCACCAGAAATTAGAATATCTTTTCCCTTAAATTTTGAGAAAGATTGCACAACATAATGTAAATTTGTTAACCGATAACGCTCTGCATCTTTAATTTGAAGAGGCTTAGGATTAATAATCCCTCCTCCGACAGCAAATATTACTGCTTTTGACTCATAAATTTGTCCGCTATCTGTTTCAACTTCAAAGTGTCTTTCTGCTATTTTTCGAATATCTGTTACTCGTTCGTTTAAATTAACTTTAGGGTTAAAATGTAAGCCTTGGTTAATCATATCTTTAATGATTTCATTGCATGGTTTAGGCGCTACACCACCGATATCCCAAATAATCTTTTCTGGATAGATTTGCATTTTTCCACCTAATTTATCTTGTACATCAATAATTCGCACAGACATACCTCGTAAGCCAGCATAGAAACTCGCAAATAATCCAGCAGGTCCGCCACCAATAATAGTTACATCTTGCATTGTAAATCCTCCCAAGATTAAGTCCCGTTTCGAATGATAATTATTATCATTATTTTGCCTTAATTATACTATATGTGCATATATTATTGAAGAAAATCATATTTTAATTGTAATACTACTTTATTAGATAAAAAAAGACTTTTCATTAATAACACGATTGTGCTATTAAAATGAAAAGTCTCACTTCAATCCAATTAATCTCTTGGTTCTTTGAGTGCTGCTTGTCGAATTAAGAAAAATAATAATAATAATCCTGCTAGCATTCCTGTATGACCAATACCTGCAAATCCAGCAAATGCTTCTGGAGAAAAACTTTTTCCTAATACTTGGAACGTTCCTTTCGTTACCATCATACCAATGGTTGCTATAACACTAATGTTATAAACTATGAAGAACCAGTTAAATAAATAGTAACTGCTTAATTTAAATACCTTTTCTAATGGTATCAGTATTAAAAACATAAACATACCTAAAATAAGTGTATGCGTATGTACAATAGATAATTGTGTATCACCCGTAAAATGATGTGCTTTTGTCAATTCTCTATAGTAGAATCCGCTAAAAAGTCCCAAGATCATATAGACTAAAAATGCATATAGTAATCGTCGCATGAACAATGCCTCCCTCACACTAATATTATAATTTATTATCATCAACTTTACAGTGACAATATTTGTAATATTGCGTTACTTGTTTATAAATGGAATTGAGGGAGTGTGGGACTTTAACTGAGTCAAACTTAATATACAATTCTACTCAGTTCAATAAGTTTTAGCTTATTTACAAAGAGACTTAGTCCTCGACTCTCTCGTTAGATTATTTATTTTCTTGAATGTTTAAATAATGCTACTAATGATAATATGATTGCGATAATTGAAACTATCCACAAAGCAATTGAGCCACCTGAAGATGTTTGTTCACTAGCAGTATCTTTTGATTTTTCATCTTTTACATCTGCTGCATTTGCATTCTTTTTAACTTCTAACGTTGGCGCTGGGTGTTCGCTATTTTCTTTTCCAGTCCATTTAACTTTATCATCATTATCATAGGTTTGAATTGCTTTAAATGCATACTTACCTTCATCTTTAGGGCTGGCTACAACAATTGGAAAATCCATAAATTCATCTGGTCCAATGCCTTTACCTCTAGCAGTCCAAATAATTTTAGTAATGTTACCTTTTTTATCTTTATCTAATTTATACTTATAGCCCTCTACTGGTTGTATATTAACAACTTGAACTTCTTTTGGAACTTCTAATTCTACTTTTTTAGTATGATCTTTTTGTTCTACAGGAACTCTAACATCTACTTTTTCATAAGATTCTGGGTCAACTGCTTTTGGGTTTAAAGTAACATGCGCATCTGCTACTTTAAAGAAACCTAATGTAAAAAAGAGTATGAAACTTGTCGCTAATAATTTTTTTATCATCTTTTTTCTCCTTTTATGGAATACTGATTTGGCTCATAATTACTCCGACTAAAATAAGTAATATACCAATTAAAACTTCTATAATTAATGAAGATTTATTTACTCTATTACGTTTATTGAGTGCACGTGTTGTTTGCAATAATCCCAATAACATCATTATTAAAGTACCAAAAACTTTAATTAATAAGAATACCGTCCAAGTTTGCATATTTGTCCAAATTGACAAAATCTTCGTTTGATCAATAGACATTAATACACCTGAAATAATGATTATTGCTACCGCTGCAGCATTAACTTTAAATAATATTTCTCGCAGTAAATCTACGGCATCTTTTTTACGTGTAAATACTGAAATCAATAAATAGCTTAATGCACCTAACCATAAACTAATACCTATTAAATGTAGTGTTCTTAGTATGATAGACCATAATGGTACGCTTTGTGACCATGCATGCCCTGACATACTCATTGCTATAATCATTGCAATAGATACAATCCAGTACCATGATTTCTCCATGTTTCTTAACACGAATAAACCACTTAAAACAATTAAAGCAATGGCACTTAATATGTAAGGGAATTGTGTTATTGAACTAGGCTCAAGGGATAGTATTGCATCTAATACATCCGAAGACAATGTCATTAAATAAAGTACAAGTGACATCAAGTATGCCATCATCATTATTAAGGACACTACAATATGTCTAGGAAATACATCGAATGTAGATAGGTTATTACGTCGTGCAATACCATTTAACCAATATAGACCTACAAGAATTATAGTTGCACCTTCAGCTATGTATCTAAATAACCCAAACCAGAAATTAGGTGTTTCGTAAAATGCTGGAGATGTATAAACACCGTTAGCTGTCTTCTTACCTACTGAAAACTCAAAACGATCACTAATCTCATGACCGTCAGCAGAAACTGTATGCCATTCTAATTGCTGTGTCCCTTGTTGAACTTTATCAGTAGGAAATGTAAGTGTCTTAGAATGTCCGGTTGTTGTAGGATTAATATCCCCTACTTTATCCCCTTTATCATTATATATTGTAATACCTGAATATTCAGCGTTAACGGGTTCATTAAATGTTAACTCTAACGTATCAGGTGCTTTCGATATAACCCCATTTTGTGGTGGTGTAGTTTTTTCCAAAGTTGCATGCGCAGATGCGATATTGTGAAGTATTGGAATTAATAATAATAAAAACATCATTATCAGTGCCAAAGCTACTTTAGAACTTCGCTGTAAATTCACCATTGACGTCCTCCCATAAAATTTTGCTCATTTACTTATGATAAAATAATGCGTGCTATTTAACAATAATTATTCTAATTTGTCACTTTTTATCCAATAATAAAAGCGAGACTGAAATCGAAATTATTTCATTGCCTCGCTCACACAAATTATAAAATTATAGATTATAAACAACTTATTATTAATACTACTGACGATTTCAATTCATTTAGCCAGTATTTTTTTTGGGCTAAAATCACTATACTATGTTATTCCACTTCAATTAAAGATGCTTTATCAACTGTTAATCGATTTCTTAATGAATACACAATAAACATAGCTAAAAAGGCACAAACTGTTTCAGCTATTAATAATGACCAAATAACACCAGTTAAGCCAAATAAGCTATTTAAGACAAATAGAACAGGAATAATAACTGTTCCTTGTGCAATTGCCATAATTGTAGCCCCACGACCCTGTCCTGTAGCTTGCAACATGCCAGTAAATAAAAATCCAATACCATTTAGAAGTAATGATGTCATAGTCACTTTTAAAATAAATGTAGCTAGAACAACAATTTGAGGATCAGTACTAAATAATTGAACAATTGAATGTCCGGCTACAAGAACGACAGTCATGCAAACTGCAAATATAACAGCAATAGACACGATGACCACTTTAATGGTATCTTTCATTCTTGTTTTATTAGATACGAAATTATACGCAATTAATGGTACAACACCTTCAGAAAGTCCCATTATAATAAGTTCAGGGAATTGAACAAGTCTAAATGAGATGCCGTAACTTGCTATAGCGTAGTTACCATATGTTGCTAAGAATAAATTAACGACTAAACCAGTTACTCCCATTAGAACTACCATTAAGAAAGCAGGAATTCCGATTTTGAAAATTTCTTGCATCATCGCTTTAGTTGGTTTGGCATGTTTAACATTAAATGATAAGGTTTCATTTTTTCTTGAAAAGTAAATAATGAAAAATAACGCCGCAATAGCATTTGAAATTGCAGTACCTAATGCTGCACCTACAACATCTAAGTGCAAACCAAAAATTAAAATAGGATCCAAAATGATGTTGATACCAACACTTGAAAGCATTCCTATCATAGAAATAATTGGCTTCCCAATGGCTCTAGCAAACTGCTCTAAAACGAAAAATAGAATAACGAACGGTGTACTTAAGAATTCAATTTTCAAATAATCACTCGTATAGTTTAACGTTTCACCACTTGCACATAGAATACTAGCTATTTGATCTGTAAAAGGTAAAGTTATAACAGCAATAATAAGTCCCAATACTAAACTACTTTATATTGAAAAACTACTTACATAATGACTTTTAATGTAGTCCTTCGCACCTAGCAATCTAGAAATATAAGTTCCACCACCAACACCGAATAAATTACCAAACGCCATCAATACTGCAAATATAGGTAATGTTAAAGAAATTGCTGAAATCATATGACTATTATCTAGGAAACCAATAAAATATATATTTAAGATTCCGTAAATAACACTGAGTAGTGATCCTATCATCATCGGTAATGAGAAATGCATCATCGCTTTAAATATTGATGATTCCTCAAAGTAAAATAATTGTTCGTCTTTCATTTCCATAATCTCCTTTATGTTAGATGTCTAATAATTAGATATCTAACTATTCGTTTAAAAATTTTGCTAGCTGAATTTCACAACTTGGTTTAAATTATAGCTAGCCATAATTATTACTTTTCTGTCTTAATATTATTCAACATTCGTTCAAATAAGTCCTTAAGTTGTTGCTTCTCACTCTCATTAAAATCTTTAACAAGAATAGCTTCTATATCATCGAAGATACATACAAAAGATTCAACAAGTTTCATACCTTCTTGAGTTAGTTTTAAATTTTTACGTCTGGAGTCGTCAGGATCAACCATTCTATAAATAAGTCCTTTATTTTCTAAACCCTTCAATGTTGAACTTACTGTTGATCCCTTTCTTTTAAATGTCTTCAATAATTCATTTTGTGTAATGCCTCGATCTTTGTGCCTGTACATGTAACCTAACGTATGACTTTGTTCTTGTGTAACGTTGTACTCATCTAGTTTACGGTCAGCATAATGTTTCATCTCATGCGCTAACATTCTGACTAAATATTGATACGTTGCATCCATGATCTCACTCCATTTCGTTAGATGTCTAACGAATATAATACTCCGATTTTAACAATAGTCAAACGATATATTAAAGTTTAAATATTCAGATTAATTATATTGAAATAAAACCCCCGATTTAATAGCAATCTGCTAAATCGAGGGCTAGATTTAAACTCTTATGATGGAATTTCAGTACGTTTATTACTATGTTTTCTCACAATAGCTGCAGTTAAACTTGAAATTGCGCCAAATATAATAAAGCCAATCATCATCCATATAGTGGCATTCATTTCAATATGACTACCCATGTAGATAATTTCTCTAAGCGTATTTGTATAGTGTGTAAATGGATCAAAGTCATAAACCCAACCTTGATAGCCTTTAGGAAGCATTTGTTTTGGTAATGTTACCAATTGCATACTAAAGAACATTAAAATAACAAAGATAGGAATTGCTTTCATTCCTAACCACACCATAATACCTAGAATTAATCCAATGAATCCAAGTATAGAAATAGCTAAGAATAATGCTACTCTATTAGTGTTATTGAAATCAAATCCTAACACGCCATGCATGAAGTATACATAAGCGAAACTTCCGGCAAATGCTGTAATAACAGCTAATAACATTTGTCCAAATGACGCAATAATTCTATGTTGAATTTTAAAGTTATTACTTGTTCTGAAAGCAAAGAATAATAATACTGATGCCACAAGTGATCCCATCCATACTGGCATAAACATTAAGAACGGTGCGTTACCGCCTCCTTGGTGGTCTTTCACTTTATGAATTTCTTGATTATCAACTTTAACAGGATTTGTAATGCCTTTAATATCTGACGCACTCACTTTAACGTCTTGCTTTTCTAATGTGCTAAGACTTTGAGAAGTAATTTGTTTATTTAAATTATCACCCATTCCATCAAGTACGTTACCAGTAATGGTAGCTGCTTGCATACTTGCACCTTTATTTACAATAGTTTTAAATGTCGCTTGTTTTACATCAACTTTTTGATTGCCCATTTTTTTCTGCATTTGTTGAACAGCTGCGGCTGGAATTTCGCCTGATTCAACTTTTTCTTTCATTTCTGCTTTTTTACTATCCATTACTACTTTTTGTGTTTTACTCATTGCATTTTTTGAAAAGTCTTTGTTAAAAATAGCTACCCCATAGTATTTTTCATCTTTAAGACCTTTTTTAATATCTGATTCTTTATCAACTTTAACCCACTTAACAGTATCAGAATCACTATCCATTAATTTATCTTCAATTTTTTTCCCGATATTTACTTTATTACCTTGAATGTCTACACCTTTATCATTGTTTACAACGGCTATTGGCAATTGTTTTGGTTTTGGATTAAACGCTGGATAAAAAGCCAAAGAGAATATAACTAATAATAATATCACTGCAATAGGTGCAAGCCATAATAGTTTGCTTTTAAAAATATTCATAAAATCTAACCCCCTAAAATTTATTGAACAATGTGTTGAATATTTAATACCTTGTGAATTATAATGAGATAGTCAAAAATAAACAATAATCAATTATTCAAATACCGTACGTTATTGAACAGATTGTACATTTTTGTCTATTTATTATTAGGAGGTCGATAGTCGATGAAAGAAGATAGGAGAATAAGAAAAACAAAATCAGCTATTAAACGTGCATTTACAGATCTTTTAAAAAAGAAAGACCTCGACAAAATCACTGTTCAAGATATTTCAAATCAAGCAGATATTAATCGTGGTACATTTTATTTACATTATAAAGATAAATACATGTTATTAACTGATATGGAAGATGAATGCATTTCACAAATTTGGTCATCAACTCAATTTAATCAACTCGACACTAGTACACCAGAAAATACAGCTGATGATTTTATTAATAATATTTTGACCAAAGTATTACAACATATCTCCGATAATATGGACTTTTACCATACGATTCTTCAATTAGAACGTAAAAGTAGACTTGAAGAAAAAATTCATTCCTTAATGAAAGAAAATATGCAAAAATATATTAGTATTGACCATGAGATAGATGGTATACCTGAAATGTATTTTCATAGTTATGTTACAGGTGCTACTATTTCAATCATCAAATATTGGGTACAAGACGATAGTCGTATTTCCGTAAATGATTTAACAAAACATATTTTTAATATTATTTATAATGGCCCATTACGTATTATGATTCAAAATCATTATAAACGTACCCAACCCAACTGAGACTAAATGAATATGAAAGGAATCATTAACCATGCTTACTGCATATAAACATTCAACTAACAATGACATCGTTGAAACAACTTTAGATCACTCTGCATCATGGATTAATGTTGTAGAACCAGATAGAGAAGAAATTGAACAATTGATAGAAACGTATAATTTACCTGAAGATTTTATTCGAGATCCATTAGACGCTGATGAGAGCGCACGTATTGAGTATGATGATGACACAGGCTATTCCCTTATCATTATCGACTTACCAATTGTAAGCTCTACGCACCGTCGTGTCTTATCATTCGTTACAATCCCATTAGGTATTGTTATCGGAAAAGGACTTATTTTAACTATTTGCGATGCTGAGAATGAATTCTTAGAGAATTATGCACGACAAGATGATGTTAATTTAAATTTTCATAGTCGTTTTGCGCTAGATATTTTATTAACTATTTCTAACCACTACAACAGAAATTTAAGACTTTTAAATAAATCACGAATCCGTATTGAACGTGAACTAAAAAATAATATTACTAATAAACAGCTTTACAAATTAATGGAAGTTGAAAAAAGTTTGGTATACTTTTTAGCAGCATTAAAAGGTAACGATACAATAAAAAATTATTCCGTTTACCTGCTATAAAACGCTTTGAAGAAGATGAAGATTTATTGGAAGATTTAGTGATTGAAAACAACCAAGCGATTGAAACGACAGAATTATATACTGGCATTTTAGAGAGTATTACGACTTCTTATTCTTCATTATTGTCTAATGAAATGAATAATATTATGAAGACACTGACGCTATTCACAGTGTTACTCACATTACCTACACTTGTATTTAGTTTCTTCGGTATGAACGTACCGCTTCCACTCGATGAAAAAAGTTATTCATCGTGGCTCTTTATCGTAGGTATCTCACTTGTACTCGTTACAATAGTAAGTATCTTCTTATGGCGAAAACAAAAATTATAACTGCTAATTATACAAAAAGTCGACATTCTGCATAAATCAGAATGTCGACTTTATTTCGTTTATTCAGCTGAAGCTTGATAAGCTTTGCGTCGAGATAAAATTAAAGTAATAGCTACAGAAACGATAAAGGCAACGAGCATGCCTATAAAGTAGTGCAACCAACCTGCATGTGCTGGATTAATAGAAATAAATCCTGGCAAACCTGCTGTACCTAAAGCAATAGCCTTTACTTTAAAGAACGAGATGTAAGCTGAACCAATTGCTGAACCAATGATTGCGCCAATAAATGGATATCTTAATTTAAGATTCACACCAAACATTGCTGGTTCTGTAATACCTAAAAGCGCTGACACACCAGCTGCTGATGCAACACCTTTTAATTTTTTGTTATTTTTTATAATGATAAATGCTGCTAATGCTGCACCGCCTTGTGCTACGTTAGACATTGTTGCAATTGGGAAGATAAATGAACCTCCCGTTTTTGCTTGATCAGCGATTAATGTTGTTTCAACAGCGATAAAGCTGTGGTGCATACCTGTTATAACAATTGGCGCATAGAATAAGCCAAAGATAAATCCACCTATAGCCCCGCCAAATTCATATAGCCATGTTAATCCGTCTGATAACCAATAACCAAGTTGTCTTGTTAATGGTCCTACAAATAAAAATGTTAAAAATGCCGTAACTAAAATAGATAATAATGGTGTTAACAAATTATCTAATACTGTAGGAATAACTTTACGTAGCCACTTTTCAATTGTTGCTAAAATATATGCTGCCACTAACATTGGTAACACTTGTCCTTGATAACCTACTTGATTAATATGTAAGCCAAATAAGTCCCAATGTGGAATTGCTTTACCCGCTTCTACAGCCTTAGGAAAATCGTATGCGCTCATTAATGATGGATGTACTAAAATCATGCCAAGCGCCGCCCCTAAGAATGGATTACCTCCAAATCGTTTCGCTGCACTAAATCCAATTAATATTGGTAATAGCGTAAACGGTGCATTTGCAAAGATGTTAATCATATCTGCTAATCCAGCAAACTGACTATGAACATCTATTAAAGATTTATTATCATAAAAGAGATCTGGTGCAGTTAAAATATTATTAATCCCCATTAATAACCCACCAGCAACAATGGCTGGAATAATAGGAACAAATATATCTGAAAGCATTTTAACGAATCGTTGTAATGGATTCATGTTTCGAGCAGATTTATCTTTAACATCCGCTGTTGTAGATGCTTCTTTCCCTGTTATTTTTTCAAGTTCATTAAATACTTTATTTACTGTACCTGAACCAATGATGATTTGATATTGGCCTCCAGTTGAGAATGTGCCTTTAACCACATCCATTTTCGATAAAGTTTCTTCATCTACTTTACTTTCATCATTAAGTACGAGTCTCAATCTTGTGGCGCAATGGGCCATCGCATCTAAATTATCTTCTCCACCTATAGCTTCAAGAATTTCTTCAGCCGACTTTTTATAGTTCATTAAATTTCCCTCCTATTCAATGGAACCGGTTCTATTTATTAATTTCATTGTAACCGGTTCCAAAAAATAACGCAATAACCTTTTTTATCTTCACCAATTATTCATATTTTAGATTTGTAATCTAAGTTTCTGGGAAAATATATTAAAACTTACAAAATAAGTGAGCGAGGCGTATTTGATGAAAGAACGTGGCTATATTGAAAAGTTATGGAGAGAAGAAAAATATAATGTCTTGTACCATAGTCAACAGCATTATAATTATATTCGTGAATTACTTAAGCAATCTCCAACTTTAAATGAAGTTCAACTCACTATTAATGAAGCACTCCAAACGACTCCATCCAATGGTTCAATAATCAATGCATACGATCATATGTGGGGTTACTTTAAACACAAAGCTAATGAAATAGAAAAAAACAAATCAGCTCAATTAAAAGCTGACTTCAAACAAGATAATGTTCAAAGTAAAGAATTGCTGATTTTTATAAAATACTTAGCCGACAAATATGAAGTTTCTTACCTTCAAAAAAGTACCCTGCTTAATTTCCAATGAGAATACTTAAGTTATGAAAAATTTATTAGAATGGAAATGATTAGTACTGCCTGAGCCTTAATTAAGTACTTATACAATACTAGAAATTCTTCTGCTGTTCGCTAAATTTATGAAAAACAAAAAAGTTGAGACAACGCATATGTTGTCCCAACTTTTTTAAAATTAATTCTGTTTTTCTGTAAAATATTACTCTTGATGTTTCGCCTATAATAAAATCAGTATATTAAAGAATGGTAGATATTAAAACTGTTACTTATGCATCAGTGATTTAGTAATTGGGGGAGTTAGGTTCCTTAATAATATACATTAGCATGCTACTGCTAATACCATTGTTAATAATACGCATACATATTCTTATTCTAAGTTGAATGGCAAATCTTAGGTGTGATGTCTGACTATTATTTAATTTATTAATTTTCACTCTCTAGTTGTTTAATTCATGATGAAGATGAGTTGAATTTCTATATCACGCACAAAATAATTTACTTTACTTGTGTAAGATGGAAAATTCTTGTTGTTGAGTCTAATTATTGATATAGAATTTAATAATTTTAATAAGTTGTTGGTACTTGTATCATTAACTTTAACATGTTGGCAGAATTTAAACTCAACGATTTAATTATAGCTTTTCTTGTTGTGGAAATACTTTATGTTGCTATTTCATGATCTTGATACAGAACTAATGAATGTAAGATTTCGTAACCATTAATTAAATTATTGTAAATGATGTTTAATCAATTCTGTTTCGAAATCTATATTTATTATGCATCAAATTATGTTGTCCCACGCTATTAAAATTTTCCAAATCAGTCACACTATATTTTCAATTTTTCATTTAAGTTGCTTCTTTGAGAAAATTTTTATCGTTTTCACAAAATAATCTCAAAATTTTTTTTATTTTTAGTTATTAATTTTTTCTTACTTTTATTTTATAATAGCTTTTATTATTCACAATTCAATTGAACAGAAATGTTTAGCCAATAAATATAAAAGCTAGGAGAACAACATACATGAGTAATTCCCTTCTATTACATGAACATTTAACAACTGCCCCTTCGCGTAATATAAATTATATTATTATATATTTCTCTTTGACTAATGAATTAACGATTACTATTAATGGTGAAAAGAATGATATTCATAACCATATTGCTATAGTCAATCAAGGTGATTTATTTAATATCGATCATGCTAAAGATTTAATTGAGTTAAAAATCCCTATAGCTTACTTCTATATAGAAGATAATGATTTCTTTAATTGTTTCTTTGACCGTCATTTATTGCAGTCGAATCATTTTATTAAATCTCAAATTTTGCAATGTATTTCAAACTTTTCAAATAATGAAGAACAAGATAGTGAAACAGTATCTAAAATTATAAGAACGTTATATAAAGAAGCCGTAGTTAGAAACACAACATTATATGCACCTACTATGTCTATCGATAATCAGTTACTGTCTAATATTGTCATGTTTATTAACAATAACATTACATCTAATCTATCTTTGTTAGATATTGCAAAACATGCACTTATTTCAGAATCATATTGTTCTAATTTGTTTGCTCGCATATTAAATGTAAATTTTAAAGATTATTATACCAGTCTAAAAGTTAATCACTCTGTACAATTACTAATGACAACGAATCATTCTATAACAACGATTTCCGAATTATCAGGTTTTAGTAGTCACACCAATTTTACTAATCAATTTAAAAAACATTTGGAAGCGAGCCCTAAGCAATTTCGTACGATGCTAAATCAATTAGAACCCCTGCCCTCTATTTTAATAAGAAGTTCAGTTAGTCAATCTTTTTTAAATTTAATTTCACAATTTGAGTTTACGAATCATTTGACCACGGAAACCACACAAATTAATATTGCTAATTACGATCCTAAAGATCAGACGCAATTTTCAACGGCTTTTATAGATTTTCAAAACATAAATGAATTATTTCAATTTGTGTTTAATGATTATTTTGATATTGATTTATCCTATTTACCTAGACCAGCGATTTTAATTAATGACGTGAGTGACATGGTAGGTCGTCAAACAAATTTAAATTTACTAAATCGTTGTTTTGAGAAATTATTTGAAAAAAATATTAGATTAGCTGTCACTATTAAAAATAATCAAGAATTTAAAATGATATACCAATTGATTATGATATTCTTACAAAATAATAGAGATTATAAATGGAATAAAAAATTAGTGAAATTCATGCTTGTATTTGATACTGAAACAATGTCTATTCATGATATCCACCTTGCACACCTTAAACTCAAGAATAAAAACCGTGCTATCAAATTTAGTTTAATGGTTGATGGTTTGTTAAGACAACTGGGTTCATTACAAGAAACATATGATATTATGCATCGTATGAACTTTGATTTTTACTTTGTTGATATTGAAAACATTGATACCAAAAATGTGCTAATTGATATACAACGTGACTTTACTCACTTATCGACGCACTTTGAAAATTATTTGCGTTTTATAGAGGGGTCTAATATACCGTCAACTCAGTTTATTTATAGTAACCTATCATTAAAATGTTTCAAATACACTAATAATGGTACACAATCACTTCAATTGTCAGATCTCGTATGTCATTTATATCAGTTAATGAGACACGGTGGTGGCGTGTGCTATAAATTAATAGAAACAGATCCAATGTATATCTCACTCTTTAATAATCATGGTAGTTTATTACCTATCATGCATTTATATCGATTTGTTTCTACATTTAGTAATGAGTCATTTCAAATATCAAATAATTATTTAATGTGTTATAAAGATGGGAATTATCATGTGATACTTTTTAATAAAATCAATGACCGTTATTTATCTGATAGCCAACAACACTATATCTTTGAAAATGACTTTAAAGAAAACACCCTATTTATTGTAAATACATTAAATAATGAACATGGCTCAATACAACATTTAATTCCACAAGATAAGCGTGATGTTTACATTGAAAAAGATATTATTCAACAATTAGATAGATGTAATCATCCAAAGACTGAACTATTGATTCAAGAAAATAATTATGCCGCATTTCAAATAACGCTAAAACATGATGAAGTGAAATATATTTGTATTAAACCTTCTTAGTATACCTTGGATGTAAGTTTAAAAGAACATCATTTAGGCTATAAATAGTATAAGGAGATGATAACTTTGGATAAACAACAAGTGATTCAATCAATTGAAAAAGTCTTAGATACTTCAAAAGTCGGCGTCTTATCAACAGCATATAATAATCAACCAAATAGTCGTTATATGGTATTTTATAATGATGAATTAACTTTATATACGAAGACAAGTAATGAGAGTACTAAAGTTGAAGAAATTAAAAATAATCCTTATGCATATATTTTATTAGGTTACAATGAAACAACAAATAATAGCTTTGTTGAAATTGAAGCAAATATAGAAATTGTTGAAGATCAAAAAGTAATTGACTGGTTATGGGAAACGCAAGATAAAACGTTCTTTGATTCAAAAGAGGATCCAAATCTATGTGTGCTTAAAGTCGTACCTAAAACCATCAAGTTAATGAATGATGATGATATCGATACACCTGTAACGATTACTGTATAGAATTTAAATAACTGTTTATATTAAAGAGTTCAGTACTAAGATAATCAGGTTCTGAACTCTTTTTTTTGATTAATTGGTTAACGCCTATGATGTCGTTTATGTCATTAAATTATGATTCAATTTAATATAGATTATTATTTTATTGCAATTTAATAGTATTTTATGTATAAAAGAGATAGAACTTTTTAAAGGAGTCTATAAAATGAAAAATAAAAAGGGTTTAGGTATCGGTATTGCACTTATTGCTATCATGTTGATCGTATGTATCGTTCTTGTTGTCATGATGATGACAGGTGGTCAAAAAGAAACGTATTATGGCTATATGAAAAACGACCATACAATTGATAAGATGGTAAATGAACAGACTGAAAAAATTGAAAAAAATGTTGAATTGCCTTCTGATAGCAAAGCTAATGTTAAGAAAGGCGACTTCGTATTTTTAGTTAAAGAAAAAGGATCAGATAAATTCTCAAGAGTATCTAAAGTAGATCACGATGACGTACCACATGGTTTAATGATGAAAATTCATGAAATGCATGATATGAAAGGTATGTAAATTACAATAAATCACTGTCAATGAAGAGAAATCTTTGTTGGCAGTTTTTTAATATCATAACGTATTTATACACAAATCTTTATAATTTTAAGCAATAAAAAAGGGTTCTATAATAAATTGGACTGATGACAAAATTCATCAGTCCAATTTTTATGTTTTTGAATAGAAAAAAGGCGCAATTACCTCTATAATTATTAGCTACCAAAAAAATAAAAAAAAAAGGAAAAGGCCC
>NODE_9_length_34804_cov_1.191106
TTGGTTTTTATATCAAATAAATCAAAAAATGATTAAGAATAATTGTCATAGACACCAATCTTTTAATAAAATAAAGGTAATTAGACAATAGGAGGTATTCTGATGACGACGAAGGGTTATATTGGTTCATACACAAAAAAAGAAGGTAAAGGTATTTACTTATTCGAATTAAATGAAGATAGTGGACAAATTAGTTCTGTTAATACTGGTTATGAGATTGAAGCATCTACTTATCTTGCTCAAACAGATGATTATTTATACGCAATCACTAAAGAAGGTGAACACTGCGGGGTAGCTGCTTTTAAAAAAGAAGCTTCTGGTTCGTTAACATTAATTAATAAATGCTTAGAATCTGTAGAGGGTACAGGTTGCTATATATCGGTATCATCTGACCACAATTTTTTATTTGAAGCAGTGTACGGCGCTGGTATCGCTAGAATATATCAATTGAATAAAGATACAGGTGAGATCATTAAGTTAATTCAAGAATTAAATCACGACTATCCACTTGGAAGTCATGAACGTCAAGAGCATTCACATGTCCACTATATAAATGAAACACCCGATTGCAAATATGTTGTAGCTACTGATTTAGGTACAGACAGAGTTGTAACTTATGAATTCAGTAATGAAGGTCTTAAAGAATACAAAGTTTCTAAATTTAAAGATCAAGATGGTCCAAGACATATTGCATTTCACAATAATGGTGAATATGCCTACATTGTTCATGAATTATCTAATTATGTTAGCGTAGCTAAATATAAAGATGGTCAATTTGAAGAACTAGAACGTCATTTAACTGTTCCTGAAGATTTTAATGATGACACTAAATTAGCGGCTGTTCGCTTATCGCATGATCAACAAACTTTATATATTAGTAACCGTGGTCATGATAGTATTGCGGTATTCACGATTACAGAGAATGGCGCGGGACTAAACCCTGTAGAAATCGTTAAAAGTGGGGACCAATTCCCAAGAGATTTTAATATTACTGAATCAGATGACTATCTAGTTTGTGCCCATCAAGAGGGTAATTATGAAATTACAGTTTTTAAAAGAGACACAAATACTGGTAAATTAACGCCAACAGATAATCAACAAATTGCACCTGAAGGTGTACATGTTAGTTTTATTTAAGTAAAATACTAAGCCACGGCAGTGTAAAATGTCGTGGCTTTTTGCAAATTTTTATAAGTTTTTAAAAAATGTTCTAATATATTTAAATTTACCTTTATAAGGCGGATACATAACACTTGAATCTAATCGCGTAGACCTAAAGATGTATGACTTGCTATGGCTAAAGGTTTGGAAAGTATATTTACCATGATATTGTCCAATGCCAGACATTCCGACACCACCAAATGGTAAATTAGGATTAGCAAGATGCATTAAAGTATCATTAATTGCACCGCCACCGAAAGATAATTCGTTTAATACACGGTGTGTAGTATTCTCATCTTCACTAAATAAATATAAACTTAACGGTTTAGCTTTACTCTGAATAATATCTACTGCCTCATTAAAATCATCATAAGTAATAATAGGTAATATAGGTCCAAAGATTTCATCTTGCATGATTTTAGAACTTGACGTAATACTATCTAAAATAGTTGGTTCTATATAGCGTGTTGTAGCATTTGCATTACCACCGAAAATAACATGGTTTTGGTGCACGTTAAGTAATTCATTTAAGCGATTAAAGTGTTTATCATTAACTATGCGACCAAAATCTGGACTTTCCTCTATGTTAGTACCATAAAATTCTTGAATACTTTGTTTAAGTGCTTCAATCAATTCGTTTTTGACCTTCTTATTAACTAATATATAATCCGGAGCCACACATGTTTGTCCTGCATTAGTAAATTTACCGAAACTAATACGATCACTAGCAACTTTAATATTAGCAGTATCATCTACAATAACTGGAGATTTACCGCCTAATTCAAGGGTAACAGGAACTAAATTTTTGCTTGCTGCTTCATACACGATTTGACCAACCTTGTCACTACCTGTAAAGAATATGTAGTCAAATGGCAGATTAATTAATGTTTGGGTTTCTTCTATACCACCCTCGATAACACCTATATAATCAGTAGTAAATACGTCTTCAATAATTTGACGAATGACCGTGGCAACGTGAGGTGTTAATTCAGATGGTTTTATAATAGCAGTATTTCCAGCTGCAATAGCCCCAATTAAAGGTTCAAATAGTAACTGTACAGGATAATTAAATGGACCAATGATTAATACTGTGCCATATGGTTCTTGTTTGATATAACTTTTTGCCGGAAACATAAATAGAGGTGTATCAACTTGTTTTGTTTTAGACCAATTTTTAAGTTCTTTTCTCGCAGTTTTAATACTTTTTAGTGTGATACCAATTTCTGTGGCATATGCTTCAACAGGACTTTTTCCAAAATCAGTCTTTAGAGCATCTAGTAAATCATTTTCATGATTTTTAATACTTTTACTTAGAAGTTTTAATTGATGTTTTCGAAATTTTAAATCTTTCGTTTTATGTGTTTTGAAAAAAGCTTTACTTTCTTCAAATTGTTGCTCAATGCTTGGCAATGTGTGATACCTCCTAAATAGTAAAATCTATATTAAAGAATTAAATTAAAATAAATGATGTAATTCATCATATCTATACCCTAAATATTTTTCAATAAAAAACAGTTGAATGAAAAGATTCATTCAACTGCGTATATAAAGGCGATAACTAAATTGCCAATATGTTTTATTTAATTAGAGCATCTGTGATTTGAGGTACCACTTGTTTTTTACGTGATACAACGCCTGATAAGAATGCCATGCCATCATCTAATTGAACTTTAAATGCCTCGCCGACTTTATCTTTTTCAGCACCTACTACTAAGATTTTAGAATCACTATTAATAATGTCAGTAACTACTAATACAAATAAATCATACTTTTCATTAGCACTTGTTTCTAACATTGCTTTTTCAAGATCTTCTTTACGATTTAATACTTCATCAATGTCGACAGTATTTACTTGGGCAATGCGTGTAACATAGTCGCCCATATTAAATGATTTAGCATCCATGTCTAATAATTCCTCTGCAGATTTATCAGTAGTTGATGCACCAGCTTTTAACATTTCTAAGCCATATTCATCTAAATCAACATTTGCTAAATCTTTTAAATCTTTAGCAGCATTTATATCCTCATCAGTACAAGTAGGAGATTTGAATAATAAGCTATCAGAAATAATTGCTGAAATCATCAAACCTGCGATATGCGGTTTAATTTCAAAGCCACGTTCTTTGTACATTTTGTAAAGAATAGTAGCAGTACAACCAACTGGTTCTGCGCGGTACCAAAGCGGTGAAGCAGTTTCGAAATTAGCGATTCTATGATGATCCACAACGTGTTTAATCTCTGCGTCAGAAATTGTTTCAGCACTTTGTTGGAACTCATTGTGATCGACTAAGATTACTTCTTGACCATCTAAATTATCACTTAATAATTCTGGTGCTTTAACTTCAAAATGATCTAAAGCAAATTTAGTTTCAGGATTAATATCTCCTAAACGATATGGCGTCGCTTCAGAGTTACCAGTTAATTGTTCAAAATCAGCCATGATGATAGCTGATGCTATTGCATCTGTGTCTGGATTTTGATGTCCAAAAATATAAGTTTTTGCCATTGTTATTATCCACCCTTATCATTTAATTTTTCATCTTATTTTATCATGTTTCATTTAGCTACATCTACCTCTGCGCCTAATGAGTTTACAAAATGTCCTAAAGCCCATTTATGACCACTCTCATTGAATGAAGCAACACCATCTTTCGGAATAGTAATGTTATACCCCAAATTATAGGCTGAAACAGCAGTGTGTAAAATACAAATATCTGTACAAACACCCACAATTTCAATATCTTTTATATTTCTCTCTCTCAATAGACTATCTAGAGGTGTACCATAGAATGAATCATAACGACGCTTATTTAAATAATGAATATTACTGTTTCCACTAATGTTATTATAAAAGGCTTTAATCTTACCATATAATTCACGTCCTGCTGTGCCCTCAATATTGTGAGGAGGGAATAACTTTGTCTCAGGATGGAACATATCGTTCTCATAATGTAAATCCATCATAAAGAAAATATCTTGGCCTTCAGACTGATATGTCTCTAAACGTTTCAGTATAAAAGATTCAATATCTTGCCCAGGTTTACCACATGTTAATCGACCATCATCTGCAATGAAGTCATAAGAATAATCTACTACTATTAGTGCTTTTCTAGTCATAATCAATCTTCCTCTCTATTAAATGTTTGAGCTATTTAAAAATTGTATAATTATATAGAAACGATTAAATTATTACCTCATTAATCATTATATATATTATAGCTAATCCCATTCTAAAATGGTATATAGCAATAAAATAGGTTTGAAAGTTTAGATAGGGGATACGTTATGTTAATAAATGCTCAAGATTATGGATTAAAAGGATGTAATAAACGCAAAGACACTAAAGCAATACAACGAGCACTGAATAAAGCAAGATATGGTGAACACACTGTACTTATACCTAGCGGTACATATTATATTTCGAAAGCACTCATTATTTATGACTCAACAACTTTATTACTAGAAGATGATACGACATTACTAAGATGTGGTAAGGATGCACTTTTAAAAAATGGCCATCGTTTTGGTTTTTATAAAGGATATCAAGGTAATAGTCATATTTATATTAAAGGTGGAACGTTTGATATGAATGGCTCTAAATATCCATACAATAATACTGCGATGTCAATTGGACATGCAGAAGATATTCAATTAATAGGTGTAACAGTATTAAACGTAGTTGGCGGACACGCTCTAGACGCTTGTGGTATCAATGGTTTGTATATCAAAAATTGCAATTTTAAAGGTTTTAATGATTTTGATGGGGATCGTTCATTTTCTGAAGCAATTCAATTAGATATTCAAGTACCTGGTGCGTTTCCTAAATTTGGGACGACAGACGGAACCATCACTAAAAATGTAGTCATTGAGAATTGTTATTTTGGGAATTCAGATGACCATCAAATGCGTCCATGGAATAGAGCAATTGGCTCACATGCAAGCAGGTATAATAAGTTCTACGAAAATGTGCATATAAAAGATAATTGTTTTGAGGGGACTGAAGACTATGCACTAACACCCCTAAAAGCTAAAAATATGATTATTTCACGCAATAAATTCAAAAATTGTAAAGGTGGTATTCGATTTTTAGGGGTAAAAGATGGAAAAAATGCTGCTGATCCTGTTACTGGCAAAGTCATGGAATCTCAAGCTGGTGAGAATTTCAGTGTGATTGGTAATCACTTTATTGGAGAAATGAAAAAAGATGCCATTCACATTAGAAGCTATAATAATGTAAAACATCAGCAAGTGTTTATCGCCGGTAATACTTTTGATAAAGCATCACAAACTATACATTTAGAAGATATAGAAGATTTAACCCTAAACCCGGGTGAAGATGTTACCATTAAAAAAATTAATGTAGACTGAGTAGAGATAATGTTTTCGAACACAACCCAACAATAAATAGCCAGTAAATACGTTTTGAAGACGCATTTACTGGCTATTTAATTTCGATACATCAGTGTTAAATAAGGACAAGACAGCAAATTTTTTATAATTTCGTCATAATGCCTTTCGATATTTATCTAATGGTGATTAAATGCACCTATAATTTTAACTTCAAAATCTAAAGTCTGTAATATTGTGATAACCTTATTGAGTTTTTCATTTTTCCCAATATCGGTTTGAACAAAAAATCTGTACATACCTAACTGCGTCTTAAGAGGTCTAGACTCAATCCATGACAAGTTAATATCAAATAAAGCAAATGTGTTAAGTATACTAGCTAATAATCCAGCTTTATCATGTTTAGGTGTTATCAGTAATAGCGTACTAGAAGCAGATTCATTGTAGTGCTCGTTACTTTTTACTACTAAAAAACGAGTGACGTTATGTGGATAGTCTTGTATATGTGTATCTATCGGTTCGAAACCATATGACTCTCCGCTTCCTAATGGTGCAATAGCAGCGACATGTGTGTCAATTTTTTCTAAACTTTGAATCGTACTATCAACATAATCATATAAGAAATGATGTCGATGGATATATTGACTCGTTTGACTTATTGCAGGTGCAATGGAATAAACCTTTTTAATATCATCCAGTGAAGTACCTTTATTAGCGTATAAACCAAAATTAATATCTAAATGGATTTCGCCATGAGCGTATATATCTTCTTGTGCAAGTGCATCCGCAACAATATTAATAGTACCTTCAATTGAGTTCTCAATAGGTACGATACCTACAGCATCACTATGACTATTAACGGCTTTAATTACTTCATAAAGATTTGATTTAGGTGAATATGTAACTTCTTCCTCAGATAAATAAGTTTTTGCAGCTAAATAAGAAAATGTTCCCTTAGGGCCTAAATAATATAAACGCATCTTTGTTCGTCACCTCGTATTATCGAACACTAGTGAAATGGACATTTCATTGACTGTTTCTTTTTATAATGAAAATTAGGATCCTTGATTTCATTATTATAACCATGATGATAATTTGAAGTTAGGGTCGGTGAAAGTGGTGGGGCTAACCAAGACCATTTACCTGTGACATCACGGTTATTTGCTAGTTCCTTTTCTTCAAATAATTGAAATTGTTTTGATGCAGTTAGGTGATCAACAATAGAAACACCTTGAGATTTAAATGAATGGTATACCGCATAATTAAGTTCAACGAGTGTTCGATCTTTATTAAAAGAATTATTTTTTAGTGTACCAAATTCAAACGCTTCTGCAATACTTTCCAATAAATTATAGCGGTATGAGTCAGTGAAATTGCGTACTGCAATTTCTGTTACCATATACCAACCATTAAACGGGGCAGTTGGATAAGTAATGCCACCAATTTTCAAATCCATATTAGAAATGATTGGAACACCATACCATTTTAAATTTAAATCTTTTAATTTTGGATAATGTTCATGTTCTATTTCAACTTCTTTTATTAATTCATTGGGTAACTCATACCATTTTATAGAATCATTAGGTAATTGATAAATGAGTGGTAGTACATCGAAATCAGTACCTTTGCCTTTCCAACCTAAATGCTCCGCTAATTGTGTGATTTCACGTTCAGATGGATCACCGGCATGTTCATAACCAGCATATCTAATAAGTTGATTATTATAGATACGAGGTGCTTGATTAGGTGAAAAAATCGTTATATAAGGCTTGATCTTACCATTATTCGTCGCATGTTCAAGATGATGATTGATTGTATCTATAAAATCACGCTCATTATCAACGTTTCTAGCATCTTCTACATTTAAAGAATCCCAAAATAAGCGTCCAATACAGCGATTAGAGTTACGCCAAGCAAGTTTAGCGCCATACGACAACTCTTCCAAAGTATGCGTATATGTACCAGTATGTTCAATTTCTTTTTCTATCTCTTTTATTCTTTTATCAAATATAGATGGATTGTAATTAAGTTCACGATACATCATTTCGATAAAACTTCTTGCTTCTTCCAATAACATATAACCACCTCGGTTCATATTATAATCTAGACAATAAATTAACTCATTCAATTACATAGATTGTCACGAATTTGTCTTATTGGTACTTATTTAAATTTTAATTGTATCAATAGGATGTGAATACGCACTTCTACTGAATTATGATAAAATGTACTAAAACATCGTTAGGAGAGATTGTGGTGTATCGTTACGAAGATGACAGTTTAATGTTACATAATGACTTATACCAAATTAACATGGCAGAGAGCTATTGGAATGATGGTATTCATGAACGAAATGCAGTATTTGATTTGTATTTTAGAAGTATGCCATTTGAGAGTGGATATGCAGTTTTTAATGGTTTAAAAAGAGTAATTCAATTTATTGAACATTTTCATTTTAGTGATTCTGATATTGAATATTTACAGTCAATAGGTTATAAAAATGATTTCTTAAACTATTTAAAAAATTTAAAGTTCACTGGTAATATTCGCTCAATGCAAGAAGGTGAATTGTGTTTTGGAAATGAACCATTACTTAGAGTGGAGGCACCATTAATTCAAGCGCAACTTATAGAAACCGTATTACTTAATATAATCAACTTCCATACATTAATTTCGACTAAAGCAAGTAGAATTCGTCAAGTAGCACCTGATGATACATTAATGGAATTTGGAACTCGTCGTGCACAAGAGTTAGATGCTGCGTTATGGGGGGCTAGAGCTGCTTATATCGGTGGTTTTGATTCTACTAGTAATGTGCGTTCCGGTAAATTATTTGGTATACCCGTTTCTGGTACGCATGCACACGCTTTAGTTCAAACATATGGTGATGAATATAAAGCTTTTAAAATTTATGCAGAACGCCATAAAAATTGTGTGTTCTTAGTTGATACGTTCCACACGCTTAAATCAGGTGTTCCTACAGCTATTAAAGTAGCGAAAGAACTAGGGGATAAAATCAATTTCATTGGTATCCGTTTAGATTCTGGAGATATTGCTTATTTATCTAAAGAAGCACGCAGAATGTTAGATGAAGCGGGATTCAAAGATGCTAAAATCATCGCATCTAATGACTTAGATGAACAAACGATAATGAGTTTGAAATCTCAAGGAGCTAAAGTTGACTCATGGGGTGTAGGTACGAAATTAATTACTGGTTATGACCAACCAGCACTTGGTGCAGTATATAAACTAGTAGCAGTTGAAGATGACAACGGCCGATATGTTGATAGAATTAAACTGTCCAACAATGCAGAAAAAGTGACAACACCTGGTAAGAAGAAAGTGTATCGCATTATAAATACTAAAACAGGTAAAGCAGAAGGCGACTATATTACTCTAGAACATGAGAATCCTAATAATGAAAAACCTTTAAAAATGTTCCATCCAGTTCACACGTATAAAATGAAACATATCAAACACTTTGAAGCGATTGACTTGCATCTTTCAATCTTTGAAAATGGGAAACTTGTTTACCAATTACCGAGTGAAAAAGAGGCACAAGAATACTCTAAAAAGGCATTATCTAAATTATGGGATGAAAATAAACGTTATTTAAATCCTCAAGAATACCCTGTGGATTTAAGTACAGCTTGTTGGGACAACAAACATAAGCGTATTTTCGAAGTTGCAGAACACGTAAAAGAGATGGAGGAAGACAATGACTAATTTACAAGATATTGTAGTCAATGAAATGAAAGTGAAGAAACATATTGATAGTGAACAAGAGTCACGTGAAATTATTCAATTTATTAAAAGCTATGTTCAATCACATTCATTTATTAAATCTTTAGTGTTAGGTATTTCTGGTGGTCAAGATTCTACTTTGACTGGTAAATTAGCTCAGCTAGCAGTTGAAGAATTACGTAATGAAGGGCGAGATTGTCAATTTATTGCTGTGAAATTACCATATGGTGTGCAGAAAGATGCAGAAGAAGTTGAAGATGCATTAAACTTTATTCATCCCGATGAAATCATTACTGTCAATATTAAACCTGCTGTTGATCAAAGTGTTAAATCTTTAAACGAGGCTGGTATTGAATTAACAGATTTTCAACGTGGTAACGAAAAAGCACGTGAACGTATGAAGGTTCAATTTTCAATCGCATCAAATCGTAGTGGTATTGTTATTGGTACGGATCATTCTGCAGAGAATATTACAGGATTTTATACTAAGTACGGTGATGGTGCTGCTGATATCGCACCTATCTTTGGTCTAAATAAAAGACAAGGAAGACAGCTACTTAAATATTTGAACGCACCAAAGCATTTATACGAAAAAGTTCCCACAGCAGATTTAGAGGATGATAAACCACAATTACCTGATGAAGAAGCTTTGGGTGTTACTTATGATCAAATTGATGACTATTTAGAAGGTAAACATATATCTAGTGAAGCCCGTGATACGATTGAAAATCACTATGTCAAAAATGCACATAAACGTGAATTAGCCTATACGCGTTATACTTGGCCTAAAAATTAAAAAAAGATTTTCTAGTGACAAAATAAAAATTCACTGATAAAATTATTTCGATTTTAGATATCCATGTAAGAAAAGGGGATTAGTATGTCAGTGATAACTTCAAATCCATGGTCAATGGTATTAGCGATATTCGTCATCAACGTTTTTTATGTTACATTTTTAACAATGCGTACAATATTAACGTTAAAAGGTTATCGTTATATGGCGGCTGCAGTAAGTTTCCTTGAAGTGTTAGTATATGTAGTTGGTCTTGGTATGGTAATGTCTAGTTTAGACCAAATTCAAAATATCTTTGCTTATGCGTTTGGTTTTTCGATTGGGATTTTAGTAGGTATGAAAATTGAAGAAAAACTCGCATTAGGTTATACAGTCGTAAATGTAACCTCATCAGAGTATGAAATTGATTTACCAAATGAGTTAAGAAATTTAGGTTATGGTGTTACACACTATGCAGCACATGGTCGCGATGGTAGTCGAATGGTAATGCAGATTTTAACGCCAAGACGTTATGAACGTAAATTAATGGAGACAGTACGAAATTTAGATGAGAAAGCGTTTATTATAGCGTATGAGCCAAGAGCGATTCACGGCGGTTTCTGGACTAAAGGCGTTCGAACTCGAAAAGTAAAAGCATACGAAGTAGAAGAAATAGAAAGTGTTGTGGAGCATGACGATGAAGTTCAAAGTAAATGAAAATGAAACAATCTCAGAATGTTTAACACGTATGCGTGAAGAAGGCTATATGCCAGTTAAACGAATTGAAAAACCTATATACACTGAAGATGAAAAAGGTAATGTAGTAGTATTAAGACAGGATATTCAATTTGTTGGTAAAAAGCTTTGATTTAATAATATAAATTACAACTCAAATTAATTTTATTAAGAGTGAAAAGAAGCTAAAGTACAACTTCTTTTTACTCTTTTTATTATCGGATTATTGTTAGATAAGTGTATTATTTAGATAAAATCCATTATACTAAGTTTGTAAAAAAAGATTTATACATTTGATTAATTATCTGTTAAACTAAAAATGAAGTTTTAAAAACGAACTTTTCCCAATAATTTACGTTTAATGTACAGTTTTGAATTATAAATTTATACATAGAATAGGAGATTAGAAATGATTGATCGTTATTCAAGAGAAGAAATGGCAAATATTTGGACTGATCAAAATAGATATGAAGCTTGGTTAGAGGTTGAAATCTTGGCCTGTGAAGCTTGGAGTGAATTAGGCCACATTCCTAAAGAAGATGTAAAAAAAATAAGACAGAACGCTAAAGTAGATGTGAAACGTGCTCAAGAAATCGAACAAGAAACAAGACACGATGTTGTGGCATTTACTAGACAAGTATCGGAAACGTTAGGTGACGAACGTAAATGGGTTCATTATGGCTTAACTTCTACAGATGTAGTTGATACAGCGCTAAGTTATGTTATAAAGCAGGCCAACGAAATTATTGAGAAAGATATTGAACGTTTCATAAAAGTTTTAGAAGAGAAAGCTAAAAATTATAAATACACATTGATGATGGGGCGTACACATGGTGTACATGCTGAACCGACTACATTTGGTGTTAAAATGGCATTATGGTATACAGAAATGAAACGTAATCTAAAGCGTTTCAAAGAGGTACGTAAAGAAATAGAAGTTGGTAAAATGAGTGGTGCAGTTGGTACATTTGCTAACATTCCTCCTGAAATAGAACAATATGTATGTGACCATTTAGGCATTGATACTGCATCCGTTTCTACTCAAACATTACAACGTGACCGTCATGCATACTATATCGCTACACTAGCACTAGTAGCTACATCTCTTGAAAAATTTGCGGTAGAGATACGTAATTTACAAAAAACAGAAACACGTGAAGTTGAAGAAGCATTTGCAAAAGGTCAAAAAGGGTCATCAGCTATGCCTCATAAAAGAAATCCTATTGGTTCAGAAAATATAACAGGTATTTCAAGAGTGATTCGAGGTTACATTACAACGGCTTATGAAAATGTGCCTTTATGGCACGAACGTGATATTTCTCACTCTTCAGCTGAACGTATCATGTTACCAGATGTTACAATTGCTTTAGATTATGCTTTAAATAGATTCACTAATATTGTTGATAGACTAACTGTTTTTGAAGACAACATGAGAAATAATATCGATAAAACATTTGGACTAATCTTCTCACAACGTGTATTACTAGCGTTAATTAATAAAGGCATGGTTCGTGAAGAAGCATATGATAGAGTGCAGCCTAAAGCAATGGAATCTTGGGAAACTAAAACACCATTCCGTCAATTAATAGAAAAGGATGAGTCTATCACTAATGTGCTTTCTAAAGAAGAATTAGATGAATGTTTCAACCCTGAACATCATTTAAATCAAGTTGATACAATCTTTAAACGTGCAGGTTTAGAGTAATAAGTTAACGGTTTTCAATAAAAATACTACACTTTAACTATTTAATGCGTTAAAATGAGATTATATTGAAAACGGATTATAGGGGTTGTTTGAGATGCAAATAGAGAAATTACGAGGACAAGCGTTAGATGAACTTTTTGATGCGATTCTTACACTTGAAAATAGAGAAGAATGTTATCAATTCTTTGATGATTTATGCACTGTCAATGAATTACAATCATTATCTCAAAGATTACAAGTTGCTAAGATGATTAAACAAGGGTATACTTACGCAACAATCGAAAAAGAATCTGGTGCTTCTACAGCAACAATATCTAGAGTAAAACGATCATTACAATGGGGTAATGACGCATATACAATGATATTAGAACGATTAAATATAGAAACAAAAAAATAATATTACGTTTAACATATATTTATAAATTGAAATGCTCCCTTCAAAATTGACAATAATTTGGATATTTTGATGGGAGCGTTCTGTTTTATATTGAATTTATACAGGCTAATAGTAAGTAAACAACTTTTAATTTACTTAATTTTTAACAAATAAACTTATAAGATATTAGGTCTTTCGTTCTTTAATAGACAGTATAGATTCTAATGATTCTGTTTAGAATTGGTACACTAAAAATGATATAATTTAGTGTATGTTAAAAAAAGGAGTTAAAGGATTATGTATGACATTAAAGCGTGGCAACATGTGTTTAAATTAGATCCCGCCAAAGAAATAAGTGATAATGATTTAGATGCACTATGTATGTCAGATACTGATGCTATCATGATTGGTGGCACAGATAATGTTACCGAAGATAATGTCATTCATTTGATGAGTAGAGTAAGAAGATATCCATTACCATTAGTCCTCGAAATATCTAATATTGAGAGTATTATTCCTGGTTTCGATTTTTATTTTGTACCAACAGTTCTAAATAGTCAGGATACTACATATCATAATGGAATGATGCATAAAGCTCTAAAGCAATTCGGATTCATGGTTAATTTTGATGAAGTCGTATTAGAAGGGTATTTAGTTTTAAATCCTGATAGTAAAGTAGCAAAATTAACGCAATCAAATACTAATATAGATATTGAAGATGTAGAGGCATATGCGCAAATGGTTAATGAGATGTACAAACTACCGTTGATGTACTTAGAATATAGTGGTCAGTATGGCGATGTTGAAAAAGTGGAAGCCGCATCCAGATTATTAACAAATACACAATTGTTTTATGGCGGTGGCATTACATCTATAGAACAAGCCAGAGAGATGGCACAATATGCTGACACTATTGTAGTAGGTAATATTATTTATGACGATATTAAAAAGGCTATTAAAACAGTAAAAATAAAAAAGGAGTCTAATAAATGAATTCATTAGTTAATAATATGAATAAAGAGCAAAGTGAAGCGGTAAGAACTACAGAAGGTCCATTACTAATTATGGCCGGCGCTGGTTCAGGTAAAACGAGAGTATTAACACATCGTATCGCCTATTTATTAGATGAAAAAGACGTTTCTCCTTACAATATATTAGCAATTACTTTTACAAATAAAGCAGCTAAAGAAATGAAAGAACGTGTTGAACAATTAGTAGGAGAAGAAGCACAAGTGATTTGGATGTCTACATTCCACTCTATGTGCGTAAGAATATTAAGACGTGATGCAGATAGAATAGGCATTGAACGTAATTTTACTATTATTGATCCTACTGACCAAAAATCCGTCATAAAAGACGTTCTAAAAAATGAAAATATTGACAGTAAACGCTTTGAACCAAGAATGTTTATTGGGGCGATAAGTAACTTAAAAAATGAACTTAAAACACCAGAAGATGCAATAAATGAGGCTAATGACTTCCATTCGCAAATGGTAGCTACTGTTTATAGTGGATACCAACGTCAATTGACTCGAAATGAAGCACTTGATTTTGACGATTTAATTATGAAAACAATTCAGTTGTTCGAACGCATTCCAGATGCACTTGAATATTATCAAAACAAATTCCAATATATTCACGTAGACGAATATCAAGATACAAATAAAGCACAATATACATTAGTAAAGTTGTTAGCTAGTAAATTTAAAAATCTTTGTGTAGTTGGTGACTCAGATCAGTCAATTTATGGTTGGAGGGGTGCAGATATTCAAAATATCCTATCTTTTGAAGAAGATTACCCTGATGCTAAAACGATATTTTTAGAACAAAATTATCGTTCTACAAAGACCATCCTAACTGCTGCAAATGAAGTCATTAAACATAACTCAGAAAGAAAGCCTAAAGGTCTGTGGACTGCAAATACTGGTGGCGAAAAAATTAAATATTATGAAGCAATGACTGAGCGTGATGAAGCTGAGTATGTGGTTAGAGAAATAATGAAACACCGTAAAGCTGGAAAAGATTATAGTGATATGGCAATACTTTATAGAACCAATGCACAGTCACGTGTTTTAGAAGAAACATTTATGAAATCTAATCTTCCTTATACGATGGTTGGAGGCCAAAAATTCTATGACAGAAAAGAAATTAAAGACTTATTAAGTTATTTGAGAGTAGTAGCTAATAGTAATGATGAAATTAGTTTACAACGCATAATCAATGTTCCAAAACGAGGGATAGGACCTTCATCAGTTGAGAAAATTCAACGCTATGCGAATGATAACAATATAAGTATGTTTGACGCATTGGCAGAAGTAGATTTTATTGGTCTTTCAAAAAAAGTAACTCAAGAGTGCATTAAATTTTATGAACTAATTCAAAACTTAATTAAAGAACAGGAATTTTTAGAGGTAAGTGAAATTGTTGTTGAAATATTAGATAAATCTGGGTATAGAGATATGCTTGAACGTGAACAAACACTGGAATCACGTAGTAGACTTGAAAATATAGATGAATTTATGTCTGTGCCTAAAGATTATGAAGAGAATACACCATTAGAAGAACAATCCTTGATTAACTTTTTAACGGATTTATCACTAGTAGCAGACATCGATGAAGCTCAAATTGAAAGTGGCGTAACCCTTATGACAATGCACTCGGCGAAAGGTTTAGAATTTCCAATTGTGTTCCTTATGGGAATGGAAGAATCGCTATTTCCACATATACGTGCAATTAAGAGTGATGATGACCACGAAATGGAAGAAGAACGTCGGATTTGTTATGTAGCAATAACAAGAGCTGAAGAAGTTCTATATATTACGCACGCGACGTCTAGAATGTTATATGGACGCTCACAATCTAATATGCCTTCTAGATTTTTACGTGAAATCCCGGAAGATCTATTAGAAACACCATCTAAGCAGCAGCGTCAAACGATTACCCCAAAAACTTCAACCAAACAACCTAAGCGTGGATTTAGCAAACGTACAACGTCTTCTAAAAAACAAGTTTCTGCTTCTGATTGGAAAATAGGAGATAAAGTTACGCATAAATCATGGGGTGAAGGCATGGTAAGTAACGTTAATGAGAAAAATGGCTCAGTTGAATTAGATATTATATTTAAATCAGAAGGACCAAAGCGCCTGTTAGCTCAATTTGCTCCAATCGAGAAAAAGGAGGATTAATTTATGGGCAATATCAAAAGTCGTGTGAATGAATTACATGATTTATTAAATCAATATGGTTATGAATATTATGTACAAGATAATCCTTCAGTGCCAGATAGTGAATACGATAAATTATTAAGAGAATTAATAGATATAGAAGAGGCACATCCTGAATTTAAGTCACCTGATTCTCCTACTGTACGTGTAGGAGGAGAGGTGCAATCTTCTTTCGAAAAAGTCAACCATGATACACCAATGTTAAGTTTAGGTAATGCTTTCAATGAACAAGAATTACGTCGTTTTGATCAACGTATTCGTGAACAAGTCGGTAGTGTTGAATATATGTGTGAATTGAAAATTGATGGATTAGCTGTGTCCCTTAAATATGTAGAAGGTCGCTTCGTTCAAGGTTTAACTCGAGGTGATGGTACTACAGGTGAAGATATCACTGAAAATTTACGCACCATTCATGCTATTCCATTAAAGATTAATGAACCATTAAGTTTTGAAGTGCGTGGCGAAGCTTACATGCCTCGTAGTTCTTTTATAAGACTAAATGAAGAAAAAGAAAAGAATGAAGAACAACCATTCGCTAATCCACGAAACGCAGCAGCGGGATCGTTAAGGCAACTTGATCCCAAATTGGCAGCTAAACGTAAATTAAGTGTATTCTTATATAGTGTTAATGATTTTACAGATTTTGATGCAACTACTCAGAGTGGTGCGTTGGATGAATTAGATCGTTTAGGATTTAAGACAAATCATGAGCGTATGCGCGTGGGTGATATTGAAGGTGTATTAGAATATATTGAGAAATGGACAAAACAACGTGAACAATTATCCTATGATATTGATGGCATCGTTATAAAAGTGAATGACATTGAACAACAAGATGAAATGGGATACACGCAGAAATCTCCAAGATGGGCGATTGCATATAAGTTTCCTGCCGAAGAAGTGGTAACAACATTACAAGATATTGAGTTAAGTATTGGTAGAACAGGTGTTGTAACACCAACTGCGATTCTTGATCCTGTAAGAGTTGCTGGGACAACTGTATCTAGAGCATCTTTACATAATGAAGATTTAATACATGAGAGAGATATCAGAATTGGGGATAGTGTAGTAGTTAAAAAAGCTGGCGATATTATACCAGAAGTAGTGAAAAGTATTACGGAACGCCGACCTGAAGGTACATTACCGTATTCAATGCCAACACATTGTCCGAGTTGTGACCATGAGTTGGTAAGAATTGAAGGGGAGGTTGCATTACGTTGTATAAATCCAAAGTGTCAGGCTCAACTTGTAGAGGGGTTGATTCACTTTGTATCACGTCAAGCCATGAATATTGATGGCTTAGGAACTAAAATTATACAACAACTCTATCATCACAATGTGATTAATGATGTGGCCGACATCTTCTACCTAACTGAAGACGATTTATTACCTTTAGAGCGTATGGGTTCCAAAAAAGTTGAAAATCTACTAAAAGCGATTGAAGATGCTAAAGCCAATTCTCTAGAGCATCTATTATTTGGTTTAGGAATACGTCATCTAGGAGTTAAAGCAAGTCAAGTTCTAGCTGAAAAATACGAAACAATGGATAGACTACTTGAAGTAACTGAAGAAGAACTTATTAGTATTCATGATATTGGAGATAAGTTAGCTCAATCTGTTGTAACATATTTAGAAAATGAAGATATTAAAGCATTAATTGAAAAATTAAAATATAAAAATGTCAATATGGTTTATAATGGAATTAAAACTTCTGATATAGAAGGTCACCCTGATTTTAAAAATAAAACAATTGTTTTAACAGGTAAATTACAACAACTGACACGAAAAGAAGCATCTGCCTGGTTAGAATTACAAGGCGCAAAAGTTACAAGTAGTGTAACTAAAAAAACAGATTTAGTAATTGCTGGTGAAGATGCAGGTTCTAAATTAACTAAGGCAGAAAAGTTTGGTACTGAAATTTGGACAGAAGAGCAATTCGTGGCTAAACAAAATGAAATATCTAGTTAGAGGAGAACGGCAATGAAGCGGACCCTATTCTTAATTATAACGTCGATTGTGTTGTTAACGGCATGTGGCAATAACAATGATAATAAAAATAACCAATCTGTGAATAAACAAGAAACTAAAACTGACTCAAATAATGTGAAAACAATAGCAACAGATAAAAACGTACAAGGTGATAATTACCGCACGATTTTGCCATTCAAAGAAAGTAAGGCCCGTGGTGTATTACAAGATAACATGGCAAATAGTTACAATGGTGACGATTTCGAAAGTGGTTTATTGACACTAAGCAAAGATGTATTTCCAACTGATGATTACCTTTATCAAGACGGCCAATATCTAGATAAAGATACTCTTAATAGTTATTTAAATCCCAAATACACTAAAAAAGAAATAGATAAAATGAGTGAAAAAGAGAAAGAATCCAATAAAGCGAGTGAGAATTTAGGATTAAATCCATCACACAAAGGTGAGGATGATCCAGAAAAAATCGCAGAACAATCTCCAGCTTATTTATCTAATATTCTTGAACAAGATTTTTACGATAGTGGGGATACTAAAGGAAAAAATATTAAAGGTATGACAATTGGCTTAGCCATGAATAGTGTTTATTATTATCAAAAAGAGAAAGATGGAGAGACTTATAGCAAAGAACTTGATGATAAGGAAATTGAAAAACAAGGTAAACAAATGGCTTCAGAAATCTTAACAAGATTAAGAGCCAATGATGATTTAAAAGATATTCCTATTCATTTTGCAATTTATAATCAATCCGATCAAAATTCAATTACACCAGGAGAATTTATTGCTAATACTACAGTTGATGATGATCAAACTAAAATTAATAAATGGAAAAAAATTGATCAAGTGTCAGCATTATTACCATCTTCAACAGCAAAAAAATACAATGAAAATTTGAATAATAATTTTAAACAATTCAATGACAACCTACAATCTTACTTTACTAACTTCACTCAAGCAGTAGGTAAAGTTAAATTTGACGGTAAAAAACCAACACAATTAACTATAGATTTACCTATTGATTATTATAGTCAAGCTGAAACGATTGGTATTACCCAATATGTTACAGAACAAGCTAGAAAATATTTTGACAATATCGATAGCTATGAAATTCGAATTAAAGACGGAAATACACCAAGAGCTTTGATTAGTAAATCTAAAGAAGATAAAGAGCCCCAAGTTCATATTTATAATAATTAACATAAAACTACGGATAACGCCTACAAGTTGGGTTATCCGTAGTTTTTGTTTAATATTATTATTTTTCACGAACAATAGATTTAACTTTTTCAATATCTCTTTCAACAAAGTCACCTGGATGTTGAGTCAATAAACTCACTACATATGTAACGATGACACTAATAATGAATCCTGGAATAATTTCATACATTCCGAAAATTTCATTTATACTCGCTAAAGGTTTAATCCAAGCAATCCATATAATTACCACAAGGGCACCTGCTACCATACCGCTGATAGCACCAGCTCGTGTAAGCTTTTTCCAATAAAGTGAGAATAATACTAATGGACTGAAAGAAGCTCCAAAGCCGGCCCATGCGTTACCAACTAAGTTAAGTATTGTATCATTTGGAGACCAAGCAATCGCAATTGCTACAATTGCCACAACTAATACAGACAATCTACCAACTAACACGAATTCTTTTTGATGTGTTTTCACACGCTCTTCACCACGTATTAATTTATAAAAGTCTTCAGTTAATGAACTTGATGTTACTAATAGTTGTGATGAGATAGTGCTCATGATAGCTGCAAGAATGGCAGCTAATAAGAACCCGCCTACTAAAGGATGAAATAAAATTTGACTCATAATGATGAATAGTGTCTCAGGATCATCCATCTTAATATGATTATCTGGAATGAATGCGATACCAGTTAACCCTACGCCTACAGCACCAAGTAACCCTACAGTCATCCAACTTATACCTAAACGGCGAGCTTTGGGTAGCATTTTTTGTGACTTTATAGACATAAATCTTACGATGATATGAGGTTGTCCAAAATAACCTAGACCCCATGCAAATAATGAAACAATGCCAAGAAAAGTTGTCCCTCTAAATAAATCCATATTTGTTGGCTTCATTTCAGCAACTCGAGAAAACGTATCCCACCCATTAAGTTGTAACATTGCAACAATAGGGACCATAACCATTGCAATTAACATGATTACACCTTGGAAGAAATCAGTTATAGATACGGCTAAATATCCTCCGAAAAAAGTATAAGCGATAACGATAACTGCAACTAAAATTAATCCAAAATGGTAATTTAGTCCAAACGCACTTTCAAATAGTTTACCACCTGATACAAACCCAGAGTGTGTATAAAGAGTAAAGAATACAACTATTATTAAACCAGAAATGATTTTAATAATATTTTCTTTATCGTTAAGTCGATTTTTGAAGAAATCAGGAAGGGTGATTGCATCACCTGCCACTTCAGTATAAACTCTCAACCTTGGTGCAACGACAAGATAGTTAACATATGCACCTAATGTGAGACCAATTGTTATCCATATTGCTGATAAACCAGTGCTATAGACAGAACCAGGTAGTCCCATTATCATCCAGCCACTCATATCTGATGCACCTGCAGATAAAGCAGTGATATATGGTCCGATACTACGTCCACCAAGCATATATTCACTTAAATTACCTGTAGCTTGTTTGTAGCCGTAATATCCAATGATAAGTAAAATAATAAAATAAATCGCAATCATTATGTATGTTTGCCAATTGGTATTAACTTGACTAGGCAAGCTTGCTCCTAAAATAAGCATAAAGAAATACCCCCTTTTTTTATATGGTGTAAAGACTTAGATGACTTATAAACATTAGTAAATTTCAATTACATGAGTATGCAACTTTTTTAAATGATTTAGTTACATGTAATATTATACAATGTGGTGAATGGTTTAGAGAAGTATAAATTTTAATTTTTAAAAAGAAAAATACTTTCAAAGCACAATAGTAAGCGTTTTCAAAATGTAAAAAAGTTTATTGATTTTATTATACGTAATATGCATATTAAAGATTATAAATATTTTTTATATATAATTTAGGTCAGTATTTTCGTTAAATTAATAATTGAGTTACATTATTTATAAAGTGTTTATTAATTACTTACCTATGAATTAATCATCAATAATGTCATGAAGTTATGTTGTCTCAATAAATATTTAGATTTTTAAGTGAAAATTTGATACAATTTTATGATGAATGAGTAATAAGGAGGCTTTTAATAAATGACTAAAGTTACACGTGAAGAGGTTGAACATATAGCACATTTAGCAAGACTTCAAATTTCTGAAGAAGAAACTGAAGAAATGGCTAATACACTTGAAAGTATCTTAGATTTTGCTAAACAAAATGACACAGCAGATACAGAAGGTATTGAACCAACTTATCATGTATTAGATTTGCAAAATGTGTTACGTGATGATGAAGCAATCGAGGGCATTCCTCAAGAACTTGCATTAAAAAATGCTAAAGAGACAGAAAATGGTCAATTTAAAGTACCAGCTATCATGAATGAGGAGGAAGCTTAAGATGAGTATTCGTTATGAATCAGTTGAAAAATTATCAGAAATGATTAAAAACAATGAGATTAAGCCTTCAGAAGTTGTCAAAGACATCTATGATGCAATTGAAGAAACGGATCCTACTATTAAATCATTTTTAGCACTAGATAAAGATAATGCTATTAAAAAAGCGAAAGAATTAGATGAATTACAAGCAAAAGGTCAAATGGAAGGTAAATTGTTTGGTATTCCTATGGGAATTAAGGACAACATCATTACTAAAGATGTGGAAACAACATGTGCTAGTAAGATGTTAGAAGGATTTGTTCCAATCTATGAATCTACTGTAATGAACAAACTACATGATGAAAATGCGATTCTAATCGGTAAACTGAACATGGATGAATTTGCTATGGGTGGTTCAACTGAAACATCATATTTCAAACAAACTGTTAACCCATTCGATCATACAGCTGTACCAGGTGGTTCGTCAGGTGGTTCAGCAGCAGCAGTTGCAGCAGGTTTAGTACCATTCAGTCTAGGTTCAGATACTGGTGGTTCAATTCGACAACCAGCAGCATATTGTGGTGTAGTTGGTATGAAACCAACTTACGGACGTGTATCACGTTTCGGTTTAGTTGCTTTTGCATCTTCATTAGACCAAATTGGTCCAATTACAAGAAATGTTAAAGATAACGCTATCGTTCTAGAGACAATTTCAGGCGTTGATAGAAATGATTCTACAAGTGCACCAGTTGAAGACGTTGACTTTACTTCAGAAATTGGTAAAGACATTAAAGGCTTAAAAGTTGCTTTACCAAAAGAATATTTAGGTGAAGGTATCAATGAAGATGTTAAAGAAGCTGTTAAGAATGCAGTTGAAACACTTAAATCTCTAGGTGCAGAAGTTGATGAAGTATCACTTCCAAATACGAAATATGGTATTCCATCATATTATGTTATCGCGTCATCAGAAGCATCAGCGAACTTAGCTCGCTTTGATGGTATACGCTATGGCTACCATTCAAAAGAAGCCCAATCATTAGAAGAATTATATAAAATGTCTAGATCTGAAGGATTTGGTGCTGAAGTTAAGCGTCGTATCTTCCTAGGTACATTTGCATTAAGTTCTGGTTATTATGATGCTTACTATAAAAAATCACAAAAAGTTAGAACATTAATCAAGAATGACTTTGATAAAGTTTTTGAAAACTATGATGTTGTTGTAGGTCCAACTGCACCAACTACTGCGTTTAACTTAGGTGATGAAATCGATGATCCATTAACTATGTATGCTAATGACTTATTAACTACACCTGTTAACTTAGCTGGTTTACCAGGTATTTCTGTTCCTTGTGGGCAATCAAACGGTAGACCAATTGGCTTACAATTTATCGGTAAACCTTTTGATGAAAAGACGTTATATCGTGTGGCATATCAATATGAAACACAATTCAATTTACATGACGCATATGAAAAATTATAAGGAGTGGAAATAATGCATTTTGAAACAGTTATCGGACTTGAAGTTCACGTTGAGCTAAAAACAGACTCAAAAATGTTCTCTCCATCACCAGCACATTTTGGAGCTGAACCTAACTCAAATACAAATGTTATTGATTTAGCATATCCTGGTGTATTACCGGTTGTTAATAGACGTGCTGTAGACTGGGCTATGCGTGCATCAATGGCTTTAAATATGGATATCGCTACAAATTCTAAATTTGACCGTAAAAACTATTTCTATCCAGATAATCCTAAAGCTTATCAAATTTCTCAATTTGATCAACCAATTGGGGAAAATGGTTATATTGATATTGAAGTAGATGGTGAAACAAAACGTATCGGAATCACACGTCTTCACATGGAAGAAGATGCTGGTAAATCAACACATAAAGATGGATACTCTTTAGTAGACTTAAACCGTCAAGGTACACCATTAATTGAAATTGTATCTGAACCAGATATTAGATCCCCTAAAGAAGCTTATGCTTATTTAGAAAAATTACGTTCAATTATTCAATATACAGGTGTATCAGACTGTAAAATGGAAGAAGGCTCATTACGTTGTGATGCCAACATTTCATTACGTCCTTATGGACAAGAAGAGTTCGGTACAAAAACTGAATTAAAAAACCTAAATTCATTTAACTATGTTAGAAAAGGTTTAGAGTACGAAGAAAAACGCCAAGAAGAAGAATTATTAAACGGCGGTACAATTGGACAAGAGACGCGCCGCTTTGATGAATCAACTGGTAAAACAATCCTTATGCGTGTTAAAGAAGGCTCAGATGACTACCGTTACTTCCCTGAACCTGACATTGTACCTTTATACGTAGATGAAGAATGGAAAGAGTGTGTACGTCAAACAATCCCTGAATTACCAGATGAGCGTAAAGCTAAATATGTAAATGATTTAGGTTTACCTGAATACGATGCGCACGTATTAACACTTACTAAAGAAATGTCTGATTTCTTTGAAGGTGCTATTGAAAAAGGTGCAGACGTTAAGTTAACTTCAAACTGGTTAATGGGTGGCGTTAATGAATATTTAAATAAAAACCAAGTTGAGTTACAAGATACTAAATTAACACCAGAAAACCTTGCTGGTATGATTAAACTTATTGAAGATGGTACGATGAGTAGTAAAATCGCTAAAAAAGTTTTCCCAGAATTAGCTGAAAATGGTGGCGATGCTAAACAAATTATGGAAGATAAAGGTTTAGTTCAAATTTCTGATGAAGCTACTTTAACTAAATTCGTCACTGAAGCTTTAGATAATAATCCTCAATCTGTTGAAGATTATAAAAATGGTAAAGGGAAAGCAATGGGCTTCTTAGTTGGTCAAATTATGAAAGCATCTAAAGGCCAAGCTAATCCTCAAAAAGTAAACCAAATATTAAAACAAGAATTAGATAAACGTTAATTAAAGATTTAAACATAATGAATTAAAGCATCATTTAAGGTTTGTTTCCTATCATGGTTAGGGAACAAGCCTTTTAATTTTGGTGTGTGGTGTTTTTAGTTCAATTATTTTTAATGTTATAACTGCTTTGATTATTTAATTGTAAATAGTGTAATAAATGTTTTTTAAAGATTATTGATTTAAATACTTCCAACTCTCCTATAAATCATTTAATATAAGAATATGTATAAAAAGATGAGGGATAATTTATGAGAAAATGTGCAAGAATCATTTATAATCCAACTTCTGGAAAGGAACTTTTTAAAAGAACTTTACCAGATGTTTTAATTAAATTAGAACGTGCCGGTTATGAGACAAGTGCTTATGCTACTGAGCGTGAAGGCGATGCAACGCTTGAAGCTGAACGTGCACTTAAAAGAGATTATGATATTATTATAGCAGCTGGTGGAGATGGCACACTTAATGAAGTTGTTAATGGCATAGCTGAACAACCCAATCGTCCTAAATTAGGTATCATCCCTATGGGGACAGTGAATGATTTCGGTAGGGCCTTACACTTACCAAGTGATATTATGGGTGCTGTTGATGTTATTATTGATGATCACACGACAAAAGTTGATATAGGAAAAATGAATAATCGTTATTTCATCAATTTAGCAGCTGGTGGTCAATTAACTCAAGTTTCATATGAGACGCCAAGTCGATTAAAATCAATTGTAGGTCCCTTTGCGTATTACATTAAAGGATTTGAAATGTTACCTCAGATGAAAGCTGTAGATTTGCGTATAGAATATGATAATCAAGTTTTTCAAGGTGAGGCATTATTATTCTTATTGGGACTGACAAACTCAATGGCAGGATTTGAGAAATTAGTTCCAGATGCTAAGTTAGACGACGGGCATTTCACATTAATTATTGTAGAAAAGGCTAACCTTGCTGAATTAGGACACATTATGACTTTAGCATCTCGCGGAGAACACATTAAACATCCAAAGGTTATTTATGAGAAAGCTAAATCAATTAATATCTCATCCTTTACTGAAATGCAACTGAATGTAGATGGTGAATATGGTGGTAAATTACCAGCTAATTTCTTGAATTTAAAAAGACATATCGAAGTATGTACGCCAAAAGATATATATAATGAGGAATTAACTGAAGATCAACAAGTCGAAGATGGCATTATTGAAGAGAAGCCATCGAATGAAGAAATTATTAAAAACAATGAAATATCAGAGTAAATTATACAGTTGAAGAGGTTGAGCAATAGTTTTGATGTCTTAGGTATGAAAAACAAAACCAAGATTAAACTACTCTAACCTCTTTTTATGTGGGGTGAAATAATGGAAACCATAAATAAAAATGAAATAAAACAAGGTAACGTTGTTGATTTAACACATGAAGGGCATGGTGTCATTAAAATCGACCGTTATCCGATATTTGTGCCAAATGCGTTAATTGGTGAAGTAATTAAATACAAAATTATTAAAGTGAAGAAAAATTTTGCTATTGGTAAGCTTCTTCAAGTTATTAAACCAAGTGAGCAACGCGTGGAACCGCCATGTAAATACTATTGGAAGTGTGGTGGTTGTCAATTGCAACACATGACTTATGATGCCCAATTGGCTATGAAGCAGTCACAAGTTACCAACTTATTCCATAGAAAAGCACAATTTAGCAATACAATCATTAACAAAACTATCGGTATGGATCATCCTTGGCATTACAGAAATAAATCACAGTTGCCAATTGGTAAAGATAGAGATGGAAAAGCAATTATAGGATATTATCGACAAAGAAGTCACGATATTATCGATATGGATAGTTGCTTAATTCAAGATGATGTACACCAAGACATTATGAATCACGTCAAACAATGGATTATTGATTACGATATTAGTGTTTATAATGAGAGTACAAAAAAAGGACTTTTAAGACATTTAGTTATTCGCACAGGTTATTATTCTGATGATAAGATGGTAGTTTTTGTAACAAATGGTAAAAATTTCCAGCAAGCTTCAATTTTAGTTGAAAAACTGAAAGAAACTTTTCCTAACATAACTAGCATTAAACAAAATATTAATAAAAGTCATTCTAATGTTATTATGGGGGAACAGTCTGTAACGTTATACGGCAAAGATAAGATTGCAGATCAACTTAGTGATACTACATTTAAGATAAGTGACCAATCATTCTACCAAATAAATTCTTCACAAACTGAAAAATTATATCAACAAGCAATAGAGTATGCGCAATTGACAGGTGAAGAAACAGTTCTTGATACATATTGCGGTATTGGTACGATAGGTTTATATATGGCTCCAGTAGCGAAACATGTTTATGGTGTTGAGGTTGTACCGTTAGCGATTAAAGATGCACAACAAAATGCGACTTTAAATGGATTTGAAAATACAACTTTTGTCTGTGGTAAAGCAGAAGAAGTCATTATAAAATGGAAACAACAAGGTATCAAACCAGATGTTGTTATGGTAGATCCACCTAGAAAAGGGTGCGATGAAACCTTCTTACAAACACTGCTCAAACTAAATCCTAAGCGTATTGTCTACATCTCTTGTAATCCTTCTACGCAACAAAGAGATGCTCAAATATTAGATTCACAATATGAATTGCAAGAAATTACACCTGTCGATATGTTTCCTCAAACAACACATGTAGAGACAGTTGCATTATTTGAAAGAAAATCTTAAACGTGAAATTTTAATACAAATATTAAGAAATGGTTACAGAGCATTAAATCTTATAAAAAAGTTTTTTTCTCAACATCGACTGTGTATACTATGGTTGAAAATTAACAGAGATTGGAGGTTATTATTGTGCAGAAAATTGATTTTTCACCAAATAGAATCAACTTACCTAAATTTATGGCAACTCAATTAGTAGTAATTTTATTTATGATAGTGTTTACTTATAAATGGGCATTTATGTTTACAACTATTCATGAACAAACATTTTTAGCTAACTTATTATACGGTATTTTAGGGTTTATAGTTATTTTAGGACTACATGAACTCATTCATAGAATTTCATTTTTTATTTTTTCAAGAGGGGAACAGCCTCATTTTAAATATAAAAAAGGTTTTCTTTTAGTACATATTTCCAAAAAATATTTTAATAAATGGCAATTTTGCACAATAATGCTAGCTCCAATGTTTATATTAACAGGATTATTAATGTTTATATTCAGTATTTACGCATACTCCTCAATTATTATTATGTTAAGTATACATATTGGATATTGCTTAATCGATTTATATTTAGTAGGTATTACATTTACTAATAAATTTGAATATGTACATCCATCAGATGAAGGTTTAATTATGTATCATCAACGACCAATACAAGCTAATAACGAATTTGAATAAATAGTGAGTCTCAATATAATTATTTATGTGCACATTTCATGAGTTTTGTTGCTAGTCACATTATAATTATATTGAGGCTTATTTTATTTTAAAAGAGGTGAGACGATGGCTGAAAGAAGGATTATTCATATTGATATGGATTACTTTTTTGCACAAGTAGAAATGCGAGATAACCCTACATTAAAAGGTAAACCTGTAATTGTAGGTGGTAAGGCAAGTACTCGTGGCGTGGTTTCTACTGCTTCTTACGAGGCTAGAAAATATGGGGTTCATTCTGCAATGCCAATGTCTCAAGCGCATAAATTATGTCCTAATGGATATTATGTAAGAGCAAGATTTGACGCTTATAGAGAAGCCTCTGCCGTGATTATGTCTATATTTAAAAGTTATACAGATATTGTAGAACCAATGTCATTGGATGAAGCGTATTTAGATATTACTCACCTTGTTAGACCTGACTTGTCTGCATCTAAAATCGCAACGTTTATTCGACGCGATATATTTGAACAAACTGGTTTAACTTCTTCTGCAGGTGTATCTTATAATAAATTTTTAGCAAAATTAGCAAGTGGTATGAATAAGCCTAATGGCATGAAGGTTATCGATTATAATAATGTAAACGATATTTTAATGAATCTAGATATTGGTGACTTTCCAGGTGTGGGTAAAGCGTCGAAAAAAGTCATGCATAACCATGATATTTATACAGGTAAAGATTTGTATGATAAAACTGAATTTGAATTAATACGTTGGTTCGGAAAAAGAGGTCGTGGCTTATATCTTAAAGCGCGAGGAATTGATCATAGTGAAGTAAAAGCAACGAGAGTGCGTAAATCTGTGGGTACTGAACGAACATTTTCAACTGATGTGAATGATGATGAAGAAATTTTACAAAAAATATGGGAACTATCTGGCAAGACAGCAGAACGTTTATCCAAGTTACAAAAATCAGGTAGTACGGTAACAGTTAAATTAAAAACTTATCAATATGAAACATTTTCTAAACAAAGAAGTTTAAGAGAGGCAGTAAGTAGAGATATTGATATATATAATGTAGCTTATGATTTGTATAATGATTTGAAGGACCCTGATGTTCCAATAAGGTTAATCGGTGTAACGGTTGGCAATTTAGAACAGTCAAGATATGAGAATATGACGATTTATGATTTTATAGAAAGATAAAAAGGTTCATGATGACATTAGCAATTAAACTAAACCAGTAATTGCAATTCATGTGGGTTAACCTTTATCTTTTAAATTTTTGCCATAAATTTGGAGCATACTTTGTAAATTGTCATAGTGTTTTAATAATCTAAACGTAATCATTGCACATGCTTTAGCATCGTTGAGTGCATCATGATGACCGTGAAAATCTAATTTATAATGTTTCATTAAATGTTTTAGTCCGTAACGATATGCATCAATTGTACGTTTAGCAAGTTGATATGAACAGAAATAAATCATGGAGGGTGTTTCTATATTTAACTGTTTTAAACTTTGATGAAGTACATTCATATCAAAAGCAGCATTATGAGCAACAACAGGTAATTTATCAATAAATTGCATCATATAGGGAAATACATATTCAAAACTGGGAGCATCGATTACGTCTTCAGGTGTAATACCATGAACCTCAATATTCGTCTGAGAGAAATAATCAAAAGGGTTAACTAAAGTATAAAAAGATTCCACAATCTCATTGTTAACTACTTTGACCATACCAACAGAGCAAATACTTGTACGTTTACCGTTTGCAGTTTCGAAGTCTAATGCAATAAAGGCATTTCCCATTCCTAACACTGTCCTTTCAAGTATTGATTCTTTTATTTTAGCTAAAAATATAAATATTTTTCCAGAATGTTGCATTCTTAAAATAAAATAGAGTGGAAATGAATTCATTTCCACTCCAGTTATATTTATGAGTATTGAGAATAGCTAGCATCATACCTTTTTGTGCATGTTAGTTACTTACAATTTACTAAGCAAGCACTAAAATTCGTTTGTCTCAATCATAATTAAACCTTGAGATAAAAGTTATTCTTCATCAAATGAACGAGCTGCTAATTCTTTTTCATATAAATATAAAGTATTGCAGTCATCGCCAATACGGTTTAAATAATCAATATGTGTTTCAAATGTTGATTCTTCTTCAACTTGCTCATCTAAGAACCAGTTTAAGAAAGAAATCGTAGCATAGTCTTTATCTTTTTGAGCTATTTCAGATAAATTGTAAAAACGACGAGTAACATCTTGTTCCTGTGCTAATCCATCTTTAAATGTTTCAAGGATAGATTTAAATTCAGTTTTAGGAGCTGGTATTGATTTAAATTCAGCATGTTCACCACGATCGTTGATATAATCATAGATTTTTTTACCGTGGAAACGTTCTTCTTTAGCTTGTTGGATATAGAAGTTAGCGAAACCTTCATATGAAGCATCATCGCAATAAGCAGCCATTGCCATATAAGCATGAGCTGCGAAATATTCATGGTTCATTTGATCATTAAGTGCTTCTAACAAGTCTTTACTTAGCATAATTAAGTCACCTCTATTAAAAATTTTATAATTGATTTTGACTTTGTTCATTAAGAGTATAACAAATCTATTCTCATTAGTAAATAATAATTATTATAATCTAGAATGTAACTTGTTATTTTTAATTGAGAATGTTTTTTGTTATACCCTTTACGTGTTATAATTATTCAAGTGATTTATATGAGGAGGAAGCACATGAGACAATGGACTGCAACGCACTTAGCGAAATTGGCTCGTAAGGCTAGTATCGCTGCTGGGAAAAAAGGTACAGATTTACCTGGACAAGTTGCCCGCAAAGTGGATCAAAATATATTAAGAAAATTAGCTGCACAAGTAGATGACATCGTTTTTATTAGTGGGACTAATGGTAAAACGACGACATCTAATCTTATAGGACATACATTAAAAGCAAATCATATTGATATTATACATAATAATGAAGGTGCTAATATGGCAGCAGGCATCACATCTGCCTTTATCATGCAAAGCACTAAAAATACTAAAGTAGCGATTATTGAAATCGATGAAGGATCTATTCCTCGAGTTTTAAAAGAAGTCACTCCATCAATGATGATATTTACTAATTTCTTCCGTGATCAAATGGATCGCTTTGGCGAAATAGATATAATGGTAAATAACATAGCTAAGTCAATTAGTAATAAAGGAATTAAATTGTTACTCAATGCGGATGATCCTTTTGTAAGTCGACTTAAAATAGCTAGTGACTCTATCGTTTATTATGGTATGAAAGCACACGCGCATGAGTTTGAACAAAGTACTATGAATGAGAGTAAGTATTGCCCAAATTGTGGCAAATTATTAGTATACGATTACATTCATTATAATCAAATCGGTCATTACCATTGTTCATGTGGATTCAAACGTGAATTACCTAAATATGAAGTTTCATCATTCACAGTATCTCCGTTCTTAGCATTAAATATAAATGAAACAACATTTAACATGAAAATTGCCGGAGACTTCAACGCTTATAATGCATTAGCTGCCTATACTGTGTTGAGAGAATTAGGGCTCAATGATGAGTCTATTCGAATTGGTTTCGAATCATATACTTCAGATAATGGTCGTATGCAATATTTCAAACTTGATTATAAAGAAGCCATGATTAATTTAGCTAAGAATCCTGCAGGTATGAATGCTAGTTTATCAGTAGGAGAACAGTTAGTAGGTAAAAAAGTATATGTCATTAGTCTAAATGATAATGCAGCTGATGGTCGTGATACTTCTTGGATTTATGATGCTGATTTCGAGAAATTAAGCGAACAAAATATTGAAACGATTATTGTTACAGGGACTCGAGCTGAAGAATTACAATTACGTCTGAAATTAGCCGAAGTAAATGTTCCAATTATACTTGAAAAAGATATTTATAAAGCAACTGCGATGACAATGAATTATGAAGGTTTCACGGTAGCTATTCCTAACTACACATCTTTATCTCCAATGTTAGAACAACTTAATCGTTCATTTAAAGGAGGGCAATAAATATGAATGAATTAACCGTTTATCATTTTATGTCAGATAAATTAAATTTATATAGTGATATAGGAAATATTATTGCACTCAAACAAAGAGCAAAGAAACGTGGTATTCAATTAAATGTAGTAGAAGTTAACCAAACTGAAGGTGTGACGCTTGATAATTGTGATATATTCTTTATCGGCGGTGGCAGTGATAGAGAACAAAGTATTGCTACTAAGGAATTAAGCAAGATAAAGACTACACTTAAAGATGCTATTGAAGATGGTATGCCAGGATTAACGATTTGTGGTGGTTATCAATTTTTAGGAACAAAATATATTACGCCTGATGGAACTGAACTTGAAGGTTTAGGTATCTTAGATTTCTATACTGAGTCACGAACTGAACGATTAACTGGTGATATAGTAATCGAGAGTGACACATTTGGAACGATAGTCGGCTTCGAGAATCACGGTGGTCGTACACATCATAATTTTGGTACGTTAGGACACGTTACGGTTGGTTACGGTAATAATGATGATGATAAACAAGAAGGTATTCATTATAAAAATTTATTAGGAACATATTTACATGGACCTATCCTTCCAAAGAATCATGAACTGACTGATTATTTATTAGAAAAAGCCTGCGAACGTAAAGGTATACCTTTTGAACCTAAACAATTAGATAACACTGAAGAAGAAGCAGCTAAACGAGTTATTATAGAAAGATCATCAAAAAAGTAACAAATATAATAAGCAATTAAAAATGACGTACCGGATCTATAGAATTTTCCAGTACGTCATTTTTTATTTGTCATTATATCTACTATCTAATAATTTATAGATTAGAAGTATTTCATAAATAACATGACTTTTGATTTGATTCTGATCAAATTCTTCTAAGCGTTTGACAGAAGATTTAAGTGTTGATGCAGATGAGCGGTGAGGTTCAAAATGATTGCTTTTGATAATATTATTGACGCTATTACTAATTTTAATAATAGCTATCTTTTCCTCAGGCGTAAAAACTAAATGTATGTGCTTAGGTAAATATATAATATTTGATAGGTGAGTAGCCAGTAATCTATCGATATAGGAACGGTTCGAAATATTTTTTAATCGTTTCCATTCATCTTCTTTGTTTTTATGATAACGTAATTCGTCTTTTTGATAACCGGTTAAAGTTTCAGTCTTGTTTATAACACCCATCAACTTATTTAAAAGATCATTACTATGATCAGAATCAAATTTTCCTAATAATAATTCGTTACATCTTGAAGAGAACAACTCATACATTTTATATTCAGATTGCGTTAAATTATCTTCAATTTGTTGATAATATTTAGGAGGCAGAACTATAAAATTGACCAATCCTGCTGTAACCAAACCGATTAATGCAGTTAATAACCTTGAAAAAAAGTTGAATAAATAGGCGTCGTGTATGCCAGGAATCATGGCAACTGATGTTAACACCGCAACAGTAGTACCAACTTGTAAGTTTAATTTAGTACAAACTAAGATAGTAAAAAGTGCACTGAACGTATACGTTAAAGCCGATGGGTCACCAAAAATAAAAGTAAAAAGTACAGCAAATAGTGCACCAATTACAGTTGCGGGCAATCTTCTATAACCTTTTTTTAATGATGCCTTTGCAGTAGGTTCGATAGTTACAATAGCAGTTAATATAGCGAAGATTGGAGTGAGATCAAGCATTAAACAAAATAGCGATGTTAAAAAGGTTGCTAAGCCAGTTTTGATTGTTCTCGCTCCTATAATTTTCTTGTACCATTTATCCATATGATAAATCCTCTCGTTGTACGAAAATAACAATTAAAATTTTATCTTTTGAACAGAAATTATTTTGCGCTTCATTTTTTGTATGTTTAGTATATCAAAATTTTTTTGGTATAATAAGATGTAATCACAATTTAAAAAGGAACGGGATATTATGATTGTAAAAACAGAAGAAGAATTACAAGCCTTAAAAGAGATAGGTTACATTTGTGCTAAGGTTAGAGATACTATGCAAGAAGCTACTAAACCAGGTATTACAACTAAAGAATTAGACAATATAGCTAAAGATTTGTTTGAAGAACATGGTGCTATTTCAGCACCTATTCATGATGAGAATTTCCCTGGACAAACATGTATTAGTGTTAATGAAGAAGTAGCGCATGGCATTCCTGGCAAACGAATCATTCGTGAAGGAGATCTAGTTAATATTGATGTATCAGCTTTGAAAAATGGTTATTACGCTGATACAGGTATTTCTTTTGTTGTGGGTGAAGCAAGTGACCCACTTAAACAAAAAGTATGTGATGTTGCACTAATGGCATTTGAAAATGCAATGGCAAAAGTTAAACCTGGAACTAAATTAAGTAATATCGGTAAAGCAGTACATGCAACAGCACGTCAAAATGATTTAACTGTAATTAAAAATCTAACTGGGCATGGTGTAGGTCAATCATTACATGAGGCGCCTAACCATGTTATGAACTATTATGACCCTAAAGATAAAACTTTACTTAAAGAAGGAGTTGTAATTGCAGTAGAGCCATTTATTTCATCTAAAGCAACTTTTGTAACAGAAGGTAAAAACGAATGGGCCTTCGAAACTAGAGATAAGAGTTTTGTCGCTCAAATTGAACATACGGTTATCGTTACTAAAGATGGACCATTATTAACTACAAAAATTGATTAATTTCATATTAAACTAATATTAATTAAAAATTCGATATCTAAAATATATATAATGAAAACCAGTAAAATGAGATGACAACGCTCATTTACTGGTTTTTTAGTTTATACTAGTTAGTTTTATAAAGTTATTTACCTAATAATTTATGAACTTGTTTCGGCTGTTGTTTGCCATCTGGGCCTGGTTTGGT
>NODE_10_length_33107_cov_1.189873
[truncated: 2,094,994 more chars]
