# Supplementary material for: Antibiotic Resistance and Pathogenomics of Staphylococci Circulating in Novosibirsk, Russia
Source: Microorganisms. 2021 Nov 30;9(12):2487. doi: 10.3390/microorganisms9122487 (PMC8706439; doi:10.3390/microorganisms9122487)
Supplement: Supplementary file 1 [file microorganisms-09-02487-s001.zip › Data S1_genomes/3601-contigs.fasta]

>NODE_1_length_43511_cov_9.049662
GTTACCTTTAGTGAAAAATTGGTGAAGTTATTTTTCCTTATCGTTTTCCCTTCGTAAACAATTTCATTTAATTTTATTTTGCAATTTAAAATTATCATCCATTGTCTCCTTAAAATAGATAAATTCAATACACCTCATATAATCTAAAAACTCTCAATGACTCAAACGTAATAGAGTAATCGCCATAGTGAGTTCCAATACCATGTTTTTGTTTGTAATGTTCCAATATTTCTAATACGTGTTCTTCACTTAACTGAACGTATTCCGCTAGTTCGTATAAGTTACTTACACCGTAGTGATGTGCCTCTACAATAATACGCAAGGGCAGTGCGGCCTCGTATCCATGACGTTTAGCGTAGTTTTCGAATTTACGGTTAATCCATTTAGACTGGTCTAAGATATTCCCATATGTAAGTTTATGATGCGCTAATTCTTCGAAGAGAACCTCTGCTTTGCGTGTTTCGGATAGGTTGCGTTTGATTAGAATTAAATCACCTAACCATAAACCGTGTAAGTCATTAGGCATAACATCTGTTTCTCTGACTTCTATATAGTCATGCTCTATTAACATTTTTTCATATAACCCCATAAAAACACCCTTTATTTACGTTTACTTCTTATAAAATCAGCATAATCTAAAACTCGTTGCCATTCGTCATCAGTTAATTCGCCTTCAAGGTGAGCTGCACGATGTTGTGGTTGTTCATCACTTTCATCTATCCAACCCATCAAAAATGCAGGGTTAACATTTAATGCCGTAGCTATGCTTTCGATAGTATCGTTTTTAAGATTTTTGATATTTCCACTTTCATAACGTTGTACAGTAGCTTCAGTTTTACCGATTTTTCTTCCTAGTTCAGCTAAAGTCATACCTTGTTTTTCTCTTGATTGTTTCATTCTTTTTGAAAAGCACATCGTAATACAACTCCTTTTACTTGATAACTATATTATAAGGAAAACTTTCGGCATTTGCAATATTTTTCTTAAAAACTTTCGTAAAATGCTTGACCTATTTTGTACAGTCATGATAAGATTACTTACGTAATACGAAAGGTGGTGAAACGAAATGCCTATCGACACTAAACTTTTAAAATCAAAAATGGCTTTAAAAGGACACAACATCAAAACTCTTTCTGAAGAAATAGGTGTTAATAGAGATACATTGTCCAATATGATACATGGAAGAACTAAACCTTCATATCCGGTAATAAATGGGATTTATTTCGCGTTAGATTTAACACCACAAGAGGGAAGAGATATTTTTTTTAACAAAGACTTACGTAAAAAGAAAGTTTTAACTTAAAGGAGGACAACAAATGCAAGTATTACAAAAAATACAAATTGAAAATAATTCAGAATTAGGGGCAGTCGTTTCTAGTCGAGTAGTAGCAGAGGAACTAAACAAAAATCATCAACATGTTTTAAGAGATTTAGAAACTATAAAATCTCACAGTCCAAATTTGGACAGTGAAATTATTGATAGTGAATTTACGAATACTAGGGGACGCAAGTATCGAGAATACCTACTAACTAAAGACGGTTTCACTTTATACATGTTCAACATTCAAGGTCACAACGATTTCAAAATGGCTTACATTAATAAATTTAACGAAATGGAACGTCAAATCGCACAACCTATCGCAAGTTACATGATTAAAGACCCAGTCAAACGTGCTGAACTTTGGATAGAGGAACAAAAAGAGAAACAACAGCTACAACTTGAAAACAACATGCAAAAACAAAAGATTGCTGAATATGAACCTAAAGCATCTTATCTAGACACAATATTAAACAATAAAAGTTTAGTTACAGTCGGTCAGATTGCTAAAGATTACGGAATGTCGGCTCAAGCATTAAACAAGTTACTGCATGAACTGAAAGTTCAATATAAACAATCTGGTCAGTGGTTACTATATTCTAACCTACATGCTAAAGGCTACACACATTCATCTACTACTGAGATTGAACATAAAGACGGTAGCACATCGGTTCGCATGAATACTAAATGGACACAGAAAGGTAGATTGTTCATTTACGAATTACTAAAAGACAACGATATTTTACCCACAATCGAACAAACAACTTAAAGGAGGCATAACCATGCTAAAGAAACTAAAAATAGCACTCCTAATCGTCATCTTGGCGGAGGAGATTAGGAATGCTATTAGAAGGCCAACATATAAAGTAAAAGTAAATGTTGATACTGATGAATTGATGAAAAAACTAAAGTCCTTTGAATAAATTATTAAAAGTATATTCGCCTAGAGCTTTTTCGTACATGTCATGCCAAGAATTAAACCTAGTGTTTTTATTCACGTAATGCTCCCAATCTTTAGTTTGCATTACTACATTGAAATCTTCTTGGCCATGAACGTCAAGATTGCTTGCTTCAATAAATTCATATATATCAGTTTTGTTTGTATATTTTTTCATGAATTGTGTAGAAAACAAATCATTAAAATCTACATTTGAAGTACCTTTCATAGATTGCGCATTAGAACGCATTCGCTTTAAAGCTCTAGAGAAATCTTTATTGTTTTTACTCATTATTACACCCCCAATCTAACGCAGTAGCGATAACCAAATTATACACGAAAGGAGTATCTAAGATGACGCAAACTTTAACCGTATCTGTACCAATACCCGAAACACACGTGCTTGTCTCTAAAGATGAATATGATGAGTTATTAAGTTATTCACTTGACCCAGTTTGGGACTTAAAAGAATTGAAACGCAAATTGAAAATGTCGTCTGACGAAACTATCAAAGACAGATTACTATTCAATCCGAAGTTTGAGAAATTACTTAAAAAGCAAGGTATCGCACATTATCCGGATGAAAGTTAAAATCGTTGGAGATTCAACGCTAGAAAGATGAGCAATTTCATCGACGAACATTTTGAAGAAATTCATAAGGGGATGAAGAAATGACAAAGGATGACAAATTATTTTTACTAACAGGCTTTATGTTTATTGCAGTGTTTTTCCTATTGTTAATTGCTTTAAATGTATTCATCACTAATGCAGCTGCATATGCGTTGTTAGTATCTACACTAACTTATTTGTTTTTTGACACTTGTTACTACACAAAAAAAGACTGAGACTCACGGCAATGAGTAACAGTCGGACATTAAGAAATAAACTCAAGATAATCATATAACGGGAGGCACATATATGCAAGAGGTAACTATATCTTTAAAAGAATATAACAACCTACTTAAAGATAGCAAAGACTTAGTTTTAATCAGTTTAGAAAACAAACATCTAAAAAGACAACTAGATACTGCTAAAGAGCATATTAAAGATTTAAACGACAATATCAATTTATATATAAGCCTATATCAAAGCGCAGACGCTAGGGCAGACAGAGCAGATAAACGACTGGAGGAGTATATCAATGTCAAACACATATAACTTAACCCATGCCTACTTAGAAGTTTTAAACAAATTAGACGAAGGTTATTCGTTCGAAGATTTAAAAGATACGTTGGATAGCATTGAAGAAGAATTGAATATAAAGGTAGATAACACAATCGGCTTAAAACGTTCGGTAGATGCTGATGTTGAAACTATTGATAAAGAAATTAAACGTCTACAAACAATCAAAAAACAAAAAGCAAACTTATCAGACCGTTTAAAAGGTTACTTACTCGATATGTTAGAACAACGTCAATTGGATAAGTACCGTACGTCTACTAACTACATTTACAAACGTAGCAACGGACCAAGTAAAGAGGTCACAGATGAAAAATTAATACCTAAAGAATATTGGGTATCACAAGCACCAAAACTCAACACTAAAATGCTTACTGATGATTTGAAAAACGGTAAAGACGTTCCGGGTGCAAAGTTGAAACACACTGTTAGTTTGGTGGTGAAGTAGATGGCTGAACAACTTAATTTGTTCCAAAAGATAGCAGACGTTAAAGCTAATATTGATGGCTTTACTAAAGATGCAAAAAGCTACAACTACTCATATGTAAGTGGTTCTCAAGTATTACACAGAATTAGAAATAAGATGATTGAAAACAATTTATTACTTGTGCCAAAAACATCAGAAGAAAATTACAAACAAATTGATGTAACAAGATTTAATAAAAAAGCTGGTCGTGAGATTACAACATCAGAATTTATCGTTGAAATGAAATTGACATACGTATGGATCAATGCAGATAAACCGGAAGAACAATTCGAAGTTACTTTCTACGCAGTAGGTCAACAAGATGATGTATCAAAGGCACATGGTACTGCATTAACTTACGCAGAAAGATACTTCTTAATGAAATTTTTCAATATTCCAACTGATGAAGATGATGCCGATGCAAAACAAAAACAAGAAAGATATGCAACTTCAAGTAATCAATTGAAAGAGTTGCTTAAACAAGAAGCAGATAGTTTTATCGAAATTGCTGAAAGAAGTAACTCTGCAAGCAAATATCAAGAACAGATAGAAAAACTGAAAAATATGAATGTAAATGATTTAAACAAACAACAAATAAACGTTACAAGACAACAAATTAATAAATGGCTTGGAGGAATTAAAGAATGATAAACAGAGTAATTTTAGTAGGTAGATTAACGAAAGATCCAGAGTATAGACAAACGCCAAACGGAATAGATGTAGCTAATTTCACACTTGCAGTAAACCGTAATTTCAAGAGTAAAAATGGTGAACAACAAGCAGATTTCATCAATGTAGTTGTATTCAGAAACCAAGCACAAAATGTAAATAATTACCTTTCTAAAGGCTCATTAGCAGGTGTAGACGGACGTATTCAATCACGTAGCTATGAAAACAATGAAGGTCGCCGAGTGTTCGTAACAGAAGTAGTAGCAGACAGTGTTCAATTTTTAGAGCCAAAGAATAACAATCAATCACAACAGCAAGGACAAGCATCAGCAGGAAATAATCCGTTTGGCAATGATAATGGCATCAATGATATAGACGATTCTACACTTCCTTTCTAATGAGGTGATTAAATGAACGAAAAATGGAGAGACGTTGTAGGTTACGAAGGTATTTACGAAGTAAGTAACAAAGGTCGAGTAAGAACTCATAAAAATAAAACCACTTATACAAAGAAACATGGCGTAAGACATTGGAAACAGCGTTACCTAAAAGATAAAACGCCTAATGGTAGAGATGTAAGAGTATCACTTTGGAAAGATGGCAAACATAAAGATTTTTTAGTTCATAGATTAGTAGCTTTTGCTTTTATGCCAGTTGTTAAAGGAAAAGAATGTATCAATCACATTGACGGCAATCCTAAAAATAATAATGTAGAAAATCTTGAGTGGTGCAATCACTTAGAAAACAACAGGCATGCATTTGAAACTGGTCTAATGCATACCAATATGGCTGTAAAACTCATTAATCATTTAGGTATCGAATATGAATTTATAAGTATGAGTAGAGCGAGTCAATTTTTAGGTAGAAATAATGGTTATATAAGCACTAAATTAAAACGTAATCGTAAAGAGTTAACTGATATACATGGTAATAAATATAAATTTGAGAAGTTGATTTAAATGCCGATTATTAAAAATTACATTACTCAAGATGACGGTACAACTACCGTTGTCATTGAGGGTGTAGATATAGACAACAAAACATCGTTATTACTAGATAACGGACTAGAAGTTGAATGTGAAGTTAAAGCTATTGATCCATTCTTAATTACTGATAAGCAACGACGGAAAGTGTTTGCTCTCTGTAACGATATAGAGGCTTATACAGGGCAACCCAGAGAGTACATGAGGGAAATGTTCCAAGATTATATAACGTTTCTAAATGGTTATGATGAACGCTTGTCATTAAGTAATTGTTCAAGAGAACAAGCTAGACAATTAATCGAAGTCATATTGGACTGGGTGTTTCATAACAATATCCCACTTAACTATAAAACAAGCGACTTACTCAAAAATGATAAAGCATTTCTATATTGGTCAACGGTCAATCGCAACTGCGTTATCTGTGGCAAACCACATTCTGACTTAGCACATAGATTTGCAGTAGGACGTGGCAGAGATAGAACGAAGATTAATCACTTTGGAAATCAAGTATTAGCACTATGTAGATCTCATCACAACGAACAGCACCAAATAGGAATGGATACATTCAATAATAAATATCACTTAACAGATAGCTGGGTTGATGTGGACAATCGACTAAATAATATGCTTAAAGGAGGTAGTGATATTGGCTGAAGTATCATGGATAAAATTAAAAGTCGGAATGTTTGATGATAGCAAAATTAAATATATAGAGGCATTACCAGAGCGTGACACAATCATAACCGTTTGGGTTAAGTTGCTAACTCTTGCTGGTAAATATAATGAACAAGGTTACATCATGCTATCAGAAAACTTACCATACAACGATGAAATGTTAGCTAATGAATTCAATCGACCTATTAATTCAATCAGATTAGCATTACAAACTTTTGAAACTTTAGGAATGATTGAAGATGTGCAAGGTATTTACAAGGTTACTAATTGGGAAAAACATCAAAGTTTAGATAGTAGAAGCAAGCATAACGAAAAGAATAGGCTTCGACAACAACGTTATAGAGAACGACAAAAACAAAACCAAATAGAAAGTAACGTTACCGTAACGTTACGTAACGATACAGAAGAAGAAAGAGAAGAAGAAAGAGAAGAAGAAAGAGAAGAAGAATATAAGAATAAAGAAGATAGAAGTAACGACGTCTTCTCAAAATCGATTAATTATGTAATTACATTTTTAGATAATAACCTAACTCCTTACCAAATGGAACAGATAGGATATGCAGTTGATGATATAGGTGAACATGCAGATGAAGTTGTTGAGGTAGCTACTGATTATACAAAAGAAAAAGGTTGTCATGTAGGTTACCTAATCAAAGTATTAAATAATTGGGCAAAAGAAAATGTGAAAACTAAAGAAGATGCCCAAAACAAAGTAAAACCTAAACAACAAGTAAAAGGAACTTTACTAGATGACATATTGAATGGGGAGTGATAACAAATGCCTATGACTAAAAAAGAGGCTGCAATCATTCTTAATAAAATCAATACTATTTACAATATGAAATTTGATAGTGACGAACAAGTTTTGAAAGAATGGCTACACCTATTAATAAAATATGGCGATTACCAACCAACATTATTAAAGACTGAACAATATATCAGAGAAAAGAAGTACAAACCAACATTATCTGACATATTAGCTTATAAACCTAAAACAAAAGTGATTGATACGATACCTAAAGAACAAACTAAAGCATACAAATTACAACATGACCCAGAATACAAAAAACGTCATGAAGAACGTAAGAAAAAATGGGCGCAGATGAAACAAGAATGGGGTGTTGTAGATGAAGAATATTGATGTTTTATCAACCGAACACGCTATTGTGTCTAATCTGATGAACTACCCTAAATTGTTGAGTAAGTTAAAACTCAAACCTGCAATGTTTACAGATGTTACTGCGCAAAAATTTATCGAGTATGTACTTGAACAAGGCAAAGTAGATGTAAACGAGATTTACTACAAAAGCAGAGAAGATGCTGAATTTATACCAACTAAGGTATTAACACAACTGTATAACTCTAAAGGTACAGACAAAGTGTTTTTTATGCAGGATCAACTAAATATCTTAAACAACTACATTTTGAATAAGGCTAGGGTCGAAGTTAGCGAGTTTCAATCAGTACCAACGAAAGAGAATTTTACTTATCTAATCGACCAATTAAAAGAGCTAAGTGAGTTAAATATCGAGAAAGACAACCCGACAGACCAATTTCTAACAACTGTTATGGAAAACATCTTATCAGATACGCCTAAGACGTTTATAACGACGAACTTTAATAAGTTAGATGAAAAGATACATGGCTTTGAAGAAGGACAATTAAACGTGCTTGCAGGGCGACCTAGTACAGGCAAAACTGCCCTAGCATTAAATATGATTTGGAACCTGACACAACAGGGGTATCCGACTACCTTCTTCAGTTTAGAAACTGGAGGTAACAACATTGTTGAACGTCTAACGTCTGCGATATCTGGTGTGCCACTTTATAAGATTAAAAAGTCAGATGGGCTAAATGATGATGAAGTTGAAAGAATAATGTCAGCAATCAACGACATTAAACAACATAGCAACTTTAGAATTGAAGATCATGCTCAAATTACACCACAAGGTGTGAGAGAAATTGCTATGAGAGATAGCGATAAACCACAAATTATATGTATCGACTACTTGCAGTTAATGAAATCTGACTTGCCACAAAAAGATAGACGTTTAGAAGTTGAAAAAATTAGTCGTGATTTAAAGATTATAGCTAAAGAAACAGGTTGCTTAATCATTGCTTTATCACAATTAAGCAGGGGTGTTGAAAGTAGGCAAGACAAACGCCCTATGATGTCTGATTTAAGGGAGGCTGGGGGCATTGAGCAAGATGCGAACATGATATTCATGCTTTACCGAGATGACTATTACAACCGTGAAATCGCAGATGATGAAACTGGCAAATCAGATATTGAGTTAAACGTCGTTAAAAATAAAGACGGTGAGACGGGCGTTGTTGAACTAGAATTCTACAAAAAAACACAGAGGTTTTACTAATGATTATTGCAGAATTACAAACGTTGTTAGGCGACTTGTACCGTAACGATTACAAAGATGACCCAATCATTCAAAAAAGCATTTTAGAAATGGGTTGGGCAGTAGATAGATTATTAAAAAGTGAAGAAATAACCTTTTTTGATGATTACGATAACGTTAAATCAAAAATATTAGATGAAACAAAGTGGAGGCAAAGCGATGGGACTTATAGAAAATCAACCTAACGCATATAGCCTATATGAAAGCGACGGTTGGGAAATGCTTAGGGTTCTGCCTAGAGATGACGGTACTTTCTATCTAGCTAATAAAGGTGGAATGAGTGATAAGCATTTTAAAGCATTTGTGACTAAAGATGAGTTAGCAAAGATGAAACGTAAGCATAAATTATTCAGAAAAGAAGAATTACAACAACAGACAACAATAGATGAATTCTTATTCTAGGAGTGACAACGTGCAGATAGAAATTAACTTTAACGAAACGTATGAGGCACCTATTGGCTCGCCTCGTCCACGTTTCAGAAATACAGGTAGATTTGTTCAAACGTACATGCCAGCGTCTTATACAAAGCATAAGGACTTCATCAGAGAGCAGATGCCGAATGTATTACTAGATGGAGAATTGAAAGTGACATTATCGTTTTACTTCGAGCCGCCTAAAAGTTGGAGTAATCGTAAAAGGTTGTTAGCAATTGGACAGTACAAACGTACTAAACCAGATATAGATAACTTAATCAAAACTGTGTTAGATGCAGCGAACGATCACCTATGGAAAGACGATAATCAAATCGTTGAAATACACAGTTTTAAGCAATATGCAGAGGAACCGAAAATTATTTTAGAAGTGGAGGAAGTGTAATGCAGGAAGAAACACTAAAACTCACATTCGACCTAACAGTTGAAGTAGAGCAACCTATTTGGATAAACAAACATGCAGATAGAGAAAACTATATCGAACATTACGCTAATAGATATAAAAATGACCCTGACAATTTACTCGATAATATCAAAAACATTACTGACGTTAGTGTCAGTTATGCAGATTGGAAGTGACACCATGATAAAAGTGAATTTAAACGGTAAACGTTACAGATTGTGTGATGTGTACAAATATTTTGATGTATCTGATAGCACAGTTCGTAAGAGATATAAAGAAGGTCTACGTGGACCAGAGTTAATACATGGTAAAGGAGTATATGAGTATCGTGATTAATGAAGAACAACGATTAAGTAATAAAGAGCAGTACGGTAGATTATCAGAAAGAGAATACCAACAGCTTATGTATATCAGAGCAGAACACGAAAGAGCGTTGAAACGTAAACGACGTAATGAGCGTATCGCAAGAGCAAGACGTTCGGAAGAACTAGTAGCCAAGCACAGAGTAAGTAGCAAGTGGTTCAGATACTTAGCAGAGAACGATATATTTCCAAAGGTAAGGGGATAAGTAGATGGAGAACGTGAGAATAATAGAACTAAAAAAAGATGACATTGTGCAGTTCCAAGCATACTTTAAAAAAGTTAAAGCAATGCAAACCGCAATTGTTAATCGTGTGTATGCAGAAGAATTTATGTTAAAAACAATTTGGAAAGCAGAAGTGGAAAACCAAGCTGGCTATAAATTTACGATAACTGATAATGACGACTTTATGAAAGTGAATGAGCCATTCACTCGTAGGGTGGATATGGTACATCAACCATCGCACTATCATAGTGAAAATGGTATCGATTTAATTGAGTTCTGTCGCCAACAATTTACCGATGAAGAATTCAGAGGTGCTATGAAGTTTACTCAAATGCGTTACTCGCTTAGAACAGGTCGTAAAGAAAATGACCTACAAGACCAAAGCAAGTTGAAAGAGTACGCAGATAGATTTATGGAAGTACTGAACAATGCAACTCGATAACACAGTATACCAACGATACAAATATAAAACTAATGCCAAGACACCTACACAGATACAACAGGAATTACGCAAGCTAGGTGTCAACGGCTTTGTGGTTAAGGTAGCAGGAAGTAGAGTGACGATGTTGGTAAGTGAGAACGATATTAAAAGGAATAGGGAGTGTGTAAGGAATGACAAAGATTAAACGTAAGGTAGAGATGACATTACCAGAATTAATTGAGTGGGCGTGGGAGAATGAAGTTAGTGATAAGGCTTTTTATAGCAATCTTGATGGTGGTTCTGTGTATTTCGATAAAATTCAAAATTTGTCGATAGAGCATGAAATTGCTATAAATGAAACTTTCATAGTCGAAATTGAAAAAGAAATCGACGAGGATACAGTTTTGCCTATGTTCATTGAAATTTTTACAGGTGTCGATGACGAAATTTTTATAGATTATCACGAGAATGAAAACATCAAGGAAGTACTCGAAATTAACTCTAGTCGCGCAAAAACTAAAACATTTAATTTAATTAATAACGACGGCACAATGACTTTAATTTGGAAGGACGGTGCTATGGTGTAATGATTAAATTTAGAGCGTGGGATAAAGAAGAAAATAAAATGTGGAACGTAGAGACGCTATATATTGAAGATGAGTGGGTTAAAGTTAATGACGGTTCTATATATGGAGTGACTAAAGATTTAGTTAGAGATTATATTGTAATGCAAGCAACAGGAACGAGATATATTTACGATGAAAAAGGCAAAGAAATTTTTGAAGGCGATATTGTTAAAACTAGAGCTTCTGAATACGGGAGATTTATCGGGTATGTAGATAACGCTATATCACATTTTGAAGTACGAGGAGTTAAACAATATAAAGGTTTAAGTGTAGATTTAGATGGAACGTGTGAAATTATCGGCAATATCTACGAAAACCCAGAGTTATTGGAGGGCGAGTGATATGGGACCTGATACAAAAGAATATTACGAATTGCAATCAGATATTTGGTTTAACGAATGTTGCAAGCGTATGAAAGAACGTGACGCTTACAAGAAACAACGCGATGAACTCATCAATGATATGGCAGAAACGAAAAGAAAGGCAGATGCTTTTGATGAGATTTTAAACGTTGACTATATAGTAGCGCCTGATGATTATGCACATGAAATCACAAAAATTGTAGATAAATATAGGGAGGAACAATAAATGTCAATTTTACCAATTAAATTATTATCAGAAAATGCAATCTTACCAACAAGAGCAAATCCAACAGATAGTGGATTAGATTTATATGTAGCAGAAGATACAACTATTCCAGCACATAGTACAGTCGTAGTACCAACGCACATTGCAATTGATTTAGCGTATGGATATGAGGCGCAAGTGAGACCACGTTCAGGTAATTCACTTAAAACTAAGTTACGTGTAGCGTTAGGTACAATCGATCACACTTATAACAAAGAAATTGGAATTATCACAGACAATATCGGTGATGAGGCAATCGTAGTTAAAGCAGGTACACGTTTAGCACAATTAGTCATTGCGCCAGTAATGTTACCAGAGCCAACGGAGGTGCAAGAGTTTGATGAAGTGTCGGAAAGAGGAGCGTATGGAAGCACAGGAGAGTAAGGATATATTAGAAAAAGTAAAAGAGGTGCTGGGGAAGTGACGCAATATTCTAAAGTGTATTTGAGAAAGAACCATCACAAAAGAGGTATCAAATTAGGTGAAGTTGTAAAAGGTTCTAGTTGGTTAGAAATGACAGAACAGCTACCTAAGTTGAAAGAACTACCTATAACACCTTATTTAAGATTTTGGGAAGTAGATAATGATCTTCATATAGATTACGGTTCGCACAGAGCAATTATAGTAGTTAAAAATCAAGGAGTGATACTGTGAAACAATTCCTAATCAGAGAATTCACAGATAGCACAGGTTATGTTCACACCGACATTGAGAAAGCACGTACAAATGAAACTCTCTCTATTGTGGAGGCAGAGAGTAAGGAAGAGGCGTTGAAAGTATATAAAGCGCAACGTCAGAAAGAGGCTTTGATGTCCGTCATTAAAGGTTATAAAAAAATTAAGGAGCGATTGTTTAATGGTTAAACGCATACTAAAAATATGGTTCATTATCGGAATGTATGAACTAAGCAAATATCTAACTAACGAACTTATTATCTATTTACAATCTGAAGATGATATTGATACTGCACCTAAAGACTTTGCTAGAGAGAGTGATCAATACGATATTAACGATTTGGCAGGTGGGTATTAACTTGTACAGTAAAGAGGCTATTATCAATATGATTGGTACACACAAAATGAAATGTAATGTTATTGCAGATGCTATGCCAGATTATGATAGCAATTCAATTGCACAATACGGTATACAAGCGACATTACCTAAACCACAGGGACAAAATAGTAGTAAAGTGGAAGATGTGGTGATTAAGTTAGAACGAACTAATAAACGTTATGCACAGATGTTACGTGAGATTGAATTTATTAATCAATCACAACAGAAATTAGGACATGTAGACTTTTGTTTTCTAGAGTTACTCAAAAAAGGGTACAAGCGTGATGATGTGATTAAAAATTTACCTAATTCTAAATTGAACAGAAATAATTTTTTAGCGCGACGTGATGAATTAGCGGAAAAGATATATTTATTACAGTGACAAAAATGACGAAAATGACTGAAATGACACTTTTTTGAAAGGGTAAAATTATTTTATATAATTGTTGTGTAAGAATTATCCACACGAACCCTCGTTTTGAGGTAGCTGGTTAGTTCTCAATGAAAGTGATTAAGTTTGGTAATGGTCGTATTGGACAGCCGCTGATTGCTTGAGTGCCTATCCGTTGGGTAGGTACTTTCTCCTTTCTGGATAAACTTGATTTTGCATTATTAATTACCTCCCATATGTAACTATTCGAGAGCAACTCGAGTAGTCTTTTTTTATTACAAATTTAAAGAGTATTTAACGTAAAGGCGTGTGATAATGTGAAAACAATTGATTAAATTAACACATAAACAAGAGAACTTTGTTTTAGGACTTATAGAAGGCAAGAGCCAACGCAAAGCTTATATTGATGCAGGATATTCGACTAAAAATAAGTCGGAAGAGTATATAGATAACCAAGCTAGTATATTATCGAAAAATACAAAGGTTATACAAAGGTTCGAAGAATTGCGTCAAGAAGTTGCTGAACAATCAAAATGGACACGTCAAAAGGCTTTTGATGAATATGAGTGGCTAAAAAATGTATCTAAACAAGACATAAATGACAACGGTTTAAAAAAGTCGTCAGCAGATGCATTTGTAGCTGGTTTAGATGGCATGAACAGAATGATGTTAGGTAATGAGCAACTAACTAACAAGAAGATTGAAGCAGAAATTAAGATGCTTGAAAAGAAAATCGAGCAAATGGATCGTAACAATGAAGCGAGTACCGAAGATAAGATATTACAATTACGTCAATCTATAAAGGATGTGCTAATTGATGAGTAGATTAGATGCACTATACACACCTAAGCAGATTGATATATTAAAAGACACATCGAAACGTGATTGGTTTATGCTTATCAATCATGGTGCTAAACGTACAGGAAAAACGATATTGAACAATGATTTGTTTTTAGATGAATTGATACGAGTTAGACAGATAGCAGATGAAGAGGGCGTCGAAACACCACAATACATCCTGGCTGGTGCAACACTCGGAACAATTAGTAAAAACGTACTTGTAGAATTAACTAATAAATACGGTATAGAATTTGAGTTTGATAAATATAATAGTTTTACCTTGTTCGGCGTCAAGGTGGTGCAAGTAGGACATAGTAAAGTGAGTGGTATCGCAGCAATACGTGGTATGACGTCATATGGCGCTTATATCAACGAGGCATCTCTTGCTCATGAGGAAGTGTTTGATGAGATTAAATCACGTTGTAGTGGTTATGGCGCAAGGATATTAGTTGATACAAACCCCGACCATCCAGAACATTGGTTGCTAAAAGATTATATTCAGAATGATGACCCAAAAGCTGGTATATTATCTTATCAATTTAAATTAGACGACAACACTTTTTTAAATAAAAGATACAAAGAATCTATCAAAGCATCTACACCAACTGGCATGTTTTACGAACGTAACATTAATGGCGAATGGGTGTCGGGTGATGGCGTTGTATATGCAGATTTTGATTTGCAACTCAATACAATCACTAAAGATGAAATGGTCAACATTCCAATAAAAAAATATTTTGCAGGTGTGGACTGGGGGTTTGAACACTTTGGTTCAATCGTCTTATTAGGAGAAGCGATAGACGGAAAAGTGTATCTAATCGAAGAATACGCTTATCAACACAAGTTTATTGATGAGTGGGTAGACATAGCGAAGATGTTAATAGGTAAATACGGAAACATTAACTTCTATTGTGATACTGCTCGACCTGAATACCTAACCGAGTTCAGACGACATGGTATTAGAGCAATTAACGCAGATAAATCTAAATTGTCTGGCGTGGAAGAAGTTGCTAAACTTTTTAAACGTCGAGATTTAATGGTTGTTTATGAATCTATGGAAAGATTTAAACAAGAAATTTATAAATACGTTTGGAACGAAACAACTGGTGAACCTATCAAAGAGTTTGATGATGTACTGGATAGTCTCAGATACGCAATATATACACACTTTAAACCCGAAAGGTTAAGGAGGGCGAGATAAATTTGTATAAACTGATTGATGATATTAAAGCGCAAGGTGTACTGCCAAAGCATATAGAAGCCCTTATAGAGTCTCACAAAGACGATAAAGAGCGCATGGTTAACCTTTATAACAGATATAAAACACATATTGATTATGTACCAATATTTAAACGTCGACCCATCGAAGAAAAAGAAGATTTTGAGCGTGGCGGTAACGTTAGACGTTTGGATATATCTATAAATAATAAGTTAAACAATTCGTTTGATAGTGAGATTGTAGATACTCGTGTGGGTTATTTACACGGTGTGCCAATTACTTATGATTTAGATGAAAGTAACAAAACAAATGAGAGACTTAAAGAGTTTATCACTGATTTTACTATACGCAATAGTATTGATGATGAAGATTCAGAAATCGGCAAGATGGCCGCTATTTGCGGTTACGGTGCTAGATTGACTTATATTGATACTAACGGTGATATTCGCATAAAGAATATTGACCCTTTTAACGTAGTGTTTGTTGGCGAAAGTATTACAGAACCAACATATTCACTACGTTATTTTTATGAAGAAGATGACGACAATGGCACTGAGTATGTTTACGCGGAATTTTATGACGACACATATTACTACGTGTTCCGTGGTGATGGCATAGATGCATTGCAAGAAGTTGGTCGTTACGAACATCTATTTGACTACAACCCACTGTTCGGTGTACCTAATAACAAAGAAATGATAGGAGACGCTGAGAAAGTTATCCACTTAATCGATGCTTATGACTTAACGATGAGTGATGCGTCTAGCGAGATTAGTCAGACGCGTCTTGCTTACCTAGTATTACGTGGTATGGGGATGAGCGAGCAAATGATACAAGAGACCCAAAAGAGTGGTGCGTTTGAGTTATTCGATAAAGATATGGATGTTAAATATCTTACTAAAGATGTCAATGATGGCATGATAGAAAACCACTTGGATCGTATTGAGAAAAACATCATGCGTTTTGCTAAATCAGTTAATTTCAACTCTGATGAGTTTAATGGAAACGTTCCTATTATTGGTATGAAATTAAAATTAATGGCGTTAGAAAATAAGTGTATGACCTTTGAGCGTAAAATGACAGCAATGTTGAGATATCAATTCAAGGTTATTCTATCTGCATTAAAACGTAAAGGTTACAACGTAGATGAAAACAGTTACCTAAATCTTATATTTAAATTCACGCGTAATATTCCAGTGAATAAATTAGAAGAGTCGCAAGTGTTAATTAACTTAAGAGGACAAGTGTCTGAACGTACAAGACTAGGACAATCACAACTGGTTGATGATGTTGATTACGAACTTGATGAGATGGAACGAGATAACTTCGAAATAAATACAACCATTCCTGATATAAACGAGGGAAACGACGATGACAGAACGCAAGATAACCAATCAGAATGACATTGATAACTATATCAACCAACTTATCAAACAAGCAGAAAGTGAAATAGAAACGCTATTCTCACGTAGATTAAAGCAAATACGACAAGAAATAGCAGATATGTTTGAAAAGTATCAGTCTGATGACGTATATGTTACGTGGACTGAATTTAATAAATACAACAGGCTCAATAAAGAACTTATCAGAATAGGCGAGATGTTGACGGAAGATTACAGAGAAGTTGCTAAAACTATCCGTCAGACGCAACAAAACGCTTATATTGAAAAGTTTTTGATGAGCCTTTATTTGTATGAAATGGCAAGTCAAACGTCTATGCAGTTTGATGTACCTACTGCGTCTGTAATTACTAAGGCAATTGAACAACCGATTAAGTATATCGAGTTAACCGGAACACTCAAAAAACATCGTTCTAACGTACTTAAAAAAATACGTATAGAAATCACTAAAGGTATTGTAAACGGTAAAGGTTATACACATATAGCAAAAGCGTTACGTGATGATTTGGGCATGTCTAAGGCGCAAGCTCAACGTGTGGCACGTACAGAGGCAGGTAGAGCAATGTCACAAGCTGGTTTGGATAGTGCAAAAGTAGCTAAAGATAATGGTTTAAGTGGAATGAAAAAACGTTGGTTAGCTACTAAAGATAATAGGACACGTGACACACATCGACATTTAGACGGAAAAGCGATTGATATCGATGATAACTTCCATTCATCTGGTTGCGTCGGACAAGCGCCTAAATTGTTTGTAGGTGATGCTAGTGCCAAAGAGAATATTAACTGTCGTTGTAAGTTATTGTATTACATTGATGAAGATGACTTACCCGGTGTAATGCGTGTACGCAATGACGATGGTGTAACTGAAGTTATCCCAACTATGACCTATCGTGAGTGGAAAAAACAAAAACGAAAAGGCGGAAAATAATATGGAACGCAATACAGTGAACATTGATTTAATGGATTATAATGAATTGCTTATTAAAGCTAGAAAATACGATGAAATTAAACAAAAAGGATATACACCAGATTATGTTTTTCCTAAAGAAAGACCCGTTGTAAACATAAGAGTTAAAAATGGGGAGGATATTCCTGCTATTAAAACATATATTGAAGAAGAAAATGCAAAAAACGTTGATTTTGGACTTAAGTAGCTAGCAACCTACTGCTCGACCTGAAGTATGTCGTTAAACTGCTTTTTTATTATGCACTTTTTGGACTGCTTAGGTACAAGAAGGGCAAAAAAGGAGCAATGATATATGAATGTCGAGGATATTAAGTCGTACTTTGAAGAACATAAAGACGACAAAGACGTAAAAGAGTATTTAAACGGACTTAAGACGGTGTCTGTCGATGACGTTAAAGGCTTTTTAGATACGGAAGAAGGTAAGCGATTTATCCAACCTGAATTAGATCGTTATCACACAAAAGGTTTAGAAAGTTGGAAAGAAAAGAACCTTGAAAACTTGATTGAAAAAGAGGTTCAAAAACGAAACCCTGAACAATCTGAAGAACAAAAACGCATCACGGCACTTGAACAAGAACTCGAAAAACGTGATGCAGAAGCTAAACGCGAAAAATTGAAAAGCTATGCGTTAAGCAAAGCGCAAGAATTAAACGTTCCATCTTCTTTAGTAGATAGATTTGTAGGCGAAAGTGACGAGGATACTGATGCAAACTTACAATCTCTGAAAGAAACTTTTGACAAACACATTCAAAAAGGTGTCGAGTCTAAATTTAAAGCAAGTGGAAGAGATGTGAGAGATGTTCAAGAAAATAACACTACACCCCCACATGTAAAGTCTATTGAAGAAATGGCGCAAGAAGTAAATATTAGAAAATAAAGTGAGGTTATAAAATATGGCAGTACCAAATTATACTCCGAGTAATGTAATTTTATCGGATTTTAAAAATGGTGTAATTCCTGAAGAACAAGGTTCTTTAATTATGAAAGATATCATGGCTAATTCAGCGATTATGAAATTAGCTAAAAATGAGCCGATGAATGCTCAAAAGAAAAAATTTACTTATTTAGCAAAAGGTGTAGGAGCATACTGGGTATCAGAAACTGAACGTATCCAAACTTCTAAACCAGAATATGCTCAAGCAGAAATGGAAGCTAAAAAGATTGGTGTAATCATTCCATTATCTAAAGAATTTTTAAAATGGACTGCGAAGGATTTCTTCAATGAAGTTAAACCTTTAATTGCAGAAGCGTTCTACAAAGCGTTTGACCAAGCTGTTATCTTTGGGACTGAATCACCTTATAACAAAGATACAAGTGGAAAACCGTTAATTACTGGTGCAGAAGAAAAAGGTAACGTTGTTAAAGATACAAATGATTTATACGTAGACCTTTCTGCTTTAATGGCAACAATCGAAGATGAAGAATTAGATCCAAACGGTGTGTTAACTACTCGTTCGTTCCGTAGCAAAATGCGTAATGCACTAGATGCTAACAAGCACCCGTTATTCGATGCTAACGGCAACGAGATTATGGGTCTTCCGTTATCTTATACAGGCGCTGATGTGTACGACAAGAAGAAATCGTTAGCATTAATGGGTGATTGGGATTATGCACGTTATGGTATTTTACAAGGTATCGAATATGCAATTTCTGAAGATGCAACGTTAACGACGTTACAAGCGTCAGATGCATCTGATAAGCCAGTATCTCTATTTGAGCGTGATATGTTCGCGTTACGTGCTACAATGCATATCGCGTACATGAATGTTAAACCTGAAGCGTTTGCTACATTACAACCTAAAGGTGAAGATACAGGAGCGGGAGTTGGTACAGGTGAACAATAAAGCTGAAGTAATTAAAGTAAAATGCGATGGACAAGAGTTGGCAGTAACTCGTAAAGCGTTTGAAGCTTATTATAGTCATGTAGGCTTTGAAGAGGTTAAGAAACGTCGTTCAACATCTAAAAAGAACGGGTGATTGATATGACACTATACGAAGAAATTAAACTTCTTCTAAAAAGAAATGGTATAGAAATCAAGGAAGATGAAGAGTCGTTGTTCGTTATGGAAGTTGATGGCATTCTTGATGATGTTAAACATGTAACGAATAATGACTTTGTTGTTGATGGGCAAACTAATTATCCATATGCAATAAAAAAATATGTTGCAGATGTGATCGAATATTATCAACGCCCAGAAGTTAGAAAAGGATTAAAATCTAGAAGTATGGGGACAGTATCGTACACATACAATGATGGCCTTCCTGATTATATAAGTGACGTGTTAAACAGATATAAACGTGCTAAATTCCACGTTTTTAAACCCATAAGATAGGAGTGTTAATCGTGTTCGACCCATACGACGAGTTTCCACATGCTATTTCAAAAGGTCAAATTGAAGTTGTAGGCGATTTCAAGTTTAAAAAAGAGCGCTACAAGAGCGAAAAAATTATAAAAGGCTTTATGGATACACCTACAACTTCAGAACAACTTAAATATCATCAAATGTCATCTGAATACGACAGAAACCTATATGTACCTTATGACCTACCAATAAATAATGACGATTACTTTAAATACGAGGGTAAAATCTTTGGTATTGCAGGTGAACCTGTCGACCAGGGCGGGCAACATGAGATTAAGTTAATCCGACTGAAAGAGGTACCTTATGGCTAAAGTGAAATATGGGGCAGATAGTTTAGTCGTTGAGTTAGAACGTTATCAAAAAGATGTCGAGAAGTGGGCAAAAAAAGGTATAGCTAAAACCACAATGAAGATATATAACACTGCCGTAGCATTAGCGCCAGTTGACTTAGGATTTTTGAAAGAAAGTATTGATTTCAAATTCACTAATGGTGGTTTGACCGGTGTAATAAATGTAGGTGCAGATTACGCGATAAAACGTATGTCGCAATTACTGGTAACAGTAATTTAAAAATCGGGGTAAATCGGTGGAAGTCTTATCTAAACAGTTGATTACCGAATTCGGTACAGGTACAATAAGCATGAGGTGATTAACTTGGATAGAAATTCAAAAGGTCAATTTGTTAAAGGTAAAAATATTAGAGATAAAACTGGTAAAAAGTACGGCAGGCTAACTGTTCTAAGCTTATCTAAAAAACGATCTGGAAGAAAAACGTATTGGAATTGTATATGTGAATGTGGTAATACGGTAGAAGTTAGAAGTGATTGTTTAGGTACTACACTTTCGTGTGGTTGTCTGAAAAGAGAACAAAATAGAATTAATTTAACTGCTAATCATTCACATAAACAGAGTAGAACTAGGTTATATCACATTTGGCAAAATATGAAATCAAGATGTTATAACCAAAACAACAAACGCTACGAAAATTACGGTCGCAAGGGTATTAAAGTTTGCGAAGAATGGTTAGACTTTAATGTATTTTATCAATGGTCTTTGAAATCTGGTTATAACGATACTATGACAATCGAAAGAAATGACATAGAAAAAGGTTATTATCCGGAAAATTGTTGTTGGATACCATTTAATGAACAAGCGAATAATCGAAATAGAACTATTTGGGTTGAATGGAATGGTAAAAAACGAAATTTGAAACAATGGTCAAAAGAATTAGGTATTAATTACGGAACGTTGAATTCGAGATATAATCGAAGTGGAATGAGACCTCCAGAATTATTTTATCCAGTTAAAAGATAACACCGAGGTAACTTAATAGATTGCGAAAGGCTGTTAAGCACCGTAGAGCGTACCAGTTGAATAAATATAATACTGGCAAGAGACTCCGACAACCAATAAAGGTTGTCTTTTTTATTGGTTGAAAATGTACGCCGAACTCACTGGTGACAGTGAGAAGTAGAGGATAAAAAGCCACTACGATAACAAATGATACGTTGAGTACGGGACTGGGATTTATGCAGAAGGTCCTGGTGGTAGTCGTGCTAAAAAGATACCGTGGTTTTATGAAGACGCTGACGGTGAAGGTCATTTAACTTACGGTCAAGAGGCTCAACCTTTTTGGAACCCTGCTATTGACGCAGGTAGAGAAACATTCAATAAATATTTTTCATAAAAGGCGGTTAAAAATATGTGGGTATCGGTTGAACCTGAACTTACAAGTAGATTATACGAAACATTAAAAACAGACCCTATCATTAACGAATTAGTTGGTGATAGGGTTTTTGATGTCGTTCAAGATGATGTGCGATACCCATATATTGTTGTGGGTGAGAGCAACGTCACTAATAACGAAAGTAGTGCAAATATGCGTGAGACGGTAGGTATCGTCTTTCATGTATATTCGCAATATCCAACGCAGTACGAGGCCAAGCTATTAATTAGCGCGATTGGTTATGTGTTGAACAAACCAATTGAAATAGATAATTACGAATTTAGATACAGTCGAATTGATAGCCAATCAGTATTTCCTGATATAGATAGGTTTACTAAGCACGGCACAATTCGACTTTTATTTAATTTCAGACATAAAACTAAGAGAGAGGAAGTGTAAGCATGGCTCAAAAGAATTACTTAGCAGTAGTTAGACCAGCTAAAGATAAATTAGATCCAACTGATGCTTTGCTATTAGCTGACTTACAAGAAGGTGGCCACACAATTGAGAATGACTTGGCTGAAATCATTCGTGGCGGTAAAACAGATTATGGTGTAAATGCCGTTTCTGAAGAGTTTAAACTCACTATCGGTAATATTCCTGGTGATAAAGGAATTGAACAAGTTAAAACAGCAATTAAAAATGGCGAACAACTGCGTGTATGGTTGTATGAACGTAACAAACGTGATGACGGTAAATATCATGGTGTATTTGCCTACACAGTGCCGGAAAGTTACGAAATGTCGTTCGATGATGAAGATAACAAAATTGAATTAACGTTAAAAGTTAAATGGAACTCAGCAGAAGGAACTGAAGCTAATCTACCACCAGAATGGTTTGAAGCAGCAGGCGCACCTACTGTTGAATACGAAAGTTTTGCAGAAAAAGTTGGTAGCTTTGAGGACCAATCTAAAGCTAAAACAACGAGTTCTTAATATTAGGGGGCGTGTGTCCCCTTATTTTTTATATAAAATTTGAAAAGAGGTATACATTTTGACTGAATTTAATCCAATTACAACGCTTACAATCAATGATAATGAAGTAGAAGCTAAAGCATTATTTGCATTCGACCTTAAAGCAAAGAAGTTTGCCGAAGATACGAAAGATAAGGACGGCAAAACGGTTACTACACCTGGTTTTAATGTGATTTACAACGGTATTTTGGAACGCGACACGGTTGCAATTGCTAATTTTTGGGAGTGCGCTACTGCATATCTAGGTAAAAATGCACCTTCTAGAGATGAAATTGAAACAGCTTTAATTGAAATCATTGAAGAAAAAGAAGACACACTCGAATTATTACAAGGCGCTTTAGACGTATTAAATAATAGTGGTTTTTTCAAGCAAAAATCTCGAGGGTTCTGGACGCAAATGAACAAAGCACCTCAAATGGCGAAGGGCGAGGACAAAGAAACAACGAAAGCTGGTATCGAGTTCATGAAAGAGAACTACAAAGAAATCATGAACGTGGAACCTTACTCAACTATTCAGAAATAAGACAATTAACGAGTAGGTACATAGGTTATCTATCTGAAAATGAGTTAATGATGATGTCACCTAATGAATGGAAAGACTGGATAATCGGTGGCCAAGATAAGATTTTAGATCAGAAAGAATTAATGATACAAGTTGCTCAAGCGAATGGACTTGTACAAGCTGGTAAGTCGTTAAAACGTATGACTAGAGAAATTGAGCGCCAACGTTTTGAGATACGTAATCCTGGCAGTTATGAGCGTATTAAACGTGCAGAACTTGAACATGAAAAACGTAGACGAGAGTTGTTCAAATCAGGTACTAAACGTTGGCTAGAACAACAAAAACAGAAAGGAGAGTGAATAAGTGGATAAAAACTTTATGGTTCGCATCATGGCTAATATACGCGATTTTCAGAACAACGTTAGAAAAGCGCAGACTTTAGCTAAAACATCTATTCCAGATGAGATTGAAACTGATGTGAAAGCCAATATCAGTAAATTCCAGCGTAATCTTCAAAGAGCCAAAGCAATGGCGCAACGTTGGCGAGAGCATAAGGTGGAAATCGATGGAGACACCAACCCTATTAAACGTGCGATATCTTTTGCCAAAGCAGAATTGCAAAGATTACGCGATAAGCAAGTCGATATCAAAGGTGATAATGACAATTTAAAGCGTGCAGTAATAAGCGCTAAAGTAATGTTGGCATCATTACATGATAAAACGGTACACGTTAACTTTGATACACGGGGCATGACAAGAGCGCAAGTATTAACTAAAGCGTTAGGTAAGTCTTTAGATGAATATGGCAATAAAATGGACGCTTTAGCTACCAAAATAAGAACGTTTGGCACTGTCTTTAGTCAACAAGTCAGAGGACTAATGATAGCTAGTATTCAAGGCTTAATACCTGTTATTGCTGGTTTAGTACCAGCGTTAATGGCTGTATTAAATGCAGTTGGCGTGTTAGCAGGCGGTATATTAGGTTTGGCAGGTGCGTTTAGTATCGCAGGTGCGGGCGCCTTTGCGTTTGGTGGTATGGCAATTAGTGCTTTGAAAATGCTTAAAGACGGCACACTGCAAGCTACCGCAGAAACTAGACGATATCAAGCGTCTTTAGATCAAGTTAAATCAACATGGGAAAGTATCATCAAACAAAATCAAGCGCAGATATTTAATACTTTAGCTAACGGTTTAAACACAGTAAACGTCGCTTTGAGTCGCATGAAACCATTCCTTGCAGGCGTATCTAAAGGTATGGAACAAGCCTCTAAGAGTGTCTTAAAATGGGCTGAGAACAGTCAAACGGCTAGTAAGTTCTTCAATATGATGAACACAACAGGCGTTAAAACATTCAATACTCTATTAAGTGCTGCTGGACGTTTTGGTGACGGTTTGGTTAATGTATTTACACAGTTAGGACCGTTGTTTTTATGGGTAGCGCAAGGCTTAGACAGTCTAGGTAAAAAGTTTCAAAACTGGGCTAATAGCGTAGCTGGTCAAAACGCTATCAAAGCATTTATCGAGTATACAAAAACAAACTTACCTAAAATAGGGCAGATATTTGGTAATGTGTTTGCCGGTATCGGTAATTTAATGGTCGCATTTGCGCAAAATAGCTCAAATATATTTGATTGGTTGGTAAAACTGACTGCTCAATTTAGAGCTTGGTCTGAACAAGTTGGTAAATCAGAAGGATTTAAGAAGTTTATCCAATATGTACAACAAAACGGGCCGGTGATCATGCAATTAATTGGCAACATTGTACGTGCATTAGTTGCATTTGGCACTGCTATGGCACCTATTGCAAGTGTGATTTTACGTGTGGTAACTGCGTTTACTGGCTTTATCGCAAAATTATTCGAAACACATCCGGCTGTTGCTAAGATGGTTGGTATTGGTATGATACTAGCCGGCATTATGTGGGCATTACTAGCACCAATTATTGCGGTTGGAACAGTATTATCAAACGTCTTTGGTGTTAGTTTACTACAAGCAATCGGCAAAATAGCACGTTTTATGGCTTCTAGCAACATACTAAAAGGCGTATTAAACATTTTACGTGGTGCATTTAGCTTATTAGTCAGTCCAATAGCTAATATAGGCAGATTATTACCATTATTAGGCACTGCATTTAGTGCTTTAACTGGTCCAGTTGGCATAGTTATTGGCGTTATATTAGCTTTAGTCGGCGTTATCGTATACTTGTGGAAAACGAACGAAGACTTTAGAAATATAATTATAGATGCTTGGAACGGTATCAAAGATGCTGTTTCTGGTGCAATCAGTTCTATCGTTGGCTGGTTTGCTCAATTGTGGGCATCTATCCAACAAACATTACAACCGATTATGCCAATTTTACAACAACTAGGACAACTGTTTATGGAAGTTCTAGGTGGTTTGGTTATGGGTGCCATTCAATTAGTGATAGGTGCGTTCCAGTCGTTATGGCTTGCCGTATCAGTAATATTCACCGCAATCGGCGGTATTATATCAGCGGCAGTACAATTGATTGTCGGCTTATTCACTGCGTTTATCCAATTTATCACCGGTGACTTTTCTGGTGCGTGGCAGACATTGCAAACTACTGTACAGAATGTTTGGACAACGATTTGGAATACAATCGTATCAATTTTCACTCAGATTTCCGAATTTATATTCAACACGCTAAATTCTATACTCGGTACGAATATCACAAGTTGGTCTCAAATTTGGTCGGCAATCGTTCAATATGTCACTCAAATTTGGAATAGCGTAACTCAATGGTTCGGTCAAATGGCACAATCGGTTTGGAATAAAATGGTACAAGCCTATAACTATGTTGTATCAACAGGTGCGCAATGGGTGAGTTCTATTATAAACACTTTAGCTAGATTTGTGTCATCTGTGATTAGTGGTTTTATCAGAGTTGTATCAAGTGTTGCATCACATATGGCTCAAGCGTTATCAAGAGTAATATCTGTTGGTGCGCAATGGGTATCAGCAATCATTAGTGCTATGGCTAGATTTGTAAGTGGCGTTATAAGTGGCTTTGTTAGAGTGGTTAACCAAGTGCAATCAGGAATGAGTAGAGCTGTTAACACCGTTAGAAACTTTATCGGTCAATTCGTGTCTGCTGGTTTAGATTTAATGCGTGGTTTAGTACAAGGTATTATGAATGGAATGAAATGGGTAGTCAATGCAGCCAAGAATGTAGCACAAAGTGCGGTTAATGCAGCAAAAAGTGTTTTACGTATACACTCTCCTTCTCGTGTATTCAGAGGCATAGGTCAATATGTATCTCAAGGCTTGGGAATGGGTATCTTAGCAGACCAACACAAAGCGGTGAATGCAGTTCGTAGTGTAGCTAGTAATTTAACTGATGCGTTTAAACCAGAATTATCTACAGACTTAACAGACGGTTTAGGTGGTTCATTAAATGGCAGTGTGGACGCTCACATGACTAAAGATGTTAGACATAGTATGCAAGAGAACAATCGCCCAATCGTTAATATAACTGTGCGTAATGAGGGTGATGTAGAGTACATTAAATCTTACATTGAAGAACAAAACGGCAAAAACAGTAGTATGGGCTTGTAAAGGAGTGTTATTATTGATTGCTCACGACATAGAAATAATTAAAGATAACAAAAAGTATAAAGTCAGTAATAACACTTTTACTGGCTCAGTTTTAGAAGTAGTATCCTATGACGTCAAAGGTTCAGGGTATGATCGTGAATACAGTACAGTTAATGGTGCGCAAGGTAGATTTTTCAACTCTGTCTATGAAGAAAAGAAAACAGTTAGTCTTAAATTGCGATATCAAGTAGACAAAATGGCTCAAGTGACACATCTTAAGTCAAATTTACAAGCGTTATTACGTGGTCATTATTATTTACGTGAATTATCTACACCAGATACATCTATTAAATATGAAGATATATTCAACACAAAACCTCAAGAGTTTGAACTAGATTATGTAGACGGTAGACAAATATTTGTCGGTCTAGTTAGTGCGATTTCAATTGATACCACACAAACAGCTGGTGAGTTTGAACTTGAATTTGAAACCATTGAGCTACCTTATTTTGAAAGCATCGCATATAGTACTGATTTAGAAAGTGAAAGTAGAAGTGTTGAAAAATGGGCGGTATCGGATAACTTACCGTTTAATGTAAATGATAATAAACGTAATTATACTTTCCACGATACAAAAATATGTAATGTTTATTATGCAGGTACGGTTGAAATCAATCAAATTAATCAAGATAGCACAGTTGAAGTGACTTTAGCGGAAAACGTATCTAAAAATGACAAAAACGGCACTACTTTTTATATGGTTGAAAGTGGTGATGTTATTAATATCAAAGGCTTAGAGCTAAAAGCAGGCGATACTATCAAATTTGATGGTATCCACACTTTCAGAAACGGTTTAAACATTGATTTCTATAATGTGAGCAGACGTAACCCCACTTTAATACCTGGTTGGAACACATTTAGAAGTACCAAGTTGATGCAAAAAGTCGTGTTCAAGCACAAAGAATATTATATGTAGGGGTGACGATATGACGGTATTATTAAAAACATTACAAGGTTACGGTCAAAATTTACCAGCCGAAACGGAACTGAACATTAAATTATCTGACACAGATAGTACGTTAACGATTGTAATTGATGAAAATAAAGGTACGTTCGATGCTATTGGTGCGATTACAAAAATGTGGACGATAACAGGTGTTGCTGGTCCTGAAGATGAAAACGAGTATCGCATTGTAATGTTAGATAAAGAAACTCGAGGTCAAAAAAGTAGATTAACGATAAAAGCTAGACCGGTAGAAATTGACGACCTAAATAATAATCGTATTTACGAAATTTATAACGGTAGTTTTACTGGCAAAGCATATTTCGATTTAGTTTTTAAAGGTACAGGATACAAATATAACTTACATGCTAAAGTATCATCTTCGAAATTTGAAAATCTTGGTAATTGCGATACAAATCTTGATTTATTTAAAAAAGGTTTGGAACGATATTCACTAGAATATGAATATGACGCAAAAACTAAAACGTTCCATTTATACGATTACATCGAATACAAACCAGAGTATTGGATAAAAGCAGGTGTAAACGCTAATAATATCAAAATACAAGAAGATGCTACTAAATGTTTTACGTTTATAAAAGGTTTTGGTGGTTATACAGATCAACAAACTTACAATGAGGCAAGTTTGCAATTTGAATATACATCACCGTTAGCTGATGTTATTGGAAAAAGGCATGCGCCGCCCGTTCAAGACGGTAGGATTACAAAAGAAGATACTTTAAAAAAGAGTATGGAAAAGGTTATTAATGATAGTATCAAAACATCTGTAACACTCGATTTTGTATTGTTAAAAAAATATTTTAAAAACGCTATACCTAGGGTCGGCGATGTTGTTAAAGTGATTGATGATTTAATGGGTTTGAATGTTGATTTAAGAATTATCGAAATCACAACCAAACGTGACATAAATGGAAATATCATAAAAATGGACTTGGTACTAGGTGAATTTAGATTGCAAGATAGATATGTAAAAGCGGTTGGTAAAGCTGCTAAATATGTTACTAACCTAAAAACAAATAACCCTGCTAAAACACAACAAGAAATGCAATCTCAGACAAGCGCCAATACAAAAACTACACAAGATTTATTGGGTAAAACAGATGATTTACAAGCGAAACTCGATAAAGCAAATGCCAAAAGCGTAACTACTTCAAACGGAACAATTGTACATGATTTCTCAAGCAAATCTAGTATCAAGAAGGTTAAAACCATAGGTACAATTGGCGATAGTATTGCTAAAGGGTCGTTAGCTAAAAGCAACTTTACTCAACAATTAGCTAAAAAGATTAAAGCAAAATATACTAATCTTGCTGAAAGTAGCGCTACCATGAGTGATATTTACCAACAAGCTACTAAAATCAAAGGAGATTTAATTATCATACAAGGTACTGATGATGATTGGGTCAAAAATATAGATGTAGGCACTGATAAAACGGATACTAAAACGTTTTACGGTGCCTTTTATAGTGCAGTTGAAATTATCAAAAAGAATAATCCTAAAGCGAAATTATTGGTAATGACACCTGCAAGACAGTGTTATATGGAAGGTTCTAAAGTGAAACGTAAAGATACTGATAAGAATGATAAAGGTAAAACTTTGATTGATTACGTTAACTTACAAGTGGACATTTGTAACGACTTAGATATACCTGTATTCGATGCTTATCGATATGAAAGCTTTAAACCATACAGTCCAGCTTTTAGAAAATCTAGCATGCCTGACGGCCTTCATTTTAATGATAAAGGGCACGAAGTGATTATGTACGAATTAATTAAAGATTACTATCAATTTTATGATGAATAAGGAGGTTGTGTATGTTATCCGAATTGAAAACAAAACTACATTCGTTATTTGGTTCAGATTTTATATCTCAAGTCGAACAAAACTTTGAAACAATAAAATCATGGGCTGATAAAAAAGATAACGAGTACCAAAACCATGTTACAAATCAAAAGAACGCTCACAAATCATCACAAATTAAGCACACAATAAAAAGTGGGCAAGATGTTAACTTACAGGACCATGAACGTTATCAAGATGAGCAAATTACTAACTTAGTGCTTGGACATAACGGTGACGGAGTTCAAGAGCTAAGAGCGAGTAGAACATCGATGGACGCACAAAACTTTGATGACCTATCCAATCGTTTATATCACGATTTTTTACGTGAGAATAACGAAAGAGAAAAGTTACGTGCCGAATTGCTCAAAAAGATACAACGTATTGTAAATGTAGATGACTTCGGTGGTGACCCAACTGGTCAAAAAGACAGTACAAAAGCTTTTCAAGATGCGTTAGGCACTGGTAATGTACTTGTAACGATGAGTGCAGGTACTTATTTAACAACTGGTATCAAAATGCCTAACAACTCAAGATTAGTCGGACAAGGTAAAGACATCACCACTATTAAATTTATGGATAGTACACCAGCTGAGAACATTGGTATCACTAACTTAAAAATGAGTGGTAACGCTAAAAATATTAGTTTAGAGAACTTTGCATTTGACGGTAATAAGTTTAGACAAGATAAAAAACTCAAACCTACTGGTGGTTCACGTTCAAGCAATATTCGATTTGCTGGTGTAACGAATGGTTACATTTACAACGTTAAATCGCATAGCGCTTTATTACATTGTATTGACGTAACTTATGCAAATGATGATTACTACTATGAAGGTGATGGAAATAGAGTTCCATACGCATTAGAAAGTAAACATATTCATATTGATAATTGTGAAACATACGCTTGTGGTGATGACTCTATCACTACCCATCATTCACGTTATATCACGATTACTAATTGTTATGCTCATCATCCAACAATTACTGGTGGGAATAGCAACGGTATTGAAATTGATGACGGTTCACAATTTGTGTTCTTATCAGATAATAGAACAGAAGGCAACTTCGGTGGTGTTGAAATCAAAGCCCATGCACCTGCAAATGCATCAAGATGCGTGTTTGTAAATAATCATTTATCAATTGAGGATACAAGAGCTTATAACATTAGACACATTGGCCACCACAGAGCAAAAACGGACGCTAAATCTAAAACAGCCTATGATGTATCATTAAACAACTGCGTGGCTCTACGACCTAAATACAACGGCGTATATCCAGGTACAACGCCTAGAGCATTGTTAATTAGTGCTTACAAAAACGTATCGGTTAATAATTTTACCGCGATTGGCGATAGTGATTTTAGTAAATTAGCAAACGGTAAAACTGACAGTAATTTACCTGCTATCGCGGTTCAGTTTATGGCTGAAAATGTCATTCTTAACAATATTACAGTTACTGGTTTTACAACTGCCGGTCAAGATATCAAATTCTTTGGTGGAGATAATCGAGGCGAGCGTTTTATCTTAAGTAATGTTAACATCTACAATTCATCACCTAAAGTTGGTATTGCGAGTGGTGGTGGAATATACGATTTAAAAATTATCAATGGTAATTTAAAAGGGCGTGGCACAGGTAACGGTATTGAAACATACAACAATACAACTGTGATAAGTGGTATTACTGCAGATGACTATTCAAATGCTGCAGTTATTGCAAATGAAAAGTATAAAACAGTACCTACCGTATTAAAAGGTGGCTTAAGTGCAGGTTCAACAGGTTCTGCTGCAGTAGATCCTCGAAGTGTAGTTTTAGCAACAACTGGTAATAGTAGAGCGTATAGTCCACGTTCATTCGTTTTAGGTTCTGGAATGAGTTCTAAGGCTTATGGTTCACGAAGTGGTATAATTAATTCACTTTCATCTGAAACTGATAAAGAAGCCCACACACAAACTGTATTTAATAGTAGAAATGTAAAATCGCCTGGAAGTTATAGAGTGGTTGCAGGTTACTCTAGTACAGGTAAACCTTCTACCGCAAACATTAAAGTAGATCTTAACACGTTACATGGTAACCTTAACTTAGCTGGTAAATTAACGCAAAATAACGCCGATATCGCAGAGTTGTTTGAAAGTCAAAGTGGTAAACCTATTGAGTTAGGTACCATTGTTACTTTAGACGGTGATAAAATCAGAAAAGCGCAACCGAACGATGAACCGATTGGTGTTATATCGGGTACTGCTGCACTTGTGGCCAACGATAAAACATATCATCATAAAGATAGATATTTACAAAATGAGTATGGCATGACGTTGACTAAGCGTGTTCAAAGAGAATTTGAAGATGTAGACGGCAACACAGTGTTTGAATGGCGAGATGAACCAATCGAGAACCCTAATTATAATGAAGATTTACCTTACGTATCACGTTCTGAACGTCCGGAATGGAATACAGTAGGGTTAATTGGTCAAATATATACAAACGTCGAAAAAGACGTCATAGCAGGCGATTTAATCAATGGTAAAGCTGGAATTGGATATAAAGATAATGTGAACGGTAAAGGGCGTGTAATGGCCATTACAACGCCGTATAATGAAGAACGCGGTTTTGCGATTGCATTAGTATTGTGGGGTGTTAAATAATGGAATTAGAAAAAGTGGCTAAAATTGATTTAGAAGAAGAAGCGTATTTAAAACCGATATCGGATAGGGGTATCGGTTTTTATAATTTAGATAAAAATACAGCACAGTTCCAATTTAGGGTAACAAAAGATAATCTACCCTTACTAATCAGCACAAACAACGTTAAAGGGTATGCCTTTTTTAAACAGAATACTGTAAAAAATGGTGATAGACCTTCTACATCTGGCGTTTTAGATGTTGAATTTATCGACCCTATGACAGGTTTAATTGGTGTAACGGTACCATCTTGGTTTTTGAAAAGTGTTACAAACTCAACTGTTTTAGGAGAGATTTATCTATCACTCAATGATTATAAAAATGAAGATAAAGACGATACAGTCGTTTTAGGTACTTTCCAATTTGAAGTGAAAGATAGTTTGGTTAATCAAATTAGTAGTGATATCAAAGTGAGTTACATTCGCATGTTTGATGATTTGCGTGACGAATTAGAAAAGAAAGTAGAACAACTCAAAAAAGATATTGGCAGCACTCAAAGTTTGATAGATACAATCAAACAACTATCTGCAAGTGCAACACAAGCTATCCAAAAAGCTAAAGACGATAGCATTAATTCAATTAATACAAATAAAGCTGGTGCTTTAAATAACATAGAAGAGCAAACAACGTTATCTTTAGCACAAATTGATAGTAAAAAGAATGATGTACAAAGTGGTTTTGAAGTTGCTAAAACTGCGTTTCAAAACTCAGTAGATCAAAACACACAAACTTTTGATACAAAGGTAACAGATGCTAATAACTTGATTGATAAAAAAGTGAATGACTTTCAAACGAATGGTGCTTTAACTAAAAGCGATGTAGATAACCTTATGGGTAGTTACGATTGGCAAAAGACTGCGTTGACAAATAGTGATGGCACAACTATCTCAGTTTCTGATTTAGATTTTGACAACCCTACTCAGATTACTAAATCTGGCTTTTATTACTTATATAACCCTACAAACGGACCGACAACTATACGAAATGGCATGCTTATCGTAATTTATACTAATGCAAATTATATGAAATTTATATACACTCCATATTTTTCAAACGAGGTATACGTGCGCACGAAAGCGAGAGACTGGTTACCGTGGCAATCGATAAATAATTTTAAAGATACGGGTTGGATAAATTTACCTTTAGTCAATGGAGCGTATGCTAACACTGAATATACAGATAGAAATGGTTATCCTTGCTCATACAGAATAGTAACTCAGAATGGTGTAACAACGAACCATTTACGTATCAACGCTAGCAACCTTTTTAGCGGTCAAATATTCGCAAGATTGCCACAAGATATGGTAAAAAACGCGCAATCATTTTCTGTCAGAACGCCGACAGGTAAACCGGGTTGTTTTTTAGTTATTAACCCCACTGGTGACGTCTTGTTTTATAAATCATCGGTTACCGGAGATTGGTCAGAAAAAGATTACATCTATGCTCAGGTAAGTTGGATAAATTAGGAGTGATACTTTGAAAATAGTTTATTTATGGAAAAACGGACAACCGGTCATTGTAACATTGAATGAAGAGGGCGAATATGAGTACCCTTCTGAGAAATGGACGGAAAACAAACCAGATGACGGTATGTACACGCCGATTTACTTTGACGGTCAGAAATGGATAGGCCAGTCAAAAGAGGTTTTCGAAAAAGAATTGCCACCTGAACCGATTGACGATAAAGATGTTCTTATCTCTAATTTATCGGAGCAATTACTAAATACGCAATTAGAAATCGAAAACGTCAAAAAAGATATGGCTACCGTATTAGAATTATTGGTTGGAAAAGGGAGTGTTGATGATGTACAGAATAGTTGAACGATACTATAACATGGGGTTATTCCCGTTAGAAAAAGTTAAGCAATCTGTTACAGTTAAATGGATTACTAAAGAAGAATATAAAGAAATTACCAGTCAAGATTACGAGCCACTAGCTGAATAGCTGGTGGTTTTATTTTGGATAAAAGTAGGTGTTATATGAAAAACAATATGAAAGATTTAACACTGGCCGAAACTATAGCATCAATAATGGTTTTTAGCTATGGTTTTAGAGAGTTTTTAAGGGGGTTCTTTTGGTTCAAAGAACAAGATGACGTTTTAGATGATAGTTCTTTTTATCTAGCGTTACATCATATTATGCCTATTTGGAGTTGGGGAATTGTTGTGATGTTTGCAGGTTTAATCGTAATGATTTCATCTATATTCCTTGCATCAAGTGATCAAAATACTAAATTTAGCAAACTTATTACATTTGGTGGTTTTTTGTCAGCTATTCTCTATTTTTTGATGACCAGTGCAAGTATTTATCACTCAATCAACTGGCTCACCACTGTACATATGGGGCTAATGTCAGCAACAGGTTTTGTTGCGTCCTTTGTTGGAGGTGCTGACTTATATGCCAGACGAAAATAATTATGTACTACGCCATGAGTGGGTCAAATCAAATGGCGATATTTATGAAAAGATTAATGAAAATGATAAAAAGAACATCAAAGAAATAGGGGAATTAAAAACGAAAATTGAGACGCAAACCACATTACAACGGCAAACCTATGAGGCTCAAAAAGAGACCAATTACAACATCAAAGATTTAACCAAAGTTATGACCAACGTGGGTAATGAAATGACTGATATTAAGTACAAAGTCATGTCTCATGACGAAAAAATAGAAACTATTCAAGGGACAATAGAAACAAAACAAAAAGGTAGTGTTCAAATCATTGTAGCACTCATAGGTTTGGCCGGTACTTTAGTGGGTGCTGCCTTTGCTTTTGCACAAGTCTTTTTTTAAGTCGACTTTAATTAGTCGGCTTTTTATTTTGGAGGTGGATAAATGGGATTACCAAGCCCGAAAAAACGAAAACCTACAGCATCAGAGGTTGCAGCATGGGCAAGAAGCAGGATAGGTAAAAGGCTAGATGTCGATGGTTATTATGGCGCGCAATGTTGGGACTTACCTAACTTCATTTTCAAAAGGTATTGGAATTTTTTTACAACAGGTAACGCTATCGCTATGGCATGGTATCGCTATCCTAGAGGGTTTAAATTTTACAGAAATACAGCGTCATTTGTTCCCAAGCCTGGTGATTTTGCTGTTTGGGGGACAGGTTCATTTAACAACGGTACAGGCCACACAGCTGTGGTTGTAGGACCAAGTAACCGCAATTATTTTACTAGCGTTGACCAAAATTGGCGAAATGCCAACGGCTATACAGGTTCTCCTGGTTCATTAGAAAAACATAGTTATTACGGTATCAGTGGGTTTGTTAGACCACCGTATCAAAAAGAAGTTAAAAAGAAACCTAAACCAACAATTAAGCCTACTAAACCTGTACCTAGTACATCGCCCACACCAGACAAAAATACCACCGAACAAACAAAGCCAACTACCAAAAAGGTTAAAAAAGTCCAATATACTGACTTTTTATATTCTCTAGATAAAGAGTTAGAATATAACGACCATTTAATCGTAGATGACGGCAATTTGATGACTAAACCTAAAGGTATATATATCAAAGAATGTCCTCATTTGCGCGATGTTGAAGAGTTGTATCTGCAACGTAATAGATTTGTCAGCAAAGATGAATATCCACACGTTTATATTGACCGTGAGCAAATATGGACGCCTAGACCACCTGACACAGAGGTACCCTCACATCCAGGTTGGTTAGTGATAGAAGTTTGTGGCGCACAAACAGAAAGTAAGCGTCAATTCATGCTAAACCAATTACAAGCATTGATATACGGTGTATGGTTGATGAGTTGGTCAAAAATCAAATTATCAGAAAGTACAATCAAAGCAGACCCTAATATTTGGCGCTCAATGAAAGATTTAATCAATTACGACATGATAAAAAACGGCATTCCTGATGAAAGTAAGTACAAAGAAGTCGAAAGTAAGATTATTGAGATGTACCTCAAAAAAGATAAGTTACTAAAAGAAAAAATAGTAACAACTACAAGCACAAAAATAATCAAAATTAAATCTGACAAAGAGGCAAAAACGACTAAACCGACAGTTACTACACCATCTACTTCTAAATCTAAAAAAACTACGCCATCAAAACAAACTAAGGCTAAGGTTACAGTAGAAAAGAGTGGTTTTACATTTACTCAAGCGCTCAACTTACAAATGAGTAGAGGGTATCCACAAAAAAGTAATGGTTATAGTTGGTACTTCCCTAGCCGTTCTGATGTTAGTGCAGCGATGAACCCTACATCTATATGGAATAGCTCATCACAAAGATACCAAATGCTTAATTTAGGCAAGTATCAAGGTATTAGCGTAGATAAATTGAATGTTATTCTAAAAGGTAAAGGTACACTTGCAGGACAGGGTAAGGCCTTTGCGGAAGGATGTAAAAAACATAATATCAATGAGATATACTTGATCGCTCATGCTTTATTAGAAAGTGGGAATGGTACAAGTAACTTTGCTAGTGGGCGTTATGGTATGTACAACTACTTCGGCATAGGTGCATATGATAACAACCCTAATAATGCGATAGCATTTGCTAAAAATCGTGGTTGGACTACGCCTGCTAAAGCGATAATAGGCGGGGCTAAATTTGTTAGACAAGATTACATCAACAAAGGTCAAAATACGTTGTATCGTATGCGTTGGAACCCTAAAAATCCAGGTACACATCAATATGCGACAGACATTCGTTGGTGCAGTCATCAAGCAAGCACGATATACAGTTATTACAAAAAAATAGGGTTAAAAGGGCTTTATTTTATCCAAGATAAATATAAGTAAGGTTATTCACTGACAGTGGGTAACCTTTTAATTTTAAAAGAGGTGTATGCATGTTATTTAAAATGACAGATATTGAAACGAGTATCTCTCCTAAAAATATAAACATTGGAGATATTGGTTACCATTTATATACAAAAGATGAAAACACTGCTTTTATTAGAATAGGTATTAATCAATATGGCGAACGTATTGATCTAAATGCAATTGACATGACACCTAGGCTAGATTTATTAATGCAAGACGGTTCTATTCTATTAAATCAGCCTATTGACGTTTTGATGCCAGAAAAGGGCCTACTTCAATATAATGTACCAGAAAATGTTACAAAACATGTTGGTAAAGTGAATTGCAAATTATTTTTGGAAAGTAATACTAAATCTATACACGTTGCAAATTTTTATTTTGAAATTTTTGATAGTGGTATCGAAAACGCAGTAGCAAAAGAAGTAGAAACGAACAAATTGCAAACTATGATTAACGACATACTTAAAAAAGGAAATGTGGTTGGTGAAACAGGTTCTTCTCTCAAAGGGCTAACAGGCGTTTTTATAGGTGACAGTATTACAGAGGTTAACTTTAGAACAACAAAAAACTATCATAAATTTATCGCAGAACGTACAGGATTAAACGTTGTTAATATGGGGATAAGTGGAACCGGATATCAAGATAGACGTAATGTTGCATATGAAATAGCTAAGCAACCGGATTTTATATCTGTTTTTTTAGGCACTAATGACTGGGGACTTGTAGGTAATAAGTTGAGAGAATTAGGGGATGCGGATAATATACAAAATGGAACAGTTGCAAGTAATATTTATTATCTGTATAAACAATTAACTGAACGTTATCCATACACACCAATAGTTGTACTAACACCTTTGCCTAGAATTGAATGTAACCCTAACAATGAAGTGGCAAATAAAGCGGGGTATACTTTAGGTGAATTAGTCGAAGTTATTAAAAAAATAGCGTCGAGTTTTTCGCTCCCAGTGTTAGATCTTTACCATAATTCTAATTTAAAAGTATGGGACTATAACGTTAACAAAGAAATGTTTGCTTATGAACCCGGAAAAGAAGACGGACTACACCCTAACGCTAAGGGTCACGAGTTTATAAGTTATAGCATTCAATCATTTTACGAAGAATATGCGATTGTTAAACCTAAAATTTTATACAATTTAAATAGACCAGAAACAGAAACACTATCTAATGGTGCTAAAGTGACTTATGCGATACCTTATCAGATTTATTGGAAGAAAAATCAAAGTATGATAATGAATTTCAAAACATCAGAAATTGATTTAACTAATAAGAAAGTATTAAAAATAGAAAGTAACGGTGGTGCACTAATAAACTCTAATGGTGTTTCTGTAAATTCACCATATTACGTTACAAACACCCAATTTAACGACGGCACCCAATACAACAGAACTTCGGAAGTCGAAAAATTTATGAAGACATTAAAAGAAGTTGACTATTCAAGTGGACGTGGATATGAATACTTACCACAGTTGTTTAAAATAACATATGTAGATGCAAAGAGTAATCTAACAGGTTCTTATTCAAAAGACGACGGTATAGATATAGTACAACCTTCTTATAAACCAAGTGAAGACGTCGATAGTCCGACTTATAGAACGCCTAAGTCGGACAAACCAGATGAAGTGTTAAAGGACGGTAAAATTGCTACTTATCTTTATCCAAAACGTATCTTTTGGATAAAAGGGCAAAGTTTTGCAATTAATTTTGACCCGTTTGACAAAGATTTTGAAGAAGTGTATATATCAAGCATTGAATATAAAGATGCAAAAATTGGTATACCTAATAGTGTTTCAGTCAATACACCAGCTTATTATCAAGTTAAAGATTTTGACGATGGAACCACTTATAATAGGTTGTCAGAGATAACAAAGTTCACTAAAAATCTGCCAATCGCATCTTCTAGTGAGAGTAGAATTGATTACGAGCAAGTAGAATTAAAAGTGACTTATAGCAAAACACCTTTAAACACTAGTGGCTCGACAGCACCAACTGGTTCAACCCAACCAATTACTCCGACAGATAATAAAGACGGTACGTATTCAGTGACTTTAACTCCGACCAAAATATCTTGGAAGGAAGATCAATCATTTTTAATTAACTTTAACCCTAGCGCTATTAGTTTAAGTGGTAAGCAAGTTGTAAAACTAGAAGCGAACGGAAAAACATTGAAAAACGCAAGTAGTACACAAGATGGTTACTTCTTTTGGTACACAGTGCCAACATATGACAGTTTGTCCTCTTTTAACAGGACGAGTGAAGTAAAAGATTTTGTTGGAAGTTTAACACTCGATACCACTGAGTCTGACGGCAAAAAAGTATATAAAAATATAGAAATGAAAATCACATATAAATAAGTTAAAGCTGACCTTTTTAGGTCGGCTTTTTATTTTGAATAAGGAGTGGAATAAATGGAAAGTATTATTGCATTTGCAACAGTAATTTCAGTTATAACAATTGCATTAACACAATTAGTTAAGCAAGCTGGCGTATCAAAAAATATTGTGCCTTTAATTGCTATCGGTATTGGTATCGTTTTAGGTGGCATTACAGCGTTTATCCCTGAAATTGTTACCGAATTATCGATTGGTGGTCGTTTGCTTGCTGGTTTAATAAGCGGACTAATGGCTACTGGTATTTGGGAAACAGTTCGACCACGTACAGGTTCAACTAAAGATAAAAATAATAAAATTGGCGGAGGTCGTGGATAATGGCAGAAAAATGGAATGGCGTACCAGTTAAATATGATTTTTTACCGATTGGAACACGTAGAAGTGGGCAACCGTTAACAAGTAAAAAACCTTTATTTGCAGTAGCACATGATACAGGTAATCCTGAAACAACAGCACAAACAAACGTGAATTATTATAAAAATACGTATATGATTGATTGGTCGATTGTTGCTAGCGCTCATATTTTTGTTGATGATAAAGAATGTATTGTCTGTATTCCAGTTACCGAAAAAGCATGGCACGTTTTATACAATACGCCAACTGACAACCAATGGTATAACGCTGATGCAAATGATGTAGCGTTTGGCGTGGAAGGTAGTTACTTCCCTAGTAGTCAAAAACGTTCTCGTAAGTCATTAGATAATATGGCACGTGTATTAGCTTATTTATGTAATTATTGGGACATTGATTACAAAACAGAAGTGCCAGGTCACCAAGACATTCAAGCTGATAAAATTGATCCCGGAAACTTATTAGAGGCTTGCGGATATTCACGAAACGTTAAGCATTTAGATAAACAGATTGCTAAATATATTAATGGCGTTAAACCTGCACCAAGTAAGAAATTATCAACGAAAACAAGCAAAAAGCCGACACCTTCGCCCAAAAGTGTGGTTAAGTATAAACAAGCAATTGAATACATGCACAGTCTGAAAGGTCAGTTTGTAGATTTTGATAATATGTATGCTTATCAATGCGCAGATTTAAGTGTAGATTTCATCTATCATGTGACTGGTGGCGTAAGATTTTATGGTAATGCCAAAGAATTGCATACTTTAAATGCTATGCCTAAAGGTTGGAAAGTAGTTAAAAATACAAGAAATTATGTTCCTCCTATTTGCGCTATTGCAGTGTATACTGAAGGTATTTATAGCGAATGGGGGCATACAGGCTTAGTTTGGGACAATTCGGGTGGTACAAATACATTCACAATCTTAGAGCAAAACTATGATGGAAATGCCAATACACCAGCTAAATTGCGTGAAGATGATTATACAGGCTTAACCCACTTCATTGTTCCAGACTTTGCCGATGATAGCGTAGATTTAACAGATATTAAAGAAGTTAAAGCGACAAAACGTAAATCTAACAGTTCAATTACAGTTAACAAACGTCCTCCTAAAAAACTAACTTGGAGTAACCAACCATATTTCAAAGCAATTGCTGATAACGCAGGTGTCACTATTTGTAGACCTAACCACAATAATGTGATGGTTACAACAAATGAAGAATATAAACCGGGCGACGTATTCTATGTATATGAAATTCGTGATGGTTGGGCTAGAGTATACAGTGCTAGCAATAATGGTTTTGTATGGTATGAACGTCTTATCGTTAAAGATATTTATAAAACTTCAGGTGGAAGTAAATTAGCGAATAAACCGAATAAACAAATAGTTAATCAGAAAAATAAATTGAATGAAACAAAAGGCTTAAAAGTTGGTAACATTCCACCTAAAACGATGAAAAAATCATCTAAAGCTAAATTTAGAGCAAGAGTTGACCATTATGGAGCCACTTTAGTGAAGTTTAAAGGTAAGAAATGGTATACGACAAACGACGTATATAGAGCAGGCTATAACCAATTCTATGTGTTTGAAATCAAAGACGGTTGGTGTCGTGTTTATTCTAGAAATAATAACGGTTGGATATGGTACGAGCGATTGAGAATCATAGAAGTATATTAATATGTTTAATTAATTTGCAATAACCTTGTTAAAGTTTATACATGCTAGTATAATACACTCAGATGACATTTCACTATTAGTTCGTATAGGGATAAGCATAACGGTGCTTGTCCCTCTTTTTTTATGTTATAAAATATCGTACCTTTTTAAGTAGTTGTGCCCATTTTTAATTTTATAATCATAAATTTGTTGTTATTTTTACGTTTACATATTAATATGTAAATATATTAGGAGGAGATCTTTATGCAAAAAATTTTCAAAACAATAGCCACAGCATACATGATTTCTGGAGATATGAATGGATATTATGGTAAAAAAAGAAATGAATTACGTAAAAATAGCTTACAATCGAAAAGTGATATAAATCAATTAGAAAGTGATTGGTACGCTACAGGTGCAGATATGCAAAAAGCTTTAAACGCATATCCAAAAGTAAAGGAACTAAATCATGGATACTGATACAAAACAGTCTAACGATGCAGAAGTGTTAGAAAGAAAACTAGAGAATGCTAATAATAGTGATGAAAGACGCGAAATTATAGCACGTGAAATTTCTTTAACTAAAAGTGGACCTCTTCCAGACCCTGAGGATTTTAAAAAATATGAAGAAGTTTTACCAGGTTCAGCTAACAGGATTATGGAAATGGCTGAAAAGAACCAGCAGCATAGAATGAACTTAGAAATTGTGGAGCAAGAAAAGTACTACAAAAGTAATGATTCAATTACGACAAAAGGAATTAATTCAAGTACGATTATTTCCATCGCGGGGATTATAGGATCAGTAGTATTAGGTATATTTGGAAAAGAATGGGCAGCAGGCATTATTGGGACTTTATCTTTGGGAAACATAGTGGTAAGTATGATTAACGCTACAGTAAATAATATAAGAAGAAAAGAGGACTAGTAACCGTATCTTAATAGGTACGGTTATTTTTTTATGCGTAATGTTCGAAAAAAATACAAACCACGTTCTTATGAGCGTGGTTTTTTATGCGAGGGACTCGGGTCCCTAAAAAGTCCCTAAAAATTTGTATTATATGGTGTGTTATTAATAGACAAAATAAAAAGAACCCCGTCGTTATGGGGTTCTTAATTTCGAAAAGTGTTTAATTTTCGATTAATAGCGTCCTGGGAGGGATTCGAACCCCCGACCGATGGCTTAGAAGGCCATTGCTCTATCCAGCTGAGCTACCAGGACATGAATTTTTAACACAAGAATTATTATAGCTAAAGAAACCTTATTTAGCAATAGCTTTAATATAAAAAAAGTTTATATTTTTCACTAATTATGTGTATTTGTAACTCATATCGACGATGTGCAAGTGCAATAACACATAAAGTCGAGCAATTGAATTAATATCTTCAAGCCATATGGACGCAGAAGTAATCAAATGTATAGAACCAATAGGATGCATTATAAGCAACTATGAACAAACTATAAACATTTATGAATAAAGTAAAAAATAGAACACAAGTGTTGAAATTATTCTCATCTATTATTCATATACTCAATCCAATTACTAAATAAAAGTACCATGATAAATAGTGAAATACAGAAATTAATAAAGTTGCAATGACCAACATTACGATTAATTAAATAGTTGAAAAGGACTAGAGTATATTCACTTGTCTGTTTAAATAAATGGTTGTATTGAGAATCCTAGACTTGCAATGGTCTCTTAGTAGGTTAAAGCGTTTATAAAACAAGGTGAATTTTAAAGAAATATAAAGCTAATGTAAAGGTATTGTAAACGTTTGCAGAATTGTCAGATTTTGCACAACATATTTGAATGCCTAAGTGTGTTTTATATAATCAAAGGTCTACAGTTTTGATGTCTAATTTATAAGTTAAGAAAGATAGAACGCAAATAGCATAAATCAATATATAGTATAAGTAACAAAACGATAGGTAAACAAAAACTTACCAATTAATCGTTTTTGGTTTTAAGAAATAGCTTAATGTATCTATTAAGTTTCATAATTTAGAATTAAATACTTTAAATTAAAAGGAAAGGTGTGGTT
>NODE_2_length_38675_cov_11.199777
ATATTATATTTTATAATAAAAGAAACGTCTATCATTGGAGGAGTATTATGAAATTATCTAAAGGATGGGAGCAAGCTGTCTATGTTCTATTAATGCTGAATCTACTACCAGAACATTGCGTGATGACCTCTACTGCTTTAAGTGATCGTTTAAATGTTTCTGATTCTTATTTAAAGAAGATTATTAAAGCACTTGTTAAAGAAGGACTTGTCAATTCTACTACGGGCAAGCATGGTGGTTTCTCGTTAAGCAAACCTTTAAATCAGATCACGTTTTATGATATTTTTCTAGCAATAGAAGGTCGCGATACGATTTTTGCAAGTCAGCAATTATTGAAACCCTTCTTAGGTGAAAATGAAGGCCAAAAAGCAGAAATGTGTGTAGTTAGTCATGCATTAAATACAATTCAACATACACTTATCTCCACTTTATCTTCGATTACATTGGATGAAGTAAATCAAACCATCGTCACAAAATATCGTCTAAATGATCTAAACCAATGGGTCATAACAAATAGTAAAACACTGTAATTCAAGCCTTCTGGATGTCTAACTTCAGACAACCCGAAGGCTACTTTTTATAACTACTTTGACAAAAATAAAGGTCTTTTTGACTAATATACTTGTCAAATTGACAAAGATAATGTAACGTAATAGCCAAGGAGTTGATGAATATTGCGAAATCGTCTTAAAGAATTACGTGCTCGCGATGGCTTCAATCAAACACAACTCGCTAAACAAGCCGGTATCTCACGGCAAACAGTTTCTTTGATTGAACGGAATGATTTTATGCCGTCCATTTTAACAGCCGTTAAAATTGCACGTATATTCAATGAACCAGTTGAAAATGTCTTTATATTTGAGGAGGGAGATTTATGAAAGTAAAACGCTATCTTCTATTACTTGTACTTGGTGGCATTATTGGTGGTTTTGTGGGTTCTTCCATGGGAAGTATTAGTACTTTTCTATCAAATGTTAATTTTGCACATATCCATTTTGGGTTAATCACTTGTATCATTGCATCGCTAATTATCATTGGTCTTACATTTTATTTGTGGAAAGTTCAAAAAGATGCGCTTAAATTTAAAAATCAAAGTCTCAATTCGATTGAAGATGATGATGCTGATTTATTCGAAAAGAAATCCAACTTAAACTTCAATAAATCTAGTATCATCGCATATATTCAATTAATTATAAGTTTTGTTGCGCTTTTATTAATCGTCTTTGGCCATGGTTCAAATATTGATGTATTGTACGCTATCATCCCTTATATGTTGACCATCATACCTTCAATAATGCTAGGCTTTTTCAATCGTCGTTTCGATTCACGTTATCCTAAAATAGGAGAAAAAAATTATACTGAAAAAACCTTAGCACTATTGGATGAAGGTGAACGTCATATCGCTATAGTAAGTATGTATAAAAATTACGGAGTAAACTTAGCACTATTAATGTTCGCAATTATATATTTAGGTATCTTCTCTATTGATACTGGCTCAAATCAAACATTAGGGATACTATTCTTAATCATTATTTTCGCATACAACAGCTTAGGGTATATGTTAAAAGTACGTAAATTTTACAAATCTTAGTTATTTATTAATTAATCTATATTATGATAAAAGTAACTAATCTTTAATTGAATTAAATCTAATACTAATCAACAGAAAGGGAGGATTACTATGGAACATCTATTGCAAGTGCAACATCTCAACAAGTCTTATAAGAAATCGAATTTCCATTTGAAAGATATTTCTTTAACACTTCAACCTGGCGAAGTTATTGGTTTAATTGGTAAGAATGGTTCAGGTAAATCAACATTGATTAATACATTAGTTGGTAACCGTTTTAAAGATTCTGGAGATATTTCATTTTTTGATCAAGTTGTCTCAGATAAGGATTATGCATACAAAGAGCATATTGGCGTTGTATTTGATGACTTACGTGTGCCTGATAAACTCGAAATTAAAGATATGGATAAAGTTTTTGCGAATATTTTCAAAACATGGAACAGTGATCGTTTCTTTGAAGTCATTCAGCGTTTCGAATTACCAACTAACGCACAAATTAAGACGTTCTCAAGAGGAATGCGTATGAAAGCAGCCTTAGCCATGGCTCTAGCGCATGATACAAAATTACTCATACTGGACGAAGCAACTGCTGGTATGGACGTATCAGGACGTGAAGAAGTCATTGAAATGTTGGAAGACTATATTTCTGAGGGGAATGGCATACTCATTTCATCTCATATTTCCGAAGATATAGAACATTTAGCTACAAAATTAATCTTTATGCGTGATGGTGAAATTGTACTTCAAGAAAGCAAGGAAGAATTGTTAAATCAATACGGTATTGTCGAAGTTGATGAGCATGATGATTTAGATATTCCACAAGACATCATCATTGCATCAAGAGTGAGACAAGGTCAACGCCAAATCTTAGTCAAGGATTGGTCTAGTGTGACAAACGCTAACCCACTTAACACTATTGATGACGCAACAAAATTAATTATGAGAGGTGATAAATAATGAAAGGTCTAATTTTAAGTAGTTTCTATGCATCTAAAAAATCACTTATCACATATTTAATTGTAGCTATTGTAGCAAGTTTCTTATTCGCTTTTATAAATCCAGCAATGGCATGTTTCTTACCAATGATTTTCTTATTGTCACCAGTGACGGATAACTTAAAGCGAGAAAAAGATTCTAAATGGATGTATTATATTTCAACATTGCCAACACATCGAAGTGCTTACATTAAAAGTTATTTCGCATTTTATGGCATACTCATCTTTATCGGATTAATTATTGGATTAATTGCAGTATTAGCGATACATCAGAATTTAATGTTAACACTTATTTCAGGTTTAGTAGGTATTGGTGCGGCAGGCACATATGCTATCATGTTCCCGTTAACATTTAAATTTGGTCCTGAAAATTCAAATGTCATCATGATTTCAACATCGGTTATCGTTCTTATTTTATTCTTTATTACTTACTTTGGTGTTATTATGTCTGCCATTGTACGTTCAGGTTCATTCTCTGATTTAGGAACAAATCCTACAGATATCTTTTTCATTAGTTTATATGCAATACTTGGTTTGATTTGTTTAGTGGCTTCTTATTTCATTTCAATAGCCATTTTCAACAAACAAGAACTGTAATTTTGAATCATAACATAGTTTAATATATTAATACTGGTTCTAAACACGAGGCATCAACTGCTATCAAGTGTTTAGAACCTTTTTCGTCTCTATTCTTACATGCGTCATTCCATCATTATAGGGTATGGATTACTAAAAGCTTTTAACAAAGGAGACCTCATCTTATGGATATTCAAGCTATCGAACACTATTTAAATATAGATGCATCAAAATATAATGAACCTTCACTTGAAGCGCTCAATTATTACATTAAACGCTATATGTTGACGGTTCCTTTTGAAAATATCAATGTCCAAAATGGCGTACCTATATCTGTAGAAATTAATGATTTGTATGATAAATTGATCAATCAGCAACGAGGTGGTTTCTGTTACGAAATGAATCATTTCTTTGGGACTTACCTTGAAGAAAAAGGCTTTACCGTATATCGTATGTCTGCGACTGTTGAACAGCCTAATGGCAATCGCAGTCCAGAAGGTTCACACATGTCACTTGTTGTTCCAATTAATGATGTAAATTATGTTGCAGATGTAGGCTTCGGTGACTTACCTTTACAGGCCTTACCTATTACAAATATAGATCCAACTCATCCAGTTACAGATATTACAGGTGAATTCCGAGCAATTTCAGAGCATGAAGGAACTTATAGCATTCAGAAACTCGAAGACGATAGTTGGATCACACGTTACGAGGCTCGCTTCCAACCTAAGCAAATAGAAGATTTTGAAGATATGATTCAATATAATTCACAACATCCAGATTCTATTTTTGTACAACAACTTATCGTTACTCAACCACAATCATACGGACGTGCTACGATGTCCTTACAACATCTAACGCTAAGTAAACAGGATGGTAAAGATAAATATGATGTAACTTCAGATAACTACCGAAATATTTTAAAAGAATACTTTAATCTTGATGTTAAAATCAAACCACTCGAAGCATAATTTAATATGACCAACATGTGAGTTAATCTAGGTTTAAGAGGTGTAATTATGACTAATATAGAAATTATCGGTGCCAAACAAAATAACTTAAAAAATATAAATGTAACGATTCCAAAGCATCAATTAACAGTATTTACAGGTCGTTCAGGCTCGGGGAAGTCTTCCCTCGTCTTCAATACTGTAGCTGCAGAATCTGAAAGATTGTTAAATGAAACATATTCAAGTTATGTGCAACATCAACTGACACAATATGAAAAACCAGACGTCGATCAAATTAAGCATCTTCCTGTCGCAATGATTATTAATCAGAAACGTCTTGGCGGTAACTCTCGTTCAACTGTAGGTACAATTTCTGACATTTACGCGTCTGTCCGACTGCTATGGTCACGTATTGGCGAACCATTTGTCGGTTATTCAGATATCTTTTCTTTCAATAATCCTAAAGGTATGTGTCAAACATGTTCAGGACTAGGCTATGTTGAAGATATTGATTTAAATGAATTGCTTGATTATGATAAATCACTTAATGAGGATGCAATTAAATTCCCTTCATTTAGACCTGATAGTTGGCGAGGTAAACGTTATTTATATACAGGTTTATTTGATAATGATAAGAAATTAAAAGATTATACGAATGAAGAAATGGATACGTTTTTATACACCGAACCAACTAAATTAAAGAATCCACCGTCAAATTGGCCTAGAACTGCCAAATTTGAAGGATTAATTCATCGATTCCGCCGTTCATTTTTACTTAATGATAATTTCGAAAAGAAACGTTTTAAAGAAGATATTGACCGAGTGGTATCGAAACATGATTGTCCTGATTGTCATGGTCAACGTCTTAATGACACTGTATTAAGCTGTAAAATCAATGGCTTAAATATTGCAGAATTCACAAACCTACAAATTGATGAGGCGTTAGCCTTTTTAAGAAAAATAAAATCAGGCAAAGCACGTGTGATTATAGAGCCACTTAAGAAACAACTAGAAGCATTAAGTTATATTGGGTTGAATTATTTAACACTAGCGCGAGAAACAACTTCGCTATCTGGTGGTGAGTCACAACGTATTAAGCTCATTCGTCACCTTAATAGTCCTTTAAGCGACTTAATCTATATTATTGATGAACCAAGTGTCGGACTACATCCAGAGGATATTCAGCGTATCAACGATATCATTCAATCCTTAAAAGATAAGGGCAACACAGTCCTCGTTGTAGAACATGATCCAGATGTTATAAAGACCGCTGATCATATTATTGATTTAGGACCTTTAGCAGGCAAAAATGGTGGTGAAATTACATTTACTGGCTCTTATAATGAATTACTCAGTTCGGACACAAGTACTGGTCAAGCGTTGAACCGACAGCATCAACTCAAAAAAACGCCACGTAAATCGAAAGACATGCTTCAAATTGCTAATATTAGTCGCAATAACTTACAAAATGTCTCAACTAAACTACCTAAGCATGCAATGACTGTTGTTACAGGTGTTGCAGGTTCAGGTAAAAGTTCACTCATCACTGCAGGATTTGAACGTGAACAAGAGGCTATCTTTATTGACCAGAAACCTGTCCATGCATCAAATCGTTCTAATCTACTTACTTATTTAGATATCTTTGATGATGTACGTAGTTTCTTTAGTCAACATACTGGTCTTAAGAAGAGTATGTTCAGCTATAATTCAGAAGGTGCCTGTCCGGAATGTCATGGTAAAGGTGTTTTAAAAACGGAACTTGCATTTATGCCAGACTTTTCACAAGTATGTGAATTATGTGGTGGTACAAGATATCGTCCAAAAGTGTTAGAAGCTAAAGTAGAAGGTTATTCTATTGCGGATATTTTAGCATTAACCGTGGATGAAGCCATTGAGAAATTTAGCGACAGTCCAGGTATTATACGACCGCTTCAAGCATTAGCGGATACAGGATTAAACTATATGACTCTCGGACAATCATTAGATACCCTTTCAGGTGGTGAAATTCAACGTGTGAAACTAAGCCGTTACCTGACACAAGATGTGACCGATAAGATCTTTATCTTTGATGAGCCAACAACTGGGCTACATGAAGATGATTTGCCAATTCTAATCGATTGCTTTAACCATCTTATTGAAGAAGGCAATACGGTTATCTTGATTGAACATAATTTAACGATGATGACTCAGGCGGATTGGTTAATTGATATTGGGCCTTATGCTGGAGATAAAGGTGGCCAATTACTTTACGCGGGTGAACCTGAAGGCATCTTTGACATCGACAATTCCATAACCGCTAAACATTTAAAACGATATATTGGCCAATAAATAAACTAAACAAATATCCCCACATGCTAATTCGTCATGTGGGGGTGAGTTTTATCTACACTTATAGTAACTTGTGTTGGTGCAACAATTCTTCGATATAGGTACCTTTTATTTTCTTCAAGAAAGCGTTAAGAGCGAGTTTCTGTATTTTGTTATGTTCTGAGAGTTCTGATAGATTTTTACCATCATTAAGTTCATATAAGGCATCCATCAATATACGAAGGTCGAATTCTGTTGCAACCACTTCAGGGACACCTCTATCTATGTCCAATAATTGGTATACTGCTTCCATAGCAGTCCTTACCGAATATTCAGTGGTAAATACAGTATCTCTTTCTGTTTCTGCAAAATTACCAATAAAGGCTATGTTGCGAGCATTTTCAGGCACGACAAGTGGTCTGTCTCCAATGGATCTAGGCATAAAATAAGAACAGATATATGGCATATAGACTGGTATCGTATTACATTGCGTTTTAGCGAGGTCTTCAATTTGATTGATAGGAACGCCCATATGATATAACCATTCTTGGCAAATTTCATTTCCACTGCATTCAGTGATAGGTTTATGGATGTAATCCCCGTTTATGTTTGAGTATAATGCATAGATCCAAACGCTCACCTCGTCTTCGGGTTGGCTTTTAAATTGTTGTTGACGATTAACAGTAAAACTCATTTGCCATTTAGAATCATTAACAGTAACAATACCACCTGTCACTGTCTTGCCGGCTAGAGGGTCTCGTTTACAAATTTGCTCGATTGTATTAATAATTGTCATGTTATTTGTCGTCGCGGTTGCTGATACAAACCAACTTTTGTCTGGTAAACGATGATAGAACTTTTCGGGACAACCAAACTCAGGGCTCTGTTTGGCAAGATTACGCCATAACGTCCAACTACCACCAATTTCTTTTGTAGGGGGTGCGGGTGTGTTGTTATCTCCATAAGTTGAACTTTCAGTGATACTACCATTTGTAACAAATACTAAATCATCTGGCGTTAGAGGAATGATATCATCTTTACCTGAACGCTTAAGTTGTATTTCACGCGCAACCTTCTCTTTTGTTGTGATATCTACTTTTATATTCAACACTTGAACATCATATTGAAATTGCACACCGTGGGACTCTAAGTAAGCAATCATCGGAAGAACTAGTGATTCATATTGATTATATTTGGTGAACTTAAGGGCACTGAAATCTGCTAATCCTCCAATATGATGTACAAAGCGCATTAAATATCGACGCATCTCCATTGCAGAATGCCATGGCTCAAATGCGAACATCGTTTTCCAATAGATCCAGAAATTCGAATGCAAAAAGTCATTTGAGAAGACATCCGTAATCTTCACGTCGTTTAATGTCTCTTCTTTCATTAAACATAAATGAATGATTTCTTTAATGGCTTGTGGCGTCAAAGTAAAATCACCATCAGTAGATAACTGATGCCCCCTTTTCTCAATAACACGACAACGTGAGTAATTAGGATCTTCTTTATTTAACCAATAAAACTCATCTAGAACGGAAGCATTATCCATTTCAAGTGACGGGATGGAGCGAAATAAATCCCACAAACATTCGAAATGGTTCTCCATTTCTCTTCCACCTCTCACAACATAGCCTTTCAAAGGAAGTTCATCTCCATCTAAACTTCCACCAGGTTTAGATAATTCTTCTAAAACATGGATTTTTGACCCATCCATTTGTCCGTCTCTAATCAAGAAACATGCAGCAGCTAGAGATGCTAATCCGGAACCAATAAGATAAGCTGATTTAAGCTCTACATTTTCTGGTTTTTTAGGACGTGCAAATGCTTCATAATTTCCATTACTATAGTACATACGTATCACTTCCCAAGTTTTCATAGTTTTTAATTTTTAGATTGAAAAGTAGTAAACTATAAGTAATCTTAAAGAAATTAATCTACCCTTCGATAGTATTATAAAATGACGAGGGGCAAGAATTGTGCGTCACTTATGTGTGTTTGTAACATAAGCGACATTTTATTCAAACTGTCCGATATGAGGAGTGATTAAGTTGAACAAACAAGATTTACGCGTCCAAAAAACACATCAAGCCCTAATTACTTCATTTTCTGATTTACTACAAACTAAATCTTTTGAACAAATAACGGTTCAAGACTTATGTGCAAAAGCAAATGTACGACGATCAACCTTTTATCGTCATTTTAATGATAAGTATGACTTGTTAAATCATGTTGTCGGCACGTTGATTGATCATTTTAGAGAGCTATATTTACCCGACATTAATCCCGACAACCCACGACAATTTTTTGAGAAATTGATGAGAGATGTTTTGACATTTATTCACGATAATAAAGACATTGTCCGTAGCGTTATAACACTCAATTTTTACGGCGAAGTTTATACTATTTTTTATGAACAAATCTATAAAGCAGTTCAAAAGCAAATTGAATTTGATCGACAGAGTGGTCAATTTTATGTAGATGTAACAATATATGGAGAATTTTTAACTGGAGGTATTTTGAGCGTCATCACGAATTGGATTCAACATGGACAACAGCAATCGATTGATAAAGTGACTAAAGAAATTGTTAATATGATATGTGGCGCAAGAGAAGTACATTTGAAGAAACTGAGCTAAAACGCCTTTATTAAAGATATTCATTATTTGAAAAATATCGCCAAGATGAAAACTTAGCGACATTTTTTCTAATTTAATTTATTGATTTAGAACCATTTCCATTTTTTATCAGCAGCTACACGTGGATAATGACTGCCTGGTAAGAAGTCCCTATAATAATGAACATAAACTTTGCCTTTACTATTGATAGCCAGATGCCATTTAGATTTATCTTTAGGTACTACATCATATAAATCTTTTTTTACATGATATTTGTTGCCATCTATCTCATGGTCTCCTTCAGTTAACACTTTCTTATATTCATATTTTTGACGATATTGTTTAATGATTTGATTACCTATTCTATTTCTATTGTACTTCGCATTTACATCACCAAAGGGTTTCACATTCATTATTGTTTCATTTAGACGTAATTGATCTTGCTTATTTGTCAGTGCAATATTATAGCCTTTATTACTTGTACCTGTCTTTAAGCCATCTGTACCAGGTAAATATAGTGGTTGTCCTTTTAAAGATAGATTCGTACTTTTAAAAGTATTTCCTCTTTGAGTATCCCGTGTCAACTTAGATATTTGTAATATCTGAGGATACTTCTTAATTAACGCTTGCATTAAAAGGTTCATATCTTTAGCGGTACTTTTAGGGAAATCTTGTTTTTTAAATTTTGAAGGTGCATATTGATCTAACAAACTATTTTGCGCACCTGCTGGATTGACAAAGTTTGTATTAGTCATATTAAACGATTTAGCTTGTTGATTCATTTTATTAGTAAATGTATTATTATCGCCACTTACTTTCTCACCTAATATCATTGCTGCGGCATTACTTGATGCTAAAGTGGTTTGTTTAATTAATTCTTCAATAGTATACGTTTGACCTTGTTTCAATGATACTGATGATAGGTTTGGTAGGTTGGACATGGTAGCATACTTATTTGTAATTTTCACTTTGTCATTGAGCTTTAACTTCCCATTCTCAATCGCTTCATAAGTTAAATATAAGGTCATCATTTTAGACATAGAAGCAGGGTCAACCTGATTATTTCCCCGGTAATTATATAGAATTTGCCCTTGATCAGTAGTAAGCATGACACCACTAGGCTGATATTTCGTACTAATACTACTATTCTTTTCTTTATTAGCAATAGTTACTGGCGATTCACTCGCATCACTTATCGAAGTATGTAATAACGAAATCGTAGTGATAATACCTATTCCTTTTACAAATTTACCAAACAAAATATCCCCTACTTTTTTTAATATTAATAATATTGCACAATACTTTTTATAACAATATTATAGGAATAATACAACTACATTCAAAATCATAACCACTTAAATATATTGTTGTTACTTACTATACATTTTTGATATCAATCAAACTTTGCCTGCTTTTAATGAAAAATTGAAACTCTGAGAACTACCATAATGCAATTCTCAGAGTTCGACTAATTATTTATAACCTTTCTCACCTTTAAAATAACTACGATCTTCTTTGCTATAAACTTTGTCTGGATCTACAAATGGTTTCAACTTGTATTTAAAGTCATATAGATTCAAACCATCGATAGCAACACGGTCTTGATAAACGCTATCTTCACCAATATCAGTAAAATTATTCGGACCTACCCCAGCTAAGAATTTAAATCCTGCTTTATTCTCTAGGTACTGATAGCCTGCTGAACCTCTATCTTGCGCACCATGAGGGAAAATAAATAAATCCGTTTTGCCAATAATTGGCGTTACTTCTTTCTTCCAACGTTCTGTATCCTTCACAATACGATCATATGAACTATTTGCAAAATCAATGTGCCCCCAAGAATGACTTGCGAATGTCCAACCATCGCGTTTCATTGCATTTGCAACTTTTATCGCTTGTTCTTTACGCTTAGAGTAGTCTTTACTATCCAACTCATTCGTGCGATATCCGAGTACCCCATTGTATCCAGTTAAACCAACTACACCTTTTTGTCCATTCAATGAAAAATCTGGATGTTCTTTTACGAAACGATTTAGAATCGGAACAATATCATTCGATTCACTTTGAGTAAACTTACCATCTTTGCCTTTCGTTTGAGATACAACATGATTATATTTGTCTAATACTAAACGATCTGCATAACCATTTCCTCTCATATATTCATAATAATTCATATCATCTATTGATAAGATTAACGGTTTCTTTCCTTTAGGCAACTTAAGTGATTTCTTTTTAATAGGTTTAGAATTGAAATCATATGCATCATGTGGATCAATCAATATGTAATGATGCTTATATAATTCATCAAGTGAGCGTTTAAATTCTTCAACGGTAATCATCCAATCATTATTGCCTTTGGCTTGATTCGCTTCACCAGTAAACGCCACTTTAGGATCCGTAATTAAAGGATGGAAGAAGATATGTGCTACATCACCCTTATATTCAACCCAATCATTTTGACCAGAACTACGCTTTTTCGCATAAATATTCTCTTCTTTATTATGCGTTTCTTCTTTAGCTTTTTTCTCATGCGTTTGCGATGTCGATTGACAAGCACATAAAACAATGGCTATTAAAACAGTGAATACACTCAACAAATATTTTTTAATCATGTATTGGCTCCTTTATGTAAGAAAGTAATTTTATGCCGATCACTAAATATTATATAACATTTTTATACTATGCATAACACATCATTTCTAACTTAACGGAATTTTTACATGAAATTAATTTTATTCAGTATTAAATTATTTGTTTCTTCTTTTCGCGAGAAATTTCATACTTACATTAACTACAATCGCTAAAACGAATAAGCTTTTCAATATTAATTCATAATAAGTTATATAATCGACAAATAGACTTTTTAAGAAAATATTAATTAAGAAAACAGCTTATGGTGCACTTTGTGATGTGTACTATAAGCTGTTTTATATTATTCTTTAATTTTGAAAATGAACGATTGAGATGTGATTATATTTAATACTGCTTACTTGCATATAAATGCTTTTTCATCATGCTATTCGGTATCGCCAAATATATAATTATATATGTCTTGTGATACTTGTTCGAAGTTATCGACGTTGAGTGACAGATAGAATTTCAGTTTAGGCTCTGTGCCTGATGGTCTTAAGGCAATAAACCCTTCTTTAAAGAGTATTCGAATCACATTCGCTTGTGGTAATGATATTGCTTCTTCCGTGTTGTCTTCTTTATAATTGCGTTTCAATGTCTCGTAATCTTCTACTGCAATGACTTTTAATCCTGCAATGACATCAGGAATATTACGTCTTAATTTATCCATTAAAGCGTTTATTTGCTGTTGTCCTTCTCTACCTTCAAAGACTTTAGACATCGGTTTATCCCGATATTGTCCTACTTCTCTATGAATCTCTTTTAATGCGTCGTGCAGTGTTTTTCCTTCATTTTTCAAAATAGAAGTATACTTAATGATTAATGGAACGATTTGAATGGCATCTTTGTCTCGCACGAAGTCGTCAGCTAAGTAACCATAGCTTTCTTCATAGGCAAATAAAAATGATTCTGTATCATCTAACTCACGAATGGCTTTAGCAATGTGTTTAAAGCCGATTAAGACTTCCTTCACAGTCACCTCATGTTGTTGTGCAAGACGTTTACCTAACTCACCACTTACAATAGATTGAATAACAACCGAATGATTCGGCACATTCGTGTATTCGAGCAGATATTTAATGAGTAATGCGCCAATTTCACTACCACCAAAGTAATATGTTTGACCATTTGTATCTCGTTCTACAAATCCCATGCGATCGACGTCTGGATCTGTCGCAATAATAAGGTTAGCCTCCAAGTCGTGTGCCTGTTGAATTGCTAAATCAAAGGCTTCTCGCTCTTCGGGATTCGCACTTTTAACGGAACTGAAATTTGGATCTAACTCACATTGCAATTCGACTAAGCTTACATTCTGAAAATTAAGATGCTTTAAAACGTCCGGAATAATCGGCACACCAGTACCATGCAAACTTGTATATACGACCTTCAAATCAGATTGTGGAATATCACCTATAAGATTTGTAATTTCATTTATGTAACTATCATAAACCGCTTCTTGTAAATCAAAGGTGTTCTTCTCAATAAGTTCTTGATTTAAGTCAATATTCAACTCAAGTGGATTACCTAAGTTATTGATATATTGAGCAACTTCTAATGAAGTATCCTCATCTAATTGCGCACCATCTGCACCATAAACTTTGATGCCGTTATAATCTTTAGGGTTATGGCTTGCTGTAATCATGATACCGGCAGATGTTTGCAAGTATCGGACAGCAAAAGATAGTTGTGGCGTTGTTTTATATACATCTGCCAGATAAACTTTAATGCCTTTCGAAGTCAAAATTTGCGTAATAATATGCGCGAATTCTGAAGATAAATGACGAATATCATAGTGAATGACAATTGAAGGATTATCTTCTTTATCTTTTAAGTAATTAGCCATTCCTAATGCCAGACGTTGTATGGTATAGCGATTTAAACGGCCTGGACCAAGTCCAAACTGGCCACGAATACCTGCAGTTCCAAAAGCTAATTCAGTTTCAAATCCTTGTTCTTGAAACGTTGTGGTCTGACTATCATAGAATGATGCTACAAGACTGTCATCTTTATATTTCATCCAATTGTCTTTCATTATATACTCCTTTCATACTTATACGGATGTCTTATTATTCTATTTCAGTATACTGGATATTAAAAAAAGTTTCATTTGATTAGGAGATAAGCATTATTTAGTTATCGTTGATGCTCAACGAATCAAACTCGCAATAAGTTACTCATAGTGATATAATACATTCATAAATTAATTCCATTGGCAACACCAAACCTCTCACTATTGCGCTAGTGAGGGGTTTTATGGTGTGTTAGACGATGTCGCTTATTTCTCTATTACTTACTGAAATTGATAGCTTTCATGACCTTTAGCAAAGGCTTCAACGGTATAAATCATTGAACCACCTTCTGAGTCGTTCTCAATGTCATTGGTACAAATGAGCAATTGGTTTGTTCCTGGAATAAATTGTGGATGTGTTGAACGTAACATTTTACCTTCATCACGCCCTGGCATTAAGATTTGACCAATAGGATATCCACGTTTGTTGAAGACTAGAACACGCCCTTGTCCATACATTGCTACGTATAAATTATCATCGCTATCAATACATACTGAGTCTGGTCCTTCATGGCCAGTAAAGTAATATGGAATCGTTGCGCCAAACGGTGCAATTGTCACGCCATCGTCCTCTAATTGAATACGATGTAGTCGGTTAGTCGTTGTTTCTGTAACCCATAATATTTTTTCATCCGTACTTAAAGCTACACCATTCGCTACTGAAATGTTCTGAATGACTGGTGTCACTGTCTTGAAGTCTGGTGAAACATAGTAAACGCCACCTTTAGGGTTGGTAGAATAGCCTCTGAAATCAGTGAAATAGAAACCACCTTTACTATCAAAGACCATGTCATCAATACAATATTCAGTATTGAGTTCCGAAATGATTTCTTCAAATTGTTCACCATGTTCATCTGTGGCGAAGATACCACCTGTTGACTCGAAATCGCCTAAATAACAAGTGAATAAACGTCCATCTTTATGTATTTTGACTGCAGCTGGATTTTGTTTTGTTGATTGAAACGCTGTTGAAACCTTTTTTGTGTCTATGTCGACTTTAAAGATTTTACCGCCAAACACTTCACATAAAAATAAATTATGATCTCTATCAAAGACAAGACCTTCAAGTTGAAGTCCTTCATCTGAAATTTTTAACCAAGGTTCTGCCGTTACCGTTTGTAATTCACTTTCAGAAATAATAGGTACTGCACTTTTTGATGCCCCAGTATATGTTAATTTTGGTAAAGATTGATTTGTCATAATTAACAATTTCTCCCTTTTCGAAAAGTATAATCTTAATTCATTATAATCCTTTAATTCACTTTTTACTTATCGTACTACATGTAATCGTTTTCAAAAAGTGATTGTACTTCTAACATAGGTCTGTTGTCCTATATTCAAAACCGAAATATTGAAAGTTATTGTAAATTTGGTAAAATAATATAATGTTGATTTTTATAAAAAGATAAATTATTGAATAACTAAAAGATATGGCTTGCCTTTACGATAAATAAATTTTTAGAGGAGAATTAGAAAATGGATTATAGAGTGTTATTATATTACAAATACACAACAATTGATGACCCTGAAACATTTGCAGCTGAGCACTTAGAATTCTGCAAATCAAATAATTTAAAAGGTAGAATTTTAGTTTCTACAGAAGGTATCAATGGTACATTATCAGGTACGAAAGAAGATACTGATAAATATATCGAACATATGCATTCAGATGAGCGTTTCGCAGATATGACGTTCAAAATTGATGAAGCTGAAGGACATGCCTTCAAAAAAATGCACGTGCGTCCAAGAAATGAAATCGTTGCTTTAGGTTTAGAAGACGATGTTGATCCACGTGTTACAACTGGTAAATATTATTCACCTAGCGAATTTAAAGAAGCACTTGAAGATGAAGATACTGTCATCTTAGATGCTCGTAATGACTATGAATTTGACTTAGGTCACTTCCGCGGTGCCATTCGCCCTGATATCACACGCTTCAGAGACTTACCAGACTGGATTCGTGAGAACAAAGATCAATTAGATGGTAAAAACATCGTAACTTATTGTACAGGTGGTATTCGTTGCGAAAAATTCTCTGGTTGGTTAGTTAAAGAAGGCTTCGAAAATGTAGGACAACTACACGGTGGTATCGCAACTTACGGTAAAGACCCTGAAACTAAAGGTCAATATTGGGACGGTAAAATGTACGTCTTCGATGAACGTATTAGCGTTGACGTTAACCAAGTTGAGAAAACAGTTATCGGTAAAGAACACTTTGACGGTACACCTTGCGAACGATATATTAACTGTTCAAATCCTGAATGTAACAAGCAAATTCTTGTTTCAGAAGAAAATGAAGACAAATATCTTGGTGCTTGTTCATATGACTGTGCCAAACATGAACGTAACCGTTATGTAGCTAAAAACAACATTAGCGATGAAGAATGGAATCGTCGTTTAGAAAACTTTAAAGACGTTCCAGAACATGCACATGCTTAATATCTAAATCATATCCCTTATGAGATTTAATTAGCTCATAAGGGATATTTTTTATGACTACCTAATGCTATAATAGTGTAAAATCACAAGTGTTATTGAGGTGTGGCAATATGAGAAAACATAGTAAAGACTACTTTCATCTGTTTTATAGTCAATTGTTTGCTAACACTGGTGATATTTTAACAATTGTTGGCCTTATTGCTATTGTTTTTAATATCACATCTAAAACGACCGCTGCCTCGATGATTCCCATTATCTTTACATCTGGCATTTTTGTGAGTAGTTTTATTTCCAATTATATTTATCAATATTTTACGCAAAAGCAAGTCTTATCTATATTTCAAGGTCTTAAATTAGTAAGTTTAGCAAGTATCGCTGGTTTATTAATATTTGGCATATCTCCCATTTTTATTTTTGTTTTACTTTTTCTTAATGCTATTTTTGATGGTTTTACAAACCCAATTAAGAACTCAATGATTCCTTTTATTGAGAATAAAGATGCGATTACATCTGCTAACGCTTTAATGAATATGATGAGTAGTGTTGTTCAACTTTCTACGTGGGCATTAGGCGGCATTTTAATGAGTCTTATAGGTGCGAAATACTTATTTTTATTTGCGCTAGTACTTGAAATGATAAGTTATTTTTTTATTTTACGCCTTTCAGAACGTCAAATTTACAAAAATGAGAAGGCAAATATTTTTAGTAGTTTTAAAGCTGTTATTCGTGATAATTATCGTGATAAATTGAGTTTGTATTTAAACATTTCTATTATTTTTGAATCTTTCGCAACGACCATATGGATAGCAGCTATCATTCTTACTTATACAAGAACCTATTTACATGTCCCTGATTATTGGTTTGGACTAATCAATGCCCTTTTCTTTAGTGGCACAATTATTGCAGGACTATGGATAAACCATAAGGATCGTTTCTTCACACAAATAAACTATCCAATAATTATTTACGTTCCTTTGCTTTTAGCATTTATTAATTTAAGTTTTATTCTTCACCATTCAATAATGATCGCATTGTTATTTTCATTATTTATGGGCATTTTCGAAGACATGCGTTATATTTCACTAAATTCAATGATTCAGCGCAACACACCAAAAGAAATTCTAACTTCTACATACATATTAAACAATTTATTTAACAGCATTTTCTTCGCTTTAGGAACTTTTATTATTTCGATAATCGTTGATTATTACGGTATTACTTGGGCCTATATTATTTGTTTTAGTATGTATATAGTAACTTTTATTTTAGGACTCTTTTTCCGAAAAACTTTAAAAATTGAAATGCATAATTAGAAATCTTATAATTGATAATAATTCTCATTTTAAATACTGGAGGTTTCTACATATGTGTACAGGTTTTACGTTTCAAGCTAAAAACGGTGACGTTATTTTAGGACGTACGATGGACTATGACTATCCATTAACTGGACATCCTGCTGTGCAACCACGTCACTACTATTGGGAATCTCGTGTAGATTATAAAGGTACAACGACGTATGGTTTTACTGGTGCCGGTTCTGATATGGAAGGCTTTATTTTCGGAGACGGTGTAAATGAGCATGGCCTCGCAATATCTAATCAATATGACCGTGGTTATGCCTCATACGCTAATAAAATACACGATGGATACATCAATATTTCACAAACTGAAGTATTAACATGGGTACTTGGTTACAACAAAACGATTGAGGAACTTATTGAACAAGCAGACCAAGTTAATGTCGTTGCACATACATTGAATGATATTAATGAAGCGCCGCCATTACATTATCATGTATCGGACGCGACAGGCCGAACTGCAGAGATTACGTTTGTAGAAGGTCGCATTGTCCTTCGTGATAATCCAGTCGGTGTACTAACAAATAGCCCTGATTTAAATTGGCATTACGAGAACTTGAAGAATTATGCGAATGTGACGCCTTACAAACCACAATATAAACGCTATAAAAATTTATATATAGGCAATGAAAGTGGTACCTCTGGACTACCAGGTGGTTATACGTCAGCAGAACGTTATGTAAGAGCAGCTTATCTTGTAAGTAATATGTTGCCTGACGATGGTGATGATGCAGTATTAGATGCGTTTAGAATTCTTGATAGTGTAAGCATTCCTAAAGGTGCAGTTCGCCCTTCTGAAGATGAATTCCACTATACGCTGTACCAAACTGTATTCAACTTAACATCGCGTACATTGTATGTGAAATACTATAATTCTAATCGTATTGCTGAATTACAATTAACTGAGGAGTTATTAAATAGCGACGATTTAGTTATATTTGATCCGATTCCGCAAGGATTGTCTACCTATAAAGTAAATTAATTATATATAAACAAACAAGCGTGACTGATTAAAAAGCCACGCTTGTTTTTATTATGCTTTAACATTTTTAGGAATCAGAATAAATGCTGATATAAGTCCAAGTATCATAATAATTGCCCCGACTAAGAATGAAATCATTGCTGACATTTCTACTGAATAGAATTGTTGGCATACTGTAAATACAGTCGTATTTAACGCGATACCAAAGGCTCCTCCGAGTGTAGCGCCCATCTTATATAAACCTGTCGCAAAGCTCACTTTCTCTTCTGGCATGTTGAATACAGCAATCGTTAAGCCAGGTGTAGCAACTAACCCATTACCAATCGCACATACAACAAATGCGAAAGTTACAATACCTACATACCAACTTGGCGATAAGAAAGTGAAGCTAATTAGAATGATACCAATTGCTGGAAATAGTGGCCCTGCAATTAACATACTTTTACCGCCATATTTTTGAATTGCTTTTTCACCTAAGCGTATCATCGCTATCGCCATGAAGACATACGGCACTGTAACCAAACCAGTTTGTGCTTCGCTCATACCAAATTGTTTTTGAGCGTAACCATTGAAGACGACTGTGGTACCTACCCCAGTGTTAAGCACAAAATTATTGATTGTTGAGCCCAGAAATGCTCGATTTTTTACAATTGAAAAATCAATAAATGGTGTGGGTCTGCCTTTTTCAAAAATATAAAATACAACTAAAGCAATGAGACCAACGATTGCAACAGTTAACGTGAATCGACTTGTCCAACCATATGTAAAACCTTGAGTCATCAATAGCATTAAGCAAGCGATAATTACGCCAAAAATCACCATGCCTACATAATCGAAGGGCTGGTGATCACGTTCTTGACGTGGCACTTCTTTTCTACGACTTAAAATAAAAATCGCAATAATTGATAAAGCGATAGAAATAACAAAGATAAATTGCCAACTTAAAAAGCTAGAAATAAGACCACCGACATAGGAAGAAAATCCTATTCCGCCAACTGTCGCAATCATCATAAAACTATAAGCTTTACGGAGTGATTGACCTTTAAAGTTATCTGATACTAAGCCAATTGTAGAAGGTAGTAATACGGCAGCTGATAGGCCTTGAAAAATGCGCCCAATAACTAAGAATGGCGTGACAGGAACAATAATAAGACTAAGGCAACCAATAATACTAAAGACGAGACCTATTATTGTCATCTTGAGGTTTCCAACTTTATCTGCAATATCTCCTGCACCCACCATGAAAATACCTGTAACGAATGATACGAGGCTGATAGATAGGTTAAGTGTAGAATCTGTAGCACCAAATGTCTTTTGTAAACTAGAACCAATATTTATAAATGATTGCGCAAACAACCAATATGTTAACACTGCAAAACTAGCTGCAATGATTAATTTACCGTCGAACCTACTTTGATGTAAACTCACATCTGACACTTCCTTTACTGATATAATAAAATAGACATTGAGAATTATTCTCATCTAACCTAAGATATTATATCATGCCCGCAAACAATGTATATAGGATAATACCATTTTCTTTAAATGTTTAATTACTCCATTAAATTTTTCAAACTATACAATTTCAAAATATTATTCAATTTATTTTAAATTCACTTAAATAGCAATTTTCGTTGTGCTAATATTAAGAAAATTACATCTGTTATTCACTTATCTTTTACATATTAATTAGATATGGTTACAGACATTAACTATATCTCTGAATCGTATCAATTAAATATTAAAGGTTAATTTGAATAACTGTTAAGGAGTGTTTTTATGGAATGGATTAAATTGATTGGTATTTTAATCATAATCATCGGCTTCATTCTTAAGTTTGACACTATCGCAATTATTTTAATTGCAGCAGTAGTCACTGGTTTAGTTGCCGGTATGGATATCGTTGAAGTACTTTCAACACTTGGAAAAGCCTTTGTAGATCAACGTCTTGTAACTTTATTTATGCTTACACTTCCTATGGTCGGTTTAATTGAACGTTTTGGTTTGAAGCAACAAGCTTCTAAACTAATTAGTAACGTTAAGAAAATAACAACCGGTCGCCTTCTTACTTTATATTTAATTATTCGTGAAATCGCTGGCGTAGCATCAATACGTATCGGTGGTCATCCTCAATTTGTTCGACCTTTAATTAACCCTATGGTTCAAGGGGCACTTCGAACACGTTACAATCTTACTGATAAAGACATCGATGAGAAAGATATTGAAAAACTAAAAGCCGAAGCATCTGCCATGGAAAATTATGGTAATTTCTTTGGACAAAACTTATTTGTTGGTGCTGCTGGTGTGTTATTGATGGTTGGGACCTTCCAATCTTTAGACATCAAAGTGAATGCAATGAGTTTAGTGCTCGCTTCAATTCCTGTTGCTATCATCACACTTATTTTAGTTTGGATTAAAAATATTTTACTCGATCGTTACTTCAATAAAAAATATGGAAATAATGAGGTGAAAAATCATGAGTGAAGCAACTTTAAACCATATTTTAGAAATATTTTACATACTGATTGGACTTCAATTTTTATATACAGCTTATCGCGCTTTACGTTCACAAGATAAATCTAAAAGTTTAGGTACAGCAGCATTTTGGACCATTTTAGCTATTTTATTTATAGGAGGTCCTTACATACCAGATGCAATTAATGGTCTTCTAGTTTTAGCAATGGGTGCGTTAACACTTTTCAGACAAGTGAAAATAAAAAATATTATCGATGTTAATGATAAAGAAGTTGAAAAAGGTTCTGCTAAATATGGAAATAAACTTTTCATTCCTGCAATTGTCTTAGCTGTGGTAGCAGTAGTTGTTTCAAACTGGACTCCACTTGGCGGTGCCATCGGTTTAGGTATTTCATCAATTGTGGGATTAATCGCCGCACTACTCATTATCAAGCCAAAATTATCTTACACATTGTATGACAGTGACCGACTAACGCAACAAGTTGGAACGACAGGTATATTACCACAATTCTTAGCTGCACTTGGCGTACTCTTTACTGCAAGTGGTGTGGGTCAAGTCATTTCAAAAGGTATCTCTTCATTTTTACCTGAAGGCAACCATTTAATAGGCGCAATTGCTTATATATTGGGGATGGTTCTTTTTACAATGCTTATGGGAAATGCTTTCGCAGCATTTACTGTTATAACAGCAAGTATTGGTATTCCATTCGTTATTGCACAAGGTGGCGATCCAATCGTTGCAGGTGCGCTTGCCATGACTGGTGGTTTCTGTGGTACATTACTTACACCTATGGCAGCAAATTTCAACACATTACCAGTTGCACTACTTGAGATGAAACAAGAATTTGGCGTTATTAAAGCACAAGCACCTATAGCATTAGCACTTATAGTAATTCACATCGCTCTAATGTATTTCTGGGCATTTTAAATAATTCTAAGGAGGAAATGAATAATGAAAATTTTAGTTACAGCGTTTGATCCATTTGGCGGTGAAAAGATAAATCCTGCATTAGAGGCAGTAAAGCAATTGGAGAATACGATTGGCGAACATATCATTTCAAAGTTAGAAATTCCAACCGTCTTTCATGAATCTAAAGACGTCATTGATAAAGAACTGTCTAAAGGCGATTACGATGTGGTCTTGTCTATTGGTCAAGCTGGAGGTCGTTATGACCTTACTCCTGAGCGTGTAGGCATCAATATCGACGATGCGCGTATTCCTGATAACAAAGGTAATCAGCCTATTGATGTGGCTATTCAAGAAGATGGCGCACCTGCTTACTTCTCAAACTTACCTGTTAAAACGATGACTGAAGCGATTAAAGCAGCAGGAGTCCCTGCAAGCTTATCGAATACAGCGGGCACATTTGTTTGTAACCATGTCTTATACCAATTAGGATATCTCGCTGACAAGTCTTATCCAGGGTTATTATTCGGTTTTATTCATGTACCATTTATCCCTGAACAAGTGACAGATAAACCTGAAAAACCATCGATGTCTATTGAAACAATTGCGAAAGGTTTAACTGCCGCTATTAAAGCCATTTCTAAAGAAGACGACGCCAAAGTTGCATTAGGCGAAACACATTAAAAAGAGGGTCCCCACCCTCTTTTTTTATTTTCAAAATTGGAAAACTCTACGTATCTATTCACAAACTTATCATTTCAAAGAATTTGTATAGGGTGTATCATATAATAATGTCTATTGATGGAAAAATAGTTCCATAAAAAACCTTATTATAAAAATTGATGACCGAAATGGAAAGAAGGTAAAACATTGAAAAAGCGCATATTCTATTCACTTTCTATGTGCGCGATGCTTATGTTAAGTGGTTGTGCTCAGCATCATAATGATGACAAAGAGGTTAAAGTCTCACTACCTCGTGAATTTAATACAAATCAACTAGATGCACAAGGCTTTGATGCACCTATGCCTATGTACAATGCTATCTATCAACCGCTTGTAACTTATGGTAAAAATGGCAAGATTGAACCAGGTCTTGCTACATCTTGGGAAGCTTCAGAAGACGGTAAACACTACCTATTTCATTTAAAGAAGAATGTAAAATTCAATGATGGGTCTGATTTTGATGCATCGGCTGTTAAATTCTCAATTGAACGTGCGAAAGCAACGGATACAACTGACCCTATGGAAACGTTAGATAAATTAAAATCAATCACAATAAAAGATAAACACACTGTTGAGATTGAGTTAAAATCACCGTCAAATCAAGTATTAAATGAATTATCTCAAGTTAGACCGCTTCGCATTATGAGTCCACACGCTGTTAAAGGTGGCAATACAACTGGTAAATTTGAAAAAGCAATTGGCACAGGTCCATTCAAAGTAGCAGATTCAACAAATGAAACTGTGAGTTTTCAACCTAATACATATTATCGCAATGGACATCCACTTAATTACAATCTAACTTTCCAATCTATAGAAGATAGTGATTCAAGACACTTAGCGATCGAGAGTCACTCTATTGATATTACAGGTGGTTCATTAGGTCAGATGACACCACAACAAGTGAAAGAATCTCATAGAAACAAAGCACTTTCTGTACATACGTCGCCAAGTACAGAAACGCAATTTATGGGATTTAATCCACAGCATAAAATCTTACAAGACAAGACAATGCGTGAGGCGATTAGTAAAGCCATAAACACAGATGACCTATCGTCAAATAAGAAACTGAAGGGTCTATTTCAACAGAATGTTCAATACGTTAATGCTCACAATCAACCTGACCATGTTTATTCGCCTTCGACTTCTAAATCGTTAATCCGCTCTTTAGGTTATAAGATGAATAATGATGGTTATTTCGAAAAGGATGGTCACATACTTTCACTTAAACTCGCACTCCAAACAGATGAATTTCCAGAATGGAAGACGAAAGCTGAAATCATGCAGCAAGACCTTAAAAAAGTAGGAATTAAACTCGATATTAATATTTTAGATTCACAAACGTACTATGAAACTTTAACGGTGCGTAAAGATTTTGATCTCATTTATTATCGTACATATACAAATGCGCTAATGCCATACAATTTCTTGAATGCACGTTTTAAACAAGATGGCTCACGCCCTGGCGTATTCGCAAACGATACAACCTTAACATCTATGATTAAGCAATTTCCGACGATGATCAACATGCATGACCGACAACGCGCATTTAATAAACTAATGAGACCTTTGTGACAAGTCCTAAAATCAGACAATTCGAGTTCTCAGGACAAACTGATGCACCAATAAATTACGATAAGTTGAAGGTGTCTAAAAATGACTAACATTGTAAAACATTTCATCAGACTACTCATCTATTTAATCATTATTTCATTTGTATTATTTCTACTTTTAGAAAATACAACTGGCAACCCTGCCGTCCAATACTTACAAGAACATGGTGTTGCACAAATCACGCCTGAACGTATTAAAATGGCTCAAGATAAACTTGGTTTAAGTCAGGCATTGCCAGTTCGATATGTCCAATGGTTAGGCAATGTCTTTACAGGCGATCTTGGTACGAGTTTTAGTAATGGTGAACCCGTAACTGAACGTATTTCCCAGGCAATTGTCCCAACCATTAAATTAATATTCGGTTCAGCTATCATACTGTTTCCTATAAGTTACGTAATTGGTTATTTATGTGGCAATCATTCACGAAAAAAGTGGTCAGTCGTAATAACTCGTATTGCCCAAGTAGTTACATCATTACCAGAATATTGGCTAGCAATTATTTTCATTTATTACTTTGGTGTGAAATGGCATCTATTCCCTTTCGTAGGAAGTAATAGTTGGCAATATTTTGTTCTTCCAATTGTCATACTCGTCCTTGTAGAAGGTAGTCATATGTTGTTGTTAAGCAGTCATCTTTTTGAAAGTACATTACAAGGCCAACCTTTCCAATTAGCTCAATTACGACAATTTAAATTAAAAGATCGTATCTATGTACAAGTAAAAGAAATTTTGGCACCACTCATGACAATCACCATTAATAATTTTATACATTTATTTAGCCGAGTGATTATCTTAGAAGTCATTTTTAGTATTTCTGGATTAGGTAAGTTATTAATCAATAGTATTAATTTACGTGACTACCCTGTTATTTTAGGCATTTTAATGATGATTATTACCTTCATAATGGTGCTCAATTTCTTCGGTGATGTTTTACTTGAGAAAAGTGATCCACGTCTAAGAATGTCAAAAAAGTCAGGAGGCCGAATAGCTTATGAAGATTAAACATTGGATATGGCCTATTATTGCAATCATATTCGTTATACTTGCTTTTCTGCTTTATGACAAAGCAAACATGATTCATCAATCGGAAGCACTTTTACCTCCAAGCCTTCATCATCTATTAGGCACTGACCATTTAGGACGTGACTTCTTCACTCGCCTATTTGTTGGTAGCATGGTTACACTTGGTTTAACGACGCTCATTATAGTTGGGACCGTAATATTGGGACTAATATTAGGGCTAGCAGCTGCACTAATTGGTCGTTGGTTAGATGCACTATTGATGGCATTTGCTGATATGTTAATTGCTTTACCATCTATTATTATCGCACTTGTCGTATTAGGCTTTATTAATAACTCAATTGTAGGTTTATGTTTGGCCTTGATGATTGGGTGGTTAGGACGCTATTTACGTTATTTCAGAAATTTGGCTCGTGATGTACAAACGCAACCTTTCGTTAAATTTGCATCATTAAGTGGTTTAACAAGGACACAAACGATAGTACATCATATTATTCCACATCTTATGCGTAACGTGACTGCACTCATTACTGCCGATTTTGGAAAATTAATGCTTAGTATTTCAGGATTAGCTTTTATTGGATTAGGAATAAAACCACCATTGCCTGAATTAGGTGCCATACTCTACGACGGTAAGAGCTACTTTTACTCAGCACCTTGGTTATTCTTCTTTCCAGGAATATTGTTAGGAGGGTTCGCGCTCACATGTCAAATACTCAATCGTCGATTCACTCAATAAATGCTTTACTACATTTGAAGAATGTCTCCGTTTATGACGGAAATCATGCATTGTTGAATCAAGTAGATTTAACTGTTACAGAGAGTAGCTTTCATTGTTTAGTTGGAGAGAGTGGCAGTGGTAAATCTTTATTAGCACGTACAGTTTTGAATATGCGTCATCCTCATCTAAAGTATCAAAGTCAAATTGCTATTGATTTAAATAATACCGATGCCATGTTCCAAGATGCAAATAGTAATTTCTTCCAAAATGTACGTATTCAAAAACATTTTGATGCACTGTTTGATGCATTAAATACGCAATTGTCTCGTCAGCAGCAACACGAATTCGTTCTACGTCAATTTAGACATTTAGGATTAGAGAATCCTGAAGATTTATTTAATGACTACCCTTTTCAATTGAGTGGTGGTATGGCTCAACGAATTGCCTTAGTAATGTCAATTGTTAGAGAAGCTAAATTATTAATCGTGGACGAACCGACAAGTGCACTTGATTTTGACAATCGAAATCAACTAATGAAATTATTAAATCATGTTGTTCAAGAACATAATATGACATTACTATTTATCACGCATGACCTAAGTTTAGCGATGGATTACGCAACACATATTAGTGTGATGCGTAATGGCCAAATGATTGAAAGTGGCGAAGCAAACGATATTTTAGTGCGTCCCGAGCACGCTTACTCACAGCAATTAATTGAATTAGCGCATAGGAGATACCGTTATGTTGCAGATTAAATCTTTAAATAAATCATTTTCTGAAAAGCAAATATTTAAAAACTTTAATTTAGAACTTAAAGATACTGATAATTTAATCATTAGTGGTACTAGTGGAAGTGGTAAGTCTACGCTCGCACAAATCATTGCAGGTTTAGATGATAATTATGAAGGTATGGTAAGTTATAAAGATATGACGCTTGGACACGTGTCACAGCAAGATTGGCTGAAACATATTCAATACGTGCCTCAATATAATGCCAATACATTAGATCCTAAAAAAACAGTTTCTTGGATCTTAAAACAACCTTTAAAACACTTTAATATTCCTAAAAATCAACATGACGATAAGATGTTAAGCGTCATAGAACAATGTAAACTCGACAAATCTTTGTTACCTAAAAAAGTGAGCACCTTAAGTGGCGGACAATTCCAACGTTTATGGATTGCGAAGGCATTATTAGTTGAACCTGAAGTATTAATTCTAGACGAGGCTACAACGAATCTTGATGTGATAAATGAAGAAATCATACTCCAAATGTTACGAAATATGGATAAGTTACAGCTAATTATTATTACACATGATCCTTATTTATTAGACAGCCTTCCCGGTAAACATTTAAAAATTGAGCATATTTAAGTTAAAAAACAATGCCTATCAAAACTTAGGCATTGCTTTTTATTGCGTATATACTATGTAATTAAAGTATTTCTACCAAAAATAATTTTGAAATGTAGCTAATATATTACCAAGCATGTGTATGATAATAGGTATTTCGAGCCGTTTTGTTGTTAAATATGCAATAACGAAAATGAAACCTGAAAAGCCGTAAATAAACCATTCACCTATGTTGCTTGGGCCATGAGCGCCAGCGAATAAAATAACAGATACTATGCCACCAACTATAGGCGCACCTCTAAAGATACCTTTAATTAACAATCCTCTAAATATAATTTCTTCTATGATAGGACCTAAAATACCTATCGCAATGAGTTGTAAATACAATGGTACATTGCGGTAACTTTCCTCTAACTCCTTTTCATTCCCTGTTGTAGGCATGAATTCAAAATAAATATAATCTGCACCATTGGCAAGAATGAATCCAATGATAATGATTAGCCATTGCTTTTTAGTTATTCGACTAAATTGAAATAGCTTCAACTTACTTAATTTTAAAATTAGAAATGCGATAATGACCCCTACAATAGCAATCCAAAAGTGCTTTGGCTTCTCTACTAAAAATATAACCATTGATTCGGCAACAAATAAAATACAAATTAAAAATAGAGATTGTAATAGCAACTTCCAATAAGGTTTTTGAGAAATTTGGAAATCTCCTGTTATATGGTCATGTGACATTTCATCTTTAGACATAGTTAACCTCCTAAACATATAATTGAAATGTTGATTTTTAGTTAAGATAACGCATTTTTATGAAGTGACCTACAATAAATGTCAAATATATGTTACATTCCTATAGAGGAATTCATTTTCAAGATTTTATATTTCTAGACAAAGGTGGGTTTATTATGATGAATCATCAGAATATGGATACAATTTCTAATACTACATCTTCTTCAAATGAAGATAATTCAACTAAAGACCACATACATACTGAAAAACGTCGTCCAACTGGTAATAAGTTTGTACGTGCCCTTATTTTTATAGGCTGGATGCTACTAATTCAAATTCCTATTGTGAGTAGTATGTTTATCTATAGTTTTTCTATTTATATGGATACATTAACTTGCACATTAGTGACCATCATTTATTTCATACTAGCTGCTGTAATAATATGGCTAGTTAGAGGCTATTACAAACGTCATACCTATGAAAAGCCTAAAAAATTTACAGGTAAGGATATTGCAGTAAATGTTGGTTGGGCCGTACTTCTTAGATTAATCGTTATTGGTATGTCATATTTAATGTTATTTGCGACAGGTTCAATGCAAACACAAAATGACAAAATGTTATTAGGTGATATGAACGCTGCCAAACCAACGCCGGATCAATTGGGCCAAGTCTTCCCGCTAATTGTCTTCGTACTGACGATTACATTTGTAGCACCTTATTTAGAAGAACTTGTTTATCGTGGCATTTTCAAAGAAATATTATTTAAACGTACACGATTCTGGTTGCCATTCATCCTATCATCACTTATCTTTGCTTCTCAGCATGGTATTTCAAATTGGGTAGCAATTCTAATGTATACAATGATGGGAATGATATTCTATCTTGCTTACCATCGTCGTAAAAATGTTCGCGACAGCATGATGGTTCATATGATCCATAATGGTGTGAGTGGCATCATGGTTCTAGTAAGTTACTTTATGGTATTTTTTAGTTAAACATTGAACTCTTAAACTAGTTCTAACATAACAAATATTGTCGCAATTTAATCTTAAATATTTCTTAATTTAGAAATGATTATTTACACAGTAAAAGCAGGACTTCATTCCGTCGAAGTCCTGCTTATTTTTATTTATCAAATGCAATGGTTTGGATATTTTTCTCTTTTAAAAATTTCTCAATTTTTGCTTGTTCTCGACCATTCGCAATATTTTTGTCTTTATTGACGTCGAGAATATCTTTTAATGATGCATCTTCATCTAAATTTAACGCACGTTGATTGGTTTGATATATTGCTATCATATAATTGCTTATCTTTTTAGTGTATTGTTCATATTCTTTGTTAGGCATTTGATTATTATTTATGTAATTGGCAAAGTTTTTTAAATTTCGTTCTTGTAAGTCAACAATGTGATTGAATTTTTGTTCTTTCTTTTTAGATAACTTTTCGTCAGAGTCTAACTTGTCCTCGTATGGCTCTCTAGCATCTGTTAGTTTTCTATCGGTATCTAAATAGGTTTTAATATCTTTTTTTATCGTACTCTCAGAAATCTTCTGATTTTTTGTTGTTTTATCAAAAATATGTTTCGGTATCTTGTGATTATGTTTAGAACTATTTTGTGACTGCTTGTTATCATTAGATGTGTCTTTAGAATTTTTTTCTTCTGACGATGACGAACATCCTACTAATGTAAAAGTAAGAATAATTACAGGAATAACTAATAGATATTTCTTCATATTAATGCTCCTTTATAATGTAAGTAATTCTTTCCTTATTTTAGTATAAACAACTATATAAATAATTTAAATAATCCATGTAATATAACAACTACTTTTAAACTAATATGTTTACTATGCCTAATTTCACGAGAGAATATCACTCTTTAGAAATCTGAACCCTTCTATTGAATATCTCTATGCTTAATCATTAGTAAAATAAGAATAACGCCTATGTATCCTGCGATAGATATAATGGATGCTTCATAACCAAATTGATTGCCTGTGATGGCTATGTTGTTCGTATGTACGACATATTGCCAAATACTATACTGACTTTCCTTTTCAGTGATAAGTAAAAGTTGGGATAAATTCCAACAAAAATGTAGTGTAATGCTTGCCCAAATGGTATTGAATTTATAGGTTGCTAAACCAAACATAATACCTACTAATGAACCGCTAATTAATAATAAGAAGAAACTAGTTACATTTAGTCCACCGTTTAATAAATGAATGGCACCAAAAAAGATTGCCGTGGAAATAATGGCAATATTGATGTTCGTCTTCTTCTCAATATATCCCATCAATAAACCTCTGCATACCATTTCTTCAACGACTGCGCCACCAATGGCTGTTACAAAGATAGCCCAGAAAAACGTGTGCAATATATCATTTAAAGTACTAAAATGATGTACGATGAAATCACCTGGAACAAAGATGACATATACCGCATAAACTGCTACCGGTAAACCTATACCTAATACAACATAGATGACACTAAATTTAGGTTTCGTGATGCGATATGCGTTCAAGCGATCTTTTAATACATGTTTAATGAATAATCGAACGACTAAAAAAGCAAAAATGATATATAAAATCCCTTGTAAAATAGCGCCCATACCTAGAAATGGAATTAAATCACTAAAGATGGATGCAATGCCTTGTGTAACGACCATGATAAGTAGTGCTAATAAGAACATACCTGCAATTTTTAATATTTTCATGATGATACCTCTATTTGTTTTATAGTTCATTTTTATCTTAGCATAACTCTAGAGACATAAAATGCGAGTCGAACAAAAACTTGTGTTCAACTCGCAACAAAATATTATTTTTTCTCTACTACTTTAGAAATATATGTTGATGGTTTATCTTTATCGAAGATCGTTAATCCAGTAATATCTTTTGCATTTTTAGATGGTACGACAAGACTTACTAAATAACCAAAGATGAAAGCAACAACGAATGAAATGATTGATACGTAGAATGGTGCGTTACCGCCACCGACGCCATTTAATACGTAAGCAATGATTACACCTGCTACTAATCCTACTAAGACACCAAATGTATTGGCACGTTTCGTAAAGATACCTACTGCAAAGATACCAGCTAATGGTACACCAAATAATCCAGTGATTAATAAGAATAAATCCCATAAATTGTTTGAATCGGCAGCAATTAAGTAAATTGAGATTCCATAGCTTAATAAGCCTGCCACAACAATGACTAATCGTGCAAAGTTAACTTCTGATTTATCTGCCCCTTTTCCGAAGAAACGATGTTTAATATCTTCAGAAATACAAGCAGAGATAGAGTTCAAACTAGATGAAATCGTTGACTGTGCAGCAGCAAATATAGCTGCAATAAGTAATCCGCCCACGAATGGTGGCATTTCAGTTAGAATGAAGTAAGGCACGATAGATGATGTATTGAATCCCTTAGGCAATACCTGTTCATGTTGATAGAAAGAATACATCATAGTTCCCATTCCATAGAAAATAGGTGCAGAGATTAACGCTAAAACACCATTTGTCCACAATGATTTCTTCGTTTCATCCATAGAATCCGACGCTTGATAACGTTGAACAACATCTTGACTCGCAGTATATTGATGCAAGTTGTTAAAGATATTTCCTAAGAAGATAATAGGGATTGCAGCAGCAGCGCCATTTAATTTCCAGTTATCTGCACTAATAATCTTCTTATTGGCAATTGCATCACTGACAATTGTGCCGAATCCTCCTTTGATTTCAAAAGCACCGATGACAATTATCATTAATGCGCCACCAAGTAAAATAACCCCCTGAATGAAATCGCTCCATACAACGCCTTCGAATCCGCCTAAGAAAGTATAAAGAATACATAAAATTCCTACTAAACTAGCTACGATAAATGGATTCATATCTGATACCGCTGTGATTGCTAATGTTGGTAAGTAAATCACAATTGCTATGCGTCCTAAGTGGAAAATGACGAATAGTAATGAACCAATGACACGAATACTTGGGCCAAAACGCGCCTCTAAATATTCGTACGCTGATGTGACGCGTAACTTTTTAAAGAATGGTACATAAAATGCGATTAAAATTGGAATAATCGCGATAATCGCAATATTACCAGCGATGTATGCCCAATCTGTTAGAAATGCCTTTTCTGGTGTAGACATAAAAGTAATCGCACTTAATGTCGTTGCATAAATCGAGAACCCAATGGCCCACGAAGGCAAACGACCACTTGCCGTAAAGAAACTATCCGTATCTTTACCAGCCCTTTTAGTAAAGTACGCTCCAATTAATAACATAATGACAAGATAACCAATAACAGCTACCCAGTTCCATGCCCCAAAACCGACTTGATGCATAATCAACACCCCTTGTGTTACATATTCTGTTGTTAAATATTCTCAGTTTGCTTATAAATCATATTTTTTAATTAATGTGTCTAATGCGTCGCGATGTGATTCATCAAATGGTCGGAATGGACGTTTAGGTAATCCGCCATCGATACCACGAGATTTTAATATTTCTTTGAGTGTTGGGTAAATGCCCATACTTAATACCGTTTCGATGATGTCATTCGTATCATGTTGAATTTGGTATGCTTCAGCAATTTTTCCTTCTCGTGCTAAATCAAATATTTGTCGTGCACGGCGACCATTCACATTGTATGTTGAACCAATTGCCCCATCGACACCTGAAATTGTCGCTTGCACTAACATTTCATCAAATCCAGATAATATGAGTTTATTTGGAAATGCCTTACGGATACGTTCTAATAAGAAGAAGTTCGGTGCAGTGTATTTCACACCTACAACTTTTTCGTGATTAAATAGCTCGCCAAATTGTTCGATGCTAATATTGACACCTGTTAAGTCAGGAATCGCATAAATAATCATATTGTTTTGTGTTGCTTCGATAATGTCGAAATAATATTGCTTAATTTCTTCAAAAGAGAATGGATAATAGAATGGTGTCACTGCTGATAACGCATCATAACCTAGTTCTGTTGCGTATTTCCCAAGTTCAATCGCTTCATTTAAATCTAATGATCCAATTTGCGCAATTAAGTTCACATCGTCTCCAACAGTTTCTTTCACTACTCTAAAAATTTGTTTCTTTTGTTCTTTACTAATTAAGAAGTTCTCCCCAGAACTACCATTTACATATAAACCATCAAGTTTCTCAGTCTCAATCGCATTTTTAGCAATTTGCTTTAATCCTTCTTCTTTCACTTGTCCATGTTCATCAAACGGTACAAGTAAAGCGGCGTATAATCCTTTTAATTTATCTTCCATGTCACGTTCCTCCAAATCAATTTTTATTCAAATTCATTTTTATAAACTTTGAGATAAATTCAATTACAATAAATTTCTATTTACATTTAGAATTGTAAACGCTATCATTTTCTTAAACAAATTATTTTGAAAAGATTTAACAAAATATTGCGAATTTGATGAAAATATTTTTCAAAAAGAATGATGACGATTACTTTAATTTGAAGTGTCGTTATAATATAGACGACTAAGGAGGTACCTCAATGTATAAAATAGCTGTAGACATAGGCGGAACTAATATTAAAGTGGCAGTCATTAATGATGACTTAGAGATGATTGACTATAAAAAGATTAAAACGCCAGACAATTTCCATATTCGTATCGTGGATGAAACATATAAATTAGTAGAAGGCTTTGTAAATCAATATCAACTTAAAAATCCATTTATCGGTATTTCTAGTGCTGGTGTCGTAGATTCAGATTTAGGTCAAATTATTTACACGGGGCCAACCATTCCAAATTATGACGGTACACAATTCTTCGATGTCTTCAAAGATTTATCGGATGATATCGCTGTTTATAATGATGTAGATGCGGCATTGTTAGGAGAAATTAAACTTCATCGTTATGAAGAAGATCATATATTTTGTTTAACTTTGGGAACAGGTATTGGTGGTGCATTTTACAGTGAAGCTTCTGGTATTTATCAAGGTTCACGTCACCGTGCCAATGAAATTGGTTACTTACTCTATCGTGAAGAAGATGGTAAAACATATGAGCAACGTGCCTCAACATCAGCACTTAAAAATTTAATGACTAAATATCAATTTGAATATGGTACAGATGTTCCTAAAATATTTGATTTAGCAGAGGAAGGAAATGAAGAAGCACTTAATATTCTCAATGAATGGAGTAATTATGTTGCTGAAGGAATTGCTCAAATTCAAATTATTTATGATCCAGGCTTGATTCTTATTGGTGGTGGTATTTCATCTCAAGGAGAAACACTTCTCAAATATATAGAACCTAAGATTCATCATTATTTACCTTCTGACTATGGCATTGCTAAGATACAAACAACTCAAACAAAGAATCATGCTGCTTTATTCGGTGCAATCACTAAACAGTAGCAGGATCTAAATAGAAGTGGGACACCGAATTCATATAGAATTCAGTCCCACTCCCCACTCATTCTTTCTCATTTCCTAATATGACGTCTCGTGTTTGTTGATACACATGATGCATATGTGTGTCATTAAGTAATAAATAACTCACGATATCTAATAAAAATAAAGTTGCGATTTGTGAGTTGATGAATTTTGAGTCATTATTACTTGATTGAGCCGTTGTAATTAATACTAAATCTGCATTCTTAGTAAGCGCACTACCTTCGAAATTCGTTATGACGACTACATAAGCCCCTTGATTACGGGCAATCTTCGCAGCTTCAATTAACTCTAACGTTTCCCCACTATTTGAAATAGCGACAAACATGTCTCGTGATGAAAGTAACGACGCAGATATCTTCATTTGATGCGCATCTGTTGAGACAGAGCCTTTAATACCCATACGCATTGTGCGATAGTAAAATTCACTTGCCGTTAATCCCGAACTTCCTAATCCTGCGAAATTGACTTGTCTACACGTTTTCAAATTGTGTGCTAGACGTTTAATCTTTTCCTCGGAAATAAATTCACCCGTTTGTTGGATAATATTTTGATGATATCGATGAATGAGCTGAACAAGCGGTGCATTTTCTACTACTTTTTCTGATTTTTCGTGTTGCAAATTAAACTTCATATCTTGAAAGTTGGCATAATTTAATTTCCCACTAAATCGTGTAATGGTAGCAGGTGATGTCCCAATAGCATAAGCTAAGGAATTAATTGTTGAGAAATTTTCATCAAGTTCATGTGTTTGTATATATTCAATAATTTTTTTATCCATTTTCGTTAATACATGACGACTTCGTTGAATACGATTTTCAAATTTCATGACAGCACCTCGTAACTAAGTTAGTTAAACTGTATTATATTTGAAAATATTTTTCAATTCTCGATTATAAATTGATAAATATTTTCTTAATGTTATGATATGAATGAATAAACGAATCAATTACAATACTATTTCTATTTACAATTTTGAAAAAGACGGAGCGTGTTTAAAAATGTTACCAAATGGATTAATCGTGTCATGTCAGGCGTTACCTGACGAACCATTACACTCATCATTTATTATGTCAAAGATGGCTCTAGCAGCTTATCAAGGCGGTGCGGTTGGTATACGTGCGAATACTAAAGAAGATATATTAGCGATTCGAGAAGAAGTATCTCTACCGGTTATCGGAATTGTAAAACGAGATTATGAAGGTTCTAATGTATTTATTACAGCAACTTCTAAAGAGGTGGATGAACTAATAGAAAGTGGATGTGAAGTAATTGCTTTAGACGCGACAACGCAAACACGTCCTAAGGAGTCCCTTGAAGAATTAGTACATTACATTCGAGAGAAAGCACCCCATGTTGAAATCATGGCGGATATTTCAACTGTTGAAGAAGCCATCAATGCAGATCATTTAAACTTTGATTACATTGGCACAACATTACGTGGGTATACGTCTTATACAAAGGGACACATTCTCTTTGAAAATGATTTTGAATTTTTAAAAGAAGTATTAGAAAAGGTCAACGCGAAAGTTATCGCAGAAGGTAATGTCATTACACCTGAGATGTATAAAAAGGTAAGCGACTTAGGCGTACATTGTACGGTTGTCGGTGGCGCAATTACACGTCCTAAACAAATCACTGAACGTTTTATAGAAGCTGTCCAACAAAAATAATTGCTTAATTTGGAGGCGTAAATCATGAAGATAACGAACTTAGTAGATAAAAAATTGGCGAGTGATTATGTTGCAATTGAACTATTGAAGTTAATTAAAGATAAGCCTGATGCTATATTAGGACTTGCTACTGGTGGCACGATGACGGATGTCTATCCCCGCTTTTCAGAATTGCTATCAGCCAATCACGTTGATTTAGCAAATGTTCAAACATTCAATTTAGATGAATATGTAGGGTTAGAACCTGAACATGCTCAAAGTTATCATACGTATATGCATCAATTATTATTTGATCATAATGCTAGTTGGAATGCCGATAACATTCATATTCCTCAAGGCCATGTTGATGATTTAGAGCGTGAGGCACGTCGTTATGAGAATCAATTGAAACAAATTGGTCAACCCGACATTCAATTATTGGGTATTGGTGAAAATGGACACATCGGATTCAATGAGCCTGGCACATCTTTTGAAAGTGAAACGCGTGTGGTTGATTTAACTGAATCAACGATTAATGCTAACAGTGTTCATTTTGATCATATTGATGATGTACCTAAACAAGCCGTTTCTATGGGATTAAATTCTATTATGCGTGCGAAACGAATTATCTTATTAGCATTTGGAGAACGTAAACGTGATGCAATTCATCAACTCTTGAATGGTGAAACAAATGAATCATTGCCTGCATCTATCTTGCATCAACATCCTAATGTAGAAATCATTGTTGATGACACTATTTTCAATCGTTTATAGTATCCTACCCAGCATAAAACAAAAACAGAAAGTGGATTGATAACCAATCCGCTTTCTGTTTTTTCATTTTATGAATGTTTAAATAGTTTTAAAATTAAATACATAATAATACTAATAACCGCAATAACTGAGAAAGTAATTAAGAATATTAATTCTGTTTGGTGGAATTCAAATGCTAACGTAAAGTTATTAAAACTTTTGAATGTGCTATAAACGATTAAATTAAGTATGATTAATGCGATTAAAGCAATGATGGATAACCACGCTAACCAACTAAAGAAATGCTTAGCGTTAGGAAACCTGAAATCATTATTCATGTGTGGACACCTCTCTTCCGTCGCAATTGTTTCGAATCAAAACATTTACTACATATATACACTAGAATGTATATCTTTAAACGCGAATAGAGGCTACATAGCATTTATAATCATACATCATCCAATTCTTTAATATTGATGTACAACCCCTGATTTGATTGTTTTATCAACACGAATCGTATCATCTACTACTACGATATCAGCATCTTTACCAATGGCTAAACTACCTTTATGGTCATCAATTTTTAATGCGATGGCTTGATTCAAACTCGTTACACGCCATAAATTCTCTAATGAATCATGTGTATATTCAATTAAATTATACAAACCGTCATTCATTTTCAAGATGCTACCTGCTAAAGCGCCACTTGCTAGGCGAGCCTCTTTTCCTTTAACGATGACATTCTGTCCGCCTAAATCATATTCACCGTCTTCCATTCCTTTCGCACGCATCGCATCAGTGATGAGATACATGTGTTCATTTCCTTTTTGCTTATAAGCAATATGTACAGAAGCAGGATGTGAATGAATACCATCAACTATAATTTCCGTATTTAATTGTTCATTCGTCCACGCCGCACCAAAGACACCTGGATCGCGATGTTCAAATGGTGTAGCTGCATTATATAGATGTGTTACATGTTTTGCACCATGGTCCACCGCTTCATTCGCTTCATCAAACGTTGCCACAGTATGCCCCATTGAGAAGATAATATCTTCATGCAATTGATTAAGTGTATCATGTGCGCCTTCAACTTCAGGCGCAAAGGTAATAATTTTGATTTGCTGATTCGCAACTTCTTGGAAATGTTGAATCTTAGACGCAGATGGACGTTGCACATATTTAGGATTTTGCGCGCCAACTTTATGCTCTGAAATAAATGGTCCTTCTAAATGAACACCACCTACTTCAGCCGCTTCTCCTCGTTGTTGATCAGCTTGATATGCCACAATGTTTTTCAATGCCTTTTCAATATTAGCGTCCGATTGCGTCATCGTCGTTGCTAAGAATGTTGTTGTTCCCTCTGATAATAATTGTTCAGCCAAATGTTTTAACCCGTCATAAGAAGCATCCATTGCGTCCTCACCATAGCCACCATGAATGTGAATATCTATGAAACCTGGTAATACATTTTGACCTTTCACGTCGATTTGTTCTAATTCTCCAGTATACGTTCCTTGTTGAATATCACTTATTTTGCCATCTTCTACTACAAGATATCCATTTTCAATAACTTGCTTTTCCGTATAAATTTTACCATTTGTAATGACATAGTTTGTTGACATGATATACCTTCTTTTCTATTTAATTCTTCAATTTTTCATCTCAATTATAGCATTTCATTAGCTCGTATTTTGCCAATTTTCACTTTTGGAAAAAGTTTTCAAAACAGAGCGCTATTACTTAGAAATCATGAAATTTCAAAAAAAATGAATTTGGAAAACATTTACAAT
>NODE_3_length_22968_cov_7.868507
ACTAATAGGTTATTTGATTTTTTCACTTCTAATCGTACGTAGCATTAACATAATAAAGTAAGCTATCATACCGAATAATATTGTGATAAATAAAGCGTGTAAAAGTGCGATGAATAAATTTACATTAGTCATTACAGATAGAGCCCCAGTAATTACTTGTAAGATGATAAGGATAAATGCAGTTGTATACCCATATCGAATTGTTCTATTCTCAGAGTAATTTTTAACTGCATGAATAAACGTTATCATTATCCAGAAGAACGTTATAAATGCCATACCACGATGCGCAAATTGTACCCAATCTTGCTCTGTATGTGGAATGATGTCATGGAAAGGTAAAGGCCAGCCTCCATATGCTAAACTTGCTTTTGCATGTCTAACTAAAGCGCCAGTATAAATCGTTAAATATACTATACCTGTCATTATCCATGTTAATCTTCTTAATGGCTTTCTGATATATAGTTCATCAGCTTCATATTTTTTATCGACTTCAAAAATGATAAGCATTAAAACAAACACTGAAGAGAAACTGATTAAAGATATACCGAAGTGCAGTGCTAATACGTATGAATTTTGTTGCCAAATGACAGCTGCTGCACCAATCAATGCTTGAACTAGTAAAAATGCAATACTGATAATTGCTAATGGCTTTACCTCTCTAATATAGCCAATATGTTTCCATGCTGTAATAGCTAACCACAGTACAACGATTAATGATAAACCAGAGACGGCACGATGACTTAATTCGATAATTGTATCGATAGGTAAATTTTGAGGGAGTAATGCACCGTGACATAAAGGCCAAGATGATCCACATCCATCTTCAGAGCCAGTTTTAGTAACTAATGCACCACCAAGTTGTACGAATGCCATTATGATAGTTGCTAATACAGATAACCATTTAAGGTTTCGTTTGTTAAACAATGTTATACACCCCATCATTAATCAAGAGTATTTTGACAGTGTAGATTAATTAGTACTGAATGCTCTTAATTAATGTCTATTTTTATTACAATTTTATTATTAAAATAATTATACAACAATAGGAACTAACAAAAAATTAGTGAAGTAGAATGTCGTTAAAGTGTCACAATTAAATTTGATATAAACTAGTCAATTTTTAGTAATTGCTATATCATAGTATTATATGAAAATTTTAAGGAGGGGGATCATGAGCAAAGAGCAAACTTTGTCACAACCATCGAGCCGTGTATCGTTTAAAGAGTTACAACAAATTATCAAGATGGGTTTAGTTCAAGGTAACTTAATTCCTGCATTTGCAGGTGCTTGGTTAGCTGTTGTGATGAGCAATCATTCCTTCCTATCGTCAATACCTCAAATTCTATTAATGTTGATTGGATCAACATTAATTATGGGTGGCGCTTGTGCATTAAATAATTATTATGATCAAGATATTGATCGAATAATGCCAAGTAAGCAAAATAGACCGACAGTTAATGATAGAATTTCAGATAAAAATTTATTAATTTTAAGTTTTGGTATGATGTTATTAGGAGAAGCTTGTTTATTCTTATTAAATGTACCATCAGGTGTACTAGGACTCATCGGCATTGTGGGTTATGTGTCTTATTATTCAATTTGGTCTAAAAGACATACAACTTGGAACACAGTAGTTGGGAGTTTTCCGGGTGCAGTACCACCATTAATTGGTTGGGTTGCTATTGATGGAAATATAAGTCTTATTGCAATTGCATTATTTTTAGTTGTTTTTTGTTGGCAACCAATTCATTTCTATGCTCTAGCAATTAAGCGAAGTGATGAATATTCATTAGCTAATATACCCATGTTACCATCTGTTAAAGGATTTAAACGTACTAGAATAAGTATGTTTATATGGTTAGTCTTTTTACTTCCACTACCATTTCTATTATCAAGTCTCGGGACAACATTTGTAGTATTAGCTACATTGCTTAATTTAGGTTGGCTATATGTTGGTTTAACTTCTTTTAAGAAAGCGACAGATCAAACTAAATGGGCAACAAAAATGTTTATTTACTCCCTAAATTATTTAGTAGTATTTTTCGTTTTAGTTGTTGTTATCTCACTGATAAAAATGATTTAAAATATACAAATTAAATAAGGATGAAACATATGAATTTACCAATTCTACCGACGATTAGTACAAGTTGTATTGTGATTAGTGCTATCTTTGTTGCCATTGGATGGTGGCAAATCTGGCATAGAGATATAGATAAGCACAAGAAAACAATGTTATGGGCAGCAATCTTTGCATTAACTTTCTTTATTATCTATGCATCAAGAACTATTTTTATAGGTAATACAGATTTCGGGGGACCAGACTCAGTTAGAACATATTATAAAATTTTCTTAATTTTCCACATTAATTTAGCTACAATTGGTGGCGTTCTAGGGTTAATTCAAATTATTACAGCATATAAAGATAAATTTAAATGGCATAGAAAAGCAGGTCCAATTGCATCAGTTATATGGTTCTTTACAGCTATCACTGGTGTAGCAGTTTACTTACTTTTATATGTATTTTACCCGGGTGGAGAAACGACTTCACTAATTAAAGCAACATTAGGATTATAATCGAATTTAGCGTAACAAATTAAATACAAATTGATTGAGACTAAGACATCATTGTCTTAGTCTTTTTTGTAACATTAATATCAATTTATTTGTAAAAGGATGACTTGGTAAAAGTAGTAATACTAAGTAGGATGTCTTGATTAATAAAATAGTTATTTTGTACAATAGATATAATTCAAAATAGGTGGGTGAAAGATGGCAAAATTAATAATTAAGGTTTTAGGTGTAATATTTTTAGTATTATTTCTTATATATTTATTTTACTCACCAAGACTTAAATTTGATGTATTAGAAAATCCAAATAAAACTGTTTCAACTAATCATTCAGAACAAGCGCCTAAGACTCATAACACCAGTGAAAATCCATCACCAAAAGAGGGCGTAGGTACTTGGATTGGTAAAGATATAGATGATTTAACTGATAAATACGGTCAAGCAAGTCGTACATATCCATTTAAAGGGCACTATATGAATTACGTATTTAAAAAAGATGAACAATATTATATTGTTTCAACTAAAGAGAATAAAATAAAATCAGTTTATGCAACGGGAAACAATGCTAATGTTGCACCTTTAAAAATTAATGAGAGTGCATCACATATTTTTGAAAATACAAGTATTAACCCGGATCCTTCTATTAAAGTGAATGGTCAAAGTTATAATTTCGAATTATCTGATGAAGATATAAAAACGCAAACATTGATTAAATATGGAAATGTTTATGCACAGGTTTATGTGGATCAGCAATCGAATCAAATTATGGGTATTCGCTTTCTTGATAAAGAGGCACTAGCATTTCTTAAGCCATATCCTTTAGCTAATGAATCTGATGATAACTATAATGAAGAAGATTTTGATAAAGCTAAGAAAGATAATCTTCCTTATGAACAAAATCCTAATCAATTAATGACGCTATATGAAATTACGAATGAGATGAGAAAGTTAAAAAATATTAAACCACTAAAAGTCAATTCAGATATAGCTCACATTGCATCAGTAAACTTATATGAAGCAACAGGTTCTAATGATGTTGAATTTACTGAGGATGCTTTGAAAAGCCAATTAAGCAATGAAAACATTTCATTTATTTCTACAAGCCAAAATGTCGGATATGATTTTGATGATGTGCCGACACTAATTCATAGTTGGATGAATTCTGATATGCACCGTTCTAGAATGTTGAATACTAAGTATGAGGAAATGGGTGGAGAAGTTATGAAAGACTATTATTCACTTATTTTCTTGGAAAAATAATCTACTTATGGAAGGGGGAACCATACATTGTATACAGAAGAAACAATGTCAATTCTTGATGATATAGAAGGACTATCGGATATGATTGTTCAATCTGAACTTTATCATGATTTTCGCGCAGCACAAGAGATGCTAAACAATGATGATGAAGCACATCTTATGTATCAGGCTTTTTTGAAATCTAAAGTTGCTTATGATGAAGTTATGCGTTTTGGGAAATATCATCCTGATTATCAAAAGGTTATGTTAGAAACAAGAAGACGTAAAAGAGCTTATGAAATGTTACCAGTCGTCATGGATTACAAATCTAAAGAGGTAGCGCTACAAAATTTAATTGATGAAGTAGTAAGTAAAATAGCATTTTCAGTTTCGAAAAATGTGAAAATTGAAGCGGGAAATCCATTCTTCAAAACAGGTCATGATGGATGTGCGACAGGTGGCACTTGTAATTGTAGTTTGTCATAAAATAAGGAGAAAGAAATCGTAATGCATTTGATTTCTTTCTCCTTTTACTTTATAGCGCGTTTATTTCTCAATATTGAGACTTGATTTGAATTGTTTACCCAAATCTGGGCGATCTGTTACTAATGTATGAACACCTTTATGATATAAATCAGTCATCAAGTCAGTGCTATTAATTCCGTAAAATCCAGGCACTATATTTAATAAGTTTAACCATTGAATAAAACGTTTAGAGGTTAATGGAATACCTTTGAATTGGGTCGGCATTTGAAATGTATCAGCAATAGGTTGATACTTATTCCCTAATCCTAAATTAAATTTGATAAACCCTTCAGCAACTTCTTTTTGGCTTGCTCCAATAGCAACTTGTCCTTTACTTATTTCTCTAAAGCGAACATTTTGTTCTTTGTAAAAGCTAGTTACAAGTACGCGATCTTGTGCCTGATTATTAATAATATCTTCATACATTTTTGTTGGCGCAACTGTTCCTTCATAACTATCTGGTGCATCTTTTAAATCAACATTAATATACATATTAGGATACATTTTTAAAAGCTCATCAAAAGTTAAAATTTTTGCTTTTTGATGACCACGATATGGAAATTGGCCATTAATATCTTTAAAGTGATAACCAGCATCTAAACGCTTTAATTCTGAAACTCTATGATCACTTACTTTGCCTGAACCATTTGTAGTACGATCTACAGTGGCGTCGTGAAATACAATTAGTTTTTCATCTTTAGTAAGTCGAACATCCGTTTCAAAACCATCTAAGTTGTTAGCGACGGCGTTATCGAATGCCAATTGTGTTTGCTCAGGTCTCACTGCCATGCCGCCTCTATGTGCAAAAATGTATGGTGCCTTACCATTAAAGAATTTAGGGATTTCTTTAGTTTGATCTGCTTTACTACTTTTATTTATAAAAAATAAGCTACCCAAAAAACTAACGCTCGCTAAACTTAAATTAAGAACCCATCGTTTTTTGATCGTCATTAATAATGCCTCCTTGTTATTATTGAATTAAGCGTACCAAAATTCACACTAACGCAAAAGTAAATAGATATTTAATACTCAAGTATGCAGTTCATGGGTTTAAAGGATTTTATAAAATTAATAGTCGTGGTATAGTTATTATGCATAATAAATGGAGTGTGTATATAGTATGGAATTAATTCCTAGAGTGAGTTTGATTGTCTATTTAAAACATATTAAGCATGAGCGTCAAATTAGAAAGTATGGGCATATTATTTATACGAATAAGCAACGTAAATATGTTGTATTATACGTTAATGAGAATGACGCAGATGCTATTGTTCATATATTAATGAAACTAAAATACGTTGTGGATATAGACGGATCACCTTATAAATATTTGAAAAAAACTTATGAAAAAGAAAAACATGAAATTCTATAATTTTATTGCATAGGTGGAATCCAATTTTGAAGTCGTAATACACTTATCAAATACTTGAAGTATTGGTCTAACGTGTGGAATGCTTCTGGTGGTTGTACATCTATTCCGAATATAGGTACATTATATTGATTTGCTTGATTATTAATGAGTTCAAATTTTTTATTACTGTTAGGAAATGGATATTTAAGCGCATCAAGCATGATGTACATAGCTTGGAAATGATTACCTGAAGTTGGATTCATAATCATTGCAACAGATGAAAGTTGTTTTGAAGATTGTGGTGTATGAAAGTATACAATTTTATTTATTCGGAGATGGTTGTATTCTATTAAGGTATTAAATTCAAATAAATCTGTTAATCCTTCTCCCAATACGATAAATGACTGTTTCATAATATAATCCTTCTCCTTTTTACAACAAATTATAATAAATTACCTAGAGAAATGGAAGTGTAAGTCAAGATGAGAGTTATTGCTGGAAAACATAAAAGTAAAGTCTTAGAAAGCTTAGAAGGTCGTAATACACGTCCAACTATGGATAAAGTGAAAGAAGGTATATTTAATAGCTTACAAGAAGTACATGGATTAGGTTTAGATTTATTCGCTGGAAGTGGCGCATTAGGTATAGAAGCATTATCACGTGGTATGGAAAAAGTGATTTTTGTAGACCAAAATTTTAAAGCTGTTAAAGTTATTCAGGCTAATTTAAAACAATTAGATTTACGTGATCAATCTGAAGTTTATAAAAATAACGCTGATCGTGCATTGAAAGCTCTAAATAAGAGAGAGATTCAATTTGACTATATTTTTCTTGACCCTCCATATAATAAAGGTTTGATTGATAAAGCTTTAGAGCAAATTGCAGAGTTTAATTTATTGAAAGAAAATGGTATCATCATTTGTGAGTTTAGCAACCATGAACAAATCAACACAAATGGATTCAAAGTGATTAAACAATATCACTATGGTCTTACTGATACTTTGTTATTAGAAAAAGGAGAGCAAAATGGCTAAAACGAAAGCAGTCATTCCAGGTAGTTTTGATCCTATTACATATGGACACATTGATATTATCGAGCGTAGTGCAGGGCGCTTTGATGAATTGCATATTTGTGTGCTAAAGAATAGTAATAAAACTGGAACGTTTAATATTGATGAGCGAATGGCATTAATAGAAGAATCTGTTAAACACTTATCTAATGTTCAAGTACATAATTATAACGGCTTGTTAGTAGATTTTTGTGATAAAATCGGTGCTCAAACAATCATTAGAGGACTAAGAGCAGTTAGTGATTTTGAGTACGAATTACGTTTAACATCAATGAATAAGAAATTAAATAGTAATGTAGAGACGATGTATATGATGACAAGTACGAACTACTCTTTTATAAGTTCAAGCGTTGTAAAAGAAGTGGCACAATATAAAGCTGATATTTCAGATTTTGTACCACCTAATGTAGAGAAAGCTTTGAAAGAAAAGTTTAAAAAATAATAGTTGAGGGAGTGAGACAGAATTCTTTTTTAGATTCATCGTCCCACCCCCGCAAAGATGACTAGAACTGAGAAGTTATTTTGATTAAGCTTTTCTCATTTCTAGTCATCTTTGTTAATTATAACAGGTGTATTAAAATCATTAGCTTCCTTACCAGATATTAAATTATAAATATGTGTCGCTTTAATTTCATTTTCAAATAAAGTGGCCGTCTTCTTATTTACATTTGTCACATAAGAACGATTTGGGAATTTCTTTTTTAAACACTTTAAATATTGTTGGCCTTGAGGTGTCATTCCTAAAATACGTACGGCCTCAATATCCTCTTTGAACGCATCTTTCTTTATGTTCAACAATAATTGCATCAATACACGTTGAATATGCGTATATGTGAAACGCTTGGTCTTAACTAATGACATCAATGTGTCAAAATCTGGTGCACTTTGAATATTTGCTTTAAGTCGGTGTTCAAAGCCTTCGGACATTGTATAAATTTGTGACAATTCTGTAGAAGAACGACTCAAAATATTATATTTAATAAAATTAAATGTCTGTTGCTTTAAAAGGTGTGGTTTCTCATATAGGCAAGTTATATTGGATGGTACAACATCCTTCCAAATATGATTGTTATTTATTAAGGCCCGTCTTATAGCTGAGCCACTTGCAAATGTGTCATGTTTAATGTCTTGATCATGATGCGTGGCAGATTGGCGTTGAATAGCAATTTTATTAATCGTCGGATCAATGGTATTGATTGCCTTTATGTATGCGACACCTAGTATATTATTCGGTGAGCGTAAGACATCGGGGTCTTCAACCAAGTCATCAATAATTTTGGCATAATGTTTGCCTTGCTTAATTAAATCTTGAAAAAGTGATGACTGCTCAAGTGCGTTGATGTTTGTTGCTACCTTTTCAAGGCGTGCAAGATTATCAATTTCACTGCCAAATGCGATCGTATCAATATCTAAATAGTGAGCGACTTTAATTGCAAATGTTGCAAAATAATCACTAGATGATAGGCTGGCAATGGTTGGGAGTTCAACGACTAAATCAACACCTGATAAAGCCATCTTAGTACGTAAAAATTTGTTGTAGATTGCGGGTTCGCCACGCATAACGAAATTGCCACTCATGATTGCAATAGCGATTTCAGCATTAGACTGTATCTTAGATTGTTGGGCATGATATAAGTGACCGTTATGGAATGGATTATATTCTGAAATCAGTCCAACACTTTTCATTTGCAATTCATCCTCTCAGTATTCATTATTAGTATTGTAACAGAAGAAAGTATGTTAAGAAAAAATCTTGACAACTTATACTTGTAAAGTTAAAATAAATTTTGTGTTTGTTAGAGGTGAAGCCATATGAAATGGTCAATAACGCAATTAAGAAAATATCAAGATAAACCATTTGAATTTAATCAAACGGCGAATTTTGAACATTTAATAGAACCCTTAGGCTTGATTGATTTATCAGAAATCAATGTTGAAGGTGAATTAACCGTTAAATCAAATGAAGTTATTGCAGATATGCATTTAACTGGAACGTATACAATGCCTTGTGCACGTACGCTTGTACCTGTAGAAGTTCCTTTAGACGTGCGTACATCTGAAATATTTGATTTAGAAGGTTATGATAGTTATACCGATGAAGAAGTTGAAGAAGATGAACATTATCATCTAGCGACTGATGGTATGATTAACATTCGAAACATTGCTAAAGAATTGGTTATCATTGAGAAACCGATGAGAGCATATTCTGAGAATAGCGATCAAATGCTTACAGAAGGTAATGGTTGGGAAGTTATTGACGAAGATCAAATGATCGAACTTGAAAAAGAAAAAGACAATAATAATTCCCAAACGCAACAAGTTGATCCTAGGCTTCAAAAATTACAACAATTATACGATAAAGAGTAATAGCAGGTTGTTTTAAATTATTGTATAATGATTTAATGACCTAACACTTAAGATATGTGTTTAATATTAAGGAGGATATATCATGGCAGTACCAAAAAGAAGAACGTCTAAAACTAGAAAAAACAAACGTCGTACTCACTTCAAAATTTCAGTACCTGGTATGACTGAATGCCCAAGCTGTGGCGAATACAAATTATCTCACCGCGTATGTAAAAACTGTGGTTCTTACAATGGTGAAGAAGTCGTTTCTAAATAATCGACGTATGAATTTGAAGGAAGCATGAACAATTTTTATTTTGTTCATTGCTTCCTTTTTTTATCGATAATTAAAGCGTTAAATACAATGTGCTTTAAAATGTAATGAATTTACGCATTATATAAAAGGCTTCATTATAATCAATTCGATTATGTTAATATAAATGTGTAAACAAAACAATCTAGTTACAATAATGGAGATAATTATGGAACAAATTACGTCAGCTCAAAATAATAAAATAAAAAATGCGAATAAATTAAAGAAAAAACGAGATCGAGATAAAACAGGACAAGCACTTATTGAAGGCATTCATCTTATTGACGAAGCATACCATAGCGGCATCGTGATTAAACAATTATTTGTGATTGAACCAAGTAGAACAGATGAGTCACTTATAGATTACGCGGAAGAAACGTATGAAATTAATATGAAAGTGGCTGAATCACTATCCGGTACGATTACACCGCAAGGGTTTTTCGCTGTAATTGAAAAGCCAGAATATGACATTAACCAAGCCAAACAAGTATTGTTAATTGATAGAATTCAAGATCCAGGGAATCTAGGGACTTTGATTCGAACATCTGATGCAGCAGGCATTGATTTAATTGTTATGGAAAAGGGCACGGCTGACCCTTATCAAGATAAAGTTTTACGCGCAAGTCAAGGCAGTGTCTTCCATATCCCAGTAATTACTACAGATTTGAAGACGTTTATAACTGACTTTAACGGGCCTGTGTATGGTACGGCACTTGAAAATGCACAACCTTATAAAGAAGTAGCTTCTCAAGAAATGTTTGCTTTATTACTAGGTAATGAAGGCGAAGGCGTTAACAAAGCATTGTTAAATGAAACTACACAAAATTTAACAATCCCGATTTATGGTAAAGCGGAAAGTTTGAATGTAGCCATCGCAGGTAGTATATTACTTTATCATTTGAAAGGTTGACCCTGAGAATTAAAATCGGCTATACTTAGAGATACACAACGAATAATGTAAATTGGTAAATCAATGCATAAAAATTAAAAATATAACCGATAAAAAGACTTTAACTAATAGAACGTGTTGTACAGGGAGAGTGAACGTGACTGGAATTCACTCCAACACGAATTAGTTTCTTTCATCTTTTTGGTTACTTAAAGAAATTTAAGTCGGAGTATGTCTTCGTTAACAACGTTTGCAAGTGTATGCGTAAGCATAAATTTGGGTGGTACCACGGAAAGACTTTCGTCCCAGTTATTGGGATGGAAGTCTTTTTTTATGAATAAAATAGTAAAACACAAAGTGAACATAAAATGAGAGGTGTAAGTCAATGACTCAAAACGATTCTATGGCTGATTTAAAACAACAAGCACTTGTTGATATTAATGAAGCTCAAAATGAACGCGAATTACAAGATGTAAAAGTTAAATATTTAGGTAAAAAAGGCTCAGTAAGTGGATTGATGAAAAACATGAAAGATTTACCAAATGAAGAAAAGCCAGCATATGGGCAAAAAGTGAATGAATTACGTCAAACCATTCAAACTGAATTAGACGAAAAACAAACACTTCTAAAAAATGAAAAACTAAATCAACAATTAGCAGAAGAGACCATTGATGTGACCTTGCCAAGTCGTCAAATCAGTATTGGCTCTAAACATCCTTTAACACGAACAGTAGAAGAAATTGAAGATTTATTCTTAGGATTAGGTTATGAAATTGTTGATGGTTATGAAGTAGAACAAGATTATTATAACTTTGAAGCATTAAATTTACCTAAATCGCATCCAGCACGTGATATGCAAGATAGTTTCTACATCACTGATGAAATCCTGATGCGCACACATACATCTCCTGTACAAGCACGTACAATGGAAAAACGTAATGGACAAGGACCAGTTAAAATTATTTGTCCTGGTAAAGTTTACCGTCGTGATTCAGATGATGCGACACACAGTCATCAATTTACTCAAATTGAAGGATTGGTAGTTGATAAAAATATCAAAATGAGTGACTTGAAAGGAACATTAGAATTAGTAGCGAAAAAATTATTTGGTGCAGACCGTGAAATTCGATTACGTCCTAGCTACTTCCCATTCACTGAACCTTCTGTTGAAGTGGATGTATCATGTTTCAAATGTAAAGGTAAAGGCTGTAACGTATGTAAACATACAGGATGGATTGAAATTTTAGGTGCGGGTATGGTACATCCAAATGTACTTGAAATGGCCGGTTTCGATTCAAATGAATATTCTGGTTTCGCATTTGGTATGGGGCCTGATCGAATCGCTATGTTGAAATACGGCATTGAAGATATTCGTCATTTCTATACAAATGATGTTCGATTCCTTGAGCAATTTAAAGCTGTTGAAGATAGAGGTGAAGCATAATGTTGATTTCAAATGAATGGTTAAAAGATTACGTTAACGCAAATGTATCGGTTGAAGATTTAGCTGAGCGTATTACCCGTACAGGGATTGAAGTGGATGACATTATTGATTATACAAAAGATATTAAAAATTTAGTGGTTGGTTATGTTCAATCAAAAGAAAAACATCCCGATGCAGATAAATTAAATATTTGCCAAGTAGACATTGGTGAAGAAGAAGCGGTTCAAATCGTATGTGGTGCACCGAATATAGATGCCGGTCAACATGTTATTGTAGCGAAAGTGGGTGGTCGCTTACCAGGAGGCATTAAAATTAAGCGCGCTAAATTACGTGGTGAACGTTCCGAAGGTATGATTTGTTCATTACAAGAGATTGGTATTTCAAGCAATGTAGTACCTAAAGCATATGAGAATGGGATTTTTGTTTTTCCTAATGAAGTTGAACCAGGTACAGATGCTTTAACTGCATTATATTTAAATGACCAAGTAATGGAATTTGATTTAACACCAAACCGTGCTGATGCATTAAGTATGGTTGGTACAGCTTACGAAGTGGCAGCGTTATATCAAACTGAAATGACGAAACCGTCAACTGAAAGTAATGAAATTGCAACTTCTGCATTAGATGAATTATCAGTTACAATTGATAACCCTGAAAAGGTGCCGTATTATAGTGCGCGTGTTGTTAAAAATGTAACCATCGCACCATCTCCAATATGGATGCAAGCACGTTTAATTAAAGCAGGTATTCGTCCAATTAATAACGTTGTTGATATTTCAAACTATGTATTATTAGAATATGGCCAACCATTACACATGTTTGACCAAGACCATATCGGTTCTCAAGACATTGTCGTACGCCAAGCTAAAGATAAAGAAGTAATGACAACATTAGATAATACTGAACGCACATTAGTGGACACTGATATCGTTATTTCGAATGGGCAAGAACCTATCGCATTAGCTGGTGTAATGGGTGGAGACTTCTCAGAGGTAACAGACCAAACGACCAATGTAGTGATTGAAGGCGCAATATTCGATCCAGTTTCAATTCGTCATACTTCACGCCGTTTAAATTTACGTAGTGAAGCTTCTAGTCGCTTCGAGAAAGGTATTGCAACAGAATTTGTCGATGAAGCGGTCGACAGAGCATGTTACTTATTACAAGAATATGCTTCTGGTGAAGTACTACAAGATAGAGTATCAGCAGGTGACTTAGGTTCATTTGTGACACCAATTGATATTACAGCTGATAAAGTGAATCAAACGATTGGTTTTGATTTATCAAGCGATGAAATTAAAGCAATCTTTGAACAATTAGGATTTGATACGCAACAAAATGATGATACATTAACGGTTAATGTACCGTCACGTCGTAAAGATATTTCAATTAAAGAAGACTTAATTGAAGAAGTTGCACGTATTTACGGTTACGATGAAATCCCTTCATCATTACCGATTTTCGGAGAAGTTACAAGTGGAGAATTAACAGATCGTCAACATAAAACTCGTACAGTTAAAGAAACGCTTGAAGGTGCTGGATTAAACCAAGCAATCACATATTCATTAGTGTCTAAAGAACATGCGAAAGACTTTGCATTACAAGAACGTCCAACTATCAGTTTATTAATGCCGATGAGTGAAGCACACGCAACGTTACGTCAAAGTTTATTACCACATTTAATTGAGGCAACTGCATATAATGTCGCACGTAAAAATAAAGATGTGAGATTATATGAAATTGGTCGTGTTTTCTTTGGCAATGGTGAAGGAGAGCTTCCAGATGAAGTTGAATATCTAAGTGGTATTTTAACAGGAGAATATGTTGTTAATGCTTGGCAAGGTAAAAAAGAAGAAATTGATTTCTTTATCGCCAAAGGTGTTGTAGACCGAGTAGCTGAAAAATTAAACTTAGAATTGAGCTATAAAGCAGGAGAAATTAAAGGTTTACACCCAGGGCGCACAGCAATTGTGTCGTTAGAAGGCAAAGAAATTGGCTTTATTGGTGAATTGCATCCACAAGTTGCTGCTGATAATGATTTAAAACGTACGTATGTGTTCGAATTAAATTATGATGCAATGATGGACGTAGCAGTAGGATACATTAATTACGCGCCAATTCCTAGATTCCCTGGCGTAACACGTGATATTGCGTTAGAAGTCAATCATGAAGTGCCATCTTCAGAATTGAAACAAACCATTCATGATAATGGTGAGGATATCTTACAAAGTACATTAGTATTTGATGTTTATGAAGGTGAACATTTAGAAGAAGGTAAAAAATCAATAGCAATTCGTTTGAATTATTTAGATACTGAAGATACATTAACTGATGAACGCGTATCTAAAGTTCACGATAAGATTTTAGAAGCATTACAAGCACAGGGCGCTACAATTAGATAATCGTAGGAAAGGGAGCGGGACAGAAATTTAAATCAATTCATTGTCCCGCTCCCATCTTGCTTTGCGTGTATGATTTTTTAGTGAAATTCTCTTTGCTGGGGCCTCGCTAGAATGATGACTAGGTTTGAAAAATTGATTTAAGCGCATTTTCAAATCAGTCTGCTACTGTGCATTTTCAAAGTAGCTTTATCTTCTTAGTTTGTCCCAGCCTTTTTAATGTTTATTGATACTTTTTAGTCACTAAATGTTGCGCTTTATCACGATTTTTAAAATGTTTCTTAGAAATCGCATCTAATGTTTCAATCCCATGTTTATCGATGATTTGCGCGGCTATCAAATCTACTTTATTGCTGGCTCCTTTAGGAATCACTTGTTTCATTTTATGTGATATATGATCCATATGTTTAACGAAAGCATATCGAGAAATAATACTCGCAGCTGCAATTGCTAATGATTTAGATTCCCCCTTAGTTTCGAATTTTGTTTTATCAGGATAGGGGAGTGCGCTTAAAGCGTAACGTTGGTAAACACCACGCACAGCAAATTGATCAATCACGATGTAGTCTAAGTCATTGCAGTCTATTTTTTGCGTTACATTTTTAATAGCTTCGTTGTGAAGTACAGCTTTCATTTTAACTTGTGACCAACCTATCACTTGTTTATCGTTATATTTGGGATTATCTAATGTTAATAAAGAATGCGGAATAAATGTGATTAATTGTTCGGCCAGTTCAATTATTTTTTGATCACTTAATTTTTTGGAATCATCCACACCTAGCGTTTTTAAAATTTGAATATGCTCTTTTGAAACATAAGCGGCACATACAGTTAAAGGTCCAAAGTAATCGCCACTACCTGCTTCGTCACTACCAATACAATTAAAATGATTATAGGCCAATGTTTGGGCAGATGATTGTTGAGACGTTGTTGGTTTGGTAGAAGAAGTAGAATGTCCTGGAAGCAACTGTTGTGCGACAGCTTCCGCATTTTTACCTTGAAACATGACTTTACCTGAATTATATATGTTAATTACAGCTTGATTATATTTCGTCCGTGCCTTCATGCCTGGAGGTAATTGTGATGTTTCAAATGTAATGTGTTGTAATAAGTCTTGGATTTCAGATTCTGATAATTTATGAACGACGTTTGCCATACGCTAGTTGACCTCACTTTTCAAAATATAATAAAACATAGATAAGCATAACATATTATGATTACACTTCAGAATAGATAACGTGTGTTAGATGTATTATTTATAACGATTCCGTAATCGCTACTTACCAAACAACATATCCTAATGTATAATTAGTTGTGATATTCTACTTTATAAATTATGTAAGAATTGCATTCAATTGAAGTACGAGACGATGTGGTTATCTACGTGTAACCATTGATAGCTTTAAGAATAAATAATGTCAGGAGTTATTGCTATGGGAGAATTTAAAAATCGAATCAATGTCACGATTAACGATCAGAATTATACCATCATTGGTGAGGACAGCCCGGAGCATATTCGTTACGTAGCACATTTAGTTGATGAAAAATTAAAAGAAATGGGACGTAAATCAACAGGATTAGATACTACAAGAAAATCAATCCTAACAGCGGTTAATATTATGCATGAAAAGGTTAAATTAGAAGAAGAAAACCGCAAGCTATTACAAGAAATTCAACAATTAAAACAACGAGAAGAATAGATGATTATTGATTTTACGATAGCTATTATTATTGTATATGGTCTTATTATAGGGTATAGAAGAGGGGTATGGTTGAATAGTTTACATTTATTTTCAACGATAGTCTCATTAAATATAGCACATCAATTTTATCAGCGAATTAGTTCGCAGTTAATTGTATTTATACCTTTTCCAAAGACAATTGCATATGATATGAAGTACGCATTTCATTTTAATGATTTGCAGCAACGCTTTGATACAATTATTGCATTTTTACTAATTGCCTCACTTTGTAAGTTGATTTTATATCTTATAATAATTACTTTTGATAATATAGTGACGTATCGAATGATTAACCAAATCAGTAGACTATTTGGTAGTTTAATTAGTGTAGTGATGGCAGTCGTTGCAATACAGTTATCAATCTATGTGCTAGCATTGTATCCGATTGAGTGGATACAACATAGTTTACAACATGCGTACATAGGGAAACTTATCTTATTTCATACACCATTTTTCTCGTCTTACATTTTAAATTTATAATACAAAACTGATATAAGGTCAGGACAAGGCTACTTTGTTAAATGTCCTGGTCTTCTTTTTATGGAGTGATTGGAATGACAAAAAAAGATGTAATTCAATTATTAGAAAAAATTGCTATCTATATGGAATTAAATGGAGACAATACGTTTAAAGTTTCAGCATATAGAAAAGCGGCGCAAAGTTTAGAAATTGATGAGCGTCCACTTGATGAAATAGAAGATGTCACTGAGTTAAAAGGAATTGGTAAAGGTGTAGGCGATGTGATCAATGAATATCGTAATACTGGTGAATCAAGTTATTTGAAAGAATTGCAACAACTTGTTCCAGAAGGTTTAATACCATTAATGAAGATTCAGGGATTAGGTAGCAAAAAAATAGCTAAGTTATACAAAGAACTGAATATTACTGATAAAGAAAGTCTACAATCAGCTTGTGAAAGTGGGAAAGTGAGCGAACTGAGTGGTTTCGCTAAAAAAACCGAACAAAATATACTTGAAGCAGTTAAAGCTTTAGGTGCTAAAAAAGACCGTTACCCAATAGATACAATGCGTGGTTTAAATCGTATTATTATCGATTATTTGGAAACTATAGATGATATCGAGAAATATTCCGAAGCGGGTAGTTTCCGTCGATATAAAGAAATGAGTAAGGATTTAGATTATATTATCAGTACGGAGCATCCAGACAAAGTACAACAACAACTTTTAAATATACCTAATAAAGTTAAAGATGTTGCTGTTGGACAGACCAAAGTATCATTAGAGTTGACGTACGATGATGAAACGATTGGTGTAGATTTCCGACTTATCGAACCAGTTGCGTTTTACCACACATTGCAACATTTTACAGGTTCTAAAGAGCATAATATTCGCATTAGACAGATGGCCAAAGCGCGAAATGAAAAAGTAAGTGAATATGGCATTGAACAGCAAGATGGGTCATTACTACAGCTAGAGAGCGAAGAAGCGATTTATCAACATTTCGGTAGTGAATGGATAGCACCTGCGCTAAGAGAAGATGGCAGCGAATTTGATAAAGATTTAAGTCAAATGATTACTTTAGATGATATCAATGGAGATATTCATATGCATACCACTTATAGTGATGGTGCGTATTCTATCCGAGACATGATTGAGGCAAATATCAAAAAAGGCTATCAATTTATGGTGATTACTGACCATTCACAAAGCTTAAAAGTCGCTAATGGCTTACAAGTAGAACGTTTATTACGACAAAATGAAGAAATCAAAAAACTCAATCAAGCGTATTCAGAAATAGATATATATTCAGGCACAGAAATGGATATTTTGCCTGATGGTTCGTTAGATTATGATGATGAAGTGTTAGCACAACTTGATTACGTCATTGCAGCCATTCATCAAAGTTTTAACCAATCAGAAGAAGAAATTATGAAACGTTTGGAAAATGCATGTCGAAATCCATATGTTCGACACATTGCACATCCAACAGGACGTATTATTGGTCGACGAGACGGTTACAAACCGAATATCGAAAAATTAATGCATTTAGCAGAAAAAACAAATACGATAATGGAAATTAACGCAAATCCTAAACGCTTGGATTTAAATGCTGAAACAGTAAGGAAATATCCTAACGTCACATTAACAATCAATACAGACGCACATCATGTAGACCATTTAGACTTTATGAAATATGGTGTAGCAACTGCTCAAAAAGGATTTGTAAACAAAGAACGAGTAATAAACACGATGTCTCGTCAAGCATTTAAAGATTTTGTTGAGAATAATAAAAAGTTGAAGAAATAGAGGGATTGTATGAGACAAAAAACATTAGACGTCTTAGAATTTGATAAAATTAAGTCATTTGTTGCTTCTGAGACAATCAGTGACTTAGGACGTGAAAAAGTGTCTAAGATGTCTCCAGCCACAGACTTTGAAACAGTAGAATTTCAAATGAATGAGACAGATGAAATATCACAAATTTATAATAAACATCGTTTACCAAGTTTAAGTGGTTTAGCCAAAATTTCACCATTAATTCATCGAGCAACGATTGGCGGTGTACTTAATGTAACAGAACTTAATTTGGTTAAACGTTTGATACAAGTTCAGAACCAGTTTAAAACATTTTATAATCAATTGTTAGAAGAAGATGAGAACGTTGTTAAGTATCCAATTTTGAATGACAAAATGAACCAATTACCAATTTTGTCAGATCTATTTCAAGAGATAAATGAAAAATGCGATACACATGATTTGTATGATAGCGCGAGTTATGCATTACAAGGGATACGTAGCAAGATTTCAAGTACGAATCAACGCATTCGTCAAAATTTAGATCGTATCGTTAAGAGTCAGGCTAATCAGAAGAAATTATCTGATGCGATTATTACTGTAAGAAATGATCGTAATGTTATTCCAGTCAAAGCGGAATACCGACAAGATTTTAAAGGGATTGTGCATGATCAATCTGCCTCTGGTCAAACCCTTTATATTGAACCGTCATCTATTGTTGAAATGAATAATCAAATTAGCCGTTTACGAAATGACGAAGCAGTTGAACGTGAGCGTATCCTGACAGAATTAACAGGTATGGTTGCTGCTGAAGCAGATGGTTGCCTAATTGCTGAATCTGTTATGGGTCAAATTGATTTTTTAACTGCTAAAGCGCGTTATGCACGTTCAATAAAGGGAACGAAACCTACATTTTTTAAAGAAAGAACGGTTTACCTACCGAATGCTTACCATCCGCTATTAAATAAAGATACGGTTGTAGCCAATACGATTGAATTTATTGATGATATTGAAACAGTAATTATTACAGGGCCTAACACAGGTGGTAAAACAGTTACATTAAAGACACTTGGTTTAATTATCGTAATGGCGCAATCAGGGTTGCTCATTCCTACTTTAGATGGTAGCCAATTAAGTGTCTTTGAAAATGTTTATTGTGATATCGGTGATGAACAATCCATTGAGCAATCATTATCAACGTTCTCTTCACACATGAAAAATATTGTTGAAATTTTGCGAGAGACTGATAAAAATAGTTTAGTATTATTTGATGAGTTAGGTGCAGGTACTGACCCAAGTGAAGGTGCGGCGTTAGCGATGAGTATCTTAGACCACGTTCGCGATATTGGCTCATTAGTCATGGCTACGACACATTATCCAGAATTGAAAGCATATAGTTATAATCGTGAAGGTGTGATGAACGCTAGCGTAGAATTCGATGTTAATACGTTAAGTCCAACTTATAAATTATTGATGGGTGTACCTGGTCGTTCAAATGCATTTGATATTTCTCGTAAATTAGGACTTAGCTTAGGTATTATTAATAAAGCTAAGACGATGATTGGGACGGACGAACAAGAAATTAATTCAATGATTGAATCTCTTGAAAAGAATTCAAAACGTGTCGATGAACAACGAATTGAATTAGATAGACTGTTAAAAGAAGCGAGAACAACGCATGATGATTTAGAACACCAATATGAACAATATAAAAATTACGAGAAGAAATTGATGGATGAAGCGAAAGAAAAAGCAAATCAACGTGTCAAATCTGCGACTAAAGAAGCGGATTCAATCTTAAAAGAATTAAGAACATTACGTGATCAAAAAGGTGCCGACGTTAAAGAACATGAGCTTATCGATAAGAAGAAACAATTAGATGATCAATATGAAGCAAAATCGTTAAAACAAAATGTTCAAAAACAAAAATATGATGAAATCCATGCAGGTGACGAGGTTAAAGTGTTATCGTATGGTCAAAAAGGTGAAGTCTTAGAACTCGTAAGTGAAGAAGAAGCAGTGGTTCAAATGGGTATCATTAAAATGAAATTACCTATTGAAGATCTTGAAAAGACTAAAAAGAAAAAAGAAAAACCATCTAAAATGGTCACTAGACAAAATCGTCAAACGATTAAAACAGAATTAGATTTACGTGGTTATCGTTATGAAGAAGCAGTAGGCGAATTAGATCAATATATTGATCAAGCCGTTCTCAGCAATTATGAACAAGTTTATATTATTCATGGTAAAGGCACTGGGGCACTTCAAAAAGCCGTTCAAAACCACTTGAAGAAACATAAAAGTGTGAAATCGTATCGTGGTGGTATGCCAAGTGAGGGCGGCTTTGGCGTAACAGTTGCTGAACTTAAATAAGTTACATTGACGTCTAAGCAGTGTTGTTGATTTTTTTAGAAAATAACGTACAATTAAGCCAGTGAAAATAAAATAAGATGAATGAGATTTGATAATTATTGACAGATCATTAGTAAATGAGCAACGTCGATGCACGTGCCACTAAAGTCTGTTATAATTTGCTCATCATTCAAAATTTAAGGAGGATTGGCATTTATGGCAATCGTAAAAGTAACGGATTCAAACTTTGATGAAAATATTCAATCAGGCGTTAAATTAGTAGATTTCTGGGCAACTTGGTGTGGACCTTGTAAAATGATCGCACCTGTATTAGAAGAATTAGCTGGAGACTACGATGGTAAAGCTGATATTTTAAAATTAGATGTTGATGAAAACCCATCAACAGCAGCTAAATTTGAAGTAATGAGTATCCCAACTTTAATCGTATTTAAAGATGGTGAACCAGTTGATAAAGTAGTAGGTTTCCAACCTAAAGAAAACTTAGCTGAAGTATTAGATAAACACCTATAAGAACAATCTAAACATAAATGAGACTGGGGCATTACATAAATGTAATCGCTCCGTCTTTTTTATATGTAGTCAATCTCTTAGGAAGGAGGGGATACATTGTCAGACTACAAAACTAAAATAAAAGATAAATTAAGTGTAGTTCCTTTTGAACCGGGTTGTTACTTAATGAAAGATCGGAATGACCAAGTGATTTATGTTGGTAAAGCGAAACGTTTAAGAAATAGATTGCGTTCCTATTTTACCGGTGCACATGATGCGAAAACAACAAGATTAGTAGGAGAAATCCGAAATTTTGAATTTATAGTCACTTCAAGTGAAACAGAATCCCTACTTTTAGAACTAAACTTAATTAAACAGTATCAACCTCGCTATAATATTTTATTAAAAGATGACAAGAGCTATCCTTTTATAAAAATCACTAAAGAGAAACACCCTAAGTTAATTGTTACACGTACCGTAAAAAAAGGAACTGGAAAATATTTTGGACCATACCCTAATGCTTATTCAGCTCAAGAGACAAAAAAGTTATTAGACCGTATTTATCCTTTTAGAAAATGTGATAAAATGCCTGATAAATTATGTCTTTATTATCACATTGGACAATGTATGGGACCATGTGTATATGATGTGGATCAACAAGTTTATGCGCAAATGACTCGTGAAATAAGTGATTTTTTAAATGGTGAAGATAAAACTATACTTAAAAATTTAGAAGATCGTATGATGGATGCTAGTGAAAAATTAGATTTTGAACGTGCAAAAGAATATCGTGATTTAATACAACATATTCATAATTTAACTAAAAAACAAAAAATTATGTCATCTGATAATACGATTCGAGATGTGTTTGGTTACAATGTCTCTAAAGGATGGATGTGCATTCAAGTCTTCTTTATCCGTCAAGGAAATTTGATACAAAGAGATGCTACAATGATTCCTTTACAACAGCAATCTGAAGAAGAAGAATTTTATACATTTATAGGTCAATTCTATAGTTTAAATCAGCATATATTACCCAAAGAAGTACATGTTCCTAAAAATTTAGATAAAGATATGATTCAATCCGTAGTAGATACTAAAATTGTACAGCCAGCTCGTGGCGCAAAAAAAGAAATGGTAGATTTAGCAAACCATAATGCTGAAGTCGCTCTTGAAAATAAATTCGAGCTAATTGCTAGAGATGAATCACGTACAATAAAGGCAATAGAGGAGCTCGGTGAACGAATGGGTATACAAACACCTATTCGTATTGAAGCATTTGATAACTCTAACATACAAGGTGTAGACCCTGTGTCTGCTATGGTAACCTTTGTTGATGGAAAAGCAGATAAAAAAGGATATAGAAAATATAAAATTAAAACAGTTGACGGACCTGATGACTACAAATCAATGAGAGAAGTTGTTCGTCGTAGATACACACGTGTTCTAAATGAAGGCTTACCATTACCTGATTTGATTATAGTTGATGGTGGGAAAGGACATATGTCAGGTGTATTAGATGTTCTTGAGAATGAACTAGGACTGGATATTCCTGTCGCTGGATTAAGAAAAAATGATAAACACCAAACGTCAGAGTTACTTTATGGACCAAATGCAGAAGTTGTACCATTGAAGAAGAATAGTCAAGCATTCTATTTATTACATCGAATTCAAGATGAAGTACACCGTTTCGCAATTACATTCCATCGCCAAACACGTCAAAAAACAGGATTACAATCAGTACTGGACACAGTTGATGGTATTGGAAGTAAACGCAAGACAAGTTTATTAAGAACATTTGGCTCGATTAAGAAAATGAAGGAAGCAAGTGTAGTGGATTTGAAGAAAGCGGGTCTTCCTGAGAAGGTTGCACTAAACTTGCAACAAGCATTATCAAATGATTAATTAAAAAAAGGGGCTATGAGAATTATTCTCATAGCCCAAAAACATATAAAAAATGTTACA
>NODE_4_length_22486_cov_12.022223
TATCTAGTTTTGAATGTATAATCATTCTCTTGTCTGGTGACAATGGCAAGGAGGTCACACCTGTTCCCATGCCGAACACAGAAGTTAAGCTCCTTAGCGCCGATGGTAGTTGGATTTACGTTCCGCTAGAGTAGGACGTTGCCAGGCAAATTATTGAGACCGAAAGGTCTCTTTTTTTATGCCTAAAATTAAAACCGAAGGTTTAATAAGATATCGACAAATCAAAGTGTAATAGCTTTACGAGAAGAAAGCGTTTGAAGCCGATGAATTGAGAAAATTGAGAAGCGAGTTTAGTTGAGCTAAAAGAGCAAGCAATTTTAGAAAATAAAGAAGGATGCGAGTGCTTGTCTCGAAGTAAAGTAAGCTCCTTAGCGCCGGTGGTAGCAGATTTACGTTCCGCTAGAGTAGGACGTTGCCAGGCAAATTATTGAGACCGAAAGGTCTCTTTTTTTATGCCTAAAATTAAAACCGAAGGTTTAATAAGATATCGACAAATCAAAGTGTAATAGCTTTACGAGAAGAAAGCGTTTGAAGCCGATGAATTGAGAAAATTGAGAAGCGAGTTTAGTTGAGCTAAAAGAGCAAGCAATTTTAGAAAATAAAGAAGGATGCAAGCGCTTGTCTCGAAGTAAAGTAAGCTCCTTAGCGCCGGTGGTAGCAGATTTACGTTCCGCTAGGGTAGGACGTTGCCAGGCAAATCGTATGGATGCGATGAGCCGATATTGAGACCGAAAGGTCTCTTTTTTTATGCCTAAAATTAAAACCAAAGGTTTAATAAGATATCAACAAATCAAAGTGTTATAGCTTTACATGGTTGAAATAGCATTTAACATCATGCAGTATATGTACTATATTAAATATAATAAATATATCATAAAGGAGAACGACGGACAATGAGAATTGGTTTATTATTAATAAGACTTATGTTAGGTATTACATTTACAATACATGGTGCTCAAAAAGTTTTTGGTGGCTTTAAAGAGCCAATGGCAATGATGTCTGATTTAGGTTTCCCTGCCTTCTTCGGTGTTATTTTAGGATTATTTGAATTCATCGGAGGCATTTTAATGATTATTGGTTTATTTGCTAATTATATAGCTGCCGGCTTTATCATAATTATGCTTGGAGCTTTATTTACTGTTCATCTGTCACAAGGTTATATGACATCTGAACTTGTGATTATACTATTGGTGATGAGTGTAGCTGTATTGATTTCTTATAATTGGAAGAAAGCACTTGAACTTTATTAAGAAACTATTAATGTCTAATTATTACTTAATATAAACGATGGCACGTCGATAAGTTTTTAACTTATGGACGTGCTTTTTTCACTATACAGTTAATGATTTTATTAAAACGTCAGTATGCTCTTTAAGTTTATGATTCGGAATACCACCAAATCCAATAATAAATTTTGGAAGTAGTTCGTTTTCTTCCGCATAATTGTAAACGTTTAATTTTAATTTCAATTTCTCAGCACTGTGGAGGCATTGAGACATTGTAAGTCCATTGTCAACAGTTATAGTAAAATGCATTCCTGTTAAAGCACCTTCGATTTTTAATTGATCTTCATGTGGCTTCAAACGTTCTAATATATAATTTAGTTTCTCTCTATAAATCTTTCTCATTTTATTTAAATGACGCTCAAAACTTCCAGATGACATGAAGTTAGCAATAATTTGTTGGATATGAACAGGTACTGTGTTGCTTTCTTTATAAGGCATTGACAAATAAGATTGTAATAATTTTTGAGGTAAAACAATATAAGCAATACGGCAACTCGGGTAAAGTGACTTTGAAAATGTACTAATATAAATCACTTTGTCATTTTTATCTAAACTTTGTAAAGCTGGAATAGGTTTACCGTAATATCTAAATTCTGAATCATAATCGTCCTCAATTATATATCGGCTATTTTGTTGATGTGCCCATTTAATTAACTGTGTTCGTTTCTTTAAATTCATGACATATCCTGTAGGAAACTGATGTGACGGTGTTATGTAAACAATATCGTTATTAGAATTTATGATGTCAATCATATTAATTCCATCTTTTTCAACTGTTGCCTGTATATAATTATGCTTGTTTTTATCTAAAACATGTTTTATGGGCGGATAACTTGGTTTTTCTATTATAAAAGATGATGTTTTAAGTAAATCTGTAATCATGTTTAGCAACTGCTCTGTAGAAGATCCAATGACGATTTGATTGGGATGACACGAAACCCCTCTACTATTAAATAGATAATGGGCAATTTGTTGTCGTAAATTTAATTCCCCTTGGATATCTCCTTTTTCTAAAAGTGCTAATTCATTATCTTCAAAGGCTTCTTTTGCATACTTTCGGAAAAGGTTGAGAGGGAAGTATTCTGCATCAATTTCAGCTAAATTAAAAGCATACTTGTATTGTTTACTCTCAGGTGTCTTAGGTTCGATTTCTATAAATTGATTATTAATATTGATGACAGGTAATGACTGAATATCGGAAACATAATAGCCAGAACGTGGTTTAGAGTATATAAAACCTTCATCAAGTAGTAGTTGATAGGCGTGCTCAATCGTCGTATGACTAAGAGATAAATGTTCACTTAACTGGCGTTTCGATGGAAATTTGTCTTGTGCTTGGTATTGACCTTCAATAATTTGGTTCTTCAATTGTTCATAAAGTGATATATATAGTTTTTGCTTTTTCATTTTAATAACTGACCCCTAATTTTATAAATAAATTGTACCTTTTTAAATATCAGTTTATAACTTAAAATGAATTTAATCAAATTGGAAAAGGGGTTAATTTTATGTCTAAAATCGTAGGATCAGATCGAGTTAAACGAGGAATGGCTGAGATGCAAAAAGGCGGCGTTATTATGGACGTTGTTAATGCAGAACAAGCTAAAATTGCAGAAGAAGCTGGCGCAGTTGCGGTTATGGCTTTAGAACGTGTACCATCTGACATCAGAGCAGCTGGTGGGGTAGCACGTAGCGCTAATCCTAAAATTGTTGAAGAAGTTATGAATGCTGTATCAATTCCAGTTATGGCGAAAGCACGTATTGGTCATATTACTGAAGCACGTGTGTTAGAAGCTATGGGCGTAGATTATATTGATGAATCAGAAGTGTTAACACCTGCTGATGAAGAATATCATTTAAGAAAAGATCAATTCACGGTTCCTTTTGTATGTGGTTGTCGTAACTTAGGTGAAGCTGCGCGTCGTATTGGTGAAGGTGCTGCAATGTTACGTACTAAAGGTGAACCTGGTACTGGTAACATTGTAGAAGCAGTTAGACATATGAGAAAAGTTAATTCAGAAGTTAGTCGCTTAGTTGTGATGAATGACGATGAAATTATGACTTATGCTAAAGAACTTGGTGCGCCTTATGAAGTTTTAAAACAAATCAAAGATCACGGACGTTTACCAGTAGTTAACTTTGCAGCTGGTGGCGTTGCTACACCTCAAGATGCTGCTTTAATGATGGAATTAGGTGCTGATGGTGTATTTGTTGGTTCAGGTATTTTCAAATCTGAAGATCCTGAGAAATTTGCTAAAGCAATTGTTCAAGCTACAACGCATTACCAAGATTATGAGCTTATTGGCAAATTAGCTTCAGAATTAGGCACAGCAATGAAAGGTTTAGATATTAATCAAATCTCATTAGAAGAACGTATGCAAGAGCGTGGTTGGTAATATATGAAAATTGGTGTATTAGCATTGCAAGGTGCCGTACGTGAACACATCCGTCATATTGAACTTAGTGGTCACGAAGGTATTGCAGTTAAAAAGGTTGAACAATTAGATGAGATAGATGGGTTAATTCTTCCAGGTGGCGAATCTACTACATTGCGAAGATTAATGGATTTATATGGATTTAAAGAAAAGTTACAACAATCTGATTTACCAATTTTTGGCACATGTGCAGGTCTTATCGTACTAGCGAAAGATGTCGAAGGTGAAACTGGCTATTTGAAGAAATTAGACATAACTGTTGAACGTAATTCATTTGGAAGACAAGTAGACAGTTTTGAAGCAGAGTTAGATATTAAAGGTATTGCTGAAGACATTGAAGGTGTATTTATTAGAGCACCTCATATCGCTAATGTTGAAGAGGGCGTAGAAATATTAAGCACAGTTGGCGATAAGATTGTAGCAGTAAAGCAAGGCAAGTATTTGGGCGTATCATTCCATCCGGAATTAACAGATGACTACAGAGTAACGCAATACTTTATTGATCATATGGTTAAATAAATGAATAATGGCAAGTTTGGGGACGTTTTAAAAGTCTTCAATTTGCAAAAAATAACCTAGAACTTCTTTATAAATTGGAAGTTCTAGGTTATTTAATTTCAATATTAGATAAAGAAACCAGCAATTGCAGCTGAAATGAATGATACTAATGTTGCACCAAATAATAACTTAAGTCCAAAGCGCGCTACGACATCACCTTTTTCAGAGTTAAGTGATTTAATGGCACCTGAGATAATACCGATTGAACTGAAGTTTGCGAATGATACTAAGAATACAGACGTTACACCTTTCGCATGTTCAGATATATCTTTTAAGTTACCTAATGATTGCATTGCAACGAATTCATTAGATAATAATTTAGTTGCCATAACGGAACCTGATTTAACAGCGTCTTCCCAAGGTACACCAGCTAAGAATGCTAATGGTGCAAAGACAAATCCGATTAATGTTTGGAAGTCCCATTTAATTGCGCCGCCTGATAATAAGCTAAATGCACCACTTACTAAACCGTTTAATAATGCGATGATTGCAATATAACCAATTAACATTGCGCCTACGATTACTGCAACTTTGAAACCATCTAAAATGTATTCTCCTAACATTTCGAAGAATGACTGTTTTTTAGTTTCGCTTTCGTCTACTAATAGTTTATCGTCTTCTTCATTAACTTTATAAGGGTTAATGATTGAAGCAATAATGAAACCACCAAATAAGTTTAATACAACAGCTGTAACAACATATTTAGGTTCAATCAATGTGAAGTATGCACCAATAATTGACGCTGATACTGTAGACATTGCTGAAGCTGTTAATGTGTACAAACGTTGTTTAGGTATGTAAGGTAACTGTTGTTTCAATGAAATGAATACTTCAGATTGACCTAAGATTGCAGCAGCAACTGCATTGTATGATTCTAAACGTCCCATACCATTAATTTTAGAAATTAAGAATCCTAAAACATTAATAATCCATGGTAAGATTCGAGTATATTGTAAGATACCAATTAATGCTGAAATAAATACAATTGGTAGTAACACACTGAAGAAGAATGGTGGGTTTTTAGGATCTACAAACTTAAATCCGCCAAACACGAAGTTAACCCCTTCTGCAGCTTTTTGTAATAAGTAGTTAAATCCTTCCGAAATGCCCCCAATAACTGTAATACCTGCTGTCGTTTTCAATAAAATAAACGCGAACACAAGTTGGATAACTAATAAAATACCAACATACTGCCAGCGGATATTTTTTCTGTCAGAGCTAAACAAAAATGCAAGTGCCAAAAAGAAAATTATCCCTATAATCCCAATAAGAATATGCATAATTCTACTCCTTTAAATTTACTTAACTAATATAATACAATAAATTCTTACATGTAACATCAATAATTTTAGAAAATTAAAAAACAAATTGGTTGAAAAAGGTCAAAGATGCTCATATAATATAGTCAAAGAAGGTCAAAAGAGGTGGTAAATCATGCACAACATGTCTGACATCATAGAACAATACATTAAAAAGTTATTCGAAGAAAGTAATGAAGACGTGGTAGAAATTCAACGAGCAAATATTGCTCAACGGTTCGACTGTGTACCTTCTCAATTAAATTATGTCATTAAAACTAGATTCACAAACGAACATGGTTATGAAATAGAAAGTAAACGAGGTGGTGGAGGTTATATCCGAATCACCAAAATTGAAAATAAAGATGCAACGGGGTATATTAATCATCTGTTGCAAATCATTGGGCCATCCATTTCCCAGCAACAAGCTTACTATATTTTAGATGGTTTGCTAGATAAAGGTCTCATTAGTGAAAGAGAAGCAAGAATGATTCAAGTTATAGTTGATCGTGAGACTTTGAAAATGGATGTTGTTGCTCGAGATATTATTAGAGCGAATATTTTAAAACGTTTGTTACCAATCATTAATTTTTATTAATAGAAAAGCGAGGTGTCTATGTGTGCTTTGCGAAAACTGTCATTTAAATGAAGCAGAGGTTAAACTTACAGTAAAAAGTAAAGAAGGCACTTCTGAGAAATGGGTATGTTCTATATGTGCTCAAGGTGAAAACCCTTGGCAACAAAATGAAACGCCATCCCCACATTCTCAGTTTCAAGACGATATTGAAGAAGCATTTGTCGTCAAACAAATATTGCAACATTTGGCAACGAAACATGGTATTAATTTCCATGAAGTAGCTTTTCAAGAAGAGAAGCGATGTCCAACGTGTAAGATGACATTAAAAGATATTGCGCATGTAGGGAAATTCGGGTGTGCAAATTGTTATGCCACTTTCAAAGATGACATCGTAGATATAGTAAGACGCGTACAAGGTGGACAATTTGAACACGTAGGTAAAACGCCTCGTTCTTCTCATAAGAAACTTGCCATCAAGAAACAAATTGAGGAAAAAACAAAATATCTCAATGTACTAATAGATGAACAAAACTTTGAAGAGGCTGCTATCGTTAGAGACGAAATAAAAGCATTGAAAGACGAGAGCGGGGTGGAGCGCAATGAGTGATATGAATGCTCATATCAGTGAATGGATGAAGGAAACTGAAGAATCTCCAATTGTTATGTCATCAAGAATTCGATTGGCTAGAAACTTAGAAAATCACGTTCACCCACTCATGTTTCCATCAGAACAAGATGGCTTCAGAGTTATAAATGAAGTACAAGATGTATTGCCTGATTTAGATTTAATGCGTTTGGATACAATGGATCAACAAAACAAAATGAAACTTGTTGCAAAACATTTAATTAGTCCTGAACTGATTAAACAACCCGCATCAGCAGTGTTATTGAATAAAGATGAATCAATAAGCATTATGATTAATGAAGAAGATCATATACGCATACAAGCAATGGGCACCGATTTATCTTTACAAGACTTATATAACATAGCTAGTGAGATTGATGATACGTTAGATCAATCACTAGACATTAGTTATGATGAACATTTAGGATATTTAACTACGTGTCCAACAAATATTGGTACAGGTATGCGAGCAAGTGTGATGTTACACTTGCCAGGATTATCCATTATGAAACGTATGAATCGTATTGCACAGACAATTAATCGTTTCGGTTTTACAATTCGAGGTATATATGGAGAAGGCTCGCAAGTCTATGGCCATATTTATCAAATCTCAAATCAATTAACACTTGGTAAGACTGAAGATGAAATCATAGATAATTTAACTGAAGTTGTTCAACAAATCATAAATGAAGAAATGCAAATTCGTGAACGTTTGACTCAATACAATGAATTAGAAACGCTAGACCGTATTTATCGGTCATTGGGTATTTTACAAAATAGTCGGATCATTTCAATGGAAGAAGCTTCTTATCGTTTAAGTGAAGTGAAATTAGGTATCGATTTAGGGTATTTAACATTGAGTGATTTTAAATTTAATGAATTAATGGTAAGTATTCAATCAGCGTTTATCTATAACGATGAAGATGAAACAATCTCTGTAAATGAAAAGAGAGCAAATATATTAAGAGAATATACTCAATAGGAGGTACAAAAATATATGCTATTTGGTAGATTAACTGAACGTGCACAACGTGTCCTAGCACACGCACAAGAAGAAGCAATACGTTTAAATCATTCTAATATAGGTACAGAACATTTGTTATTAGGTTTAATGAAAGAACCAGAAGGTATTGCTGCTAAAGTATTAGAAAGTTTTAATATAACCGAAGATAAAGTGATTGAAGAAGTCGAAAAATTAATCGGTCACGGACAAGATCAAACAGGAACATTGCATTATACACCAAGAGCCAAGAAAGTAATTGAACTTTCAATGGATGAAGCAAGAAAGTTACACCATAACTTTGTAGGTACAGAACACATATTACTAGGTTTAATTCGTGAAAATGAAGGCGTAGCTGCTCGCGTATTTGCTAATCTTGATTTAAATATTACGAAAGCGCGTGCCCAAGTCGTCAAAGCGCTAGGTAGTCCTGAAATGAGCAATAAAAATGCTACAGCAAATAAATCAAATAATACCCCTACATTAGATGGATTAGCACGTGATTTAACTGTCATTGCCAAAGATGGAACGTTAGATCCAGTTGTTGGTAGAGATAAAGAAATTACTCGTGTAATTGAAGTGTTAAGTCGTCGTACTAAAAACAATCCTGTACTAATTGGTGAACCCGGTGTAGGTAAAACTGCAATTGCAGAAGGTCTTGCTCAAGCTATTGTTAATAATGAAGTACCTGAGACACTTAAAGGTAAACGCGTGATGTCACTTGATATGGGAACAGTTGTAGCTGGTACTAAATATCGTGGTGAATTTGAAGAACGTTTGAAAAAGGTAATGGAAGAAATTCATCAAGCTGGTAACGTAATCTTATTCATTGATGAATTACACACATTAGTTGGTGCTGGTGGAGCTGAAGGCGCAATCGATGCGTCAAATATATTAAAACCAGCATTAGCACGTGGTGAATTACAATGTATCGGTGCGACAACATTAGATGAATATCGTAAAAACATCGAGAAAGATGCAGCGTTAGAACGTCGTTTCCAACCTATTCAAGTTGATGAACCAACAGTTGAAGACACAATTGCAATTTTAAAAGGATTACGTGATCGTTATGAAGCGCATCACCGCATCAATATTTCAGATGAAGCACTTGAAGCGGCTGCTAAATTAAGTGATCGTTATGTATCAGATCGTTTCTTACCCGATAAAGCAATTGATTTAATTGATGAAGCAAGTTCAAAAGTAAGACTGAAAAGTCATACAACACCTAACAACTTGAAAGAAATTGAGCAAGAAATTGAAAAAGTAAAAAATGAAAAAGACGCAGCAGTTCATGCTCAAGAATTCGAGAATGCTGCTAATTTACGTGATAAACAAACTAAACTTGAAAAACAATATGAAGATGCCAAAAATGAGTGGAAAACAACTCAAGGTGATCAATCCACTTCTCTATCTAAAGAAGATATTGGTGAAGTCATTGCAGGTTGGACAGGTATACCACTTACAAAAATTAATGAAACTGAATCGGATCGATTATTAAATCTTGAACAAACGTTACATGATAGAGTTATTGGCCAAAATGATGCTGTAACTTCTATTAGTAAAGCGGTACGCCGTGCTCGTGCAGGATTGAAAGATCCTAAACGTCCAATCGGTAGTTTTATCTTCTTAGGTCCTACAGGTGTAGGTAAAACAGAATTAGCTAGAGCATTAGCAGAATCAATGTTTGGTGAAGAAGATGCAATGATTCGCGTTGATATGAGTGAGTTTATGGAAAAACATGCTGTGAGTCGTTTAGTTGGAGCGCCTCCAGGCTATGTAGGTCATGATGAAGGTGGCCAATTAACTGAGAAAGTAAGACGTAAACCATACTCAGTTATCTTATTTGATGAAATCGAAAAGGCGCATCCAGATGTATTTAATATTCTATTGCAAGTTCTAGACGATGGTCATTTAACTGATACAAAAGGACGTCAAGTTGATTTCCGAAATACAGTGATTATCATGACTTCAAATGTCGGTGCACAAGAATTACAAGATCAACGCTTTGCTGGTTTCGGTGGCGGTTCTGAAGGTCATGACTATGAAACAATTCGCAAGACTATGATGAAAGAATTGAAAAATTCATTCCGCCCAGAGTTCTTAAACCGTGTTGACGACATCATCGTATTCCATAAACTTTCTAAAGATGAATTGAAAGAAATCGTTACAATGATGGTTAATAAACTAACACAACGACTATCTGAGCAAGATATTAATATTGTTGTAACTGATAAAGCAAAAGAAAAAATTGCTGAAGAAGGCTATGATCCAGAATACGGTGCCCGTCCATTAATCAGAGCTATTCAAAAAACAGTTGAAGATAACTTGAGTGAATTAATCTTAGACGGTAACCAAATTGAAGGTAAAGAAGTTGTCATCGACCATGATGGTGATGAATTTAAATATAATATCAATGAAAAAAATAATGGTATTTCAGATGAAGGCAATGAAGTAACTGAAACTGAAGCATAATACAATAAAATTAATGTTAAATATAAGCTGAGACATATCATACTCGAATGTCTCAGCTTTAATTTTTAATGATTTCAATGAATTAATTTTAATCATTATAAGTATTAATCATCTCAAAAATAAATAGAACCAAATTTATACTAAATTGCTTAAGTTTACATTTGTCATTGTGCAACGTTACATATAAAATAGATTTGTTCAAAGAAAAATCGGGGGTGCAATTTTGGCCAAAAAGAAAGTGATTTTTGAGTGTATGGCTTGCGGTTATCAATCTCCAAAATGGATGGGAAAGTGTCCTAATTGTGGGTCATGGAATCAAATGGAGGAAATTGTTGAAAAAGCTTCAAATCCTAAGCACGGCGTAAAGACATCAACGTCTAGCGCGAAAGTCCAGAAATTAAATGATATCAAGAATGAAGTGACACCGAGAGTTCAGACAGAATCAAAAGAGTTCAACCGCGTTTTAGGTGGTGGCATTGTAAGTGGTTCTTTAGTGTTAATAGGTGGAGATCCTGGTATCGGTAAATCAACGCTATTACTGCAAATTTGTGCATCATTGTCACAAAAATTAAATGTACTGTATATTACAGGTGAAGAATCATTAAATCAAACTAAACTACGTGCCGATCGACTAGATGAGGATTCGAGTAATTTAAATGTGCTAGCAGAAACGGACTTAGAAGTAATACATCAAACAGTTCAACAAGCGCAACCTGATATTTTAGTTGTGGATTCCATTCAAACAATATATCATCCAGAAATTAGTTCAGCACCTGGTTCTGTGTCTCAAGTAAGAGAAAGTACACAGAGTTTAATGAATATTGCTAAACAAATGAATATTGCAACATTTATCGTCGGACATGTTACGAAAGAAGGTCAAATTGCAGGACCACGTCTATTAGAGCATATGGTTGATACAGTATTGTACTTTGAGGGAGATGAGCATCATGCTTATCGTATCTTGAGAGCGGTTAAGAACCGTTTTGGTTCTACTAATGAAATGGGCATTTTTGAGATGAAACAAAGCGGATTAAAAGGCGTTCATAATCCTTCAGAAATGTTCTTAGAGGAACGTTCTACCAATGTGCCGGGATCAACGATTGTAGCAACTATGGAAGGTACACGACCTCTATTAATAGAAGTTCAGGCCTTAGTGACGCCTACAACATTTAATAACCCTAGACGTATGGCAACAGGTATAGATCATAATCGTTTGAGTTTATTAATGGCTGTATTAGAGAAAAAAGAAAACTATTTATTACAACAACAAGATGCATACATAAAAGTAGCTGGTGGCGTACGATTGACAGAGCCGGCAGTTGATTTAAGTGTTATAGTAGCAACAGCTTCAAGTTTTAAAGATAAAGCAGTAGATGGGCTTGATTGTTATATTGGGGAAGTAGGTTTGACCGGTGAAGTGAGACGTGTTTCTCGAATTGAACAACGTGTTCAAGAAGCAGCTAAATTAGGCTTTGAACGTGTTATTATTCCACAGACAAATATCGGTGGATGGCAATTTCCTGAAGGCATTAAAGTAGTTGGAGTGTCTACAGTACATGACGCTTTAAAATATGCATTCAAATCGTAAATATAGTGAAAAAGAGGTGAGACTTATGAACGTATTAAAAGGAATTGTAATCATAATATATATTATTCTAGGTGCTGCACTTGGTATTTTACTAATACCTGAAATACTTAAGGATTTTAATATTAATGGTTACCCATTTTTACATAACTATTATATAGATGGCTTAATTGGAATAGTAGTATTTTTCTTGATTTTTGGCTTCTTTATTAATAAAGTTACGAAGACTTTTAAAGCCATTGAACATTGGATTATGCAGCGCAGTGCTGTTGAAATTTTATTTGCAACACTTGGACTTATCATTGGATTATTTATATCAGTTATGGCTTCATTTATTCTAGAAATGATTGGAAATACGATATTAAATCATCTAGTACCGCTTATTATTACATTATTGCTATGTTATTTAGGTTTCCAATTTGGTTTAAAAAAGCGTGACGAAATGTTAATGTTCTTGCCGGAAAATATGGCACGCTCTATGTCTAAAAGTAATATTAGTGCTGTACCTAAACTTTTAGATACAAGTGCAATTATCGATGGACGTATTTTAGATGTCATTCGATGTGGTTTTATAGATGGTGAAATCCTTATTCCGCAAGGCGTTATTAATGAACTTCAAGTTGTAGCTGATGCGAATGATAGCGTGAAACGTGAAAAAGGACAACGTGGCTTGGATATATTAAATGAATTATACGACTTAGAGTATCCTACACGCGTGATACATCCACAAAAGTCTCACAGTGATATAGATGAATTATTGGTGAAGTTAGCACAGACTTATCATGCGCATGTGATTACTACCGATTTTAATTTAAATAAAGTATGTCACGTGCAAGGAATTAAAGCTTTAAACGTGAATGACTTATCTGAAGCAATTAAACCAAATGTTCATCAAGGTGACCGCATTAATATTCTATTGACTAAAATGGGTAAAGAGCCTGGTCAAGGTGTAGGCTATTTAGATGATGGCACAATGGTAGTCGTTGACAATGCGAAATCACTTGTAGGTAAACATGTAGATTTAGAAGTCATCAGTTTATTACAAACATCATCAGGGCGTATTATTTTCGCTAAAAAAATAGACGATTCAGAGTAATGATAAATATGTTCTTTAAACTTAGAGATTAAGAAGATACGTTCAATTATAAAAAATTAAATTATTGTAAGTGATTAGGTTTCATGTGAAACGCTAAATGTGGAGGGGACTCTTTTCAAGAAGCGAAGCATGGAACATATTTACATAAAGTAGATGTATGAATTAATGATTATCTATAGCGTAAACAAGTGACTTATCAAAGTATTGATTTAGTGCTACAATAATGAAGAAATGCGAACTTTTATCTAAGGGTAATGTAAAGTGGAAAGTTATTCGGGAACATGTCTAAAATGATAGTTTAGAATAGCTTTTTTTCTAATGGTTTGAAGATGTTTCTTACTGGCGTAGAACGACTCGGTTAGAGTGTAAAGTTTGTAGCCTGTATTAGATAAAGCGTATAAATTCGAAGTTAAAACATAACTAATATTTATAGGAGTGAATACGATGAGTGAACGTATTAGAGTGAGATATGCGCCAAGTCCAACTGGATATTTACACATTGGTAATGCAAGAACTGCATTATTTAATTATTTATTTGCTAAGCATTATGATGGTGATTTCGTAGTGCGTATTGAAGATACGGATAGTAAACGTAACCTTGAAGATGGTGAGTCATCTCAATTTGATAACTTAAAATGGTTAGGATTAGATTGGGACGAATCAATCGATAAAGACAAAGGTTATGGACCTTATCGTCAATCAGAACGTGGTGATATCTATAATCCACTTATTCAACAATTATTGGACGAAGATAAAGCGTACAAATGTTACATGACTGAAGAAGAGCTTGAAAAAGAACGTGAAGATCAAATCGCACGTGGTGAAATGCCTCGTTACGGTGGTCAACATGCACATTTAACTGAAGAAGAACGTCAACAGTTTGAAGCTGAAGGTCGTCGCCCATCAATTAGATTCCGTGTGCCTCAAGATCAAACGTATACGTTCAATGATATGGTTAAAGGTGAAATTTCATTCGATTCAAACAATATAGGTGATTGGGTTATCGTTAAAAAAGATGGCATCCCTACCTATAACTTTGCTGTAGCTATCGATGATCATTACATGGAAATTTCCGATGTTATTCGTGGTGACGATCACGTTTCTAACACACCAAAACAACTTATGATTTATGAAGCATTTGGTTGGGAAGCGCCACGCTTTGGTCATATGTCGCTAATTGTTAATGAAGAACGTAAAAAATTAAGTAAACGTGATGGCCAAATTTTACAATTTATTGAGCAATATCGTGATTTAGGTTACTTGCCAGAAGCGTTATTTAACTTTATTACATTATTAGGTTGGTCTCCAGAAGGAGAGGAAGAAATCTTTTCTAAAGAAGAATTTATTAAAATCTTTGATGAAAAACGTCTTTCTAAATCACCAGCGATGTTCGATAGACAAAAATTAGCATGGGTTAATAACCAATATATGAAAACAAAGGATACTGACACTGTATTTGAACTTGCATTGCCTCATCTTATTAAAGCTAATTTAATACCAGAATCTCCAAGTGAAGATGATAAAGAATGGGGTCGCAAATTAGTGGCACTATATCAAAAAGAAATGAGCTATGCTGGCGAAATTATACCTTTATCTGAAATGTTCTTCCATGAAATGCCTGAATTAGGAGAAGAAGAACAAGAAGTCATTAATGGAGAACAAGTTCCTGAATTGATGACACATTTATATGGTAAATTAGAAGCTTTAGAACCATTTGAAGCGGCTGACATTAAGAAAACAATTAAAGAAGTACAAAAGGAAACAGGTATTAAAGGTAAACAATTATTCATGCCTATTCGTGTTGCTGTAACTGGTCAAATGCACGGCCCTGAATTACCTAATACAATTGAAGTATTAGGTAAAGATAAAGTACTTTCACGATTGAAAAAATTCGTGTAAAGGACATCAGGCAAGTTGCACGAATGAGATGCTAATTTAACATATCTAACACTTGAAATTTTACATTAAAGCAAATATGATAAAGTTAAAGATGGCGAAGCCATTTTGGTATGAGTATTTAAAGGCGAAGGATTAGTAAATATTGGACTATGATATCAGAGAGTGTACGGATGCTGTGAGTACGCCATAGACGATGTTGAATGCACCTTTGTATAATCAACTAAATATAGTAAATGAGTATGATAAAGTGAATCTAGTAACCTATAGTTATATAGACATACTAGCTTGCATTTATCTAGAATACAGAGTGGAACCGTGCAGTAGCGCCTCTAGCATCTTAAGTGTTAGGGGCGCTAATTATTTTATTTAGAATGTATTTAAGTATTTTGCTATTAAATTTGGAAATTTTTAAACTTTTAAAAAAACTGAGGGGGCGACAGTCTTGATAAAAAGAATGAGAGACGATGTGAAAATGGTATTTGAACAAGACCCAGCAGCTCGTACAACATTTGAGGTTATTACAACATATGCTGGATTACATGCAGTTTGGAGTCACCTTATTGCACATAAATTATATAATAAGAAACGCTATGTATTGGCGAGAATTATATCTCAAGTATCACGTTTCTTTACAGGTATTGAAATACATCCGGGCGCGAAAATTGGCAAGCGCTTATTTATAGACCATGGTATGGGTGTAGTAATTGGTGAGACTTGTACAATTGGTGATAATGTGACTATTTATCAAGGTGTAACACTGGGTGGTACGGGCAAAGAAAAAGGAAAACGTCACCCTGATATTGGCGATAATGTATTAATCGCAGCTGGGTCAAAAGTGTTAGGTAATATTCAAATTGATTCGAATGTGAATATTGGTGCGAATTCAGTGGTATTACAATCAGTTCCAAGTTACACGACTGTAGTCGGTATTCCGGGGCATATTGTTAAACAAGAGGGTAAACGTATCGGTAAAACATTTGATCACCGTAATTTACCTGACCCTTTATATGAACAAATTAAGCAACTAGAAAAACAACTTGAAAAAGCGAAGAACGGAGAGATTAAAGATGATTACATTATATAATACATTAACGCGTCAAAAAGAGACATTTGAACCTATCGAACCAGGTAAGGTGAAAATGTATGTCTGTGGTCCGACAGTATACAATTATATTCACATTGGTAATGCACGCCCTGCCATAAATTATGATGTTGTACGTAGATATTTTGAATATAAAGGATACGAAGTGATTTATGTTTCAAACTTCACAGATGTAGACGATAAATTAATAAATCGTTCTAAGGAATTGAATGAGAGTGTACCGGATATTGCAGATAGATACATTAAAGCGTTTTATGAAGATGTTGGTGCATTAAACGTTAAGAAAGCGACTTCGAATCCACGTGTAATGAATCATATGGATGAGATTATTGATTTTATTAAAGAGCTAGTTGATGAAGGTTACGCCTATGAGAGTGACGGCGATGTCTACTTTAGAACACGCAAATTTGAAGGTTACGGTAAATTAAGCCATCAGTCATTAGATGATTTAAAGGTAGGAGCAAGAATAGAAGCTGGGGAACAAAAAGAAGATGCGTTAGACTTTACTTTATGGAAAAAAGCAAAACCAGGTGAAATTAGTTGGGAAAGTCCTTTTGGTGAAGGGCGTCCAGGTTGGCATATTGAATGTTCAGTAATGGCGTTTCATGAACTAGGCAAAACAATTGATATTCATGCTGGTGGTTCTGACTTACAATTCCCTCATCACGAAAACGAAATTGCGCAATCAGAAGCGCATAATCATGCCCCATTTGCTAATTACTGGATGCATAATGGTTTTATAAATATAGATAACGAGAAAATGAGTAAATCGTTAGGTAACTTTATACTAGTTCATGACATCATAAAAGAAGTAGATCCTGACGTACTGCGATTCTTCATGATTAGCGTACATTATAGAAGTCCTATTAACTATAATCTAGAACTTGTTAATGCAGCTAAGAGTGGTTTAGAACGCATTCGTAATAGCTATCAATTAATAGAAGAACGTGAAACAATCGCGACAGACATCGTTGACCAATCTAAATATATCGAACAAATTGATGCTATTATAGAGCAATTTGAGACAGTAATGGATGATGATTTCAATACTGCTAATGCTGTTACGGCTTGGTACGATTTATCTAAACTTGCGAATAAATATGTTTTAGAGAACAATACATCTACTCAAGTCATTTCTCGATTCAAAGAAGTTTATCAGATATTTAGTGATGTACTTGGAGTTCCACTAAAAGGTAATAAATCAGATATGTTACTTGATGAAGATATTGAAAAGCTCATCGAAGAACGTAATGAAGCGCGTAAAAATAAAGACTTTGCACGTGCAGATGAAATAAGAGACATGCTTAAAGAACAAAACATTATATTAGAGGATACGCCACAAGGTGTACGCTTTAAACGTGGATAATATGGATATTAAATTGTTAAACCCGTTAACACTAGCCTACATGGGTGACGCAGTGTTGGACCAGCACGTGCGAGAATATATCGTTCTTAAATTACAAAGTAAGCCTAATCGATTGCATCAAGTTTCGAAAAGTTATGTGTCTGCGAAAAGTCAGGCGCAAACTTTAGAAACATTATTTGAAATGGGTTGGTTCACGGATGAAGAATTAGATATTGTTAAAAGAGGTCGTAATGCTAAAAGTCACACTAAGGCTAAAAATACGGATATTCAAACTTATCGTAAAAGTTCTGGTTTAGAAGCAGTCATTGGATATTTATATTTAGATCATCAAGAAGAAAGATTGGAAAATTTACTTGATATGATTGTTCAAACAGTCAATGAAAGGTAGTGAAAACAGTGGAAGATATCGTTATTGTCGGTAGGCATGCTGTTAAAGAAGCGATTGTTTCTGGCCATACAATTAATAAAATTTGGATACAAGAGGGAATCAGAAAGCAACAAATCAATGATATTTTACAAAATGCTAAAGAGCAAAAATTGATTGTGCAAACAGTTCCAAAATCCAAATTAGATAATTTAGCAAATGCACCTCATCAAGGTGTTGCTGCACTTATTGCACCATATGAATATGCTGATTTCGATCAATTTATTCAATCTCAAAAGGATAAAGAAGGTTTATCAACTGTAGTGATTTTAGATGGCCTTGAAGATCCTCATAACTTAGGCTCTATATTGAGAACGGCAGATGCTAGCGGTGTTGATGGTGTTATTATTCCTAAAAGACGTTCAGTAGCGTTAACGCAAACAGTTGCTAAAGCATCAACAGGTGCGATACAACATGTTCCAGTTATGCGTGTTACGAATTTAGCAAAAACAATTGACGAATTAAAAGAACATGGCTACTGGGTAGCAGGTGCTGAAGCGGATAATGCAACAGACTATAGAGATATGGCGGCGGATATGCCATTAGCTATCGTTATCGGTAGTGAAGGACAAGGCATGAGTAGATTAGTGAAAGATAAATGTGATTTTTACATTAAAATACCTATGGTTGGACATGTTAATAGCCTCAATGCATCGGTAGCTGCTAGTTTAATGATGTATGAAGTATATCGTAAACGTCATCAAGTCGGAGATAACGCATGAAAGATAAATATTTGATAATTGATGGCTACAATATGATTGGACAGTCACCAGAACTCGGTAAAATTGCAAAAGATAATTTGCAAGAAGCACGAGAGCAATTATTAGATGCTATAGCAAACTATAATGCTGTTGTAGCTGATGAAATTGTATGTGTGTTTGATGCATATGAACAATCAGGTATAGAAAGAGAATACATTTATCATGGTGTGAAAACAGTATTTACAAAAGAAAAAGAGACTGCGGATAGCTATATAGAACGTTATGTTTATAATTTATATAACAAGCACACGACACATATTACCGTTGTAACCAGTGATATGAGCGAGCAACATGCAATATTTGGTGCTGGCGCATATCGTGTATCTTCGAGAGAGATGTGGCGTGATTTAAGAGAAAATGAAATCACAGTGAGTAAGTCATTAGATGATTTCACAGAAAGTAAACCGAGAACTCGTATTTCGTTATCGAATGATGTGTTAGCAGAATTTGAAAAGATTAGACGTGGAAATCATAATAAAGATTAAAATCGTCCACTTGTCTTTTGAAAATGACTTCATATAAACTTTGCCTAACTTAATTTGAAAGGTAAGGTTTATGGCGCATCAATTTATACAACTAGAGAAGACCTTTAAAGCATTCCAAAATAGTCGTAGTAGTCACGAACAAGATAGATTATTTATAGATATAGTAAACCACATACAACCTAAACTTTTTATAAAATTTAAAAGTTATGGAATACAAAATGAAGATATTGAAGATTTAGTACAAGAAACTTTAATCAGGATTTATTTAGCACTTCATACATTTGATTTTAGTACAGACGTTCCTTTTGAACACTATTTGAATTGTATCGTACGATCGATGCGAAATGATTTTTGGAGAAGAAAATATATTGAGACTGATAAGCACGATAGCATCATTAATGACTATGTTATTGACTACAAATTGAATCAATCAAGTAAATATATTGAAGATATTTGTATGATAAAAGAGAAACGAGAATTGCTAGCGAGTAGTTTAACAGTATTAAGTCGATTCGAGCGAAACGTAGCTGAATTACTAATGTCTGATTATACGCCTAGTGAAATTGCAAAACAGCTAGGTATTAAAGATAAAGTGGTTTACAATAGTATTCAACGTTGTAAAATGAAAATGAAATACTATTTATTGAAGCGTCTTTATTAGGTTGTATTAACTTATACATAGCGGCGCTTGTTTGACATTTAATGTTAGGTTTATGTATAGTATACTGGTATTAAAATGAGCAAAGGTGAACTGATTTGAAAAAAGTACCTTTAATTTGTGAGGTTTGTGGTACTAGAAATTATAACGTACCGAAAAAAGAAACTTCTGCAACGAGACTAGAAATAAAAAAATATTGTTCGAGATGTAATGCACATACGATTCATAAAGAGTCTAAATAATAGTGAAAGTATTGCTATTAAAGTTAACGGTTAACTAACTGTGAGTATGGAGGTAATTTTGATGGCTAAAGATAAGGGCACAAACAAAGAAAAAGACAGTTTCTTCCAAGGCGTTAAAAGTGAAATGGAAAAAACGAGTTGGCCAACAAAAGAAGAACTTTTTAAATATACTGTAATTGTAGTTTCTACAGTAATCTTCTTTATGGTCTTTTTCTGGGTATTAGATATAGGTATTGGGAATTTGATTGAACTATTTAGATAAGAATAAGGAGTGACAACATGTCTGAAGAGGTTGGCGCAAAGCGTTGGTATGCTGTGCATACGTATTCTGGATATGAGAATAAAGTTAAGAAGAATTTAGAAAAAAGAGTAGAATCAATGAATATGACAGAACAGATTTTTAGAGTTGTCATACCTGAGGAGGAAGAAACACAAGTTAAAGATGGTAAAGCCAAAAAGCAACTTAAAAAAACGTTCCCTGGTTATGTACTTGTAGAACTAGTGATGACTGATGAATCTTGGTATGTAGTACGTAACACACCTGGTGTTACAGGATTCGTTGGTTCAGCTGGAGCTGGTTCTAAACCAAACCCATTATTACCTGAAGAAATGCGATTCATTTTAAAACAAATGGGACTTAAAGAAAAAACAATCGATGTAGAATTAGATGTAGGAGAACAAGTTCGTATTAAATCTGGACCGTTCGCTAATCAAGTTGGAGAAGTTCAAGAAATCGAACCTGATAAATTTAAATTAACTGTATTAGTTGATATGTTCGGCAGAGAAACACCAGTTGAAGTTGAATTTGATCAAATAGAAAAACTATAATCAATTAATTTTGGAAAAACATTGAACAACAAAAAAGATGAAATTTTACTATTGCTTTTTAAGTTGGTTCAGTGTTAAAATAATGTGGTCGCGTTTTTATAGCGCTCATTTCGTCACGAAATGTTTATGAGTGGGAGGGCAAAACTGAGCCCTGTGACCACATCACGATATCAAGGAGGTGCACATCGTGGCTAAAAAAGTAGAAAAAGTAGTTAAATTACAAATTCCTGCAGGTAAAGCGAACCCAGCACCACCAGTTGGTCCAGCATTAGGTCAAGCAGGTGTGAATATCATGGGATTCTGTAAAGAATTCAACGCACGTACACAAGAACAAGCAGGTTTAATCATTCCGGTAGAAATCAGTGTTTATGAAGATCGTTCATTTACATTCATTACTAAAACTCCACCGGCTCCAGTACTACTTAAAAAAGCAGCTGGCGTAGAAAAAGGTTCTGGTGAACCTAACAAAACTAAAGTTGCTACAGTAACTAAAGATCAAGTACGTGAAATTGCTCAAACTAAAATGCAAGACTTAAACGCTGCAGACGAAGAAGCGGCTATGCGTATTATCGAAGGTACTGCTCGTAGTATGGGTATCACTGTACAATAATTAATGAATACAAAGTTAGTTTAATTTTGAAATAAACTGATAGACGATAGCAGGTAACAGAAATGACAACGACAATATTGTCTATGATTAGTCTGGGTGACTAGTAATCTTTCTTAAGATTACTCAAACATTAGACATTCATCTGTTATCTGCTCTTAACTTGTGTTAGGCACAAGTAAGCGTGGGAGGAAATTCCGCTAAAACCACTAAAGGAGGAACAATAAATGGCTAAAAAAGGTAAAAAGTATCAAGAAGCAGCTAATAAAGTTGATCGTACTAAACACTATAGTGTTGAAGAAGCAATCAGCTTAGCTAAAGAAACAAGCATTGCTAACTTTGACGCATCAGTTGAAGTTGCTTTCCGTTTAGGAATTGATACACGTAAAAATGACCAACAAATCCGTGGTGCAGTAGTATTACCAAACGGAACTGGTAAATCACAACGTGTATTAGTATTTGCTAAAGGTGACAAAATCACTGAAGCAGAAGAAGCAGGCGCAGATTACGTAGGTGAATCTGAATACGTACAAAAAATTCAACAAGGTTGGTTCGACTTTGACGTAGTAGTAGCTACACCAGACATGATGGGCGAAGTTGGTAAATTAGGTCGTGTATTAGGACCTAAAGGTTTAATGCCAAATCCTAAAACTGGTACAGTAACTATGGATGTAAAAAAAGCTGTTGAAGAAATCAAAGCTGGTAAAGTTGAATACCGTGCTGAAAAAGCAGGTATTGTACATGCTTCAATCGGTAAAGTTTCATTCAGCGATGAAAAATTAGTTGAAAACTTCAAAACTTTACAAGACGTATTAGCTAAAGCTAAACCATCATCTGCTAAAGGTACTTACTTCAAATCTGTTGCTGTAACTACAACAATGGGTCCTGGAGTTAAAATTGATACTTCATCATTCAAATTATAATTAAGTGTAAACTTATTTAATTATAGAACCTGTGACTTTTCGAATGTCACAGGTTATTGTTATTTATATGGCTCTACGTCAAATCGGACTGATGAGTCCAAATATTGAGAGTAAGCAACTTTAAGTTGTTTAATCTCTTTTTTTGTTGTTGAGACAAATAGTCGCGAAGTTATAATAATTCGATTACGTAAATTATCATAATTTCTATAACCAAAAGATACCCTTTTAATGAGTTTGATTTTATTATTAATTCCTTCTA
>NODE_5_length_22246_cov_12.496639
AAATAGACTAAATTATAAAACCTTCTAAATCTTGAAACTCGAACTTGAGTTAAATTATAATAAATTAGAAGTGTAAATTTATTGGAGGGTTATCACTCATGCAAAGAAATGCGGTAATATTAGCAGCTGGAAAAGGTACTAGAATGAAATCAAATAAATATAAAGTGCTACATAAAGTTGCTGGAAAATCAATGGTAGAACATGTGTTAACAAATGTTAAGAATGCTGGTGTTAACCAAATCGTGACAATTGTAGGTCATGGCGCTGAAGACGTTAAAGAAACATTGGGGAACCAATCGTTATATAGCTATCAAGAAGAACAATTGGGAACAGCACATGCTGTAAAGATGGCTAACGAACATTTGAAAGAAGTGGAAGGTACAACTTTAGTTGTTTGTGGAGATACACCACTCATTACAGCTCATACGTTACAAAAGTTAATTGAGCATCATGAAAGTACTCATGCGCAAGCGACAGTATTATCAGCAACTGCTCAGATTCCGTTTGGTTATGGGCGAATTGTTCGCGATGAACAACGTAGACTACAACGTATTGTCGAAGAAAAAGACGCGTCAGAAGCACAAAAAGCATTAACTGAAATTAGTTCTGGAATTTTTGCGTTCGATAATCGAGTTCTTTTCTCTAAATTAGAAGAAGTTAAAAATGATAATGCTCAAGGTGAATACTACTTGCCAGATGTGATCAGCTTAATCTTAGCTGAAAATGGCGTCGCTGAAGTTTATCACACAGACGATTTTAATGAGATTATGGGTGTAAATGATCGTGTCATGTTAAGTAATGCGGAAAAGGCGTTGCAACAACGTATTAACATTGAGCATATGAGAAATGGTGTAACTATTATCGACCCTACAACTACATTTATTGGACCAGATGTCAAAATAGGTATGGATACAATTATTGAACCTGGTGTGCGTATTAATGGTGAAACAGTAATAGGAGAAGAAGCTGTCATCGGTCAATACTCTGAAATCAACAATAGTCATATTGGCTCACAAGTTGACATTAAACAATCAGTTATTAATGATTCAATCGTTGGTGATAAAACAAAAGTTGGACCATTCGCGCAACTAAGACCTGGTTCAAACTTAGGTTCAGATGTTAAAGTGGGTAACTTTGTAGAAGTGAAAAAAGCAGATCTCAAAGATGGGGCTAAAGTATCTCACTTAAGTTATATTGGAGATGCTGAAATCGGTGAACGTACAAACATTGGTTGTGGTTCTATCACAGTTAATTATGATGGTGTTAATAAATTTAAAACGGTTGTAGGTAAAGATGCATTTATTGGATGTAATACTAACTTAGTGGCACCTGTAACTGTTGGTGACGGTGTGTTAATCGCTGCAGGTTCAACAATTACCGACAACGTCCCTAATGAAAGTTTAGCCCTTGCGCGTGCCCGTCAAATCACAAAAGAAGGATATCTCAAAAAATAATTTTTTGATAAAATTTGGTATCTCTTTTCCACAATTTTTTGTTGAACATAGTAAAAGCGATTAATTTTTTATATAATGAAAGTGTCTAAGTTAAAAATTGGAGGACTATAAATGTTAAATAATGAATACAAGAATTCATCTTTAAAGATTTTCTCTTTAAAAGGAAATGAGCCATTAGCACAAGAGGTAGCTGATCGAGTAGGGATTGAATTAGGGAAATGTTCTGTTAAACGCTTTAGCGATGGAGAAATTCAAATCAATATTGAAGAAAGTATTCGTGGATGTGATGTTTTCATTATCCAACCAACTTCAAATCCGGTTAATTTACACTTGATGGAGTTATTGATTATGATTGATGCTTGTAAGCGTGCATCAGCAGCTAATATCAATATTGTGGTTCCATATTATGGCTATGCACGTCAAGATAGAAAAGCACGTAGCCGTGAACCTATTACAGCTAAGTTAGTAGCTAACTTAATTGAAACAGCTGGCGCTAATCGCATGATTGCATTAGATTTACATGCACCACAAATTCAAGGATTCTTTGATATTCCAATTGACCATTTAATGGGTGTACCAATCATTGGTCAACATTTTGAGAATGACCCTAACATTGACCCAGAAGAATGTGTCGTAGTATCACCGGACCACGGTGGCGTTACACGCGCACGTAAACTTGCTGACATTTTAAAAACTCCGATTGCAATTATTGATAAACGACGTCCTAAACCAAACGTAGCAGAAGTAATGAATATTGTTGGTGAAATTGAAGGACGCACTGCGATTATTATTGATGACATTATTGATACAGCAGGAACAATCACTTTAGCTGCGCAAGCTTTAAAAGATAAAGGTGCTAAAGATGTGTATGCTTGTTGTACACACCCAGTTTTATCAGGTCCTGCTAAGGAGCGTATCGAGAATTCAGCAATTAAAGAATTAATCGTTACAAATTCAATCTTATTAGATGACACACGTAAACCATCAAACACTAAAGAATTATCAGTAGCTGGATTACTTGCTCAAGCAATTATTCGAGTATATGAACGTGAATCAGTAAGTGTATTATTTGACTAAAGTTTACAATTGCGTTTGACTTATACATTTCAACCGTGTATAATACATTCGTTCGTGGTTTTACGAACTAATAAACACTTACAAGCAACTTATAAAGTTGATGGGTAAGTGAAGGGAAGTCCAGAACTTTATATTCTCACGATAATAAGTATCTAGACTTGAAAATGAAAGGTGGAAATACGAATGGCTTCATTAAAGTCAATCATCCGTCAAGGTAAACAAACACGTTCTGACCTTAAAAAATTACGTAATACAGGTAAAGTACCTGCAGTAGTTTATGGTTATGGTACTAAAAATACTTCAGTTAAAGTTGATGAAGTTGAATTCATCAAAGTTATCCGTGAAGTAGGACGTAACGGTGTTATCGATTTAGGCGTTGGTTCTAAATCAATCAAAGTTATGGTGTCAGATTATCAATTCGACCCACTTAAAAACCAAATTACACACATCGACTTCTTAGCAATCAACATGACTGAAGAACGTACTGTTGATGTACCAGTTCACTTAGTAGGTGAAGCTGCTGGTGCTAAAGAAGGTGGCGTAGTTGAACAACCATTATTCGACTTACAAGTTACAGCAACTCCAGAAAATATCCCTGAATCAATTGAAGTTGACATTACTGAATTAGAAGTTAATGACAGCTACTCAGTTTCAGATATTAAAGTTTCTGGCGATTTCACAATTGAAAACGACCCAGAAGAATCTGTTGTAACAGTAGTTCCTCCAACTGATGAACCTACTGAAGAAGAAGTTGAAGCTATGGAAGGTGAAGCAGCAACTGAAGAACCTGAAGTAGTTGGTGAAGAAAAAGAAGAAGATAGCGAAGAAGAAAATAAAGACGAAGAATAATTCGTTGATTGTTATCTTTATGGGAGTGGAACATGAATTCTTAATGAATTCTGTTCTACTCCCTTTTTGTGTTATTATAGGGAATGTTATAAAATAATGAATAATTGATATATGCACAATTCTATTCAGTTAGTCGTTATAAATGAATCACAATGGAGGTAACATCGTATGAAATGTATTGTGGGTCTTGGGAATATAGGCAAGCGATTTGAGTTAACAAGACACAATATCGGTTTTGAAGTCATTGATTACATTTTGAAGAAACATAATTTCTCATTAGATAAACAAAAATTTAAAGGTGCTTATACTATTGAACGTTTAAATGGTGACAAGGTTCTATTTATTGAACCAATGACTATGATGAATCTTTCTGGTGAAGCAGTAGGGCCATTAATGGATTACTATAATGTTGAAGTGGAAGATTTAATCGTCTTGTATGATGATTTAGATTTATCTCAAGGTCAAATCCGCTTGCGTCAAAAAGGTAGCGCTGGAGGACATAATGGTATGAAGTCTATCATTAAACATTTAGGTACAGATCAATTTAAACGAATTCGTATTGGCGTAGGGAGACCAACGAATGGTATGTCAGTACCTGATTATGTATTACAGAAATTTTCAAAAGAAGAGATGATTACTATGGATAAAGTGATTGAACATTCAGCACACGCTGTGGAAGCTTTTATTGAAAGTTCACGCTTCGACCATGTAATGAATCAATATAATGGAGAAGTCAATTGAGACCTATCATTTCAGACTATATTCAAAATGATAAACGTTTCCAGGAACTCGATGATGTATTCGGTCATCAAAACATTCTTGTTACTGGTCTCTCTCCCTCTGCGAAAGCTACGATTATCGCTGAAAAGTATCTAAAAGATCAAAAACAAATGTTGTTAATCACTAACAACTTATATCAAGCAGATAAATTAGAAACTGATATTTTACAATATATCGATCATTCTGAAGTTTATAAATATCCTGTACAAGATATTATGACTGAAGAATTTTCAACGCAAAGCCCTCAACTTATGAGTGAACGTGTAAGAACACTGACTGCATTAGCTCATAATAAGAAAGGGTTATTTATCGTTCCTTTGAACGGATTGAAAAAGTGGCTCACGCCATTTGAACTATGGAAAGATCATCAAATTACGCTTAGAGTAGGCGAGGATATAGATGTCGATGAATTCTTAAATAAATTAGTGAATATGGGATATCGTCGCGAGAGTGTTGTATCACATATAGGCGAGTTCTCATTGCGTGGAGGCATTATCGATATTTACCCACTCATAGGTCAACCTGTTCGAATAGAATTGTTTGATACAGAAGTTGATTCAATTCGTGACTTCGATGTTGAGACGCAACGTTCAAATGACAATATTGAAGAAGTTTCAATCACAACAGCAAGTGATTACGTTATTACAGATGATGTCATTCAACATTTACAATCAGAATTGAAGACCGCATATGAAGCAACACGACCAAAAATTGACAAGTCTGTTCGTAATGATTTGAAAGAGACATATGAAAGTTTCAAGTTATTTGAAACAACGTTTTTTGATCATCAATTATTACGTCGTTTGGTGGCATTTATGTACGAGCAACCTTCAACGCTTATTGACTATTTTGCAAAAGACGCCATCATTGTAGCTGACGAATATAATCGCATTAAAGAAACTGAAAAGACGCTAACAACTGAAGTGGACGATTTCATTCAGAACTTAATAGAAAGTGGAAACGGATTTATCGGTCAATCATTTATGCAATATGATGGTTTTGAGTCGTTATTGAAGGATTATCCAGTGACGTACTTCACTTTGTTTACGTCCACTATGCCTGTTCAGTTACAACATATTATTAAGTTTTCTTGTAAACCAGTACAACAGTTTTATGGGCAATACGATATTATGCGTTCTGAATTCCAACGCTATGTACACAACGACTATCATATCGTGGTGTTAGTTGAAACTGAAACGAAAGTTGAACGAATTCAATCGATGTTGAATGAGATGCATATACCAACTGTTACTAATGTTCAAAATGACATTAAATCTGGCCAAGTCGTCGTTACAGAGGGCAGTCTTTCAGAAGGTTTCGAATTACCTTATATGCAACTTGTTGTTATAACTGAGAGAGAATTGTTCAAAACAAAACAAAAGAAACAGCGTAAACGTACTAAAACTTTATCTAATGCTGAAAAAATCAAGTCATATCAAGACCTTAATGTTGGTGACTACGTCGTACATGTACATCATGGGGTAGGGCGTTATCTTGGTGTTGAAACTTTAGAAGTTGGAGATGTTCACCGAGATTATATTAAATTGCAATATAAAGGCACAGACCAACTCTTTGTACCAGTCGATCAAATGGATCAAGTTCAAAAATATGTTGCTTCAGAAGATAAGTCGCCTAAATTAAATAAACTTGGTGGCTCAGAATGGAAGAAAACAAAAGCTAAAGTTCAACAAAGTGTCGAAGATATTGCTGATGAATTAATCGCATTATATAAAGAACGTGAAATGTCGGTAGGTTATCAATATGGTGAAGATACCGCTGAGCAAAGTGCATTTGAAATGGACTTCCCATATGAATTAACGCCTGACCAAGCGAAATCGATAGACGAAATTAAAGGTGATATGGAACGCGAGCGACCAATGGATCGTCTATTATGTGGTGACGTAGGTTATGGTAAAACAGAAGTTGCTGTTAGAGCAGCTTTTAAAGCAGTAATGGAAGGGAAACAAGTTGCATTTCTTGTACCTACAACGATTTTAGCGCAACAACATTATGAAACGTTAATTGAACGAATGCAGGATTTTCCAGTACAAATTGAATTGATTAGTCGATTCCGTTCAACTAAAGAAGTCAAAGAAACTAAAGAAGGTCTTAAATCAGGATACGTTGATATTGTTGTTGGAACACATAAATTATTAGGCAAAGATATTCATTATAAAGATTTAGGATTATTAATAGTCGATGAAGAACAACGTTTTGGTGTACGTCATAAAGAACGTATTAAGACAATGAAGACGAATGTAGACGTACTGACGTTAACTGCAACGCCTATTCCTAGAACTTTACACATGAGTATGCTAGGAGTACGGGATTTATCAGTCATTGAGACACCTCCAGAAAATCGCTTCCCTGTACAAACTTATGTGTTAGAACAAAATAGTAATTTTATTAAAGAAGCTTTAGAACGAGAATTATCACGTGATGGACAGGTATTCTATTTATACAACAGAGTTCAATCCATTTATGAAAAGCGTGAACAATTACAGATGTTAATGCCGGATGCTAATATTGCCGTTGCACATGGTCAGATGACAGAACGTGATCTTGAAGAAACAATGCTAAGCTTTATTAATGGCGAATTTGATATTTTAGTGACTACAACGATTATTGAGACAGGTGTAGATGTACCTAACGCGAATACTCTAATCATTGAAGAAGCAGATCGCTTTGGATTAAGCCAATTGTATCAATTGCGCGGTCGTGTAGGACGCTCAAGTCGAATTGGCTATGCATACTTCTTACATTCTGCGAATAAAGTGCTAACTGAAACTGCAGAAGAAAGATTACAAGCTATTAAAGAATTTACTGAATTGGGTTCAGGATTCAAAATTGCTATGCGTGATTTAAATATTCGTGGTGCCGGAAACTTACTAGGTAAACAACAACACGGCTTTATTGATTCGGTTGGCTTTGACTTGTATTCACAAATGTTAGAAGAAGCGGTTAATGAAAAACGTGGAATTAAAGAAGAAGAACCAGATGCACCAGAAGTAGAAATGGAACTCAACTTAGATGCCTATTTACCTGCAGAATACATTCAAAATGAGCAAGCAAAAATTGAAATTTATAAAAAACTACGTAAAGTTGAAACAGAAGAACAATTATTTGATATTAAAGACGAATTGATAGATCGATTCAATGATTATCCAGTTGAAGTTGAACGTTTACTTGAAATGGTTGAAATTAAAATACATGCGCTACATGCAGGGGTAACTTTAATTAAAGATAAAGGTAAGCAAATTGAAGTGTCATTATCAACGAAAGCAACAGAACAAATGAACGGTGAAGAACTGTTTAAACAAACACAACCTTTAGGACGTGCAATGAAACTAGGTGTTAAAGAAAATCGCATGCATGTAACACTTACCAAGTCTAAGCAATGGTTAGATAACTTGAAATTCCTTGTGAGATGTCTTGAAGGAAGTATGGTTATTGAAGATGAAAACTAAAAGCATATCAGAATCTAAATCTACACAATCGTTATCATCTAAGAGTTCAAACGAGTTCAAACACATTGAACCCTCTAACTACACAGCGTTCAATGGCGTTGTGATTCTAACCCTTGCACTCATCATAGTTAAAATTTTAAGTGCAATTTACAGAGTGCCTTACCAAAATGTTCTCGGAGATACTGGGTTGTATGCTTATCAACAAATATATCCAATTGTGGCGCTAGGTATGATTTTATCTATGAATGCTATTCCAAGTGCGGTAACGCAAACGCTGGGTATTAATGGACAACCGTCTTCGTTTTCAAAAGTGCTAATACGATTTCAAACGTTAGGCATAGTAATATTTTTAATGCTCTTATTATTAGCGCACCCAGTGGCTATATTGATGGGAGATTCAAGACTTGCACCTATGATACGAATGGCAAGTTTGAGTTATTTATTTATTGGTATATTAGGTGTGTGTCGTGGTTATTATCAAAGTCAAAGACGTATGAATATACCCGCTATTTCCCAGGTTATTGAACAAATCATTCGTGTTGGTCTCATCATTGTAGCCATTGGTTTATTTATGATTAAAGATTGGTCGATATATCAAGCAGGAACGATTGCTATTTTAGCTTCTGCACTTGGTTTTTTAGGTTCAAGTCTCTTTTTAATAGTTATGAAACCTTTCTCTTTTAAGATGCAGAATTTATCAGCAAATATACCTTGGAAAGACTTACTTATGGCTACACTTGTATTTGCATTGAGCCAATTATTGGTCATATTATGGCAATTTATAGATAGCTTTACAATCGTTCATACACTACAATCACACGGCCTACATTTTAAAGAAGCAATCATGCAAAAAGGAATTTATGATCGTGGTGCTTCATTTATACAAATGGGTTTAATTGTTACGACAACTTTTAGTTTTGTGTTAATCCCACTTTTAACTGAAGCAATCGAACAACGAAATCAAATTAAAATGAATCGTTACGCTAATGCATCGCTTAAAATCACTATATTAATTAGTTCAGCAGCTGGTATAGGATTAATTAATTTATTACCTATGATGAATGCAGTCTTCTTTAAGACCAATAGTTTAGGTTTTACACTTGGATTCTATATGTTAACGGTTATCTGTGTATCGCTTATAATGATGGATATTGCATTATTACAAGTACTCAATTGCATTCGTCCGATATTGATTGGTGTAACTATTGGCTTAGTAGTGAAAGCGATACTCAACGTCCTATTGATTCATCATTATGGTATTGCTGGCGCTAGTATTAGCACTGTTTTGTCCCTTATTTGTTTTGTAATTATATTGCATAAAGAAGTGCTTAAGCAGTATCACTTTAGTCAAATGAAACCATTCATTTTGAAAATGTTTACTGCGCTTGTCATCATGACGATAATCATTCAAATTATTATGCAGATATTACCTCAAGTGGGACGTATAGGTGGACTTATAGAGTTAGTTGTTGTGGCAATCATAGGCATTGCCGTATTATTAATATTAGTTATATATATGAACATCTTAGGTTATAAAGAATTAAAACATTTGCCATTTGGCGAAAAGCTTTATCATATAAAGAAAGGACGACATTAATGACACATACAATTACAATTGTTGGTTTAGGAAACTACGGTTTAGATGAGTTGCCACTCGGTATATATCGTTTTTTAATACAACAACCGCTTGTTTATACTAGGACACTAGACCATCCTGTAATTAATCAATTACAAGATGAACTTAAATTCGAAAGTTTTGATACTATTTATGAAAAGAATGAAGATTTCGATTCTGTGTATCAACAAATTGTTGATGTATTAATAGAAAAAGCGCAATCACAAGATGTTGTCTATGCCGTACCTGGACATCCACGTGTAGCTGAAACAACGACGGCCAAGTTGTTAGACTACAATGACCATCATCAAGACGTGAATGTTAAAATGCTAGGTGGTAAAAGTTTTATTGATGATATCTTCGCAGCGATTAACCAAGATCCTAACGATGGTTTCACTTTGTTAGATGGTACGGCATTGACCGAACAGTTATTAAATGTGCGTACACATACACTTATTACTCAGGTATATAGTGCTATGGTTGCAGCAGATATTAAAATTACTTTGATGGAACATTATCCAGATGATTTTCCAGTCAAAATAGTGACTGGCGCACATAGCACTGGCGCCTCTGTACTAGAGGTACCTCTATTTGAACTTGATCATCACGAAGACGCATTTAATAATTTAACAAGTGTCTACGTTCCTAAAGTGACAAATGATGAAGTATTATATCGAAACTTTGATTATGCAGTAGAGATTATAGATCGCTTAGTCGATGATGAAACTGGTTGTCCATGGGATCGTGTTCAAACTCATGCCTCCCTCAAACGCTATCTATTGGAAGAAAGCTTTGAATTATTCGAAGCAATTGATAATGAAGATGATTGGCACATGATAGAAGAATTAGGAGATATCTTACTTCAAGTTCTCTTACATGCAAGTATTGGCAAAAAAGAAGGCTATATGGACATTCAAGAAATCATTGAAAGCTTAAGTGCTAAGATGATTCGTCGTCATCCACATATTTTTGGTGATGAAAAAGCAGCATCGATAGAAGAACTAAATGACATTTGGCAGACAGCTAAAAGTAAAGAAGGTAAAGCACCACGAGTTAAATTTGAGAAAGTATTTGCAGACCACTTCATGGCATTGTATGATAAAACCAAAAATAAGGATTTTGATGAAGAAACCCTTAGAAACTTTTTGCAACAAGGGGAGAAAGATTCATGAGATTAGATAAATATTTAAAAGTATCGCGACTTGTTAAACGTCGTACTTTAGCGAAAGAGATAAGTGATCAAGGACGTATTACCATTAATGGGAATGTAGCTAAAGCTGGAACAGATGTTAAGGTAGAAGATGAATTAGTTATTCGTTTCGGACAAAAGCTTGTTACAGTTAAAGTAACTGGTTTAAGCGAACATGCTTCTAAAGAAAATGCTAAAGGTATGTACGATTTAATTAAAGAAGAACGTATTAATCAGAATCAATTTGAAGAAGAATAGACTGAAGGAGGTGACAAGCAATGAGTAAAAAGGTAGAAGAAATAGGAAATCAGTATACCTCCGATAAAAATCGAAAAAGGCAACGACAACAAAAGAAAATGCGTGTTGTTAGACGAAGAGTAACTGTATTCGGTGGGATATTATTAGCGATTATAATTATTCTATCCATCATGCTTGTCGTCCAAAAACAAAGCAATGATAAAGCAGCAGTTGAGCGTAAACATAAAGAGGAACAGTTTCAGAAAAAGCAAGACGAGGAAATCGCATTAAAAGAAGAACTTAGTAATTTAAATAATAAAGACTACATAGAGAAAGTAGCAAGAGACGATTATTACCTGAGCAATAAAGGTGAAGTTATTTTTAAATTGCCTAATAATGATGATGATTCTAAGTCTAAATCCTCTAATGACAACTGATAACATTAAGGATAATCGTTTTTCTTAAATAAGAATGAATTATCTGGTTTTATAGCATTGTGAAAATATTAAAACAGGAATATAATAAGGTTAAAATCGAATCAAAATCGGGAGGATTTATTTAGAATATGTCAATCGAAGTAGGAAACAAGCTAAAAGGTAAAGTTACTGGTATCAAAAAATTTGGTGCATTCGTAGAGTTACCTGAAGGGAAAAGTGGCTTAGTTCATATCAGTGAAGTGGCTGATAACTATGTTGAGAATGTTGAAGATCACCTATCAGTTGGAGACGAAGTTGAAGTTAAAGTCTTATCTATTGCAGATGACGGTAAAATTAGCCTTTCAATAAAAAAAGCAAAAGATCGCCCTCGTAGACCACAACATAAATCAAATCACAATAGATCACCACAACAAAAAGGTGAAGATTTTGAAAAGAAATTAAGCAATTTCTTAAAAGATAGTGAAGATAAATTAACATCTATTAAACGACAAACTGAATCAAGACGTGGCGGTAAAGGTTCAAGACGCTAATTTATAATATATTACTTATATAATAATTGGTAATAGCAAAGGTAACATTCACAGTAAGATAAACAATTGTCGTCCTATCGAATTGCCCTTTATTTTATGTAAGATATGTTATTTTTGCGGGGTGGAACTTAAAATTCAACAATGAATTTTAGTTCCACTCTTTTTTTGATGACTACATTGCAATATTGCAATAAGGTATATTCATGTTATTAAGGAGGTCTTTGTGTTGAAAGTTAATACGTCACTATGGAACAATACTGAACATATTGTGATTGCTGTTTCGACAGGTGTAGATAGTATGTCACTCTTCCACAATTTACTTTCACAATCATCTCGTACTTATAAACAATTGACCTGTCTTCATGTTAATCATGGCTTACGAGAAGCATCACATAAGGAAGAAGCGTTTATAGAAGCATTTTGTAAACAATATGAGATAACTTGCTATGTAAAGCATTTGAATTTAACGGATGTAGTAGCGCAAGGGAAGAGTATACAAGCTGATGCTCGACAATTGCGTTATGAGTGGTTTGACGAAATGATGAAAAGGTTAGATGCAGATGTATTACTTACAGCACATCATTTAGATGACCAGCTAGAAACAATCTTCTATAGACTATTTACTGGACGTTCTACACGAAGTACTCTAGGGATAGATGTTCAATCAATTCGTAATCATTACACAATATGTCGGCCATTACTTGAAGTTTCAAAAGAAGACATACGCGACTATCAGCACAAATATCAAGTTCCTTATTATGAAGATAGCTCAAACAGTGACAATAAATATGTTAGGAATGACATTCGCAATCGACTATTACCAGCGATTAATCAAAATGCAGATCTTGATAGTACGCATTTACTAAAATTGAAACGTTGGCATGATATTCAATTACAGGAGAGTCGAAAAAAAGCCCAATCCTTTATAGAGAATGATTGTCTAATTAATAAAAATGGAACTCAAATACAATTTTCACGAAATGCATTTAATCAACTTGATGATATAGCTAAAATGATATTGTTAGATCAGCTCTTCGAACAACTGCAGTTGAATAAGGCATTTTCAGAGAAACAATATCATGAATGGTTTCATCAGATTAGTAATCAAATCGCACAATTTGAGATATCCCTCACTGAAAAATGGATAATTCAAATAGCATATGATAAATTTATTATATTGGCGAAAAATGAGCCGTCATTATTAGATAATCAAATCGTGAATGATGCAGATACATATCGTTTCGGACATTATCTCGTTGTTATACATCCGACGATTCCTAAACAACAATTACCATTATTGATACGAACTCGCCACAATGGAGATAAAGTCGAACTAAATGGACAAAAAGGTCATAAAAAAGTGAGTCGTTTGTTTATAGATCACAAAATTCCAAATGATGTGCGCATGCAAATGCCATTAATTGAAGATCAATACCATCAAATTATTGCTGTAGGTAATTTATATATTGCTAAAGCATATAATCAACATATAGAAATCAAAAAAATTGGAGATGAATAACGAATGAAAGACGATTTAAAAGAAATATTGTTAACTGAAGAAGATATACAAAATATTTGTAAAGATTTAGGAGAACAATTAACTAAAGATTATAAAGATAAACCACTTGTATGCGTGGGTATTCTAAAAGGTTCTGTTATGTTTATGGCAGACCTAATTAAACGCATCGACACACATTTAGCAATTGATTTTATGGATGTTTCAAGCTATCATGGCGGAACTGAATCAACTGGTGAAGTTCAAATCTTAAAAGATTTAGGTTCATCTATTGAAAATAAAGACGTCCTAATCATTGAAGATATTTTAGAAACAGGTACAACATTGAAATCAATTACTGAATTATTGCAATCACGTAAAGTTAATTCACTTGAAATTGTTACATTACTGGATAAACCAAATCGTCGTAAGGCTGATATTGAAGCTAAATATGTTGGTAAGAAAATTCCTGATGAATTTGTTGTAGGTTATGGATTGGATTACGCTGAACATTATCGGAATTTACCTTATATCGGCACATTAAAACCAGAAATTTATAACAAATAAGTGAAATTCATTTAGATGTTAATATAATTAAATCGTGTTTAAGATATAATAAACATACTTAATAAATGAATTAGTGTAGACTCATTTTATATGCTTAAACACATTTTAAAAACTTATCGTTTTTTAGAGAATTTAAGTTTTAAAAAGTTTGATAACACAAGGATTTTGAAAAGTATTACAAAAGTTGAAATGCTAGCCTTTAAGAGAAGTGTTGTGTTACAATTTTTGTTAGCTTTATTATAGAAATAGGAGGAAATGACGCATGCAAAAAGCTTTTCGCAATGTGCTTGTTATCGCAATTATTGGCGTTATTATATTCGGCGTATTTTCTTACATAAATGGGAATGGCAATACACCGAAACAACTTTCCTATTCACAGTTTGTAGAGAAATTGGATAAAGGTGATTTAAAGACCTTAGAAATCCAACCTGAGCAAAATGTGTACTTGGTAAGTGGTAAAACAAAAAATGATGAAGATTACTCTTCAACGATTTTATACAATAACGAAAAAGACTTACAAAAAATTACAAATGAAGCAAAAAGCCAAAAAGGACTAGATTTTAAAGTTAAAGAAGAAGAGAAACAAAGTGTCTTCGTAAGTATGTTGACAACATTAATTCCTGTATTAATTATTGCTTTCCTATTCATTTTCTTCCTTAGCCAAGCACAAGGCGGCGGCGGTGGCGGTCGTATGATGAACTTTGGTAAATCCAAAGCTAAAATGTACGATAACCAAAAACGTCGTGTACGATTCTCAGATGTCGCTGGTGCAGATGAAGAAAAACAAGAATTAATTGAAATAGTAGATTTCTTAAAAGATAATAAGAAATTCAAACAAATGGGTTCAAGAATACCTAAAGGTGTATTACTTGTAGGCCCTCCTGGTACAGGTAAAACATTACTAGCACGTGCCGTAGCTGGTGAAGCGGGTGCACCATTCTTCTCAATCAGTGGTTCAGACTTTGTTGAAATGTTCGTTGGTGTCGGTGCAAGCCGTGTGCGTGACTTATTCGAAAATGCGAAAAAGAATGCACCATGTATTATCTTTATCGATGAAATTGATGCAGTAGGACGTCAACGTGGTGCAGGTGTTGGTGGCGGTCACGATGAACGTGAACAAACGCTTAACCAATTACTAGTTGAAATGGATGGTTTCGGTGAAAACGAAGGTATTATCATGATTGCTGCAACTAACCGTCCTGATATCTTAGACCCAGCGTTACTACGCCCTGGTCGTTTCGATAGACAAATTCAAGTTGGCCGTCCAGATGTTAAAGGTCGTGAGGCTATTCTTCATGTACACTCTAAAAACAAACCACTTGATGAAACTGTCGACTTAAAAGCTATTTCACAAAGAACACCTGGCTTCTCAGGGGCAGATTTAGAGAATTTATTAAATGAAGCATCTTTAATTGCTGCACGTGAAGGTAAAAACAAAATTGACATGCGTGATATCGAAGAAGCTACAGACCGTGTTATTGCTGGTCCAGCTAAAAAATCACGTGTCATTTCAGATAAAGAACGTAATATTGTAGCTCACCATGAAGCGGGTCATACAGTTATCGGTATGGTACTCGATGAAGCAGAAGTTGTTCATAAAGTAACAATTGTTCCTCGTGGACAAGCTGGTGGTTACGCAATGATGTTACCTAAACAAGATCGTTTCTTAATGACAGAACCTGAATTATTAGATAAAATTTGTGGTTTATTAGGTGGTCGTGTATCCGAAGATATCAATTTCCATGAAGTATCAACTGGTGCATCAAATGACTTCGAAAGAGCAACTCAAATCGCACGTTCTATGGTTACTGAGTATGGTATGAGTAAAAAACTTGGACCATTACAATTCTCATCTAGCGGCGGTGGACAAGTATTCTTAGGTAAAGATATGCAAGGTGAACCTAACTATTCTGGTCAAATCGCTTATGAAATTGATAAAGAAGTTCAACGTATTATTAAAGAACAATATGAACGTTGTAAACAAATCTTATTAGACCATGAAAAAGAACTTAAACTTATCGCTAAAACATTGTTAACAGAAGAAACATTAGTAGCTGAACAAATCCGTTCATTATTCTATGATGGTGTATTACCTGAAGTAGATTATGATGCTGCTCGTGTTGTTAAAGATGAAGATTCTGACTATAGCGAAGGTAAATATGGTAAATCTTACGACGATATCCGCGAAGAACAACTAGAAGAAGGAAAAGAAGACATGCGAGAAGATCGTAAAGAAGATAATGACATGAATCGCGAACGTAGACATCGTCAAAGAGATGATAGAGATAATCAAACAGGACATGATCAATTACGTGACGGTTCAAATGGAGACAATGATCAACATCGTGGACATTCAAATAATGAAGAAGACACAGGTCATGAACAATCTCCAAATATTGACAAACCATATAATCCAAACGATCCAAACAACCCTAGCAATAGATAAGTTTAAACTGGATTATTATCTCCTTTGAGTAAGGCAATTCCCCTTAGTCAAAGGAGATTTTTTAATATGTAGTGATCGTCAAAGAGACAATATTAGAGTTGAAAGCAAGTTACTTCATATTCTTATTAAACAAGTGTAGAATAAGTATCCTTAAAGGGAAAATATAGAAATAATTGAAAGATTAAAGTATAAATAATATCAATATAAAAATAAATGTACTAAAGGAGTTTATAAGGATGACACATGATTATATCGTTAAATCACTAGCTTTCGATGGAGAAATACGTGCGTACGCTGCGCTAACAACTGAATCAGTGCAAGAAGCACAAACACGTCATTATACTTGGCCAACAGCTTCAGCTGCTATGGGCAGAACAATGACAGCAACTTTATTAATGGGTTCGATGCTTAAAGGTGAACAAAAATTAACAGTAACAGTTGATGGTAAAGGACCTATTGGAAGAATCATTGCGGATGCAGATGCTGAGGGTAATGTACGTGCGTATGTGGATAAACCACAAACGCATTTTCCATTAAATGAACAAGGTAAATTAGATGTTAGACGAGCAGTTGGTACAGACGGGTCCATCCAAGTTGTGAAAGACGTTGGTATGAAAGATTATTTCTCAGGTGCAAGTCCGATTGTATCAGGTGAATTAGGAGAAGACTTCACATACTATTTTGCGACAAGTGAACAAACACCTTCATCAGTTGGTTTAGGTGTGTTAGTAAATCCTGACAATTCTATTAAAGCTGCTGGAGGATTTATTATTCAAGTAATGCCAGGCGCTAAAGATGAAACTGTAACAAAATTGGAAAATGCTATAAATAATATGCAACCCGTTTCTAAGTTAATTGAACAAGGATTGACACCAGAAGGTATTTTGAATGAAATTCTTGGTGAAGATAACGTTCAAATCTTAGAAACTATGCAAGCTCAATTTGAATGTAACTGTAGTCATGAGAAGTTTCTAAATGCAATTAAAGGTTTAGGAGAAGCTGAAATCCAAGATATGATTAAAGAGGATCATGGCGCGGAAGCTATTTGTCACTTCTGTGGTAATAAATATAATTATTCAGAAGCTGAACTTGAAGACCTATTAGCTTCAATGAATGCATAATTAAAAATATACTAAAGGCGATAAACCATCACGTGTTTATTGCCTTTTTTATAGGGAAACTAAAATAATGTAAAAGTAAAATGTAACTTCAATCCTAAAATAAGAGAATTAGCTTTGTCTTTTTAGAAAATTCTGATAGAATATAGTTATATCCGATAAAAAAACTAAGTTTTAAATATGAAAGTTAAAGGAGCGTTTTTTCAATGGCACAAAAACCAGTAGATAACATTACTCAAATTATTGGAAATACACCGGTAGTAAAATTAAGAAACGTTGTAGATGAAGATGCAGCAGATGTATACGTAAAATTAGAATATCAAAATCCAGGTGGTTCAGTAAAAGACCGTATCGCATTAGCTATGATCGAAAAAGCTGAAAAAGAAGGGAAAATTAAACCAGGTGATACGATTGTAGAACCAACAAGTGGTAACACAGGTATCGGTTTAGCTTTCGTATGTGCAGCTAAAGGTTATAAAGCAGTATTTACAATGCCTGAAACAATGAGTTCTGAACGTCGTAACTTATTAAAAGCTTATGGTGCAGAATTAGTTTTAACACCAGGTTCAGAAGCTATGAAAGGCGCTATTAAAAAAGCAAAAGAATTAAAAGAAGAGCATGGTTACTTCGAACCACAACAATTCGAAAACCCAGCAAACCCTGAAATTCATGCGTTAACTACAGGCCCAGAATTAGTAGAACAATTTGAAGGTAAACAAATTGACGCTTTCTTAGCAGGTGTAGGTACAGGCGGTACTTTATCTGGTGTAGGTAAAGTCTTAAAAGAAAAATATCCTAATGTTGAAATCGTTGCTATAGAGCCTGAAGCATCACCAGTATTAAGTGGTGGTGAGCCAGGACCACATAAATTGCAAGGTTTAGGTGCAGGGTTCGTACCGGATACTTTAGATACAAATATTTATGATAGTATCATCAAAGTAGACAACGATACAGCTATGGAAACATCACGTCGCGTTGCTAAAGAAGAAGGTATCCTAGCAGGTATTTCTTCTGGTGCTGCAATTCATGCCGCAATTCAAAAAGCTAAAGAATTAGGTAAAGGTAAAACAGTTGTAACAGTATTGCCAAGTAATGGTGAACGTTACTTATCAACACCTTTATATTCATTCGATGATTAATTTGTAATTAATATTTAAACGCTAGGGAAGCTTGTTATTGCTTCGCTAGCGTTTTCTTTTTGAAGAGATGAATACTTTGTTTTAAATTATTAAATACTTTGCATGTTTTTTGGCGATTATAAAAACTGAAATGTTTAGAAAATGAGTGTATCATTAATATGTGACTATTGAGCAAAAGTAGATATTTTTCTACATATCATTTTCTAAAAGAACGAAGGGTGACGTGACAAGAATGACTAAAACAAAAATTATGGGAATATTGAATGTGACACCAGATTCATTCTCTGATGGTGGTAAGTATAATTCAGTGGATAAAGCGGTCAAACGTGCTAAAGAGATGATAGAAGAAGGTGTGGATATCATTGATGTCGGTGGCATTTCTACACGACCAGGATTCACAGAAATTTCAACGGAAGAAGAGATTGAGCGTGTAGTTCCTGTAGTGAAAGAACTTGCAAAATTAAATATTCAACTTTCAATAGATACATATCGTAGTGAAGTAGCGGAAGCGTGCTTAAAATTAGGTGCAACGATGATCAATGATCAATGGGCAGGGTTATATGATCCTAAAATACTTGATGTTGTGGCTGCTTACGATGCTGAAGTTGTATTAATGCATAATGGTAACGGACATCGCGAACAACCAGTTGTTGAAGAAATGCTATTATCACTTATTACTCAAGCGAACAAAGCAGAAATGGCCGGAATTCCAAAACATAAAATATGGCTAGATCCTGGGATTGGCTTTGCCAAAACACGTGATGAAGAAAATGAAGTAATGGCACGTTTAGATGAACTTGTAGCAACTGAGTATCCTGTTTTATTAGCAACGAGTCGAAAACGTTTTATTAAAGAAATAATTGGTACAGAAACTAAAGCGTTAGAACGTGATGAGGCGACAGCTGCTACAACAGCTTATGGTATAATGAAAGGCGTCAAAGCTGTGCGTGTACATAATGTGCAATTAAACGCTAGATTAGGTCAAAGTATGGATTTCTTAAAGGAGAATGAAGATGAACGACACAATCTTTCTTAATGGTATGAGATTTTACGCATACCATGGTGCCTTACCTGCTGAAAATGAGATAGGTCAAATCTTTGTAGTAGATGTTACGTTGAAAGTGAATTTAGAAGAAGCGGGACAATCTGATAATGTGATAGATACTGTGCATTACGGAGAAGTGTTTGAAGATGTTAAAGAAATCGTTGAAGGTCCACCATGTAATTTAATCGAACATCTAGCTGAACGTATTGCAAAACGTATAAATTCACACTATAATCGTGTAATGGAAACGAAAGTCAGAATCACTAAAGAAAATCCACCTATTCCTGGTCACTATGATGGCGTAGGTATAGAGATAGTGAGGGAGAATCGTTAAATGGTACAATCGTATTTAGGTTTAGGAAGCAATATTGGTGATAGGGAACAGCAATTACAAGATGCTATAAAAATAATTGATAGTATTGAAGGTATTTCCGTGACTAAGATCTCTCCAATATATGAAACTGCACCAGTGGGGTATACTGAGCAGCCCAATTTTTTAAATTTGTGTTTAGAAATTGAAACAGAATTGGAGCCCAAAGAACTTCTTAAATATTGCTTAGAAACTGAACAACGATTACATCGAGTTAGAGACATTCGTTGGGGTCCAAGGACATTAGATGTCGATATTTTGTTATATGGAAATAAGGTTATAGAAGAAGATGACCTTGAAGTTCCCCACCCTCGAATGGGTGAACGTGCTTTTGTATTAATACCATTAAATGATATTGCATCAACACAAATAGAACCTCGTTCAAATACTCGTATCTCTGATTTAGTCATACCAGATGACACAGTGAAGAAATATAAAGGTTAAGAAGTATTAATTATACATTTAATTAATATTATAGAAATGCGAAAATAGTGATGATCATACTTTGAAAGTGATACAGGTAATGTCAATTTTGTAAAACAATACAATTAAGTAACACCATATTAGTAATATGATATCCTATAAGCAATTTAGAAATAATCCATGGAATGATTTTCATTAAAATGAAATTTAAAGGAGAGAAAGTTATGTCAGAAGAAATGAATGACCAAATGCAGGTCCGTCGTCAAAAACTACAAGAATTAATTGATTTAGGAATCGACCCATTTGGAAAACGTTTTGAGCGCTCAGCTACTGCTAGTGAACTAAAATCACAATGGGATGAATTCTCTAAAGAAGAATTACATGATAAAGAAGATGAAAGTCATGTTTCGATTGCCGGACGTTTGATGACTAAACGTGGTAAAGGTAAAGCTGGTTTCGCACATGTCCAAGATTTGACTGGTCAGATTCAAATTTACGTGCGTAAGGACCAAATTGGCGAAGAAGATTTCGACAATTTATGGAAAGGTGCAGACCTAGGCGATATTGTTGGTATTGAAGGTGTAATGTTCAAAACAAATACTGGCGAGCTATCAGTAAAAGCTAAGACATTCACTTTATTATCTAAAGCGCTTAGACCTTTACCTGATAAGTTCCATGGTTTACAAGATATTGAACAACGTTATCGTCAACGTTATTTAGACTTGATTACAAATCAAGATAGTACTCAAACATTTATTAACCGTAGTAAAATTATTCAAGAAATGCGTAATTACTTAAATAAACAAGGTTTCTTAGAAGTTGAAACACCAATGATGCATCAAATTGCAGGTGGTGCAGCAGCACGACCATTTGTTACGCACCATAATGCACTAGACGCTACTCTTTATATGCGTATAGCAATTGAATTACATTTAAAACGATTAATTGTTGGTGGCCTTGAAAAAGTCTATGAAATTGGACGAGTATTCCGTAACGAAGGAGTATCAACACGACATAATCCAGAATTTACTATGATTGAATTATATGAAGCATACGCTGATTACCACGATATCATGGATTTAACTGAATCTATGGTAAGACATATCGCTCAAGAAGTATTTGGTTCTGCAAAAGTTCAATACAATGAAGAGGAAATTGACCTAGAGTCTGCCTGGACACGCCTTCATATTGTAGATGCAGTGAAAGAAGCTACAGGTGTAGACTTCTATCAAATTAAATCTGATGAAGAAGCAATCGCTGCAGCTAAAGAACATGGTATTGAAATTACTAATAATATGAAATATGGTCATATCTTAAATGAATTCTTTGAACAAAAAGTTGAAGAAACGTTAATTCAACCAACATTTATTTATGGACATCCAATTGAAATCTCGCCTTTAGCGAAGAAAAATCCAGAAGATCCTAGATTTACAGACCGTTTCGAGTTGTTTATCGTAGGTAGAGAACATGCGAATGCATTCACTGAATTAAATGATCCAATTGATCAACGTGAACGTTTCGAAGCACAACTTGTTGAAAAAGCACAAGGTAATGATGAAGCGCATGAAATGGATGAAGATTATATTGAAGCTTTGGAATATGGTATGCCTCCAACAGGTGGTTTAGGTATCGGTATCGATCGCTTAGTTATGTTGTTAACTGACTCTCCATCTATTAGAGACGTATTATTATTCCCTTACATGAGACAAAAATAGATTAAATTAAATATTAGAGATTGAGATAAAGTTTAGGGTTTATTCAAATGTTAACCTAATATATCTCAATCTCTTTTTTTATTTTGAGCCAGTTATTGTTAATAAAAGAGGTAAAAGGAATATTTAGTTTTCGCTTTATATAAAATTAAGGGATTAAATATATTGGTGTGATAAAGGGTTATTATCAAAGGGAGAGTTACAAAAGTAAAAAAGAGTAGAGAAGTTATTATAAAACAATATAAAAAAGTGTAGTCAAAATGCTTGCGATGGGCTAACATAGTAAAAGGGTTCAA
>NODE_6_length_21027_cov_8.195561
AACCTATTGTAATTTTATACAAATAAAGTTATACTTTTAAATCGTAATTATTACTATTTAGGAGGAGTTATATGAAGCGATTTTTAAGTCTTACCATTTTATTATCTATAATGTTATGTGTTTTAGTAGCTTGCGGAAAAGAAGATAGTTCTAATAAGGGGTCAAAGGATGGCGATAAAATCAATGTGTCTACAACCGTTTATCCTTTACAATCGTTTATAAAACAAATAGGTGGTAATCATGTGAATGTATCATCCATTTATCCTGCTGGCTCAGACTTACATGATTATGAACCAACTCAGAAAGACATGTTAAAGGTTAATAAATCTGATTTATTCGTGTATACAGGTGACGATTTAGATCCAGTCGCTAAAAAAGTTGCAGCAACAATTAAAGATGATAAAAAGAAAGTATCATTACAAGATAAATTAGACCGTTCAACATTACTAACAGATCAACACGAACACGGTGATGAAGAACATGCAGATTCACATGAACATCATCACCATCATCATGGTGGATATGATCCACACGTATGGTTAGATCCTGAGAAAAATAAAGTGTTTGCTATAGAAATTAAAGACCACTTAGTAGCCAAAGATCCAAAACATAAAAATGAATACGAGAAAAATTTCAAAAAATTAGAACATGCACTTGATGACATTGACAATCAATTAAAAGAAATTACTAAAGATAAACAAGGTAATGCTGTATTTATTTCTCATGAATCTTTAGGTTATCTCGCAGATCGCTATGGCTTTGTTCAAAAAGGAATTCAAAATATGAATGCTGAAGACCCATCTCAAAAAGCACTTACACAATTAGTTAAAGAGATTAATGAGAAAAATGTTAAATACATATTATATGAAGATAATGTTGCCAATAAAGTAACCGAGACAATCAGAAAAGAAACAAACGCAAAACCTTTAAAATTTTATAATATGGAGTCACTAAATAAAGAACAATCTAAAGATGAATCAATGGATTATCAAACGTTGATGAACAAAAATATTGAAGCATTAGATAAAGCATTGGACTCCAATATAAAAGTAGAAGACGAAAAAGCTGAACATAAACATGACAAAGCTATTTCAGATGGCTATTTTAAAGATAATCAAGTTAAAGATCGTGCGTTATCAGATTATGAAGGTAAATGGCAATCAGTTTATCCCTATTTAAAAAATGGTGATTTAGATGATGTAATGAAACATAAATCAGAAGAAGATAGCGCTATGACAGAAAAAGAGTATAAAGCATACTATGAGAAAGGTTATAAAACTGACATTTCTAGCATAAATATTAAAGGTGACAACATTACTTTTGAAAAAAATGGGAAGAAGGTTACTGGAACGTATAAATATGTTGGTAAAAAAATCCTAGATTATAAGAAAGGTAATCGTGGAGTTAGATTTATTTTTAAATTGACAAACGATGATACACAGCAATTACCGAAGTACGTTCAGTTTAGTGATCACAATATCGCACCTAAGAAAGCTGAACATTTCCATATCTTTATGGGTGATAACAATGATTCATTACTTAAAGAAATGGATCATTGGCCAACTTATTATCCTGCCTCACTAGATAAGGATGATATTAAAGAAGAAATGTTAGCACATTAAAAAATTTTAAATTTGAATCTTTTTACTTGTAATTCCATTTGAGTCGATTTATTATACTAAGTATAATAAATATACAAACTATAGTACTGATTTTCAGCTACGTAGTTTCATAATTTAAATAATGGAGGTATGTACACATGGCTAACTTAAATTTAGACCCAGCACATTCAGGAGTTAACTTTTCTATTCAACACTTAGTTGTATCAAATGTTAAAGGACGTTTTAACGAATTTGACGCTAACATTTCAGGTGATTTCAATGATTTAAGTTCATTACAAGGTACTTTTACTGTTAAAGCAAATTCAATTGATACTAAAGTAGCAGATCGTGATAATCATCTTAAAAGCGCAGATTTCTTAGACGCTGAAAACTACCCAGAAATTAAATTTGAAATTACTAACGTAGATGATAAATCAGTTACTGGTAACTTAACTATGAAAGATCAAACACATGAAGAAACTTTTGATTTAGATTATAAAGGTACTAGTTTAAATCCATTAAACGGTAAAAACACTGCTGGTTTAGTAATTACTGGTAGCCTTAACCGTGAAAAATATGGTATTACGTTTAACCAACAACTTGAAACTGGTGGTTTCTTATTAGGAAAAGACTTAAATGTTGAATTTGATTTAGAATTTCCACTTGAAGACTAATCACTAGTTATTAAAAATACTTATATGGCTTCCTACAAAGTAGACATTAATGAATGTAAACTTTGTAGGGAGCTTTTATATTTTTGTAATTAAAATCAATAACTGGTAAATTCAGAGAGAGCATTTAAAAAATAGATAGGGGGATTTAAATGTCAATTCAATTAAAAGATAATAAAATTATATTTAATAGAACGTTTGAGGCGCCAATAAATGAAGTATTCGAGGCATACACTACGGAGACGTTATTCGAACAATGGTTCCATCCTCAAGGAGGTAAAACAAAGGTTTATCGTTTTAATCCAGAAGCCGGTGGTGATGCCTTCTTTGCGATAGAAATGCCAGAACAAACAAGTTACACATTGACTGAATATAAAAAGGTGGATAAACCTAATCATATTGAATACTTAGATTTCTTTGCTACGTCTCAAGGTGAGAAAGATACATCATTACCTGGGATGCAAATTTTGATTGATTTCACTTCAGAATCAGCGCAACGCACGCTTGTAACGTCAACTTCTATCTTTCCAACAAAAAATGCGGCGCAACAAGCACTTGATATGGGTGTAGAAGCGGGAATGAATTCTACATTAGACCAACTTGATTCATTATTGAAACAAAAAAAGTCATAAGTATGTCAAAAAAATTCAACTAAATTTAAGTTATAATGTAGTTGAAATGAGGTTGATGATATGAAAGAAAGATATTTAAAAGTACTAGCTTTATTTTCAGTTAGTACATTAATACCTACAGTACTACTCAATTCAAAGGCAATTGATAATAGTGCAATTAAATATGTTTTAAGAACAGCGCTAGGCTATGGCATTTTTGCTACAGGTTTACGCTATTTATCAAGACTTAAAGCACATAAATAGTAAATTACTAAGTGAGATAGAATCGTGTCTACATGATACGATTTTATCTCACTTTTTTTACCTAAAAAATTTAAGCTATTCATGTTTTCTTAAAAAATATATAATTGAAACATAACTTGAAAGGATGTAGGGGGCATACATATGTTGAAGAACAATAAAACGGTTGAAGACACCCATGCAACGCGTGATATTGTAGAAGCTGCTGTCGGGCAGGTACAGACGAAAGAAATTATGGCTACAAAAACGCCTGGTAGATATGCATTGAAAGCAATCATGTCAGGATTTTTATTAGCAATCGTAACGGTATTTATGTTGGCAATTAAAACACAATTTGCAGGCACTAATGAAGGTTTAGTTAATTTGTTAGGTGCGATTGCATTTAGTTTAGCTTTAGTATTAATTGTGTTGACGAATTCAGAATTACTAACTAGTAATTTCATGTATTTAACGGTCGGCTGGTATTATAAAGCCATTACTATTAATAAGATGTTGTTCATTTTCTTATTCTGTTTTATAGGGAATATTATAGGTGGATTCATATTATTCTTCTTAATGAAAGGGACGCATATTATGACGCCAGAAATGATTGCCAGCTTAAGTAAGACAGTACATATGAAAACGGTAGAATCAACTTGGTTAAATATTTTAGTTAAAGCAATCTTCTGTAATTTCTTTATTAATATTGGTATATACGTGTCTATGTTATTTAAAGAAGGACTGGCAAGAGCATTCTTTATTGCTGCAGGGGTTGTCGTGTTTGTATTCATGGGTTATGAACACGTTGTCTTCAATGCTGGTTTATACGCAGGTATGGTGTTCTATAATTTAGATGCACTATCATGGTTAGGTGTTATTAAAAATATTGTGTTTGCTTTAATTGGTAACTATATCGGTGGTGGTATATTTATTGGTTTAGTATATGCGTATTTAAATGGTTCACGTGATAGTATGAAAGCTAAGTAATCAATAATAGGGTTGTGTTATCACTAAGTTAAATGAGTAGATAGCACAACCTTTTTTATTGAATTAATTTAACCACATTATTTAAAAAGTTGACTAAATGATGATTAAAACATATCATTTTAATCAACATTAAAGCATTTAATGACCAAATTTTAAAAGTAATAAAGTCTAATATAAAGGGGATGAAGCGATTGGTTGCGAATATATTAGTGGCACATGGCATGAGAAAAGGTGATCAAAATAAAGCGTTGGGAGAATTCTTAGATCGTTTATTAAGTGATGAATCGTATGAATATGAATTAGCGTTTATTGAAAGTGAAGAAAAGAGTATTGAAAACACGATTGGTCGCTTAATAAAGCAAGGTGAAACTCAATTTAAAGTTGTACCTCTTTTGATCTTTTCGGCAATGCATTATATCGTCGATGTTCCTGAAATTTTATCAAATATAAAAAAAGATCATCCTGAAATAAGTTACGAAATTAGTGAACCGCTTGGTACGCATGACTATATGGTGGATTTAGTTGAAAAACGTATTCAAGATGTTGAAATTTCTACCTCCTCTAATTATGCGATTGTATTAATCGCACATGGTAGCTTCTCATATACGAAAGCACATGATGAGTTAAAGGAATTTAGTGAAAAAATGAATCAACCTGTACCTATCTATTGTCGTACGCTATATGGTGACATTACTTTTAGAAATGACTTGGATCAACTTTCGAATGAATATGATGAACTTATTGTAGTGCCAATGTTTTTATATGATGGGCGACTAGTAAATAAAGTAAAACGACTCATTTCAGAAATGGATATACAGGGTACGCTTTACATTACACCATCTATTAATTTCGATAACATATTAAAGAGAATTATTAGTGAACGTTTAAAGCAATTAACATTTAATTAGGATTTATAAGCTGAGGCACAATGTGTCTCAGTTTTTTATTGTATTTGGACAAGTTATTGAACGTATTAGGGAATTCCCCGATTTTTAATTAATTTGTGAAAACCATCACATTTGAAGTGGAATCTGTTATAGAATAGCAGTGAAGAAACAAATGTTGAATATCAAACATTTTAAAAAACAAAAAATTGCAAATGGAAAATAAGTAAATTTAAAGTGATAAAAGGGGCATATTTTATGACTAAACAAAAATTAGTGATGATTGGAAACGGCATGGCGGGATTAAGAACGATAGAAGAAATTCTAGAGCGTTCAGATTCACAATTTGACATTACAATTATTGGGAAAGAACATTATCCAAACTATAACAGAATAATGTTATCAAATATATTACAGAAGAAAATGACTGTAGAAGAAACAATAATGAATCCATATGAATGGTATGAAGAGAACAACATTCAGCTCATCGTCAACGACCCAGTAGAGACGGTTGATCGTTCAGCACAAACAGTAACAACATCAAAAGGTGTTGAAGTGAATTATGACATTTGTATATTTGCAACAGGCTCTAGTGCATTCGTATTACCGATACCTGGATCAGATTTACCAAGTGTTATAGGTTGGAGAACAATCGAAGATACTGAACGCATGATTGAAATCGCTAAAACGAAAAAGAAAGCTGTCGTTATTGGTGGCGGATTATTAGGACTTGAATGTGCACGTGGTTTAATGGATCAAGGTATGGAAGTAACTGTATTACACTTAGCAGAATGGCTTATGGAAATGCAGTTAGACCGTAAAGCTGGAGGCATGCTTAAAGCAGATTTAGAACGTCAAGGTATGAATATCAAGTTACAAGCGAACTCTAAAGAAATTATTGGTAAAGATGATGTAGAAGCGATTAAATTGGCAGATGGAAGAATAATCGAAACAGACTTAGTTGTCATGGCAGTCGGTATCCGTCCATTTACTCAAGTAGCACGTGATGCAGGTCTAGAAGTAAATAGAGGTATCGTTGTTAATGATTATTTACAAACATCAGACCCTAATATTTATGCGGTTGGCGAATGTTCAGAGCATGACGGCAAAGTATATGGCTTAGTCGCACCGCTCTATGAACAAGGTAAAGTGTTAGCTGACTACCTAACTGGAAAAGAAACAGAAGGGTACAAAGGTTCTACAACTTTCACTTCATTAAAAGTGTCTGGTTGTGATTTATATAGTGCGGGACAAATTGTTGAAAATGAAAATGTCCATGGTATTGAAATTTTCAACAGTGTCGATAATATTTATAAAAAAGTCTATTTGAGTGATGGTCAAGTTGTCGGAGCAGTATTATATGGTGATACAGATGATGGCTCAAGATTCTATAATATGATGAAAAAACATGAATCATTAGAAGACTATACATTAGTATCATTATTGTACAAAGGTGGAGAAGAAGCGGTAACTTCTATCGCTGATATGCCAGATGATGAAACGATTTGTGGTTGTAACGGTGTAGATAAAGGTACGATTGTTAATGCGATTACGACTAAAGGATTAACTTCAGTGGAAGAAGTAACGAAAGCAACTAAAGCGGGTAATTCATGTGGTAAATGTAAAGGACAAATTGGCGAGTTATTACAATGCACATTAGGTGATGACTTTGTAGCAGCGAAACCTACCGGAATTTGTGCTTGTACTGATTTAACACGTGATCAAATTGTTACGCAAATAAGAGCTAAAGGACTAAAAACATCAAAAGAAGTACGTCACGTACTAGACTTTAAAGATAAAAATGGCTGTCCAAAATGTCGTCCAGCAATAAACTACTATTTAAATATGGTATATCCACATGACCATCAAGATGAAAAAGAATCACGCTTCGCAAATGAACGTTATCATGCAAACATTCAAAATGATGGTACATTCTCTGTTATTCCACAAATGCGTGGAGGCGTAACAGATGCTGACCAATTAATAAGATTAGGTGAAGTTGCAAAAAAATACAATGTACCATTAGTTAAAGTAACAGGCTCTCAACGTGTAGGTTTATATGGATTGAAGAAAGAAGAATTACCTAAAGTATGGGAAGATTTAGGTATGCGTTCAGCTTCAGCATATGGTAAGAAAACACGTTCAGTTAAAAGTTGTGTAGGTAAAGAATTCTGTCGATTCGGTACTCAATACACTACACGCTTAGGTATTCGCTTAGAAAAAACATTCGAATACATTGACACACCACATAAATTTAAAATGGGTGTATCTGGTTGTCCACGTAGTTGCGTTGAATCAGGAGTTAAAGATTTCGGTGTTATCTCAGTAGAAAACGGTTATCAAATTTACATCGGTGGTAATGGAGGTACAGATGTTACAGTTGGTAAATTATTAACTACCGTTGAAACTGAAGATGAAGTTATTCAATTATGTGGTGCGTTAATGCAGTATTATCGTGAAACAGGCATTTATGCAGAAAGAACTGCACCATGGTTAAATCGTTTAGGCTTTGAAAATGTTAAAGAAGTACTACTGGATCCTGAACGTCAAAAAGAATTATTCGATAGAATTATGGATGCTAAAAAAGCGATTGATGGACATGGCGAACCTTGGGAAGCAATCGTTGAAGATAAAGAAGCTCGAAAAATCTTTGAAGTTGAGAGGGTGTAACATATGAAATCTATGGAAAAAGTTAAAGTAACGACATTAGAAGAATTAACAACATTGATTGGAAAAAAAGTGATTGTTGATGGTAAAGAAATTGGCATTTTCTTAACTGAAAGTGGAGACATTCATGCAATTAATAATATTTGTCCTCACAAACAAGGGCCATTATCAGAAGGAACAGTAAGTGGCGATTACGTTTATTGCCCTCTACATGATCAAAAGGTTGATTTGAGAAGTGGCGAGGTACAAGAACCTGATACTGGATGTGTTGAAACATATCAAGTTGAAGTCATCGATGGAGACGTTTATGTATGTCTGTAGATGAAAAATCAAAGGTTTACTTGATAGGTGCTGGACCTGGTAATCCTAATCTTTTAACGAAAAAAGCAGAACGATGTATTAAGAAAGCTGAAGTTATTCTATATGATCGTTTAGTAAACCCACTCATACTTCAATATGCACCCGCTGATGCGGAATTCATTGATGTAGGTAAAAAGCCTTACGCTAAACATATACAACAAGACGAAATTAATTTAAAAATCGTTGAAGCGGCTAAAAAGTACCAAACAGTCATTCGTCTCAAAGGTGGCGATCCAGCAATATTTGGTCGTGTTACTGAAGAAGTCAATACTTTAAAAGACTATGGTATTGAATATGAAATTGTTCCTGGTGTAACTTCAGCAAGTGCAGCTGTTGCAACAATGGATTTAGGGTTAACAATGAGATCAGTAGCGCCTAGTGTGACTTTCTCAACAGGCCATTTCAAAGATTCAATCAATCAAGAAACAGATATACGTAATTTGATTAATGGTGGGACATTAGCCATCTATATGGGGATAAAACGATTGGGCCGTATCATTGATCAAATCACAGCTTATACTTCAGAGGACTATTCGATAGCAATTGTGTTTAATTCTACGTGTCATAACCAACGCGTCATCATTGGTAAATTAAGCACCATTGAGCATCAATTACAGCAACACGAACTTGAAGGCGAACCAGGCATTTGCATTTTAGGTGCGATTGTTGACTATATTGATAAAGATAAAGTGTTGAAACAAGAGCATGAAAGAAATTTAGATGATTCATTATATGTTATAAAAGGTTCGAAAGAAGATGCTTTATTGAAAGCTGAAGAATTATCTGAAACAGGATATCGTTGTATAGTGCACGTTGATGAAAGTTACCATCCATCACAACAACAATTATACACACAAATAATCAATAACAATAAAATTAAATATATTAATTTATAAGTCATCCTTGCAGGAGTGGTATAACGAATTCTTAGAACGTTATGTACCACTACCTGCTTTTTTGTTTTTTAGGGATTCCCCCATGCGAATTAGGACATTCCCTAATACCTAATGAATGTGAAAAATTGTACAATCATTATAAATTCAAAAGTAAAACGGCAAATCGGAATAAGTTAATACCTTTAACGGTAGGAGGATTCATATAGATGGGAAAATTTGGATTAAACTTTTTCAAACCAACTGAGACATTTAATGGTAACTGGTCAGTTCTTGAGAGCAAAAGTAGAGAATGGGAAAAAATGTACCGTGAAAGATGGAGTCACGATAAAGTAGTTAGAACAACACATGGTGTTAACTGTACAGGGTCATGTTCATGGAAAGTATTTGTTAAAAACGGCGTAATCACTTGGGAAAATCAACAAATTGATTATCCAAGTTGTGGGCCTGATATGCCTGAATTTGAACCTCGTGGATGTCCGCGTGGTGCGTCGTTCTCTTGGTATGAATATAGTCCACTTCGTGTGAAATATCCATACATTAGAGGGAAATTATTAGATTTATGGAATACAGCGTTAGAAGAAAATAATGGAAATCGTATTGCAGCGTGGGCATCTATTGTTGAAGACGAAGAGAAAGCAAAAGCATATAAACAAGCACGTGGTAAAGGTGGACATATTCGAGCTAACTGGAAAGATGTAACAGATATTATTGCTGCACAAATTCTTTATACAATTAAAAAGGATGGTCCAGATAGAATCGCAGGATTTACACCAATTCCTGCCATGTCAATGATAAGTTATGCTGCAGGGGCAAGATTTATCAACTTACTCGGTGGAGAAATGTTAAGTTTTTATGATTGGTATGCTGATTTACCGCCTGCGTCACCACAAATTTGGGGTGAACAAACTGACGTACCTGAATCAAGTGATTGGTACAATGCTTCATATATTATTATGTGGGGTTCAAACGTACCACTTACACGTACACCTGATGCTCATTTTATGACTGAAGTGAGATATAAAGGGACTAAAGTTGTTTCAGTAGCACCTGACTATGCAGAAAACGTTAAATTCGCGGATAACTGGTTAGCACCTAATCCTGGTACTGATGCAGCAGTAGCACAAGCAATGACACATGTTATTTTACAAGAATACTATCAAGATAATCCTAGTGAAATGTTCATTAACTATTCAAAACAATATTCAGATATGCCTTTCGTGATTATGTTAGATGAAGATGACAATGGCTATAAAGCAGGACGATTCTTACGTGCAAGTGATTTAGGTATGGAAAGTGAAAATAGCGAATGGAAACCAGTCATTCACGATATGAATAGTCATCAGTTTGTAGTACCTAATGGCACAATGGGTCAACGCTGGGAAGAAGGCAAGAAGTGGAACTTAAAATTAGAAAATGAAGATGGTTCTAAGATTGATCCAGCGATGTCAATGGCAGACGACACATACGAACTAAAAACAATTCAATTCCCTTACTTTGATAGTCAAGGTGACGGTATTTTTGAAAGACCAATAGCAGCTAGAAAAGTAACATTAGCTGATGGAAAAGAAGTGTATGTAGCGACAGTATATGACTTAATGACAAGTCAATATGGCATTAAACGATTTAATCATGAATTAGAAGCAACTTCATACGACGATGCTGAATCAAAATATACACCTGCATGGCAACAACGTGTAACTGGTATTAAACCAGAATTAGTAACACAAGTAGCTAGAGAATTTGCGCAAAATGCAATCGATACAAAAGGACGCTCAATGATAATCATGGGTGCTGGTATTAACCACTGGTTCAATTCAGATACGATTTATCGAGCAATTTTAAATCTTGTTCTTTTATGTGGCTGTCAAGGTGTTAACGGTGGTGGATGGGCTCACTACGTTGGACAAGAAAAATGTAGACCAATAGAAGGTTGGAATACGGTAGCCTTTGCCAAAGACTGGCAAGGACCACCACGTCTGCAAAATGGTACAAGTTGGTTCTATTTTGCGACTGATCAATGGAAATATGAGGAATCTAATGTTGATAAATTAAAATCTCCATTAGCTAATAATATTAAACATCAACACCCAGCTGACTATAACGTTACAGCTGCTAGATTAGGTTGGTTGCCGTCATACCCTCAATTCAATAAGAATAGTTTATTATTCGGAGAAGAGGCAAAAGATGCCGGTGATGACTCTAATGAAGCGATATTAAATAGAGCAATCGAATCAGTCAAAAATAGAGAAACTCAATTTGCGATAGAAGATCCAGATTTAAGAAAGAACCATCCGAAAACATTATTCGTATGGCGTTCAAATTTAATTTCAAGTTCTGCCAAAGGACAAGAGTACTTTATGAAACATTTATTAGGTACACGTTCAGGACTAATGGCTGAACCTAACGAAGAAGACAAACCAGAAGAAATTCAATGGCGTGAAGATACAGAAGGTAAATTAGACTTATTAGTGTCACTAGATTTCAGAATGACTGCGACACCATTGTACTCAGATATCGTATTACCAGCTGCAACATGGTATGAAAAACACGATTTGTCATCAACAGATATGCATCCATTCATTCATCCATTTAATCCAGCGATTGATCCATTATGGGAATCACGTTCAGACTGGGATATTTATAAAACCTTAAGTAAAGCTGTTTCTGAAATGGCGAAAGATTACTTACCTGGAACATTTAAAGATGTTGTAACGACACCACTTGGCCATGATTCCAAACAGGAATTAGGTTCAGAATACGGTATTGTTAAAGATTGGTCTAAAGGAGAAGTTGAAGCCATTCCAGGTAAAACAATGCCAAACTTCGCAGTCGTAGATAGAGATTACACTAAAATCTACGATAAATATGTGACTTTAGGTCCATTACTTGAAAAAGGAAAAGTTGGTGCACATGGCGTAAGCTTCAGCGTGAAAGATGAATATGAAGAACTTAAAAGTATGATAGGTACTTGGAATGATGAGGACCCTGAATCAGTCAGAAATAATCGTCCACGTATCGATACTGCTAGAAAAGTAGCAGATGCAATCTTAAATGTATCATCAGCTACTAACGGCAAATTATCACAAAAATCATACGAAGATTTAGAAAATCAAACAGGAATGGAATTAAAAGACATTTCAAAAGAACGTGCATCTGAAAAGATTTCATTCTTAAACATTACATCACAACCACGGGAAGTTATACCAACAGCTGTGTTCCCTGGTTCAAACAAAAATGGACGTAGATATTCTCCATTTACAACTAATATAGAACGACTCGTACCATTTAGAACATTAACAGGTAGACAAAGTTATTACATCGATCACGAAGTATTCCAACAATTCGGCGAAAGTTTACCAGTATACAAACCAACATTACCGCCAATGGTATTTGGTACTAGAGATAAACAAGTTAAAGGTGGACAAGATGCATTAGTATTACGTTATTTAACACCTCATGGTAAATGGAATATACACTCAACATATCAAGATAACGAACGTATGTTGACATTATTTAGAGGTGGTCCAGTCGTTTGGTTATCTAATGAGGATGCTGATGAGCATGGCATCAATGACAACGATTGGTTAGAAGTTTATAACAGAAATGGTGTTGTAACTGCAAGAGCAGTCACATCACACCGTATGCCAAGAGGAACAATGTTTATGTATCATGCACAAGATAAACACATTGAAACACCAGGATCAGAAATTACAGATACTCGTGGCGGTTCACACAATGCACCAACAAGAATTCATTTGAAACCTACACAACTTGTAGGTGGTTACGCACAAATTAGTTATCACTTTAACTATTATGGACCAATAGGAAATCAACGTGACGTATATGTAGCAGTGAGAAAGATGAAGGAGGTAAATTGGCTTGAAGATTAAAGCGCAAATTGCAATGGTGTTAAATTTAGATAAATGCATAGGTTGCCACACTTGCAGCGTAACATGTAAGAACACTTGGACTAACCGTCCAGGTGCAGAATACATGTGGTTCAACAACGTAGAAACTAAACCAGGTGTAGGATATCCGAAACGATGGGAAGACCAAGAACATTATAAAGGTGGATGGGTCTTAAATAAAAAAGGAAAATTAGAACTTAAATCTGGTAGTCGTTGGACAAAAATGGCGTTAGGTAAAATCTTTTACAACCCAGATATGCCTCTTATTAAAGATTATTATGAACCATGGACATACAATTACGAACATTTAACTACTGCTAAAGAAGGTAAGCATTCTCCTGTTGCTAAAGCGCACTCACTTATCTCAGGTGAGAAACTTAATCTTGAGTGGGGGCCTAACTGGGAAGATGACTTAGCCGGTGCACATATTACTGGTCCAGAAGATCCTAATATTCAAAAAATTGAAGAAGACATTAAATTCCAATTTGATGAAACATTTATGATGTATTTACCTCGTCTTTGTGAGCATTGTTTAAACCCTAGTTGTGTAGCTTCATGTCCATCTGGTGCAATGTATAAACGTGATGAAGATGGTATTGTTTTAGTTGACCAAGATGCATGTCGTGGGTGGCGCTACTGTATGACTGGTTGCCCTTATAAAAAAGTTTACTTCAACTGGAAAACAAACAAAGCTGAGAAATGTACATTCTGTTTCCCAAGAATTGAAGCTGGATTACCAACAGTTTGTTCTGAAACATGTACAGGTAGAATGAGATATTTAGGTGTATTATTATATGATGCCGATAGAGTTCATGAAGCAGCTTCAGCTGAAAATGAAAAAGATTTATATGAAAAGCAATTAGATATTTTCTTAAATCCATTTGATGAAGAAGTGATTGAACAAGCTGAAAAAGATGGCATTAGCTATGAATGGATTGAAGCAGCTCAAAATTCACCAGTGTATAAACTGGCAATTGAATATAAATTAGCATTTCCTTTACATCCAGAATTTAGAACAATGCCTATGGTTTGGTATTGCCCACCATTAAGTCCTATCATGAGTTATTTTGAAGGTAAAAATGCAGGACAAAACCCAGATATGATTTTCCCAGCTATTGAAGAAATGCGTTTACCAATAGAATACTTAGCTAATTTATTTACTGCCGGAGATGTCCAACCTGTTAAGGAATCTTTACAAAAAATGGCTATGATGAGAAGTTACATGCGCTCACAAGTTACAGGTAAAGAGTTTGATACTTCTAAATTAGAAAGACTTGGATTATCAGAAATTCAAACTAAAGATATGTATCGTTTATTAGGTTTAGCAAAATATGAAGATCGCTTTGTTGTACCAACATCTCATAAAGAAACATATTTAGATACGTACCATGCGCAAGGTAGCCAAGGGTATGGTGGCGAATACTTCGGAGACAATTGTGAAGGCTGTGGTGTTCCAGTAGGTTCAGGAAAAACAGGACAAGAAATTTATAATGAGAATTTCTATGGAGGGATTTTCCGTGATTAATTTACAACAATTTCATTATTATCAAGAAAGTTTTGGTTATATAGCTCAGCAACTTAATTTCCCAGAGAAATTAACGTTTCATCCAAAAACATTTGAAGAAACGATTGAACCCTCTCATCCTGGTTATGATGATTTAGTAAAATACAGAGAGATTATGCATCAATTCACATTGTCAGAAATTAAAGCAATATATACAGATACCTTTGATTTTAATAAGAAATCACCGCTTTATATGACTTACAACAAATTTGATACTCAAAAAGAAAGAGGCCAAATGTTGGCTAAACTTAAAGTGTTATATGAAATGTTTGGGTTGAAAATGGTAGATAACGAGTTATCAGATTACCTACCATTGATGCTCCAATTCTTACACGTAGCATCATGGCAAAATGATCCACGAGCAGAAGGCAATATTGAACTAGTTATTATGATTATTGAAGACGGTACGTATGAAATGGCAAATCATTTAGCTCAAGATAACAATCCTTATGCTTATGTGATCCGTGCTTTAAGAAATACATTAAAAGCTTGTCTAGAAATTCCAAATGAGGTGACATCTCATGCTTAATCAATTTTTATGGATTATATTTCCATATTTATGTGTAGCCATTTTCATTGTTGGACACATCGCTCGTTATAAATACGATCAATTCTCATGGACTGCTAAATCGAGTGAATTTTTAGAGAAAAAACAATTAAAATGGGGTAGCTTATTATTCCATTTGGGCATCATACCGGTGTTTTTTGGTCACGTCGTAGGTCTCGCTATACCAGCTAAATGGATTGATGGATTAGGTGTAAGCGAGGAAATGTATCATTTTGGTGCTGTATACATCGGTAGTATCTTTGGTATAATGACGTTTATTGGTATGTTACTATTAACAGCACGACGAATTACTATTAAAAATGTTAGAAAGCTAAGTTCAGCTTCTGATATATTTGTAAATTTCTTATTAATATTAATTATTTTCATGGGATGTTATTCAACATTAGTTACGAATGCGATGGTAAGTGATTTTGATTATCGTCAAACGATATCTATATGGTTTAGACACTTATTTACATTTTCACCAGACGCGAGTCTGATGACGAGTGTACCTTTATCTTTTAAAATTCACATCTTACTTGGATTTACAATTTTAGCTTGTTGGCCATTCACTCGCTTAGTGCATGTTTGGAGTGTACCGCTTTCGTATACTAATCGTAGATATATTGTTTATCGTAAACATAAAACACGTTCATGAGTATGAGAGGAGATTCAAATGTGATTACGAATCCAGTATTTGAAAAACAGGATTTCCAACAACAATTGAATAATCTAAGGGTCAGTGAAGGCTATGATTTTGCAGGTGTTGCACTTTATGAGCATCATATGACTTCAGCACCGATTAAATGGCATTATGTCTCAGGTAACCTGAATGATCGCTATAAAATGATTATCTTGCGTAAAGGGCGAGGTCTAGCCGGTATGGTTATGAAGACTGGAAAACGCATGATCATTGCCGACGTAGTGGCAAGCTTATCACCAGAAGATAAGATTAAATATCCAATCTTAATTGCCGAAAATCTAACTGCAATGGTAGCTATCCCATTGTGTTACAATAATCAGGTGTATGGTGTATTACTCTTAGGTCAAAGAGATGGCAAGTCTCTTCCTGATTATGAAACTTTGGATATTAGTGGCAAGCTTTGGACATTTTCAGAAGAAATGTAGGTGTTTAAAATGTTGGATGTTGATAATCTTGATTTAGAGAACTTACTAAAAAAATATTACGAAAAGACGAATGAAAAAATCGTATTTGTAAATAAAGATGGTAAGGTTATCGCGATGAATGATGCTGCAGAAGAGATTATTTCAAAGGATAATAATTATAGTGCAATGACCAATGCGATATGTAATCGTTGTGAAGGTTACTCTAACGAATTTGCATTACAAAGTTGCATTAACTGTTATCTTGATACGACAAAGCCTAATGATATGAATTTCCAAGTATTCATGAAAACGGTAGATAATAAAATTCAACCATTTACTGCTTCGTATCAATGTATTGATGATGAGGCACAAATCTACGCTTTTACATTACAAGATATATCTCCACAAATAGAGCGACAAGAAAAGATGTATCAACGTCAGATGTTACGTAAAACGATTGCTGCACAAGAAAATGAAAGAAAACGTATATCTAGAGAATTACATGATAGTGTTGTTCAAGAGATGCTAAATGTAGATGTTGAATTGAGATTATTAAAATATCAACAAGATATGGCTCAACTCATTGAAAAATCCGAACATATTGAATTGCTAATGTCTAATTTAATTAATGATATTCGTGATTTATCAGTAGAATTGAGGCCTTCATCACTTGATGATTTAGGATTAGAAGCGGCTTTTAAATCTTATTTCAAACAATTAGAGTATAATTATGGATTAAATGTTGTTTATCAATCAAATATTCAAACAATACGTTTCGATAGTGAAATTGAAACCGTTGTTTATCGCGTTGTTCAAGAAGCGATATTTAATGCATTAAAATATGCAGGTGTTTATGAAGTGGAAGTAACGATTCAACAAACTGAAGAAGGTCTTATCGCTGAGATTATTGACAGGGGTAAAGGCTTTGATCCCAACTTAAAACCTCAGGGTACTGGATTAGGGCTATATGGAATGAATGAGAGAGCAGAACTTGTTAAAGGTACAGTGAATATAGAAACACATATTGGTAAAGGTACAATTATTACGTTAGAAGTACCAGTTTAAAATATGTTAGGGGAATATAAAGTGAAGATTGTTATTGCAGATGATCATGCAGTTGTTAGAACAGGATTTTCGATGATTTTAAACTTTCAAGAGGATATGGAAGTAGTTGCAACCGCTGCTGATGGGGGAGAAGCATATCAAAAGGTGATGGAGCATAAGCCAGATGTATTAATTATGGACTTAAGTATGCCACCTGGTGAATCAGGATTAATTGCAACAAGTAAAATATCAGAAAGTTTTCCTGAAACTAAAATATTAATATTAACAATGTATGATGATGAAGAATATTTGTTCCACGTTCTTCGTAATGGTGCTAAAGGCTATATATTAAAGAATGCACCTGATGAACAATTATTACTAGCCGTGCGAACAGTTTATAAGGGCGAAACATATGTAGATATGAAATTAACAACGTCATTAGTGAATGAATTTGTAAATCATAAACATTCAGATGATGTATCTACTAACGATCCATTTAAAATATTATCTAAGCGCGAACTAGAAATATTACCTTTAATTGCAAAAGGGTATGGTAATAAAGATATTGCTGAAAAATTATTCGTGTCGGTCAAAACGGTCGAAGCGCATAAAACACATATAATGACTAAACTCGATTTAAAATCTAAACCTGAGTTAGTAGAATATGCATTGAAAAAGAAATTATTAGATTTTTAAATGATGAAAATGAAACTGAGACAGATTAGTAATGTCTCAGTTTTTTGCGTACATATATAGAAAAAATATAGGGGGATTCCCAGTCAGTATAAGGGAATATCCTTATGTTCATTTTTTCACAATTCTACTAAAATTTAATTGTAATCAGTAATGTGATTGAATTATAAATTTTTGACCTCTTTTATATAACAATTACTGATAAAGAAAATTAAATGATGAAGGTGAAAAAATGTATAAGACAAAAGGTGGCTTTCAACTTACCTTACAAACGTTAAGTCTTGTAGTGGGTTTCATGGCATGGAGTATTATATCTCCGTTAATGCCATATATCTCTCAAGATGTTAAAGTTAATCCTGGACAGTTATCTATTATATTGGCAATTCCAGTAATATTAGGTTCAATTTTACGTGTGCCATTCGGTTATTTAACTAATATTATTGGTGCGAAATGGGTATTCTTTTGTAGTTTTGTTATATTATTATTTCCTATCTTCTTTTTAGGGCAAGCACAAACACCAGGAATGTTAATGTTATCTGGATTCTTTTTAGGTGTTGGAGGTGCGATATTCTCTGTAGGTGTGACATCTGTACCTAAATATTTTTCAAAAGATAAAGTAGGGCTTGCTAATGGAATTTATGGTATGGGTAACATCGGTACGGCAGTATCTTCATTTTTAGCACCACCTATTGCAGGTATTATAGGTTGGCAAACGACGGTAAGAAGTTATTTAATTATCATTGCTATTTTCGCAATTTTAATGTTCATTTTTGGTGATAAAAATGAACCAAAAGTGAAAGTACCTTTAGCATCTCAGTTTAAAAAATTATCATCAAATTATAAGTTATATTACTTAAGTCTTTGGTATTTTATTACGTTTGGTGCTTTTGTAGCATTTGGATTATTCTTACCTAACTACTTAGTAAATAACTTTGGCATTGATAAAGTTGATGCAGGTATTCGGTCAGGTGTATTCATTGCTTTAGCAACTTTCTTAAGACCAATTGGCGGTATACTTGGAGATAAATTTAATGCTGTGAAAGTACTAATGATCGATTTTATTATTATGATTGTAGGTGCTGTTATTTTAGGAATTTCAAGTCATATTGCTTTATTTACTATCGGTTGTTTAACTATCAGTATCTGTGCTGGTTTAGGTAATGGTTTAATATTTAAACTTGTACCTTCTTACTTCGCAAAAGAATCTGGTGCAGCTAATGGTATTGTTTCTATGATGGGTGGTTTAGGAGGATTCTTCCCACCTTTAGTTATTACTTATGTAACAGGTCTAACTGGTTCAAGTCATTTAGCATTTATTCTTTTAGCAATATTTGGTGTCTTAGCATTTATTACCATGGGACACTTATATAAAAAAGAATATGCAAAATAAATTTATACATTAAAAAGAGCAATACAAAGCTAAACATAGTTTTGTATTGCTCTTTAACATTTTATTCTGTATATCTATTTATTCTACTGTAATTGTTGTTGATTGATCTTGTGCACTAACTTCTTTAGGTAAAATAACAACTAAAATCCCGTCTTCGTAGCTTGCTTTAATTTGTGACTTATCAATATCATTAAATTCAAAATGTCTAACTAATTCACCACTTGCACGTTCACTTAATTGAACGCTACCTGTTTGTTCAGATACATGCTTTTGAACTTTAATTGTTAATGCCGCATGTTCAAATTTAAGTTCAATTTCAGACTTATTGACACCAGGTAGTTCAGCTTCTAATACGTATTGATTTGTTTGATTATAAATATTTGTCGGGAAACTTTTTGATGAAAATTGATTAAAAACTTGTTCACCTAAATCACGAAATACGTCTTTTGGATTATTCTTGAAAATGGATTGTTCAAAAAACTCTCTATTATTCATACTAATGTCTCTCCTTTATTTAAGCGTGCATACCATAGTTGTAAAATGATACTTTTCAAGTACATTATAGTAATAGAGAGGGTTAACGTAAAGCGAAAGGAATTTTAAAAGAATAAGGCAAAGATTAAGTGCGGAATAGTAAATCCATGGCAAAAGTCTCAATATGTATAAAGCCTAGTAATTGTGAAATAAAGTGTTTCGCTTTTGCCAGGATTAAATATTAGTGAGTAGTATAATCGAAGTTATTTGAAATAACATGTTTTAAGCTATTAACAAGATTATCTTTTTCATCTTGTGAAATATCAAAGTCCTCAAAAACTTGGTCAGAGATAGCTTTCAACGTAGGTTTAATATTAATACCGCTTTCAGTCAGTGTAATTTGAAGATTTCTTTCATCTTCTTTTTCACGCATACGTTGTACGTAGCCTTTTTTCTCTAATTTCTTTAAGAGAGGTGTTAGTGTTCCAGAATCTAAAAATACGCGACGACCAAGTGATTTAATATTTATCTTTTCTTCATTTTCGATGGCCATGATGACCATAAAGCTTGTATATGTTAAATCATGCTTTTTTAAATAGTAAGTATATTTTTTTATAACTTCTTTAGAAGTAACATATAATAAAAAACATAATTGATTACTTAAATAACTATCTTTAATATACATACATTTCCCCCCTTAACTTATTTAAAGATATTATGAACTAAAAGTAATGTCAAGACTGTTGCCATAGTATTTCATGGACTTTTATAGCCTTTTGAACTATATTTGAAAGTACGTCTACACGTTTGCTGTAAGTGTCGATTTATTTTGAATTAGAGATAAATTGTTAGGACATTTTGTTACAGAAATACTGAAATACTTTAAAATTTTCTATCTATCATTCATAATAATTTAGATAGTAACTAGAGATGGTGAGACTAGGTTGTGTACAAAGGAGTTTCAAAATGAGTAAAAAACAAAAATGGATTAGAATTTGTATTATTTTGGCGATTTCATTAGTAGTGGCAATTGCTTTCTTTTTCGCAATGAAAACGTATCAAGGTCATAGAAATATTAAAATGGTAGATAGTTATATAGAGCAGAAACATTTAAGTGATGATATTAAATCTGAAAAAACACAATATAGTGCAAAAAAAGGGGTTTATTACAAAGAAGTTGTCTTTAAAGATGAACCTCATATGACATATGTCATTCAACCTATAGGAACACGTAAAGGTATCTTTGCTGAAGGCTTTGATACTGAAACTAAAAAAAGTATTAAAGATGCAAAACATAATTATTTTAACAAAAATTTCAAACCTAAATTTCCATTTAATGGAGGTTTAATTTTTACAAGAAAAAAAAAAAAAGGAAAAAAAAAT
>NODE_7_length_20161_cov_9.498606
AAAAAAAAATTTTAAATTCTTGAATTTAAAAAGAAGGAACCTAAATTAAGGACTAACTTATATACATTGTAAAGTAAAAATAAAAAAAGGGAAAAAATTTACTTAAAATGGTTGATGTACAAAACTATTTAAAGTACAATACTTAGGTATGTGTTAGACAAAGTACAAAAAGTTACAGAAAAACCTTGATTTATCACCGTTTTTCCTGTAACATATCTAATGTTGGACTTGATGAAAGCGATGAAACGAAAGGTTACTGACACACCCGGCCGCTTTGCCATGGCGTTGTGTGAGATAGTTTTCGTGGAGAAGTCTATCACTTTTAAAGTAGACGAATAAGGAGGGAAAATTATGGCAAAACAAAAAATCAGAATCAGATTAAAAGCTTACGATCACCGTGTGATTGATCAATCAGCAGAGAAAATTGTTGAAACTGCAAAACGTTCTGGTGCAGAAGTTTCTGGACCAATTCCGTTACCAACTGAAAAATCAGTTTATACAATTATCCGTGCGGTGCATAAGTACAAAGATTCACGTGAACAATTCGAACAACGTACTCATAAACGTTTAATCGATATTGTTAACCCAACACCAAAAACAGTTGATGCCCTAATGGGATTAAACTTACCATCTGGTGTAGACATCGAAATTAAATTATAATAGAAAATTTTAGGAGGTGGACTTTCGATGACCAAAGGAATCTTAGGAAGAAAAATTGGGATGACTCAAGTATTCGGAGAAAACGGTGAATTAATCCCAGTTACAGTAGTAGAAGCAAGTCAAAACGTAGTATTACAAAAGAAAACTGAAGAAGTAGATGGTTATAACGCTATCCAAGTAGGTTTTGAAGACAAAAAAGCATACAAAAAAGATGCCAAATCTAATAAATATGCTAATAAACCAGCTGAAGGTCACGCTAAGAAAGCGGGCGCAGCACCTAAGCGCTTCATTCGTGAATTCAGAAACGTTAATGTTGATGAATACGAAGTAGGTCAAGAAGTCACAGTTGATACTTTTGAAGCTGGAGACATTATTGATGTAACAGGAACTTCAAAAGGTAAAGGTTTCCAAGGTGCTATTAAACGTCATGGCCAAGCTCGTGGACCAATGGCTCACGGCTCTCATTTCCATAGAGCGCCAGGTTCAGTAGGTATGGCTTCAGATGCTTCAAGAGTATTCAAAGGCCAAAAAATGCCTGGACGTATGGGTGGAAATACAGTTACTGTTCAAAACTTAGAAGTAGTTCAAGTTGATACAGAAAACAATGTAATTTTAGTAAAAGGTAACGTACCTGGACCTAAAAAAGGTTTCGTAGAAATCCAAACTTCAATTAAAAAAGGTAATAAATAATAAGTAGCGAAAGGAGGAAAAGCATAATGGCAAATTATGATGTATTAAAAGTAGACGGATCTAAATCAGGTTCTGTTGAATTAAGCGATTCAGTATTCGCTATTGAACCAAACAACAGTGTTCTTTTCGAAGCAATTAACTTACAACGTGCTTCATTACGTCAAGGAACTCACGCAGTTAAAAATCGTTCAGCTGTACGTGGTGGCGGACGTAAACCATGGAGACAAAAAGGTACAGGACGTGCGCGTCAAGGTACAATTCGTGCTCCACAATGGCGTGGTGGTGGTATCGTATTCGGACCAACACCAAGAAGCTATGCATACAAAATGCCTAAGAAAATGCGTCGTTTAGCATTACGTTCTGCATTATCTTTCAAAGTTAAAGAAAACAACTTCACTATCGTTGATAATTTTGGTTTTGAAGCTCCAAAAACAAAAGAATTCAAAAATGTATTAACTACACTCGAACAACCTAAAAAAGTGTTAGTAGTTACTGATAGCGAAGACGTAAACGTTGAATTATCTGCACGTAACATTCCTGGCGTACAAGTTAGTACAGCTCAAGGATTAAACGTTTTAGATATTACTAGCGCTGACAGTGTTATTATTACTGAATCAGCTGCGAAAAAAGTTGAGGAGGTGCTCGGATAATGGAAGCAAGAGATGTTCTTAAGCGCCCCGTAATCACTGAAAAATCTTCTGAAGCAATGGCTGAAGATAAATATACTTTTGACGTAGATACTCGTGCTAATAAAACACAAGTTAAAATTGCAGTTGAAGAAATTTTCGACGTTAAAGTTGCAAATGTAAACATCATCAACTACAAACCTAAGAAAAAACGTATGGGCCGTTACCAAGGCTATACAAACAAAAGAAGAAAAGCAATTGTTACTTTAAAAGAAGGTTCAATTGACTTATTCAACTAAACAATAAAATAAAAGTTACCATTAAGGAGGTAAGCGACAATGGCTCTTAAAAAATATAAGCCAATAACAAATGGTCGTCGTAATATGACTAGTTTAGATTTCGCAGAAATCACGAAATCTACTCCTGAAAAGTCATTATTACAACCGCTACCGAAAAAAGCGGGTCGTAACAACCAAGGTAAATTGACAGTTCGTCATCATGGTGGAGGACATAAACGTCAATACCGCGTTATCGATTTCAAACGTAATAAAGATGGAATCACTGCAAAAGTTGATTCAATCCAATATGATCCAAACCGTTCAGCTAACATTGCTTTATTAGTATATGCTGATGGTGAAAAACGATATATTATTGCTCCAAAAGGATTACAAGTAGGCCAAGTAGTTGAGAGTGGTGCAGATGCTGACATTAAAGTTGGTAACGCATTACCATTACAAAACATTCCAGTTGGTACTGTAATTCATAATATCGAATTAAAACCTGGTAAAGGTGGACAATTAGCTCGTTCAGCGGGTGCAAGTTCACAAGTACTTGGTAAAGAAGGTAAATACGTACTAATCAGATTACGTTCTGGTGAAGTTCGTATGATCTTATCAACTTGCCGTGCTACAATTGGTCAAGTTGGTAACTTACAACATGAATTAGTTAATGTTGGTAAAGCAGGACGTTCTAGATGGAAAGGCATCCGTCCTACAGTTCGTGGTTCAGTAATGAACCCTAACGATCACCCACACGGTGGTGGTGAAGGTCGTGCACCTATCGGTAGACCATCTCCAATGTCACCATGGGGTAAACCAACGCTTGGTAAGAAAACTCGTCGTGGTAAAAAATCATCAGACAAACTTATCGTTCGTGGACGTAAGAAAAAATAATAACAACTTATTTGGGTGTGCGGCTTAATTGCTGCACGCACACAATAAGAAGGGAGGCGCCCAAATGGCTCGTAGTATTAAAAAAGGACCTTTCGTCGATGATCATTTAATGAAAAAAGTAGAAGCTCAAGACGGAAGTGAAAAGAAACAAGTAATCAAAACATGGTCTCGTCGTTCTACAATTTTCCCAAATTTCATCGGTCATACTTTTGCAGTATACGATGGTCGTAAACATGTACCTGTTTATGTAACTGAAGATATGGTAGGTCACAAATTAGGTGAATTTGCTCCAACTCGTACATTTAAAGGACATGCTGCAGACGATAAAAAAACTAGAAGATAATAAATAGAAGTAGAGGAGGAAATCCTAATGGAAGCAAAAGCGGTTGCTAGAACAATCAGAATCGCACCTCGTAAAGTAAGATTAGTTCTTGACTTAATTAGAGGTAAAAATGCTGGAGAAGCTATTGCTATTTTAAAATTAACTAACAAAGCTTCATCACCAGTAATTGAAAAAGTATTAATGTCCGCTTTAGCAAATGCTGAACATAACTATGACATGAACACTGATGAATTAGTTGTTAAAGAAGCATATGCAAATGAAGGACCAACTTTAAAACGTTTCCGTCCACGTGCACAAGGTCGTGCAAGTGCTATCAATAAACGTACAAGCCACATTACAATCGTCGTAAGTGACGGTAAAGAAGAAGCTAAAGAAGCTTAATAACTATTTAAGGAGGGAACACTGTGGGTCAAAAAATTAATCCTATCGGACTTCGTGTCGGAATCATCCGTGACTGGGAAGCTAAATGGTATGCTGAAAAAGATTTCGCTTCACTTTTACACGAAGATTTAAGAATCCGTAAATTCATTGATAACGAATTAAAAGAAGCATCAGTTTCTCACGTTGAAATCGAACGTGCTGCTAACCGTATTAACATTGCTATTCACACTGGTAAACCAGGTATGGTAATTGGTAAAGGCGGATCAGAAATTGAAAAACTTCGTAATAAATTAAACAACTTAACTGATAAAAAAGTACACATCAACGTTATCGAAATCAAAAAAATTGATATCGATGCTCGTTTAGTTGCTGAGAATATTGCACGTCAATTAGAAAACCGTGCTTCATTCCGTCGTGTACAAAAACAAGCTATTTCAAGAGCTATGAAACTTGGTGCTAAAGGTATCAAAACTCAAGTATCAGGTCGTTTAGGCGGAGCTGACATTGCTCGTGCTGAACAATATTCAGAAGGAACTGTTCCACTTCATACTTTACGTGCTGACATCGATTATGCACATGCTGAAGCAGACACTACTTACGGTAAATTAGGTGTTAAAGTATGGATTTATCGTGGTGAAGTTCTTCCTACTAAGAATACTAGTGAAGGAGGAAAATAATAATGTTACTACCAAAACGTGTTAAATATCGTCGTCAACATCGTCCTAAAACAACTGGTCGTTCAAAAGGCGGTAATTATGTAACATTTGGTGAGTATGGATTACAAGCTACTACAACATCTTGGATCACATCTCGTCAAATCGAATCTGCTCGTATTGCTATGACACGTTACATGAAACGTGGCGGGAAAGTTTGGATTAAAATCTTCCCTCATACACCATATACTAAAAAACCTTTAGAAGTACGTATGGGTGCTGGTAAAGGTGCCGTTGAAGGCTGGATCGCTGTTGTAAAACCAGGTAGAATTTTATTCGAGGTTGCAGGCGTATCAGAAGAAGTTGCTCGTGAAGCATTACGTTTAGCAAGTCACAAACTTCCAGTGAAAACTAAGTTTGTAAAACGTGAAGAATTGGGTGGTGAAACAAATGAAAGCTAAGGAAATTAGAGACTTAACCACTTCAGAAATCGAAGAACAAATCAAATCTTCAAAAGAAGAGCTTTTTAACCTACGCTTTCAGTTAGCTACAGGTCAATTAGAGGAAACTGCACGTATTCGTACAGTTAGAAAAACAATTGCACGTCTAAAAACTGTTGCTCGTGAAAGAGAAATCGAAGAAAGCAAAGCTAATCAATAATATATTCGAAAGAGGAGGTTACAAAAGTGAGTGAAAGAAACGATCGTAAAGTTTATGTAGGTAAAGTTGTTTCAGACAAAATGGACAAAACTATCACTGTATTAGTTGAAACTTACAAAACACACAAATTATACGGTAAACGTGTAAAATACTCTAAAAAATACAAAACTCATGATGAAAACAATTCAGCTAAATTAGGAGACATTGTTAAAATTCAAGAAACTCGTCCTTTATCAGCATCAAAACGTTTTCGTTTAGTAGAAATTGTTGAAGAGTCAGTAATTATTTAATACAAGATTAGAGATAAGGGAGGTTTAACTAATGATCCAACAAGAAACTCGTTTAAAAGTAGCAGACAACTCTGGTGCTCGTGAAGTTCTTACAATTAAAGTATTAGGTGGATCTGGTCGCAAAACAGCGAACATCGGCGATGTTATCGTATGTACTGTTAAAAATGCAACACCAGGTGGCGTTGTTAAAAAAGGTGACGTAGTCAAAGCTGTTGTCGTTAGAACTAAATCAGGCGTTCGTCGTAATGATGGTTCTTATATCAAGTTTGATGAAAATGCATGTGTCATTATTCGTGATGACAAAGGCCCACGTGGTACTCGTATCTTTGGTCCTGTTGCTCGTGAATTACGTGAAGGTAACTTCATGAAAATCGTTTCATTAGCACCAGAAGTACTTTAATTTATAAAAACCAAATCATTTAAGGAGGTGCCCACATGCATATCAAAAAAGGTGACAACGTAAAAGTTATCGCAGGTAAAGACAAAGGTAAAGAAGGTAAAGTAATCGCTACTGAACCTAAAAAAGACCGTGTCGTTGTGGAAAGTGTTAATGTTATTAAAAAACACCAAAAACCAACTCAATTAAATCCTGAAGGTGGAATCTTAGAAACAGAGGCAGCAATCCATGTTTCTAACGTACAATTATTAGATCCTAAAACAAACGAACCTACTCGTGTTGGTTACAAATTTGTTGATGGTAAAAAAGTTCGTATCGCTAAAAAATCTGGCGAAGAAATCAAAACTAATAATTAATAACTAGTTGAAAGGAGGATCCACTTTGAACCGTTTAAAAGAAAGATACAATACTGAAGTTACTGAAAACTTAGTAAAAAAATTCAACTATAGTTCTGTAATGGAAGTACCAAAAATCGAAAAGATCGTTGTAAATATGGGTGTAGGTGATGCAGTTCAAAACTCTAAAGTGTTAGATAACGCTGTAGAAGAATTAGAATTAATCACTGGTCAAAAACCATTAGTAACAAAAGCAAAAAAATCAGTTGCAACATTCCGTTTACGTGAAGGTATGCCAATCGGTGCGAAAGTTACACTTCGCGGAGAAAGAATGTATGAATTCTTAGATAAATTAATCGCAGTTTCATTACCTCGTGTACGTGACTTCCAAGGTGTTTCTAAAACAGCATTCGATGGTCGTGGTAACTACACTTTAGGAATTAAAGAACAATTAATTTTCCCAGAAATCGACTATGATAAAGTAAGTAAAGTAAGAGGAATGGATATTGTTATCGTAACAACTGCTAACACTGACGAGGAAGCTCGTGAATTGTTAACAAACTTCGGTATGCCATTTCGTAAATAATCTCTAAAAGGAGGCTAATTAAGTGGCTAAAACTTCTATGGTTGCTAAGCAACAGAAAAAACAAAAATATGCAGTACGTGAATATACTCGTTGTGAACGTTGTGGTCGTCCACATTCTGTATATCGTAAATTTAAATTATGCCGTATTTGTTTCCGTGAATTAGCTTACAAAGGGCAAATCCCTGGCGTACGTAAAGCTAGCTGGTAATATATAAGAGTCTGAAAGGAGGCAACAATCAATGACAATGACAGATCCAATCGCAGATATGCTTACTCGTGTAAGAAACGCAAACATGGTGCGTCACGAGAAATTAGAATTACCTGCGTCTAACATTAAAAAACAAATTGCTGAAATCTTAAAAAGTGAAGGTTTCATTAAAAACGTAGAATACGTTGAAGATGATAAACAAGGTGTTATTCGTTTATTCTTAAAATATGGTCAAAACAATGAACGTGTTATCACAGGATTAAAACGTATCTCTAAACCAGGTTTACGTGTATATGCTAAAGCAAACGAAGTACCTAAAGTATTAAATGGTTTAGGTATTGCATTAGTTTCAACTTCTGAAGGTGTTATCACTGATAAAGAAGCTAGAAAACGTAACGTTGGCGGAGAAATTATCGCATACGTTTGGTAATAATAAATAAGGAGGTGCCATAACATGAGTCGTGTTGGTAAGAAAATTATTGACATCCCTAGCGACGTTACAGTAACTTTTGATGGTCATACTGCTACTGTAAAAGGTCCTAAAGGTGAATTAACTAGAACATTTAACGAAAGAATGACTTTCAAACAAGAAGAAAACACTATCGAAGTTGTAAGACCTACTGAGTCTAAAGAAGATAGAACAGTTCATGGTACAACTCGTGCTTTATTAAATAATATGGTACAAGGTGTTTCTCAAGGTTTCGAAAAAACACTTGAGCTTGTTGGTGTAGGTTACCGTGCTCAAATGCAAGGTAGTGACTTAGTATTAAACGTTGGTTACTCTCACCCTGTTGAAATTAAAGCTGAAGACGGCATTACTTTCGCAGTAGAGAAAAACACAACTGTTAGAGTATCTGGTGTATCTAAAGAACAAGTTGGAGCAATTGCTTCTAACATCCGTTCAGTAAGACCTCCAGAACCTTACAAAGGAAAAGGTATCCGTTACCAAGGTGAATATGTTCGCCGTAAAGAAGGTAAAACAGGTAAATAATAGATAACTCTCTTAAGAAAGGAGTAATACAATGATCAGTAAAATTGATAAAAACAAAGTGCGTTTGAAAAGACATGCTCGTGTGCGTACTAAATTATCAGGTACAGCTGAAAAACCACGTTTAAATGTATATCGTTCAAACAAACACATTTATGCACAAATTATCGATGATGTTAAAGGCGAAACTTTAGTTCAAGCTTCATCAAAAGATAAAGATATCGCAAGCGATTCAACTTCTAAAGTAGATTTATCTACTAAAGTAGGCGAAGCAATTGCTAAAAAAGCATCAGACAAAGGTATTAAAGAAATCGTATTTGATCGTGGCGGTTACTTATACCATGGTCGTGTAAAAGCTTTAGCAGAAGCTGCTAGAGAAAGCGGATTAGAATTTTAATTTAAAGGAGGGACAAATACATGGCTCGTAGAGAAGAAGAAACGAAAGAATTTGAAGAACGCGTTGTAACAATCAACCGTGTTGCTAAAGTTGTTAAAGGTGGTCGTCGTTTCCGTTTCACTGCATTAGTAGTAGTTGGAGACAAAAATGGTCGTGTAGGTTTCGGTACTGGTAAAGCTCAAGAGGTACCTGAAGCTATCAAAAAAGCTGTTGAAGCAGCTAAAAAAGATTTAGTAGTTGTTCCACGTGTTGAAGGAACTACTCCTCACACTATCACTGGCCGTTATGGTTCAGGCAGCGTATTCATGAAACCAGCTGCACCTGGTACAGGAGTTATCGCTGGTGGTCCAGTTCGTGCCGTATTAGAATTAGCAGGTATCACTGATATCTTAAGTAAATCATTAGGATCTAACACACCAATTAATATGGTTCGTGCTACAATCAATGGTTTACAAAACCTTAAAAATGCTGAAGATGTTGCTAAATTACGCGGCAAATCAGTAGAAGAATTATATAATTAAGGAGGGAAAATAGATAATGGCTAAATTACAAATTACCCTCACTCGTAGTGTTATTGGTCGTCCTGAAACACAACGTAAAACTGTTGAAGCTTTAGGTCTTAAAAAGACTAATAGTTCAGTAGTAGTTGAAGATAAACCTGCTATCCGTGGGCAAATCAACAAAGTTAGACACTTATTGACAGTAGAAGAAAAATAATTAAGGAGGTGCCTATATAATGAAATTACATGAGTTAAAAGCAGCTGAAGGTTCACGTCGTGTACGTAACCGCGTTGGCCGTGGTGCTGGTTCTGGTAACGGTAAAACTAGTGGTCGCGGACAAAAAGGTCAAAAAGCACGTTCAGGTGGTGGCGTAAGACCTGGATTTGAAGGTGGACAATTACCTTTATTCCGTCGTTTACCAAAACGTGGTTTCACTAACATTAATCGTAAAGAATATGCTATTGTTAACTTAGACCAACTTAATAAATTTGAAGATGGTACTGAAGTAACTCCAGCTTTATTAGTTGAAACTGGTGTAGTTAAGAATGAAAAATCTGGTATCAAAGTACTAGGTAATGGCTCACTTGATAAAAAATTGACAGTGAAAGCTCATAAATTCTCAGCTTCAGCAGTAGAAGCAATTGATGCAAAAGGTGGAGCACACGAGGTGATCTAATGTTTCAAACGCTTGTGAGCTTCTTTAAAACTAAAGAAGTTCGAAACAAGATTTTCTTTACCTTAGCAATGTTAGTTATATTCAAAATAGGAACTTACATTCCGGCTCCAGGAGTTAACCCTGAGCCTTTTGAACAACAAGGTTCTGATCAAGGAGTCGCCGCTCTTCTTAATACGTTTGGTGGCGGAGCCTTAAAGAACTTTTCAATATTTGCTATGGGCATCATGCCCTACATCACCGCATCTATCGTAATGCAATTACTACAAATGGATATTGTTCCGAAATTCTCTGAATGGGCGAAACAAGGTGAAGTAGGTAAAAGAAAGCTTAGCAATGTAACACGTTATTTCGCTATCATTTTGGCTTTTATACAGTCAATTGGTATGGCATTCCAATTTAATAACTATTTAGGTGGTAAATTAATTATTCACCAATCTATTATGAGTTATTTATTGATTGCCGTTGTTTTAACAGCAGGAACTGCATTTCTAATTTGGCTTGGTGATCAAATCACTCAATTCGGAGTTGGTAATGGTATTTCTATCATTATCTTTGCAGGTATTTTATCAACTTTGCCTTCATCAATTATTCAATTCGTGCAACAAGCATTCGTTGGTAATGATGATACTACGTTGGCATGGTTAAAAGTTATTGGTTTAATTGTAGGATTAGTTTTACTTACAATTGGTGCTATTTATGTACTAGAAGCGAAACGTAAAATTCCTATCCAATATGCTAAAAAACAGTCTGCACAAAGATTAGGATCACAAGCAACTTATCTACCTTTAAAAGTTAACTCTGCAGGGGTAATTCCAGTAATCTTTGCGATGGCATTTTTCCTATTGCCAAGAACATTAACATTGTTCTTCCCTAAAGCTGATTGGGCGCAAACTATATCTGAATATGCTAACCCTTCAAACACTTACGGCATGATTGTTTATGTAGTATTAATTATTGCATTTACGTATTTCTATGCCTTTGTTCAAGTTAATCCTGAAAAAATGGCTGATAACTTGAAGAAACAAGGTAGTTACGTTCCAGGTATAAGACCTGGTGAACAAACTAAAAAATATATTACTAAAGTACTTTATCGCTTAACTTTTGTCGGCTCTATTTTCTTAGCAGTCATTGCGATATTACCAATATTAGCGACTAAGTTCATGAGTTTACCTCAATCAATACAAATTGGTGGTACAAGTTTATTAATCGTAATTGGTGTTGCAATTGAAACTATGAAATCACTTGAAGCTCAAGTGAGTCAAAAAGAATATAAAGGCTTTGGTGGTAGATAATTTGTAGGAGGGCAATTTATGAATATCATTTTAATGGGTTTACCTGGCGCAGGTAAAGGAACTCAAGCGAGTGAAATTGTTAAGAAATTCCCAATACCACATATATCTACTGGTGACATGTTCAGAAAAGCGATTAAAGATGAAACAGATTTAGGAAAAGAAGCTAAATCTTACATGGATCGTGGAGAATTAGTCCCTGATGAAGTTACTGTAGGTATCGTTAAAGAAAGAATATCTGAAGACGATGCAAAAAAAGGATTCTTATTAGATGGCTTCCCAAGAACAATCGATCAAGCTGAGGCGTTAAATGATATTATGTCTGAGCTTGGTAGAAACATCGATGCTGTCATTAACATCGAAGTTCCTGAGGAAGAATTGATGAATCGTCTTACAGGTCGTCGTATCTGTGAAAAATGTGGTACGACTTATCATCTTGTATTTAATCCTCCAAAGGTTGATGGTATTTGTGATATCGATGGTGGAAAGCTTTATCAACGCGAGGATGATAATCCTGAAACAGTATCTAATCGCTTAAACGTTAATGTTAAACAGTCAAAACCTATTTTAGAGTACTATAATGAAAAAGGTGTGCTAAAAAACATTGATGGTGCGAAAGATATTGACGATGTAACCAAAGATGTCATTGATATCTTAGATCAATTAAAATAGATCAACTTAATACGGTCTAGATTTATGTGAATTTGATTAGGTTTCTCTGGCAAGAATTAATTTTCTGAGTGTCGAATGACGATAATAATTCCCGCATTTTGTTAAACTTATTTTAACTAGTCACTATATTAGATTCGTATCGTTGAAGTTGTCTATTGACGATTACCTTACTATTGTAAAAAGGGAGGAAGTTAATCAATGGCGAAACAAGATGTAATTGAATTAGAAGGTACAGTATTAGATACTTTACCAAATGCTATGTTTAAAGTAGAATTAGAAAATGGTCATGAGATTTTAGCTCACGTAAGTGGTAAAATTAGAATGAATTATATTCGTATTCTACCTGGCGACAAAGTAACTGTAGAAATGTCTCCGTATGATTTATCACGCGGTAGAATTACTTATCGTTATAAATAATCGTCACTCCATAATATAGGGAGGTATAAAAATGAAAGTAAGACCATCAGTTAAACCAATTTGCGAAAAATGTAAAGTCATTAAACGTAAAGGTAAAGTAATGGTAATTTGTGACAATCCTAAGCACAAACAAAGACAAGGTTAATAAAAGAGAGGTGTAAATATATATGGCACGTATTGCAGGAGTAGATATCCCACGTGAAAAACGCATTGTTATCTCATTAACATATGTATATGGTATTGGTACTTCAACAGCTAAAAAAATCGTTGAAGAAGCTAACGTATCAGCAGACACACGTGTAAAAGATTTAACAGATGACGAATTAGGTCGTATTCGTGAAGTTGTTGACAGTTATAAAGTTGAAGGTGACTTACGTCGTGAACAAAACTTAAACATTAAACGTTTAATGGAAATTTCTTCATACCGTGGTATCCGTCACCGTCGTGGTTTACCAGTTCGCGGTCAAAAAACTAAAAACAACGCTCGTACTCGTAAAGGCCCAGTTAAAACTGTAGCTAACAAGAAAAAATAATAGGTAAAGGAGGCAAATATAAATGGCACGTAAACAAGTATCTCGTAAACGTAGAGTTAAAAAGAATATTGAAAATGGTGTGGCTCACATCCGTTCAACATTCAACAATACAATCGTAACTATCACTGATGAATTTGGTAATGCTTTATCTTGGTCATCAGCTGGTGCATTAGGTTTCAAAGGATCTAAAAAATCAACACCATTCGCAGCTCAAATGGCTTCTGAAACTGCTTCAAAATCTGCAATGGAACATGGTTTAAAAACTGTTGAAGTAACAGTAAAAGGACCTGGACCAGGTCGTGAATCAGCTATCCGTGCATTACAATCAGCTGGTTTAGAAGTAACTGCAATCAGAGACGTTACTCCAGTACCTCATAACGGTTGTCGTCCACCAAAACGTCGTCGCGTCTAATTTATAATAGATTGTTATTGTTACAGGTCACTGAGCGAAACAGTTTAAAATTAAGTCGACGTAATTAAGGAGGATTTTTGTAAATGATAGAAATTGAAAAACCTAGAATTGAGACAATTGAAATTAGTGAAGATGCTAAATTCGGTAAGTTCGTTGTTGAACCACTAGAACGTGGCTACGGTACTACACTAGGAAACTCCTTACGTCGTATCCTACTATCTTCATTACCAGGTGCAGCCGTTAAGTACATTGAAATCGAAGGTGTTTTACACGAATTCTCAGCTATAGATAATGTTGTTGAAGATGTTTCTACAATTATTATGAACATCAAAAAATTAGCACTTAAAATCTATTCTGAAGAAGATAAAACATTAGAAATCGATGTTCGAGATGAAGGCGAAGTTACTGCAAGTGACATTACTCACGATAGTGATGTAGAAGTTCTAAATCCAGAACTTAAAATCGCAACAGTGTCTAAAGGTGGACATTTAAAAATTCGTCTAGTTGCTAACAAGGGTAGAGGTTACGCATTAGCAGAACAAAATAATACTAGTGATTTACCAATCGGTGTAATTCCTGTTGATTCACTATACTCACCAGTTGAACGTGTTAACTATACAGTTGAAAACACACGTGTCGGTCAAAGTAGTGATTTTGATAAATTAACTTTAGATGTTTGGACTAATGGTTCAATCACTCCACAAGAGTCAGTATCATTAGCTGCTAAGATTTTGACTGAACATTTAAATATTTTTGTAGGTCTTACAGATGAAGCTCAAAATGCTGAAATCATGATTGAAAAAGAAGAAGATCAAAAAGAAAAAGTACTTGAAATGTCTATTGAAGAATTAGACTTATCAGTACGTTCATACAACTGTTTAAAACGTGCAGGAATCAATTCAGTTCAAGAGTTAGCTGATAAATCTGAAGCTGATATGATGAAAGTTCGTAATTTAGGTCGTAAATCTCTAGAAGAAGTTAAATATAAATTAGAAGATTTAGGATTAGGATTAAGAAAAGAAGATTAATAAGTTAAAGGAGGTCAACTCATGGGTTACAGAAAATTAGGTCGTACTTCTGATCAACGTAAAGCTATGTTACGTGACTTAGCTACTTCACTTATCGTTAGTGAGCGCATTGAAACTACAGAAGCTCGTGCAAAAGAAGTTCGTAGTGTTGTTGAGAAATTAATCACTTTAGGTAAAAAAGGAGATTTAGCTTCTCGTCGTAATGCTGCAAAAACATTACGTAATGTTGAAATCTTAAATGAAGATGAAACTACACAAACTGCACTTCAAAAATTATTCGGTGAAATTGCTGAACGTTACACAGAACGTCAAGGTGGTTACACTCGTATTCTTAAAGTAGGTCCTCGTCGCGGAGACGGTGCTGAATCAGTTATCATCGAATTAGTAGATTAATTCAAGATATAAATACACTAACTACTTATATGTAAAGCAAATGAGTGCAACGATAATGTTTGCCACATACAAATATTGTCTAGCTCAGAGTGCCCCATCAATTAAATATATTTCAAAGCGTGAACTCAACTAAAATATGATGGGGTGCGCGCTTTTTTATTTTCAAAGAAGCAATTAGCTTCTATTCAACCAATAAATTATCATATATAATACTAAGAACTCAAATGGTCATAGTTTATATTGAAAAATCGCATTAGTTGACCTAAATGAAAGCTTTTATTTAGTTTTTCAGTTTTAGTCATCCTTAATAGGGGGCAGGACAATGGATTCGAAATGAATTCTGTCCGGTCCCTTTTTATTTTGAAAAAATGAAATAAAACAATAATATACATGCAATTCATATTCATGTAAACTATACTAGTACAAAGTTTTAGGAGGGATTCTAGTGGAGGCGAATAACACTAATATTATTGAACTTAAGCAAGTTGACTTTCAATATCAAGGCGATGCAGCCTTCACATTAAATAATGTATCCTTTAAGATTCCTAAAAATCAATGGACTTCAATTGTTGGACATAATGGGTCAGGAAAATCAACAATAGCTAAATTAATAGTTGGTATTGAAATTGCGACCAATGGTACGATTATTTTCAATCAATCACCTATCTCTAATAATGATTTCAAAGATATACGAGAACACGTTGGAATTGTCTTCCAAAATCCAGAAAATCAATTTGTGGGTTCGATTGTCAAATACGATGTTGCGTTTGGTTTAGAGAACCACGCTGTTCCAACTGAAAAAATGAAAGAAATAGTAGCACAATCTATTAGTGACGTTGGAATGACCGATTATGCAGATAGTGAACCACATTCATTATCAGGAGGACAAAAGCAACGAGTAGCTATTGCAGGTGTATTAGCATTAAGTCCTTCAGTCATTATATTAGATGAAGCGACATCTATGTTAGACCCTCAAGCCAAGAAATCATTGATGAGTTTAATACAAGAAGTTAAAGCAACTAAAGATGTAACAATTATTTCGATTACTCATGACTTAACTGAGGCGCTTGAAGGCGATCATGTCATAGTAATGAACCAAGGGACAGTTTATAAAGAAGGAAATCCACAAACAATATTTAAAGATATAAAAATGTTACAAGAAATTGGATTAGATTTACCTTTCTCAATGAAAATCAATCAACTTTTAGGATTTGATGATCACTTTATTACTTACGAAGGGTTGGTCGAAAAGCTATGAAAATTAAGTTTAATGATGTTACCTACACCTATCAACAGGGTACACCATATGAGTATAAAGCGTTAGACCACATTAATTTAACTATTGAGCAGGGTAAATATTATGCAATTGTTGGACAAACTGGAAGTGGAAAATCAACTTTAATTCAGCATTTCAATGGGTTATTAAAACCTACTAATGGCAATATTGAGCATGATGAACTTACGATTCATTCTAAAACTAAAGATAAATTTATTAGACCAATCAGACAAAAAGTTGGACTAGTATTTCAATTTCCTGAATCACAATTATTTGAAGATAATATTGAAAGAGAAATTGAGTTTGGACCTAAGAATTTTGGAATGAATGTTGAAGAAGTGAAAGAAAGAGCTTTTGATTTATTGTTAGAGTTAGGTTTTCCAAGAAATGTTATGTCTTTGTCACCATTCCAAATGTCTGGTGGCCAAATGCGTAAAATTGCAATTGTTTCAATCTTAGCTATGAACCCCGATGTCATTGTTTTAGATGAACCTACTGCCGGATTAGACCCAAAGAGCCGTCAACAAGTAATGGAGCTATTTAAAGAAATACAACTAAAACAAAATAAAACAATTATACTTGTATCTCATGATATGAATGAAGTTGCGAAATATGCTGAAGAAATTATCGTGATGAATGATGGAAATATTATCGAGCAAGTCACACCAAAAGAGTTGTTTAGACAAGGTAGTAAACTTGAAGAGTGGCATATAGCATTACCAGATATTGTTCAGTTACAACGTGATATTGAAATTAAACATGGTATTAAATTTAAGACAATCGCACTTACTGAGAAGGAATTTGTAAGTATGTATCAGGAGTGGCAACATCATGAAGAATAAATTAATTATAGGTAGATATTTACCTAATAACTCTGTAATTCATCATCTAGATCCACGAGCTAAAGTTTTATTTGTATTTATGTTTATTATTTTAATATTTTTTGCTCATTCTTTTGCAACGTTCGGGTGGATTATTTTATTAATTTTAATGTTTATGTTTTTAGCGAAGATTAAATTATGGTTTTTAATTAAAGGATTAACACCAATATTTATTTTTACTATATTCACATTCTTCATGCATATCTTCTTCACACACGGTGGTACAAGATTAGTTGATTTTGGAATTATTAAAATTGATAGTGCTGGTATTTTAGAAGGTATCTTTATTTCATTACGTCTCATCACAATTGTTATGGTTGCAACAATAATGACGCTATCAACGAGCCCAATCGATTTAACAGATGCTTTTGAAAAATTGCTAACGCCATTAAAATGGTTTAAATTGCCTGTGCATCAATTAAGCATGATTATGTCAATCGCTTTAAGATTCATTCCAACTTTAATGGATGAATTAGATAAAATCATACTAGCTCAAAAATCACGAGGTTCTGAGTTAAGTTCGGGTGGCTTAATGACACGTATAAAAGCATTTATTCCTTTAATGATTCCATTATTTATCTCAGCTTTTCAAAGAGCAGAGGAATTAGCAATCGCTATGGAAGTACGTGGTTATGATGCTAATGTAAATCGAACAAGTTATAGAAAGCTACAATGGCATATTGGGGACACGATGTGCTTAATAAGTATCATCCCAATAGCCATAGTATTATTAGTATTAAAATATATTGGAGTGTAATACAGTGCGTATACTTGTTAATATTTCTTATCAAGGAAGTCAATTTCTAGGGTTTCAAATTCAACAGCAAGGAAGAACTGTGCAACAACAATTTGAAAAGATATTGAAGCGTATGCATCGGAGACATGTTCGCATTCATCCTTCTAGTCGTACAGACAGAGGTGTACATGCGTATGAACAATTTTTTCATTTTGATACAGACTTAAATATTGAACCAAAGCAATGGAAGTATGCGATGAATAGTGCTCTACCTGATGATATATACGTCAAAGAAGTTCAACAAGTTGATGATCATTTTCATTGTCGTTATGACTGTCTAGGCAAGCGATATCGTTATAAAGTATATCAAGCAACGCATCGTAATCCTTTTGAAAGTGGCTTAAAGACATTTATTAAGGAAGATTTAAATTATTCAAAAATGAACGAAGCTGCAAAACATTTCATTGGAACACATGATTTTACAGGATTCTGCTCTCAAAAGACTGAAGTCGAAAGCAAAGTACGTACGTTATATCAAAGTGAAATCATCCAAACAGATGAAGGGTTTGACTATGTTGTGACAGGGTCAGGCTTTTTATATAATATGGTTCGCGTGTTAGTAGCGTTTCTAATTGAAGTAGGAAAAGGTAAGCGTCATGCAAGTGAAGTGTCAACGCTATTAAATGAAAAAAATAGAGATAGTGTACCATTTACAGCACCTGCAGAAGGTCTCTATTTAGAGAAGATATATTTAACAGAAAAAGACTTAACAACAGACTTTGGAGACAATATTAAAATTCATCGTAAAAAATCATTACAAAATGACTAAATTGCATTGACAAACGGAGCTATAAAATATAACATAGTTAACGGTATTGTTTTATATCCACCCCATGATAAGCCCCGGAAACTTATTGTGTTACAAGATATATAAGCAAATTATACAGGAATAAAATAAATGAACATTTACGCTTTGAAAATCGTAACAGAATGAATAGATTGCAGGCCTCGTTCGTAGGTTCGACTGCGATACGTACCTGTAATCTAAAACGAAGCATTTATTTTTAGGAGGACAATTATTATGCGTCAAACATTTATGGCAAATGAATCAAACATTGAGCGCAAATGGTATGTTATTGATGCTGAAGGCCAAACATTAGGTCGTTTATCATCTGAAGTAGCATCTATCTTACGCGGTAAAAATAAAGTAACTTATACACCACACGTTGACACTGGTGATTATGTAATCATCATTAACGCTGCTAAAATCGAATTAACTGGTAAAAAAGAATCAGATAAAATTTATTATCGTCACTCAAACCACCCAGGCGGTATCAAATCAGTTACAGCTGGTGAGTTAAAACGTAATAATCCAGAACGTTTACTTGAAACTTCAATCAAAGGTATGTTACCAAGTTCACGTTTAGGTGAAAAACAAGGTAAAAAATTATTTGTATATGGTGGCGCTGAACATCCACACGCTGCACAACAACCAGAAAACTACGAGTTACGTGGTTAATTAGAAGGAGGAAATTACATTGGCACAAGTTGAATATAGAGGCACAGGCCGTCGTAAAAACTCAGTAGCACGTGTACGTTTAGTACCAGGTGAAGGTAATATCACAGTTAACGAACGTGACGTACGTGAGTACTTACCATTCGAATCATTAATCTTAGACTTAAACCAACCATTTGATGTTACAGAAACTAAAGGTAACTATGATGTATTAGTTAACGTACACGGTGGTGGTTTCACTGGACAAGCACAAGCTATCCGTCACGGAATCGCACGTGCATTATTAGAAGCAGATCCTGAATACAGAGGTTCTTTAAAACGCGCAGGTCTATTAACTCGTGACCCACGTATGAAAGAACGTAAAAAACCAGGTCTTAAAAAAGCACGTCGTTCTCCACAATTCTCAAAACGTTAATGCTGGAATTATTGCAAACTTGTTTGCTTACAAGTTCTGTATGCAAATTGCGTCAGCAATTTGTGTTCAACTGAAATGTTTAAAGCACTTTTCAATTTCGAGAAGTGCTTTTTTGTATGCAATAAAAGCTAGAGATTCATAAAAACTCTAGCTTTTGAACTTTATATTTATTTTTTAAATACTTCCTCAACAACTTCTGTCATATCGTTATGAATGACTAAATCTGCTTGTCTATCATACGATGTAGCGTCTCTATTAATAATTACAAGATTGTCTCCTGTAAAGTTAGAAATAAAGCCTGCAGCAGGTTGTACGACTAAAGATGAACCTAGCACAATGACAGTATCTGCTTTTTGGATTTTATCTAATGCTCTAAAAACAGTAGGTTGATCGAGCATTTCACCGTATAATACGATATCAGGGCGAATCACATCACCACAGTTCTCACAATATCTTAATTTGTGTCCCATAACATATGATTTCGTATATTCTTTTCCACAATTGATGCAATAAAAGCGATTCAGTGTACCATGAATTTCATCAATATGTTCACTTCCGGCATCTTCATGTAACCCATCGATATTTTGGGTAATCACACCTAAAGATTTGCCTTCTTTTTCTAACTCTGCAATCCACTCATGGACGATGTTAGGTTTTTTATCTGCTACTAGTAGTCGTTTATGATAAAAGTCGATAAAGCTTTCTTTATTATCATTTAAATGATCAACACTTAATAAATATTCAGGTGAATAACCCTCTTTTGAAATTTCATCAAATAATCCACCCATTGAACGGAAATCAGGTATACCACTTGCAACCGATACACCTGCACCAGTAAAGAATACAATTTTGTTTGATTTATCAACAATTTCTTTTAATTTTTCGATTTTATTACCCAATCGGAGCACCTCATTTATCATCAATACTGTATAGTTTTTTTTAAAAATAAATCTTATACTATTATTACAACAAATTTTGCTATTAATTTTCTGGTTTTCAAGAGCCACCGAATGTTGAACAACAAAAAATA
>NODE_8_length_20082_cov_13.185954
TAATTATTAGAAATATACTAAGAGGATATGGACTAAATTTAATATATTAGAATTTCATATGTAAGGATAAAAAAAACTGAGAAAAGCTCGGTAAGAGCATTTTCTCAGTTTAGTCGGCTACTGCGAATTTCGATGTAGCCCTAACATATTCATTTTGTCCTAGATTTATGACTTATTCATGAATTAGCCATTAACAGGACGGATTTCAGTTTTACCACCCATAAATGGTACTAATGCTTCTGGAATTGTGATTGAACCATCTGCATTTTGATAGTTTTCAACGATAGCTGCAAATGTACGACCTACAGCAAGTCCACTACCATTTAAAGTATGTGCTAATTCTGGTTTAGAAGCGGCATCACGTTTGAAGCGGATGTTAGCACGACGCGCTTGGAAATCAGTACAGTTTGAGCAAGAACTAATTTCTTTATAGTTGTCATAACTTGGTAACCATACCTCTAAGTCGTATGTTTTACTAGCACTGAAACCGATGTCGCCAGTACATAAGATAACACGACGATATGGTAAACCTAATTCTTCAAGAATTGCTTCAGCATTTTGTGTCATATCTTCTAAAGCGTCCCAAGAATCTTCAGGTTTTTCGATACGAACCATTTCAACTTTGTCGAATTGGTGTAAACGGATTAAACCTCTTGTATCTCTACCAGCTGATCCTGCTTCACTACGGAAACAAGCTGTTTGTGCAGTGAATTTTTCTGGTAATACGCCTGGTTGGATGATTTCATCTCTGTAGAAGTTAGTTAATGGAACTTCTGCAGTTGGAATTGTGTATAAACCTTCTTTTTCAACTTTGAATAAATCTTCTTCAAATTTAGGTAATTGACCAGTACCAAACATTGTATCTGCGTTAACTAATTGAGGTGTCATCATTTCAGTATAACCGTGTTGCGTTGTATGTTTAGTAAGCATGTAGTTCATTAATGCACGTTCTAATAATGCACCATCTTTAGTTAAGTATACGAAACGCGCACCTGAAATTTTTGCAGCACGTTCAAAGTCTGCCATTTTTAATTCTTCTACTAAGTCCCAGTGTGCTTTAGGTTCAAAGTCAAATTCACGAGGTGTACCCCATTTTTTAACTTCAACGTTTTCTTCATCAGAATCCCCTTGTGGTACATCTTCAGCAATTAGGTTAGGGATACGAATTAAGATATCTCTAACTTTATTATCCACTTCGTTAAGTTTAGCGTCGTTTTCTTTGATTTCGTCACCAAGTTCACGCATTTCTTTGATGACGTCGTCTGCATTTTCTTTGTTACGTTTCTTTTCAGCGATTTCTTCACTTACTTTGTTACGACGTGCTTTCATTTCTTCAGTTTTACCGATTAATTGACGACGTTCGTTATCTAATTCTAATACTTCGTCAACTACTTTAGGATCATCTCCACGTAGTTCAATTTTGCTCTTAACTGTGTCTGCTTGCTCTCTAAATAGTCTAATGTCTAACATGTAATATTCATCCTTCCCAATTTTTGAAAAATTTAATTTCGGATAACATGCGTATTTTCAATAAAAAAAGACCACATCCCCTTCACAAGGGACGTGGTCTACGCGTTGCCACCCTATTTAACAATTTAACACTACATATGTATCAAATTGCACTTTCCTTAAAATAACGGTTATTACCGGTTGTTCACAATTGTAGGTAGATTCGCATAACAATCAATTACTTGTTCACACTCAACACAAGCTCTCTGAAATTAATTGACTATGTTACTTGTCCCACGAACAATAACTTATTAAGTTATTTTTAATATAGCAAACTCCTTTATAATTAGCAAGTAAATGGTAAATAATATTAATTCATGCTAGTTGTAAACACCCTCTATTAGCCAACATAATCACTTCCCATCATTCATTACAAAATAATCTTCATAATAGTGTTGACGAAAGTCATCCACAGGTATAATATTTTCTATTGTATTTAAAAAGGTCATAAACAAACATTCAAATTTAAAACTTAACAGGCGAGTTAGTTGTTGATGCTTTCGCTACGCATCTCATCGTCACTTGAAATTTGAGTTATATATAGAATTGACAGTAATCACATTTTTACAATTTAGTATTATACGTTCGAAACGTCTTCAAGGGAGGGTTTAATTCATGGAAACATTAACAACAGTTAATATTCCGAAAAGAAAAGAAGAGACACATAAAGGTGACTATGGAAAGATTTTACTTATAGGTGGGAGTGCCAATTTAGGGGGCGCAATCATGTTGGCTGCGCGTGCGTGTGTTTATAGTGGAAGTGGATTAATTACAGTAGCTACACATCCTACAAATCATGCTGCACTTCATTCTCGTTGCCCAGAAGCAATGGTTATCGATATTAACGACACTAAAATGTTAACTAAAATGATTGAGAACACAGATAGTATTTTGATTGGACCAGGCTTAGGTATCGATTTTAAAGGTAATAACGCAATTACATTTTTACTACAAAATATTCAGCCACATCAAAACTTAATTGTTGATGGTGATGCTATAACGATATTTAGTAAATTAAAACCTGATATCCCAACTTGCCGTGTTATCTTCACGCCACATCAAAAGGAATGGGAACGTTTGAGTGGTATCCCTATTGAAGAACAAACTTATGAACGTAATAGAGAAGCTGTAGATAAGTTAGGTGCTGCAGTTGTATTGAAAAAACACGGTACTGAAATATTCTTCAAAGACAAAGAATATAGACTTGCCATTGGTACACCGGCAATGGCGACTGGTGGCATGGGAGATACATTAGCTGGTATGATTACAAGCTTTGTTGGACAATTTGATGATTTTAGAGATGCGATAACAAGCGCAACTTATACGCATAGTTTTATTGGAGAAAAGTTATCTGAATCTATGTATGTCGTACCACCTTCACGTTTAATTAGTGAAATTCCATACGCTATGAAAGAATTAGAAAACTAAATAAGCTATAAAAACAAGACTTCCCTGGTATCAGGGAAGTCTTGTTTGTTGAAGGAATCAATATTGTTGTAACTTTCTATTATAGATTAACCTTCTATTATTTAGTTTTCGTCATCTTCATCATTGTTAGATGCATTTTCAATGTCTTCATTTACACGATCCATGAAGTCTTGTCTAACTTCAATACGTTCATCTGTTGAGTCATCCTCAGATGAAACTGTAGTTTCTTCGTCCGCTTCAGTATGAAGTGCGTTACCTGGTGTATCATCGTCAATTACTTCTTCACTAGGACTTTCAGTACTCTCTGCATTTGATTCACCATTTTCAGTTTGAGCAGCCTCAGTCGCATCTTCATCTTCTGTTTTATCAATAACTTTAGCAACTGTTGATACAAATTGATCATCGCCTAGTTTCATTAAGCGAACACCTTGAGTTGCACGACCATTTTGAGAAATATCTTCTACTTCTAAACGAATGATAACACCACTATTTGTAACAATCATTAAGTCTTCTTCGCCATTAACAGTTGTGATACAAACGATATTACCATTACGTTCAGTAATCTTGGCAGTCTTGATACCTTTACCACCACGATTTGATAAGCGATATTCACTCACTGGCGTACGTTTACCATATCCATTTTCAGTGACGACTAGCACTTCATCTTCGCTATCGGCATGTGCAACATCTAAACCTACAACGACATCATCTTCACGTAATGAGATACCTCTTACACCTGCAGCAGTACGACCTAATGGACGTAAACTTGTTTCTGCAAATCTAATTAATGAAGCATGGGATGTTCCAATTAAGATATCTTGGTTACCATCTGTAAGACGTACTGCAATTAATTCATCGTCTTCTTTGAACCCAATCGCAATCTTACCGTTCTTATTGATATGTGAGAAATTGCTTAAAGCAGAACGTTTCACAATACCATTTTTAGTTGCAAATACTAAGTAACTATCTTCATCTTCAAGGTTTCTAACAGCAATCATCGTACTGATTGTTTCATCATTATCTAATTCAATGGCATTGATGACTGGAATACCTTTAGATTGGCGAGATAATTCTGGAACTTCGTAGCCTTTAAGTTTATAAACACGACCTTTATTCGTGAAGAATAGAACGTGGTCATGTGTACTTAACGTTACAAGTTGACTTACGAAATCTTCTTCCAATGTATTCATACCTTGAACGCCGCGTCCGCCACGGTGTTGTGAACGATACGTTGAAACTGGTAAACGTTTAATATAGTTATTATGGCTCAATGTGATGACGATTTGTTCTTCAGGAATTAAATCTTCATCTTCTAAATCATCTAAGCCACCTAATTGAATTTCTGTACGACGTTCGTCACCAAAACGTTCTTTAATATCGGTTAACTCATCACGAACTAATTGAAGTAAAACTTCGTCATCGGCTAAGATTTCTTCAAGTTCAGAAATATAACCGAGTAATTCGTTGTATTCATTTTCAATTTTATCTCGTTCTAAACCAGTTAAACGTCTCAAACGCATATCTAAAATAGCTTGCGCTTGACGTTCAGACAATTTAAAACGCTCTTGCAATGTTTCCATAGCGACTTTATCTGTTTCTGATTCACGAATTGTCGTAATAATCTCATCGATATGATCTAACGCTATACGCAAACCTTCTAAGATATGTGCTCGGTCTTTCGCTTTTTTCAAGTTGTATTCAGTACGACGACGTACAACTGTCTTTTGATGTTCTAAATATTCAACTAAAGCTTGTTTTAAATTGATTAATTTTGGACGTCCATTAACAAGTGCAATCATATTAACACCAAATGAAGTTTGTAATGGTGTCTGTTTATATAAATTGTTTAAAATAACATTGGCATTTGCATCTTTACGAACATCGATTACTACTCTAACGCCAGTACGTAAACTTGTTTCATCACGTAAATCAGTAATACCTTCAATTTTCTTTTCACGAACAAGTTCTGCAATCTTCTCAATCATACGCGCTTTATTAACTTGATACGGAATTTGAGTCACTACGATACGTTGGCGACCGCCACCTCGCTCTTCAATTTCCGCACGTGCACGCATTTGAATTGATCCTCGCCCTGTTTCATAAGCACGTCGGATGCCACTTTTCCCTAGAATTAAACCAGCTGTTGGAAAATCAGGACCTTGAATATCTTCCATAAGTTCTGCAATCGTTACATCTGGATTCTTACTTAAATGTAAAACACCGTTGATGACTTCAGTTAAATTGTGAGGAGGAATATTTGTTGCCATACCTACAGCGATACCTGATGCACCATTAACTAATAAGTTAGGGAAACGAGAAGGTAAGACTTCCGGCTCTCTTTCAGTACCATCATAGTTATCTAGAAAATCAATTGTATCTTTGTTAATATCACGCAGTAATTCTAACGTAATCTTAGTCATCTTCGCTTCAGTATAACGCATGGCAGCGGCACCATCGCCGTCCATTGAACCAAAGTTACCTTGACCATCGACAAGTGGATAACGATAACTGAATGTTTGTGCCATTCTGACCATGGCATCATAGATTGATAAGTCTCCGTGAGGGTGATATTTACCCATTACATCCCCAACGATACGTGCTGATTTTTTATATGGTTTATCAGGGGTCATACCTTGTTCATTTAAGCCATATAAGATACGACGGTGTACAGGTTTTAAACCATCACGTACATCAGGTAACGCACGTGAAACGATAACGCTCATTGCATAGTCTAAGAATGATTCGCGCATCTCGCTGGTTATATTTCGTTCATTTATTCTTGATTGAGGTAAGTCAGCCATCAAGATATCCTCCTTCTATAATCAATTCACTTAAAATAGCAAGACTGCAAGCCATTATGCTGTACAGTCTTCAAGATTTTCAATACTAGACGTTAACTTAGAAATCCAAGTTCGCATATACTGCATTGTCTTCGATAAATTGTCTACGATTTTCAACTACATCACCCATTAACATTTCAAATGTTTGGTCCGCTTCAATCGCATCTTCTAATTTAACTTGTAACATCATACGGTTTTCAGGATTCATAGTCGTTTCCCATAATTGATCCGCATTCATTTCTCCTAAACCTTTATAACGTGATATTTGCCATTTAGGTGTAGGACTTAATTCTGATTTCAATTTATCAAGTTCACGATCATTAAATACATAATATTTTTGTTTGCCTTGTGCCAATTTATACAATGGCGGTTGTGCAATATACACATATCCCGCTTCGATTAGTGGTCTCATGAAACGATAGAAGAACGTTAGTAATAAAGTTCTAATATGCGCGCCATCCACATCAGCATCTGTCATGATTACAATTTTATGATAACGTGCTTTAGAGATATCGAACTCGCCACCAATACCAGTACCAAAGGCTGTAATCATTTGACGTATTTCATTATTATTAAGAATACGATCTAAACGTGCTTTTTCAACGTTTAAGATTTTACCTCTTAATGGCAAAATGGCTTGTGTTTTAGAGTCACGACCTTCTTTTGTAGACCCCCCGGCAGAGTCACCCTCTACTAGGAAGATTTCACTTTCTTCAGGTTTCTTACTTGAACAGTCTGCAAGTTTACCTGGTAAGCTTGAAATTTCTAAAGCTGATTTACGACGTGTCACTTCACGTGCTTTCTTAGCTGCGACACGTGCACGTGATGCCATAATTCCTTTTTCAACAACGATGCGTGCAACATTTGGATGTTCATATAAGAAACGTTCAAAATGCTCAGCAAACAATCGATCAACAATTTGACGTACTTCAGAGTTACCTAATTTCGTTTTAGTTTGTCCTTCGAATTGAGGATCACCATGTTTAATTGATACGACGGCTGTTAAACCTTCACGTGTATCTTCACCAGACAATCTTTCTTTATCGTCTTTGATAATCTTACTTTGTGTTCCATAGCTATTTAATATACGCGTTAAGGCACGTTTGAAACCATCTTCATGCGTACCACCTTCATAAGTATGAATATTATTCGCATAAGATAATAAGTTCGTTGCATAACCGCTGTTATATTGCATAGCGATTTCTATTTCTACATCATCTTTAGTTTGATGAATATAAATAGGTTCTTCATGAATAGGCTCTTTATTTTCGTTTAATAGTTCAACGTAAGATTTAATACCGCCTTCATAGTGATAAGTATCTTCGCGTTGCTCTACATCTTCACGCTCATCTCTTAAAGTGATTGAAATACCTTTGTTCAAGAATGCAAGCTCTCTAATACGCTTTTGTAGCGTTTCATAGTTATAAACAGTTGTTTCAGTGAATATTTCACCATCTGCTTTAAAGCGAATGACTGTACCTGTTTTATCAGTGCTACCTACTTCTTTAAGATCAAATTGAGGTACACCTTTTTTATATGCTTGATGATAGATTGTATCGTTACGATGAACGTATACCTCTAAGTCTTCAGACAAAGCGTTAACAACTGAAGAACCTACACCATGTAGACCACCAGATACTTTATAACCGCCACCGCCGAATTTACCACCAGCATGCAGTACAGTTAAGATAACTTCAACTGCTGGACGACCCATTTTTTCTTGAATATCAACAGGAATGCCTCGACCATTGTCAGTTACTTTAATCCAATTGTCTTTTTCAATAATAACTTCGATTTGATTTGCATAACCAGCAAGTGCCTCGTCGATACTGTTATCCACGATTTCCCATACTAAGTGGTGCAAACCTCTTTCTGAAGTTGACCCTATATACATACCAGGTCTTTTACGAACGGCTTCTAACCCTTCTAATACCTGTATCTGTCCAGCACCATAGTTATCTGTGTTGTTTACATCTGACAATGTATTCACCATCACTTTCTATTACTTTATAATTTCACCTTGATTGATTCGATAAAGCTTAGCATTATTCATAATTTCATGATCTATGCCGTCAACAGATGTTGTTGTTACAAAGGTTTGTACTTTATGTTGAATCGTGCTTAATAGATGTGTTTGTCGAGAATCATCTAATTCGCTTAACACATCATCCAATAATAAGATTGGATATTCTCCAACTTCAATATTCATTAACTCTATTTCTGCTAATTTAATGGATAATGCAGTCGTACGTTGTTGCCCTTGGGATCCATATGTTTGTGCATCCATATCATTTACATTAAAGCCCAAATCATCTCTATGTGGTCCAAATAAACAGACGCCTCTATCCATTTCTCGCTTAATATTGTCATTCAATAGCGTAATCACTTCGTCCAATAACGTCTGTTCATCTTTGCTCATATCACTGAGTTTAATACTTGGTAAATAAGTTAATGACAACGTTTCTCTCTCATTCGTGATACCTGCATGAATCGGTTTAGCCAATGATTCTAATTCTTTGATGAAATGCTCTCGTCTCAACGTTACATTTAAAGCATATTGTGCAAATTGTTGGTTTAAGACTTCTAACATTGTAGTGTCTTGCTTCTGGCCCAATTGCAGTTGCTTTAAGTAATTATTCTTCTGTTTGAGAATACGCTGGTATTGAGCCAAATCATTTAAATATACTGCAGATATCTGACCTAATTCCATATCAATAAAGCGTCTTCGTATCTGAGGGGAGCCTTTGACAATATTTAAATCTTCTGGCGCAAAAAGAACCACGTTAAGATGTCCAACATACTGAGTTAGTCGACTTTGTTCTAAGTGGTTCACTTTTACTTGTTTACCTTTTTTAGTTATAAACATCGTTAGTGGCATCGTTCCATGTCTATAATTTAGTACACCCTCTATTTTAGCATACTCTGAGTTAAACCGTATAAGCTCCTTATCATTCGATGTACGATGACTTTTGGCTAAAGCTAATGTGTAAATTGATTCAAGCAAATTCGTCTTCCCTTGTGCATTTTCTCCGATCAGAATATTCACATCAGGATGACATTCGAGCGTAACTTCTTCATAGTTACGATAATTTTCTAATTGGAGTGTTTTAAGTTTCATTGTTCACCTTGATGAATAATGATTACAGAATCAATTTCAGGGATATCTGGGAAATCAATTCGATCTTGGTTAGCTAGTTTTTTACCGCGACGTGTTTCGCGCTCGCCATTAATTAGAACTTCAACATCTTGTAAGAACCATTTAGCTTGTCCACCTGATTCAATAATGCCTTCCGTTTTAAGAAATTGGCCTAACGTAATATCGCCTTCAACTACTACTTCTTGAACCAAAATAATCACTCCGTTTCTTTATGTGTCATTAATATATTATACCTTTTTTAGGTTTAAATTTCATTTAAAATGGAATGTGAAACCGTTTACTTCACAATATCTTTTTACATATTTAATTTTAGTAGGAAAATTAGCTATATTTTTCAATTTGAAGCGGCCTTTTTAAAGAAAATTGAAGATTACAAATGAGGTTGTATAGAGAATAGCCTGATTTTTAATTTTAAGGGCCATTTTAGCTTGATGATATATTATTTAGATATCCACTAGTGATTAACTTTTGTGTCTATATTGAAGGCTGAATGAGTTTAAATTTAAAAGGAGTTACGACAGAATTTCTTTTGAATTCGTCGTAACTCCAAATTAATACCTTTTAAAACTAATACGTTCTAATTGGTAAAATTAATTGAGTGACAGAATCATCTTCTTTTGGTTTAAGGATGAACGGTTTCATCGTACCAAAGAATTCAACTTCAACTTCATCATTATCAATCGCTTTTAACGCATCCATCATATAACGAGAGTTGAAAGAAATCTTCAAGTTGCCACCCTCTACATCCGTTGCTGTAACTTCTTCTTTTACAGTACCAATCTCAGGTGACGTAGATGATAATTCTACAACATCATTACCCGTACTTAACTTAATAACATTGTTGCCACCTTCTCGTGCCAATAAAGAAGCACGATCGATTGCGTGATAGAATTCACCGTTGTCTAAGCCTAATTTTATTTCGTAATTCTCAGGGAATAAACGTGTTGTATCAGGATAATGTCCTTCTAATAAGCGAGAAATAAAGTTTACATTTCCAACTTTAAATAAAACTTGATTTGAAGCAAAGAAAATATCAATCTCTTCATCGCTATCACTCATAATTTTATTTAATTCTGATAAAGCTTTACCTGGAATGATGACATTTTTGTTTTCAGAGTCATCTTCTAATTTTAACTTTCTTACAGCCAAGCGGTGTGAATCGGTCGCAGTGCATATTAATTCATTATCTTGTATAAGCCAGTTAACACCAGTAAGTACTGGGCGTGTTTCTGAGGTGGACACTGCGAAATTTGTTTGTGCAATGATATTTTTTAATACTTTTACTGATAATTGAATTGCATCATCACGTGATACTTGAGGTAATAATGGATATTGATCAGGATCTAAACCACTTAAGTTAAATTCAGAATGTCCTGAAGTAATCAGTGTTTGAAATTGTTCATTTGTTGATAATTTAACATCTTTACCTGGTAGTTTTTTAATAATATCTACGAAGAAACGACCAGGAAGTACAACTGAACCTGTTTCAGAAATAGTGACAATATCCTCACCATCTACTTGTTTAGGGATTGTAATTTCAATAGATATCTCAGAATCTGAACCAGTAAGAATGACTTCGTTATCTTTAGCATCGATTTTGATACCCGTTAAAATTGGTAATGTTGTTCTTGGTGAGATGGCTTTTAATGTGTCATTTAATTGATTAATAAAATAATCTCTTCTAATTGTGAATTCCATCATTAATTTAAACTCCTTCCAGTCGTTTATATATAATTATATAGGTTTTAAATTCATAGTAATAGTAGTAGGGCTTGTGGATTAGTGGATATGTTAAGAAAATCCTTATGTGCCAAAGTTATACACATGTGGATAAACTGTTGATGCTGTGTATTACTTTTAAATATTATCCACAATTACGAATAAAATATTTATGACGCTTATCATTAATTAATGCTTCTTATACCATAATAACTTGTCACTATTTTTATTTCCCACTTTATCATTTCATAATCTGTTGTATAACAGTTTTCAACTTTAATCTTATTGGTTGCGAATTTCTTTTTCTAAATCTTCAACCTCTTGTTTAAAAATTGTATCGGCTTTAATATCTTTAGCGATTTTTTCGTGCGCATGAATCACTGTCGTATGATCTCGACCACCGAATTCTTCACCAATCTTAGGTAATGAAAAATCAGTAAGTTCTCTTGATAAATACATCGCGATTTGACGTGGATAAGCAATTGATTTTGTACGTTTTTTTGCACTGAAATCTTCGATGCGAACGTTGTAGTAGTGTCCAACGACTTTTTGAATATCTTGAATTGTAATTTTTTTAGATTTAGGAACTTGAATAATATCTTTGAGCGCTTCTGCTGCTAATTCAGTCGTTATAGGTCTTCCTTGAAGTTTAGAATAGGCAAGCAAACGTGTGAGTGCGCCTTCTAATTCACGGATGTTTGATTGAATTTGATTAGCAATATAATTTAAAGCTTCAGCAGGAATTTCTAAATTCTCTTCTTCGATTTTTTTCTGAAGAATCGCCATACGCGTTTCATAATCAGGAGGAGTAATATCAACGATTAATCCCCATTCGAAACGTGAACGTAAACGGTCTTCTAATTTTGCAATTTCTTTAGGTGGACGGTCACTTGAAATGACAATTTGCTTCTTATTTTGATGTAATTCATTAAATGTATGGAAGAACTCTTCTTGCGTTTGTTCTTTATTCTGAATAAATTGAATGTCATCAATCAGTAACACGTCGATGTTTCTATACTTTTCTCTAAAGGCTTCAGGTTCATTGTTACGAATTGATTTGATGAAGTCATTTGTGAATTTTTCACTTGAAGTATATAGTACTTTAGCATTTGGTTGATTGCTAAGAACATGATGACCGATCGCATGCATAAGATGTGTCTTACCAAGACCAACGCCACCATATATAAATAGAGGGTTGTATGCTTGTGCTGGTGCTTCAGCAACTGCAAGACTTGCTGCGTGTGGAAATCTATTGCCAGGTCCAATGACGAAAGTATCAAATGTATTGTGAGTATTGAATTGATCTGTGCCTTCATGACCATCTTCAATGATTTGACGTTGAGGTTCGCTTGGCGTGTTAGATTTACGACTTGTCTCATCAAGTTCAGCTAATTGTTCAGCAGTGAAAAATTTGGGTTCAACTTCATAACCAATAACATCTTTCATAATTGTTTGGATTACTTCTTTGTAGTTTGAATTTAACCATTCTGCGTAAAATTCATGAATTACAAAGATGATTGCAACATTATCACGAATTTCTTTGAGTTCTGTATCTTTCAAAAAAGTATTAAATGTCGATTTAGATATTTCTGATTCAGCAACTTCTAATACTTTTTTCCAAATTTCTTGTTCTGACATAAAATAAACTCCATCTTCTTTTAAATTTAGGACTTATACACAGACATTTAGACAAGTGGATAAAAATAATCACAGCATGTTAATAATTATCCACAAGTTAATAACATTCAGTGGATAACTTTATGTATGCTATGATTTATTCACACTAAATACGTATATAAAATCAATAAATAAATCCTTTAAAAATAATGAGTTAGACGACTTATCCACATAATTATACTTTTTAACTTAGAGAGATGTCAAATAGGTGTGAATATGTTGTTAAACTTGGTATAAATCTGTTAATAATGAATATATTATCCACAGAAACTTGAATCTCATATGTGTATAAGTGGATAATTTTAAAAAACTAACTTTATGTACTACAACAGCTTTGGGAAATAATTTATAAAGATGAATTTAAAATGAATAAAGTTTGGAAGACGCTCGTTTGATAAAATGTATAAATATTAAAAATGAATGGTGGCAAGTGGTTAAAAAAATAACATCTTAATGCAAATGCTGCTTGCTTTATAAATAGTAATTTGTTATATTGTAGTAGTTGCTTGAATTATGACTAGATAAAATTGAATTAAAACAAAAATTCTGATATCAGAAATTATAATTTATCTATTAAAATAATCAGGATCACTACAAGAGCGAGTGAGCTGGATAAATATGTAGATGGAGGTGTTTTGCATGGTAAAACGTACTTATCAACCAAATAAACGTAAACATAGTAAAGTTCATGGTTTCAGAAAACGCATGAGCACTAAAAATGGCCGTAAAGTTTTAGCACGTCGTCGTCGTAAAGGCCGTAAAGTTTTATCAGCATAAGATCACTGACTTCTCAGTGGTCTTTTTTTTCGTTTGAATAGGTATAAATTGAGATACGCTATATCAAAACTAACTTTAACTAAAATGGCAAAGAATAAAATAAGCGAGTGATGTGAACGTGGAGAAAGCTTACCGTATAAAAAAGAATACTGATTTTCAAACGATTTATAAAAGAGGGAAATCGGTAGCAAATAGACAGTTTGTTGTTTATATCTATAATAGTAATAAAAATCATTTTCGATTAGGTATTAGTGTATCTAAAAAATTGGGCAATGCAGTGACTCGAAATAGAATTAAACGTGCGATAAGGGAGAATTTCAAAATTCATAAAGAAGATATTATTGCACGTGATATTATCGTTATTGCTAGGCAACCAGCTAAGGATATGACTACACTTGAAATCCAGGGTAGCTTAGAACATGTATTAAAAATTGCTAAGGTCTTTAATAAAAAGATTAAATAGAAGGGTAGGGGGATTTTAGACACCTGTTAGTCTGAGGTTAGACAAACCGAAGTCTTAACTTATGAGCGATAAATCAACTTATTAGCAATTTTTATAGAAACAAATTACAATGTTATAATGAAATTTTACTTGAATAAGGAGGCGAGGATAATCATGGATTTTGATACGATAACTAGTATTTCAACACCTATGGGTGAAGGGGCAATCGGTATTGTCCGTTTATCTGGACCGCAAGCCGTTGAAATTGGAGATAAGCTATATAAAGGAAAGAAAAAGTTAGAAGACGTAGATTCACATACGATTAATTATGGTCATATCGTAGATCCTGAAACAAATGAAGTTGTTGAAGAAGTTATGATATCTGTGCTAAGAGCACCAAGAACATTTACACGCGAGGACATAATTGAAATTAATTGTCACGGTGGTATTTTAACGATTAATCGAATATTAGAACTTACAATGACGCATGGCGCAAGAATGGCAGAGCCAGGTGAATATACAAAGCGTGCATTCTTGAACGGGCGTATCGATTTATCACAAGCTGAAGCTGTTATGGACTTTATTCGTTCTAAAACAGATCGTGCTTCTAAAGTTGCCATGAACCAAATCGAAGGGCGACTAAGTGATTTAATTAAACGACAACGTCAATCCATTTTAGAAATTCTCGCGCAAGTAGAAGTGAACATTGATTATCCCGAATACGACGATGTTGAAGATGCTACAACTGAGTTCCTATTAGAGCAATCTAAAAAGATTAAAAACGAAATTAATCTATTATTAGAGACTGGCGCACAAGGTAAAATTATGAGAGAGGGTCTTTCAACCGTTATCGTTGGTAAACCAAATGTAGGGAAATCGTCAATGCTAAATAACCTTATTCAAGATAATAAAGCCATCGTAACTGAAGTTGCAGGTACAACTCGTGACGTTTTAGAAGAATACGTCAATGTTAGAGGTGTACCATTAAGATTAGTAGATACTGCAGGTATTCGTGACACTGAAGATATTGTTGAAAAAATTGGTGTCGAACGTTCACGTAAAGCCTTAAGTGAAGCAGATCTAATTTTATTTGTATTAAATAACAATGAGCCATTAACACAAGAAGATCGTACATTATATGAAGTTATTAAAAATGAAGATGCCATTGTAATTGTTAACAAAACTGATTTAGAGCAAAACTTAGATATAAATGAAGTAAAAGAAATGATTGGTGATACACCACTTATCCAAACATCTATGCTTAAACAAGAAGGTATTGATCAACTAGAATTACAAATACGAGATTTATTCTTTGGTGGCGATGTTCAAAACCAAGATATGACTTATGTATCTAATTCAAGACATATCTCTTTATTAAAGCAAGCTAGAAATGCCATTCAAGATGCGATTGATGCAGCTGAATCAGGTATTCCTATGGATATGGTTCAAATTGACTTAACGCGTACATGGGAATTACTAGGTGAAATTATTGGTGAATCTGCTAGTGATGAATTGATTGATCAACTATTTAGTCAATTCTGCTTAGGAAAATAATAGTTTGTACCTCATAGCGATGCAACGTTATATCAAATTATAAATATAAATGAAATTGAGACGGTAGGAAGTCTTATTTATAAAAATAAAGGCAAAGGAAATTTAAAGGAGGTCAATTAGGTGGTTCAAGAATATGATGTAATCGTCATTGGTGCTGGACATGCAGGTATTGAAGCAGGTTTGGCATCTGCAAGACGTGGTGCAAAAACACTAATGCTAACAATTAATCTAGATAATATTGCATTCATGCCATGTAACCCATCAGTAGGTGGTCCAGCGAAAGGTATTGTCGTTCGAGAAATTGACGCATTAGGTGGACAAATGGCTAAAGCGATTGATAAAACACATATCCAAATGCGTATGTTAAATACTGGTAAAGGACCAGCAGTACGTGCGTTACGTGCTCAAGCAGACAAAGTGTTATATCAACAAGAAATGAAACGTGTCATTGAAGATGAAGATAATTTAGACATCATGCAAGGTATGGTGGATGAATTAATTATTGAAGACAATGAAGTAAAAGGTGTCCGCACAAATATCGGTACTGAATATCGCGCTCAAGCGGTTGTTATTACGACAGGTACATTCTTACGTGGTGAAATAATCTTAGGTAACATGAAATATTCAAGTGGTCCAAATCATCAACTTCCATCTATCACGCTAGCTGATAATTTAAGAGAATTAGGGTTTGAAGTTGTGCGCTTTAAAACGGGTACACCTCCACGTGTAAACGCGAAAACAATTGATTATTCTAAGACGGAAATTCAACCTGGTGATGATGTGGGTCGTGCATTTAGTTTTGAAACTACAGAATATATCCTAGACCAATTACCTTGTTGGTTAACATATACTAATGATCGTACACATAAAGTCATCGATGATAATCTACATTTATCAGCTATGTATTCAGGTATGATCAAAGGAACAGGTCCTCGTTATTGTCCATCAATTGAAGATAAATTTGTGCGTTTCAATGATAAACCTAGACATCAACTTTTCCTAGAGCCTGAAGGTCGTAATACAAATGAAGTTTACGTTCAAGGCCTTTCAACAAGTTTACCAGAACATGTACAACGTCAAATGTTAGAAACAATTCCTGGTCTTGAAAAGGCAGACATGATGCGTGCAGGTTATGCCATTGAATATGATGCCATTGTACCAACGCAATTATGGCCAACATTAGAAACTAAAATGATTAAAAATTTATACACAGCTGGACAAATCAATGGTACTTCAGGTTATGAAGAAGCGGCTGGACAAGGTATTATGGCAGGTATCAATGCTGCAGGTAAAGTGCTTGGTACCGGAGAGAAAATCTTAAGTCGTTCAGACGCATATATCGGTGTTTTAATTGATGACTTAGTTACAAAAGGTACGAATGAACCTTACCGCTTATTAACATCTCGTGCAGAATATAGATTATTACTACGTCATGATAATGCTGACTTGCGTTTGACAGATGTAGGTTATGAATTAGGTATGATTTCGGAAGAACGTTACGCGCGTTTTAATGAAAAGCGTCAACAAATTCAAGATGAAATCCAACGTTTAACTGATATTCGTATTAAACCAAATGAACACACACAATCCGTCATTGAGGCAAATGGTGGTTCACGTCTAAAAGATGGCATTCTAGCAATTGATCTATTACGACGTCCTGAAATGACATACAATACAATCTTAGAAATTCTAGAAGAAAGTCATCAATTACCTGAAGCGGTTGAAGAACAAGTTGAAATTCAAACGAAATATGAAGGTTATATCAATAAATCATTGCAACAAGTTGAAAAAGTTAAACGCATGGAAGAGAAAAAAATTCCGGAAGACTTAGATTATAGTAAAGTGGATAGTTTAGCGACTGAAGCTCGTGAAAAATTAGCTGAAGTTAAACCATTGAATATTGCACAAGCATCACGAATCTCTGGTGTTAACCCAGCAGACATCTCAATCTTACTTGTTTATTTAGAGCAAGGTAAATTGCAAAGGGTGAAAAATTAATGAACGGCATAGAATGGCTAGCTAAAGAATTAAGTGAACATGGAATTGAATTGTCAGATAAACAAAAAGAACAATTTCAAACATATTATCGTTTACTTGTAGAATGGAATGAGAAAATGAATCTCACAAGTATTACAGATGAACATGAAGTTTATTTGAAACATTTCTATGATTCAATTACACCAAGCTTTTATTATGATTTCAATCAACCTTTAACCATCTGTGATGTTGGTGCTGGTGCAGGTTTTCCAAGTATTCCATTGAAGATTGTTTACCCTGAATTGAAAGTAACCATTGTAGATTCTTTGAATAAACGTATTCAATTTTTAAATCATCTAGCTGCTGAACTTGGCTTAACTCAAGTTAGCTTTGTACATGATCGCGCTGAAACATTCGGTAAAGGCGTAAACAGAGAAACGTATGACGTAGTTACAGCACGTGCAGTAGCCAGACTTACAGTGTTAAGTGAATTGTGCCTTCCTTTAGTTAAAAAAGGTGGTCAGTTCATCGCATTGAAGTCTTCTAAAGGAGAAGAAGAATTAGAAGAAGCACAATTTGGGATTAGTATATTAGGTGGCGTCTTTAGTGATTCTTATACATTTGATTTACCAGAAGATGCTGGTGAACGACAAATGATTATTATAGATAAACGTCGTCAAACATCTAAAAAATATCCTAGAAAACCTGGTACGCCTAATAAATCTCCTTTACTAGAAAATTAATAGCACTTACATGTTAAAATTAATTTTAAGAGGAGTGAATGGATAATGAAAAAGCCTTTTTCAAAATTATTTGGATTGAAAAATAAAGATGACATCGTTGGATACATTGAAGAAGATCGCAATTCTAGCGTCGAATCCATTCAAATTGAGCGTATTGTACCTAACCGTTATCAACCAAGACAGGTGTTTGACTCAAGTAAGATTACTGAACTTGCTGAATCTATTGATGAGCATGGTTTATTACAACCCATCGTTGTAAGACCGATTGAAGAGAATATGTATGAAATTATTGCGGGTGAACGACGTTTCAGAGCACTACAGTCACTGCATAAATCTCAAGCAGATGTCATTATACGTCATATGAATGATGAAGAAACAGCAGTTGTAGCATTAATTGAGAATATTCAACGTGAAAATTTATCTGCTGTTGAAGAAGCGGAAGCTTATAAAAAGCTTCTTGAAATTGGTGGCACAACGCAAAGTGAATTAGCTAAAAGTTTAGGTAAAAGTCAAAGTTTTATCGCAAACAAATTGCGACTATTGAAATTAGCACCTAAAGTGATTAATCGTTTAAGAGAAGGCAAGATTACTGAGCGTCATGCTCGTGCTGTCTTATCTCTCAAAGAGGACGATCAAGAAAAGCTAATTGAACAAGTGATTAGCCAAAAATTAAATGTTAAACAAACAGAGGCACGTGTTAAACAGAAAATTGGACCAGAAAAAGTAAAAGCTCAATCTTTCCAATTCTCTAAAGATTTAACACAAGCACGTGACGAAGTTGGAAAAAGTATTCAAGCTATTGAACAATCTGGTATACGTGTAGAACAACGTGATAAAGAACATGATGATTATTACGAAATTAAAATAAAAATTTATAAAAAATAGATGAAAAGTGTGTATGATACCATTTCTTAAGGGATTGGTTTTAAAATGTATATCACTAAATATTAGCACTAAGATGATTAAAAATTGAATTATCTTAGTGTTTTTTTATGTTCAATATGGCAATCATTTTTATTACAAAGTGCTGTTTACATAGCAAATAAATAGATTTACAATATTATTAAACGAAACGTATCGTTTAATAATTAAAGAAGAAGGGTTTATTGTGTTTGGAATATCCATTTCTAGTGCTATTCTTCATTTTGTTATTGGAGGTCTTGCAGTGGCAATTGCATCTATAATGGCTGAGAAAGTCGGTGGTAAAATGGGTGGCATTATCGCTACTATGCCGGCAGTCTATTTAGCCGCAATTATTGCCCTTGCGATAGATCATCGTGGCAATCAATTAGTACAAATGTCAATTCATCTTAGTTCTGGTGCCATTATTGGGATTATATCGTGCATCATAACAGTCTTTCTAACTTCTCTTTATATTAGTAAAAGAGATTATAAAAGAGGTACAGGATTTGCATTAATATGTTGGCTTGTAATTTCTCTAGGTATATTTGTCGTTAGACATATGAATTAATCTTTGGAGGCTTTTGTAATGAAATTAGCATTAATTAAATTCTTGGTTGGAGGATTAGCAGTTACACTTAGTTATATTATTTCTGTTATTTTACCTTGGAAAGAGCTCGGTGGCGTCTTTGCTACATTACCTGCAGTATTCTTAGTTTCATTGTTTATAACAGGAATGCAACATGGCGATGTCATTGCTAAGCACGTTAGTAGAGGTGCAGTGTTTGGCATGACAGGTGTATTAATTAGTATACTAGCAACATGGGCGATGCTTTATTTTACAAATCATTGGTTACTTAGTATTGTTACTGGATTTATTGCATGGTTTGTAAGTGCAGTAATTATTTTTGAAGCGGTTGAATTTATTACGCGTTTAAGAAGGGGAAAACATGGCTGGAAGACCGAAAGATCCGACAATCAATCATAAAATATTTGATGAAATAGATCGATTGTTAGTAACCACTCATTTTAGAGACATTACGATTGATCAAATTTCAGAGAACACAGGTGTTTCAAAAGCAACGATTTATCGTCGTTGGAAAGATAAATCATCGATTATTGTAGATATGTTTGTGAGTAGAACTCAGATTTTTGAAAATGAAAATAAAGATTTATACACAGGATTGTATCAATATTTAGTAAAGATAATGTCTATTTATAAAACCAATCTTGGACGAGCGGTTATTGAAATATTGATTAGTAATCAACAAAATGACGCTCGCGAATTATTTATGCAAGGTTATTTTAAAAATAATCGTAAGATATTAAAATCTATTATTGCTCAACATATTAAAGAAG
>NODE_9_length_18926_cov_14.598759
GGGGGCCCGCCAAATCCTTTTGCCACTCTAATTTGCTTTATTCATTAATCTTTTAAATTCTTTAGCTAGATTTCACTCTTAAATGTACTAAAAATTTTAATGTGTTTGATTTAAGTGTCTTTTCAGTTGAGTTAGCTTCTGCAAATGTACTATGAATGATTAAAATATTATATTTGGCTCATCCTCTTTTTCACATTTCAATCCACGAAACCCTCATCATAATAAGTAGCCTTATTATTTAAAAACGCATTCAAACTATGATGATAATAGATTAACTTTTCATCAGCTTCTGGAATCGAGAACCAACCTAATGTCGAAATTTCATCTTTCATTTGTATGTCTGTTGTATAATCTTGAACCTGTGCTTTGAACATGATAAAAAGTGTATGAACATTCATCTGTGTCGATTTACCCTCATTAACACTTACTATGTCGTTAACTTCAACGAATAATCCTGTTTCTTCTCTAACTTCACGCTTTAGCGCTTCAACTAAAGTTTCACCGTATTCAACTTTGCCACCTGGTAATGACCATCCGCCACCATCTGTATTATGAACTAATAACACGTTTCCCTCTTCATTTTGTATCAATGCATATACTACTTTTAAATCCTTCATTCATCTAACCTTCAATCATTAGGAATTTCAAACCGACTGACCAAATTTCCATTCTTTTTAACGTAAGATTCAATTTCATAACCACCACTATGTTTGATCACTTTTTGAGAGGCAACGTTTTTGGGATTTGTAGTCATTAACACTTTATCTACGCCTATTTCTTTTAGAAAAGCTTTAGCCTCTTGCAGCATCAACGAAGCAATACCTTGTCCTCTACGTGACTTACACACTCCGTAACCTACATGACCACCTATGTTTACTAAGCGTTGATTCAAGTAATGACGAATATCGACTGCACCAACAATCATCTCATCCTCGAAGCAAAATAATGTTGTCGTCGGTACCCAGTCTTCATCAACTTCAGTACTGTTTAGACGGTCTACCATACTCTCAAATGATTCATACCTTGACATGTCAGTGTTTGAAGGCACTATTGGTTCACCATTCACATACCATTCTTGGAGGTACTTCGTTAAAGCATCTTTATCTGCATAACTCAATTGTCTTAAACGTAACACGAGTATCCCTCCTTCTGCACTATAAGCTAATATTGTTTTAGTTTGTCACTTCATATTTTACAATTATTCGTTATAAAACAATTTTACCAAAATACTAATCTGTTCCTCACTTAAAAACAAAGCATAAATTTCAAAAACAGCTTTTTGTAACAATAAAAAGACTGGGACAATGAATATCATCCCAGCCTAAAAATTCTATCTTCTATTTTAAATTATTTAATAGTGCCTAATTCTTTACCAACTTTTTCATAAGCAGCAATTGCTTTATCTAACATTTCTTTTGTATGTGCTGCTGTAGGCATGTTTCTTACACGACCTGTACCACGAGGTACTGTTGGGAATACGATAGATTTTACATATACGCCTTCATCTTTAAGACGTTTACTAAATTCTTGAGTTTCTTTTTCATCACCAATAATAACTGGTGTAATTGGTGTTTCTGATTCACCAGTATTGAATCCGAGTTTTTCTAAACCATCTTTTAAATATTTAGCGTTATCCCATAATTGATCGTGTAATTCAGTAGAAGCCATTAATTTTTTCACAGCTTCTGTAATTGCTTTTGTATCTCCAGGTGCTAAAGAAGTTGAGAATAAGAATGGACGTGATTGAGCTTTTAACCAATCAATTAATTCTTTAGTTCCTGCTACGTAACCGCCAACTACACCGATAGCTTTAGAAAGTGTACCGATTTGGAAGTCAATTTTATCTTGTAAGCCAAAATGTTTAACCGTACCTGCACCTTTACCCATAACGCCTGAACCATGTGCATCATCAACATAAGTAATTAAACCGAATTCTTCAGCAATTTCAACGATTTCTGGTAATTTAGCAACGTCTCCATCCATACTGAATACACCATCAGTAATGTACATTACTTTATTATATTGACCAGATTCTACAGCTTCTTTTGCTTTAGCTCTTAAGTCATCCATATCTGAGTGGTTAACACGGATGATTTTAGCTTTAGATAGACGACAACCATCAATAATTGAAGCATGGTTTAATTCATCTGAAAGAATCGCATCGTTTTTGTTCATTACTGCTGAAATAGCTGCCATGTTACAGTTGAAACCTGATTGATAAGCGATAGCTGCTTCAGTACCTTTGAATTTAGCTAAAGTCTCTTCTAATTCATCGTGTAGGTCTAATGTACCGTTGATTGAACGTACAGCACCAGCACCAACACCGTGTGAATCGATAGCATGTTTAGCTGCAGATTTTAAATCTTCATTTGTCGCCAGTCCTAAGTAGTTGTTTGATGATAAGTTAATATATTGTTTCCCATTGATTGTGATTTCTGGACCATTAGCACCTTCAATAGAATCGATTTCGTTATATAATCCATTATCTTTTAAATATTGAATATTTTCTTCTAAGAAATTGTGTAGTGATTGAACCATATTCATATCCCCTTTGTATTTTTTATATCAACATAATCATAACTGATTTTCCTTCAACATGAAAGCACTATCATTCCAGTAAATTCAATATATTGCATATTCTTTACGTCATGTACAACTGTTCATACAACATGTATTTTTTACTTCATTTTTCAAAAAATAAATAATTAAACTATTGAGTTGTATTAGAATTTGATATACTAAAATTCATAATAATTAGGAAGAAGTGGTTAATGTGTTAGATTGGTTTCAATTAGCCAGTAATAAGGAAAATAGAATGATACAGATGCGCCGATATATGCATCAATATCCTGAACCTTCTTTCGAGGAAACTTGGACGCATAATTATATTCTAAATCAGCTCAGTCATCTTGATTGCGAGATCGAATCACCTATTGGCCGTAATGGCATTAAAGCAACGTTTAAAGGAAAAGAAAATGGCCCTACTGTGGCATTTCGCGCTGACTTTGATGCTTTGCCGGTACAAGAACTTAACGATGTACCTTATAAATCTAAAAATGATGGCTTTATGCATGCGTGTGGTCATGACGGACATACAGCTATTTTATTGGGTGTCGCTGAAATTGTACATGAACATCGCCATTTATTAAAAGGAAACGTGGTTTTTATCTTCCAATATGGTGAGGAAATTATGCCTGGTGGTTCTCAAGAAATGATTGATGATGGTTGCTTAAATGGTGTAGACAAAATTTATGGTACACATCTATGGAGTGGTTACCGTACTGGAACAATATATTCAAGACCTGGTGCTATTATGGCATCACCAGATGAATTCTCAGTTACAATCAAAGGTAAAGGTGGTCATGGTGCTAAACCACATGAAACCATTGATCCTATCGTTATTATGGCTGAGTTTATCCTAAGTGCGCAAAAGATCATATCTAGAACAATTGATCCTGTAAAAGAAGCAGTGCTCACATTCGGAATGATTCAAGCGGGATCATCGGATAGTGTTATTCCTGATAGTGCTTTTTGTAAAGGTACTGTGAGAACATTTGACACTGAACTTCAAACTCATATACAAAATAAAATGGATAAGTTATTACAAGGACTTGCGTTAGCAAACGACATAACTTATGACTTGGAATACATTCGTGGTTATTTACCTGTACATAATCATGTAAATGCATATGAAGTTGTTAAACAAGCAGCGAATGATTTACATTTACGTTTTAATGAATCTGAATTAATGATGATTGGTGAGGATTTCTCTCACTATTTAAAAGTACGTCCAGGTGCGTTTTTCTTAACTGGATGTGGTAATCCAGACAAAGGCATAACAGCGCCACATCATAATCCTCACTTTGATATAGATGAGTCTGCATTTAAATATGCGGCTAGTGAGTTTTTAAAAATTTTAGAAATTGAACAAGTATTTTAAAATTGAATAAATTTATTTAGATTCTGTATGTCTATGATTACTCTTACATTGAGTTGATCATAGGCATTTTTTATTAATTTAGAAAAGTGATCGACAAAGCATAATATGAAAACTAGAAATGAGATTAAAATGTAAATATGACATTTACAAAATAAAAAAAGACTCCCATTAAGGGAGTCTCATTTAGAAATAAGGAATAATTAAAATTATTCGATGATTTCAGTTACAACGCCTGATCCTACAGTACGTCCACCTTCACGGATTGAGAAACGAGTACCGTCTTCAATCGCGATAGGAGCGATTAATTCTACTGTCATTTCAACGTTGTCGCCAGGCATAACCATTTCAGTACCTTCTGGTAAGTTAACAACACCAGTTACGTCAGTAGTACGGAAATAGAATTGTGGACGATAGTTTGTGAAGAATGGAGTGTGACGTCCACCTTCGTCTTTAGATAAAACGTATACGTCTGCTTTAAATTTTGTGTGAGGTGTGATTGAACCTGGAGCAGCTAATACTTGACCACGTTGTACGTCTTCACGAGCAACACCACGTAATAATGCACCGATGTTGTCACCAGCTTCAGCGTAGTCTAATAATTTACGGAACATTTCTACACCAGTAACAGTTGTTTTAGAAGTGTCATGGATACCAATGATTTCAACTTCTTCACCAACTTTGATTTGACCACGTTCAACACGGCCTGTAGCAACAGTACCACGACCAGTGATTGAGAATACGTCCTCAACTGGCATCATGAATGGTTTGTCAGAATCACGTTCTGGAGTTGGAATGTAGTCATCAACTGCTTGCATTAATTCTAAGATTTTTTCTTCGTATTGAGCATCGCCTTCTAAAGCTTTTAATGCTGAACCAGCGATTACAGGTACATCGTCACCTGGGAAGTCGTATTCAGATAATAAGTCACGTACTTCCATTTCAACTAATTCTAATAATTCTTCATCGTCAACCATGTCAACTTTATTTAAGAATACTACTAATGCTGGTACACCAACGTTACGTGATAAAAGAATGTGTTCACGAGTTTGTGGCATTGGACCGTCAGCAGCAGATACTACTAAGATACCGCCGTCCATTTGAGCAGCACCAGTAATCATGTTTTTAACATAGTCAGCGTGTCCTGGGCAGTCAACGTGAGCATAGTGACGTTTGTCAGTTTGATACTCGATGTGTGCAGTATTGATTGTGATACCACGTTCTTTTTCTTCTGGAGCGTTGTCAATCATGTCATATGATTGTGCTACAGTGTCACCATTTTTAGCTAATACAGTTGCGATAGCAGCTGTTAAAGTAGTTTTACCATGGTCAACGTGACCGATAGTACCAATATTGGCATGTTCTTTTGAGCGATCAAATTTTTCTTTTGCCATTATTAAATCTCTCCTATTCTAGTAAAAGTTATTTCAATATTATCTCTCATGATAGTTTCTCACCATCATGAGACATAATGATTGTTACAATTCATAATTCATTTATAATGCATTTTCAGTAAAAAATCAATTCATAAAGATGTTAGCTTAATTAATAAGCTTACGCTGTATTTTACCTAGAAATTCTAGCTAAAACAAGTTTAATTATTCACCTTTATTTTTTTTGATGATATCATCAGCAATTGATTTTGGAACTTCTGCATAGTGATCGAAGTACATAGTGTAAGTACCGCGACCTTGAGTGTTAGAACGTAATGAAGTTGCGTAACCGAACATTTCTGAAAGTGGTACATAAGCGTTAACAACTTGTGCATTACCACGAGGTTCCATACCATCAACACGTCCACGACGAGCTGTTACGTCACCCATGATATCACCCATGTATTCTTCAGGCATTTCGATTGTTACTTTCATCATTGGTTCTAAGATAACTGGATCACATTTTTTAGCAGCTTCTTTAAGTGCTAATGATGCAGCAATTTTGAAGGCCATTTCAGATGAATCGACATCATGGTATGAACCATCAAATAATTTTGCTTTAACATCGATTAATGGATAACCAGCTAATACACCGTTTTCCATAGCATCTTTAAGACCAGCTTCAACTGATGGAATGTATTCACGAGGAACTACACCACCAACGATAGCGTTTTCGAATTCGAAACCTGCGCCAGTTTCGTTTGGTGTGAATTCAATGTGAACATCACCGTATTGACCACGACCACCAGATTGACGAGAGAATTTACCTTGAACTTGTGCAGATTGCTTGAACGTTTCACGATATGAAACCATTGGGGCACCTACATTACATTCAACGTTGAATTCTTTCTTCATACGGTCAACTAAGATGTCTAAGTGTAACTCACCCATACCACCGATGATAACTTGTCCAGTTTCTTCATCTGTGTGTGCATGGAAAGTAGGGTCTTCTTCTTGTAATTTAACTAAAGCTTGAGTCATTTTATCTTGGTCAGCTTTAGATTTTGGTTCTACTGATAAGTGGATAACTGGTTCAGGGAATTCCATTGATTCTAAGATAATGTCATTCTTTTCACCACATAATGTGTCACCAGTACCTGTATCTTTAAGACCAACTGCAGCAGCGATATCGCCTGAGTAAACAGTGTCGATTTCTTGACGTGAGTTAGCGTGCATTTGTAATAAACGACCTACACGTTCACGTTTGTCTTTAGTTGAGTTTTTAATGTAAGAACCTGATGTTAAAGTACCTGAATATACACGGAAGAAAGTTAATTTACCAACATAAGGGTCAGTCATAACTTTGAATGCTAATGCAGCGAATTCAGCTGAATCGTCTGGTTTAGCAATTACTTCTTCTTCAGGATTTTCAGCACGATGGCCTACGATTGGTTTAACATCTAAAGGTGATGGTAAGTAGTCAATTACTGCGTTCAGCATTAATTGAACACCTTTGTTTTTGAATGCTGTACCGCAAAGTACTGGGTAGAATTCTACGTCAGTAGTTGCTTGACGAATAGCATTTTTTAATTCTGCTACTGAAATTTCTTCATCACCAAGATATTTTTCCATTAATTCATCGTTAGTTTCTGCAACTGCTTCGATTAAATTAGAACGAGCTTCTTCTGCTCTTTCTTTGTGATCTTCAGGGATTTCAATTTCGTCAATTTCAGTACCTAAGTCATTAGTATATTTGAAGCATTTCATTTCTACTAAGTCAATGATAGCTTCAAATTCGTCTTCGGCACCAATTGGTAATTGGATAGGTGCAGCGTTAGCATCTAAACGATCATGTAATGTACTTACAGAATAGTCGAAGTTAGCGCCTAATTTATCCATTTTGTTTACGAATACGATACGAGGTACACCGTAAGTTGTAGCTTGACGCCAAACCGTTTCAGTTTGAGGTTCTACACCTGATTGAGCATCAAGTACAGTAACCGCACCATCAAGTACACGTAAAGAACGTTCAACCTCAACAGTGAAGTCTACGTGTCCTGGAGTATCGATAATGTTTACACGGTGGCCATCCCATTGAGCTGTTGTAGCAGCTGATGTGATTGTAATACCACGGTCTTGTTCTTGTTCCATCCAGTCCATTTGTGAAGCACCTTCGTGTGTTTCACCAATTTTGTGGATACGACCTGTATAGTAAAGAATACGTTCAGTCGTAGTTGTTTTACCAGCATCAATGTGAGCCATGATACCGATGTTACGAGTGTTTTTCAAAGAAAAGTCTCTAGCCATTGTTTTTCTCCTTCCAGTAATTACTGAATAAGTACTATTGAATATGGCGATGCCCTAAGCATGAGCCATCTTATTTGGTAAACCAATGTGACGGAACACACTCAGGGTTAAAGCTTTAATCTTACCAGCGGTAGTGAGCGAATGCTTTGTTCGCTTCAGCCATTTTGTGAGTGTCCTCACGTTTCTTAACGGCACCACCTGTATTATTAGCAGCATCTAAGATTTCGTTAGCTAAACGATCTTCCATAGTTTTTTCACCACGAAGACGAGCGTAGTTAACTAACCAACGTAATCCTAGAGTAGTACGACGTTCTGGGCGAACCTCAACTGGTACTTGGTAGTTTGAACCACCCACACGACGAGCTTTTACTTCTAATACTGGCATAATGTTGTTAATTGCTTCTTCAAATACTTCTAAAGCATCACGACCACTGCGTTGTTCTACAAGGTCAAATGCTGAATAAAGAATTCTTTGTGCTGTTCCGCGTTTACCATCTAACATGATTTTGTTGATCAATTTTGTAACTAATTTAGAGTTATGAATTGGATCTGGTAATACGTCTCTTTTAGGTACTGATCCTTTACGAGGCATAATTAAAATCCTCCCTTCCTATTATAGTATATTATTAAAAATTGAAATTAAAATTTACACAATCTTAAACTTAATTTTTAGGTTTTTTAGTTCCGTATAATGAACGGCCTTGTCTACGTCCGTCAACACCTGAAGTATCAAGTGCACCACGTACGATGTGGTAACGCACACCAGGTAAGTCTTTTACACGTCCACCACGTACAAGTACTACACTGTGTTCTTGTAAGTTATGGCCGATACCAGGGATGTATGCGTTGATTTCAATATTGTTTGATAAACGCACACGTGCATATTTACGTAACGCTGAGTTAGGTTTTTTAGGTGTCATAGTACCTACACGAGTACAAACACCACGTTTTTGAGGTGAATTTAAGTTAGTAAATTGTTTCTTTTTACTATTAAAACCTCTGTTTAAAGCTGGTGAATCTGATTTTTTAGATTTGCTTTGTCTAGGTTTACGTACTAATTGGTTAATAGTTGGCATTGAAATGTCCTCCTCTCTTCACTTTTTAATTCCACACATCCAGGTGGTTCATTTTTAGGTTAAATAAAATTTAGTAAGCAATACACTTACTAATTCTCATTCAATAACGCAACAATAGTCGCATTAACGTTAATACCTACATAACTACCTAAAGCATGCTTGCTTTGAAAATAAGTAATAGGTATATTTTTATGATTGATTAAACTAAATACGCGAGCTAACAAATGTACCTCAACGTCTTGAGCAATAATCAAAGATGCAACTTGATCTCTATTTAACGCTTTAAGCGTTTCTTTAAGACCAACTACATAGTGTTGTTTGTTAAAGCGTGCAACTTTTTCATTAGACATTAAAATACCCTCCAAAGTTCTGCTTGCATCAACCTTTACAATAATAACACTTAAATCAGCATTAAGTCAACATATTTTGCAGACTTTTTACTAATAATAAAAAATAAAGAACGAGAGCGAGACTATCATCTCAAAAAATTGATAAGTCCCGTCTCGTCAATATTGAAATAAATATGAATTCAGTTTTATTTCATTAATTATTCAATGATTTCTGCTTCTTCAGTTTCTGTAACTGGTGTTTCAGCTTTATCATATTTAACGTCACTATAACGTCTCATACCAGTACCAGCTGGAATTAACTTACCAATAATAACGTTTTCTTTAAGTCCAAGTAAGTCGTCGCGTTTACCTTTAATTGCTGCATCTGTAAGTACACGAGTTGTTTCTTGGAATGATGCTGCTGATAAGAAGCTTTCAGTTTCAAGAGACGCTTTTGTAATACCAAGCAATACTGGTTTAGCAGTTGCTGGACGTTTACGTTCTTTAAACGCTTCTCTGTTTGCATCTGTAAAGCTATGAATGTCAACCAATGAACCAGGTAATAACTTAGTATCACCAGCTTCGATGATTCTAACTTTACGTAACATTTGTCTTACCATTACTTCAACGTGTTTATCATCAATTTCTACACCTTGCATACGATAAACTTTTTGAACTTCTTTAAGTAAGTAACTTTCAGTCGCATTTAAACCAGCAACAGCTAGGAAGTTCTTAGGTTCGATTGAACCTTCAGTTAATACTTCACCACGTTCAACTGATTGACCGACTTCTACTTTTAATCTAGAAGTACCTGAAGCTAAGTAAGATCTTGTTTCATTAGCACCTTTAACAACAATTTCTTGTTGGCGATCTTTTGCTAATTTAATATCTTCAACGACACCTTCGATTTCAGTAATCACAGCTTGACCTTTTGGATTACGTGCTTCGAAGATCTCTTGAATACGTGGAAGACCTTGAGTGATATCGCTTCCTGCTACACCACCTGTATGGAATGTACGCATTGTAAGTTGGGTACCAGGTTCACCGATTGATTGAGCAGCGATTGTACCAACTGCTTCACCCACTTCAACTTTTTCACCAGTAGCAAGGTTTTTACCGTAACATTTTTCACAAACACCGTGACGTGTGTTACATGTAAATGCTGAGCGGATGTACATTTGTTCAATACCGGCATCAGTGATTTTCTTAGCGATTTCAGCAGTGATTAATTCGTCTGGACGGATGATGATTTCATCAGTTTCAGGATGACGAATTGTTTCTTTAGAATAACGTCCTTCAATACGTTCGATGAATGGTTCGATCATTTCTGTACCTTCTTTGATATCAGAAACTAGTAAGCCGCGGTCTGTGCCACAGTCTTCTTCACGAACAATAACGTCTTGAGCAACGTCAACAAGACGACGAGTAAGGTAACCAGAGTCAGCTGTTTTAAGGGCTGTATCGGCAAGACCTTTACGCGCACCGTGTGTAGAGATGAAGTATTCTAACACTGTTAAACCTTCACGGAATGAAGATGTGATTGGTAACTCAATAATTTTACCTGATGGTGCGGCCATTAAACCACGCATACCAGCTAATTGTGTAAAGTTAGATGCGTTACCACGTGCACCAGAATCACTCATCATGAAGATTGGGTTTGTTTTCTCAAGAGATTGCATTAATTCGCCTTGAATTTGATCTTTGGCATCTGTCCAAATTTCAACAACGGCATTATAACGTTCATCTTCAGTAATTAAACCACGATTAAATTGTTTAGATACACGTTCTACTAATTTTTCGTGCTCATCTAAAATGTCTTGTTTATCTGGAAGTACAACAATATCTGCTACACCAACAGTGATACCAGCTTTAGATGAGAATTTGAAACCTAAATCTTTCATACGGTCAAGCATCATAGATGTATCAGTGATACTGAATCTATTGAAGACTTCGGCAATAATATTACCTAAGAATTTTTTATTGAATGGTTCAATAAGTTCTTGTTCTTCAAAGTATGCTTTAAGTCCACCTTCACCCAATTGAGTTGAATCAATAAAGTATTTGTCAGGTGTTTTACCTTCAAGATTTGTTTGACTAGGTTCATTGATGAATGCGAATGAATCAGGAATGATTTCATTGAAAATCACTTTACCTACTGAAGTAGCTAAAATTTTGTTGTTTTGAGCTTCTGTGAATGTAGGGTTGTTAAATGATTTCGCATGTACACCAATACGAGTGTGTAAATGAACATAGCCATTTGCATAAGCTTTAAGCACTTCGTTTGTATCATTAAAGATAGTACCAGTGTTCATTGCATCTTTACGTTCTAATGTTAGGTAATAGTTACCTAATACCATATCTTGTGATGGTGTTACGACAGGTTTACCGTCTTTAGGGTTCAAGATGTTTTGAGCAGCTAACATTAACATACGTGCTTCAGCTTGTGCTTCTTTAGATAAAGGAACGTGAACGGCCATTTGGTCACCGTCAAAGTCCGCGTTGTAAGCTGTTGTTACAAGTGGGTGTAGACGGATAGCACGACCTTCAACTAATGTAGGTTCGAATGCTTGGATACCTAATCTGTGAAGAGTAGGTGCACGGTTAAGTAATACAGGGTGTTCTCTGATTACATCTTCCAATACGTCCCATACTTCATCGTCCATACGCTCAATTTTACTTTTAGCATTTTTGATGTTAGTAGCAATTTCACGTTGAACTAATTCCTTCATTACGAATGGCTTGAACAATTCAAGCGCCATTTCTTTAGGTAATCCACATTGATACATTTTTAAGCTTGGACCAACAGCGATAACTGAACGACCTGAATAGTCAACACGTTTACCAAGTAAGTTTTGACGGAAACGACCTTGTTTACCTTTCAACATATGTGAAAGTGATTTCAATGGTCTGTTACCTGGACCAGTAACTGGACGACCACGACGACCGTTATCGATTAATGCATCAACTGCTTCTTGCAACATACGTTTTTCGTTTTGAACGATGATGCCAGGAGCACCTAAGTCTAATAAACGTTTTAAACGATTATTACGGTTAATCACACGACGGTATAAATCATTTAAATCACTTGTTGCGAAACGTCCACCATCTAACTGAACCATTGGACGGATTTCAGGTGGAATAATTGGAAGTACGTCTAAAATCATCCACGCTGGATTATTACCAGAGTTTCTGAATGATTCAACAACTTCTAAACGTTTAATCGCACGTGTCAATCTTTGACCAGTTGCAGATTCTAATTCGTCACGCAATGATTTTAATTCTTCGTCTAAGTTAATTTCTTCTAATAGGTCTTTAATACCTTCAGCACCCATTTTAGCTACAAATTGACCTGGGTATTTATCGTAATATTCTCTGAATTCAGCTTCAGATAATAATGATTTTTTCTCTAAGCCTGTTGGACCTGGATCTACTACAACATATGAAGCGAAATAAATAACTTCTTCTAATGCTCTAGGAGACATGTCTAATAAAAGACCCATACGACTTGGAATACCTTTGAAATACCAAATATGTGAAACTGGAGCAGCTAATTCAATGTGTCCCATTCTTTCACGACGTACTTTAGATTTAGTTACTTCTACACCACATCTGTCACAGACCATGCCTTTGTAGCGTACACGTTTGTACTTACCACAACTACATTCCCAGTCTTTTGTAGGTCCAAAAATTCTTTCACAGAAAAGACCATCTTTTTCTGGTTTCAATGTACGATAGTTGATTGTTTCTGGTTTTTTTACTTCACCGTATGACCATGAACGGATTTTTTCAGGTGAGGCTAAACCGATTTTCATATAATGGAAATTATTTACATCAATCAAGGAGCCTACCTCCTTCAATTTAGATTAGCTGTGCTATTTGATTGATTTACATCTGTTGAAACTAAAACAAGTCATATGATTGTAGGGAAGAAATCAGCAAGATTAGCTTATTTTAAGTTTAAATCGAACTGAGTTTCTAATCCCTTACTTTTTATAAGTTCAAATTCTAATTAGTCAGTAGTTTCTTTTTGAGTTTCAGGAACATCTTTTTGTTGTAAATCTACTTTGCGCTCAGTTGCATCTTCATCATCAACATCAGCCATTTCGATTTCATTATCTTGTTCATCCATAACTTTGACATCTAAACCTAAACTTTGTAGTTCTTTCATCAATACGCGGAATGATTCTGGAACACTTGGTCTAGAGATGTTTTCACCTTTAACGATAGCTTCGTAAGTTTTAACACGTCCTACTGTATCGTCAGATTTGTAAGTTAAGATTTCTTGTAATGTGTAAGCAGCACCGTATGCTTCTAGTGCCCATACCTCCATCTCACCGAAACGTTGTCCACCGAATTGTGCTTTACCGCCAAGTGGTTGTTGTGTAACAAGTGAGTAAGGTCCAGTTGAACGCGCATGCAATTTATCGTCAACCATGTGAGCAAGTTTAAGCATATACATTACTCCAACAGAAATACGATTATCGAATGGTTCACCAGTACGTCCATCATATAATACTGTTTTACCATCACGTGCCATACCAGCCTCTTCGATTGTAGACCATACATCATCGTCGTTTGCACCATCGAATACTGGAGAAGCAACATGAATACCTAAGTTTTTAGCAGCCATACCTAAATGTAACTCTAAAACTTGTCCAATGTTCATACGTGATGGTACACCTAGTGGGTTTAACATGATATCGATTGGACGTCCATCTGGTAAGTAAGGCATATCTTCTTCAGGAACAATCTTAGAGATAACCCCTTTGTTACCATGACGACCACACATTTTGTCCCCAACATGGATTTTACGTTTTTGAACGATATATACACGAACAAGTTGGTTCACACCTGGTGATAAAGTATCATCGCCTTCTTCACGATTAAATACTTTAACGTCTAGAACGATACCACCTGCACCATGTGGCACACGTAATGAAGTATCGCGAACTTCTCTTGCTTTTTCACCAAAGATGGCGTGTAATAATCGTTCTTCTGCAGTTAATTCTGTGACACCTTTTGGCGTTACTTTACCAACTAAGATATCTCCATCTTTAACTTCTGCACCGACGTATATAATACCACGATCGTCTAAGTTTTTAAGTGCATTTTCAGAAACGTTAGGAATATCACGTGTAATTTCTTCAGGTCCTAATTTAGTATCACGTGCTTCAGATTCGTATTCTTCAATATGAATTGAAGTATATACATCGTCTTTAACTAATCGTTCACTCATGATAACGGCATCCTCATAGTTATATCCGTCCCAAGTCATGAAACCTACAACGACGTTACGACCTAATGCCATTTCTCCTAATTCCATTGAAGGACCATCAGCTAAAATTTCATTGTATTCTACAACGTCACCTACAGAAACGATTGGACGTTGGTTATAACAAGTACCAGAGTTTGAACGTTTAAATTTAGCTAATGGGTAACGGTCTAATTCGCCTTCATGTTCAGTTCCATTTTCCTCAACTAAACGACGAACTAGGATTTCATTAGACTCAACATGTTCAACACGACCTCTATGTTTTGCAGTAATTGCTGCACCAGAGTCACGAGCTGCCACATGTTCCATACCTGTACCCACAAATGGAGCTTCAGGATTCATCAATGGTACTGCTTGACGTTGCATGTTCGCACCCATTAACGCACGGTTAGAGTCATCGTTTTCAAGGAATGGGATACAAGCTGTCGCTGCTGATACTACTTGTTTAGGTGATACATCCATGTAGTCCATTTTCTCTTTAGCCATAACTGTGTTATTACCACGGAAACGACATACGACTTCATCATCTAAGAAACGACCATTTTCATCTAAGCGAGAGTTCGCTTGGGCAACTACATAGCTATCTTCTTCATCAGCAGTTAAGTAGTCGATTTGATCTGTAATAGAGTTAGTGTCTAAGTCTACTTTACGATATGGTGTTTCAATGAAACCAAATTCATTCACACGTGCATAACTTGATAATGAGTTAATCAAACCAATGTTTGGTCCCTCTGGAGTCTCGATCGGACACATACGACCATAGTGAGAGTAGTGAACGTCACGTACTTCCATTTGAGCACGTTCACGTGTTAAACCACCAGGTCCTAATGCAGAAAGACGACGTTTATGTGTTAACTCAGCTAATGGGTTAGCTTGGTCCATGAATTGTGATAATTGAGAGCTACCGAAGAACTCTTTAATTGACGCAATAACCGGACGGATATTAATTAATTGTTGTGGTGTGATAGAGTCTGTATCTTGAATTGACATTCTTTCACGTACAACACGTTCCATTCTTGATAAACCGATACGGAATTGGTTTTGTAATAATTCACCAACTGAACGTAAACGACGGTTTCCTAAGTGGTCAATATCGTCTGTGTAACCAATGCCATTTAACAAGTTAAAGAAATAACTCATTGAAGCAATGATATCTGCTGGTGTAATACATTTAACTTCTGAGTCTGGTAACGCATTACCGATTACAGTAGTCGTACGACCTTCTTCATCATTTGGTACGTAAACTTTGATTGATTGAATCTCAACAGGTTCATCAATAACTGTACCTTCTAATTCAAACACTTCACTATTAGCATTTGTTTCTAAAACTTCCATAATTTCGTCTAATTTGCGACGGTCTAGAACTGTACCTTCTTCGGCAACAATTTCACCAGTTTCGCTATTAACGATTGGTTCTGCTAATCTTTGATTAAATAAGCGGTGTTTTAAGTGTAATTTTTTATTAGCTTTGTAACGACCAACACTTGCTAAATCATAACGTTTAGGGTCGAAAAAGCGTGAATAAAGTAAACTTTTCGCATTTTCAACTGTTGGTGGCTCACCAGGACGTAAACGTTCGTATATTTCTAATAATGCTTGCTCAGTATTTTCAGTGCCATCTTTTTCAAGCGTATTACGTAAATATTCACTGTCTCCTAATAAATCAATAATTTCTTGATCGTTTGAGAAGCCTAAAGCACGTAATAATACTGTTAATGGTAATTTACGTGTTCTATCAATACGTACATAAACTACATCTTTAGCATCTGTTTCATATTCTAACCATGCACCACGGTTAGGGATAATTGTCGCATCATAGTTTTCACGACCGTTTTTGTCAATTTTCTCATTGAAATAAACGGATGGTGAACGTACTAATTGAGACACGATTACACGTTCTGCACCATTGATTACGAATGTACCTGTATCTGTCATTAATGGGAAGTCACCCATAAATACTTCTTGTTCTTTAACTTCGCCAGTTTCTTTGATTATTAGACGTACTTTAACACGAAGAGGTGCAGCATAAGTAGCGTCACGGTTTTTTGATTCTTCTAAATCATATTTTGGTTCACCTAATCGATAATCTACAAATTCTAAAGAAAGGTTACCTGTGAAATCTTCAATTGGAGAAATATCACGGAACATTTCTAATAAACCTTCTTTTAGGAACCAGTCGTAAGATTTAGTTTGAATTTCTATTAAGTTTGGTAATTCTAATACTTCTGAAATTCTCGCATAATTTCTACGTTTACGATGTCTTCCATATTGGACAACTTGACCTGCCAAACAGATTCACCCCTCAAATATTGTGTGATGAACCAATACGCGTAAAAATCGTATAACAAGACAAAAAGAAAACGGCAACACAGTTGATGACACCATTTTCGATTCTACATTTATTCTTGTTTATCGTACTCTTTTCGCGTAAAAGTACACACTTATTGAACATAAATTTTTACATTTTATAACTATATCAGAATACAACTTTGAAATCAACCTTTTCGGCTTTTCAATATATAGTATCCTTTATTCTTGTTAACAACTTCGACATTATTGAAAATTTCTTCCATTTTCTTTTTAGCAGAAGGCATACCTTGTTTCTTTTGAATCACAACGTACAACTCACCTTGTGAATTTAACTGTTGATATGCTTCTTCAAAAATACGATGAACAACTTCTTTGCCAGCTCTAATGGGAGGATTGGTTAGTACATAATCAAAATGACTATCCTTTAGTTGTGATAAACCATCACTTTCTTTGATAATGACGTTATCAATTTGATTTGCTTTTTTATTCTTTTCAGCAAGATTTAACGCACGCTTATTCACATCAACCATAGTAATTTGATGATGTGGTGAAACTTTTGCAATCATTAATCCTATCGGACCATACCCACATCCAACATCAGCAATCGTCTTACTTGGTCCAGGAGGATGCTCGTTTAAAAATGTTTGTACTAACGTATCTGATCCAAAATCTACTTGTGCTTTTGAGAACACACCTGCATCTGTAGTTAAATTTAATTGATGGGAATGATAATGATATTGAATGACTCTTTCATCACTTTGTACATCTGGATTTTCATCATAATAGTGTCCCATAACGTCACCTCTTTTTTCATTGTTCATCTTTATTTTACTAGAAAATGAAGTAAAAACCCCGTTATCGTGATAACGGGGTTTTAATTTCTCAAAGAATTCAGGTTAGTTCTGATAATGTATTATTAATACATTAAAAACACATAACCTTCGATATTAAGTTAAGATACTAGAATTATTTTAATTCTACAGTAGCTCCAACTTCTTCTAATTGTTCTTTAAGTTTTTCAGCTTCTTCTTTAGCAACGCCTTCTTTGATTACTTTAGGAGCGTTATCTACTAATTCTTTAGCATCTTTTAAGCCTAAACCAGTTGCTTCTTTAACTGCTTTAACAACTTTGATTTTTGAAGATCCAGCTGAAGTTAACTCAACGTCAAATTCAGTTTTTTCTGCTGCTGCGTCTCCGCCACCAGCTGCACCAGCTGCTGCTACAGGAGCTGCTGCTGTTACACCAAATTCTTCTTCAATTGCTTTTACTAAATCGTTTAATTCTAATACTGACATTTCTTTAATTGCTTCAATGATTTGTTCTTGATTAGCCATTTTATATTTCCTCCAATTATTTTAATTTTTTATGCGCAATTATTCAGCGCTTTCTTCTTTTTGTTCTCCAACAGCTTTAACCGCATAAGCGAAGTTGCGTACTGGAGCTTGTAATACTGATAAAAGCATAGAAACAAGACCATCGTGTGAAGGTAATGAACCAACAGTTTTAACTTCTTCTGCTGAAATAACGCTACCTTCCATAACGCCTGTTTTGATTTCTAAAGCTTCGTGTTCTTTAGCAAATCCTGCGATAACTTTCGCTGGTGCTACTACATCTTCAGTTGAAGTTGCAACAGCTGTAGGACCTGTTAAGAATTCATCTAAGCCTTCGATACCTGCTTGTTCAGCTGCACGACGAACCATAGTGTTTTTGTAAACTTTGTACTCAACACCAGCTTCACGTAATTGTGAACGTAGTTCAGTTACTTCTGCAACTGTTAAGCCACGGTAGTCAACGATAACAGTTGAAACTGAATTTTTAAGTTGTTCAGCAATAACATCAACTTGTTGTTTTTTAGCTTCGATAATAGCAGACATTCAGACACCTCCATTTTTATTTTTGGTGCTTTTTAAATTTCTCAATAAAAAAAGCACTTTCTACCCACGGCAAAAAGCGCTTGAAAGATCATTTTTATGATCACACGTTCAAGTCAATTTTAGCCTCGGCAGGATAATTTTTAAGTTATACTATAACTCCTACTGTCTTAGGTAAAATAATCACAATAAATAATATAACCTCATTATTGTAATATGTCAATCACTTTTCCAATTTTTTTACTTTAAAATGAAATAAAGTTATTACTTCTCTATCGACTACTTGTTTCTTCGCCATCACATATGAAGGCATAGACTTCAATATGCTCAGAATAAATAAATTCCATTTGTAGACTGCATCATGTTCACACAAAAGTTATTTCTGTATATAAATGGCTCTATAATAAATTGGACTGATGACTAAAAATCATCAGTCCAATTTTTATGTTT
>NODE_10_length_18017_cov_15.035117
ATACTTATTTCTATTATTTCATATAAGTTTTATAAGATTTGGAAGATTATCTTGCTACTCACTCAAATAAAAAACCTCTAACCAAGTTGGCTAGAGAGTTGTATTACGGTTGTAATTTCATTATTGCGCCAAAGTTTTGTTGTGCGTTTGTGAATGTAATAAATGCAATGAGTTCAACAATTTCTTCTGTTGTTAAACTGTCTTTAAGTACGTTAATAATATTGTCCGGAATTTGGTCACCCATCTTAATAAACACTTCTGTAAATCCTATGCAAACGGACGATTTTTCATCTTTAAGACTGCCGGTAGGTTGACCTTTAGCTTTACAGTACTGACAACCGTTCTTTTGCGCTAACATTCTTCTTAACTCTTCTTTTAATTCTTTGTTAAGTGCGCCGTCATTTTCTAACACATCACTTAGCTGTGTCCATGATTGCATTAATTCTTCTTGATGACCTAATAATTTTTGAAAAGGTGTATTACCATTGTTCGAAGACTCTATAATCGACATTTGTTATCTCCTTTTTAAACTAATGCGTCTTTAATCTTTTGCAGTCCTTTTATCATGATTTCACGTGGAACAGCGATGTTTATTCTGATATGTCCTTCTGCGTTATGAACGAATTGTTCTTGTCCTTCAATGATAACGCCGGCGTGTTTGATGAAATATTTAGCGATTGGTTCATCTATGTGTTTTGCTTTAATGTAATAGCTTAGATCAACCCATGCGAGGTAGGTTGCTTCTGGAATTTTAAATTCTGCATGTGGCAGTTCTTGTTCTAAAAATTGTGCTAGGTATTTAAAGTTATCGTCTAGATAATCATTCATAGCAGCTAACCAGTCTTCGCCCTTTTCATAAGCTGCCTGTGTCGCAACGATACTTAATGGATTCTCAGAACTAAAGTGATGTAACTTCCATGTCTTTAATAATCTTCTATTCGGAATAATAAGGTTAGAGAACATTAAGCCTGCTATATTAAATGCCTTACTTTGAGACATTGCGGTAACAATCTTATCGTAATCTGGCACTGCTTTAGCAAAAGGTACATGTGTTTGACCGTCACGTTTAATGTCGCAGTGAATTTCATCTGAGATGATCCATACGTCATTATCGACCATAATTTGTCCCAATTGCTTTAATTCATCTTCTGACCATACACGACCTGTTGGATTATGCGGATTAGCAAAAATACATAATTTAATATTTTCTGTTTCCACTTTTTGACGGACATCTTCAAAGTCGATTTCATAGTATCCATTATGATTAATCATAGGAGAATATACCGTCTTAATATTATTTTTATCACAAGCCATTTTAAAAGGACCGTAGCTTGGTGTAAAAATCAACGCTTTATCATCATCGTCACAAATATAGCTTACAAGTTCAATTAACCCTGCAACAATCCCATGAGAAAATACAAGGTGTTCTTGCGGAAATGTATAACCAAATCGTCGTTCTGTCCATGACATAAAAGCCTCATAATAATCTGTGCCAAATATGTTGGTATAACCTAGAATCTTTTTATCGAGTCTGTCTCTTATCGCATCTAACACAACTTCAGGTGTCGCGAAATCCATATCAGCTACCCACATGCGAATCAGTTCATCATGTTCTTCTAAATCTGAAGTATCTGTGTCTCCAAATAAATAGCCTTTATAACCTTCTACATTCATCGCATTAGTAGAACGACGATCTATGATCTCATCAAAATTGTACGTCACATGAATGCCTCCTAGAATCATTGTTTAATAAGTCTTATTGTAATACTTCCCATTTATGAATTCACTTTTTAAGATTTCCACTTCTAAATATAAAAAGTGGGAGAAAGACAAAGAATTCATATAAAATTCTGCCTCTCTCCCTATTCTAAAAATTTACGCAAGTCCATCAATAACGTAAGTCACACCTAGAATTGCAAATGTGATGGCTATCATCGTTGATACTAGAATCATCCCCATCATAGGGTTAAATAGTAAAATAATTCCTAATAGTAAGCCTAAAACGTTAACAATGATAGATAGTCCCTTCAAACGGCTTTGTTTTGAAATGGTCATTAGTCCAATAATTGAACTTACAATAAACCATGCGGCAAACATAAATATGAAGAAGGTTGAACTTGCCCCAACGTTAAATATCACAAGTAGTCCAAATATGATATCAATAATTCCTATGACAACAATTAATCCTGAACCGCTACCGGCAAGCGCTCTCGCAGCACGACGGAATAATAGTTGAATCACACCATTAATAAGAATAAATAAGCCAATAAGCCAAGTAAGTGTGTAGAAATTTTTAACAGGATAACTGAAAATGATAACTGCAACAATTAAGAGTAACGTTCCCATAATTAAGCTTGACCATTTTAATTTTCCATTGTCTTGTGCCATTCAAATTCCTCCTCTCATTAAAAAATAGTTAATATATCAAGTATATTGAAGTTGCGTTGGACTAACAACGAATACATCTTACATCGTTTTACATGAAACATATTATATTTAATTCACGACCTCTTCAGTTTCTTACTTCTCCGAAAAGGGTAGACTGAACGTAGTATAAAATTAGGAGGCGTATCAATGAATACAAAAAGAGCATTAGTTGTAGTAACAAGTGTAACGAAATATCCTGATATGAATCGTCCAACTGGATTATGGTTTGGTGAGGTTGTTCATTTCGCGGATGTCTTATATAAAAATGGTTATAAAGTACATTATATTAGTCCAGAAGGTGGATATACTGCCATTGACCCTCAAAGTTTACAAGAAGATATGATGACAGATTTAGACTGGGAATATTATCAGAATAAAGACTTTATGACACGTCTTGGTCATACAGTTACACCTGACGCAGTTAAAGCTGAAAATTATGATGTCATTTATTTCGCTGGTGGTCATGGTACAATTTGGGACTTCAAAGATAATGAAGATTTACAAAAGCTAACTCAAGAAATTTATGAAAATAACGATGTTGTTGCTTCTGTTTGCCATGGTGCAATTGGCTTATTAAATGTAAAAGATGCTGAAGGTAAACATATTATCGATGGTAAAACGGTTACTGGCTTCTCAAATAGTGAAGAACAAGCAGTGGGCTTAGCCGACGTTGTTCCTTACCTTACTGAAGATGAACTTAAAAATCGTGGTGCAAACTATGAACAAGGTGATAACTGGACTGAGTTTGCTGTAGCCGATGGTCGCATTATTACTGGCCAAAATCCACAATCTGGTAAAGCCGTAGCAGAAAAATTCTTAGAATCTCAAAAGTAAAATCTTAGTCTACCCGCATAGTAAAATTTACAAAGATGCCTACATGATTTGGAACAATAATGCTTTGATTCCAATATGTAGGCATCTTTATTTATCTATATTAAATTACAGCATATTCACTTTTAACATATCAATGACACCGCTAGAGGCACCAGGGAAAGCAAAGATTAATTGATTTAAATCTTGTGCTGTCATGCGTTGATTAATAATAAATACGAGTAAGTTTACTAAATCAGCTGCATCGACGCCATATATATCTGCGCCAACAAGTCGTTTCTCTTCATCTAAAACGACATACATTTCTGCATCTGTTTCATTTTTATATTCGAATGCCATTTGTTTACCAAACGGAATGTGTTTAACTTTGTAACGTTCATTTTGCTCAGCTCCTTGAACACTAACACCAATTTGAGAAAGACGTGGTAACGAGTACAATACTGACGGAATCGCTGGGTATTGTATTTCATCTTGCGTCATTCCTAAAATATGTGCAGCAATATAATTTGATTCAAATGTCGCTGTTGGTGTTAATTTAGGTATAGCTTTATCTAAGACATCGCCACTTGCATAAATATTGCTCACATTTGTTCTTAAATGACCATCTACTGAAATACCTTTCTTACTATATTCGATACCTACTTGATCTAACCCAATACCTTCTACATTTGGATTTCTACCTGTCGCATCTAAGACATAATCTGTATCAATCGTTAATCCAGATGCTGTTGAAACCTTGTATGCTTCACCTATTTTTTCTACTTTTTGCGTCTCTTCATCAAAGTAGAAATGTACGCCTTCGTCTTCTAATTTTTTAATGAGTTGTGTTACGTGTGTTTGGTTAAAACCTTTAAGTGGTTTATCAGAGTGGTGAATCATAGTCACTTCTACGCCTGATTTGATCATTATTGATGCAAATTCCACACTTATTATACCTACACCTATAAATGTCATACGTTTTGGAAGTTCATCCATAGATAAGAAGTCACGACTATCATGAGTTAGTTCTTTACCTTCAATATCTAATTTATTACTGTGCTGACCTGTCGCAATGACAATGTTCTCAGTTTGTAATGCCTCATCATTCACTGTCACTGTGTGTGCATCTTTAATTACACCAGCACCCATATAAACATCGATACCTTGTTGCTCGAACATACCTTTTAACATGCCGTTCATAGGATTAATCACTTGTTTTTTATAATCCATTAAGTTTTCCCAGTTCACATGCAAGTCTTGTGATTGAATAATACCGTTATATTGTGCTGATTCTTCCAACACTTCGTAAGGTCCTTCAAGTAAGATTTTGGCGTTACAACCATAATTTGTACATGTACCTGCAATCGTATCTTTTTCAATAATAGCAACATCTTTGCCTGCATGTTTAAGTGTTAGTGCTGCATGCCATGCTGCGTGTCCGCTTCCTATAAATACAACATCGTATTGTTTCATTTAACTCATCCTTTTTTATTTATTCGTGAGTGCTTTTAAGGACTGTTCTAAATTGCTTAAGACTGCTTTCGTTTCGTTATATTGAGTTTCATCAAATTTTGGAGGTAAACATTGTGCGACTGCCTCAAAGACTGCTTCTTGTTGCTCATGCCCCTTTTGCGTTAAAGAGACGACTAATTGACGTTTATCTGCCTCTGAACGTTGTCGTTTAACCCACCCTGACTGCTCTAATCTCTTTAAAAGTGGGGTCAATGTATTACTTGATAAATCTAACTGTTTACCTACTTCATGTAAGGGTTGATTATCGTGTTCCCATAAAGCGAGTAAAACCAAATACTGAGAATACGTTAATCCAAATGGTTTCAATTGTTGTTCATAAAATTTCGCGAATAAACGACTCACATTATAAGCAGAAAAACAAAGTTGATTTGCGAGTTTCATATCTTCGTTATTCATGGCATCACCTCTTTTCAATCGTGTACGATTAATTAAAGTTTAAACAATCGCGCACGATTAATCAAACAATCTGTTTAAACAGACATAAAATAACCTCCATACCTTTAAATGGTAGGAGGCTATGGGGTAATACATATTTATCTTAACTTTAAGCTATAATAAAGCATATTTTAAATTTATTATTTATCTAAGAAACCGTTTGGGTACACCATTACTTTCAAGGCATCACCTTTACTTGTACGTGTTAATTCCATGGCTTCTTTCGTATCATTTAGTTCGAATTGATGTGTGAATAATGAGTCGATATCAGCATCTGTTGTACTTAAAATTTGAATGCCTTGTGGGTACGTATTCGCGTATCTGAAGACACCCACAATATTAATTTCATGGTTCGCAATAAATGGCACATTGATTTCGTTCATATCTTCTTGAGGTAAACCAACAATAGCTAAAGTACCGCCATCTTTTAATGAATTTAATGCGCTTCTTAAGGCGATCGGGTTACCTGCTGTTTCGATTGCATAGTTAACACCTTGACCGTCTGTTAATTCTTTAATGCGTTCAACGACGTCTTCATTTTTAATATTTATTGCTGTTGTTGCCCCTAAACGTTTAGCCGCTTCTAAACGATTATCTTCTAAGTCTGAAACGATAATGTTTGTTGCGCCATAAGCTTTAGCAGCTACAACTGCCATTAAACCAACTGGACCCATACCCATAATCACAACAGTTGATCCTGGTTTAATATCCGCACGCTTACATGCTTGTAAACCTACTGAGAATGGTTCAACAAGGGTTGCTTGTTCATAAGTCACTGAGTCTGGTAAATGATAAAGGAAGTCTGCCGGATGGCTTACGTATTCACAGAACGCACCATCGTATGGTGGTGTCGCCATAAATTCCATATGTGGACATAAATTATATTGTCCAGATTTACAATATTCACATTCACGGCAAGGTTCACCTGGTTCGATAGCAACACGATCTCCTACTTTAAAGTCTGTTACTTCATCCCCAACTTGTGCTACCATACCAGCACATTCATGTCCTAATACGATTGGTTTTTCGACTACGAATTCACCAACACGACCATGTGCATAATAGTGAACGTCAGAACCACAAACACCTACTGCCATCATCTTGATTAAGACATCTTTAGGTCCTACTTTCGGCATATCTCTTTCGACAATTTCAATATCATAAGGTTCATGCATTAATGCAACGTTCATTTTCTCCGGAATAGTTTCACTCATAAATAACATCCTCCTAAGTTTATGTATCTTTTATTATTCTTTCACTGAAAAAGATATATGTAAACGATTTCATAAAAATTTATATAGTACTTTTAAACAAAAATAATGAATTCACAAGAATTTTTCGATAAAAAATACGCTTCCCTAAAAAGAGAAGCGCACATCATCTACTACATATTACCTATTGATAAATATTTCGTTTCTAAGTATGGTTCGATGCCTTCTGTACCACCTTCACGACCATAACCACTTTCTTTCATACCGCCAAATGGTGCGTGAGCTGCTGATGGACCGCCATCATTCCAACCAATGACACCATAATCAAGTGAGTTATATAGATGGAAGCCAGTACGATAATCATTTGTGAAGAAGTAAGCAGCTAAACCAAATTGTGTATCATTCGCCATTTGAATGGCATCTTCTAGATCTGAGTATGTTGCAATCGGTACGATAGGTCCAAATGTTTCTTCTTGCATTGCAAGCATATCTTGATTCGCATTTGAAACGACGACAGGTTTTAAGAAATTGCCGCCCATTTCTTGTGCTTCGTCTAATGAGCGTGATAATTTAGCGCCCTTAGATTCTGCATCTTTCAATTGATTAACCACTTTCTTCACGCCATCTTCGTTAATCAATGGTCCAATAGTCACGTCTTCATCCATACCATTTCCGACTTTTAATTCATGGACTTTTTGCGTTAATTGTTGAACAAATTCTGCTTCAACCGCTTCGTGAACGTAAACTCGGTTCGCACAAATACAAGTTTGTCCTGCATTACGGAATTTTGAGGCAATTGTTTGATCTACGGCATATTCAATATCCGCATCTTCGTGAACGATTAATGGCGCTAGCCCACCTAGTTCCATTGTGACATTTTCAACTGATTCAGCAGCTTGTGCGATAAGTTTCTTGCCGACATTTGTTGAACCAGTAAATGTAACTTTCTGCATTACAGGATGTTTTGTGAATAATTCACCTGCATCTTTACCAGGCATAATGACATATTGAACGGCATCTTCTGGGATTCCCGCTTCATGCGCCAATTCAATGAGACGAATAGTAGTTAATGGTGTTTGCGTCGCAGGTTTACATACAATCGTACAACCTGCAGCTAATGCTGGCGCAATCTTACGCGTAATCATTGCGGCTGGGAAGTTCCATGGTGTTATTGCTCCCACTACGCCTACTGGGAATTTTTTCACAATAATATTTTTATTAGGTGTATTGGCTGGAATTGTACGTCCGTAAATACGTTTAGCTTCTTCGGCATACCAAGAAACATATGAATTCGCATAATCCACTTCACCTTGTGCCTCTTTTAAAGGTTTACCACCCTCTTTAGTAATCAGTTCTGCCAATTCATCTTTATGTTCATTAATTAAAGAGAACCATTTATACAACTTATCTGCACGTTCATGTGCATCTACTTCTCTCCAAGATTTAAACGCTTTATGCGCTTTCTCAATTTGTTGTTTGGCTGTTGTTTCACTTGTATATTCTAATGTTTCAATTACTTCGTTCGTCGCTGGATTTAAGACTTCTAATGATGCCATATTCATCCACCCCTTTTAGAATTATTGATATAAGTATATACCCGTAGAAATAGATTATCTATCAAACCGTTTTCTATCACTACTAGTTTCACTTTCCTGATACCTACTTTACTTGATAAAATATGTAGACTACATATAACAATTAATATGAGGAGTTTTTATGAATAAAAAGATATTTGTCATAGGATCTGGTTTAAGTGGTTTAGTTGCATCGACAGAACTATTAAAGAAAGGCTATCACGTAACGATGTTAGATCAAGAACCTCGTCAAGCGATTGGTGGTCAAGCTTATTGGTCATTCGGCGGGCTATTTCTAGTTAACTCAAAGATTCAACAACGCCTAGGCGTTAAGGATTCATACGAACTTGCACTGAATGATTGGTTAGGATCTGCACAATTTGACCGTCCAGATGATGAGGACTATTGGGCGAAACAATGGGCTGAAGCGTACGTGCGATTTGCCACTTTTGAAAAGGAAAACTATCTAAAAGAGATGGGCGTTCGCTTAACACCTATCTTAGGTTGGGCTGAACGTGGTGGCGCATCAGCTTCTGGTCATGGCAACTCTGTACCACGTTTCCATATTACTTGGGGGACAGGTCCTGGATTAGTGGAACCCTTTAGTCGTTTCGTACTTGAAAAAGAACAAGAAGGTCAATTTAAATTCTTGCCACGTCACCAAGTGACTGACATTGGCATCGAACATAATCAAGTCACTCACATTTCTGGCATCATTTTAGAGCCAAGTGACGTTGAACGCGGAGAGAAATCATCTCGTACCGTAATAGATACGTTCCACTACGAGGTCGATGAATTGCTAATTACCTCTGGCGGCATTGGTGCCAACATGCCACTTATTCGAAAATATTGGCCTAAACGTTTAGGCAATCCTCCAAAGACAATGATACAAGGTGTGCCTGATTCAACTGACGGCCACTTGATTCAAGTTACAGAAGATGCCGGTGCCAATATCGTTAATAAAGATCGCATGTGGCATTATACTGAAGGCATTCAAAACCATAGTCCAATTTGGTCTAATCATGGTATTCGTATCATTCCTGGTCCATCATCAATGTGGTTCGATGCGACAGGTAAACGTATGGCTGCACCAGATTACCCTGGATTTGATACATTGCATACGCTAGAGACAATTATGAAAACAGGTTACGATTATTCATGGTTTATTTTAACCGAAGATATCATTAAGAAAGAATTTGTACTTTCTGGCTCTGAACAGAATCCAGATTTAACTGACAAAGATATCAAATTATTACTTCAAGAACGATTAGGTAGTAAGGCAACGTCTCCAGTAGAAGCCTTTATGGATAAGGGACCTGACTTCATACTTGCCGATGATTTAGGCACGCTAGTTCGAAAAATGAATGACTTGGCAGGTAATGACTTACTTAACTATGAAACAATCAAACATGAAATTAAAGCTCGCGACTTACAAATTGATAATCCATTTACTAAAGATCCACAAGTCGCATTTATCAATAATGCACGTCAATTCTTAGGTGATAAACTCGTTCGTACTGCTAAACCTCATAAAATATTAAGTGGAAGAAACGGACGTTTAATAGCCGTAAAATTAAATATTATTAGTCGTAAAACGCTCGGTGGTATTCAAACGAATCTCGATGGGCAAGCACTTAATCCAAGCATGCAACCGATTCAAGGACTATACGCCGCTGGAGAAGCATCTGGTTTTGGTGGTGGCGGTGTTCATGGATATCGTGCATTAGAAGGTACTTTCCTAGGTGGTTGTATCTTTAGTGGTATTCGTGCAGCTGAAGGCATCCACCATCATATACAGTGAATTTCATAAATATACACTTCTAAAATAAAGTATTTTCAAAATGTATATCCCACCACTTTTTATGCATTTTGTTGTAAAATTATATCAAATATTATTTTTTTCAAGTAATAGTTATCAATTTTATAATTTTTTGCAAAAGAAGGTGATGGTATGCCTCGCGATAGCTTGAAATCTTTGAAAAATAAAACTGTAACCGTCATAGGTCGAATTGAACATATTACTATAACACCTAAAGTGAAAATTCCAAACAAGCCTATTTTCTCAAAAATTGTATTAATAGATGTTAATATTGGCGGTCAGTATTTCGATCACGTTTGGGTTTATGCATCAAAGAGATACTTTCATAACCAAGAACCCTTTTTACAACAAGTTGTAAAGTTTAAGTCTAAAGTAACGCCTTATGTTAAACATGGCCAACGTGGTTACGTCGAAGATTATGGTATTGATTATGTCAAAAGCTTAAGCATACTGCCTAATACGTCAATGGAAGAATATGACGAAAGATATTATTATGATGATATTACTGTAGACTTTTTCTTAACGAATTAAAAGCACATTGCAAAGCTTGATTAACTATCAAGTGCAATGTGCTTTTGTTATTTTATTTTACTTTTAAACCACGATAACGGTTCAATGTTCCGATAAATTCTTGCTTACGAGGAAGCGCTAAATTACCAGGATGTCCATCAAAGTTAGATATCGCTTCGATGCCTTCTTCGTCAATTAAGTCGTACATTTGATTCGTTGCCTCAATAAGACTCTTATGATTATCTATAAGGTGATGTCTAAAGTAATTCATCATAACGGTCAACGCATTGGTTTGACTGTCATCTACTAATTGTTCTAAACCAGATATATCTATTGCATCTTTGCGGTACATCACTGTGTGCAGCCCTTTGGCTTTCATTCGATCGTCTTTTCCTTTTTTAGAGAATGAAGCATTTAAAGGCACACGAGATGGAATCGCACCAAATTGCGTATTTGCCTGTAGGTCACGCTGATATCCATCTGATTGTGCAATGTCTTTCGCCTCAGCAGTCACATCTTTCAAATGATACTCATCCATCATCATGACTTGATCAGCCACGTCAAAATAATCACCAGACCCACCAACAATTAGAATAGTTGAAACTTGATGCGCTTCAAAAAGTGGTCTCACTTTATTAGAAAATGGTGTTATAGGTTCTTTATCAGGCGCAATTAACTTTTGCATACGACCATCACGAATCATAAAGTTCGTCGCCGATGTATCTTCATCAATAAGTAGCGTTGACGTTTGTGCTTCTAATGCTTCCATGACATTAGCTGCTTGTGATGTGCTGCCACTCGCATTGTCAGTTGAAAAGTGCGTTGTATCTTTCTTGCCAGGTAAGTTATCTATAAATGGACTAATGTTAACATTTTGAATTCCACGTCCATCTTCAGCTCGTATCTTCATAGCGTCATGACGTGTAATAACAAATTCACGACCATCATTTGGAATATGATCATAGACACTACGTTCAAGCGCTTCTAATAGGGTCGATTTACCATGATAACCACCACCAACGATCAATGTTATGCCTTCAGGAATAGACATCCCTGTGACTGCCCGACCACTTGGTAAATTGAATGTTGTTTCGAAAGCTTGTGGGCTCGTAAATTGAATGGCACCTTTCATTGGCTCATCGGATACACCGCTTTTTCGTGGTAAAATGGCGTTGTTTGCGACAAAAGCGACTAAGTGTTGTTGTTCAAGTTGATTTCTAATATACGTTTGGTCTAATTTTAAGGTTACTTGATGTTGAAGTGCTTGTTGATCAATATTTTGATACATGATGGCTTGATCTACTATCTTTGGTAAGCCATTTATAAGTGTATGGGCCGCAGCTTTTCCAAGAATCTTACGTCCTGCTGCTGGCATACCAACTTCAATGCGCACTTCAATTTCTTTATCATTAATTACGACTGATGTACGTTCTAACATTTCTTGACCACAATGGTCGATGAAAATTTTACCGTTTTTACCTGAACCTTTAACAGTACGATTAAATGCCGAAGTTTGATGGCCAAATGCTCTAGTTAAGAAATCTGATACTGCAATACGTTTGTCTTTCTCATCTAATAATTCACTTGGAATTTTGGCGACATCACGTTGAATGATAAGACGCATTTTTGAAGGTGGCGCAAAAGGATCCACCTGTACATGATCTATTGCTAAGTGAAATTGATCAAAAGCATATATACCTTTCGTTCGTTTATACGCTCCATATTTTTGCCCATCTAACGATTTTAATGTCTTTTCAAGATCTATTGAGCGCTTCATCATTATTCCTCCGTTCAGTATGTGTCTATTCACATTTTACCCAACCTAACCGGCACGCATAACTTCATTCAAGAAATTCTTGATTTGAATATAAAAAATGCATCTCAAACATTGGATTTTCATCCTACAGTTGAGATGCATATCATCAAATTATTAAAACTTCTAAAAAAATTCTTTTCACTAATAATGAAAAGTTGCAAAGACTCATCTTACACTTTTCCAAATATAATTATAATGCAGTGTAACCACCATCAATTGTAAATACGCTACCTTGTGCGAATGATGAAGCGTCAGATGCAAGGTATACAACAATGCCACCTAATTCTTCTGGTTCACCTGGACGACCCATTGGTGTCGCACCCATCCAATAATCGATCATTTCACCACCAGTATTAAACATTGGTTCAGTTAATGCTGTTTTCATGTAGCCTGGTGCAATTGTGTTTACTTTGATGCCATATTTTGACCATTCCATTGCTAAACTTTTCGTTAACATGATAACGCCTGCTTTAGATGCATTGTAAGATGCTTGTTCTTGTGGTTTATTGGCAATTAGTCCTGACATTGATGATGTATTAATGATTGAACCATAACCTTGTTTTATCATTTGACGTCCTACTGCTTGTGCTACTAAGAAGACACCATTTAAGTTTAAGTTAATTACTTTTAACCAGTTTTCGTAAGAGACGTCTTCTGCTTTTTCATTAATTGTCATACCAGCATTATTTACTAAGATATCAACTTTACCGTACTCATTCACGACGTCGTCTACCATTTTGCTAACATCTTCTGGATTTGTAACATCTACTTTTAATGCTGTCGTTTTAACGCCTTCATTATCTGCAATTGCTTTTGCTGTTTCTTGAGCTAAATCTAATTTAATGTCTGCAATAACAATATCTGCACCTGCTTGTGCTAATGCTTCTGCCATAGCTTTACCTAGTCCCATGGCACCGCCTGTTACGATTGCTACTTTACCGTTTACTTTAAATTGTTCAATAATGTTTGTCATTTTTATCATCCTTTTTAATTTGATTGTGTATTAACTGTTGTTTTTACTTGTCTTCCAGGCTGTTGTACTTTCATAAAGAATGTAAGAACAAAGCCTAATACATAAATCACTGCATATGCCCAAATCGTTACTTCAGCTGAGGCGAATATAAGCATGACACTTGCAAGTCCATAACCTAGGAAATTACTTAGACCAGCTGCTAAGTTATGTACGGACACTGCCGCCCCTTTATGTTCAGGTACTAACGTTGGGAAGATGGCTGACATTGGAACGAATGCAGCAACAGCGAAGCCGAACATCAGTGCAATTAAAGTTGTCACGAATATATTAGGTCCACTCCATGCAGGGAAATAATAGAACGCTAACGTAGAAACGGCCATACCAATACAGCCAAACCAGCGTACTTGGCGTACCCAACCAATTTTATCTCCCATAATACCCCAGAATAAATTAGTGAAGATTGTAATAATATACATTAAGCCCCAAACACGTAACCATTCTGACGTAGTGAATCCGAAATCTGCCGTATAAACGTGTGGTAAGAATACAACCAATCCGAATAATGACAGTTGGTTGATGATTCTTACGACAAAGGCAACTGCAACGTTCTTATTCTTAAGAATTGTGATACCTCTGCCAAATTCTCTTAACATTTCTTTCTTAGTCATGCTTTGTGCTTCGACATCTTCGCCTTTTTTATCTTTAACTAAGAACATTGCGATTAATCCACCAATTAAGATGAAGATTAATGATGACCATAAAGTACCCATTTCACCAATGATTGGAATTGAAAAGCTTGGTAAATATGAACCTAGTACTCCAATACCGATTGAATACATTGCCCAGAACCAACCCATTGCTGAAGCTAGTTTATAACTTGGTGAAGAATATGTAATCCATACGACAAAGCTATAAATAAACATTGGATATGCTAAACCACGAATACCATACATAATCATCATCATGGCATAGTTTTGTTGTTCTAGACCAAAGACTAAAAATCCAACATGGAAGATCATCCAAATAATAAACGCGAATGTCATCACACGTCTTGGACTGAAAATCTCAGCCATCACACCTGATAACCATGAAGCGATAGCTACGACTAAACCGTAAACGGTTAAGACATTGCCGGCCTCAGAATTATCAAAGCCAAGACTCATAATATATTTAGATAAAAATGCTTGCTCCATACCGTCTCCGGTCATAAAGATCGCTACGGCAATGTATCCCCATATTAATACCATAGGCAATCCTAGAAATTGACGTTCTCGTTTTTCTATCTCGTTCGCCATTTTAATCCCACTTTCTACCTTTGTTTTATTCATTATTTTTGTTCTGAATTAAATTGTTCATGTGCAAGACGTTCAAGTGGAATGCCTTGTTTAAAACGTTCTGTATATTGCTCAAAGCTTGCAACTTCATCTTTAGTTGGTTCGATTGTCATTGATTCTGTTCCTTTAAACGCAAAGTCATTCAAATATGTTGTTAAATTTGATGTCTTTGTTTCAATCATATATCTCGCCAATACTGCGATACCCCATGCGCCACCTTCACTTGCAGTTTGCATAACACGAACAGGACTGTCTAAAGCAGCTGCTAAGAATGATTGCGCAACTTTTTCAGTTTTAAAGATGCCACCATGACCAAACATTGAATCAATATGAATATTTTCTCTTTCTTTTAATAAATCAATTCCAATCTTCAACGTACTGAAAGCACTGTAAATATGTGTTTTCATTAAGTTAGCTAAGTTAAAGTTACTGTCTACTGATCGTACAAGCATTGGATAACCATGTTGTACATCTGTGATAAATTCACCAGAAATATAACCATATGACAATAACTTACCTAAATCTTCGTCACCTTTTAAGGCACGTTCAAATAATTTGGTGAACAATTCACCTTTATCGTATTTAACTCCCATTGTTTCAAATACTTCTCCAAACAAATCGACCCAAGCGTTTATATCTGATGTACAGTTATTCGCATGAATCATTGCTACTTCATAACCGTCTGGTGTTGTAACAATATCTACCTCTGGATAGACATCTTTGATTGGCTTTTCAAGGACAATCATCGAGAAGATACTTGTACCTGCTGAAATATTACCAGTTCTTGGTGCAACACTATTTGTAGCTACCATACCTGTAGCTGCATCCGCTTCAGGTGCACATAATGGACATCCGGCTTGTAGCTCACCGTTTGGATCAACTAATTTCGCACCCGTTTCAGTAAGACGTCCGGCATACTCCCCTGCTACAACTACTTTAGGTAAGATATCTCTAACATCTTGTGTGTAACCCTTTTCAGAAAACTTCTTATTAAAGCGTTGAATAATATCGTCACGATAGTCCTGTGTTTCACTATCAATTGGGAACATACCTGACGCATCTCCGATACCTAATACTTTCTCATCAGTTAGATACCAATGTATGTATCCGGCAAGTGTCGTCATATAACGTACTTTCTCAACATGTGCTTCTTGATCCAATGCAGATTGATAAAGTTGTGCGATACTCCAACGTTCAGGAATATTTACTTGGAAATCTTCTCTTAAGATTTCAGCTGCTTTATTAGCATTGTTATTACGCCACGTTCTAAATGGAACGAGTAAATCGTCATTGTCATCAAACGGTAAATAGCCATGCATCATACCACTAATACCTAAAGAAGCAAGTTGTTTCACGGTTGCATCGTATTTATCTTTTAACTCTTGAGTCATTGCGCCATATGCTTTTTGAATGCCTACCCATGCATCGTTCATCGAATACGTCCAATAACCATTACGGTAACTGTTCTCCCATTCGAATGAACCTGTTGCGAGGGTTTGACATTGGTCATCAATCGCAATTGCTTTAATACGCGTTGAACCGAACTCAATACCCACTGTTAAATGACCATCTTCAATAAATTGTTTGATTTGTGTATTATCCATCGTTTCACCTTACTTTTTATTATGAAAACGTTATCATAGACTAATCCTAGCATATGTATTTTTCATGAAACAAGAAAAAAGAAAGCGTTTTCTAAATTTGTAAGTAAAAAGACACCTTTACCTTCTATTTACAACAATGAAGATAAAGGTGTTTGCTTAAATGTATTATTCAATTATGTTTATTTTAAAATGTGATAGTCTCTCATACAGTCAACAGATGCTAGAATGGCTTCTTCTTGAGTGTAACTTGGCGTCCAACCTAAAACATTTCGTGCTTGCTGATTACTAACATTTCTATTCATTTCAAGTAATAACTTACCTTCTTGTGCTTCACTATTAAATCTAGCACCTAGCTTAATTGCGAAATCTGGAATGGTCTTAGTTGAAACTTTACTTGCTAATTCAGGGCGTTCTTTTTTAATTAATTGTGTGATTTCAGGCATAGAGATTTGTCCATCTGCAGTGGCGATATAACGTTTACCATTTGCTTCTGGCGTCTTCATTGCCAAAACATGTAATTGTGCAACGTCTCTGACATCTATGATATTCATTGGAATATTAGGGATACGTTTCATTTTGCCACTAGCAATATTTTCTACAAATTGAAAACTTAATGACATATGTTGATTTAATGATGGTCCAAGTATAGCAACAGGGTTGATTGTCGCAAACTCAATGTGATTTTCAGTAGCATTCACAAAGTCCCACGCTGCTCGTTCAGCAATTAATTTAGACTTCTCATAAACAGAAAATCCTTTTTCATTTGGATTAGTCCAATGTTCTTCTGTTGTCACACTAGATTTATCTTTATTACTAAATCCTACTGCGCCAAAGTTTGCAGTCATTATTACACGTTTCACATTCGTTTTCTCGGCAGCTCTCAAGATACGCTGAATACCTTCAACGGCTTGTTTATTAATCGATTGTTCATCAGTTACGCTAACACTACCCATCACTACAGACGATGCTACACTCATCACATAGGTGCAATCTTTCATAGCATCTTCCCAGTTATCATCTTTAGATAAATCCGCTTCAACAAATGCTAAATTTTACGTATCAATATTTTGTGCCTTTAATGTTTCTAAAATAGTATCTTTCTTAGATAACGAACGAATTGTTGCACGTACACTATAATCTTGCTTTAATAATTCCGCGACAATACGTAAACCTAAAAAACCTGTCCCTCCAGTTACTAAAACTTGTTCCTTCATGAAACTTCCTCCCCTATCTTTCTCTTGGTAGGTACAGATTATAGCAGTTTTATCATATTAGTTTGATGAATTACACTTGCTTTCGACAAAGTTCATTCTTAAGTTGTAGACGCTCAACTTTATAACTGTATTTACTACTCTTTTGATACGCCTTGGTCGGATAATGCAATCTTAATGTGCTCTAAATGATGACGCTCATGCCATGATAATTTCGCAAGTAATTCTGAAACCGGTACATTGCTACCATCTGATAGCTTGATAGAACGATTTAATTCACCTTCAGTAACATGATTTCCCATCTCTACAACGCGTTGGTTGAGTCCCTCTAAAATAGTAATTGAAACTTGCATAGGTAATTTAGAGTCTGGCAACTCTGCCCAACGTTCTTGATTAAACATGAACGCCGTTACGTCATCTTCAGTCAGTGCCATTTTCAATCTTTCATACAAATTAATCTGAGAATCTGCAATATGATGTACTAATTGTCTAACCGTCCAACTTCCTTCTCGATAACAACGTTCTAACTGCTCATCACTCAATTGATGAACCGTTTCCTTCAACTGATCACTATATGCTTCAATTTCACTCATCCATTGTTTCACATCAATTAATGTTGAATTTGTTGGCGCTTCAAATTCTCCTATTGGAAATCTTACATCCATTATAAATCCCCCTTAGCTATCTTTATCTATACCTTCTATATACCCTTATTAAGGATAAATAAAAAAGAAGCGAGTACAGAAATTAATCATTACAT
>NODE_11_length_17931_cov_14.124230
AATATATCTTCGTACAATACTTTTTTCTGCGCATCTTGTTTATGTTTAAATATTCTATTCCCCTTACCTTTACCAACATAAAAGCATTCATCATTTCTTGGGTCCATCAAACAGTATACATAAAATACGTGTTGTTGATCTTTTTCTAGTTGTGCTAGTGTCGATTCAGAAAATTGATTAATGTGTTTCAATAAAATCTCTCCTTCTTTGTAGACATATTCATTTTTATACTAATTAATATCATTCCCAAAAAAATTTCTATACAAAAGAGAAAAATATTATTTATCGTTTAACTTAAATCTTCAATATATAGGTGGGCCTATGTATCATTTTGTGCCAATTTGAAAAAAACGGGAATCCAGTCTGTTTCTGAGTGTATTTCAACTTTCTTATAGTAAACATTGCCTTAATATGATGAACTTCAATAAAACTTTCCCTATGCCCCATAAAATTTTCTCAAAATCAAAAATAACATACCTTACAACTTTTACCGTCGATATCAATTGCTTTTTTCTTAATTTAGGATTGCTTTCAAATTTTGTACTATAACGTGAAACTACTTTTCCTTCTTTATAATTAAAATTTACTAATTCGCAATCATTTTTACTTCCATTTACAAAAACATCTACTGTTTCTAACACAAAATCTAATAAACTTCCTTTTATTAATCGTGGGCATTGTATATTTCCTTTCATTCTTTCTTGATTCCATTAGTTTAAATTTAAAATTTCATCATCAATTTCTTAATTGAATTGTAGTTCCATAATCAATATAATTTGTACAGTTATTATATATTCTAGATCATCAATAGTTGAAAAATGGTTTATTAAACACTCTATAAACATCGTATGATATTGCAAGGTATACTCCAATATTTCATATATGTAATTCCTCCACATCTCATTAAATTTTTAAATTATACACAATCTATTTTTTAGTTTTATTTGTGATACGCTTCGCCTCGCATGATTTTAAATGCTCTGTATACTTGCTCGATTAAGACAACGCGCATCATTTGATGTGGGAATGTCATTTTACTGAATGAAAGTGCGTAGTTGCTGCGTTGTAAGACGTCCTCATGCAATCCATTTGATCCACCAATAACAAAGACGAAATCACTTTGACCTTGTGTCATGCGTCGTTGCATTTCTTCAGCTAATCCTTCTGAAGACAACATTTTACCTTGGATTTCTAAAGTGATGACTGTTGCTTGAGGTTTGATTTTAGCTAGTAAGCGTTGACCTTCTTTTTCTTTCACTTGTTCAATTTCTTTATCGCTCATATTTTCAGGTGCTTTTTCATCAGGTACTTCAATAATTTCAATTTTGGAATAAGCACTTAATCTTTTTTCATATTCTGATATAGCCTGTTTCCAGTATTTTTCTTTTAATTTACCCACAGCTAAGATTGTTATCTTCATAAAATCCTCCATAGATGTTAATAGTTATCCTACTTATCCACAAGTTATCAACTTGTTAACAGAATTCCCTCTAATTATAACAGTAATGTATACGAATTAAGCCATATTTTTAAAAAATATCCCCATTTCATGTGACTATCCTTGTATATATGTGGATAAGTCTGTGAATAATGTGAGTATTTCTGTGTGTATTATACACAAAAGTGGATAACTTCATTCAATTTTGGGGATAACTTTAAGTAAGTCTTAAATATTTATTCACAGATTTAGGCTAAATCTTGTTATTATAAGGTTCCTTTTGAATAATCATGTATAGTCCAAATTATTAGATAATTAACTCAATAAATAAAAAAACAACCTACTCACAAATACTAATTTTGTAAGTAGGTCGTTCTTCTAAATAATTACAATGTATATATCGGTGTAGCTTGTGCTTTATCTGTATCACATAATAGCACTTCTTTTTCAGTATCTATATCATGTTCATTTAGAACCTGACTAACGCTCATACGTGCTAAATCTTTCATGTTGTTATCTTGTGATAAATGTGAAAGATAAATACGCTTCGTATTACCTGTAATAACATCAGTCATCGCTAGTCCTGCATCTTCATTAGATACATGTCCCATATCGCTTAAAATACGTTGCTTCGTCTTCCAAGGATAACGACACATGCGTAACATATCCACATCATGATTACTCTCAAACATAAAGGCGTCACTACCTTGAATCATACCTTTCATTCTATCTGACACATAGCCTGTATCTGTAATCATAGTAAATTTCTTATAGTTATTGTGGAAAATATAAAACTGTGGATCAATTGCGTCATGAGATACATTAAATGATTCTATATCAAAACCGGCAATAGATTTTGTTTCATAAGGATTAAATATGAATTTTTGATCCATTGGAATTTTACTATCTTTCTTCTCAATTGCTTTCCACGTGTTCTCATTCGCATAAATCGGCAAACCATATTTACGCGCAAGCACACCTAATCCTTTAATATGATCACTATGTTCATGAGTAACTAGAATGCCGTTTAAATCTTTTATATTTCTATCAATTTGGCTAAATAAATCTTCCATTTTCTTGCCAGTGAGTCCAACATCTACTAATAGACTGCCTTTATCACTCTCAACATAAGTGGCATTCCCCGTACTACCACTCGCCAATACACTCATTCGTATCAAGCGGCTCATCCTTTCTACTTCCGACAACTTACTCTATATTTTAGAGTGCCTTCAGTCTAATTCCTTATATTCTGCACTCTATAATTAAAAAAATGAAGTTTCGAACAATCCACATCATTCGAAACAATCCAGTCCTCTAAAATACCTTTATATTATACTATACCAATCCAATAATTAAAGTTCCAATTCCATGTTTATCTACAACACTAACACATACAAATAAAATAAGTGCATGAGACCATCGTTGCCCCACACACTTACTATTCTTCCTGCTCCCTAGTTATCAATCACTTTCGGATTTGATGATGTCGCTTCAACATAATAAGTCTTCACGTCTTCTTTACCTTTATGTTTCACTTTAATTTCCCAGTTCGCCTGCAATAATTGCACATTCGTTTCTCTCACAACCGAGTAATATCCTAACCTTGCATCCATCACTTCATCGCCTGATTTCAAGTAACGATTAAAGTATAACGTTTCTACTGCTTTACGCGGTGTAATCACTTGCTTCTTAGGATTATTATCACTCTTCGCAGGCTCAATGTTATTCATTACCGATTGTTCATAACTTGTCGCTTTACCATCATTGATATTAAAGCGTAGACGCGCTTTATTATTATTCATCAACGGATAACCTTCATAAGTCTGTTCATACGTCACAGTATCAGATGTAACATCACCAAGTTGATACATCTTACCGTTGTATACATTACTCATGATGTAATCTTTTAAATCACTTAAATTACTATCACTCACATTAACTGTACTATTAATCTCACCTGTTAAAGTATTCCCAGAATCTTCCGTTTCTAATGACGACTTACCCTTCGCATAACTTTCGAAGTCTTTAGACTTAGCAGTAATCATCTGCATCTTCGTCCCGCTTACATCTTTATTTAAAATATCCTTCGAAATTTTAATTTCTTCTTGCTGGAATTTAACCTCATTATCACTTTCAGATTCGTTAATTTGAGACTTCGTTACCTTATTCACGTAAATCAATACGAGTAGGATATTAACTAGAATAAACACGAAAATAAACAATGTCTTCGTTCGTTTCCAATTCATTTATTCAAGCCTCCCATCCTCATAAGCGTACCAATCGCCGTCGTATTGAATATACCATGTTGGCACAAACTCACTATTACGTTGCACTTCTATATCATCTTTATCAGGTTGATCATCTTCTTTATAACCAATGACCATATTCGTTACCTTTTCGAAATCAATCGTATGATTATTTGCGAGTGAAGAACGAACACTTTCAACACTATCTAGCGACTTCGTTTTACCTTCTAGAGGTACACTAGAACGCAATAGCGCACGTTTATAGTCATAAATGCCTTTATCTCCCCAAGTGACCTCTATAACATTTAATTGTTGATCATTAAATGTTGGGTGGCCATTGAGGAAGAGTTGATACGTTAATTCACCCGATGAATTATCTGTATTGAAAAGACGGAAGTCATCATTAAAGAATCCACCATGTCCATTGATATATTCAAATGTACTTGGAATCGTTGAATCCATATCACTTGAGCTAGATTCATCTTCAGATAAATTCTTATAATGATATTTCTTACTTTCATCATTATAGTTCGCTACGCCAGTGTTATTATTGTACGTTGTTGAACCACTCTTACCGCTTCGAATAATCACTGAGTCGTCAAATAGAATAGCATTCATCGTTTCGACTGGAATCGTATCATAAACCATACGGTAAGAACGCATGTCTTTCGGACGATTTGGCGCAAATATATGCGTTGCTTTATCAATCGTATCTTTATTTGTGATTACCTCTGAATATTTCTGCATTTCTTTATTCAAATGATCCATAACTTTAATAAAATGATTAGCTTTCGTAGTCAACGTTACTTTCATTACTTCATGACGATCTTCACTTATCGCATACAATTCTAAATTCTCTTTAGGATTTTGACTTACTATAATACGATTAAATTTGAAATTTTTAGGTACTTTCGCTGATGAATTCAATACTTGACCTAGATATGTCGTTAGCGGCATATCATAAGTGAAATCTAGCACAGTAAAGTGGTCATTTAACATGGGAATATTTAAATTATAATCTCGATGAATATGTTCCACTTTACTGACTTCATGATTCTTCAATGTACCTGTTACTTGAGACAATTGAGCACGAGATGGTGCCAGCCCTTTAACCTTATCGCCTTTAACTTCTACAATTTGATACGGAGATATCACATTCTCTATATTGGCAGACATGGGCTTACCAATCGTCTTAGTATTGCTCTTTTTACTATCTGTGCTATCAATATTATTTAAATCTGGTGAGAAATTCCACACCATAAACGTAAGCACAACACTCATCATGACTAGTAGGAAAAGAATAATGGATTTAATATGCTCTTTACTCTTCATCCCAATCACCGTCGTCTATAACTTCACAAGGAAGTGTAATAAATATCGATGTACCTTGTCCTTCAACACTATTCGCCCAAATTCTTCCATTATGCGCTTCTACAATCTCTTTCGAAATGGCTAGTCCTAAACCAGTACCACCCATTTTACGTGTACGCGCTTTATCTACACGATAGAAACGATCAAAGATTTTATCCACTTTGTTAATAGGAATACCTATACCATTATCTTTAATACGAATCGTCATACGATTGTATAAAGCGTTTTGTTTCACGTGGAACTCGACACGTTTTTCACCACGAGAATATTTCATCGCGTTAGTAATAACGTTATCAAACACTTGTGTCATCTTATCTGGATCAATTTCAGTAAAGATGGTTTCTGAAGGAATTTCACGCACAAACGTCGTGTCTTTCGCTGCCATTTCATGACGGTTAATAATCTTATTAATGAACATGTTGAAGTCGACAATTTCTTTCGTAATTTGTTCGGATTCGTTATCCATTTTCGATAATTGCAGTAAATCATTAACAAGACGTATCATTCGTTCTGTCTCTTCACGTGTTACCGATAAGAAAGATGGTGCTAAATTATCATCTTTCCAAGCACCTTCTTCAAGCGCCTCTATGTAACTATTCATCGATGTTAAAGGCGTACGTAATTCGTGAGATACGTTCGCAACGAATTCGCGACGTTCACGTTCAACTTGTTGTTGTTCAGTAACGTCATGTAATACGGCGATGTAACCTGTCACAAATCCAGTTTCTTGAACAATCGTACTGAAATTCACACGTGCGATGATGCCTTCATCTTCATTTATATCTAATAAGAAGCTATCGTTATTCTCTTGAATTTCATCTAATGAGAATTCGTCTTCTAAATTCAATACACTTAGCATGTAATAACCGATTAAGTCTTCCTTAGACATACCTAACATTTTTATCGCCATATCATTGACGATACGCACACGACCACGTCGGTCTGTTGCGATAATACCGTCACTCATATGCGTGATAACTGAGTCTAAACGACGTTTCTCACTCTCAGTATTCGCTTGTGCCTCTTGAACTCGTTTAGACAAATTGTTGAAGGCTAAAGCTAATTCACCGATTTCGTCATTACCATATATCTTAACGCGTTGCGTATAATTACCTTTAGACATCTCTACCGTCTGATTACGCATGTCCGTAATCGGTCTTGTAATCGTCCTTGCGATAAAGAAACCGAGTATAACGGTAATGAAGAGGGAAATCGCAGTACCGATAATGAATATTTGGTTAATATTATTCAACTGATTATATACATCATTGATATTCGATTCTATGTAAATATTACCAATCGTCTCGTTGCCATTCTTTACGGGTAAGTTGTAAATCCAAATTCGCTCTTTACCGCTACCATAGTCTTTTAAAACATTGTGACTATTGGATTCTCCTAGCGATAAGGCTTTTTGAACGGAGTTATCATTAACTTTCTGATTAATCATATTATGTGATGATATCTTCGCTGTAGCCATGATAATTTGATCTTTATCAATAAAACGAATTTCTTCAATTTCTTGACGGTTGGCATACTCATTTAATAAACTTTGAACTTCTTTTTGAGCGTTAGAGGGATCATCTCTGTATATCCGCTCAATGTTAACTTCAAGCTGTGTCGCATACTGTTTAATATTCTTCATGAAGTTATTTGTCAGTTCTTTTTCTAAACTATTAGTGAAATATAGACCGATGATCTGCATTCCAATAATAATCAATAACACATAAACAATAACAAGCTTGGTGTGAAGGGATTGTAACTGTTTCAGCCACTTCATAGTCGCAAGCCCCTAATCGTGTTGTTGGAGGAAGTATCCAACGCCTCTACGTGTCACAATGTATTCAGGATGTGATGGATCATCTTCAATCTTCTCACGTAAACGACGAATTGTTACGTCTACTGTACGCACGTCACCGAAGTAATCATAACCCCATACTGTTTGTAGTAAATGTTCACGTGTCATGACTTGACCCATATGTTTAGAAAGGTAGTGGAAGAGTTCAAATTCTCTGTGTGTTAATTCAATATCTTCCCCACGCTTTTTAATAGAGTAAGCATCTGGATAAATGACAATATCTTTAATTGTAATTTCATTTGTCGTACCACTTACTTCTTGAGCTGGTTGTGAATAATGGCGACGTAAGTTCGCTTTCACACGTGCGATTAATTCACGTGTACTGAACGGTTTCGTAACGTAGTCATCCGCACCAAGTTCAAGACCTAAGACCTTATCGATTTCAGAGTCTTTCGCAGTTAACATAATAATCGGCATTTCGAATTTCTTACGTACTTCACGGCACACTTCCATACCGTCACGACCAGGTAACATGATGTCTAATAATACGATGTCTGGTTCTTCCTCGTAGATTAAATCTACTGCATCATTACCATCATAGGCACAGTAAACATCATATCCTTCTTTTTTCAAATTAAATTCTAAGATGTCCGCAATTGGCTTTTCGTCATCTACAACAACAACTTTTCTTGCCATATCTATAAACCTCATTTCTCAAATTGTAGTTCTATATTTTATTATTCGTTCTTAATGAATTAGTAAAGATTAAACTGTGATTTGATGCGTTTTTAATAAGTTTATAGCGCATATTAATCTACTATATAATTTACCATTAATATTCATGTAATTCTATTTTCATATTTAAAATTATAGAATAATATTCGTTTAAAGTTTACCACTCTAATTTAATATTACAAATAAGTTGAACCCTTTGAATACGGGACAAAAGTCGTAGTGACAGCCATTTAACCCATTATTACAGAATGATGATACGACTCAATGGTTTAGTAGCAAGCTTTCTATTTTAAACATAAGAATAATATTAAGATTCTGTTGCGACGTCATACTTTTGTAATGCTAAAGAATGTATTACGATATTTAGCTTTTAGTATATTTTTTGATTTTTTGAAAATGAGATCTAAAAAGTTTAAAATGTGGATTTCCATAAGTAGTAAAATGAAGGCATAAAAAAATGCCTATCCTTTTGGATAAGCAATACGGTCTCGACGGGAATCGAACCCGCGATCTCCTGCGTGACAGGCAGGCGTGTTAACCGCTACACTACGAGACCTAAAAATGGTGACTCCTACGGGACTCGAACCCGTGTTACCGCCGTGAAAGGGCGGTGTCTTAACCGCTTGACCAAGGAGCCGTTCTTAAGCACAAGATAGATTATAGCACAGGCTTTATTTTGAAGACAAGACATTTTTTACATAATTTTAATATTTTTTTATATTTCCTTAATTTTTTGGATAAACATTGTAATAACAATGGTTTTAAGGTTACAAATGCTATATTTATCGATCTTTTTACACTCATGTTTCTAAAAAAAAATAGGCATTGAACGAATCAATGCCTACAAATAAATGATGTTTCCGGAATGATAGACGGGCTTCAGTGAGCAGGTATTTCTGCAGAAATACTCAAAGCTCGACAAAACTTGAGAAACAGTTTTGCTCACTTTTCGATTCTGCTCTAAACCTAACCGCTCACTTACGCACCTTTTTGATAGACGGGCTTCAGTGAGCAGATTACTCAACAATTATACGCTAATCGCTTAAATCACAGAACGATTTTCGCTCATAGCTAGTAATTGCTCGCAACCTAACCGCTCACTTACGCACCTTTTCTTCACACCTTTTTTACCACAATTGTTCTAATAGGTTTGTTTGGTCACGGTCTGGACCTACTGAGAAGATTGAAATACGTACATTACATAATTCAGAAATGCGTTCTAAGTATTTACGTGCGTTATCTGGTAATTCTTCTAATGTACGGCAACCAGTGATATCTTCTTCCCATCCTGGTAACTCTTCAAAGATTGGTTTACAACGACGTAATTGATCTAAGTTAGCAGGATATTCTGTAATTTCTTCTCCATCTAATTCGTAAGCAGTACAAATCTTCACTGTATCAAGACCTGTAAGTACGTCGATAGAGTTAATAGATAAGTCTGTAATACCACTAACACGACGAGAGTGACGTAATACAACTGAGTCAAACCAACCTACACGACGTGGACGTCCTGTTGTTGTACCGTATTCACGACCAACTTCTCTAATATGATGTCCATTTTCATCAAATAATTCTGTAGGGAATGGACCATCGCCTACACGAGATGTATATGCTTTACATACACCAATCACTTTAGATACGAAAGTTGGGCCTACACCTGTACCAACTGTTACATTACCTGCAACAGGGTTACTTGAAGTTACGAAAGGATATGTACCATGGTCGATATCTAACATGACACCTTGTGCACCTTCAAATAAAACTTTTTCTTCAGCTACAAATGCATCGTCTAAGATTTTAGAAGTATCTGTAACAAATTCTTTTAAACGTTGACCTGCAGCATAGTATTCATCAAAGATTTCATCGAAACGTGGGCAAGTTTCATTAAACATGCCTTTGAAGTATGCATTTTTAACTTCAATGTTCTCTTTTAAACGTCTTTCAAATGTTTCTTTTTCTAATAAGTCAGCCATACGGATACCAATACGTTGTGCTTTATCCACATAAGCTGGTCCGATACCTTTCTTAGTAGTTCCGATTTTATTATCACCACGACGACGTTCTTCATATTCATCTTGTGCTAAGTGATATGGAAGAATGACTTGCGCACGGTTAGAAATACGTAAGTTAGAAGTAGATACACCACGTTCATTTAAACCGTCTAATTCTTTTAATAATGCAACTGGATCTACAACTACACCGTTACCTATAACTGCAAGTTTATCTTTATAAAAAATACCTGATGGCACTAAATGTAATTTATAAGTTTCTCCACCAAATTGAATCGTATGACCTGCGTTATTACCTCCTGAAAAACGTGCAATAACATCTGCTTGTTCCGCTAAGAAATCTGTAATTTTACCTTTACCTTCGTCTCCCCATTGTGTCCCAACAACTACGATTGATGACATGTGAGCACCTCCAAAGTTTTCTCAATTAACCATTAAGTATTCTATCAATACGAACCCCATAATGCAAATAAAAATCGAACATTAATTTTAGTGCATATGACTTCCACACTCAAAAGTAAATTTACTCAATAAAACTGTTAAATCATTGATAATAAAGCTATTTGAGTTCTTTTATTTAAAAATCATTACACATACTTACGCTAGAAATCCATCACCAAAACAAAACAAAAACCGCATATTAAACGATTTATATCATTTAATATACGGTAAAATATTTTTATGACATTTCTGCATGTGCATAATCAATGTCTGTAAATTTATTGTATTGTTTCATGAAGTGTAACTTCACAGTACCAGTCGGACCATTACGTTGTTTAGCAATAATGATTTCAATTTCACCATTTTCATCATTCGATTGTGGTTCGAAATTTCCACCGTCATCGTCATCTTCACCTTCGCCACGATTATAATAATCATCACGATATAAGAAAGCAACGATATCCGCATCTTGCTCGATAGAACCTGATTCACGAATATCACTCATCATTGGCCGTTTATCTTGACGTTGTTCCACGCCACGAGATAACTGACTTAGTGCAATAACTGGACATTCTAATTCACGAGCAATCGCTTTTAAAGTACGTGAAATTTCAGATACTTCTTGTTGTCTGTTATCAGAAGCACGTGAACCACTACCTTGAATTAACTGTAAATAGTCAATCACAATCATGTCTAAACCATGTTCTTGTTTTAAACGACGGCATTTAGAACGTAAGTCTGTAATTCGAATACCAGGTGTATCATCAATGAAGATCTTGGTACGTGATAATTTACCGACTGCTATTGTAAATCGATTCCAGTCTTCTTCTGTCATCGTACCTGTACGTAGTCGATTGGAATCCACGTTCCCTGAACTACAAATCATACGTGTTGCTAATTGGTCTGCCCCCATCTCAAGTGAGAAAATGCCGACAGTATAATTACCTTCATGTGTCGCTACCTTTTGAGCAATGTTAAGAGCGAAGGCAGTCTTACCTACTGAAGGACGGGCAGCCAAGATAATTAAGTCATTTCTATTAAATCCAGCTGTCATTTGGTCTAAATCACGATAACCCGTAGGAATGCCTGGCGTTTGACCACTATTTTGGTCGAGCTCTTCAGCTGTTTCATAAACTTGTCCTAATACATCTCTAATATCCTTAAATCCATCACTCTGACGATTAGAGGATAATTCAAGAATACGTCGCTCGGCATCACTTAATATCGCATCTAATTCAAGTTCATTATCATAGCCATCGTTGGCAATACTATCCGCAGTTTGAATTAATCTGCGTTTTAATGCATGGTTTGCGACGATATTTGTATAATACTGAATATTACGTGTCGTTGGTACATTATTTGAGAGTTCCGCTAAATATTGAGGACCACCAGCCTCGCTTAATGTACCTTCTTTCGTTAATTGATCCATTAACGTTACGACATCAATTTCATCACCATCTTCATTTAAGTTCATCATCGCTCTGAAGATGTGTTGGTGGGCACCTCTATAAAAGGACTCAGGAAGGAGCACTTCCTGAGTCGAATTAATCAATTGTGGATCTAAAATAATTGCACCTAAGACAGATTGTTCAGCTTCATTATTATGTGGCATTTGCTTTTGCTCATACATATTATCCATTAATCATTACACCTCTAAATCCATCTTAATTTTCATAAATCCTAGTGCAACATTGTTTAAAGTTTAAAATTATTTTGTCATTCGTTCACATAGAATGGTTAAATGACACTCAAATACATATTTTTACTTAACCTAAGTGTTTATACGCTTAAGTAAGTAGTTCTAATGATTAAAATCAAAAAACTGCTTTAGAGCCTATCCGCTTCTTACTTCTCTACAGTGTGAACACGGATCGTACCTTCAACTTCTTTATCTAATTTAACAGGTACATTTGTATAACCTAATGCATGGATACCTTGAGGTAAATCCATTTTACGTTTATCAATTTTAATATCATGTTGTGTTTTAAGTGCTTCAGCAATTTGCTTAGTACTTACAGAACCGAACAATTTGCCTCCTTCACCAGTTTTAGCACTCACTTCAACTTCGATTTCTTCTAATTTAGCTTTTAACGCTTTAGCATCATCAATTTCTTTTTGTCTATCTGCTTCAGCACGTTTATTTTGTTGTTCCAATTGTTTCAAATTACCTGGAGTTGCTTCAACAGCATAATTATTTTTAATTAAAAAGTTATTTGCATACCCTACTGGTACATCTTTAATTTCGCCTTTTTTACCTTTACCTTTAACATCTTGTGTGAAAATTACTTTCATGCGTCTTCACTCCTACTCATTTGTTCTGTAATTGCTTGTTGTAATTGTTCAATCGCTTCTTCAATTGATAATCCTTTCAATTGTGTTGCAGCGTTAGTTAAGTGACCACCGCCACCTAAGGCTTCCATCGTTAATTGAACATTAATAGAGCCTAATGAACGTGCTGATATACCGATTAAGTTATCTTCACGTTTAGCTACTACATAAGAAGCTTCTATACCTTCTAAACTTAACAACTCATCCGCAGCTTGTGCAACTGTAACAGGATGATAAATTTTTTCGTTAGAACCATGTGCAATTGCAATGCCATTATCTTGAACTTCAACTGTTCGAATAAGTTCTGAACGATTGATATACGTATCGACGTCATCTTTTAAGAAGTGTTGCGTTAATATCGTATCTGCACCATGGGCACGTAAATAGCTTGCCGCGTCAAACGTTCTAGAACCTGTACGTAATGTGAAATTACGTGTATCCACAATGATACCTGCATACATAACAGTAGATTCTAAACGTGTTAAACGTTGTTCAGTTGGTTGATATTCTAATAACTCTGTTACAAGTTCTGCAGTCGAACTTGCATAAGGTTCCATATATACTAATAATGGATTAGAAATAAAGCTTTCTCCTCGTCTATGATGGTCAATCACGACTTTACGATTAGCTTTATTTAGAATGTTCTCATCTAATACCATTTCTGGTTTATGCGTATCCACAACGACAATCGTAGATTTGGATGTCATCATATCCCAAGCTTCATCTGATGTTACAAATCTTTCCTTCAACTCAGGTTTCTTATCGATTTCATCCATCACTCGGCGTAACGTTGGATCAATATCTTCCTCGTTTAAGACAACATAAGCTTCTAAATTATTCATTAATGCGAATCTTGAAACCCCAATTGCCGCACCTATAGCATCTAAGTCAGGACGTTTATGTCCCATAATGATAACTTTATCGCCTTCAGTTAAGATATCCTTTAATGCGTGAGAAATAACACGCGCTCTTACACGTGTACGTTTTTCCATCGGGTCAGTCTTACCGCCATAGAATCGCACGTTTCCGTTCATATTCTTAATAGCTACTTGGTCACCACCACGACCTAATGCTAAATCTAGACCAGATTGTGATAATTCGCCAAGATCGATTAAGTTCTCAGTACCTTCTCCGACACCGATACTTAATGTTAATTGAGCACGGTAACCGACACTCTTTTCACGTAATTGGCTAAGGATTTCAAAGTTAGATTCTTCGATTTCAGCTAATATTTTTTGATTTAAATACGCTACGAACTGGTCAGAATTATATCGTTTAAAGTAAATATTGTATTCTGATGCCCAACGACTAATCACTCGCGTTACCATTGAGTTGATTTCAGAACGTTGCGTGTCGTTCATATTTTGCGTAATTTCATCGTAGTTATCTAAGAATAACGTTGCGATGATTGGCTTTGATTCTTCATATAGCTCATTAGTTTGCACTTCATCTGTAATATCGAAGAAATATAAACAACTTTCTTCTTCTGAATGACGAACGTGGTAATGATATTGACCATGTTCGATTTCAACTTCTTGTACCTTTTCAAGCTGCTTTAAAATATTCGGAAAAACTTCATTGACTGGTTCTGAGATGACATTCGTTTCTAAGTGTTCAGACATGTACTGGTTAATCCATTCAATATGGTCATCAGCATCAAGCACGACCATACCAATAGGTAATCGTTTAATTGCTCTGTTGCTTCCAGCCGAGATGTGACCACTTAAGTTATCCACATAATTATCCATTTTCAATAAGGCTTGTCTGACTAACACGATGCTAATAATAATCATCACGACTAAAATAGCTGCTGCAATTGTAGCGACTAATGGTTTAAAGATAAACCATACAACTACAAGTGCAATCGAAGTAAGTACCATTAAAATAAATGGTATCAGTAGAGCCTTCTTAGTGGATTGACGGTTCATTATTCCACCTCTATTCACTTTTTAAAGTCATTTTTTAATCATTCGTTTTAAATTAATTCCTAAATCAAGTACGCCAAGTAATGCAATGATATGTGTTGCTGGTGTAATAATTGTCCCCACAACCATCAGCAATATCGTTACAGCGTTTGGTATACGTTTTGCTTTACCAAAGAAATGAATTACACTTAATCCTTGGATATACATCAGTAATGATAACACAACTTCGAAATTTAACACGATACTTTGGAAAGTACTTGGTTCAGTAGCGAACATTACACAAAGTAAAACAACCATATATACCCACAGTAATGAACGGTTAAGCTGCCAAGCAAATAAAGGTTTAAAAATTGGTGTAGCTACTTTAAATTTACGAAGAATTGGAAATGTAATAATTAAGTTAATTAAGACTAAAATAAAGACCGTAATGATAATAAAACTTGGAAGTTGAACTGCCATTTGACGAAAGCCTTCTTCTAAGATTGTTTTATAATCTGCTTCAACACCTGATGTTACAACAGCATTATGCATTGTATCTTTAAAAGGCTTAATTAATGTCGTAGCGCTAGGTATCTTTTTAAACGTTTGTAATAACATAAATGCGACTAAAGTAAATATACTTAAATATGTTGTAGCTATAAATAAGATGCGTTCTTTAGAGGCACGTTCTTTCAATAATTGGCCAATAATAAAGCTAAGTATTAAAACTAAAATCATGGCACTTAATACAAATGTATTACCCAACAATGTGGTAAGAATTACTGTGATCAAAGCTCCAATTCCAAATGATGGAATAGACTTATTCCATAAAATAATACCTGGAATTGTAGCGAATAAACATAGAATTAATCCAAGTACTGGTAATACATACGTAACTAAAGCAACCATAACAAGTGCAATTGTTCCTATAATTGTTGCTTTAGGATGTACTTTTGAAAACAAATTCGCCACTCCTATACTATTTTGACTATAACTTCTATTTTAACCTCTAAGCAAAATTAAAACAAATTGTGAAGATTGAGGTATAGCATAAGACTATAACAATGTGTTTTTACTTCCATAGCGACCTACCCGTTTCGTCTATTTCCGCTTAAATTTCGTTACTTTAAGAAAATGATACAAGTTAGGTGCCCAATCATTAAAATTTAATAAAAAGCCATCATGACCTACATTATCTGGAACAAAGAAATGACGATGATATTTAAATCGCTCCCCTACTGCCCTCACTTGATCATCTGGATATAATAAATCATCTGTAAAGCCCATTGTTAAGACCTTAGTATCCAGAGATTGATAAACATCATCTACATTAGTACGTCCGCGATCAACATTATGGCTATCTAATACATTTAGCATTGTTAAATAACATGACAAATCATACGTTTCTTTAAATTTATTACCTTGATGTCGTTGATAACTCACCACTTCATCTGGTGAAAAGCGTTGGTCATAACTTTTAGATGAACGATACGTTAGAAAGCCTAATTGTCGCGCAATACTAAGACCTTCTTTGCCACCAATATGAATCGCTTCTCGTGCAATTTCATTGAAAGCACGACTATATGATGACGTCTTATCAGTTGCTGCTAGAATAACCGCCTTATCCACTTCGAATTGGTGATTATATAGAAGCTCCATGACTTGCATGCCACCTAGGCTACCACCAATTAAAATATTAATCTTGTTGAAACCAAGTGCGTGTATGCCCAGTTCAATAGCTTTTACAATATCTCTCAAAGTTAAATGCTTTGGAAAATTTGGATTAGTTAAAGGAGAACTTGAACCAAAGGGACTACCAATAACATTAAACGTTAGAAATTGATAATCATAAATCGGCATATAACCACCGTCTATAATTTCACGCCACCAACCAGGCTCGTCATCTGTGCCATATGTTAGATGATTACCAGTAAGTGCGTGACACACTACAACAAGCGGTTGACCAGCATAGCCTACATGTTCATAACGCAATTGTAAATTATCAATCATTTCACCTGATTCAGTTGTAAAGGGTCCTAGATTTAATGTTTCTACTGTGTAATTGGTCATGCGATTACCTCCTTTTAAATAAAAAAATCGCCTATACTCTATTCTTAAAGTATGAGGCGATTTGTCTCCATTACTTATCATTCGAGTATCTCGTTGGTAGTAGCACCGTGCGTATGCATCGCCGGTTGCTGAAGTTTCTCAGGGCCGTGTCCCTCCACTTCTCTTAATAAGTTTTTTATCTCTATTCATTTACTGCGTATTTATAAAATAGTATCAATGTACCATTTATGTTCTAGACTTTTATTGTATCTAATTGTATAACCAACTTCAATTGTTAGTTGTTAGGTCCTACCTTTTCTAAAAGAAGAAACGTAAACCTGCTATAAGAACAATCCCCACTAGAATGGTTGTCGTAAGACTTCGTGTAAAAAGCGCAACAAAAACAGTTGGAATTGTTACTAAAACAAATGGGATATTGAGTGTATAGCCTGCTACGCCCTCTTGTTGCTCAATAATGCCATCTAAGATGAGTGCTGTAAATAATGTAATTGGTATAAACGATAACCATTTGATTACCGTTTCTGAAAGTTGAATACGTGAAATCATTAAGAATGGAACTACTCGAATAATTAAAGTTACAATTCCACATAACACGATTAATATAAACATGTGCCAAGATGTCGTCATTTATCCATCACCATCCCTAATGTTGCTGCTAACATAGATGCAATTAAAATTGCTACGTATGACGGCATAAACCAGCTTAAACTGAGCATCATCACGATGACAAATACGATAAGTACTATGTAAATTCTAAGTTTAGATGAAGTGATTGATTCAAATTGTGCCATTGTTAAAAAGATAAACATCGCGGTAATCGCAAAATCGAGACCTAACATATCTGGATTAGATATGTATTTACCAAGTAACGCACCAACAATACTTGCTAGTGCCCAAAATGAATATGCAGTTAGATTCAATCCATGTAACCAACGATCGTTTATCTTCTCCCCTTTTAAATGAGGTGTGATTGCAACGCCAAAGGTTTCATCTGTCAAAATTGAAGATAAGCCTAGTCGATTCCAAATACCATAATCTTTATAATTAGGTGCCAACGTCATTGAAAGTAGGAAGAAACGTGAATTAACAATCAATGTTGTAAGAACAATGGCAGAAATCGGTGTTCCAGTAGCCACAAGCGCACATATAATAAATTGTGCTGCACCAGCATACACAAGCAAACATAATAATAGTATTTCGATAATACTAAAGTGTTGTGAAGCCGCCACTATTCCAAATGATAGTCCAATTCCAACGTAGCCTAATAAAGTAGGTATACATTCTTTAACGCCCTGTTTAAATGTCACATGTGATGTCATCTTTGTAACCTCCTTTATTCTGTTTAATTTTATAAAGTAATATACTAATAATTTTAGTCTAATATACGGATGCTAGAGTAGCAACAACATTAGACGCAGGGTTGTGTGATGTTAGACTGAAAGACTACTTAGAAGTATTGATTTGAAAGGATTTTAAATGTGTCTATTTTTTGACTATAACGGTTGATTTACCTCTTGGAAAGCAGTCTAAAATACCCCTTTTAACTTCATCCCTTTATTAAGAAAAAGTGGAATTTTATGCAATTAATTATTAG
>NODE_12_length_17378_cov_9.297960
CCCCCCCCAAATTTAAAATCCCTAAAACTGCTAAAGGAAGGCTTAGCTGAATACTAATAATTAATACCAATATACTTGCGATAAATGCTACAGATTTACGCTTAGAATTATCATTTTTAGTGAAATTAGATACGTTTAATTCTAATAGCGAAATAGAAGAAGTTAATGCAGCAAATAAGAATAAGATTAAGAATATGAAATAAAACATAACGCCAAAGCCCATTTGACTAAATACTAATGGTAAAACTTTGAACAATAGTCCTGGCCCCTCCTGAGGTTCATATCCAAACGTTTTTAAAGCTGGAAATATGGCTAAACCAGCTAATACAGATACTAAAATATTCATAATTACTATTGAAATTGCTGATGACTTTATTGTCATTTCTTTTGGCGCATAACTTGCATAAGTAATCATCCCAGTTGTTCCCAATGATAACGTAAAGAATGACTGACCTAACGCAAATAGAATACCTTCCATTGAAATATCTTCTAGACGTGGCTGTAGAATATAACGCACGCCGTCTATCGCGCCGTCTAAAGTTAAAGATTTGACTACCACGATAATTAAAAAGATAAATAATAGCGGCATCATTACTTTAGATGCTTTTTCTAACCCTTTTTCAACGCCCAACATGACGATTATCATTGTTAAAAAGATAAAAATCCCCTGGCCTAAAACAGTTAGCCATGGATTACTAATGATTGCTTCAAAATTAATATTTGTCAGTGTCGTTTTCTCAATAGATAACATTTGTAAGATGACATTACCAATGTAGATAATGATCCATCCACCTATAACACTATAAAATCCAAATAATATAAATACTGCTAAATTACCATTCCATCCAATAATGTTTAGCCATTTCTTACCAGTTAACTTGCTATATATGTGAGTAGTATAAGTACGTCCCATCTTACCTACTGTAAATTCCATAATTAATAGCGGTAACCCTACAAAAATAGTAAATATTAAGAATAAAAGTAAAAAAGCTCCGCCACCATAAATGCCTGCCATGTACGGAAACTTCCACATTGCTCCTAGTCCTATTGCCGATCCCGCACTGGCTAAGATAAATCCGGTTGATGTCTTCCATTGTGACTCTTTGCTCAATTCATCCACTCCCTTTAACGCGTTAAAGCGTTTATGCACTTAAGTAATACTTTAACACGTCTTGCTTATAAGTGCAATATACATAGATTTTTTATTTTTTTATCTTTATAGTAAAATTTAACTAATAGTGATTGCCTAAGGGGGAATATAATGAGTTTACTTCATGAAAGAATTAAAGCTAATTATTGGAAAGGCGTAGAAGCTGTAGGGGGCCATATTGTATTTGAGGATGATGGATTTAGATTTACTCCTCACTCATTTAACATTCAAGCTGATTCAGTCTTCGTACCTTATCAACATATTCAAGAAGTTTCGAAAGTTAATACTTTATTCATTGTCCCAAATGGTGTCAAAATAATTGATAAGAACAAAAATGTTCATAAAATAGTTGTTAATCAACGAGAAAAAATCTTTGAATTTCTAAACGAAATGAAATAATGCTTATTGCGTATGACAACATTCATTGTCTAATACTTAGTTAAACTAACTTATCAATCAAATTACAATATTTAATTTTTTTGTGGTAAAGTCATTGTGCTTTTTAAACATTAAAATAGAGGCTGGGACAAAATAAAATGTCTCAGCCTATTTTATCATTTTGTCAGTAGCTGACTGATTTGAAAATGCGCTTGAATCAAGCTTTTTTCAAACCTAGTCATCCTTGCCGGGGTAGGACAACGAAATAAATTTTGAGAAAATATTATTTCTGTCCCACTCCCTATATATTGATCATACTAATAGCTAATTTAATCATTAAAATCGTATACGACGTCTTGTCCCTCAGTAACTTCTTGAATACTCAAACTTTCAATGTGATCAACATTGATATAATGAGATTGTTGGCCATCTTTTAAAAATAAATAAGCAAGTTCATCAAATTCATCAATAAGACGTTGAATACATGCATCTTTATCAGGACCATTTTTAAAAGTTTTAAACTCATTATAATGTTTTCCAGATGTCGTTATATAAGTTAGTAAAAATGTACGTTTCATCACATTCGCTCCACTCAATTAGTCATGAAAAATTCTGCAATTTGTGTTTCTACTTTATCACTGCCTTCGCCATGCGTCATGAGATGCTTGCTTAAAGGATGACTTGTTAAATCTTTATCTTCACTATTAATGTGCTCATAAATATAATGTGCACTATCTTGATAAGATTGTTCATCTTTTTCTCCATAAAGAATTCTCGCTGGTGTCTTGATATCACCTAAATGAGCAGTAATATTGGAAATGAAATCTTTGAATACACGAACACTTGGACGATAGTCCTCTATGTAATTAAACTGTTCCTGTGAAGCATCACTATCTAAATTCATTAACTCATTCATACGCTGACCATATCGTTCCATACGCCATACTATACCAGCTTCTTCTTTTTCACTTGGTGCTGACATAACCGCAATTTTCGCTACGTCTACCGTTTCAGCCAATTTCAATGTGAATAATCCGCCCAATGATACCCCTGTTGCATAAATGGTTTCATACCCTTCATCTTTCAAGTATTGATAACCATTTAAGACATCATTCCACCAATCGTGAACAGTATATTGCGTAAACTGATCTAGTGGTAATCCATGTCCTTTATAATTAGGTGCGTAACATGTATAACCCTCTTGATTAAGTTTTTGTGCTAAGGGTTTCACATCACGAATCGTTCCAGTAAATGAATGAAGCAATAAGACCGCTTCTTTACGTGTCCCCTTTAAATTAATTGGGCGTGGTGATTTTACTTTCATTCTTACTCTCTCCTTATTCTAAAATTAGTATATTATAATACTGCGCGTAGTCTTAAAATCTTCAAATCATTCAACCCACTCGCAAAATTCCAGATGAATACGTTGTACAAGTAACTTTCCTTGCTCATAACCAGCATTGCCAATTTTTAGTATGTTATTGGGATTATAAATGTTATCTCCAATTTCAGCTCTACTCTTACTATCTGGACTAATTACTAAAACATGACTATGCTCGCTTAATAATTTCGCATCATCAAATGCACCTGGCATCATACCTAAACCATCTGCTATCGGCGCTAAAATAATAATACTGTCTGCACCTTTAGCTAACATAGCATTTGTCGGAGAAACCATACCTCCATCAATCCAATCACAATTGTTCAAACGTATATGTGGCCAAATGCCAGGTACTGCACCGCTCGCTGTCACGGCTTCCTCAAGTGTTACGTTGCTATGTGAATGAAATGTAGAGACTTCTCCTGTCTTAGCATTCATAGCAGTAATTTCTAAATTATCATGCCACCCTACATCGCCTAAACGTTGACGAATGGCTTGTTTACGTTTAGTTAAATCAACACGTGAAGGTCGCGTATATACAATATCACCCATCATTTGACCTACTTTAGTCGCATCATCACGTCCTACGATAAATGCATTCTGCCATAACCGATAAATATCTGAAGAAAGCGTCGCATGATCACTATCATCTCTTCGTTCATTTAGCTCATAGTAATATGTACGCATATCATAACCGTTAGCTAGTACTGCACCTACAAACGAACCTGCAGATGTACCTATGATTCTATCTGCTAACTCTAAACCTACACCACTTTCAATCAATCCAGCTAATACGCCAGATTCCCAAGCAATTCCTGTAATTCCGCCTCCGCCAAGAACTAAAGTACGTTCCTTATCTTTTGACATTGCCATCTCCCCTTTGTAAAAAAGATATTGAACTATTTATTATTAGGCTTATTACGTAAATTAAGATAAAACAATGGTAATATCATTAAAAACAATGCTACCCAAATGATACCTAGTGTAACGCCTCCAACTACATCTGTAATATAATGCGCATGAAAATATAGTCGGCAACACAGCACACCTATCCAAATGATAATAGTGATAGTATTGGCTATTATCCTTATTGCTTTGAGTTTTATTAAAGGAATTAAAATAATTAACAATATTAAAGCAAGTAACGTACTTGCATTAGAATGCCCACTTGGAAATGAATATCCGTGGTCTCGCATCAAATGATTAAATGGACGTTGTCTCTCGATGAGTTGTTTAATTAAATAATTTAATAACGTACCACTCGTTATAGTTAAAACCATCCAAATCGATAATTTATAATGTTTAAACAATAAAACAATTGCTAAAAATAGTGTGATATAGATAACTGACTTTACTTCTCCTATCTCAGCACAAAAAGTCATGAAATTATGCCAAATACCATCGCCGTATTTACGTTCCGGCTCACCAAAATAATCTGTCAGCCAATGTAAAGAACCTATATCGACATTTTGAACCAATAATGTATCGTGAATTACATTTATTGCAACAACGACAAAAATAATTAACCCAATCATGAACATAGGCAACGTCATCTTAGGTGAAATTTCACTTATTTGTTTATTCATACGCTTACCAGTCCCTAATTTCATTATTTTCAAAAATAATTAAACATGTATTTTACTTATTAAAAGTCATTTAAATGTTTAATTTGTTGTCCCTCCTGATCAAAATTAGATAGTTCAAGCCAGTGTTCAAATCTTGCTTTTACATCTGGCCACTCACTATCCAACAATGAGAACCAAGCAGTATCACGATTACGACCTTTACAAATATTAGATTGTCTAAATAATCCTTCATATGTAAATCCAAATCGTTGCGCAGCATGTTTGGAAGGTGCATTTAAGTTATCACATTTCCATTCATATCGTCTGTAGCCTAACGTTTCGAACACATATTTCGCTAACAAATATTGAGTTTCTGTAGCCACACGTGTTTTCTTTAACGTTTTAGAGTAGATAATATTGCCTACTTCTATAGACCCTTGTTCTGGATTTATACGCATTAATGCTAGAATACCTAAAGGTTTTTGTTGCACATTATCTAAAATCGTAAAGAAATATTTATCTTTACTATCAATAAGTTGTTTAATGTATTGTTCAAATTCGGTCTTAGAATCAAAAGGGCCCTCATAAAGATACGTCCAAATGCGTCTCGATTCAACATCACATAGAACGTCATATAAATCATTTATGTGTTCAATACTTAGCTTTGTTAACCTTCCATAACTGCCCTCTAGCGTTTGTGCATCAGGAAAAGACGGCGTCACAAAGTCATCTAATGCTTCTCCAATTGGTTGCTTAAACTCATTTACGCGCATCACTTTCAACTCCTAGATTCTCTTTGTGTAAATTGTACACTAATCCAATAAAATAATCTCTTAATTAGAAATATTTAAATATAAATGGATAATTCATTAATTAAAACGTTTATACTTAAAAGCACCCTACAAAGTCAGCATAATAATCTAACTTTTAGGGTGCCTCTTTAAAATTGTATTAACATTAACGACATTGAGTTTAAAGTTGCTTTTCCAAATTAGTATCTAGTTTAAATACAATCACTCGTTCGCCTGTAATCGTACTTAAATCACTATGGAAACTACTCACACTGACGCCAGTAATATCTAAGATTAATTGCATCAAATCATCTTGTCCTGACTCCACAAGTTCCGACCGCGTTCGTTTAATGTTAAGTAGGCCTTCTTGTGTCTTGCATACTCGATATTCTGCAGGAGTTAATACGCCTTGTAAGTTGACGATAATCATATCGCGTAGTATATCAGTTTTTACTGAAAGTGAGCCACGTCCGAGAAAATCCTTTTCCCATTGTGTAATTGCCTTACTAATCTCTGCCTCATAAGCACCTTTAGATTTAGCCATGATTAATCATTTGTCTCCTATTAATTGATTAACTTTATTTTATCACTTTTTCCGAAAAAACCGAACTCTCTACCAGTCTTTCCAACTACCATTTTCATCAATACTAGCCAAACGTACCCATTGATTATCAACTTTCTGTTTGAATTTAATATTATTCTCAAGTAAGTCTTTAATATATTGATCTGGCGCTTGGATAACAACTAACAATCGAATTGGAGAATGATAAATTTTATTATCTGCAGCCATAACCGATTGCCAAGGTAACCCAGCCAATAAGTCACTTGAATTACCTTGCATGACGCCAACACCAGATGTTACTGATTGGGTAGTCTTATTTCCGCTTCCATAAAAATGTGGTGCAACAGTCGACGCGTAATATTGTAGATTAATCCACTGTGCTACTAAAGCTGGACCCGAAATAATTGTATTTAATAATTGCCCATCAGTGTCTTTCTTCCAATCATAATTATGTAAGAAAGCTCGTCCTTCTAAATTGGTACCTGCAGTAATATTACGCTGACCAATAATAAATTCTGCATTACGAGCTAAGCCCCATTCTGGACGGATTTCACTCCAGTCATTCGCAAAGCGATGCGCTTCTGCAACCGGATCTTTCAAATCATCTTGATCTAAGCCAGGAAGATTAGCGAGACGTTCCGAATTCGCTTTATAACTTATACGTGGCATAGCTTCATTTAACATATCCAATGCATTTTGAGCTTCCTTAGTTAATTCTGGCATATAAATAAATTCTAATTCATCGATAGACGTCTTATGCTCTGCAGCAACAAAGACGGTTGAGTCAGGAATCACTATACCCTCATTTTTTAAAGCTTCACGTACATGTGGTAAATTACACATCATTGCCAATAGCTTAGCATTGAATCCACTTGACGCGCCTCCACAAGCGCCACATTCTAACGAAGCATGATAAGGATTGTTATTAGACACACTTCCATGACCGCCTAGTACAATTAAAGGTGCAAAGTTTGTCGTTAAATCCATCAATTGTAGTGCCTGTCTTGTGAAAGCAACCTGTTCTTCTTCTGTAAACCCTATTGGTAAATCATTATAAATTTCATGCTCACGATCAATTGTTAATTTAGCTTCGGGTTTCTTCAACCAATTCTTCGTAAAATTGCGCACAAAATGGCCTGTCTTCTTCGGCATTAATGTACTCGCTATCGTGTTTAAGCTTAAAAATGGTCCACTTAATTCTGGTAAGAGTAAACTCGGTAAGACATTATGTTTCATCAATTTGAATGTATAAAACATGGATGTAACCGAATGTTGTTGTTGGTTATACGTATTTAAATCATGGCGATCGGCATACTCTTTAATAGCATAAGCTGGTGGTACCATAACAGGTAATGAATTATGCGTAAATTGTTCATCTAACACTTCTTTTCTAATTGGAAGGCCAAAGAAACCTGCAATACCTATCGTCTCAAACGGTCCTTCACTCTCTAAGTGACGACGAAAAGGCTCTGAACGCACATCAATGCAAAAAGCTAATTGGACTTGAGTTTCTTGCTCTACTGGTTTAACAGATTTATCATAAATCGCTTCGACTAACTCACGTTCATGTGTTTCTTCCCACGCTTCAAGCCATAATTTTTTGAAATAGAGTGGGTTAAAATCATGAGCAAATCTTAAATGTTCCAATTGGTCTTCAATAGACATTGAGGCCCAATCATCAATTGACATCTCTCCATAATATAACCATTTACTTACAAGCTCTTTGATTCGTCTTTCAACATTTAAGACTGCCGGACGGCTCATTTTTTCAGTATCTAGTAAAATACACTCCATCGTTAATCTTATAGCAAGATACTGCGTTAACAAATCCGCTTCATGTTCATGTTGCTCAGCACGGTAGTACATCATGCCTGCCCAACCTGGTAATGATAGGAAATGACCTGTTAAATATGATTCACGTTCATCTTCAGCTATATCTAAATGATTTAATGCCATGATTAAAGCCTCTCTATAATCTTGAGGCAGTGTCTTAATCATTTTACGTTGCGTTTTAGTAAGCATTGGATCATGCTGTGCTAAATGTAGCCAAGAAATATAGAATCCTTCTTCTCTTTTAGGCATAGTCCAACTTGATTGGAAATTATCTAAATATAATTTAGACCACTTAATGATATGTGTATTCAGTTCATCCATTAAAGATTCACCTTTAGCATTAAATGCATTCGCACTTTTTGATCGTGCATATTTAAAAGGCTCATTTTCAAATACACGTTTGAGCTTAGATACTTCAATCTTTAAGTATGCTTCTTTAGTTATTAGGTTTGTAGGCAAATCTTTGATGCGCATCGCATTTTTACAATAAATATCAATATGTGATTTTGGCACTGAAGTGTTGTAGTCTTTAATAGCTTGTTGTACTTCTGTTTCTACAAGTTTCTGGTCTATCTCGCCATTTTCTAAAGCAGTCATCACTGACGCATGACTTGGGTATAAATCTATATCACGAACATGTTTAAACCATTGAGCTACTTGATCAAACGTTCCATGTTCCATTTCTTCCCATGGATTACGTGCTGCAAAGATAGATATAGGAGATAGTGGTGTAATCACACGACGTGCCGATTTAACTGTTTCTTCTATGTTATGTTTAGTTATTGTCATGTTAGATTTCACCTCTTATAAATAATTCTTTAAGTAGTTCGGATGACTTTCAACCGATTTAAATTTTGCTTCTCCAATTTTTACAAGCCATAAATATACTTTAGCGAAAGCTGTTGATGAACGACGACGTGCTACCCAAATGCTAAAGATACTACCTAATACTAGAATGGCCACACAAATGATAACGCTAATTAATGGTGGATGTGGCGTTACCATATATACACTATTTAAAATATTAACAAATACTTCATGTGTCACAACATAAACGAGTGCCACAATGATAAGCATAGCAATGCCAATTACTCTTCCCATCATACCTCTATTTAGTGCAACCATTTGATTCCATGATACAGATAATGACCATGCTAGGATAAAGGCACTAATTAATGTGTAAGGTGTATGCGAACTTGTTAAAAAGAAGATAATAGCAATAACAACGGCTAATGTTCTTCCTAATACTGTCCAAGCATAAGAACGCTTAACATTTGGTGGTGTTGGAATATTGAATCGTTTAACTATTGACCCTGATTGTAAAAATAGCGTTGCTTTAAATATGCCATGTAAAATCAAGTGAATAATCGCAGCAGAATAAACACCCAAAGCACATTGCACAAGCATGAAACCCATTTGACTCATTGTTGAACCAACAAGTTGTCTTTTGTAGTCAACATGCACCAAACTAATTCCTGATCCAATAAGTACTGAAATACTTGAAATAATAAGTAATAACGTTAATGCAATATTATTATCAAATACTGGTGAAAAACGCGTTAAAATAATACCACCAGCATTTACAATACCAGCATGCATAATTGCAGATACGGGTGTTGGTGCAACAACAGACTCAATTAACCAACTTTGAAATGGATATTGTGCTGCTGGAATAATAACAGCAATAACAAGTAATAAATCTACAATTAATTTCAGTCCATAACTCATTGAAACATCGTAATCTTGTGATGGATCGATAACCCAATCGCCAGTACCGATGAAAAATACAACTACAGCTAATAATAAAGCAACCCATCCAATGATAAATGAACGCGCAGATACTTTTGCTGCTTCAGCCGGCACTTTCCAAGAACGGTTTAGTCGTATAAGTTGTGTTAGACAAAATAATGTTAGTCCCCAACAAATAACCATCAAGCGTAAATCATTACTTAACCAACCAATAGACGCAAATACTGTTGTAAATGTGTATAACGGGAAGTATTTGCGATAATTACGATCGCCTAATAAGTAACGTGCAGAAAATTTCTGAATAATAAAACCTAAAGCTAATACAAAGGCACCTACTAACCAAGCTAGTTTATCTAGAGCAAAGATACCTATAACTTCTCTGCCATTAATAGTGATTAATCCAATTACTCCTACAATGACAGGTAATAGAAGTAAAGTTAAATGTAAACGTATGTATTTTACAGGAACCGATGGCACTAAAAAAATTAAGCCACTTAACACTGCAATGACAAGCGTTACGAAAAATAATGTTAGTAAAAAACCAGAACTTAACATTGCCGCTCCTCCATGTCTTCAATCTATTTCATATAAAAAGTTCCCTTATACTATTAACAATATAAGAAAAAACCTACAATAGTCTAGTTTTATCCTTAGGTATCAGATATTTACTAACTATTGTAGGTTTCTATGAGAACTCATTTACTTAATATGTATAAATGCTTTTTCAAGCTACCTAATATGTATCGTTGAACATATGCCTTACCCTTCAAGTGAACAATGGATTTCGAAAAATTCCTTGCACAAATGCTTGATAAACACCTATGTAAAAATCAGCGTAATACATACAATATAAGAAAATATTGCTAAAAAGTCAATCTATTATAGTAATTGGAAGTTCTTTCATACATTTAATAACACGTTACACTTCAATCTTTCAGATAGGCATGATTTATCGTATTAAGTTGTCTGAAATCTAACGACTACGAAACGCTTTCATTGAGTTAGGAATTACCAAACAAATCCTCTCAAAGTCACGATATACTTTATTTAACATTTAATAAGGAGGTACTCAAAATGGGAATCATTTCTGGTATTATTGAACTTGTTAAATTCATCATCGACTTAACTAAAAAATAAGTCTCGCATTACGCACATAAACATTCCATATAAAAAAGAGTGAAATCGGATGATTTCACTCTTTTTTTGTGCATACAAACAAAACGCTCAATCCCTATATATAAGAATTGAACGTCAGTGGATAAAATGAATTTATTTGTTTAACTATAAAGTAACATATTTTAGCGTTCATGCATGTAACAATTTTGTGAAAACGCTTAAAAATGTGTCGAAAATTTCCTTCAAATCACTAAATCGGTTAATGTTTAGTGAATTTTTCTTATTAAAACTCCTATTTCACACAAATGCTACTAAAATTAGGGTAATAATCAAACAAGTAATAGAGATGCATATAAAAATACAATTTATCATTTACAGAAAGGACTGATTTAAATTCATATACTATCCATAATACTCATTTCACTTGTAGCGATTGAATTTCTATTTATTATGTATTTAGAGACCATAGCAACGACTTCCGATAGAACGAGCAAAGTCTTCGGTATTCCTGTTAGTCAACTGAATAATAAAAACATAAATACCCTTCTTAAGAACCAAGGAGTGTATAATGGCTTGATTGGTTTACTTCTAATTTATGGTCTTTTTTTCAGTAGTGCTCCTAAACAACTATGCATTCCAATTCTAATTTATACCATTATAGTAGCTGTTTACGGTGGGTTAACGAGTCATATTAGTATTTTCCTTAAACAAGGAACCCTTCCAATTCTAGCTTTAATCTCTTTATTACTTTAATTATCTACTATATATATAAAGTTGGTGTTTGCTATGATAGAACATTTAAAAAAGAAAAATCATAAAACTATAAAAATTTTAGGAAATATTTGGCTTAATGCAAATTTAGATACACATACCTTTATTGATAGTTTTTATTGGATAGACAACTATACTACTGTACTTGACGCTCTTAAGGATGCTGATGTTTACGTTTATAAAAATGGTAAGGACATTGTCGCATTTTGCGGGCTTAATGACACTTACATAGCCGGTTTGTTTGTAAAAGAGGAATTTCGAGACCAAGGGATTGGGCATGCACTCATTAAGCATTTACAATCTGAATATGATTATTTATCTTTAAAAGTATTTGAAGAAAACCATCGCGCCGTTCATTTTTATACGGATTTAGGTTTCATAAAAATTGACGCCAATATTGATAAAACAAACCATACTGAATTATTAATGGCATGGAAGAAGTAAAACAATTTAAGATGTACGATTGGATAATCCCTACCCTGTCCATCTTTTGCAGATTCATCATATTGTTTGAATCCATTTTTGAGATAAAATGACACGGCATTGGGGTTATCTTTGTTTACATCCACATATTGAACCTTATGCTCTTGAATTAAAGTTTGCAGTATTTCCGTGCCATAACCCTGCTTAAAGTATTTAGGATCTAAAAATAGCATTTCCAAATTAGCTTCATTAGTCCCTGAAAATCCAATGACATCATCACCATCAAACCACAAATATGCCTCAACATGCGAGAAGTATGTTGGGATTTCCTTTTTTAGTGCTATTCTATCTTTCTCTTTTAAAAAGTCATGTGTAGCAATAACTGAACGCTCCCAAATAGCCAATGCCTTAGGATAATCCTTTTCTTGAAGCTCGATTTTATTTAATCTCATTTTCAAAACCTCTCATATTAAAAAAGGCTAGAAACCCTATCACAAAGGTATTTCTAGCCTAAAATTACATTTTAACTTCTATTCCCACTCAATCGTAAACTTTATTTTATATAATATCGTATTCTTTCAAAATAGGTTTATATCAGTAGTTATAACTGCTCAATAACCAAATTTATGTTCATACGTTTGCCCTTAGTTTCAAAAATATGCCCTTTTTTTGCCCTCTGTTTTAAAATGCATTTAATTTTAAAGATTATGCTATTTGCAATTCATTAAAACTAAAAAAACCACATCAATTAAGATGTGGCGAAAGGGGTTCGAAAACATCTTTTTAGGGGAGAATGTTTTCAAAATGATATCGTTGACTTACAATATTATCTAAAGATACTAATCTAAAACACACTCTCTCTTTTCGAGAGTAAGTAAATCATAACATAAAAATTGAGGCAATCGCTAGGATTTGCCTCAATAAAAGGAAAAGTTTGAGAAATGCTTGTGTTAAAACATTTCTATATGTTGAAGGGAATTCAACATATATTTAATTTACCACATTATCATATTTTAAAAAAACTATTGTTTATATTTCAATCAATATAAACTCTCCATCAAAGTCAATTTTCATTATAAAAAGGGCATTAAGCCCCTCGAGTCTTATGCCGTATACTTAACAAAGTTAGAGATTACCTAAGTGAGTATGAAACGTACTAATAGACGAAAAGGATATAAGGTAAGGGTAATACTATAACAAAGGTAATCTCACTCGTTAATTATTACATATTCATTATTGTTTTTCTACTATTAATATTTGATGACACACAATGATTTCACATATAAAATTCTACTCTTGTATTTGTAACGATCAATATATATTTGTACGTATTCCTATTTCTCGCTGCATTAGAATACGTCTCTCAGCGTCTTTAAAAAATGTGTTTCGTCATGAATAATTACAGAATAATAAAATAAAATATGTTTATATTAATTTAAGCATGGGTGTAATAGATTAAGCTCATAAAATAAACTCTCCTCATTAGTCAATTGATTAATGAGGTTTTTTGTATATATATAAAAGAGACCAACCATTAAGGTTAGCCTCTTTTAACAATTACATATCCACGTATAGCTAAGGGCTTCATTTAATAAACTCTATAGGACAGCTGAGGCTTTATATTAGCCTCTGGAAATTATTATCTCTTTTTTTATAGATAATGTCTATTAAATAATTGTTAAAAGTTTTTATTAGTGTGTAAAGATGAATTTACAATGTATTTCTCACTGCAACACAGGACGCTTCTCAGTGTCTTATGATACAAAAAACCACCACTCACTATATTAGTGACGTTTAAAATGAAATATCTAACTTGTCCGTGTGCTAATCATTTACATTATCATTCTATGTTAAACTTCATTCTTTTTCTAATTAATTGTTATTCTATGGTTGTTATATTTTATATTCTATTTATGATATTATCTACTTATCAAAATAGAATATAAATATTGGAGTATAAATCATGAGTAAAGCTAATAAATCATTGTACTTTTATTTAATGCTCTTTTTTTCAACGACGCTTGTAGGGGCTATCTTACTTTATTTACCCTATACTGGTAAAAAACCTATAACCTTTATAGACGCTCTTTTTATTGCTTCTAGCGCTTTCACTGTTACGGGTTTATCTCCAGTTGATATAGGAGCCCAATTTAACCTACTTGGAGAAGTAGTTATATTATTATTAATACAAATCGGTGGGCTTGGTATTGTTACCGTAACAATGCTCATATTTGTGTTTTTAAATAAAAAGGTTTCACTGCAAAACAGATTTTTAATTATGGTCACATGGAATATAGATGAAGCTGGAGGAGTTGTCAAATTAATTAAGCATTTAGCGATTTATAGTTTTATTACAGAGTTGATAGGTGCATTTTGTTTAAGTCTATCATTTATACCTAAATTTGGAATTGGACAGGGATTATTCATAAGTTTATTTACTGCTGTATCAGCTTTTAATAATGCTGGTTTTGCCTTATTTAAAAATAATCTAATAGACTTTTCTAACGATCCAGTAGTTATTATTACTGTCCCCTTTTTAATAGTTCTAGGTGGATTAGGACATTTCGTACTTGTTGATTTGATTAACTGCAAAAAACTTAATAAGCTTTCATTTCATTCAAAAGTGGTACTTTCAACTACTTTTATTTTAATTATTTTTGGCGCTATATTATTCTTTTTATTAGAACAATCCAATACTTTAAATAATATGGGATTGATTGAAAAAATAGGTAATGCCTTATTTCAATCGGTAACGACAAGAACAGCCGGTTTCAATAGTATTGATATGGGAAATATTAAAACTCCTACCGCTTTATTATTAATGGCACTTATGTTTATTGGAGGAGCGCCTCTTAGTGCTGCTGGAGGTATTAAAGTAACGACATTTGCAATAGTTTTTATTTTTGTTTTAAATGCTATATGTAAAGAAAATACTGTCTCTTTATTTAATAGAGAAATATCTGACAAATATATTAAACTATCTATCGTGACAATTACCATTTCTATTATTTTCATATTCGTTATTACTTTTTTATTAACAATTATTAATCCAAGCATACCATTAGTTAAAATATTGTTTGAAGTTATATCCGCTTTTGGGACTGTTGGTTTGACTATGGATCTAACATCTGAATATAACGGCTTAACAGAACTAATTATCGTGATTGTTATGCTATTTGGTAAAGTGGGCTTATTGACTATGGCAAGAGCTTTTATTCCTCCAAGAAGCCCTAGAAAATATCATTACTCAAAAGGACATATTCATATTTAATAACAAAGCCTCCTCTATGAAAAATAGAGAAGGCCTTTATTTATATCAAAAAGCAGAATGATTTCTTAGTAATATTAAAAGCATGGAGTGTAACTCCATTTTCTTCTATTATTCCTCAAATCTCCCTATATCATCAATAAACGTAGGTACAACTTTGTTCACATCAACCCTATCGTAAATAAGCCCAACGCTATCTATTCGGATAAATAAATATCCTATCATCATTTAATTTTATAGATGGTACTATGCGCCTATCTACACCGTTTCTTGCAATCATTAAGTTAAACGGTAGTATTACTCCTAAACCTTTTTGTGTTTTACTCAACGTATGCCACACTGCACACTCTTTATCATTCATAAGATCATCGTAATAGATGACGGAACATTTCTTTATCGCCATCGCTCTGTTATACATATCTTCAATGCTAATCATATTTAATTTATCAGCAGTATCACACATGGTTCTCAGTCCTCTAATGGTACATCATCAATAATCATTGTTCTGTTAGGGTGTTGCTCATGTAGTTCATCTAATGCTTTCCGTTTTTCTTCTTCCTCATCTTCCGGCCACTCACCTATATTAATGAAAATTGGTGTGTCCGTAGATAACTCTTTCTTGTCAATAAATAGCTTATGATACTTACCTAACATATCCCTAGCACGTAAACGGTCACTAGGCTTAATAGGTACTTCTACCATTTCTACATGTTCGTTATAAACTAGGTTCATTCTGTCAGTATCGGGATTGCGTTGAAACTCACCACGCTTAACAACGACCTCTCTCACTTCACTTTCATCACCTACTGCTGCATTGCTTAGGATATGAAGTAGTTCGTTAGCTGATAGTACGCCCTCATCAATCACTTTCTTACGTTGCTCTTCAATGTACTTAGCCACTTTTTCATTCTTTAGCAATCTACTACCTTGTACACTTGCAGTATGAGGACTATAACCAGCCTTAATTGCACTTTGTGTTACATTCAACGTCTTTAGGTATTCAGATATAAACTTTTCTTGTCTAGGGTTTAAATCACTCATGTTATCCCTCCTCTAATTTGTCTAATAAACTATTCAATAGTTGACGTATTCTTTCTCTACTTAACTCAAATATCTTTGCAATTTCATTTATAGATTTCCCTTCACATAGTAAGAAAAATATGTAGTATTCCCTTCTAGTCCCTACTGTATAAATTAACTGATCTAGTTCATTGAAGAACACTTGATTACTAGTATTCTCACTTAGTTCAAAGGGTTCGACTTCATCACTCAGTGAAAAGAAATCATCTATATTGGTATTTTTATCATTATATGTAGTATCATGGTTCTCTTTTGAGTAGTCACATATAAACTGCTTAATAGCCTCTCTGTCGTAACTCATGCCCTTACACTTACTTTCTGTTTATTTGCATGTCTTAGCTTGTATAAATCACGTTGCAGGCGTTCTATGAGGTCATAATCTATTGTCGAACCATTGGACTGCATATAATACATGATTTCTTTTTGTTCACCTGGTGTATATCGCTTAATAACTTGTTTTAATTGCTGCATGTTTCTATTCGATTTTGTTTTGAAACAATTCAATTTTTCTTTTTCATCAATAATATCAATCGCTAACTTTTCTAGTGGATAGGATATTGATACAACGCCATGAACTTCACTAGTAGTCATGCGGGAGATGTTTAAGTGATACATCATCTCTATTTGCATAGTGATAGCCTTAATTTTAGTATTGATAAACTTAGGATTATATTCCGTTAGCAATGTGTACTCAGATATTTTATTTTCATGATAGATTAGTGGATATTTCACTCTTTTAAGGTTCATGTATGCACCTCACAAATAAAATGAGCCTACCACTAAGGATAGGCAAGATATTTATTATTTAACTATGCGATTTTCTTCAAACATTTTCATAAGTTTTCTCTCTCTTTGTGACTGTTGAGTTAGTTCATCTTTTCGTTGCTGTTGAATGTTTTGAGAAAATTGTTCTTCTACTAAATCTAATACTTTTTGAGTTTCTTCTGCCGACAATGTTGTTTCTGTTAAAAGATAATTGCTAACCTTATCTAAATTGTTTAATCATAAGAACTTAGATTATAAAAGTAATAAATCCAATAATAATCACAAAAATATATCTAATTCTGAAACAACTCGATTAAATAACGTTCAATCGAATAGTCATATTAAGAAGGATAATGTCCCACATGATACTGAAATCAATAATAGTAAAAAAGTAAAACAGACAAATCCAATAACAAACAGTAAAACTAATACATCAAATAAAACAAAAAAAATTTTAAAGAAAACAATTCAAGAAAGGTCGAAATTACTTGAAAACCAACAAGTATTAGCATTAGAAAGTAACAAAAAAATACAAAGGTTGGAGTC
>NODE_13_length_16564_cov_11.427124
AGCAGTAGTTGACTGGTGGGCGAGGCCCCCAACAAAGTGAATTTCATAAAGAAATTCTACAAGCTAGGCAAGCTGGGGGTTGGGGCCCCAGCAAAGAGAATTTCATTAAGAAATTCTACAAGCTAGGCAAGCTGGGGGTACAATAAAATAAATATTGGAAAATATTATTTCTGACCTACTCCCCGACCGACAATTCATATTAATCTAAATAATTTTCAGCATGCTCAAGACCGAAATGTTCATCTTTAGCTTTTTCTTTTTCGTATTCTTCTTGAGAGATTTGTGTAATACTCTCAACTGCATAACTTACTTTTTTCGCGAATTGTTCAACTTCTTCTTCATTTTTAGCCAATACAAATACTGTTAAGATATTATCATCAACAATATCTTTATAATGTTGATAACGTAATTTATAAATATTCATGTGACAATCCCCCTATAAATTAAAAACCTCATGCCGTTTCATTTTTCATGAAAGGTTTAATTAGTAAAATATGCCCTATTTTTATTACTTCCAAACTTCTATATTGCTTACGATTTAAAAAATTCTTAATCAAACCAAGTATTTCAACATGTTCTTATTTATATGCATTAAATCTATAGCTTATTACACTAAATATGAAACCTAGTATAAGTAATATCATTGCGAAGGTTAACGCCAACTGATAATTATTTGAGTCTCCGATGAGTACTCCGGCAATCATTGGCGCTATCATTTGTCCGACACTATAAATGACTGTTAATAACGATACAAGATTTAACTTTTGATTTGTATGATACATAAGTTCTTGGCTTTTCGACATAAATAATGTTGTTAAACCTAAGAAGGTTGCACCAAATAGCATCGAAGCAACGATTAATCCTAGCATATGATGTGAAAAGATAGGCAAGCCTACACTAATAATTTGTAATATTAATGCACTATATATCGCCTTTTTGTACCCAAACTTTTCAGCAAATAATGACCAAATTAACGTGGCCGGCATAGCGCCTAGTCCTACAAACATCCAACTTAATGCAGCGTAATCTGCGTATGCAGGTATAGTCTTAATAAGTGCGACTAAAAATGTTCCTGTAACAATATAGCCTGCTCCCTCAAAAAAATAGGCAATCGAGAATGGAATAATAAATGCGCGATTTAATGCCTTTCCTTGATTCTGATTTGATGACGCTGAATGTTTAGAAATTGAAGGGTTGTCCTTCATGCTAGTTAATATAATGATACCTGCCATTAAAGCCACAACACCTAATATAATCCATGTTGCTTTCCAAGTCTGAGCTTGTGTATAAAGAAATATAAAAATACTACTAGAAAATATTCCTATTCCTACTGCACTATATAAAATTCCCGAAATACTCTGTTTATTAGCCATTCTTAATGCTTCTAACGCCACATTTGATGCTACAACAAAGATCGTACCACTCGTTATGCCGGCAATTATTCGCAGAACTGACCAGATAAGAAAATGCTCTGAAAATCCCATTAAAATAACAGAAATCACATTAATCATGACATACAACTTTAAATCAAAGACTTTAGATTTTATCGTAATAAACATAGGTATGATAGCACCCATTAGATAACCTAAATAATTGAATGTCGCTAACAGACCTGCATTTTGGTTATTCATCGAGGTATCTTGTTGCATAAATGGCAAAATTGGCGTATATGCAAAGCGGCTAATTGACATTGCAATCATTAATGCCAGCATGCTTAATACCAATTGTTTATAAGCTTGTTTAGGTATCATAAAAAACCTCCCGTCCAGTATGTACCATTAAGTATATACCTTATCAGGAGGTTTGACTCTAATTATTCAATTGTTCGAGTTGTAACTGAACGCCTTTAAAGCGACTCAAGACGTACGCATCATGTGAAATAATGATTAATTGCGTTTGCTTTAATGCGATTAACATTTGAAGTATTTCTTCCTCGTTAATCACATCTAAGTTTGTCGTTGCTTCATCTAATATCAATATCTCTGGTTCTAGAATAAGTGCCTTCGCTATCCAGACACGTTGAAATTGCCCACCACTTAGCGTTGAAATGCTTTGATTGAGTATGCTTTGTGGTAACTTGCATTGTCTAAGCACCGCTTCTATTCTTGATGTGTAACTCTGCTTATCAAATTTGTAATTCTTAAGTGGTTCTAATAACGTAGATAATACGGTTTTACGCTGATTTAATGTGTCACGTTGATACTGAGGCACATATTGAATGTGTTTCATCCATTCTTTTGCCGTATATGACTTACGTAATTGGCCATTAAAGTATAAGTCACCTTGATAATTCATATCTAATCCGGCGATAATCTTGGTTAACGTAGACTTACCGCAGCCACTTTCACCACTTATAAGTAAATGTTGGTCATTAATTGCACATGATATATCTTTGAAGATAAGTTTCCCATCAATGTATTTAGTTAATCTTTCAATTTTAAGCATAGGCCTGTCTCCGATGTGCGATAGCAATTAAATTTTTCGTATAGCTATGTGTGGGGTTAGCTAAAATAGATGATGCTTCACCACTTTCAATCAATTGACCTTGCTGCATAATACTAATATGAGTGGCATAATCCTTAACTAAGTTAATATCATGTGTAATAAAGACAATTGTCATTTGATAATGTTCCTGTGCCTTAATCAAATAGTGCATAAACTTTTTAACATTCTCTTGATCTAGCGCACTCGTCGGTTCATCTAAAAATAAGTAGTCCGGACGTCTAATTAATGACATTATAAAGGCTACACGTTGTGCCATACCCCCACTAAGTTCAAAGGGATATCGTTTAAGTAATTGTTCACCTTGATTTAAACCGAGTAATTGCATTTTATCTAAGACGTCTTCCTTGATATCTTGTTTAGATAGTTGTGAATGGTTAGCTTCATAAATATATTGGAAATGTTTAGCCAAGGTCACGTTTTGAAACATATTACTTTGAACATCTTGAAAAACGGCATCCGTCTTATTTAAATCAATCTTGATATCTCCTTGATAGCTTAGTTGTGATGGCTTCATTCCAAGAATAGTTCTCGTCAATAATGACTTCCCACTACCACTCTCACCTATAATGCAATGAAATGCCCCTTTAGTTATTGTCAAATTAACATCGTTTAACAATGACCGATTATGATCTAAGATGGATAATTGATTGACTTTAACTACAGTATTCATTGCGTTATTTTTTTGTTGATCATTTGACATAATAAGGCGAAACCTCCTAACAGTACACCAGGGAAGAAGAAGAGCCAAGGTGCACCATTGAAATAACTTTTCCCGTCAAAGAGAATGGTTCCTAACTCAGGCGTCGGTGGTTTAATACCCAGGCCTAAAAAGGCAAGTCCAGATATACTTAGCATCATTTTGCCAAAGTCAGCCGTGACCAAAGCAAATATATTACTTAGTAAATGCGGAATCACGTGCGTCACTGTCGTTTTAAACGTTGAGTTACCACTTAGTCTTGCATAACTGACAAAGGGACGCTTTTGAATATCTCGTGTTAAATTTCTGAAATAACGTAAATAACGGCCTATCCATCCAATTGTTAAAGCAAGTATCAAACCTAGCATTGAATTACTTACTAAGCTTAAGATGACTAATGCAATAATAAATGAAGGAATTGCCAATAGCATATCGGCAATAAACATGATGATTTGGTCTAACCATTTTCTTTCTATACCTGCAATTAACCCAAAGACCAGTCCAATACAAACACTTAATAGAATTACCACGCTAGTTAAGCTTAATGTGACTAGACTACCTACAATCAGTCTGACTAAGAAATCTCTGCCTAGTTGATCCGTGCCTAACCAATGTTGGCTATTAGGTGATTGGAGTGGATCCAAGTTTTGTGTGTCTTGCATAAAGCAATATACAATTAGCACAAACATCACACTTAATATTGCACTTATGGCGATGTAAGTTTGATATTTTTTCATCACGACACACCTCTTTTCTCATGGGCTTGGCGTTTGGTATGTCGTCGTCGAAGTCTAGGTTCATTGTTTAAAATGATAATGTCGCCTAAATAATTAATGAACATAATTAAGACGATGATAAAGACCACAATGCCTTGAATAAGTGGATAATCTCGTTGATTGATAGCATTAATTAATAATTTCCCTATACCAGACATGCTGAAGATTACTTCAAGTATGACTACTTTTCCTATTAAATGAATCACACTGTTAATTGAAATGGTCATGAGTGGTGCAAATATCTCTTTAATCTGGACAATGATACGCGCCTTTAATGAGTAATGTCTTAACTGAGCAAGTTGATACGCATCGTTATCTAATGTTTGCGCAATAAGGTGCGATGTCATCAATAAGATATGACATCCTTCTATAACAACAATGGTGAAGATGGGTAGCACGAAATGTTGCCAGGAATCGCTACCTACAAAAGGTAGCAACTGCCAACGTACTCCTAAATAATATATAAACAAAATGGCTAACCAATATTCCGGCATAGAAGTCATCACTTGAGCGAATCCACGAATACCATTCGCGTATCGAGTATGTGGGCGCGTCCCAATAAAATAACCAACCATATAACCAAATGGCAACATGATACAACTTGAAACAACGATTAATATTAATGTTGGAATGACGGCCTCCATAATCATAGTTGTTACTGGCTCATTTGTACTAAAACTGTATCCCAAGTTACCAGTAAGTGCATGTCCAACCCAATCGATATATCTTAATAGAAAATGTTGGCCCAAACCAAGTTTATGTTGTGCTGCTTCAATATTTTCCTGGGTAATCGACGTATAACCATGACGTTGTAAGTATAGTATCGCTGGATTACCTGATGTCTTCTCGACTAAAACGAATATAATAAACGAACTCACGATTAAGTAAAGTATTAATTTTATTGTTCGTTTAAGCATTGTTACTCATTAACTTTCAACGCTTTATAATCAATAGGAGCATCAGTAAGTCCAGAGAATTTGAATTGCTTCACTTTATCACTAACGACAAAGGTTTCATTTGGATAAGCAATAGGCACACTATAATATTGTTGATTAAAGTGTTTAAATATTTCATCAAATGAACGCTGTTGTTCTTTTTTAGATACAGTTGTTGGGAAATCATCTAGCTGCTGAGTCAATGTTTTATCATTAGCTAATACACCTGACTTACCATCATTATTTTTAAATACTGAACTCATGAAATTATAAGGCATTAAGGCATCTGAATACGTTCTATAGAAGATGAGGTCATAATCTTTTTTCGTCCATAACGTATCATAGTATGATTGTGAATCTAACGTTTTCACATTTAACTTAATGCCAGCTTTTTTAAGTTGACGTTGAACTTTTTCCGCTTTATCTTTCCAACTTGGGAATTCTGCAGTTTGAATAACCAAATTAAACGTTAATGGTTTACCGGTTTTTTCAAAAATACCGTCACTGTTCTTGTGATAACCTGCTTCTTTAAGTAACTTCTCAGCCTCTTTTACATCATAGTCGTGTGCCTGTTGATTATCTTTGTTTACAAATTGCACGTTCTTCTGGAATAAACCATTTACAGATTTACCCGCAATATCTTTTGTATCGATGCTCTTACTAATGGCTTCACGGATTGTACGTTGTTTTAATACATCATTATCCGGATTAAATGCCATGAAATGACTTACTGTACTTGGCTTATCTTCAACAGTTAAGTTTTTATTTTTCTTGTCTTGCTTAATTTGCTGATCTGACAGCATTCCTAAAGCACCACCAGAAATATCAACAGAACCACTTTGTACTGCTGAGTTTCTTGAATCTCCATCTTCAATCGTTTGGAACGCAAGATTGTAGTTTACGGGATGGCTATGGTTGAAATATTTATTTGGCTTCATTGTCGTTTTTTCTTTGCCAGTTTTATCAACGACAAAGGCACCTGTTCCAATCGCTTTTTCAAATTTGCCATTTACTTTACCATTTTCAACGGAATGTGGACTCATAATACGTAACGGTCTCACCTGTGTTAATTCATTCAACACTTGATTTGATGGTGACTTCAATCTAATTTGGACAACATGATCACTTTTAATAACAACCTTATCCAATTTTTTTAACGTTTCTACAGTCGTATCTTTGTTCATCGCTTTCGCACGCTCAATTGAGAATTTCACTGCTTTAGCATCTAAAGCTGAGCCATCTGAGAATTTAACGTTCTTTTTTAAATGGAATTCATAGACTTTTCCTGATTCATCAACATGCCATTTTTCTGCTAAGCCAGCTTTCACACCTTTGTCTTTATCGTATTTAACTAATGCATCATATACTGCACTATAGACTGGCATTGCGGCGTCATAACCTTGTGCGTCAAGTTTATCTGCTTTCGCTTCAGTAGGTAGCGATACTGTGATATTTTTATCTTCTTTTTGGTCATTCCCACAACCTGCTAATAAGAGCGTTGCGCTTGCTGCCATTGTAATTAATACACGTTTTTTCATTTCCCAATACCTTCTTTCACGCTTGCTTTAATTAAAAATGATTCCTCATAAAGTGTTTGTAGATAATCATTTGGTGATAGATAAAAATCACTATAATGTGTTAAATCAATCACGTCAGGCACAGGTTCTTTCATTACTGCAACTTCAAACCCTGCATCAACAAAACTATCAACGATATGTTTTAAAGAATGGTTCTGAGAAGGTGTTGCGCCGTATTGATTAATCGTGTCATCCATAAATTGACGACTAGGATTATTGGTTAAATCGGCGAATGAAGCATAGTAAACGCCTCCCGGTTTCAACACTTCTTTTAAATCTTGTGCATGTTGTGGAATGTCTTCGATTAAGTACAGGACAGATGTACTTACAGCAGTATCAAATGTTCTATTTGTCTCTTGTGGTTTATCGGTTAAATAATATGTAAGTGGACGTTCACCTTTTAAAGTTTCGGCCTTTTCTAAAGATAAACGTGCTAAATCTATACCGACACCTTCTTTAAATGGCGTTGTGTCATATAATTTTCTTAAAAATCCGCCTTGATTACATCCCACATCTAAGATTGTCTTCCCTTTGATATCCGATGTATCAAGCATTTCTATAGTTCTCTCCCAAGCTTCTTGATGGTCACGCGCCATATCATCATCTGATTCTTGGCCTTTTTGCCACCAAACATCATAACTCTTAGTCATCTAGTTCTCCTCGCTCGTTTTAAATCGTAATAATTACGTTTTAAATAGTACTACACTATGTACAATTACACAATAAGAATTTTAAAAGTTATGATTGAATGCAAAAAAATAAGCTATGGGAGCGAGACAGAAACAATTTTTTTCAAAATTTATTTCGTCCCACCCTAGCCTGCTTAGCTTGTAGAATTTCTTTTTGAAATTCTCTTTGCCGGGGCCCCATCTGGCAGGTAAGGTTGACTAGAATTAAAAAGATGCTTGTTACAAGTGCATTTTAATTCAGTCAACTACTGCCAATATATATTTTTAGCCTGAGACATTGATTTATGTCCCAGGCTTACATGTTATTACTTAATATTTATTGTGTTTGAGTTTGTCTACGAGAACGAATTAAATAAACGATAAGTCCTACTACAAATCCTATGATTGCCGGAACAATCCAACCCATTCCAATTGTGAAGAACGGTAAATAACGTTCAGCGAAACTTATTAATGCTTGTGCAAATGATGTCTTTGCAAAGAATTCTGGGCTTGCGTTTACACCATCAAAGAACGCTGCAAACATTGTAAAGAACGTTGTAAATTTATAAACAATGGTCGAATGATTAAATAATGGACTGACAAGCGTTAATAAAATCAGTGTAATCGCTAACGGATAGATAAACATCAATACTGGCGTTGAATACATAATAATTTTAGTTAACCCGACATTAGCGAAGATACAAGCGAGTATCGCTACACCTGTTGCTAACCAAAGGTAATTCATTTTCGGGAATAGTTCTGTAAATGTCTCTGAAAATGCAGTAATTAAACCAATAGCCGTCTTCAAACAAGCAACAATAATGATTAGAGATAAAATGATAATACCGTAATCTCCAAGATAATGCTGCGCAATTTGAGCCAGTGCGATACCACCATTTTCACTCACTTTAAAATGACCTAAACTCATCGTACCCATTAAAGCGAGCAATGTATAAATAACACCCATGCCTACGATGCTTATAAAACCTGACTTGAATGTTTCTTTAGCGATCCCATTCGGATTAGTAATACCTAATTTCTTAATTGTCGTCACAATGATAATACCGAATGCGAGTGATGCGAGTGCGTCTAGCGTATTATAACCGTCAATAAACCCTTTCAATAAGACACTATCACTATAATTTGCGCTTACTGGTGCATGACTAATACCGCCCATTGGTTTAATAAATGCTAAGACAACTACGATACCTAGTAATACTAAAAATACTGGATTTAAGAATTTACCTATGTAATCTAAAATTTTAGATGGCTTTCTTGAGAAAAACCATGCTATAAGAAAGAATAAAATACTAAATATCGGTAATACAACTTTTCCAGTACCTGCCGAAATAAATGGTGAAAATGCAATTTCATACGATGTTGTTGCAAGCCTCGGTAAAGCAAAGAATGGTCCAATTACTAAATATAAGGCAATCGTAAATGCGTACGCATACCCTTTACTCACTCGAGATGAAATATCGAAGACGCCATTTGTTTTGGAGATACCAATCGCTACTATACCTAGAAAAGGTAGCCCAATGGCTGTAATTAGAAAACCTAAATTCGCAAGCCAAACATTCTCACCTGCTGTTTGTCCAAGATGAATAGGAAAGATTAAATTTCCTGCACCAAAGAATAAGCCAAACAACATCGAACCAATAAATATATTTTCTTTGATTGATAGTTTTTGTTTCATCATGTGTTATATCTCTCCTATTATATGTTTACTAGCTATTATACATAAATTTAGTGTCGATTTGTTCAAAATATTCAATAAATTTAAATCATCAACAATTTGAGTTGTTCTTTCATAAAAAAGACACCTCGCAACAGAGCGTTAACTTACTTTAACGCAATGTGCAAGGTGTTAAAGTCATTTTAAGTGTTGCCTTTAAAATATTATTGCTTTACTATGTCGTGAGTTTAAGCTTTTCGAATTTGCCAATGATATGGATCTTCTAATTGATTCCAGTCGCTATCAATTTCATCACCATTGACTAAGCACTGGTCTAATTCTTTCACAATTTTTTCTTGATCTAATTCAGTACCTATAATCACAAATTGTGTATTTCTGTCACCATATTCTATGTCCCAACTTTGCGCAACATCAGGTCGCTGATTTAAAATTTGTTCTCGTTGTTCTTTGGACATCGCAGCTACCCAATAGGTTACCGGACTAATATTACAAGATGAACCTGCTTGTGATAGTAGACATGCAACTTGATTATATTGTGCCAACCAGACGATACCTTTTGCACGGACAATATTATTAGGCATTTGCTCTAACCAATCGTTGAAACGTTTCGCGTGAAACGGTAATCGTCTTGAATAAACGAAAGAACCAATCCCATACTCTTCTGTTTCAGGTGTATGTTCCGCGTGACCACCTTCAGTTAATTCTTTTATCCATCCTGCAGAGTTACTCGCTTGTTCAAAGTCAAAGCGACCTGTATCTAATACTTCGTTAATATCAACTTCGGCGTTTGTTGTTTTAATTAGATGTGCATCTGGTTGTAACTTTCTTAAGATATTTTCTAATTTTGTTAATTCTGCTTCGGTTACTAAATCTGTCTTATTTAGCACTAAAACATCACAGAATTCCACTTGATCAATAAGTAAATCAGCAATTGAGCGCTCATCTGTTTGATCTGCACCTTGATCACGATCCACAAGTAAATCCTCGGAATTAATGTCATTAATAAATCGATTAGCATCCACAACGGTTACCATCGTATCGAGTTTACAGATTGACGTTAAATCGATACCTAATGCTTCGTCAATATAAGAGAATGTTTGAGCCACAGATACCGGTTCAGATATACCTGTAGATTCAATCACGATATAATCAATATTCCCCTTTTCTACTAAGCGCTCAACTTCTTGTAATAAATCGTCCCTTAACGTACAGCAAATACAACCATTTGACAGTTCTACTAGTTTTTCATCCGTTCTTGATAGTCCACCCCCATCTGCAACTAAGTCTTTATCAATATTGACCTCGCTCATATCATTAACAATAACCGCAATTCGACGACCTTCCCGATTATTTAAAATGTGGTTAAGTAATGTTGTTTTACCTGATCCAAGGTAACCACTCAATACCGTTACAGGTATCTTGCCCATAAAATCATACCTTTCTTTTTATAAATCGTAATAATTACGCTTTATATTTTACATTTAATTATTTAATTGTCAATCGAGCCACGGTTCATTAAATACAGCAATATCAATAATTAAAGCCCACTTTAGACCTTACTTTCGGAAACAAATTTATACTATTACCACATTTTAATTGACTATCTCGACTTGACACACACTGTTTTCGGTGTTTATTATAAAATAAATTAGGTTAACCTAAACTTTTAATTAGGAGGTAATTGATTGATAGACATTAGCAACATGAATTTGCATTTAAATCATAAACATGTGCTTAAAGATATTACTTTGAAGATTCCAATTTCAGGAGAAATTATTGGCATTATGGGGCCCAACGGTGCTGGTAAATCCTCTTTATTAAAAAGTTTAATTGGATCGTTTAACGCGAGTGGCGAGATGAATTTATATGGCAAATCCATACATAAACAATTGCAATATATTACATATATTCCTCAAAAAGCACAATTAGATTTGGACTTTCCAATCAATGTTGAAAAAGTCATCTTGTCTGGTTGTTACCAAACCATCGGCTGGTTCAAACGCGTCGATCACGCGTCAAAAATGAAGTTTCATAAATTATTAAGAGATTTGGATCTAGAATCATTACAATACAAACAAATTTCTGAGCTTAGTGGTGGGCAGCTACAACGTGTACTTGTGGCAAGAGCTTTGATGTCTGATAGTACCATCTATCTATTGGACGAACCATTTGTTGGCATCGACTTTAATAGTGAACAACTCATTATGGAAAAGCTTCAACATTTAAAAAATCAGGGCAAACTTATTCTCATTGTGCATCATGATTTGTCGAAAGCTGAACAATATTTTGATCGAATTCTTTTACTTAATCGTACAGTTAGATTTTTCGGTCCTAGCCATCAAGCGATGCAGCCACAAAATTTAAACCGGACATTTCTATTTAATGTGACTTCTACTCTAAAAGAAGGGAGTGACATATCTAATGACTGATTTCATTCAACATTTATTCGATTATCAATTCTTAAATCGAGCTTTAATTACATCTATTGTCGTAGGTATTGTGTGTGGAACTGTAGGAAGTTTGATTATCCTCCGTGGATTGTCGTTAATGGGAGATGCGATGAGTCATGCTGTTTTACCTGGTGTGGCATTGTCATTCTTATTCAATATTCCAATGTTCGTCGGTGCATTAGTCACTGGCATGATTGCAAGTTTATTAATTGGCTACATTTCAAATAATAGTAAAACGAAACCTGATGCAGCCATTGGTATTAGTTTCACTGCGTTTCTCGCAACGGGTGTCATCATTATTAGTCTGATAAATAGCACGACAGATTTACATCATATTTTATTTGGAAATTTACTAGCGATTACACGACAAACATTTTGGACAACCATCATTATTGGCGTCATTGTGATACTACTCATTGTCATACTTTATCGTCCATTAATGATTTCAACGTTTGATGCGACATTCAGTCGTGTGAGCGGATTGAATACAACAATGATTCATTATTTTATAATGCTGTTACTCGCCTTAGTAACCGTCGCGAGTATTCAAACTGTCGGCATTATCTTAGTCGTTGCATTACTTGTTACACCGGCGTCGACCGCCTTTTTAATCACAAAGAATCTATATTCAATGATGATCGTAGCAAGTTTAATAGGCATTGTAAGTTCTATCATAGGATTATACTTTAGCTTTATTTACAATCTACCGAGTGGTGCAACGATTGTTATTGCAACATTTAGTATTTATATCTTGACTCTTCTCTTTTCAAAAATAAAAACAAAGTATAGAGGTGTACAAACAACATGAAAAAATTTATTCCATTACTGATTGCATTAATCTTAGTACTAGCAGCTTGTGGTTCAAATTCAAGTGAGCAACACTCTAAAGGTCATGGCAAATTGAAGGTCGTAACAACTAATTCTATTATTTATGACATGGTCAAACAGGTTGGTGGAGACAAGGTTGACGTTCATAGCATTGTGCCTGTCGGACAAGACCCGCATGAATATGAAGTTAAACCGAAAGACATTAAACAACTTACTGACGCAGATTTGATTTTTTACAATGGTTTCAATTTAGAATCTGGTAACGGTTGGTTTAAAAAAGCTTTAGAACAAGCAGGCAAATCTAAGGATGATAAGTCAGTCTTCGCGGTGTCTAAAGGTGTTAAACCAATTTATTTAAACGGAGAAACTGGTAATAAAGATAAGATCGATCCACATGCATGGTTAAGTCTGGATAATGGTATTCAATACGTTAAGAATATTCAAGAACAACTCGTAAAAGCAGATGCGTCACATAAAGCTGACTATCACAAACAAGGTGATGCCTATCTTGCTCAACTTGAAAAGTTAAACAAAGACAGTAAAGATAAATTTAATGATATTCCGAAAGAAGAACGTGCCATGATTACAAGTGAGGGTGCTTTCAAATACTTCTCAAAAGCCTTCGATATTAAACCAGGTTATATTTGGGAGATTAATACTGAAAAACAAGGTACACCATCACAAATGAAACAAGCAATCCAATTTGTTAAAGATAATCACATTAAACATTTATTAGTTGAAACAAGTGTAGATAAAAAATCTATGAACAGCTTGTCTGAGGAAACAGGTAAAAGTATCTATGGAGAAGTCTTTACGGATTCAATCGGAGAAAAAGGATCGAAAGGAGATTCATATTATAAAATGATGAAGCATAATATTAAAACAATCCATGGCAGCATGGAATAGAATGTAGTCATTCATGTAGTAAGTCCATGGAAATCATCCTCCTATTAAAATAGCCAGTAAATGAGTTTTAACAACTTCATTTACTGGCTTCTTTAGTTTCAATAGTTCTAAAATAGTTCTCTAAAGTCGATCTTAGATAGATAACCCACTCACTTAAGTTGCTTCACGTTCCTGGGATGCCGTCTCTATAGCACTTAGGTTCATTACTTAATGATCTTAATAAAATCTTTATTTGCTGTTAAGAATAGGCCTTCTTGTGTTACTAAGCGAGGTGTTGAGTTGTTCGTATAAATGATGTCTCTAATAGTTAATACATCACCTTTTTTAAGTTTACGTACTGTATTGTCTTTAAAATCACGTGAATCATAGAGTTTACATGCTTTTACAACTTTAACTTTCTTAGGCACCTCAGTAATATACTTGTTTAATCCCGATGTGTTGATTAAGGTAATAAAATCTTTATTCGCTGTGATTATACTACCATCATCTAATACCAGTCGAGGTGTGCCTTTCGATGTATATTGAATATCTGACGCTTCAACTCTAGTACCCGCTTCTAGACTACCTACTTCTTCTTTAAATGATACATCTTTGTATATTTTAATTTTTTTCAATGTCATCATTGGATTCGTTATTCTCTTGAAATATTCACTTTTACGGTTTGTTACTTGTTGTGCTTTGTTCTCATTCTTTTTATGCACAAATTCAACTTTGAAATTTTGGCGTTTCATTTTAAATACATCATTGAAACTTGGATATGAAGCATACACCAATGAGCGTCCTGACTCACCATAATTCACATTAAAATTAATATTGATATCTTTATTTAACTTTTCAAATTCCTCATGTGGAACATAAATTCTATCGTCGCTATATTTATACGTCACTTCATATTCATTCGCCGCATTGTTGATTTCTACTAAACTTACTGATTGGATGTTTATATCGTCTGGTTTCATGACACGAATGACTTCGTATTTGTTTTCTCCCATCATTTGCGTGCCTTCGTAAACTGGGTAGCAATCAACAACAGTAGGTTTAATCATGTCATATTGATGAACGAAATCTCTAAAGACAATGCCATCTTGAATAATATAGCGCCATTGGTCATTAACAACATCCTTTGTAAAATTAACAAATACCGATTCATCTGCATGATGATATAACATGTAGATTTGCTTGAATACTGGATTCGTAATCAATGTATTGATATCAATGCCTTGCTCTTTTATTTTTCGTTCAACTTTTTCAATTACTGCATAAAATTTCTCTTTATCTGCAGATTTAATAAATGTCTTCGTACGAAGGAATCTCGAAATAAAGTCTACTTCAACCATTCTAGCTAAAGCCATATGCTTAAGTTCCGAAGACATATCCATATGACAAGTTCTATCTAGAACCTCTAAATTTGAGTTTGCTTTATCTAACATTGATGTTTGCTGTACCAATGATTTATTTTCATCGTAACGATTCACGTGATACATAGGTATTGTGGACATTGTGATATCGTCCACTTTTCCAAATAGCTGAAAGAAAAACAACTTATCCTCGCCATATTTCATATGTTCAAATTCAATATGATGATCCATGACCAGACTTCGTTTAAATACCTTTCCTGGTGGTCCGACTGCTCTAAAAATCTTACTAATATCTTGTGGTTTTAAATGTGATGCTTCCTTATAAGAAGTAAACCTAGCATGATACTTCACGTTTTTTGACTTATGTTTAAAACTTTGTCCAAAACCAAGGTCGGCATCATCTTTATTCACTTTCTCAATCACTTGAGGGAATCCTTCCTTATCTAACCAATCATCCGCATCAAGTAACGTAATATATTTACCTTGTGCCTCTCTCATTCCAATGTTTCTTGGTTCAGAAGGACTACCTGTATTTTCAGGTAATTGAATTAATTTTATAAAGTCATAGTCCTTTTCATAATGCTTGATAATGTTAACCGACTCATCAGTTGAACAATCATCTACAAATATCGCTTCAATATTATTCTTGTCCATCTTTAAGTCAATTAAAGACTCTATGCACTTTTCTAAAAACTGCTCCTTATTGTAAACAGATACAATAATTGAAACTAGTTTAGCCATACTTCTCCCACCTTTTAATCCACTAAATTTTGTTTATAACTTTGATAATACGTTTCATACTTCATTTTCCCTATACCGCCAACAATATACTTACCAAATTTACTTAAATTCATTACATAAGCGATACATATTGAGAATGTCACTGTTAATGTAAACGTAAATAGGATGTTTAACAGCGGATGATCGTGCAGCGCTCCTAATCTATGCACAAAGAAGTAATGAATTAAATAAATTGAAAATGAATAATTACTAATGAAAATAATAAATCTTGGAACGTATTTGAAATAAGATGCGATTAAAAAGAATAATAAAATAACCATTGTTACATAAATAGGTGTATCAAAACGTTTAGAGTCGACTAAAGTCAAAATTCCAAATAAATAATTGCAAACCACAAAAATGGTAACAATTACCGTTCCGCTCACAATATGGATTGTGTATTTTTGAATATGGTTCATTAGTTTCTCATAATGATAACCCATATAGAAACCTAATAGGAAGTAACTCAACCATCCAATAAATATCATCCAGCCTTCTCTTTGCCACAACCAATTAAAATAAATTGATTCTGGTGCGGGTATGAAGTTTCTCATAGCCCAGAATAAAGTGGTAATTATTAATGAGTAGATAACTAATTTGATTGGATTAAGTTTGACCAAATGTTTAGCAAATATTATATGTAGTAAATAGAACTGAAAAATAATTACAATAAAATAAGTTAATGTCTCACCATGGAACATCATAAATACAACAGAATCCATATAATCCTCAAAATTTTTAGGATGTCCATACACATACGCAAGTCCTAAATTAATGATGATATATGGAATGCCTAACGTTAGTAGCTTTTGCTTAAAGAATCCATCTTTCACTTTCGTTTTATACTGCTTAGCTAACAAGAACTCTGAAATAAAAACAAACATTGGTGTCGCGTATAGCAATAACAATTGAAAAATTCTTAACAAGTAGCCTTCATTCGGCATGTCGAATTTATAAAAAGTCGTTGTTATTGTATGTATCATTACAACACTTAAACACGCGATTGTCCTCATCCAGAATATAATCGATGTATAAACTCTCATTTGTATCTCCCTTTTACATACTAAACTAAGATTGCTTTATGTTTGAATTTTTAAAAAAGTCGCAATCAACACTCATTGTACAATAGTCATTTATATAACTTCAAAAGAATACAAATGAATTATTTTGATTTTTACAAATAAGTCGTTAAAGGGAGTTGGACAGAAATAATATTTTCTCAAAATTTATTTCGTTGTAACCCCAACTTGCTTTACTTGTAGAATTTCTTTAAGAAATTCTCTTTGTTGGGGCCCCGCCTACCCCGGCAAGGATGATTAGGTTTGAAAAAAGCTTGATTCAATCGCATTTTCAAATCAGTCAGCTACTGACAAAATGATAAAGTAGGC
>NODE_14_length_16449_cov_8.497984
TTAACGACAATGATGTAATCATCAATAAAACCTATTAAACCAAAACCAATTGTTACAAATAATAATAAAATGATTGGATTTGAATTATCTACAAAGAAAATTGCAATAATTGAGGTAATGATAATACTAATTAGAAAAGTCAAACCACCCATTGTTGGTGTGCCTGTTTTTTTCATATGGCTTTGTGGACCTTCTTCACGAATGCTTTGTCCAAATTTCATTCGCTTCAGCGTTGGAATTAAAATAGGTACTAAGATAAAAGTAATTAATAGTGCGATAACCGCAAGTATAAAAAGCATAATTGTCTCCTTTATATATTTAATTTTTAGTTTTGTCTTCTGAGTTTATTAATTGATAATATCTCGTTCATTTTATCAATATTTTAAAGTAAATTCATTTAAAATTTGTATGAGATCGAATGACGCCTTTTGAAGTAACACGAGCTAAAAAGAGAATGATATAACTACCCACTCACTTCTATTTGCTACTAAAGTTCTATTTTGTAACCTATGCTCACTGTGCTTGTCACAACTTTTAGACGTTCATTCAATTCTCATAACTTATCATCTACTTTTTTAAGTCAAATCATAATTACTCGTTAGAATCTTGACTATTGTTTGTCTGTTGTTCTTGTTCAGAAGAGCTAGAAGTATCATTCTTATTGTCTTTTTCCTTATCGTCTGAAGAAGAACTAGCTTTATCTTTATTAGAAGAGTCATTTGATGCTGTCTCATTGTCATTCGTATTCGTCGATGTATCGTCAGGATCTTCTGGAGATAATTCAATTTCAACCTTACTATTGTCTTTTAATGTGGTTCCATTGTTAACCGATTGTTTTGTTACATAGCCACTACCTTTAGTTGTAACGTTAATGCCAGTTAATTCTTGGAAGGCAAGTACATCATCTTTTGTCCAACCTTTCATATTTGGCATTGTAATATCACCATCAGTTAATAAGAGCACCTTACTATTAGGCAATAATTTTTTATTTGCTTTAATGGATTGAGATTTGACGTTATCTCCATTACCAATAACTGTTGCTTGTAAATCTTCAGATTTCAAACTTTCCTTTGCTTTATCAGTAGATTGTCCAGTTACATTTGGTACTTTTGAATATTGTGCAGATTTTGTTTCATCTTTTTTAGAACCTACATTTAAATATTTAAGTGTATTTTCCATAATTGGTTTAAAAGCCTTACTTACACCCATTTCATAAGCTTCTTGATCATTCTTTTGAGCTAAGCTCATACCGGCATAAACAATAACTTTGGGATTTTTCTTAGGCGCATCACCAATGAAACTTACAAAGTATGGATTTTCACCCTTAACATATCCGCCGCTCTTTTCATCCGCCACTTGGGCAGTACCTGTCTTACCTTCAATATCATAACCATCTACTCTATAATTCATCGCATGACTCTTCTTACTATTAACTACTTTATCTAATTCTGTTTCCACTTTACTTGCGGTAGAAGCAGTAATTGGTTTGCCAGCAATTTCTTTTTCGCCTTGATAGAACGTCTTTTTGGAAATTGGATTTTTAATACTATCCACAAACCACGGTTTAAGCATATTCCCTTTATTAAAAAAGGCAGATTGTGCCTGAATCATTTGTACCGGCGTAACAGTTGTAGATTGCCCGAATGCTGACGTTTTTTGTTGCAATTCATTCGACCAAGCGATATTACCTTCTGCTTCGCCATCAAATAGACCACCAGTTGGTTTACTAAAGCCAAATCTTTCGTACCATGATTTCATTTTGTCAGCACCTACTAAGTCTTGTAAGTGCATCATCAGTGTATTTGAAGAATAAGTAAAGCCTAATGACATTGGAATTTCGCCCCAACCAGTTTTATTCCAGTCGGAAATTCTAGAACCCATGATATCACGATGTCCAGACTCATATTTTTTCTTAGGATTAAACTTACCTTCCTGTATAGCTGCCGCTAAACCAAATGATTTAAAAGTAGAACCTGGTTCATACGTATTTTGATATAAATCATTCGCCCATTTTTTCCCGAAATCTTCACCTGTCTCAGGATTAAACGTAGGACGTTGACTGAATGCTAAGATTTCACCTGTTTTAGCATCCATGACAACAGCAAATAAATCTTTTGGTTGATACCTCTTAACCATATCATCCAATGCTTCCTCAACGAATACTTGAATATTTGAATCAATTGTTAAATGAACATCATCACCACGTTTAGGTGATTTTTCATTTTTAGTATTTGGAGCAATATATCCCCAAATATCTTGTATATAAGATAATGCACCTTTAGTTCCACTTAAATAACTATCAAAGATTTTTTCAACACCAAGTGCACCTTTTAATTCGCCTGTATCTGGATTTTTTTGTGCCATTCCTATTAAGTGAGACGCAAAATTACCATTTGGATAAAAGCGTTCAGTTTCTGGATATAATGTAATACCTGGTAAGTCCATTTTTTCCAGTTTTTGTTTATCTTGATAAGTTAAATTAGTTCCTTTTTGACCAAATTCCACTTGGAAAGCTTTTTTCTGATTAAGTTGTTTTTCAATTTCTTCCGGTTTCATGTCTATAATTTTAGAAAGTTCTTTAGCTGTCTTCTTTTTATCCTCTACATAGCGAGGTTTGTCTCCACTTTTACCTGCGCTTTTATCGACTACCGCTACAACTTTATATCTTTCGACATCTTCGGCAAGAATTTTACCGTTTCTATCATAAATCTTGCCTCGTTCAGCTTGTTCATTGTTTTGAACTAAATATTTTTCATTCGCTCGCATTACTAAATCTTGTCCATCAGAATGCCCTGTGATCATAATATATGAATATCTTAAAACCAATATAAAAAAGAGCAGTCCGAATATACCAACAAGGAGGACTGCTCCTAATTTATTTTTTCTAATTTTAATTTTTCGCTTCGCCATTTGTACGCACTACCTTTACATTGTCGTTATTTAGGCTCATACCTTGTGCTTTAGCCTTGTCGTAAATGCGTTGGTAAGAAGAACTTTTCTTAATTTCAGATTGAATTGCGCTATTTTCACTTGATTGTTGTTCAATTTTGGAGTCTAAATCTGCAATCTTTCCATTCGTATCATACGCATCCATTTTTAAAGATAGCATATAAATAGCAATAACTGCAATTGCAGTAACAAGTGTTATGTATAAGTATTTCTCAAATCTTGTGAGTTGAACTACAACCTTCTTAGTAACTGTTCTTGTTTGTGGTTCCGATTGAGGTTGTTGTTTCGGTATACTATTGTGCTGGACGTCTTCATATGGTTCATATATTTCTTCTACAGCCATCGTCAATTACTCCTTATTTTAAAATTTCTGCAACACGTAATTTTGCACTGCGCGCTCTGTTATTTTCATCCAAATCTGTATCCGTTGCCGTAATTGGTTTACGATTTACTCTTTTGAGTTTAGGTGTGTAAGCTTCAGGAATAATTGGTAACCCTCTAGGCACATCAGGACCCTTTTCATACTCTTGAAACATTTGTTTGCATAATCTGTCTTCTAAAGAGTGGAAAGTGATTACTGAAATTCTGCCTCCAACTTTTACAAGCTCGATTGCCTGCTCAATTGAATCTTCGAATGCAGATAATTCGTCATTAACAGCAATACGTATAGCTTGAAATACACGTTTTGCAGGATGACCACCTTTTCTTCGAGCTTTAGCAGGAATGCCCTCTTTAATGATGTCAACTAGCTCTAATGTAGTTTCGATAGGCTGATGTTCACGATGTGTTTCGATTCGTCTCGCTATTTGTTTAGAAAATTTCTCTTCACCATAGCGATAAAAAATCTTAACAAGTGCTTCATATGGCCATTGATTGACTACTTCGTATGCGCTAAGTTGCTGCGTTTGATCCATTCTCATATCAAGTTTAGCATCATGATGATAACTAAATCCTCGCTCTGGAACATCCAATTGTGGACTAGAAACGCCTAAGTCATAATAAATCCCGTCTACCTTTTCAATGTTTAAGTTTTTTAAAATGTCAGTTAATTCTCTAAAATTACTATGCACGAACGTGACTTTATGTAGATGATCTTTCAATACCTCTTTAGCATTATCTAATGCTGTAGTGTCTTGATCAATCGCAATTAATCTACCGTCATCGTTTAATTGATTTAATAAATAGAGTGCATGACCCGCGCCACCAAGCGTACAGTCTACGTAAATACCATCTTCTTTGATGTCTAAATAATCAATTGTTTCGTTAAGCATGACGCTAATATGATGAAACACGACTTATTCCTCCATTAAAAATCAAAATCTATTAAATCTTCAGCAATATCTTCGAAACTCTCTTCAGATTCATCATAAAAATCATTCCAAGTTTCTCTATCCCAAATTTCAATTCGATTTGAAACACCTATTACTGTACATTCTTTAGTTAAACTAGCGTACTTCCTCAAATTTTGAGGAATGTTAATACGCCCTTGCTTATCCAATTCCACTTCGATGGCACCTGAGAAGAACATACGCATAAACTTACGTGCGTCTTTCTTTGTCATAGGTAAGGTTTTCATTTTTTCTTCTATTTGTTGCCACTCTTCAAGTGTGTAACCGAATAAACATTTATCAAGGCCTCGCGTGATAATAAAACGTTCGTTTAAGTCATATCTAAACTTAGATGGAATTATCATACGTCCTTTAGCATCAAGTTGATGTTCGTATTCTCCCATGAACATTATTATCACCTCACCTTATTTATAATTTACCACATATCCCCACTATCCTCCACTAATTCTGTAAAATATCTTAAAATTCTTTTTTTATACAAAAAAACCTATTTTATCATTTCGATAAAATAGGTCTAAAGCTTGATTTATTAAGGTTTAATAATGATTTGATCAAATGTATATTCAAGTGGTGGGAAAGTGGAGGGACTAAACACATCAATCCCAAAATCATTCATAATTTGTAATGGATTCCAGATTCTTTCTTGTAATCCGTGGTGAGGATGTAATACTAAATCCAATTCTCTAAATTGTCTCATACTAATATCATTCTCACGTTCAATATTTAACAAATAGCGTTTCAGTAAATAATCAAATTGTTTATTATGAATTTCTTCATTTTTAGTTACTAAATTGAAATTATCTTGATTTTCCTTAACTTCATTTAATAATTGTTGATACACATTTTCATGTTTTGCTTTCAATTCTTCTACTTGTTGTATAAACGTATCGGAAGCTTTTTCACGTACAAATTCATTTTTGTCATCATCGATACCATTTTGAATAACTTTTTCAACATTTAGGCTGTATTGTTTAAGTAGTTTTTGTGTTCTTTCCATCATATATGTCATCTTCATACGTGGAAGAACGATCGGCATTTCTACATTAAGTAATTTGAATACATTATTTAGTTCTGCCCAATATTTAATTTCACTTGGACCACCTATGAATGCTACTGTATTAAATAACCATTCTTCCATGACTGGTCTCGTAACGACGTTGTTTGAGAAACGCTCCGGTTCTGTCTCTATTAATTCAATTAATTCCTCTTCAGAGTAAGTAATATCAGATTTACTTAATTTAAAAAGATTATCTTCTTTTGATATTAATTGACGCATACCATCCTCATGAAGGAACAAATGTACATTAGTATCTGTCTGTATCATTTGTGTTAATCCCGATGCAATGGTTTGCTCTTGTGTTTGTCTGAATACTTGATTAATTTTAGAATGATTAGTTACTATTTGTTTGAGTAATGGCTTTTCAAGTTGTCTAAGCTTATCGTTCTGTGCATCGATGAGTAGCACACCGTGTTCTTTAAAGACCGCATGCAATAAAGCCTTAAATATATCAGTCCAAGTATCAAACTCATTAATTATATCCACGCATAATTTATATAAAGGTTTAGAATGATTAGTTTCTTTTAATTCTTCGAAGAAAAGATTTAATGCATTAAGCATAGCTTCCTTATCAGGAGTATATCTTGAAACATTTGTTTCAGGAGGTGTCATTGTATGGTACTTCACTTTCTTTAATTGCGCCTCTTTTGCATTATAAACATACGTATGATTCACTTCATCAAAATCATGATCCTCTCCAGCAATCCAAAACACAGGAACAACCGTTTCACCGTATTCTTTAGTTAGTTGACTACTTAACGTTACTATCGAAAGAATTTTATGGAAAGTGTATAAAGGTCCCCCAAACAATCCTGCTTGTTGACCTCCAATAACTACTTTAGCTCCTTGTTCAAGCGCCTCAATATGCTCTAGCTGAGAAGTAGTTAATTTCAAATCGGCCATATAGTCTTTAATGATTTGTGCTAATTGTTTTTCTCTACCATTATTAGGACGTTTCATCTTAGTCGTGAAACTAGCTGTCTCAACTGGGTTATATTGATAAAATTCTAATAAACTTTTATCCCTTTTTTTAAATTTTGAAAAAAAAGTTAAAAAAAACAGTTTCTTAACTCGCAATTAAGAAAACGTTAGCCCAATAATAGAAATTGGAGATACATATTGGCTTACCTATAAGTCAGTAATATGTCCTTTATTTTTACACCTAGTACCAAGTCACAAACGTGCTAGGTGTTTTTTATTAAAGATATTTTAGCATAACACTTGATGTTAAGCAAATTAATCAATGTGTGTGTCGGCTATATTTGACATTCATCTTAATGTCGTTTATATTTTACATAAAGGGTTATCAATAATCTTGAGGTGGTTGAGGATGACTAATTTTAGAGATAAGATGATTAATCGAATCATCGGTACAACGACTGAACTTGATGAACGTGAAAAAGAAGAATTATACGGACACGTCACTACAACATTTATTATCACTTATTTAGGCTTACTAATCTTAGCTTTTATAAGTTTAATTAATGATTATGTTGTTCAACGTGTTAATGTACCGACCATCGGTATATTTGTTTTATTCTTTATTGCTAGTATTTTCTTATCGAGGGGCATCCGAAAAAATAATTTAGATGAAAATCGAGTTTATTCTAAAGAAGCATATCAAAGACTATTAAAGAAGCATAAGTTAGGCAGTATTTTCGGTGGTATTATGTTCGGTGTAATCATGAGCCTACTTAATTTAACGCGACTATATTTTTCAGATCAAAAGATTGAATTAGGATTTTTCATAACATTTAATTTTATTTCTGCTTTAATTTTCGGCGTAGTAAGTTATTTCGTTGGTAAAGGTAAAATTGTTAAAGAATATGGTGAGGGGGATTAAGAAATGGATAAATTTAGTCAAATATTATTTAATTGGTTCACTCAAAATCCCACAGGTCGTGATGAGCGTGAGCAAGGTGTGCTTGAACATAAGTTAGCGGTTATGTTTTTATTGACATATATTACAATAGTTATCTTAGGTACAATAAGTTTGGTTATTGATATGAAGAGAGAAACAGTGAATTTTGGAACAATATGCTTATTAGCGTTGAGTGTTATTTTAACGTTTGTATCTCTTTGGATTAATAGAAGAAACCGTTTAGATGAGTTAAAAGCTCATTCAGCTGAAGAATACAAACAATGGGTGAAAAAGCATGCAATAAAATGCTCGTTTTTCGTCGTTTATTTTGCAACGGTGATGTTTATTATTACGGGGGTTATCTTCCCTTATATTTTTAATGACGGATTCGACTTCAAAGAACAATTAATCAAATGTGCATTTTCTGGTGTGCTATTCGGCGGTATCATGTTTATTTACTATATGATTATGCTCAAAAAAGAATATTAACTATTATTCAACTCCTTAATTATTATATAATAAATTCATATAATGCTTAAGGAGTCATTTTTTATGTTAAAAGCTGATCCAATTATTGCTAAAATGAAGAATCAAAAAATCAACTACGATAGGGTATTGAAAAAATTAATTAATCAATGGGAAAGGGAAGGTTTAAGACCTAAAATCTTACTACATAGTTGTTGTGCGCCATGTAGCACTTATACGTTAGAATATTTAACGGAGTATGCTGATGTGGCAATTTATTTTGCGAATCCCAATATACATCCTAAAAATGAATATTTAAGACGTGCAAAAGTTCAGGAACAATTTGTTAATGATTTTAATGAGAGAACCGGAAAGAATGTTAAATATATTGAAGCGGAATATAAACCGCATGAATTTATGAAAATGGCAAAATCACGTGGCCTCACTGAAGAACCAGAAGGAGGGTTACGTTGTACAGCATGTTTCGAAATGCGTTTGGAGCTAGTTGCTGAAGCTGCTGTGAAATACGGGTATGACTACTTTGGAAGTGCACTCACACTATCACCTAAAAAGAATGCGCAACTTATAAATGAACTGGGTATGGAAGTACAACATTTATATGACGTGAGCTACTTGCCGAGTGACTTCAAGAAAAATAAGGGCTATGAACGTTCAATAGAGATGTGTAATGACTATCATATATTTCGACAATGCTATTGTGGATGTGTCTTCGCAGCGATGGCTCAAGGCATCGATTTTAAACAAATCAATCAAGAAGCTAAAGACTTTTTACAGCAATTTTAAAGAAAATGACTCCTAATTTGAAGTTTAATCCTTTCAAATTAGGAGTCGTATTTTATATTGTTCGATTAATAAAACGTATAATGGCTAGAATGGCAATCACAAATGCAGATAGGATACCTGCAATTTTTAAACCTTTTTTCTGCTTCTCAGGTTCTGGATCTTCATTTTCCATCATTTCAAGCAACTCGCGTTCAATTTCAAGATCAAGTGCGGTCTTCTTTTCGCCATTATAGCCAATGCTATTATCGTCATCTTTTGTCAATTTATCATTTTGATTTGATGGCTGTTCTTTACTTTTAGACGGTTGGTCTGCATTTTGTTTTGTATTTTTATCTTCTGCAGTCATACGTATACCCCTCCGGTAAACTTGTTATCTTTGGCTTAAGTATAGTACTTTTTATAATTAAGTAAAGCTATATTATTTCGCGTCTAATCCAATAATATCACTCACGTTATTATAATTATGTTGCTTTAAGTAAGCAGCGATGTCTTTGTTTATCTTCTTCGTCAAACCTGGACCTTCAATAACTAATGAAGAATAGATTTGAACAAGAGATGCACCATTTCGCATCATTTGAATGGCATCTTTAGCACTAAATATACCGCCTGTGCCGATAATTAAGAATTTTCCATTTGTTTGTTGGTATGCCCATTTCACTAACTCTAAATTCCTTTTGAAAAGGGGTTGCCCACTTAATCCGCCATCTTCTACTTTATTCGAAGAAGTGAGACCATCACGCTTACGAGTTGTATTCGCTAGAATCATACCATCAAAGGTTTCAGTGATTGCAGGTAAAATATTTTTAAAACCATCTAGTTCTAAATCAGAAGTTAATTTTAAGAAAATAGGGACATTTACTTCTGTATTGGCTTTAAAGTCTTTCAAAGCTTTGCATAACATTGAAAATTCATCTTTATCATGGAAACTTTGTAAATTCTCAGTATTTGGTGAACTTATGTTAACTGTAAAAAATGAGACATCAGCTTTAAACGTATCAATTACTTTAATGTAATCTTGATAACGCTCATTATAAGGTGTCGTTTTATTTACACCAACATTTAAACCAACAGGGATATTGTATGAGTGGCGACGTAAATTCCATAACGCTCTATTCATTCCAATATTATTAAAGCCCATACGATTGATTAATGCATTATCTTCAACTAGACGATACATACGTGGTTTCGGATTGCCATCTTGAGGTTTTGGTGTAATACCACCTAATTCAAGTGCACCGAAGCCAACATTTTCAAGTGCTTTAGGTACTTCGCAAGATTTGTCAAAGCCAGCAGCTAAACCAATTGGGTTGTTAAATGTGATACCTTTAATTGTTTGTGTTAAAGAAGGATCTTCATAGTTGAAGATTTTGTGCATAATAGGTAGTAAAAAAGGGCGTTTTTGGCCAAGTTTTAAAGCATCGATGGTCATGCCGTGCGCTTTTTCAGGGTCGAATTTAAATAATAGTGGTTTAATTAATTTATACATTTTAATGCTCCTATTTCATTGTATTTGAGGCTTACTATCCTCATTTAATATCATTGAAAAAACATTCCTCTCTAAGACTAGCATGTTCAACAATAATTGCATAGTTAATTTAGAAACTGTTTAAAAATTTGCCTCAACTTAAATGTGGATATATATGCTAACGATTAAATAGTCCTTTTTCAGGAAATATAATAATAAAGTGAGAAGATGTATTCGAAGGAGGAAACATCATGAAAAAAGATTGGCAAGAACAATTACCATTAAATCATATACGAGACATTAAGACGGTGAGTGGTGGAGATGTGAACGAAGCATTCAAAGTAACTACAGAAGATGACGTTTATTTCTTGTTAGTTCAACGCAATCGTGATAAATCATTCTATGCTGCTGAAATTGCTGGACTTAACGCTTTTGAGGAAGCAGGTGTTACAGCACCACATGTGATTGATAGCGGTGAAATTAATGGTGATGCTTTCTTAATATTGAGTTACTTAGATGAGGGAACGACCGGTAGTCAACGAGAACTAGGTCAATTAGTAGCCAAAATGCATAGCCAGCAACAATCTGACGGCAAATTTGGATTTGATTTACCTCATGAAGGTGGAGATATTTCATTTGATAATACTTGGTCTGATTCGTGGATTGAAATCTTTGTCGAACGTCGTATGGATCATCTGAGAGATGAACTCATGAGGAAAGGATTATGGAATGACGAAGATAATAAAGTCTATGAACAAGTCCGTACAGTGATGGTAAATGAACTAGAAAATCACAATAGTAATCCGTCATTGTTGCATGGGGACTTATGGGGTGGCAATTATATGTTCTTAACAGATGGTAGTCCCGCTTTATTCGATCCTGCACCGTTTTATGGCGATAGGGAGTTTGATTTAGGAATCACTACTGTATTTGGTGGATTTACCCGAGAATTTTATGACGAATATGAGAAACATTATCCTTTAGGAAAAGGGTCACGTAAACGTTTAGAATTTTATAGATTATATTTATTTATGGTTCATTTACTTAAATTTGGTGGAATGTACGCAAGTAGTGTGAATCGATCAATGGATGAAATATTGGCGTAATTAATAACTATGGGTGGTACAGGTACAGTGATACCGGTGCCACCCATGTTTATTATTTTTCATTAATTGATTTTAATAATTGTTTGCCGTTATCATATAACATTTTTTCAAGTTCATGTCGTGAGATTAATTCAGTTGATTCTAATTCATCAGCTAACATCGTTACAACTTGATCTGTTGTATAAGGTGCATCTGAACCATATACAATTTTATCCATGTCTACACATTGAGCAATATTTGGAAGCTGATAAGGTAGAACTTTACCAGCTAAATCAAAGTATAACTCTTTCATAACTTGTTCTAAGTCGTCAGGTTTACGCTCACTTCCAAACATTTTATTACCCATTGCAACACGTTGAGCAATGACAGGAAGTAATGCACCACAATGTGGAATAATCCACTTAATATTTGTATATTTGCTAAACACATTGTTTTGACTCATGTAAATGACCGTACGTGTTGTATCAAAGATGAATTCCATTAATGGTGCAGGAACAACGTCGCTCATTGCTTCAATATTAGGCTTAGGTTCATTCGGATGAAGTGCAACAACGGCATGACGCTCATCTAATTTAGCTAAGACTTTATCTAGGCGGTCATCGCCAACATAAATACCACGTGCATTCGTAGGTAAAGTGAAACCTAAAGCACCTTGCTGATCTAATGCAGTATCAATCGTCTCAATGCTCTCTTTGACCAATGGTAATGGTAGTGTCGCAAAGAAACCTAATTGCTCTGGATATTTGTGTTTAAATTCAGTTGCATAGGCATTGACTTCTTTAGCTAAATTAATCATTTCTTCATCTGGCGCCACACTGATATGTGGGCTCGAAATAGATAGCACACCATATTCAATTTCCATACGTGCCATTAATTCTAAATAACCTTCAGGTGAGAATTTCGGTGTCGCCACACCATCACCTTTGCCATCGAAATAATCATATAGAAATTTCGAGAATCCAGGTGATATATAATGTGCATGTAAATCAATTTTCTTCATATTTTAATACGCTTCTTTCTCTTCTTCTTTAAAAGTTAGCCAATCATCAATTTCATCATAATAAGCATTAACTTCATTTGGTCTATCAATACCTTGTAACTCACTGTTCACATCATAGCCAATGGCATTTAATGCATAAGATAAGCAAGCATAGCTTGAACGATAATCTGTAAAGTCATCCTTTGGCAAATTAATCGTCGTAGGTTTAACAGGTGTTAAGCTATCTTTCTCATATATACATTCAAGACGCGTAATATACCAAACGCCTTGATCATCTTGTTCGAGACAATATACTAATTTGGCATCTGATTGTAATTCCATTTCAACATTTTGAATTGGAAGGCGTGTTTGAATGGTCGCTTGCATAATCGCTACAGCACGCGTGTCATTAATCCAAACTTGGGAATTATGGATTTGATGAGGGGCATAGCGATTCATTGCTTTAGATGAAGCGACAAATTCACTACCATTACCTTTAAACCATGAAATATTGATATAAGAATTATCTGCGAAACATGTTTCCATGCTTTCCCATAGGGCATTATCACGACAGAAACGTTCGAATTGAATGAGCTCAAGAATATCTTCTTTAGCTAGTAACGTTTTATTAGTATATGGTTTATTTCTAGTGAAAAGCACTATAATGACACTCCTTTAATTTAAGCCCACATTTCAAGTAATACTTTAGCGAATCCTTCAGAGTCTTGAACGTATCCTAAGTGACCACCTGGAATGTCGATAATTTTGATGCCAGTTTCTTCAGAAATGAAGAAGTTAACTTCTTGTGGGAATGAACCTTTTGAAGCTGACCCATTTAATAAAGTAATGATGTCTTTATGTTTTTTGAAACCATCAATTGAAATATCAGATTCTGTATATTGACGAATTTCATATTTGAACCAACCCAACATTTCATCGAAACGTTTTTTACTGTCAGCATCATTTTCAGCTTCTGCTGGTTTTGACATGTATTGTTGGTCTAATTTACTAATTTGTAACGTTTCACCAAACAATTTCATTGCTTGAGGCATACCTTCATTAATCGCAATATCAATGATTTCAGCGTTTTTATCTTGCCAATATTTCGCATCTGGTAAGAATGTGTTAATTGGTGGTTCGTGGAATGCAATTTTTTTAACAACTTAATGACAATTTAGAAATATTTGAGGGCGATTTAAGTGACCAAGATAGTTTAACAAATGCTATGAAAGAACAATATGGTGTTTATAGTGTTCAACCAATTATTGTAGATGATATTGAAGAAGAATTACGCCAAGGGAAGATGATTATTAAAACGGCAGAAGAACAAAATATCGACTATGTTGTTTATAGTACTGCAGGTGGCGTCAACCGTGATCGTACAGGTCCCCATTTCGAAGTCTTAGCTGATATTGAGAATGAACTTAAAGACAGTTCATTAAATTATACAATTATTAAACCGTCATTCTTTATGGATAACTTCTTAAGAATTACTAAAGTTGAGAATGGAGAAATAATGATTCCTGAATTTATTAATCAAGATGTTAAATTCGCAATGATTTCTTCAATAGATATCGCTAGAATTGCATCCAATGTATTTGGCAATCCAGAAAAATATAACCATCAAGCTATTGAAATCGCTTCTGATGAACTTACATTAAAAGAAGTTGTTAAAACATTTGCAATGGTAACTGGTAAACCTACAGAAATTAAAGGTTCGTTCTCAAGTGGTACAGCAGAACGTGGATGGCTTGAAGAAAAAGGTTATATAATTGATTTTAATCAAATGGATGAGATCAATCCCGGTCGTCTAACGCTTGAGCAATGGATTAGTGAAGTGAATTTTTAAATTTTTTAGAAAATGAGGGGGAAGACTATGATTCAATCAATGTGGTTTAATTTACATGTCGAAGATTTAGAACGTAGCGAGCAATTTTACAGAGATTTAGGCTTTGAAATTAATAAAAATCCAGATATGCTAGACAAAATGGTTGGTATTAAAATCGGACAAACGATTGTGATTTTAATTGAAAATAACCATTTTGAAAAAGTGACGCATGAATCAGTTTCAAAACAACCTAATGAAGTCATTATATCTTTAGGTGTAAAAACGAATGATGAAGTAGATGAATTAATGCGAAAAGTGGAATCATCAGGCGGTAAAGTGATTGATGAACCAGGAACTTATCAAGGATACTATGGTGCAACTTTTGCAGACCCAGATGGACATAAGTATAATTTCTTAGTTTGTTAGCTAAAAATCAAAAGCCCTCGAAAAATCAATTTCGAGGGCCTTACTTTGTATACAACTAATTTTCTTGAATATTGCCGTATTCTTCTCTTAAGTCATACACTTTATCAGGTGTAACGTCTTGACCAAGTGGGTCTAAAACTTTCATTGTTGAGAAAGTATGAAGTACTTGACCTCTAATCATACCTAAATATTCTTGTCTTAATTGATGTTGTTCTTGTTTTTCTTCAACGCTCAAACTTTCAACTTTTTCTTTATTTGCTAATTGATTAATTCTATCTAGTAATTCTCTCATTATTTATTCCTCCTAATTTGTATGTGCTGGAAAGTGGGGTACAATATACGTTCCAACTTCTTCTATGAGTTCTTCGATATCACGATCATCATTTGTAAATCTTAAGATAATATGATTTGTATTAATTGATTCATAAGCTTTTAATATTTGCAATAAATTTTTACGTCCAGTACGGAAACCACCTTTGATCGGTTTAACGGTTTCATTTGGATTTCGGGATAAATTAATCATTAAGATATTCATAAACGGTTTGAAACGGTCGGTACCACTGTGCCAAGCTTCAACTAATTTCTTTTGACCTTGAAAAGGTTGGGCGTAAAATAACCAACCATCCATATGTTGTTGTAACCAGGACATAGACTGTCTTGAGTAGCCTGTACCAAACATAGGAATCGTATGATGTTTTGGCAATGCTTGTAACCCTGAATCCTCATATAACTCAAAAATTGAATTTGAAATGTTGGGAGAATGTGATTGCCAAAGTGCTCTTAATGATTGAATGGTTGTTTGATAACATTCTGTTAATTCACTTTCATCTACTTTAAATGCAGGGAATTCGAAAGAACGATCACCGGTAGCCATACCGAGTAATAAACGTTGATTGGAAATAAGATCAAGTGAGGCTGCTGATTTAGCAAGGTGAATGGGATGTCGTAAGGTTGCTACGGTACTACCCGTACCTAGTGCAATCTTAGAGGTAAAGGCACTCAGATAGGTTAAAAAGACGAAAGGATCATAATTCGTTGTAACTTTGCCTAAATGAGGACTGTACAGTGGATTATCTCTCACAGATAAACTTGTAAACCCCAAGGACTCCGCTTTTTGAGCGAGTCTCACTTGCGCATCAAAATCTATATTATTTTGTTGTTTATTATCAAATGGTACGGATAAACCCAGCGTCAATTTATTATTTTTGAACGTTCGTTTAAATCCCTCATGTTTCTCTATATCTGACATGTCTTTCCCTCCTAACATAATTTGATAGTAAAACAACACGTATTATTTAACTAACACTTGTTGTATAAATGTAATATACGCCCTATTTGAATAATATGCAACATACATGCTTATGAAACTTGTTGTTTAGACAACAATGGTAACGATGTGTTGTTTTGTTTGGATTTTCCATAAAAAAACTTCCAAGGCAATGCCTCAGAAGTTGAATTATAAGTGTGTTATATGATGAATTAAAAAAGGTAAATTTTTATCTATAAAAGATTCAGCAGAAAGTGAACTTGTATCGAGCCAATGTCGGGCAAGTCCACAAATACCAGCAGCAAGGAAACTTGCACTATTAACAAGTATCTCAATATCATGATCCGGATAGCTATTTCGCAACATAATTGTAAAGATATCTTCTAGCTCATTATTAATGCGTTTATGTGCTTGATTACAAAATGTTTCACTGTTTAGCTTACATGATTCTTGAACTTCAACCATATAATGTGCAATTGAAACAAATAGATTGGAAATAACGATCTCATTTATAACGTCAGAAATTGATAAAGTGTCATTTAAATCTTTCAGAATCGTTTCAGATAAAGTGTAATCGAGAATATCATATTTATCAGTAAAATGTGCATAAAATGTAGCACGATTCACTGTGGCACGTTCAGTAATGTCTTTTACAGTAATTTGAGACATTCTTTTCTCTCGAGAAACCTCTTGAAACGCTTCTACCAGTAGTTTCTTTGTTCTAATAATTCGAGGATCAACTTTAGTCGTAGACAATACAGACACCTCCCTTGATGACATATCACTTATATTAAATTATCTGTCGAAAAGAGAGGGTTGTCAAAGTTCACGCTTACAATGATATGTAACCATCAACCTAGACAATAGAGTAGTCAAACTTCAATTTCCTAATA
>NODE_15_length_16393_cov_7.099105
TGGAAAAGGTTTACAATATCTAAACAATTTATTGCGTAGTATTGTACATTAAATAATCTCAATTACATCTTAGCATTGATTATCCTATTAAAAATACAAGTAATTAAACCTCATTTGACTCTTGTGTAATTAGCTCATCGCTTAAATAATATTTAAGTATGTCTGATAATAGAGGTTTCCAAGATTTCCAGTTATGTCCACCCTCAAATTCTAAATAATGATATGTGAGCCCTTTGTCTTTAATTACTGTTGCTAAATCTCTATTTGGCGTTAAAAAGTTTGCACGTTCTCCAGTTGTTGGCAAAGCAAAATCTTCTTCTTCTAAACCAATAGCGTGCCAAATAGACAATTCACTATATTGTATACACTTATTAAATTTATCTATTACAGTTTCATCTGAATGCGGGCTAAGCATTGCTACTTGACTGAAAATAGTTGGGTAAGTCAAGGCGGTTAAAAGTGCTATACTACCAGCAAGACTATCTCCCATTAAAATTCTGGCATTACCTACTTTATAAGTTGGAAACGTCTTATCAATAAATGGTAGCAACTCTTTACCAACAACTTGTACTGTTTTATGACTTCTAGTACCCTGCGGATGGAATTCTTCTCTACGTTTATCAACATCTTCATAATGAAATCCAATTATAATGGCTCGTTGAATTTCATCTTCTCTTCTCAACCGTTCATATTCACGTTGAAGTCTTCCAAATCTTAAAAAATCTAGCCCGTCAAAACATATAATGACTTGATACTTAAATAATTCAGAGTAATCTTCAGGCAAATATACTGATAATGTAACATCTCTTTCTAAGATATTACTATGTAATATATGTTTATTAATTTTGCCTGGTTTGAAATTCGACATGATATTGACGCCCCCTAAATAGAATATACTTATTGTATCAAGATAATGATGACTTTTAAATCTCTGATAAAAATCTAATGTTTCATACTCACGAAATTTGGTAATTTATACAGAGTTATAACACTTTTTCAAAATGTAGCTCTATATTTATTAATTTCAATATTAAATATGAACTTCATTAATCTCAGTGTACCTCTCTAGAAGTTAAAATTTCCCTTTTTAACGCGTCTTAATTGATATATACTAATTAAATAATGAACAAATGAAAATAGGAGGACGTAAGCTTATGCTTAACAAAGTTTGGTTCCGAACAGGAATTGCCCTAGTTATCTTGTTCGTGCTAATTAAATTGTTTATGGAAGTACAAAGTGTTTTTGCACCTATTGTAACCATTATCGGTTCTGTATTTCTTCCATTTATGATTAGCGGATTTTTATTCTATATCTGCTTACCTTTCCAAAGTATTCTTGAAAAGTGGGGTTTCCCACGTTGGGCAAGTATCACTACAATTTTTATTGGTTTAATTGCTATTATTGCTATCGTAGTCGCATTTATAGCACCAATTATTATCTCTAACGTGAATAGTTTAATCAAAGCAACACCATCACTGCAAAAAGAAGCTGAACATATTGTTAACTTCTCACTTACGCAAATGGATAAACTTCCAAGTGATGTAACAGATAGAATTAATTCTGCTGTAAAATCAATTGGTGATAGTATGACTGGAATTTTGGCTAATTCATTTACATACTTAACGTCATTTATTTCAACTGTCTTCTTACTTATCATGGTACCGTTCTTCTTAATTTACATGTTAAAAGATCATGAAAAATTCATTCCTGCTCTTGCTAAATTTTTCAAGGGAGAACGTAAAGTATTTGTAGTCGACTTAATGAAAGATTTAAACTTCACATTAAAATCATACATTCAAGGACAAGTGACTGTAAGTGTTATTTTAGGGGTCATTTTATATATTGGTTATACCATTATTGGTTTACCATATACACCTTTATTAGTACTATTTGCTGGTGTAGCTAACTTAATACCTTTCTTAGGACCATGGTTATCATTTGCACCTGCAGCTGTGCTCGGTATCATAGATAGTCCTACTACTTTTATTTGGGTTTGTGTTGTTACATTAATCGCTCAACAACTTGAAGGTAATGTGATTACACCAAATGTTATGGGTAAATCTTTAAGTATTCACCCACTTACAATAATTGTTGTTATTTTAGCCGCAGGAGATTTAGGTGGTTTCACACTTATTTTAATTGCCGTACCACTCTATGCAGTACTTAAGACTATTGCGAGCAATGTCTTTAAATATCGTCAACGCATTATTGATAAAGCTAATAGCGACGTTAAAGACTAGATTGATATAAATTTAAAAAACGTTTCAGTAGTGAACTTGAATTTACAATGCATTCAAGTTCACTTCTTTTTGTAAACATAAAAAAACTTGGTGCTGTACACACCAAGTAATTGATTTAATTTATTATTTTATTGCGTGGAAACCACTATCTACATGGATATTCTCACCAGTTACGCCACTTGAGAAATCACTCAATAAGTAAGCAGCTGTTTTACCTACTTCTTCTTGATCCACATTTCGTCTTAATGGTGCACGTTCTTCAATTTCTTTAAGGATTGTGTTGAAACCACCAACACCTTTACCACTTAACGTACGAATTGGACCAGCAGAAATAGCATTTACTCGAATGTTGTCCGGGCCTAAATCATAAGCTAAATATTTAACATTAGCTTCTAAACTTGCTTTAGCTACACCCATCACATTATAGTTTTGAACGGCAAATTCACCACCAAGGTATGTTGTTGCAACAATACTACCACCGTTTGGCATTATTTTCTTCGCTTCGTGCGCAACAATTGTTAATGAATATGAACTGATATCTTGCGCAAGTAAGAAACCTTCACGTGATGTTTCAGAGAAACGTCCACGTAAGTCTTCAATATTTGCAAATGCGATAGAGTGATATACGCCATCAATATTGCCTACTTCTTCGCCAATTTTAGCGAAACCATTTACTACATCTTCATCTTTTTGAACATCGATTTGATATAATTTTGGCTCTTCTTGGTTTAATTGTTCTAATAATTTTTCTAATTCTTTGCGGCTACGGTCTTTACGATAAGTGAAAACAAGTTTAGCCCCTAATTGATCTAATACCTTTGCAACGCCAAATCCGATACTACGTTTATTAGCAATACCCATAATTACGAAGGTTTTATTTTCAAGATTAATCATTCGAAATAACTCCTTAATCATCGTTTTTTATATCTTAATCTCACTGTACAAACAATGTAGACTAATCTAACGTTATTATTTTACTATTTTTGCTTCATAATTGTAAAGCAATATTATTACCTGGTCATATAGGAAATAGGCTGGGACAAAATAAAATGTCTCAGCCTATTTTATCATTTTGTCAGTAGCTGACTGATTTGAAAATGCGCTTGAATCAAGCTTTTTTCAAACCTAGTCATCCTTGCCGTGGTAGTACAACGAAATAAATTTTGAGAAAATATTATTTCTGTCCCACTCCCAGACGTCTAATATTGATTTTTCTATATTAATAATAAAACTCTAGATCTGATTTTAACTCATCTACGTATTCTTTTGAACCAGTCACGATAAGTCTATCTTTGTATCTAAGTTGTGTATCACCATGAGGCACGATTGATTCATTATTACGAATAATTCGAACGAAGATAATATCTCCGCCAAATGGGAAATTACGTAGTTGAATATTTTCATATTGATGATTTAACATTTCAATTTCATACAATGATGTTTCAACATTGCTTAAAATGTTTAACATATTTGGTGTTTCAATTAAGCCTTGTAGGAAGATTTTATTACTAATGAAATTACTGAATACTTCAATACCTTCACCTTTCATTTCTTCATCTTCGTTACTATTTTCAAGTCGACAAATTACGCGTTTAACATCATGTGCTTTGGCTAATTTTGCCACATCACGGTTAAGACTATCATCATTAGCAGAACAAACTACGATGTCTTGATTGAATAACCCTAATCTTTCTAGGAGTTGTTCTTCATAATTCGCTATTTCTACAACAGTTATATGGTCAGATAAATTACGCTTATCTCCTAAATCTTTGCGATAATATAATGTCACATTATATAAGTGTGGTGACAAGTTCTGCACAATTGGAATCGTCAATTGATTCTTGCCAATTAATGCAATATCAATTTTACGATTAGCCTCATCTGGAATTGGAAACATTTTCTTGAAAATAATCGGTACAAACACACACGTGATGATTGCACTTAAAATCAATATGCCTGACATTTCAGATGATATTGTATTCAATTGCTCTGCAATTTTAGCAGATGCAATAACCAATGATAATGTTGAAGTAAGTAAAAATGCTGATGCTATCGTTGTCTTATTATCAAACCAACGTCTAATAAAGAAAACTGGAATTAATTTTGAAATAATAAAAGCTAGAATGAGCACCGGAATAATTAATAATAATGATGGTTCTTTAATTAATGACGGAATATTTAAATCAACACCAACCATGATAAAGAAGATTGGAATAAAGAACCCGTATCCAAATGAATCAAGTGTATGCACTAATTCTTCATCTGGTTTCAGCAAGGAAACAACCACACCAGCTAAGAATGCGCCTAGTATATATTCAGCGCCTACACCCTCTGCAAGTGCAACTAAAAGAATAATTAATGCAAAGATTGCTCTTATACCTATTTGTGTAGTACCACCAATTAAGCGATGTAAAAATTTCATACGCTTAAATACAACGCCTAATATATAGAAAATAGCAGTAAATACAAGTAAAATTGCTGAAAGCCAAACTGAACCATTACCACTACCATTGATACCACCGTAAATAGTTAACAGTACCATCGTTACTAGGTCAGCCAATACGGCTACTAATAATATAAATTGACCGATAGTTGTACGCATTATATTCATTTCTTTTAAAGTAGGCACTACGACACCTAGTGATATCGTTGATATGATAATTATCATTAATAAAACATCATCTACGAGTCCTAACCATTTGAACGCGTAAGCTAATATTACTGATATAATCATAATAAATGCGAATACGGTTAGCGCTAAATTAAGATGGCTTGGTACATCTTTTTCATGTTTGTTCGTACCTTGTCGATTTCTCTTATCTTTTTTAAAAGTGCTAAAGTCAATCTCTAATCCACTTAAAAACATTAAAAAGATAAAACCCAACGTTGATAATATGTTGAGCATACTATCTTTATGTACTAGATTTAAGAAAGACTGTCCAATAATAATACCCATGATGATTTCGGCTACAACCACTGGTAAAAAATTGATGTTCAGTCTATTTATAATAATTGGTGTAAAAAATGCTGCTAGAACTACAATGACTAGTGAAAAGAACTCCATTTTGTCCCCCTATGTTAAATATGACATGAATGTTGTTGCTAAACCAAAGTAAATTAACATACTTACAATATCATTAATTGTTGTAATAAATGGTCCGCTGGCTACGGCTGGATCAATATTCAGTTTATTCATAAATAATGGAATCATAGAACCAACTAACGTACCAACCGTCATTGCAATAGTAAGACTGCCTCCAACTATTAGTGCTAAAAATGGTTGTCTATATATAACAACGATGATAATAAATAAAACAATGGCACAAACTAATCCTGAAAGCAAGCCACTTCCCGCTTCTCTTAATGCAACCTTAAATTTACTTTGTTCATCAATTTCCCCAGTAGAGATATTACGTACAGACACCGCAAGTGATTGTGTACCAGAATTTCCGGACATACCACTAATAATAGGTATAAATGCAGCTAATAATGCAACTTGTGATAATGTTGCCTCAAAACTACCTAATATAGTAGCGGTAATCATTCCTAAAAATGTAAGAATGATAAGCCAAGGTAATCGTTTAGTAGCAGTTTTCACAACAGAATCATTTGTTGAGTCAATATCAGATACCCCAGCTAAACGAGAGTAGTCTTCACTGGCCTCTTCATCCATAACATCTAGAATATCATCAATTGTAATAATACCAAGTAAATGTTGTTGATAATCTATTACTGGCATTGCAATAAAGTCATAATCTCTCATTTTTTGAGCTACATCTTCTTGGTCATCTGCTACATTAACGCTAATCACACGCTCACTCATTATATCCTCTATATATGCATCATTTTCAGCTACAATTAAATCTCTTAAAGATAATACTCCAACTAATTGTCCATCGGTATTAATGGCAAAAATGACATAAATCGTTTCGGCATCAGGTGCTTGTTCTTTTACTAACATTAGAGCTTCTTTAACCGGAGTATTGACATCTAATGAGATATATTCCGTCGTCATAATACCGCCGGCTGTATCTTCTTCATAATGTAATAGATGCTTAATTTCATTAGCATCGTCACGGTTCATTAACGTTAGCAAACTAGCTACTTTTGGTTTCGAAAGTTCATTTAATATATCTACAGCGTTATCAGAAGACATCTCTTCTAAAACTTTACTAGCATAATGTGCATTCATCGTATCAAAAAGGTCTTCATATGCTTCATCATCTATTTCTAATTGTTCAAAGAATTCCCCTACTTCTTGAGGTGATAAAAATTCAAATATCTTTTGTCTATTTTCATTTGTAGTGTCTTCAAAATATTCACTTTGTTCATACTCGTGCATTGCTAGAAATTCTTCTCTAAAACGATCTATATCGTCTTGTTTTAATAGATCATCTAACAAATTTTGGTTATACACTTCGTCAGTATTATAGTCATTATTTTCTGTTTCTAATGACAACGTCAACACCTCCAAATCTTATTATAATTCTGCAAAAATGTTTTGTAGCCATTTATAATCTATTTCTATCTCAATTTCTCTATTATAAATTGGATGTATGAATGTCACTTTATAGCATTGTAAAGATTGCGTATAAATTTCAGGATGACTTCCTTCATATAAATCATCACCAACAAGAGGATGTCCTACATAATTAAAATGAACGCGTATTTGATGCGTCCTTCCAGTATGTAATTTAATTTCACATAAACTCGCTTCAGGTTTGGTCATTACTGTTTCATATGAAGTCTTTGCGTATTTTCCTGAAGCATCAACTTTCCTAGTAATAATACTCTGGCTATCTCTAGCAATCGGTTCTTCTATAACACCACTCAATTGCATTTGACCATAACATACACACATATACCTTTTATCTATTGCACTCGTCGTCATTAAATGATGGATATGCCCATGCTTAGCAAATATTACAATGCCTTTAGTGTTACGATCTAAACGTGTAACAATATGCGGTACGATCGATGTATCGATTAACTGACCAACATTTAAATAATAAAGTACACGTTCTATCAAACTATCGTGCGGATGTTCTCTTGACGGAGTGCTATTTAAATAGTTTGGTTTTGACACGATGATTAAATAATCATCTTCATACAATATTTCAATTGGATTACGTGATGGAATCAAATATGAGCTAGGTGTTTCATCAGGTAACATAATAGTTAACTTATCTCCTGCCATCATCATTTTCCTGACAGTTACATGACTGTTATTAATAATTAAAGCGCCATTATGTTTAATGGCGCTAATTGTCTTTTTAGAATATTGGTGACGCTGCAAAAAAGACTTAAGCATTTCATTATGCTGTATCACATATTCAAATTTCATCGTCCATCTTCACTTTCAATGAATGAATCATGTACTCTTTTCCAAAATGGGAAAGGTCTAAATCTAGCAAAACGCACTTTCTCATTAGCCACTCTAAACTGAATACCATTGACATTTTTATGTTTTAAACTAACATGATCAATTGTTGTTAAAATGGTATCGTGATTAACAGGTGTGATTAAACATGTATGATGCTTTGGCAAAACAAGTGGTGAACCCACTGTTCTAAATACTCTATTATTGATAGAGGCTATTTCTGCAATCTGCATAGCTTCAAGTGAGGGATGTATTAGTGCTCCACCTAATGCCTTATTATAAGCAGTTGAACCTGAAGGGGTTGATATACATAAACCGTCACCTCTAAAACGTTCAAATTGCTTACCACGAATGCCCACATCAACTACAAGTGTTGAACCATTTTCCGTTTTCATTGTTGCTTCATTTAAAGCTAAATAACGTGTTTCATAACCATTATCATTGTATCTGACAATAATTTCTAATAATGGATATTCAATGACTTGAAATTCAGAGTTATTAATTTCAATAATTAATTTCTCAACTTCATGAGGTAACCAATCAGCATAAAAACCTAAATGTCCTGTATGTACACCTACAAATGCCACTTGAGAAAGCATGTGGCTGTATTGATGAAAGGCTTGTAATAAAGTTCCATCTCCACCTACCGAAATAACAATTTCTGGATTAACGGCATCTTCTACCATGTGGAAATCTTTCATATGATTTATCATTTTATGCTTTAATGCATTGGATTTTGAATCACCTTTAGACAAGATAGTATAACGCATCCCCACACCTCATTAGTCATGTTTTTTTGCACGTTTTTGAGAATAATATTTCTGTGCTTCTTGAATTTCATCTTTAATCTCAGACATCTCTTCATCTAGAAGATATGCCGCTTCAGCTGCACGCTCAAGACGATGCTGAATTTCCGCTGGATAATCCCCGTCATATTTATATCTTAATGTATGTTCAATTGTAGCCCAGAAATTCATTGCTAATGTTCGTATTTGTATTTCCGCTAAAATGGCTTTCTGACCGTTTAATGTTTCAATTGGATATTCAATAATCACATGATATGAACGATAACCACTTTGTTTTGTGTTATTGATGTAGTCACGTTCCTCAATCACTTTGAAATCTTGTCGTTGTCTCAGCATATTAACAACCACATCGATATCGTCCACAAATTGACACATCATTCTAAGACCAGCAATGTCGTACATCTCTTCACGTAGTCTATCAAACGGTATACCCCTTTTATTCGCCTTATCAATAATACTCGTAATTGGTTTTACTCGACCAGTAACGAATTCAATGGGTGAAGCATCTTCTCCAACTTCATATTGCTTACGCAAACCTTTTAATTTTACCTTTAATTCATCAACGGCTTGTTTATATGGTGTTAAAAATTGATCCCATTGATTCATATTGTTTCACTCCGCTTCACTTTAGGTCAAAAGTTTCTTCAACAGCTGAAACAAACTCCTTACCATAGTTATTATTTCCTTCAACATTCTCAAGTATGTAATCTAATTCCTCTTGAAAATGTTCTAAAACCAAGTCATCGTTTACTATTAGTTTCTTGCCTCTATTCTCATGCAACATGGACCATGTTTCTTGAACGAAAATCAAGTAATCATATGATTGTCCGTCATCTAATAAGTAGGCAAATCCGTAATTATCACTATCAACAAGCATTTGCCCTACTTCTACTAATCCATCAGTTGGATCTTCTGAGTAGCAATAAATGCCATCATCTTTAATTTTAATTTCATTTACATAAATACGCATGCTTGTTCCTCCTTATTATTCTTTATTAGTTTAACATAATTTAACTGTATAACACACGTTTGAAATGCACTTCTTACTCGTCTATCCACTATTGAATGAAGCTCATTATGTCGTGACAAATCAAATCATTTTATAAACTATACTTAAGTACTCAGATTTACCTTTTCATTCATATATAATTACTTTAAATATTTATATAACTCAGTCATAATGAATTACAATAAATGGATTTAGAGGTGCAAATTATGGCGACGAATAATGAAATAGAATTTAAACAATTACTAAGTAAAGATGTATACGATAAATTTAAATATACTTTTTTTGAAGATAAAGAACCTTTTATTCAAATAAACTACTATATTGATACTCCTAACTTCACATTGCGAGATCATAAATCCGCATTACGAATCCGAGTTAAAAACGACACATATGAAATGACCTTAAAAGTGCCCGCCGACGTAGGTTTGATGGAATATAATCATATGGTTAAACATATACCTAAAACAGGTGATGTAATATTTAATAACTCACTACCAGAAGATATACGAGAAATTGTCGAATCATACGGTATTAATGACAACGAATTAACTATATTAGGCGCATTGAGAACAGCTCGTTTAGAAACAAACTATAAAAATGAATTGTTAGTATTAGATCGAAGTGATTATTTCGACAAAGTTGATTATGAGTTAGAATTTGAAGTTACTGACTATAACAATGGTTTGAAAAAATTTCATAGTTTATTAGAAGAATTTAATCTTGAGCACACCGTACCTAACAATAAAGTTCAACGTTTCTTTGACTATAAGAATCAAATTGACAAGTAGCAGTACGTCGCTGTAAAAAGTCAAATTACTTTTAAATGTAAAAATTCATGTTATATTAGTAATATATTAACGGAAATTGGTGATATTATGTCTAAAACGCCATACGATATTATAGGTGAAACAGCACTTTATAATATGATTGATCATTTCTATGCTCTAGTTGAGAAAGATGACAGAATCAATCATTTGTTCCCTGGGGATTTTGCCGAAACGAGTAGAAAACAAAAGCAATTTCTCACTCAATTTCTAGGTGGACCAAACCTATATACTGAAGAACATGGACATCCGATGTTAAAAAAGAGACATATGGAATTTAAAATTACAACTTATGAAAGAGATGCATGGTTAGAAAATATGCATACTGCAATAACCGAAGCACAGTTTCCAGCTGGTGTTGGAGAGTATTTATATGAACGTTTACGTCTAACCGCTAACCACATGGTAAATTCCTAAATATAATTGAAGGTGAGTAAAACATGGCTGAAGAACTAAAAATTGTAGACAATAGAAGTCGTGAAGATGCTAATCTGTCACCTGTAAATAAAATTGAAATTTATTCATTTTTTGATCCATTTAATACAGATTGCTTTAAATTATCAGCGATTATTTCTAAATTAAGAATTGAATATAATCAATATATCCGTATCAGACATATTCTAAACCCTTCATTGAAAGTACTTACTAAGTGCCAAGCGCAAAGTACATCTGATTTTGATAATATCGCCTTAGCTTATAAAGCGGCTGAATTACAAGGTCGTTTAAGAGCGGAACGTTTCATCCATTTAATGCAAAATGAAATTATTCCTAAGAAGGATATTATTACGGAAGAAATGATTTGTGACTGCATCATTAATGCAGGTTTAGATTACAATGAATTCAAAGAAGATTTACAAAAAAGCAAATTAACCGAAAGTTTAAAAATAGATTTACACATTGCTCGAGAAATGGAAATTGAGCAAGCACCTTCACTCGTATTTTTCAGTGAAGATGTTCATGAGGAAGGCCTGAAAGTAGAAGGATTATATCCATATCACATTTACACATATATTATTAATGAATTAATGGGTACGCCTATTGAAAAAAATCTTCCACCTAAAATTGAGCATTATATTCAAAAGAAACAACTCGTTACTACGGAAGAACTATTGACCATATATGAGTGGCCCGAAAAGTTAATGACAAAAGAACTTAAGAAATTAGCGTTACAACAAAAAGTAGAAAAACTTCAATATCCTGAAGGAGATTTTTGGCAATCAAAAATGCCTAGAATATAGGATAGCTAACAATAGCCATTCAATGATGATTATATTCATGCATTGGGTGGCTTGTTTTTGTGTACACATCAATTTAAGGTTGAACGACTCTGTTTCTATTATTGTTATATAAATCAATTGCAATGTATAGTAGTGGCGTCGAAGTACAATGAAAAATTTATATACAATGAGGAATTCATTGATAGTGGTAGTTATTAAAAAAGAGTATAAAAAAACGCCGTGTCTGATTACACGACGCTAAACAAAGGGGATGGGAGAAATTTTTCACTTCAAACAAAGGGGTATGTTTGTTATGTGATTAATTTCATGTTCATAATATAACACGCTAATATAGGTGTTTCAATATTAAAGACCCCTTATTTTAAAATTGTCACAAACTTGACATATTGTAAACGGATACAGTCATTCTAAGCTTTCATAAGTTTTTCAAAAGTATCTAATTTTTGTTCAAAGACCTCACAAGCCTGCTCAATAGGTTCTGGTGAAGTCATATCCACACCGGCATTTTTCAGAATCTCAATTGGATAGTTAGAACTTCCTTTTTTCAAGAATTCATTAATATATCTTTCAACTGCAGGTTTACCCTCAGTTAAAATTTGATGACTTAAACTTTGAGCTGCACTATATCCAGTAGCATATTGATATACATAGTAATTCATATAGAAATGAGGGATTCTTGACCATTCTTTGCTAATATTGTCATCTGTTTCAACAACATCACCAAAGTATTGTTTATTCAATTTAGCATATTCATCATTCATACGTGTTGCAGTTAATGGTTCGCCTGCTTCTTCAATTTGATGAATTTTATGTTCGAATTCTGCGAACATAGTCTGACGGAATAAAGTCGCTCTGAATCTTTCAAGTTCTTGATTTAATAATAATAAACGACGTTCATCGTCTAAATGTTTATCCATATAATCACTTAGTAATGCTTCATTACAAGTTGATGCAACTTCAGCAACAAAGATTGAATAATCACTAGAATTAGATGGTTGATGTTTACGACTGAAATAACTATGTGCTGAATGACCAAATTCGTGGATAAGCGTATATAAATCAGAGACAGTATCTGACCAATTTAATAAAATGAATGGATTAGTTAAATGTGCACCAGATGAGTAACCACCTGATCGTTTACCTTTATTTTCATAAACGTCGACCCATCGATTATTCAAACCTTCTTTTACTACATCAAGGTACTCTTCACCCATAGGTTCTAACGCTTTTAACATCCATTCTTTTGCTTCTTCATAAGGCATTTCAAATTTAACGTCCTTAACCATTGGCGTATATAAATCGTACATTTTCAGCTCATCAACAGCTAATAATTCTTTTCTTAGTTTCGTGTATCTGTGCAATAATGGTAAATATTTATGCACAGTTTTTACTAAATTATCATAGACTTCTTCTGGTATATGATTATTACTTAACGCACGCTCACGAGCTGTTTTATAGTTATGTGTTCGAGCATTAAAGACATTCTTCTTAACTTCCCCTGCTAATGTTGAACCTAGAGTATTATTATAAGCACCGTAAGCTTTATATAAATTATTATATGCTGATTGACGTAACTCGCGATCATCAGATTCTAAATATTTGATAAAAGTTCCTTGTGTTAATGGATGTTTTTCACCATCTTTATCTACTGCATCTTCAAATTCTAAATCTGCATTACTAAACATACCGTACACATTACTTGGTGTAGATAGTGCATCTTGAGCCTCAGTAAGTAATCTCTCTTGCTCGGCATCTAAAATGTGTGGTCGTTTTTCATTGATAAGTTTTAAATCAAATTCATAACGTTTTAAGTTGTCATTAGTTTCGATAAATGATTGAAGTTTATCTTCATCAATTTGAAGAATTTCTGGTACTAAGAAACTCCATGCGGAACTAATTTTAATTATAAGTTGATGTGCACGTGACTCGAATCCTGTATATTTATCGTTTGAAGTATCTTGGTCTTGTTTTAAATGTGCATAGACATATACTTTCTCTAGTTTAGTACCAATTTCATCTTCTAATGCAAGCGCATCACATAATGTATCAGCGCTATCTGCTAAGTGCCCTTTAAATTGCTCTTCTTTACCTAGATAACCTTCAACCTCTTTTAATGCTTCTTCAAAAGCTTCATCATTTTTAAAAATCGTTGTTAAATCCCACGTATCATTTGGATATTTACGTTCTTGCTCTTCTCTTGTTAATTGTTGACTCATATAGTAAACCTCCTATAATAACTAATGTTATAATTTTCTCATTATTCCCTATGAATTGCACGTTTTAACTATATTTAATGTAATGATTAATAAGTTCTGAGACAACACAATCCATAGAAATAGTGTTAAGGTACATCTGCCTAAATTTAAGAAAGGCTTTTAAACACTGATGTACATCAAACTCTTGTTCATTAAATAATTTAAATTGTAATTGCCACTGAACTGGATGATTCTCAATATAAAGTTGAGAAGGGAATATGTAGCCGAAGTTATGATAAACAGCTTCATCTGTTAATCTTAACTGGTATATTGCGCTTAACGATGGTTCAAGGACGGAATTTTTCCTTCTACATTGATTCAAGTAATAATGTATTTCAGATTTCGTTAGCTTGAAAATGTGTTGATATGGCGTAGACATGATACTAATCTGATTCACTAATTCGTTGATTTCAATTACTGTTTGTTTTGCGATAAATTGTTTGCCACCAATATGCTGAATTTGACTATATAAAACAACACACTTGTTCTTTTGATTCCATACATATAAACACCTATTTATTGGATGTATAAAATGTGCTTGAAATGAATTGAGATATAGCCTCCCCCTATGATATCGACAATCTTGAATTAACCAAATGACTTCCATATTCAGCTGTTTAAATCCCTTTGTTCGTTCTATGATCTCTTCAATATCTATTCTAGAAAATTGAATTTCAATTACGTATTTTGAATTCACTAGTATGTCTGGGTATTGTTGAATAGTTGGACAATAAGGTTCAATTTGAACGTGATAATGTAGTTGTGATAACATCTTCGCAATAAAACACTTTACAAAGTAATGTTGTTCGGATTCTTGTTTTGCACAATAACATACGCTATCAACCTTATGCGCGAAATGCGGGATATTTTTTGTGCCACACTTTAATAGTAGTTGTGAGCTACAATGCGGACAAAAATAGCTGTCCTGTTTCTTTGCACGATGTGCATATACTTGCTCGCCTTGTTGATTTATAGCGATTAACATAAATTTCACTCACCTCATAAGATTAAACGTATGAAATGGTGATTTTACTTCTCAACACAAAAAACCGAAGCAATATTCATTGCCTCGGTAAAAATTTTCATTATTCAACTGTGTCTGAGAAATAACGTCTCACTTGAGCAGTTACATTATGACTCATAATAATCTTAGCATAATCATTTAAGTATACTTCAGTTTTATCTGTTGGATATGCAAACTCTAACATCTGACTATAACTATCGTTAATCATTTCTTGACTGACTGATTCATCAAAGTGAATAGCATAGTAATATTTATTGTCATTCATATATAATAAATCTTCAAATTCATCAGTTGATAAATTATGGTGATATGCATAACTAATAACTTGCTCTAAATCATCAAATTTAACGATAACTGTTCTTATGTTCGGACGTTGTTTCGTTTGTTTTTGTTCAGACTTATGAGAGTGCTTTTGTTGTTGTGCTCTTTGTTCGAATAAATCTTCAATGCTCTCTTCATTTTCTAATGTATTTGCAAGTAATTCGTTAACTTGTTCTTCAAATTGCTCGTTTGCATCTTCATCAGACATATTCATAGCTTCTTCATTTTTAGATTTAGAAATCGTAACTTCCACACCTTTTTCAAAGGCATGTACTTGTATCCAAAGAGGCCCTTCAACTACGAAGTCTTCTTCTTCATTGATTTCATCCATCATTGACCAGAAGAATTCTTCGCCTCTTTTACGGTTAGTCCATAAATCTTCTCGACTGAATCCTCTAGCTTCAATATCACTATAAGTTATAAATAATTTGACTGTTGTGTCATCAACGCGTTCTATTCTCATATCATCTCACTCCTTACAGTCGATGAATAGTAACCATATTGTATTAGAACGTGGTGGAAATTACAATTTATTTGTTTGATTAAATTTAACTATTTTACGATCGTTATATATACTAACATATTCCCTTTTTGAGTTACAAAAAACAGCACTAAAATAGTGCTGTTTCATATTATTATAATCTTCAATTAAATTTTAAAATTAATCAACAAGACGTTGCGCTTCTTGTAATTGGAAAGTACGAACCTTTCTAGGTAAGAAACGTCTAATTTCATCTTCGTTATAGCCAACCTGTAAACGTTTTTCATCTAGAATAATTGGACGACGTAATAGTCCTGGATTATCTTGAATGATCGCATAAAGATCTTGTAGTGGTAAAGAATCAATATCAACATTTAATTTTTGGTATGTTTTAGAACGAGTAGAAATAATTTCGTCAGTACCGTCTTCAGTCATTTTTAAAATTTGTTTGATTTCATCAATTGTTAAATGTTCAGAAAAAATGTTACGCTCCGTATATGGAATGTCATGTTCTTGTAACCATGCTTTCGCTTTACGGCAAGATGTGCAACTTGGTGAAGTAAATAATGTTACCATACATCTCACTCTCCTATTGAATGAATATTATTCATTATTTTTGAATTTATTGATTAAGAAATGTTAATTTATTTAGTCCTCTTAACCTTACAATGTTAGTATAACCAACTAACATTAAAATTAAATGAGAAAATCCTAATTTTTCTGAGAAATCTCAAATTTTCTAAAAACCTAAATTTAAAGGCTTAGAATTAACGTATAGCTACATACTAACATACCTTACATTTTAAAGAAATACT
>NODE_16_length_16324_cov_8.698960
AACCCCAATCAAACCCCCTTTTTTTTTTGAACTTAGCAAAATCATCTTGACATTAAATCTTAAAAGTCATACATTTAAAATAAATTAAATATAAAATGCACTAGGGGTGTGTATACTGAGATGAGGTTTAACCTCGAACCCTTTGAACCTGAACTAGTTAAAACTAGCGTAGGAAAGTGTTGCTAATATAAATAATTGTGGTAAATACATATAGCATTTTATTTAAATTCACGCACAACTTTCTACGGATGGTTGTGCGTTTTTTAGGAGGAAATAACATGTCAAAAGGTTTAAAGCTTTCAGAAATATTAGTAACTGTTCTGATTGCAGTAGTATTTGCTATTATTTATAACTTATGGTGGTTTGCATATAATGTGGCCCAAGTTGCCGGTGTTCACATTGAGCAATTAACTTATGGCGTTTGGTTTATGGCAGCTATCGTTGCGTATTTAATAATTCCTAAACCTGGTATTGCACTAATTGCAGAATTTGCCGCAGGTGCTGGTGAAACAATTGTTATGGGTAAATTTGATATCCCTACAATTGTATATGCTATCCTTCAAGGTTTAGCTTGTGAAATTATTTTTGCTATTTTCAAATATAAATCTAGATCATTAATGGTTGCTATATTAGCAGGATTAGCAACTGCATTAATTTCATTTCCAGTTGATTATTATTACGGTTATTTAGCTGAAGTCGCAGGATGGAATCTTCTTTTATTCATTATCTTCCGTTCTATTAGCGGTATTGTCATTGCAGGCTTATTATCTTATCTGATTGTTAAAGCATTAGATCAAACAGGTGTAACGAAATTATTCCGCCCTGCATCTCAAAAAGACTACGACAACCTATAAGGGGAAATTAAAGTGTTAAAAGCGAAAAATTTACGTCTAAAATATCCTAACGGCGAACGTAAAATCTTCGATAATTTAAATATTGAAATTAAAGATAAAGAAAAAGTGCTTTTACTAGGTCCTTCTGGATCTGGTAAGAGCACATTGCTTAATGTTTTAAGTGGTATCGTTCCAAATCTAATTGAATTACCGATGAAATATGATGAGCTTGAAATTGACCCACACTCCGGCGTCATTTTTCAAGATCCAGATACGCAGTTTTGTATGCCTAAAGTGTATGAAGAACTTGCTTTCGTTCTAGAAAATAAGCAAGTACCACACAATGAAATGGACGCACTTATAGAGAATGCTTTAGCATCGGTTGATTTAAATGTTACGGACAATACTTTTGTCAATCATTTAAGTGGTGGCATGAAACAAAAGCTCGCTATTGTTGAAACTATTTTACAAGAAGCTAATACGCTTTTCTTAGATGAGCCTACTGCCATGTTAGATGTAGATGCTACAGCTGATTTGTGGCAACGACTTATTCAGTTATGGTCCGATCAAACTGTGCTTATTGTCGAACACAAAGTTGAACATATTTGGGAGCATGTCGATAGAGTCATCTTATTGAATTATGAAGGGCAAATCATAGCAGATGGCACACCAGATTACATATTAAACAACTGTGAGCATTTACTCACTGAATTTGGCGTTTGGCATCCTCATGCTTGGGATTATGCGCCAAAGCCGATTACATTTCCATCTAATGAAGCTGAAACATTATTTACTTTTGAGAATGGTCAAGTTATTCGTGGTAAAAAACAATTATTCCAGACATCCGAATTAAATGTTCATTCTGGAGAATGGATTACGATAACTGGGAAAAATGGTACAGGTAAAACAACGCTGTTAGAATCAATGATGCAACTTATAAAATATGAAGGCACGATGGCTTATAAGAATACAATATTGAAGAAAATTAAAGATGCAGCCAAGCATATGTATCTCGTTTATCAAAACCCTGAATTACAATTTATAACAAATTCAGTTTATGAAGAAATATATATACATTATAATCATCAAGAACCTTCAATCGCTGAAAATGAAACGATGAAACTTTTAAAATTATTGCATTTAGAAGCTATTAAAAACCAACATCCATTTGAATTATCTATGGGTCAGAAACGACGTCTTAGCGTAGCTACTGCACTAAGTTCAAAAGCCGACATCATCTTGCTAGATGAACCAACATTCGGACTGGATAGTCACAATACATTCCAATTGATTGAACTTTTCCAAGAAAGCGTCTCTAGTGGTCAAACCATCATTATGGTTACACACGACCCGGAAATCATTCATCGCTATCCAACACGTCGTTTAATCGTCGAAGATAACCAACTCATTGAAGAGGAAGGTGAATCACATGTTTGAACGTTGGAAGAAACACTATTCCTTTGTAGATGACGTTAATATCATTACGAAACTTTTACTTGGTGTAGCGCTATTCATTTTCATTATATTTGTCCATAATTTTGATTATATGATTTACATTACCATTATTATGTTTTTATTTTTAATGGCATTTAATGGTACGCAGTTTAAAATTACCGGAGCCTTTATTTTAGCCACTGTGCTATTTGCGCTATTATCGTCATTATTTATGATTCTTTACGGCGATGGTACACATATGTTATTTAAATGGGGCATTATTCAAATTAGTACTGAAAGTATTGTACGTGGCTTGCATTTATCATTACGTACAATTACAGTGTCGATGTTTGGTATTTTATTGGCCCTCACATCCGAAATTGTCATGATTTTTTATAGCCTAATGCAACATTTAAAAGTAAAACCTAAAATTGCATATGCGTTTATGGCTGCGATCAGAATGGTCCCTCTCATTTTCACATCACTCATTCAATTGAGACGTTCGCTTAAAATGCGTTATCAAATGATTGATGCTTCAAATTATAGAGGGCTTAAACGTCTAAAACATTTATTAATACCTATCTTAAGTCAAAATATCCGTCGTGCGCATCAATTGTCTGTTGCGATGGAATCTAAAGGCTTCAAAGATGGCCCAAGAACATATTATTATAAAGCACCGTTTTCTTATAAAGATATTTTATTTGTAATTTGTGTTGTGGCCATATTAATCATCGCATTTTATCTTTCACAATACTTCCCTATCACTGGGATTACTGATGCTCGTGTATCAGGTTATACCTCATAAAAAAATAGGGCGTATCACTGTCCATCAGGATACGCCCTATTTTTTACATTTACTTATTCAATGCCTTATTTCCAATATCATGACGATAAAATAGGTTATCACTCTTAATTTTTTCTACATTGTTATAAGCTACTTTCTGTGCATCTTCAATTGTTGCACCTTTTCCAAGAGCTAATATCACTCTGCCTCCTGAAGTAACAAATGCATCATCTTCTTTACGCAATCCACTCACAAAATAAGTATCATTTAATTCAAAGCCTGCTACTTTAGCTCCTTTAGCGTAACTTCCTGGATATCCTTTAGAAGCTAACATAACTCCTACAACAAAATCATCTTGCCATTGAAATAGAATAGGTTCTTTACGATCTAAAGCAACAATTTGAGCCATTAAATCACTTTCCAAACGACTTAATAAGACTTGAGCTTCAGGATCACCAAAGCGCGCGTTAAATTCAATTACTTTAGGGCCTTCTGACGTTAAAATCGCACCAATATAAAGTAATCCAAAGTAATCATAACCTTCAGCTTTCATCGCTTTTGCAATAGGCTGTGCAATATCTTTATTCGTACGTGTTAAAACATCTTCAGTTATATGTGGCACCGGACAATATGCACCCATTCCTCCAGTGTTTGGTCCTTCATCATTATCAAAAGCACGTTTATGGTCTTGCGCAATACAATCAAATGGAACTGCATAATCCCCGTTAATAAAAGTCATTAATGAAAATTCTTCACCCTCTAAAAATTGCTCAAAGACCACTTCACCATGTTCTTCAGGATAAAGTGTTTCTACTGCTTTAATTGCGTCTTCACGTGTTTCAGCAATGATTACACCTTTACCAGCAGCTAAACCATCTTTTTTAACTACAATTGGTAAATCACAATGATTTACATACGCCAGCGCATCTGTTTTGTTATTAGTTTCTTTATATTCTGCTGTTGGAATATTATATTTTTGCATAATTTTTTTAGCGAATAGCTTAGATCCTTCAATTTGAGCTGCATCCTTATTAGGACCAAACACTTTAACTCCAGTTTGACGTAATTTATCTGGCAATCCATCAATTAATGGTTGTTCAGGACCAACAACCACCCATTCAATCTTATTTTCTTGAACAAAGTTTAAGATGGCTTCATGATCACTTTCCGCAATGTCAGTATGCACTTCTGCAACATTAACCATAGCGTCATTACCTGGAATTGCGTGTAATTGATCAATTAATGGTGATTGACGCAATTTATTAGCTAAAGCGTGTTCTCGGCCACCCGCTCCGATAACTAAAACATTCATCATTATTACCCCTTCCATTATTTAAATGATAAATTAATGCTTGAAGTGACGCATACCAGTTGTCACCATAGCAATGCCATATTTATTCGCCATATCAATTGAATCTTGGTCTTTAATTGAACCACCAGGTTGAATAATAGCTTTAATACCATGCTGTGCAGCCAATTCAACGGTATCATCCATTGGGAAGAAACCATCTGAAACTAGGGCAACATTGTCATTGATTTCTATTGCACGCTCTAACGCAATTTTTGCAGAGCCAACACGATTCATTTGACCAGCACCAATCCCTACCGTTTGTTTCGTATTACTCAAGATGACAGCATTACTTTTTACAGAAGGGATTACTTTCCAACCTAATAGCATCGCATCCCACTGATCGTCGGTAGGTGCCTTGTCAGTTACAACTTTCATATCTTCTTTAGCAACTTCAAAGTTATCTTTGTCTTGGACTAAATAGCCACCAGATACAGAAACAAATTCTTCTTCACGATTATCAATCGTCATATCAATTTCTAATAGACGTATGTTTTTCTTTTTAGTTAAAATGTCTAAAGCTTCATCAGTAAATCTTGGAGCAATCACTACTTCTAAAAATATAGCATGTAATGTTTCAGCTAAATCAGAAGTTACGGTTCTATTTAATGCAATAATGCCACCAAAGATCGATTGGTTATCTGCATCATAAGCATGTTTAAATGCAGTTTCAATATTATCTCCAATACCAACACCACAAGGGTTCATATGTTTAACTGCAACGGCAGCAGACTCTTTAAATTTCTTAACAAGTGAAAGTGCAGAATCAGCATCTTTAATATTGTTAAAACTTAAAGCTTTACCATGTAATTGTTTAGCACCTGCAATTGTGTGTTTGCTATTCGAAGTACGAACAAAACGCGCTGATTGTTGAGGATTTTCACCATATCTTAATTGTTCGCTATCTCCTTTAAAGAAGCTTACAATAGCATGATCATATTCGTTCGTATGTGCAAAAACTTTGATCATTAATTCTTTACGGAAATCCTCATCGAGTCGGTCTTCCTTTATGCGTTCAATGACTTCATTATAATCAGCTGGATGTACAATTGTAGTCACATGTTTAAAGTTTTTAGCTGCAGCACGTAACATAGTAGGTCCGCCAATATCGATGTTTTCAATTGCTTCTGCTTCAGTTACATCTGGTTTTGCGACTGTTTTTTGGAAAGGATATAAGTTAACTACTACCATATCGATTAAATCAATATGTTGTTCTGATAACTGTTCTAAATGTTCAGGTTTATCACGATCTGCTAAAATGCCACCATGTACTGCCGGGTGTAATGTTTTAACACGGCCATCCATAATTTCAGGAAATTGTGTTAATTCTGAGACAGATTTCACCGGTACAGAAGCATCTTCTAAAGCACCTTTAGTTCCTCCAGTTGAATATAATTCATAATCTAATTTGATTAAAGATTTAGCAAACTCCACTATTCCACTTTTGTTTGAGACACTTAAAATTGCTTTTTTCATGATTAGATTAACTCCTTATTTAATAACTTTAGCTATAACACTTGGATAAAGTTCATACTCCAAACGCTTTACACGTTCTTCCAAATTCTCTTTAGTATCGTCCTGTTTTATATCACATTGTCGTTGTTCAATAATTTCTCCCGTATCCATACCACTATCAACATAATGTACAGTTGAACCAGTTACCTTATCGCCACTATTAAACGCTTGTCCAATAGCATCTTTCCCCTTATATTTCGGTAATAGTGATGGATGGATGTTTAAAATTTTACCTTCGTAAGCGTCTAATAAATCAGGTCCAATTAATCGCATATAGCCAGCAAGTATTATCCACTCAACTTCTTCACGTTGTAACAGTTCTATTAAATGTTGTTCGTAATCTGCTTTTGATTCGAAATCTTTAGGTTCATTAATATTGACAGCTACTTTTAATTGTTCAGCACGTTTGACGCAGTAAGCATCGTGATAATCAGTATATAAAGATGTAATTTCTATATTATTGAGTTCCCCTTTATCTGCGTATAATACAATATTTTCGAAATTACTACCTGAACCAGATGCAAATATTGCTACTTTAGCCACTACTCTACCCCCTCAAGATGAATAGGCGTGTCTTTGTCTTCAATAATTTCACCTATTTCGAAAGCAGATATACCCTCTTGTTTTAAAATATCGAGTGTTTGCGCAACATCTTTTTTATCGATTATGACAGTGAAACCAATCCCCATATTAAAGACATTGTACATTTCTTTAGTATCTATATTGGCTTGTTGTTGTAGCCAATTAAATACGTTTGGTGTTGGAAATGCTTGTGTATCAATGTTAGCTGCTAAACCTTCTGGTAATCCACGTGGAATATTCTCATAAAAACCACCACCAGTGATATGATTCATCCCTTTAATTTGAACAGCTTTTTTTAGAGCAAGAATAGGTTTTACATATAGCTGCGTTGGTGCTAGAAACGTTTCTAAGTACGTACGACCATCAAAATCGTCATTTAAATCTATACCAGATTCTTTAATTAATTTACGTACTAAGCTATAACCATTTGAATGTATTCCGTTAGAGGCTAAACCAATGATGGCTTGACCTTCTTGAATTGCTGATCCATCAATATAGTCGTCTTTCTCGACTGCTCCAACAGCAAATCCGGCAAGGTCATATTCACCTTCATGATACATTTCACCCATTTCAGCTGTTTCTCCACCAATAAGTGCAGTGTTAGTCTCTTCGCATCCATCACTCACACCTTTAACAATCTGTTCGATTACTTCTGGAACAACTTTATTCGTTGCAATATAATCTAAGAAATATAATGGCTCAGCACCAGTAGTCAAAATATCGTTTACACACATCGCTACTGCATCAATTCCGATTGTGTCGTGTTTATCATTATCAATAGCCAATTTCAATTTAGTACCAACACCATCTGTACCAGAAACTAGTACGGGTGCCTTCATATTTAATTGAGACAAATCAAAGGTAGCACCAAATCCACCTAAACCACCTAGTACCTCTTTACGCATTGTTCGTTTAACATGACTAGACATTCTCTCAACCGCTTCATAACCTGCATGAATATCAACACCTGATTGTTCATAAGCTTTAGACATGAATATTACCCTCTCTATCAAAGTAGTGTTTATGATTATTAATATAATCCTGTTGACGTTGACTTAAGTTCTTATAATATTTATCTTCATAATCAAATAGTCCTGCTGGATAATCACCTGTAAAGCTCTCTACACATAAACCACTATACGGTGCGTCATAATCTAATCCAATCGATTCAATTAGACCGTCTACGCTTAAATATGATAATGAGTCTGCACCAATATAATCACAAATTTCTTTAGGTGACTTACTTGCAGAAATGAGTTCAGCAGTCGTTGAAACATCTATACCGTAAAAGCTTGGGAACATAAATTCTGGAGAAGCGATTCTTACATGAACCTCTTTAGCTCCGGAGTCCTTTAACATTCTGACAATACGTTTACTCGTTGTTCCACGCACAATTGAATCATCAACTAATACAATTCGTTTACCTTCTACGATATCCTTGACTGCCGACAATTTAACGCGGACACCTTGTTCTCTTAACTCTTGAGTCGGTTGGATAAATGTGCGAGCTACATATTGGTTCTTCACCAACCCCATTTCATAAGGTAGGTGACTTTCTTCAGCATACCCACTTGCAGCTGATAATGATGAGTTGGGTACACCAATAACCATATCTGCATTTGCAGGGCTTTCTTGTGCTAATTTTTTTCCAGATGCTTTACGAACAGCATGAACATTTTTGCCAGCAATAGTAGAATCAGGACGAGCGAAATAAATATATTCCATAGCTGAAATAGCCGTATTTGTATGACTCGTATATGATTTCACTTCAATACCTTCATTATTAATAACAACATATTCTCCAGCATGGATATCTTGCACATATTCAGCACCTAATACATCAATGGCACATGTTTCACTAGCTAAGATGTACGTGTCATCTTGCATTTTACCTACTACCAGTGGACGGATAGCGTTAGGATCTACTGCTCCATATAATGCATCTTTAGTAAGTATTGCAAATGTGAATCCGCCTTTAATTTGTCGCAAGCTCTCTTTTAACGCTTCTTCAAAAGTTGGTGCTTTACTTCTGCGTATTAAATGCATAATCACTTCAGTGTCAGATGAAGAATGGAAGATTGCACCATGTTTTTCCAAATATTGACGTAACGTCTGGGCATTAATTAAATTACCATTGTGGCAAATCGCAACGCTCATATCGTAAAAGTGATATAAAAATGGTTGTATATTTTCAATCCCTTTATTACCTGATGTGGCATAGCGAACATGGCCAATGGCGTTGTGTCCATCTTTAAGTTGATCCATTTGATCACCTTTAATTGCTTCTGTTAACAATCCAAGACCTCGTTCACCTTTTAAAATTTCTCCATCTGATACAACAATACCTGCACCTTCTTGACCACGATGTTGTAAACTGTGAAGTCCCATATAGGTTAATTGAGCGGCTTCTGAATGATTCCAAATGCCGAACACACCACATTCTTCGTTTAATCCACTGTAGTTAAACACTGTGCAATTGCTCCTTCCCAACTTTCTTTAATCTCTGAGACTTTTTCAACAATCGAACTTTGAGCATTCGTTACTTTAAATTCATCAACATCTGTCAATTGACCAATTTCTATAGCTTCATCAATATTTAACGTCTGTCCTTCTTTAACAACAATAATATATCGACCTTGCGTTTCACTAAACAATTGTGCATCTGAAAGGTCAATTGAAGCTTCTAATCCTAAACCATAATGGGCACTGATACGCGCTAAAGTAATTAATAAGCCACCTTTACCAACTGTTTGTACGTGAGAAGCCACGCCACTTCTAATCGTATTCTTGACTGCTTCTCCTTTATTAACTTCATCGCTTAAATCAATTGCTTCAAATTCATGATTGACTTTACCGTATAATAATTTTTCAACTTGGCTACCACCAAAATCATCTCTTGTTTCACCAACTAAATATAATTTATGACCAGCTTCAGGATGGAAATCCTTCAGATAATCAATATCCTCTATCAAACCTACCATTCCTACGACAGGCGTTGGGAAAATAGATGTGCCACGTGTTTCGTTATAAAGTGATACGTTACCTGAAACTACCGGTGTTTTTAATACTTCACACGCTTCTGACATACCTTTCGTTGAATCAATTAACTGCTGATAGATTTCTTTCTTTTCAGGAGAGCCATAATTTAAGCAATCCGTCATAGCAAGTGGAGTTGCACCTACTGCTATTAAATTGCGATAGGCTTCAGCTACGACCATTTTTCCACCTTCATAAGGCTGATTAAACACATAACGTGCTTCGCCATCAATTGTAGAGGCTACAGCTTTATTCGTACCTTCAACACGAACAACTGAAGATTGTAAACCTGGTTTAATGATAGTATTAGCACCAACTTGTTGATCATATTGCTCATATAAATAATGTTTTGAGGCAATCGTTGGATGTATTAGAAGTTTCTTAAATGTTTCTTCGACATTTATAGAGCTATAGTCATTTTTAGATGTGTTGTACTCTTTCTCTTCACCTTCTAAAACATAGACCGGCGCTTCATCTGCAAGTGATTGAACCGGTATATCCGCGAATACTTCATCTTCATATTTAAGTACGAAGCGGTCAGTATTTGTTACTTCACCAATTACCGCACTATCAAGTTCATGTTTTTCAAATAAATCTAAGAATTTTTGTTCAGTACCTTTTTCAACAACTAATAACATTCTTTCTTGTGTTTCAGAAAGCATCATTTCATAAGGTGAAATACCTGGTTCACGTGTAGGCACTTGATCTAAATGTAATTCCAGACCACTGCCACCTTTAGCTGCCATTTCTGATGATGAAGACGTTAAACCAGCGGCACCCATATCTTGAATACCAACTAATTCGTCGAAAGTAATCGCTTCTAATGTGGCTTCCATTAATTTTTTACCTACAAAAGGGTCACCAATTTGAACAGATGGTCGTTTACTTTCACTTTCTTCAGTTAACTCTTCAGATGCAAAAGTTGCACCATGAATACCATCACGACCTGTTTTTAACCCTACATAAATGACTGAGTTACCTTCACCTTTAGCAGTCCCTTTTTGAATCATGTCATGATCAATAACACCTACACACATGGCATTAACCAACGGATTTCCATCGTAACGATCATCAAATTCAATTTCTCCAGCTGTTGTTGGGATACCGATACAATTTCCATAACCGCCAATACCACGTACTACACCTTTAAGTAAACGTTGGTTCTGTTTAACTGACAATTCACCGAAACGTAGACTGTTTAACAGATTGATTGGTCTAGCTCCAATTGATACGATATCTCTAATAATGCCACCTACACCAGTTGCAGCACCTTGATAAGGTTCGATAGCTGACGGATGGTTATGTGATTCAACTTTAAATACTACTGCTTGATTATCACCAATATCCACAACACCTGCGCCTTCACCTGGTCCCATTAAGACATGCTCACCAGTAGTTGGAAATTGTTTTAAGAATGGTTTAGAGTGCTTATAAGAACAGTGCTCACTCCACATAACCGAGAAGATGCCTACCTCTGTAAAATTAGGTTCTCTTCCTAATATTTCACAAACTTTGTTATATTCTGCGTCACTTAAGCCCATATCTTGATATAATTTTTCAAGCTTAATTTCTTCAATACTAGGTTCGATAAACTTAGACATTTTGTTCCCTCCAACTATTAACCATTGCTTCAAATAATTTCACGCCACTGTCAGTTCCAAGAATTTTTTCAAGCGCACGTTCAGGGTGTGGCATCATTCCGCAAACATTACCTGCTTTATTTACAATTCCTGCAATATTTTCATGAGAGCCGTTTGGATTATCTTCATATGTTAAGATAATTTGATTATTTTCAACTAATTCGTTATATATGTCATCTGTACAATAATAATGACCTTCGCCATGCGCTACTGGATAAACTACAATTTCATTTTCACCATACAAATTTGTAAAAGGAGTTTGATTATTGGCAATTTTTAGATTTTCATTTCTGCTAATAAATAAATGAGAATCATTATGGAGTAATGCACCAGGTAATAAACCAATCTCAGTGAGAATTTGGAATCCGTTACATACACCTAGAACGGGTTTGCCATCATTTGCCAAGCGTTTTACTTCGTTAATTATTGGTGCTACACTAGCCATTGCACCTGAACGTAAATAGTCTCCAAATGAAAAACCACCAGGAATTAATACGCCATCGTAACCATCCAATGACGTCTCACGATAATCAACATAATCTGCTTGCGCACCTGACTTAATCGCTGCGTTGTACATATCTCTATCACAATTAGATCCTGGGAATACGAGAACTGCAAATTTCATCTTATGCATTCTCCTTTTCGTCAACAATTTTATAATTATATTCTTCAATTACAGTATTTGCGAATAACTTTTCACTTAATGTCGTCACAATGTTATCAACCGCTTCATCAGTTGCTTCGTCAACCGTCATGTATAATACTTTACCTACACGAATATCATTAACTTGTTTATAACCTAAGTCGTGAACAGCTCGATTTAGTGCTTGTCCTTGAGTATCTAACACCTGTGGTTGTAATGTAATGTGAAGTTCAATCGTTTTCATTATTTTAGTTCCTCCAATTTATTTAAAAATGTTGTATAAGTGTCAATAAGTGAACCTGTATCATTGCGATAGACGTCTTTATCAAAGTTAGTATCAGAATATTTATCCCAAATACGACATGTATCTGGAGAAATTTCATCAGCTAATAAAATTTTACCGTCAGAAGTTTTACCAAATTCAACTTTAAAATCAACTAATCTTAAATCCATCTCATCCATCAATTGAACTAATACTTTATTAATATCTTTAGCCATAGTTTTTAATGTTTCAATTTCACTCTCGCTCGCTATTTTTAAAAGTTTAACGTGATCATCTGTAATTAATGGGTCATTTAAGTCGTCATTTTTATAGAAAAATTCAACTAACGGTGCTTCGAATTCATAACCTTTGTTAAAGCCTAAGCGTTTCGTTATAGAACCTGTTGCTATGTTACGTACTACAACTTCTAGTGGAATGATTTTAACTTCTTCAACTAATTGTTCCGTTTCCGAAAGTTGCTTAATAAAATGACTCGCAATTCCATGATGAGCTAAATATTCAAATATTATAGAGGTAATTTGATTATTTAATCGTCCTTTACCTTCCATTTTGTCTTTTTTTGCACCATTACCAGCCGTAACTTCATCTTTATACTCAACTCTCAATTGACCTTCATTGTCTGTTGAGAAAATTCTTTTCGCTTTTCCTTCATATAATAGCGCCATTAACTATTCTCTCCCTTCAAACTGTTTAAGCATAGCTTTCTCAGTTTCATCTACATTATTCGTTAAAATTGTCATATGCCCCATTTTACGATTAGGTTTACGTTCAGGTTTCCCATAAATATGAACATGCCATTCTGGATGATTAGCAAACTTATCTTCTAATAAATCTAAATCGCGCCCCAACAAATTCATCATTACTGCAGGTTTTAAAATCTCAATTTCTTTTGGAAGATTTTGTCCAGTAACTGCTAATATATGTGTATCAAATTGTGAATAATCACAAGCTTCAATTGAATAATGTCCGGAATTGTGTGGACGTGGTGCAATTTCATTTACATATAAATTATTTGATTTATCGATGAAGAATTCGACTGTAAATGTACCTACAAAATGTACCTCATTAATAATTTTATTTACTTCATCTCTAGCTTCTTGTTCCTTATCACTTCTCGCAGGCACAATGGTTTTAAATAATATTTGATTTCGATGTTCATTTTCTTGAAGAGGGAAATACGTAATTTGTTTTTGGTTACCAATCGTAACAGTTAAAGAAACTTCGAGTGCAATATCAAGAAATTGTTCTGCTACACACTCTTGTTGTGAAATGAGATCTTTAGCTTCTTGAATTGATTCTTCATTTTTAACTAAGACTTGTCCTTTACCGTCGTATCCACCAAAACGCGTTTTAACTATAAATGGATATCCTAATTGATTAATCACAACATTTAGGTCTTTTTCCTCTTTAATAGGTAAAAAAGGAACAATTTTAGATCCCGCTTTTTGTAATGTTTGTTTTTCAGTTAAACGATCTTGTAATAATTGAATAGCTTGATAACCTTGAGGAATATTGAATTTTTGAGTTAGACGAATAAGTTGTTCAGCTGAAATATTTTCAAACTCATAAGTGATAACATCAGATTTCTCACCGAGTTCATGCAAAGCTTCTTCATCGTCATAAGCAGCAGTTATAAATTCGTGAGCTACTGATTTACACGGACTATCAGGGTTAGGATCTAAACAAATGACTTTAAAGCCCATTTTTTGAGCAGATTGTGCCATCATTTTACCTAATTGACCGCCACCGATAATACCGATTGTGTCACCGAACTTTAATTTATTGAAGTTCATTTTGCATTTCACCAACTTTATCTACTAGACTTTGCTCATATTCATCTAAATGTTTACGAACCGATTCATTACTAATACTTAAAATTCTCGCAGCTAGTATCCCAGCATTTTTTGCACCTGCATTACCTATTGCAGTTGTAGCTACTGGAATACCTCCTGGCATTTGAACAATCGATAATAAAGAATCCAATCCTTTTAAACTCTTGGACTCAATCGGTACACCTATAACAGGTATTGTTGTCATTGATGCAACCATTCCTGGTAGATGCGCAGCACCACCTGCACCAGCAATAATGACATCGTATCCATTTGTTCTAGCTTGACTTGCAAATTCATACATTAATTTAGGCGTACGATGTGCCGAAACGACTTTCTTTTCGTACGGTATTTCGAATTCATCTAACATCGCACAACTTTCTTGCATAACCTTCCAATCTGAAGAACTACCCATAATAACCGCTACTTTCACGTTGTACACCCTTTCAAAAGTTTGAAATTTAGTTACGATTAGTTGTATATTACAGATATAGCATAACAATCATGAGATGCTTTTTCAATCAAAAATCGAACTTTAACTTAATTTTTACTTTTAATTTACGTCTTTTGGCTATCAATTGACGTGACCAAAGATTTAAAGTTAAGGTATAAGTATGATTTAAACAAACAAGGAGGAATTTTTTGTGGTTGCAAAAATTTTAGATGGGAAACAAATTTCTAAGGACTACAGACAAGGTTTACAAGATCAAGTTGAAGCTTTAAAAGAAAAAGGTTACACACCAAAATTATCCGTAATCTTAGTAGGTAATGATGGTGCTAGTCAAAGCTATGTAAACTCTAAAAAGAAAGCTGCTGAAAAAATCGGTATGATTTCTGAAATTGTTCATTTAGATGAGGATACTTCTGAAGAAGATGTATTAAAAGAATTAGACCGTTTAAACAATGATGATTCAGTAAGTGGAATATTAGTTCAAGTACCTCTTCCTAAACAAGTAAGTGAACAAAAAATCTTAGAAGCGATTAATCCTGAAAAAGACGTTGATGGCTTCCACCCTTCAAATATCGGTAAGTTATATATTGATGAGCAAACTTTTGTTCCATGTACACCACTAGGCATTATGGAAATTCTTAAACATGCTGATATTGATTTAGAAGGTAAAAATGCAGTTGTTATTGGCCGTAGCCATATTGTTGGTCAACCTGTATCAAAATTATTACTACAAGCAAATGCTACAGTAACTATTCTACATTCACGTACTAAAGACATGCATAGCCATTTGAAAGATGCTGATGTTATTGTCAGCGCAGTTGGTCAACCAGGTTTAGTAACTAAAGATGATGTAAAAGAAGGCGCTGTTATTGTTGACGTTGGTAATACTCCAGATGAGAATGGTAAATTAAAAGGTGACGTTGAATTTGAAGAAGTTAAAGAAGTTGCAGGTGCAATTACGCCAGTTCCAGGTGGTGTTGGCCCATTAACAATTACTATGGTGCTTAATAATACATTATTAGCTGAAAAAATGCGTCGTGGCATTGAATAATGTAATTATTCTTACTTAAACTATATGTATGTTGAGTAATTCGTTTAAACTTCAATTAAACAAAGCGAAATCAAAACCACCCGTGTGAACGGGTGGTTTGTTCTACGGCTATAAGCCTTCCTTACTGGCCAGCCCTAAAAGGGCACTGACAGGTCAGCCAACTGCACTACTTTCCCAGCACCCCTAAAGGGGTACTATTTTTTTCGTCTTTTTTTAATTTCTTCTCCTGTAAAAGGATCAAGATATTCTTCCATTGAAATTTGATCTGCAACGATATCTTCTTGTAATTGATTACGAATATAATTTTCAATTACCTTTTTATTTCTACCTACTGTATCGACATAAAATCCTTTACATCAAAACTTTCTATTACCATATCTATATTTTAAATTAGCATGTCTATCAAAAATCATTAAACTACTTTTACCTTTTAAATATCCAACAAATGAGGATACTCCTAATTTAGGCGAAATACTAACTAACATGTGAATATGATCTTTACATGCTTCTGCTTCTATTATTTCTACGCCTTTTCTTTCACATAGTTGACGCAAAATAACTCCAATATCCCTTTTTATCTTTCCGTATATCACTTGTCTTCTATATTTTGGTGCAAAGACTATGTGATACTTACAATTCCATTTTGTATGTGCTAAACTGTTTGTGTCGGATGACATTAAATAGCATCTCCTCGTGTTGAATATTTGGTTGGCTGACCAATATATATTTTAGCACGTAGAGATGCATTTTTTTAGATAACGGTGAAACCTTTTCTGAACCATACGCATAGCGTATGGTTTTCTTTATACAACTAATATAAAAGAGTCTGGGACATAAACCCTAGAGAAATAGCCAGTAAATGAGTTTTAACAAATTCATTTACTGGCTTCTTTAT
>NODE_17_length_16252_cov_12.678207
CCACTGGCTAAAATATAAAGGCTTTAAAAACATATAATTGTACATAGTTGTCAATTGCATTTAAATTATAACTATAGAATAAAGATAGAAAGTAGGCTAAATCATGCTTAATGATTTTAATGAAATATTAGAAGGTCGTAAGTCGGTTAAAGGTTTCGACCCAGATTATAAAATTTCTCATGAAGAAATGAATGAAATGATTGCAAAAGCAACGAAAGCACCTTCATCAGTGAATATGCAACCTTGGCGTTTTGTTGTGGTTGAAAGTGATGAAGCGAAAGCTAAATTGCGTCCATTAATTCAATTTAATACAAACCAAAATGATACATCATCAGCAATGATTGTCATTTTTGGGGATTTACAATGCTATGAAGAAGGCGAATATATTTATGAACAAGCGGTTGTCAATGGTCACATGCCACAAGAAGTTAAAGAACAAATGTTACCGATTGTTTTAGAAAATTATAAAAATCGCACACGCCAATCAATGAATGACATTGTTAAAGTAGACAGTAGTTTAGCTGCTATGCAATTGATGTTAGTTGCTAAACAACACGGTTATGATACAAATCCAATTGGTGGCTTTGAACATGAAGAAATCGGTAAAGCGTTTGGCTATGATTTAGAACGTTATGTTCCAGTGATGATTGTCGCAATAGGCAAGAAAGCTAAAGAGGCACACACATCATTTAGAATGCCAGTTGATCGTGTAATCGATTATAAATAATACTTCAATTTAATAATGAAAAAACGCGTAACTGACTGAAAAGATAAGACGCTTATATCAAGTTTTTTAGTTAAAGTCACTCATGCGGTGGGGCGGAACAGTGTGTTCATTATGAATACTGTTCCGCTTTTTTAATAAAGAGATGTATAGAGTCAGTGCTAATCATATTTATGATGAAGAAAAAGGGTATAGCTTAAGACATCAAATTGCGAAAAGGGTGATTCATTTATGGATAATAAATAATTAGAGACATTAACACGTATTCAGAAAGGATTATATGAAACAACAAAGGCAGTCTTTCCATTTGATAAACGCTACCGTATTAAGTCATTTGTGCTAGAACGATCAGAAGGCAATATAGTCATTTATCATTCATCAGGTTTAAATGAAGTAGTGACAGATATCCAATTATTAGGCGGTGCTTCATGCGTTTTAATGAATCATGAGCATGAATCCGTAGGCGGAACACCTAGTATAGATATACCATTTTGGATTCATCGTGATGATGTAGCAGCAATCAATCGAACGGTACCGATTGATGGACAGTTTGAACAACGTGAGACGATTGCAGATGATTTAGAAGTCATTCCTACTCCAGGACATACGTCAGGTACGACGATGTTTCTGTGGGATAATGACGAACATCGTTTCCTTTTTACAGAGGCCTTTTTGTGTGTAGATGATGGGGAATAGCGTACTGTTATTCTCAATTCAAGTGACCGACAAACATCCATTAAAAGCCTGGAATTGATTCAAGACCTAGATTTCAATGCTATTTATTGTACCTTGGGTTGCGATTGAAGGAGAAGGTGCTGTCTTTTTTGTTGAAAATGAGGAAGATAAACGTAAGAGACTACAAAAATTATTGATTGCGTCCGTCGTGGTGAAAATACGTAACTCGCATATTAAAACATTGTTATTAGAGGTGATGGTGTATGAATATAAATCGAGGAATCAATCATATCGGACTCACAGTACCCGATATTGAAGCGGCGACAGCCTTTTTCAAAGAAGGGCTCAACGGAAAGATTGCTTATGATAGTCAACGAAAGACGGATGAACCTCGTGGTGGGGAAATAGTTGAACACATTCTTGGTTTAGAAGAAGGGGCATCCATTATTCATAAACGTATGATGGTCTTTGGTAATGGACCGAATATTGAAATGTTTGAATTTAAAGATGCACATCAAGGTCAAGCGCAAACGTTACAAGACATTGGTTATACGCATATCTCTTTTTATATCGAGGCAGAACACTTTGATGAGGCAGTTAAACAGTTGACGCAAGCTGGAGGTCAACCTATTTCAGAGCCACATGTGAATACGAAATATGAAGACACTGAAGGTAATCAAACTGTTTATGTAAAAAGTCCGTGGGGAAGCTTAATTGAATTACAAACGGTACCTAATGGATTTTACTATCCATATGATAGTGAGGCAGAAGTTTTTGTGCCGAAAAAGGTCGACAATTAAAGTAATTTAAACATATCATTATTCATTAATATGACACATTTGTCATATTAAAAAAATTAAGTATTTTCTCCTTTTAAATTAATGTATAATGCCTTTAACAAGCCTTCCAAGTAGCTTGTTAAGCTAGATATTATAAGGGGTTTAGGGTTATTAGATGTATGCAATTTTAAATATCTATGCTTAAAAAGGGTATAAAATTAAAGACATAAAATTTTGTTTATGTCAACAACAATTTAAGGGAGTAATTTTCATGATTGATATTCAAATTCAAAAATCAGAATTAATCGATGTAATTGAAAATATTGTAAAAGAAAACGTGTATGTAGAAAGTGACGATGCATGTGAATTTTTAGCGACTGAGATTGTAAATGGTTTGGAAGAGCTTAATAGTGATGAAACACAAGCGAATAACTTGTTAGGACTCAATAGTGAGTTGCAGCACGAAGTCGATGAATCAAATGACGCAATTAAAGTGACCTTATCTGCTGCAGGCAGTGCCTCCAGTAGCTCGCAATTTGTTAATAAAGGCGCGGAATAATCGTTAGTGATTATTAAAAATGTTAGCGTAAGAACTTTTGATTTCAACAGCAATATACGAATGAAAATAAGCACCACCTATTATGAAAAGCGAATGCTTTTTAATAGGTGGTGCTTATCATGTTTATGACGCATTTACGAGAATAATACTTTTAGGATGTTAAATAAAGAACCTATTAATTGAAGAAAAGTACCAGACATAACTTGACCTCCTTTTGGTAAGAGTTGAGATGTATTAAGCGTTGCGTGTTAAATTCTCACTTTGAACTAAATCGTCTGCTAAGTCATGCCAAAATTGTTGTAATTCAGCTCTAGTGCGTTTTGTGTCAGAACTGTCTTGACCAACAAAATCGACATGATCCCAATCATGTTTCGTTGGTGTAACTTGCCAAATCCCTTTTTGATTTGTATCCGTTGCTTGTGTATACGCTTGATTAAATGGATGTTGTGATGAAATAACAGACACTAAGCCATCATTCTCTCGCCATTCTTTTTCAGCTGCTTTACCAATTACATTAGCAGTTAGGGTGAATGGGAAGAATAAAATTAAATCTGATTTTTGACGTCCAAATAATGATGCGTGTGTTGATTCTCCTGTGTAAGTTTTATACACAATATTAGGGTTTAATGATGTTTGACGGTTAAGGTTTGTCGCGCCTTCACGTGTTAAATCATAAAAGCCATTGTCTTTGGTTTGCCATAATTTTGAATCTTTAACACGTTTGACATAGTCAACGTAAGACTCGTTAGTCTGTTGTTTTAGACCCCATTGAGACAGACCGAAGTCTACACGTGAATCTTTATTGCCAAGTACTTTTCCTGCGTCAAAGACAACTTGACGAATAAGCGCTTCGTTACCTAATAAATCTGATGCATGTGTGCCGTTATGTGGCGTTCCAAGTGTCGTAATTGATGAAATCATATTATCGTTTTGACCTTGATATAAAGGTGAAATATCGCCTCCATGTACATGTTGATATTCTTGTTCTTCTGGATTACCATTTCTTAATAATGCTTCTAATTGACGAATCGTTTGACCGCCCATACTATGTCCGACAAGATGTACTTTTTGGCCTGGTTGCCAATCTTTATATACGCCTTCATATGTTTTACCGTAACGTTCATGACCATATTTGGCAGCGTGTGCAGCACCATAATCCACAGTTCCACCTTTAATATAGTAATAAAGTTCGACAGCACGATCGTAGTTACTACCAAACGCACTAATGCTCGCTTCATAAGATTCATAGCCGTTCTCTTCTAAATCCTGGCGTATGTTTAATTTATCGCCACCCCAATAGTGCGCTAGTACGGATGGGTTTATGTCATCAGTAAAACCATTAAATCCGTGAACTAAAATAATAGGGTCTTGATTTTTATACTGAGCTTGTTTCGCAACTTTATTGGTTTGATCTTTCGTTCCAGTTGCAGCTTGTGATTTAGATTGAGTGTTTGTCGTTGCGATTGCGTTATTTTTAAGTGTATTTAACCCAGATTGTGCATCTTTATTTTGTTTAGAAGACTTATCACTATCTAAAGTAGGGTTAGTTTGCCCATCAATTGAAATATTATTATCGCTATTTTGTGTATTAAGACGATTCGTTACTTCAGAAGTTGTCGCTTCCTTCTTAGTTAACGTTTGTTGCTGAGCTTGTGTTGCGGTTTTAAGTGCGTCACCTTGATTGTCGTCATTATCCTTTGGTTGTGATTGTGCTTGTTGATTGTCGACTTTTGGTTTATCTGACGTATTTGATTCTGTTGACTGTTGTTGTTCAGTTGATTTAATTGTGTTTGGATTAATTTCATTTGAAGAAGTATTTGCATCTTCAGATTTAACAACATTTGAATGTGGTTGATTTAATGCTTCTTTTTTATTATCAGACGTTTCATCAGTTTGTGATTGCGTATGTGCAGTTGTTTTCTTAGTTGTGTCGTCTTCTTTAGAAGCTGTATCAGTTGATTGTGTTGACGGTTTTTCCTGTTTAGATGATTCAGATTGTTGCGTTGTTATGCCGTCGTTAGTAGTTGGTTTAGAAGTTTGTGTATCAGTTGAAAGTGATTGTTGAGAAGTTTGTTTAGCTTCATTTTGTTGGTTATCGCTATTTGAAGTTGGCTTCTCAGATTTTACAGTGGTACTTTGATGCGTCTCATCTGAAGTTGAAGTAGTTTCATTCGTTGTAGATGCATCGTCTGTTTGATTATGTTCATTATGTAAGCTAGTTTGTGAATTATTTGTATTATTTTCAGTTTGAGACGCTTGCGACTTATCTTGTTCAGTTGATTGAACTTGTCCCTTTTGAGTCGCGTGTGTGTCTTTATCCCCAATAGATTGTGCTGACGCCGTTTCAGGAGTTCCCACTTCCTGTTGTTTCTCGGCTGCCTGTGCTGAGCTACCTCCCATGAATAGCAACGTTGCTACTACAACTGATGACGCGCCTACGCTCAATTTACGAATACTAAATCTGTTCTCTCTTGTTTTCATAAACAGCACCTCTATTTTATTTAATTTTTGAAAATGTAAATCTATGAATCCATATTAGATAAATAAATTAATGATTGCTCGTGGCAAGAATTCAAACAATTTGCTAAAGATTGCTTTAACAGCTTCCATAATGACCTCCCTTTCATTTCAAAAGAGAAAGCGTTTACATAATGAGGTAAAAAATATGTATTGCAAGGATACCTTAAGTGAAAATAACGTATCTCTTTCAAAGTAATTTAAACAAATAGTAACCTTACTCACTGACAATTGTCAATGACTTAGTAGGAATCATTCTATGTGGCAACGAGTTGGAACGATCTTTAAATCAAAAAAAAGACTGAAACGATAATCGTTCCAGTCGTAAAATAGCGGAGAGGGAAGGATTTGAACCAACGCGAGCAAAAAGCTCCTACCAATCATAAATGATTGGCCTCTTTAGCCAGGCTTGAGTACCCCTCCATTAATATATTTTACAGTTTACATCTATCAATTTATTTTGTAAACAAAAAATACTTTGTTTTTGTTATTAAATTAAAAAATAAGTCTAAAGTTTTATTAATTAATACTTCTAAAGACGTATATTGTCCGTCTAATATCATATAATAATATTGATAAATTATTATATTGAGCGATGTATGTCGTGAAATAGTTATTACATAAAAGAAAGGTATTGAGGAGAAAAGTATGTGGAAATCAAAATTTGGTAAAACGTTTATTGCAAGTATAGTAATTGGAACAACGATATTTGGGTATGCTGGTCATCGTGATGAAGCGCAAGCTGTTGGTAACTATTACTATGATGGCTTGCATGCAGGTGAGTACTCAGGATATTTAAAAGCTAAAAAGATCAGTAACAGTTCAATTTCAAACAAATATTATCCAAATGCATCCCAAAGTAATTTGAAATCTATTGGTCGTGTTTCGAATTTAAATGGTTGGAAAGTGGGGATTCCAGAATATAAAGGACAAGACTCAATGGGTACTGGTACGGTAATTGGTGCGCATACCTTTGTCACAAATGGACATGTTATTGATGATAAATATGGTAAAGCTGCAGCACCAAAATATATTAAATTTCAATTGAATCGTAATGGTAAATCAATACCTTATACTTTTCATGCAAATGAAGTCATTAAGGTACCGCAATATGATATTGCGATAGTCCACACTAAAGAAAATATGTCGAAGTATGCTAAACCAATGCGTATTGCGACAGATTCTGAAATTAAGAAATTGAAATTTAATACACCTCTATATTCATTAGGTTACTCAAAAATTAATGGTGACAATACGAAACCATACCTTAGTAAATTTCGTGTAACACAATTTTCTCCTAATGGTTCAGAAATTCAAACGAAAGACATTTTTAGATCAGGTGCGTCAGGCTCGCCTATGTTAAATAGCAAATATACTACAATGTACGGTATGAGAACGTATGGACACAATTTAGGTGGTACTGCGACCGATATGTATGCTAAGCAAGAATCTTCTGGAGGAGAGTCTTTCAAAGGATATGCTGGTAAATTTGTTCGTCAACATATTAAGTAATTTGATTGAATAAATTGAATTACAAGCGTTTCGCAATTTATTTTACAAAGGGAATAAAGGGTGGAGAGAAATGAAGAGAAATTATTTAATGATTGGTGCGCTTACTGGAACAATGTTATTAGCTGGTTGTAGTTTAAGTGACTTTGGACTTGGAAATGGAGCATCCGACGATAATAACAAATCATCACAAACGGATAAATCGAATAAAGATAGTAATTCGAAATCTGATAATAGTACTAGTAATAAGAAAAATAATGATGCGAATTCAGTAAACAGTGTTAAAGATTAAAATCAAGCTGAGAAAGTCGCATTAGCGCTAAGTGATGACAGTGTATCTAATGTAGCTATAACTGCAAATGATTTAAAACGTCATTCATATATTGAAAATGGTAATGGTGGGAAAACTCAAAAAAGTATAGATAAATACGAATTACAAGCAACTGGAGAAGCAGTTGAAGACGCACCAGAAGGGATGACATTTTATAGTGCTTCACCTGCTAGAGGGCCATTCGCGACTTTAATTGGTGTTAGTGATGATAAAGTAGCAGTGATAGGTACGCAAAGTCCAGGGAAATACCGACAATTTATTCAATCTGACTTAGGACATGAACTTGATGTTAAAGATTTATATCATAAATATGGCAAAGATTCAGATTATAAAAAAGTCGCAAAACAAATTTCTATTAGTGGTGGTTCTAATAGTGCACATTCTGCTAATAGTAATGATAAAAATACGAAAGAATACTTTGCTAAAATATGGCTGACGGCACGAAATGACGCAGATGACATATTTTACGAAGAGGACCATACGTATGAACCTGTAGATATGTCCGGTGAACCGATTAATCCATATAATGAAGATGCTTCAGAAGTATATCCTGAAGGAACCGTTGTATTAAGTCCATCCGTTACAGCTCTAGGTCACATTACTTTTAAAGATAATAATGATGGGACAGTCACATTTTACGATGTACCAAGTCATTTCCAAGACCATCGTTGGACCGAAGATGGCTACTCTAAACAAGAAACAGCTCGAATTTTGAAAAATGGTCAAACGAAGAAGATTAAGAATGCTTTAGATTCAGATATTGAAAAAGTAGCAAGTTACATTACATCTGATACGCCTAGACAACCTGAACATTATGATAGTTCAAATTCAGATGACAGTAGCTCAGAAGACTCTGATAGTAGTTCAAGTGACGAAACGGTGACACGTGATAATGTCATTGATAAAGTCGAAGAATATGAAGGTCATACCTTAGATACCGACACATACACATATAAAGAACCAGAAAAAAATTCTGACGGAGATTGGGGTTTCTCATTTACTGATAAAGATGGTGAATTAGCTGGATCATATATTGTAACCTCAGACGGTAGCGTTACGAAATATGATGAAAACGGCGAAGAAGAATAAACCTTTAAAATAAACGATAACAATGTATAAGGCACCTCGTTAATTTAGCTTAGTGATGTTCAATAAATTAACGAGGTGCCTAATTTTATTGTATTTTGGAGATACATAGATGAATTACGAAAATCTCTTTGCTGGGGAAAGGAACTTAAGTGTTTATACACTTAAGTAAGTAGTTCTAATGATTAAAATCACAGAACTAATTTAGAGCCTTTCCCATAGGAAAGCGAAATAACTTAAGAAAGCGAAATCTATCTATGAACTACTTTACGAACACTTTCATTATTTATAAATACCTTTGATTTCATCTAATCTTTCTATAAAACTATCAATATATGATTGTGGTTTTAGAATTTTAGCATGTGGCGCTAATTGATAAGCGATATAGTACGCATCGAAACGCGTACAATTCACCCATACTGTGATATAATCCTCACTTCGTTCAACAACTTCCTTAATAGAAAATTGCTGTTGGAATTGGTTCCAAAAGTGTGTGTGTATTTGGAATAAAACAGGATTACAAGTGCCATCCTTCTTGAATTTCAAATTTAAAACTTTCACAGACAAGATATCACGAAGTAGAATCGTCTCAATTTCATGATCCTCTTCATACGTAAACCAATAATCATAATGCATATACAAAATAGATAATGGTTTAATGACTATCTTTTTGTCTTCAAGCTCAATGCGAACAATATCTTTATTCACAATCGCTTTTTGTAAAATCATAAGATTTTTCCCGGGCAATAATTCCTGTCTAATTTTAAATTGATTTAACGTACTCATTAAAACGTGTTTATCTGAAACCTTCATTGAACTGATTGAGCTAAGTAAAAATTTGTGAATATCGTGATGCAAAATGGGTGTTAAACTTTGAAGTTTAATGAGTAAACTAAGGATGCCTAAACTATGTTTACTTTGTGTTTTTTGCTTAAGTTCATATCCTGCCAATTGATGATTATAAACGACTCTAGTATTACTATGACTCCAAAACTCATTTTCATAAAAGAATGTGTTAATAGTATTAATATCACGCTGTATCGATTTCTTACTCACATCAGTAAATTGATTTAAGTCGTGTTGCGTAACAACGTGACCTTTAAGAAGCAAAGTTAAAATATTTAGTATACGAGTTGATTTATCCAAGAAATGGGTCCCCTTTGCATCAATTCTATATTTACTTTGAAAATTAATTATATAGTATCATATTCTTTTTACGATGTGTATAATTACAAAATTAAAAAGTAGCGATATATCAATAAACATAAATATTAGGACGACGTCCATTCACAAAAGAGTTAATTTATAAATGTTTTATTTAATATTGCATTTAAAAGAAAAAAGGGATAGATTTTTATGTAAGCGGTTACACAAAAGGAGTGGCAAAGTGAGAACGATTAAAGAAGTGGCTCAACAAGCAAATGTGTCAGTAGCCACAGTCTCAAGAGTGATTAATAAAAGTGGTTATGTGAAAGAAGCAACACGTAAAAGAATTGAACAAGTCATCAAAGAATTAGATTATTATCCTAATGAGACTGCAAGAACTTTATTTACTAAAAAATCAAAAACAATTGGATTGTTGTTACCAGATATGAGTAACCCGTTCTTTACGATTGTTGCTAAAGGTGTAGAGGACACAGCAATTCAAAAAGGGTACCACGTCATGATTGGCAATGGTGAAATGCAAGAGCATAAAGAACTAAACTATCTAACCACTTTTAAAGTGAATAATTGTAGTGGCGTTATTGCTTCACAGTTATCAACTCAATTTGCCTTTGATCAGTTTAATTCATATCAATTACCCTATGTACTTATTGACCGTGTAACAGATAATCAGCAATGTATAGAAGCGGACCATTATAAAGGTGGGAAACTACAAGCTGAGACAATTATTAAAGGAAATGCACAGCGTGTACTATTGTTACATCAAGATTTGAATTATCGCTCTTTTGAAGAACGATTTAATGGTGCAAGGACTACTCTAAAGAACCATGACATTCAATTGTGGATTGGGGATGAGCATGACATCACAATTGATAAACTGAAAGCATATGTTAACCATAACCATATCGATAGTGTGATATGTAGTAACGACGTATCTGCGCTTAAAATCATGAAATGGTTACATGATTTACACTTCCATATTCCAGATGATGTACAAGTCATTGGATATGATGATATTCCATTAGCCAAGTTATTTTATCCAAGTCTGACAACGATAGAACAACCTGCGTATGAAATTGGGAAACAAGCAGCATTAGGTTTGATTAATCAATTAGAACATAATGACGTAACGACGAAAGTCGTATTGGATGTTGATGTTATTCACAGAGAATCTACAAGGAGGAAGAAATAATGACAAGTATATATGTAGTTGGAAGCTTATCCATTGATTTAGTAGTTTCTACAAATAAAGTACCAAGTAAAGGTGAAACCGTTTTAGGTGAGTCATTTTTTACAACACCTGGTGGAAAAGGGGCAAACCAAGCAGTAGCGGCTGCAAGACTCGGTGATGATGTTTATATGGTAGGACGCATCGGTGATGATGACTTCGGGAATCAAATTTTTACAAACTTAGAAGACAATCATGTTTTAACGACATTTCTGAAACCCGTTACACATTCTGCATCTGGTACGGCACATATCACTTTATCTGACAATGATAATAGCATCATCGTTGTACCTTCAGCTAATAACTATGTTACGTCAGATTACGCGTTGGAAGCTTTAAGTCAAGCTCAAGCAGGTGACATTGTTTTAATTCAACAAGAAATTCCCGCTGAAACAGTAAGAGATGTCGTTTTATATTGCGATGAACACGATATGATATCAATTCTTAACCCAGCGCCATTCCGAGAAGTAGAGGCAGATGTTATTGATAAAGCAACGTACATTACACCTAATGAAACAGAGAGCAATGCAATGTTCCAAACTGACATTGATAAAGCATTAGAGCGTTACCCTAACAAGTTAATAATTACATTAGGAGATAAAGGTGCTATGTATCATAACGGCACTGAAAAGGTTCAAATTGATGGATTTAAGCGAGAAGTTAAAGATACAACAGGTGCTGGAGATACATTCAATGGTGCTTTCGCAGTAGGATTACAAAAAGGATATTCAATTGCACAAGCACTTAAACTTGCGAACTTAGCAGCAAGTCATTCAGTAACAGGTATGGGCGCTCAAGGTGGCATGCCAACCTTTTCAGAAATTGCAGGTGAATTAGATGTATAAAACAGGCATATTAAATAGCGACATTTCAAAAGTGCTCAGTGATTTAGGATATACAGATCAAATTGTAATAGCTGATTGTGGGTTACCCGTTCCTAAAGACGTTAAGAAGATTGACCTTGCTTTAACATTAGGACAGCCAAGTTTTCTAGAAGTTTATGAAGTACTTAAGCAACACATGGAAATTGAACACGTAACGATAGCTGAAGAAATGGAAGTAGACAATGCACCTATCTTTGAACAAGTGACAAAGGACTTTTCAGAAATAGAACAAGTTAATCATGAAACATTTAAAGCATTAACTAAAAACGCTAAAGCAATTATTCGAACAGGGGAAGCAACGCCATATGCAAACATCATACTTCAAAGTGGTGTCATATTTTAAGGGGTGAAATTAATGATTCAAATGACTAATATCCATAAAGACTTCGGGGACAACGAGGTTCTAAAGGGAGTTGATTTTACTCTAAAGCCAGGTACAGTGCATGCACTAATGGGAGAAAATGGGGCTGGTAAATCAACACTCATGAAAATTTTAGTTGGGATTCATAAAAAAGACCAAGGTGTTATCACTAATTCTGATATTGAGATCGACTATAACAATCCTAAAGAAGCGGAAGAAAAAGGATTAACATTTATTCACCAAGAACTGAATTTATATCCAGAATTAACAGTGCTTGATAACTTGTTCGTTGGAAAAGAAATCAGAAACAAAATAGGAATACTAAATAAAAAAGAAATGAAGCAACAAGCTGAGCAAGTGTTTAAAGAATTAGATTTCTATATTCCATTAAACAAAGTGGTCAAAGATTGCTCAATTGGTGAGCAACAAATGATAGAAATAGCTAAAGCGATGATGACAAAAGCACAAATCATTATTATGGATGAACCAACAGCAACATTAACAGATAAAGAAATACGACGTTTGTTCGACATGATTCATAATTTAAAAGCTAAAGGTGTGTCCTTTGTATACATTTCACATAGAATGGCTGAAATTTTTGAGATTTCGGATGAAATAACAGTGATGCGTGATGGCGTTTCTGTTATGTATGATGAAACGACAAATCTAACATACAACCAAATTGTTAAAGCAATGGTTGGACGTGAATTAGATGAACAGTTTCCAGATAGAACGTATGAACCACAAGATATTGTTTTAAATGTAAAGCGACTTAATAATCCGCTACATCATATTGAGAATCAATCATTTTATCTTAAAAAAGGTGAAATATTGGGCGTGAGTGGTCTAATGGGGGCAGGTCGTACAGAAATGATGAGAAGTTTGTTCGGTGTCGATAAAGCAGATAATGAAATTGAAATTAAAGGACAAACAGTATCTATAACGTCTCCAATCGAAGCGATGAAACATGGACTTGCTTTTATAACTGAGAATCGTAAAGAAGAAGGGTTAATCTTAGACTTCTCCATTCAAGACAATATGGTGTTACCTTCGTTATTTAGTTTTTCAAAACATGGCATCGTAGACGATAAAAGTTCTGAGCAATTTGTTGATACGATGCGTAAAAGACTTAATATTAAATCTCCAGGTAGACTGCCGGCTGGCTCATTATCAGGTGGTAATCAACAAAAGGTCGTATTAGCAAAGTGGATTGGTACCGGTGCGCAAATCATTATTTTAGATGAGCCTACACGAGGTATTGATGTCGGAGCAAAAAGAGAGATTTATCAACTTATGAATGAACTTACGGATCGTGGTGTGTCTATTATTATGGTCTCATCTGAATTGCCTGAAGTCATTGGTATGAGCGATAGAGTGATGGTCGTTCACGAAGGTAATATCAAAGGGGATCTAACAGGAAATGAAATTACAGAAGAAAATATTATGACTTTAGCTACAGGGGGAACTTTAAATGAAACAGTTAACAGCTAAAACATCGTTCATGGAAAAGATTATTCCATTTATTGGTCTGATTTTACTAATTATTGTAGTGAGTATTTTAAACCCATCATTTTTAGATTTATCTAATTTACTCAATTTATTAAGACAAATTTCTATCAATGGTCTGATTGCCTTTGGTATGACATTCATTATCTTAACTGGTGGTATAGACTTATCAGTTGGTTCAATTCTTGCATTATCATCGGCGTTTATTGCATTAATGATTACGAGTGGTGTTGACCCAATAATTGCATTAATTATTGGCGTACTGATTGGTTTTGTTTTAGGTGCAGTGAACGGTTTATTAGTTACTAAAGGAAATATGGCGCCATTTATTGCAACACTTGCGACGATGACGATTTTCCGTGGATTAACATTAGTTATTACTGACGGAAATCCAATAACAAATTTAGGGGATAGTTATTTATTCCAATTATTTGGTAAGGGCTACTTTATCGGTATTCCAGTACCAGCAGTAATAATGATTATCGTGTTTGTGATTTTGCTTATTATTCTTCAAAAAACAACGTTTGGACGTCATACATATGCAATTGGTGGGAATGAAGTAGCTGCTAAAATTTCAGGTATTAAAGTTAATAAAATTAAAATTTTAATTTATGGAATTTCAGGGCTAATGTCAGCGTTAGCAGGAGGCATATTAACATCACGTTTAAATTCTGCACAACCAACAGCGGGTACTTCTTATGAGTTAGACGCTATTGCTGCCGTAGTACTTGGTGGTACGTCATTAACAGGTGGTAAAGGACGAATTGTTGGAACATTAATAGGTGTACTTATTATAGGTGTTTTAAATAATGGATTAAATTTACTTGGTGTTTCTTCATTCTACCAACAAGTCGTTAAAGGTGTAGTTATTTTAATTGCGGTATTAATTGATCGTAAAAAATAAGAGAAAGCAGGATAACAATATGAAAAAATTATTAGCCATTACATTAGCACTCGTCCTATTTTTAGCAGCGTGTTCCTTAGAATCACCATTGAAAAATGATAAAAATGGCAAAACCAATAAGAAAAAATCAGAAATTACAATAGGCGTAAGTATTTCAACTTTAAATAATCCATTCTTCGTTAAAATTAAAAATGGAATTGAAAAAGATGCTAAAGCTCAAGGAATGAAAGTTAAAGTTGTAGATGCTCGAGACGATTCAGCTAAGCAAACGAATGACATTGAAGATTTAATTCAACAACAAGTTGATTACTTAATTGTTAATCCAACAGATTCAAGTGCGATTTCAAGTGCTGTGGAGTCAGCGAACAATGAGGGTATTCCTGTAATCACATTAGATAGATCAGTGGATAAAGGAGACGTTGCGTCATTTATCGCATCCGATAACGTTGAAGGCGGTAAAATGGCTGGTAAGTATTTAGTTGATAAAGTAGGTAAAAATGCAAAAGTAGGAGAACTTGAAGGAGTTCCAGGCGCAAGTGCGACGAGAGAAAGAGGAAAAGGCTTCCATGAGATTGCTGATAAACAGTTAAAAGTAATTGCCAAACAAAGTGCGAAGTTTGATAGAGCAGAAGGATTAAACGTAACGCAAAATATGCTAGAAGCGCATCCAAATATCAAAGCAATCTTTGCTCAAAATGATGAAATGGCACTTGGTGCCATTGAAGCTATTGGGGACAAGGATATTCAAGTCATTGGATTTGATGGCAACGAGGATGCAATGAAATCAATAAAAAATGGCAAACTAGATGCGACAATAGCTCAACAACCTGAACTTATGGGTAAAGAAGCAATTAAAGTGGTTAATGGCCTAATGAAAGGCGATTCTGTAAATAAACAAATTAAAGTGCCTTTAAAATTAAAACAAAGTAAGAACTAAATATGTTTGAAATAAAAAGATTCTGAGACTGTAAATCATCTCAGAATCTTTTTTAATTAATAAGTGATTGATGAGAACGTAACAATGCATAAATTGTATCTAAATGTGGTGTGTTCACGTTATGAGATTTTGCCTGTCTAAAGATAAATCCTTGTATTGCTTCGATTTCTAATGGCTGATGATTGATTATATCGTAATACATACTTGTCCCCATATAATCAGGATAGCCGGCATAGATTTGCATAATGTCATCGACGATTGTATGTGGGAACTGTATACCTGATGCTTCGGCTACTTGATGACCTTCTTTTAATAATTGACGACATAGATGTTTGACTTCGTTAATTTTTAAGATTTGAGCAGTATTGTGACCAAGTGCAGTTATAGAATTAATACCTAAATTCACTAATAATTTATACCAAATTTTTTCTTCAATATTGTCTTCTAAAACAATTTCAATTTTGGTTGTATCGAATAATGCTTTTAGATGTGTTGTGGTAGTATCTTTTTGCAAATGTAAACGGTAGTCTCGGAAATGTACCACTTCGTTTCCAGACTTTTGACCACTTATGTATACGACTGCCTGATATTTGCGATTGAAAGGAAGTTGCGGCAATAAGCCATAACCATTTTGAGCTAAAATAAAGCATGTTTCATTATGTGCGAAGTGATGTAATTTTGGAATTAGTGGATTAAGTTGGTGCGTTTTAACCGCAATGATAATAACATCAAATTGCGTATTTATGTCATCAATACTTTGGACTTTAATAGTTTCATTTGCAGGTTGGAGGGTCATTATCTTATTAGAACGACCGATTAATGTAACGTTTGGCAGTGATTGTTGCAGTTCATAAGCAATCGTCGTACCAACCGCACCTGGTCCAATAACAGCAATTTTCATTTTAAACTTTCCTTTCTGGTTAGGTCCACACAAATATGTACAGGAGCATGTGCGCACTTTAAATATAATCATATAGTATAATCATTTTACTTTTCTATGTAAATTATTGTTTAAACTAAAAAAGATGGATAAACAAAGATAAATCTTAGAACAGAAAATGATATGATTTTATATGGAAGTTGATATA
>NODE_18_length_15825_cov_7.362205
ATTATGCATTTGCTGAGCTAGACCACTGTTAATTGTTGTTTGTAATGGTGGCGCAAACCCAAATATAAAGCCGATGAAAAGCCAACATTAAACCTTATATTTGGTTTTTTTTTGGGGTTTTTTTTTGTAATTTTGTTCCTTTCTTGTTGTCTAAACTTTTTATCAAGCGTTTTAATTTGATCGTCCTCTAACGCTTGCATATGGTTTGAAACTTCTACATTCATATTTTTCAACTCGTCTATAATCTCTTTACTCTTAACATTTAATTCTTTCGCATATTCGTAAATTCTTTTTTTACTCATATAATCACTCCTTACAATATTCATCTATCATCGACGTAAGCTTAGTCGCAAACCCAGAGTCTATAACTCCAATGTTTACACGTTCTGACTTGCCTAAAGATTGTCCTAATTCTGCTCTTGTACTAAAGATTCTAAATGGAACATGATATGATTCACATTTATTTTTTATATTCTTTACAGTATTTTCTGAGGCATCAGATGCCATGATAACAAGCTTTATATTATTTTTCTTGATTTCAGTAAGCAATACAGACTCGCCAGACTTTACTTTACGGGCTCTCATTGCTAAACCTAAAAAGTTTAAAATTTGTTCTTTGCTCATTTAGGAATCTCTTCTCTATATATCAAACGTATAATTTCTTTATAAACAGGGTCTAGCTTCTCAGAATCTGCATTAAAATATCTTTCAAGTACGCCTTTTTCTTGGGCTGCTTCTACACTTTGAACATCTTTTGAAACATAAGCGCCTCTACCTTGTTGTTTGCCAGTACCATCAGCAAAAATGTCGCCTTCTTTGTTAATAACAACGCGAATCATATCTTTTTTGGGACGCATTTCATTTGTAATAATACATTTACGCATTGGAATCTTTTTCTTCTTCACTTAATTACTCACCCCAATTATCTGCTTATACGTCTTTTTCTTCACTGTCTGCTTCTTCATTATTTTCAGAAGTTTCATCGATATCTGCCGCTAATTCTGCAGTAGTTAAATTTGATTCCTCTAAATTAACATCATCAATTTCAATATCTTCATCATCTGATTCTGATAAAACGATGTCTTCAGCTAATTCTTCAGATTCAATCACAGGATAAATTCCCGCATCACGAGCATCAGTTTCTGATTTAATATCAATTTTCCATCCAGTCAATTTTGCAGCTAATCGTGCATTTTGACCTCTCTTACCAATAGCTAGTGACAATTGATAGTCAGGAACTACAACAACAGTAGATTGATTGTCTTCGTCAACGATAACTTCCAATACTTGTGAGGGACTTAAAGCATTACGTACAAATACTTTAGGATCTTCATTCCATTGAACGATGTCGATTTTTTCTCCACCAAGTTCTTCAACTACAGCTTCAACTCGAGCACCTTTTGCACCAACACATGCGCCTACCGCATCGATATCTGGATTATCAGAATAAACACTAATCTTAGAACGATCACCAGCTTCACGTGCTACTGATTTCACAATAACAGTTCCATCATAAATTTCAGGAACTTCTTGCTCAAATAAACGTTTTAACAAGCCTGGATGACTTCTAGAAACGTAAATTTGTGGTCCCTTAGTTGTCTGTTCCACTTTATTAACATAGACTTTAATACGTTCGTTAGGAATATATTTTTCGTTAGGACTTCTTTCAGCTTCAGATAAGACCGCTTCAATTCTACCTAAGTTAACATAAACGTAACGATGGTCAACTCTATCGATAACACCTGTTAAAATATCATCTTCTTTATCAATAAATTCAGTATACAGAATTTCTCTTTCAGCATCTCTTAGTCTTTGCATTACTGCTTGTTTAGCAGCTTGTGCACCAACACGACCAAAATCTTTTGGTGTAACATCTTCTTCGTAGATATCACCAACTTCATATGCTGGATTTTTAACTAATGCTGTACTTAAATCTACTTCGTCTCTGTCATCAAATACTTCTTCTACAACTTCTTTACGTGCTATAACTTTAAAAGTACCTTCATCCATATTTAATTCTACACGTACGTTTCTAGCACTATCATAGTTCTTTTTATATGCAGTTATTAAAGCTGCTTCAATAGCATCGATTAATACTTCTCTAGGGATTTTCTTTTCTTTTTCTAAATATTCAGTTGCTAATAAAAGTTCATTACTTGCCACAATTATTCCTCCTCATCACGTTAAATCATTACAGCGTGACGTGCTTTTGCAATTTTATTTCTTGGTATTTCAATTTGTTTTGTTTTAGCTTTTTCTTTAACTTCCATCGTGATTGTGTCATCATCAACAGCTTTTAAAATTCCAAGCCACTCTTTATCGCCTTCAATTGGCGCATATAATGATACAAATACTGGTTTATCAATTGCATTGTGATAATCTTTTTCTTTTTTAATTGGACGTTCCGCACCTGGTGATGCTACGTCTAAGTAGTACATATCTGGAATTGGATCATTCTCATCCATTGCCTCGCTGATTTTTTCAGAAGCAAGTGTGCAATCATTTAAATTGACACCGCCCTCTTTATCAATAGAGATTCTTAAGAAATGATCTTTCCCCTCTTTAGTGTATTCAACTTCAACTAATTCAAAATTCAATTCGTCTAAAATAGGAGTTATGATTGTTTCTACTTCCTCAGTGATTTTACTCATACAGGCCTCCTTTTTCGGCAAATAGAAAAGAGCGGGTATATGCCCACTCTTTCTGCCTGAGTCTAATTTTTTACGCAACTTAAGTATATCACACTTTAATTCCTTAAACAAATGTCTATATCTTGCGTCACAGAGACTACTAAAATACTTTTGATCTTGGAATATAAATTACATATCAAAAATAGACAATTGTGCCTTATCTGGAAGATTAGGTAAAGAACCTAAATCATCAAGATACTCAATTATTTTTTGAGATAATCCAGCCTTTTTATTTAAATCTTCTTTAGATAGGAATGGACCATCTTCTCGCGCTTCAACAATACGTTTAGCAACATTCTCTCCAAGTCCAGGTACAGAAATAAATGGAGGAATTAAAGTATCTCCTTCAATAATAAAGTCAAATGCCTGACTTTTCTCTAGACTGATTGGTTGCATACGGAATCCGCGGTGAGCCATTTCATTCATAATTTCTAAGACAGTAAGAACATCTTTTTCTTTTTTACCGAGGTCCATGTATCTTGAATACATATCTTTGACTGTATTCTTTATGCTTTCTTTGTCTTTAATCATAGTAATTAAATCAAAGTCTGATGCACGAATTGTGAAATAAGATGCATAATAATAAAGCGGATGATGTACTTTGAAATATGCAATTCTCACTGCCATTAGTACATATGCGGCTGCGTGAGCTTTAGGGAACATGTACTTAATTTTCAGACAAGAATCTAAATACCAATCTGGTACATTATTCTCTTTCATAGCGTCTATCATTTCTTCAGTTAGACCTTTACCTTTACGCACTGATTCCATTGTTTTAAAGGCCATTGACGGTTCTAATCCTGCATACATTAAATAAACCATGATATCATCACGACAACCTATAACGCTTGATAAATCACAAATACCTGAACGAATCAATTCTTGTGCATTACCTAACCAAACATCAGTACCATGAGATAGTCCTGATATTTGTACAAGTTCTGAAAAAGTTGTTGGTTTCGTATCTTCTAACATTTGTCGAACAAATCCTGTACCAAATTCAGGTACACCGAATGTTCCAGTCTTACAAAGTATCTCCTCTTCAGTTACACCTAATGATTCAGGACTACTAAAGATTTGCATTGTCTCTTTATCATCTACTGGAATGGTCTTAGGATCTATACCAGATAAATCTTGTAACATACGAATCATTGTAGGATCATCATGTCCTAATATATCAAGTTTTAAAACATTATCATGGATGGAATGGAAGTCGAAATGCGTTGTCATCCAAGAAGCGCTTTGATCATCTGCAGGATATTGTATCGGGGTGAAATCATAAATATCCATGTAATCAGGAACTACTATAATCCCACCTGGATGTTGTCCTGTTGTACGTTTTACACCTGTACATCCTTTAACCAGACGATCGATTTCCGCACCACGTTTATGGATACCTTGGTCATTTAAATAGCCTTTAACATATCCAAACGCCGTTTTTTCGGCAACTGTACCTATTGTTCCTGCACGGAAAACCTTGTCTTCCCCGAAAAGCACTTTAGTATAGTTATGAGCGTTTGGTTGGTACTCACCACTAAAGTTCAAGTCAATATCGGGAACTTTATCTCCCTTAAATCCTAAGAATGTTTCAAATGGTATGTCTTGCCCTTCTTTAATAAGTTCAGCACCACAAGTGCTACATTGTTTATCAGGTAAGTCAAACCCTGAACCTACAGACCCATCATCAAAGAATTCACTCGTTTTACAGTTAGGACAAATGTAATGAGGTGGCAATGGATTAACTTCAGTTATTTCAGTCATTGTTGCCACAAAACTAGATCCAACCGAACCACGCGAACCTACTAAATATCCATCATCTAGAGATTTTTTAACAAGACGTTGTGAAATTAAATAGATAACCGAGAAACCATTTCCGATGATACTTGCTAGTTCTTTTTCAAGACGATCGATTACGATTTGTGGTAAATCTTCACCATATAATTTTTTGGCATTCGTGTAGCTTAGTTCACGAATTTCTTCATTTGCTCCATCCATACGTGGCGTAAACAATTGATCTTTAATTGGAATAACTTTTTCAATTCGGTCCGCTAATTCATTTGTGTTTTTAACAACTATTTCATGTGCTTTTTCTTCGCCTAAAAAGTGAAACTCATCTAACATCTCATCTGTCGTTCTAAAATGCGCTTCTGGTAAAGTTGAGCGATTCAAAGGATTACCAGGTTGAGATGCGATTAAGATTTTACGAGCAATTGCGTCATGTTCATATAAATAATGCGCATTTCCTGTCGCTATTACTGGAATACCTGTACTTTCTCCAGCTTTTAATATACGTTCATAAATTTCATAAAGTGTTTCAGTATCTCTAATGAGTTCTCTATCAATAAGATCTTGATACAGTTTAGGTGGTTGTACTTCAATAAAATCATAATATTTAGCGATTTTTTCAACTTCCGATTGGTCTCTCTGCATTACAGCAGTGAATAATTCACCTTCATCACAAGCTGTTCCAACTAGTATGCCTTCACGGTATTCATTTAATAATGAACGTGGAATTCTAGGAGTTCGATAATAGTATTTAACTAATGAGGCACTTACAATTTTAAATAAGTTCTTTAAGCCTTCCTGTGTTTGAACAATTAATGTCACATGTGTCGGACGTGCACGTTTATATGCATCTTCATTAGACAGTTTTTGATTAATGTCTTTATGATTTGTAACTCCTAACTCTTTCATTTGCTGAACCATCTTAATGAAGATATAAGCTGTAGCCTCAGTATCATAAATAGCTCTATGGTGTTGAGTTAATTCTACACCATACTTTTTCGCTAAAAAGTTTAATCCGTGTTTACCATATTCAGTATTAATCGTACGTGATAGTTCTAAAGTATCAATGACACCATTCGTTGATGGCCCAAAGCCAAGTCTTTCATAGCCAGTGTCAATAAAGCCCATATCAAATGATGCATTATGTGCTACAAATATAGCATCCCCAACCCACTCTTTAAATTCAGTCAATACTTCCTCAATCTCAGGTGCATCAGTCAACATATCATCAGTAATGTGAGTTAAATTAATGATTGTTTCTGATAATTTTTCGTGTGGATTACTAAATCGTTCAAATTTATCAATAATTTCCCCGTCTTTAACTTTAACGGCGGCCAATTCTATAATTTGATCGTATTGGTTTGAAAGTCCAGTTGTTTCAACGTCAAATACAACATAAGTTGCTTCTTTAAGATCTCGATCTGTTGGTTTGTAAGCAATAGGTACTCCGTCATCTACGAGCATACCTTCCATACCATAAATCATTTTAATACCATTTTTTTCAGCGGCACCATGAGCATCAGGAAAGGCTTGAACGACATTATGATCTGTAACTGCTATCGCTTTATGTCCCCATTTTGCAGCTTGATTAACATATGCACTTATATTAGGAATACCATCCATTTGACTCATTGATGTATGTAAATGAAACTCTACACGCTTTTCTTCAGCTTTATCTTGCTTAGGTGTCTTTTTGATTTCTTCTATATCAGTCATCATCATTACTAAATCTCTTACAAACGTGTCTTCTTCAATACGTCCTTGAGCGCGTACCCATTTACCTACACTTAGTGCCTTAAAGTGATCTAAATCATCTTTATTTTTTCTTGTAAACATCTTAAGTACAAGAGAATCTGTGTAGTCTGTGACTTTTAACTCAACAATATGACGACCACTCTTTAATTCTTTTAGGTTAATATCAAATATAACCCCTTCAATCGCTACTTTGAACTCTTCCTCAATGATTGATTCAATTGGTTTTATATTATCAATTTGTATCGGTTTACCAATTTGACACTTATCAACATTACTTTCATTGTTATCTTGTTGTTTCGCTTTTTCTGCTTTGATTTTTTCAATTTTTTCAGTTGCTTCACGAGCACTTTTTTCATCTTCTTCTTGAATATGTGCTTCTAATGAAGCTAAATCATCATAAGAACTTGAGTCGTCTGTTTCAAAAACAACTTTATCAATATCAAAACCACATTTACGAAAAGCTTTTACTAAGCTACCATTACATACTTTGTCAAAGTGATTTCTTTCGATGTCATTAGAGGTCATTACTTTCAACACATTACCAGACATAATTAAACGCTTCTGTTTAAGTTGACCTTTTACTTTAGGTGAAAGTGCAGTGTGTTCTATACAATGACCAAAATATTTGATAGCATGCTCATCTTGATTACTTGTATCTTGAATTGTAAAATGCCAATCAACTTTGGCAATTTCTTTAAATTCTTCAGTAATCGCATTAGTGAATATTAAATAATCTTCATGTGATAGAAAATATGGCAATGTAATTTGAAATTCCCACGTTCTATTTTTATTTGACACATCTACTCGCGTTAATTCACCTTTTTCAATTATTGTTTGATCTAGTTGATTGGAAACTTTAATCTGGTCAGCGAGTACTTTGAATTTTTCTTGATTCGTCATTGCCATGACAGATAACCACCCTTATATCTAACTAATTTCTCAATTATATGTATACGCAACGTGTTATTGATCTAACTGCAAACTTGATATCCATTATACTACTTTGCCATGTGCTTTTCATATGTTTCGTTTTAAAATTTTTAGTAAAAAAAGAGGTTTAGACAAATATGAAATTGTCTTAACCTCATTTAGCATTATGCATTGAAAATCCATGTTGAACAAGTGAAATCAAGTACATTCATCAAATTCAACTTAGTCTTAGCAAATTATAAATTACTATAAAGTGTAGCGATATGAGTGTTTAAATCGTTAATATGAACTTCTTCGCTTTCACCAGTTTGACGTACTTTAACTTCAACGATACCCTCACTAGCATTTTTACCAACTACAATTCTTATTGGAAGACCGATTAAATCTGCATCATTAAATTTAACGCCAGCTCGATCTTTACGATCATCATAAAGTACATCATATTGTTGTTGTAATTCTTTATACAATTGATCACCTAATTCTAGTTGTTCATCCTTTTTAGGATTAATAGTAATTAGATGTAAATCAAATGGTGTAACTGATTTAGGCCAAATAATACCATTTTCATCATTATTTTGTTCAACAATAGCACTTAGCGTTCTTGAAACGCCTATTCCGTAGCACCCCATGATTAATGGCTTAGCTTTACCTTGGTTATCTAAGAATGTTGCGTTCATTGCTTCTGAGTATTTAGTTCCTAACTTAAATACTTGACCTACTTCAATGCCTTCTGCAAATTTCGCTTCGCCAGAGCCATCGCTTAATGTTTCTCCTTCTAAGATAAAGCGGAAATCTCCAAACTCATCAACCTTGAAATCTCGATCTAAATTAGCATTAATATAGTGGGATCCATCCTCATTAGCACCAACGACTAAATTATTTAAATCTCTGACATAATTATCTGCAAAAATTCTAATATCTTTATCATGAACTGGTCCCAGTGAACCAGGATTAGCACCTAATAAGTTAACAATCTCTTCTTGAGTAGCCATTTCAACATTATCTGTTTCAAAAAATGCTTTTACTTTGACATCATTTAATTCATGATGACCACGTATTAAGAACATAATGAATTCTCCATCAATTTTAAAAATCATTGATTTAACAATTTCATCAACCGGACGGTTTAAAAAATCAGCTAATTCTTGAGCAGTTTTAACATTAGGTGTTTCAACCTTTTCTAGTTCTGCTACTTCTGTATGCTTTTCATTTGGATGATAAACGACTTCCGCTTTTTCAATATTAGCTGCATAATCACTATGCTCACTATATACGATAGTATCTTCACCAATTTCACTTAAGGCCATGAATTCGTGTGTGTGGTTACCGCCAATTGCACCTGAGTCTGCAACCACTGGTCGAGCATTGATGCCAACACGTTTGAATATACGGTCGTAAGCATTGTACATATCTTGATATGTTTCATCTAAAGATGCTTCATCAGCATGAAATGAATACGCATCTTTCATAATAAATTCTCTACCTCTTAACAAACCAAAGCGTGGACGTTTCTCATCTCGAAATTTAGATTGTATTTGGAATAACGTTAAAGGCAATTGTTTATATGATTTAAGTTCATCTCTAACGATAGAAGTCACTACTTCCTCATGTGTAGGACCTAAAGCAAATTCACGTCCATTACGATCTTTTAAGCGCATTAACTCTGGACCGTATGCACCCCAACGACCTGATTCTTCCCAAAGTTCTGCTTGTTGAAGTGCAGGCATTAAAATTTCAACGGCATCAATGCTTTCCATTTCTTCACGGATGATTTTAGAAATATTATTTAACACACGAGATGCTAATGGTAAATAGCTATAAATACCACTTGTACTTTGTTTGATTAATCCTGCTTTTAATAATAATTGGTGACTCAATGCTTCTGCTTCAGCAGGGACATCTCTCCTAGTTGGTATGAAAACTTTCGATTGTTTCATCACTTAATCCTCCTTATTTTACAAGAAATAACGTTGTATATCGTTCCAAGTTACTAGAACCATTATAATTAAGACAAAAATAGCACCAGCAGCTATTATAATTGTTTCTGCTTTTTTATTAACTGGTCTTCTGAAAATTGCTTCATAGATAACAAATAAAATTCGACCACCATCAAGTGCTGGAATTGGTAATAAGTTCATTATACCTAAGTTAACACTTAATAGTGCAGTGTAGTATGTTAAAGCAATGATACCCTGCTTAACTACAGAGTCAACATTATGATAAATACCCACTGGACCATTTAACATATCAAATGAGAATTGACCTGTGAATATACTTGCAATCATTGTTCCTACAGCTTTAAAGATTAATGTACTGGCACTAACAAACTGATCAAATCCTAGCGCAATTGGTTTTATTAAAGTATGTTCTTTCTCTGGTTGGAAACCTAAAATGTACGTCGTCTCAGAATTTAATTTAGTTTGCTTAATAACTTGCTTTTTAGGAGTTATGTCCACTGTCTTTGTTTGATTATCTCTTTCAAATTTTATAGTTGTTTTATTATCTTTAATTTTATTTGCTGCAGACTGAATGTCATCAAAACTCTTTGTTTTATATTGACCTACTTGAACGATTTTATCTCCGGATTTTAATCCTGCTTGTTGCGCTGGATAGTGATCAGCTAATTGCCCCACTGAGGTAGTAGGTGTTCCTTGGAAATAAGCTAATGCGATAAATAATATTAAGGCTAATATAAAGTTAAATAATGGTCCTGCAAATAACGTTAAAAATTTGGGTAAAGGTTTCTTATGTGCAAATTGTCGATGTCGCGGAGCGATTTGAATTAAACTACCATTCTCAACAAAATATGCTTTTTCAGCAATATTAAAATGATGTCGCTCATTATCATATGAAGTAATACCTTCAATGTACAAATCATCCTTGAAGTCACATTGTTTAACTTCAATTGCTTCTATCTTTTGAAATTTATGCTGATCATCTAAAATTATGTGCGTAATCTCATCTTTATCATTAAGTTTTACTTTAACATTCATACCTGGTTCAACTGGTGGCTCTTCTAAACCGTCTCCAGCCATTCTTACATAACCACCTACAGGTAATAAACGGATGGTATACAAAGTTTCGTTCTTACGGAAACTAAATATTTTTGGTCCCATACCTATCGCGAATTCAGGACACATTATTCCAGCACGCTTAGCAAAGAACATGTGACCATATTCATGTACCGTAACAAGTACACCAAACACGATCATAAATGAGACAATAGTGATTAAATAGCTCACATGATACACCTCAATTAAATTAAATTTCTACTTTTTTCATTAGAACGATGTAGATTATCTATGATTTGGTTAAATTATTCAAGAATTTTACTTTTAATAAAAGGAGTTAAGAATTACATCATCTACTATGTCTAGTCAAATGTGCACTCAATAACTCCTCAATTATAGCACTATACATTTTTCATATATAAATAAAACATTAAAATCACACTACATTTGTATTAATAAAATGTTGAGTAATGGTAAAACAAACATGAAACTATCAAATCGGTCTAATATACCACCGTGCCCCGGTAAAATTCTACCAGAATCTTTAACACCAAAATGACGTTTAAATCCTGATTCAACTAAATCTCCAAGTTGACCAAAGATACTCAAGATGATAGTTACTAATAATAGTAACCAAATATTTAAGTTGAAATCAACAAAGAACAACATAACAATTGGCACAATTAAACTACAAATTAATCCGCCAATAAAACCTTCAATAGTTTTGTTCGGACTAATTACTGGCCATAATTTATGTTTACCCATTAGTCGACCGAAAATATAAGCACCTGTATCTGTTAACCACACCACTAAGAATGCATAAAGTATGTAATGTAAGCCATCTGAACGTGTTGCATAGAAATACATAAATCCAATACCGACATATGCAACTGACATAAGACAGAAAGCAGCATCCATAAAACTAAATCTGTTTTTTGACAGTACAGTGTAACTTAGTAAAATAAAACTCATTGCGATTAAACTTTTTAATTGAATGTTACTAACCCAGTCACCTGCTGATTGAGGTAACATAATAATTATTAATGCTAAAGCACTAAAAATACCAGGGACTGAAATTAATTTAATCATATTCATATTTAAAAGTTCTTTTAATGCAATTAAAGCTAGTAAGTACGCAAACAACATTAACGTTGTACCACCCATCAATAGAATGGGTAGAAAAATTAACAATGCTATAATTGCGGTTAAAGTTCTAACTTTCATACGCTACTCCTTACTTAACCCTCCAAAGCGTCTTTGGCGAGATTGATATATTTTTAAGCAATTTTTAAATTCTTCACCGTCAAAGTCTGGCCACAATTTCTCATTGAATATAAATTCACTATAAGAAGACTGCCAAATAAGGAAATTACTAATACGTTGTTCACCAGAAGTGCGAATTAATAACTCAGGATCTGGGTATGAATGTGTCATTAAATGCTTGTTAATCATTGATTCATCAATATCTTTACTGTCTTGACCATTGCGTTGAAGTTCATCATAAATTGATTTCATACTTTGAACAATTTCAGCTCGTCCACCATAATTGATGGCAAATATTAATTTCAGACCTGTATTATTTTTTGTTTTTTCTTTTGCATGTTCTATTGCTTCAATCGTCGATTTAGGAACTGCATCTAGAAATCCAATCGTTTCTATTTGAACATTTTTTTCAATGAGTTCGGGTAAAAATGTTTTTAAAAAATTAACAGGCAAATTCATGATATAATTAACTTCATTTTCAGGTCTAGACCAATTTTCAGTTGAAAAAGCGTATAGTGTTAAGTATTTAATACCCAAATCACTTGCTTCTCGCGTTACAGTTTTAATGGTTTGCATACCTTCGTAATGTCCTTTAATTCTAGGCATTTTACGCTTTTTGGCCCAACGTCCATTTCCGTCCATGATAATCGCTACATGTTCAGGTAAATTATGTAAATCTAAATCATCGTTATGACTGATTTTAGTCTTATTTCTTTTTATTAGCTTTTTAAACATGGTCTTTCCTCCGAGCCTGATCATCTCTATTATATTATATTAGTTATTTAAGAAATCATCTATCATTTTATCATACTCGATAATGGCATTGAATAAGCAAATGAAAAAACTGTACCAAAGTCTGAATTGGCACAGTTTAGACTAAAATAATTTATAGTAATGTAGAAAGTATATTTATAATAATACTTACACATTATTAAATGAATTAATTTATTGTCGAACTAATTAAACAGACATAATGTCTTTTTCTTTGTCCTCTACTAATTGATCAATTTCTTTAATAGAATTATCTGTAGCTTTTTGAACATCTTCTGTTTGACTTCTTAAATCATCTTCAGTAATGTCACCATTTTTTTCATCTTTTTTCAATTGATCATTAATATCACGACGGATGTTACGGATAGATACTTTCGCATCTTCACCAATTTTCTTAACGTTTTTCACTAATTCTTTACGACGTTCTTCTGTTAAAGCTGGGACAGTGATACGAATAACTTCACCATCACTTGTAGGATTTACACCTAAATTTGCTGCATAAATTGCTTTTTCAATATCAGCTACTGAAGATTTATCATAAGGAGAAATAACTAATAAACGTGCTTCAGGCACATTGATGCTCGCTAATTGTTGAACTGGTGTTGGTGCACCATAATAGTCAACAGTTACGCCACTTAATAAATTTGAATTTGCTCTTCCAGCACTGATATTTGCTAATTCTCTTGATAAATTATCGATAGATTTGCTCATTCTAGCTTTAGTGTCTTGAATTATGTCACTCATATTGTTTACACCTCTAATTATTTAGTTATTAACGTACCTATTTTTTCACCCATAACTGCACGTTTAATATTGCCTTCTTCCATAATTGAAAATACATTTAAAGGAATATTATTATCCATACAGAATGATGATGCAGTTGAGTCCATTACTTGTAACCCTTCTTGTAACATTTGAATGTGCGTCAAGTGTTCATATTTAACTGCATTCTTATCTACTTTAGGGTCTGCTGAATATACTCCATCAACATTATTTTTACCCATTAAAATAACATCGGCTTCGACTTCTGCTGCACGTAACGCTGCAGTTGTATCTGTAGAGAAGTATGGATTACCGATTCCTGCTGCAAAAATAACAACACGTTTCTTCTCTAAATGTCTAATAGCTCTTCGACGGATATATGGTTCAGCAACTTGTTTCATTTCAATTGATGTCAACACACGTGTGTCACATTCTAATTGTTCTAAGCTATCTTGGAGTGCAAGAGCATTCATAACTGTAGCAAGCATACCCATGTAGTCTGCTGTACCACGGTCCATACCTAAATCACTACCAGTTTTACCTCTCCAAATATTGCCACCACCAACGATAACTGCGATTTCGCAATCCATCTTAGCAACTTCAGCTACTTGCTGTGCCACGCTTTTAATAATGATTGGATTAATACCAAAACCTTTGTCTCCTGCGAGTGCTTCACCACTAAGTTTTAATACTACACGTTTATATTTAGAAGTTTGCGCCATTGTTTTTTCCTCTCTATTGTAAAAATATGTAATATATACAAGTAAAGAAGACACTGACGCGCCTTCTAACATAAAGTATCACTTTATAATAGAAAACCTCAAAGGTGTCTTCTTTCTTGTAAATCTTGTCGACAGATTATTTCATTTGACCTTTAACTTCATCTGCGAAGTTTTCTTCACGTTTTTCCATACCTTCGCCTACTTCATAGCGAACGAAGTCAACAAGTTTACCACCTTTAGATTTTAAGAAAGCTTCAACTGTTTGATCTGGATCTTTAACGAAGTTTTGATCAACTGCACAAATTTCTTGAAGATATTTACGTAAACGACCTTCAACCATTTTTTCAACGATGTTTTCAGGTTTACCTTCATTTAATGCTTGTTGTTTTAATACTTCTCTTTCGTGATTGATTTCTTCTTCTTTAACTTGTTCTGAAGAAACATATTTTGGATTGATAGCTGCGATGTGCATAGCAACATCTTTAGCAGCTTCTTCATCAGTAGAACCTTCAACTACAGTTAACACACCGATACGTCCACCCATGTGTAAGTATGCACCAAATGCATCGTTATCAGATTTTGTTCTGATTTCGAAACGACGGATACTTAATTTTTCACCGATTGTTGAGATTGCTTCTTTCATTCTTTCATCAACTGTTTTACCACTTGATAATTTAGTTTCTAATAAAGCATCTACTGTTTCAGCTTTGCTATCAAGAACTTGATTAGCAATTTCTTTAACTAATTCTTGGAAGCCTTCATTACGAGCTACGAAGTCAGTTTCAGAGTTGATTTCAACGATAGCAGCTTCATTTCCTTTAACTTCAACATGTACTAAACCTTCAGCTGCGATACGGTCTGCTTTTTTAGCTGCTTTAGCGATACCTTTTTCACGTAAGTAATCAATCGCTTTATCGATGTCACCATCAGTTTCTGTTAGCGCTTTTTTACAATCCATCATACCAGCGCCAGTTCTTTCACGTAATTCTTTAACAAGTTTTGCTGAAATTGCCATTAATTATTCCTCCAATATTTCTAATTGTAATAATAGATGATACCTAAATATTACCATTAAAGTCACTATAATTTCCAATACTCTAGTAAACTTTAATCATTATTATTTGAAAAAAGGGCGATAAGCATTACATCTTATCACCCATTTAAACTATATCTTAGTTTGATTCAACAGTAGTATTTTCTTCAGTTGATTCTGCTTCTTGAGATTCTTCTTTTTCATCTAAATTGATGTTTTGCTCTGCAGCTACTTCATCGTTAGAAACACCTTGTTGACCTTCTAAGACAGCGTCAGCCATTTTACCAGTTAATAATTTAACGGCACGAATAGCATCGTCGTTCGCTGGGATAACGTAATCAATTTCATCTGGATCACAGTTAGTGTCAACAATACCAACGATTGGAATATTTAATTTACGTGCTTCAGCAATCGCGTTACGCTCTTTACGAGGGTCAACTACGAATAATGCTTGAGGCATAGATTTCATATCACGAATACCGCCTAAGAATTTGATTAAACGGTCGTATTCTTTTTTAAGTTCAACAACTTCTTTTTTAGGTAAAACGTCGAATAAACCGTCTTCTTCCATTTTTTCGATTTCAGAAATACGTTTAATACGTTTAGAAATTGTTTTGTAGTTAGTTAAAATTCCGCCTAACCATCTTTGGTTAACGTAGAATTGTCCAGCACGTTCTGCTTCAGCTTTAACTGACTCTTGTGCTTGTTTTTTAGTACCTACGAATAAGACTCTACCGCCATCTTCAGATACTTGTTTGATGAAGTTATAAGCTTCTTCAACTTTTTTCACTGTTTTTTGTAAGTCAATGATATAGATACCATTTCTCTCAGTGAAGATGTATTTTTTCATTTTTGGGTTCCAACGGCGTGTTTGGTGACCGAAGTGAACACCGGCTTCTAGTAATTGTTTCATTGAAATTACTGCCATTTTAAATTCCTCCTAGTGGTTATTTACCTCCATAATAAACTCATATAAAGACAATTAATTTAATTGCACCCTTTAAATGTACGTTTATCATGTGTGTATTGGCTTTTATAGCCGAAAACAATAATATCATATTTCTATATAATGCGCAATGTTATTTTCCCAAAAAAAAAAAGCT
>NODE_19_length_15580_cov_6.277817
AGTTTAATTCATATAGGTCTATATTAAAAGAGGATATTCATACTCTTTTTAAATTTGATATCTATTTGCTTTAGCATGTATACAACATATGTTAAGATAGGTTTATCAAAGTAATAGGAGTTGTAAAATTTACATGTCAATTAATATTGATCCAGAGAAGTTTGCAGAATTAGTGGTAAAATCTAATCCATCTAAATCTAAAGATGCAGAAGATATCGCTAAAGAAAGTCTTGAATTATACATCAACGCTTATCGTTTAGCTGAAAGATATTCAAATATTGCTACTAATTGCTATGATACAGCAGAAATAATTTCTGAATTAAGAAAAACAGATTTACAACTTAAATAATTTATAAGACTATCAATTAAGGATAAGCATAAACATCAAATAGTTTAAGTTTACAATGAAAATTTATATCAAATGATTGAACTTTGAGTATGTCCTCAATTAGTTTGTACTTTGGTTCTAATCATCTATTTGGAGTGAGACTATGAATTCGTAATGAATTCAATCTCACTCTTTTTTAATGACAACATTTCACCTACTTTATTATTATCAATTAATAATTGAATTTTAACTGAAAAGAAAAAACAGACCCAAAATTTGGATCTGTTAAAAATTATTTCGCATACTCTACTGCTCTTGTCTCTCTTACAACTGTCACTTTGATGTGACCAGGATATTGTAATTCATCTTCTATTTGCGTTTTGATGTCTCTAGCCAGTCTGTATGACTTCAAGTCATCTATTTCATCAGGGGAAACAATAACTCTAATTTCTCGACCTGCTTGAATAGCGAATGCTTTTTCTACACCATCATAACCTTCAGAAAGTGTTTCTAAGCGTTCTAATCTACGTATATAGTTTTCAAGCGTTTCTTTACGAGCACCTGGTCTAGCCGCAGATAATGCGTCAGCAGCTGCTACCAGAATTGAAATAATAGAAGTAGGTTCAACATCACCATGATGAGAGTGAATAGCATTAATTACAGTTTCATTTTCTGCATATTTTTTAGCTAATTCAACACCTATTTCTACGTGGCTACCTTCAACCTCATGATCTATCGCTTTACCAACATCGTGAAGTAATCCAGCACGTTTGGCCAAGCTAACATCTTCTCCTAGTTCAGCAGCTAGCATTCCAGATAAATGCGCCACTTCAATAGAATGTTTCAAGACGTTTTGACCATAACTAGTTCTATAATTTAGACGACCTAAGACTTTAACTAAGTCTGGGTGCATATTATGAACATTGATTTCGAATGTTGCTTGTTCACCAGCATCTCTAATAATGTCATCTACTTCTTTTCTAGCTTTATCTACCATTTCTTCAATTCTGCCTGGATGGATGCGTCCATCTGAGACTAAATTAACTAATGCTGTACGCGCGATTTCACGTCTAATTGGATCAAAACCAGATAAAATAACCGCTTCTGGTGTATCATCAATGATTAAATCAATACCTGTTAATGTTTCTAAAGTTCTAATATTTCTACCTTCTCTACCAATGATACGACCTTTCATCTCATCATTTGGTAAATTAACTACTGAAACTGTTGATTCAGTTGTATGGTCAGCAGCTAATCTTTGAACGGTAGTAGCTAATAATTCTTTTGCTTTTTTATCAACTTTTTCTTTAGCTTCTTTCTCTTTTTCTTTAACAAGTACTGCAATATCTTGTGACAGTTCTTCTTCAACCCTTTGAAGTTGTTCATTTACAGCTTCTTCTTGAGTGAGACCGGAGATGCGTTCTAATTCTTGTTCATGCTTCATTATTAATGTCTGAACACTACTCTCTTTTGCATCTACTTGTTGTTGTCTTTCTTCAAGTTTAGATTCTTTTTGTTCTAAAATCTCATCTTTTTTATCGAGAAGATCAGATTTTCGATCTAAATTTTCCTCTTTTTGAAGAAGTCGGGCTTCTTGTCTTTGAAGCTCACCACGTCTTTCACGTAGTTCTGATTCAGTTTGTTCTCTTATGATTTGGTTTTCTTCTTTTGCCTCTAATAATTTTTCCTTTTTGATATTATCTGCTTCTTTTTGACCTTGCTTAATAATATCATCAGCAGTTTGTCTAGCTTGTAATTGCTTTTGATGCAATAAATTTCGGGCTACAAAATACCCCACAACAACCCCTAGAATAATCCCCAGCAAAATGAGTAGGAGGTTTAATAAATTCACATAAACACCTCCTTTTTCTAGGTATTTGCTTTGTATATCAAAATCTCTTCATGATTTTTATAAATGTATAATAATTATACATATTAATTGTACGTTTATTAACTTGTTAGTGTCAAGATATGAAATTGCACTGTATTTCGAATTTACATACATTACTTATTTTATGTAAGTTTATATAAAAACAAAAAGCCTACTACAATGTTAAGTGATAAAAACTGACTCCTAGTATTTCATTTATTCAATGCTTAATACTGGAGTAGCTTATCAAATGTAGCAGGCTTATTTCATATACTAAAAGTGAATTTTAGTGAACTGATGTATTTTACTAAAACTTTATCGCTATATAGTTAGCGAAATATTCACTTCAATAATTAAAATTGTACATACTATTCTTCAACGAATAATGTTTGAGGTGCATCTTCTTCTTTTTCATCAACATCTCCATCGAAAATACCTAGTTTTTCTCGTAACTTACGATCGATTTCTTCTTTAACTTGAGGATTTTCTTTGAGATATGTTTTTACATTCTCTTTACCTTGACCCATTCGATCACCATTATATGAGTACCATGCACCTGATTTATCTACGATGTCATTTTCAACACCAAGATCAATCACTTCACCTTCTTTAGAGATACCTTGACCATACATAATATCTACTTCAGCGACTCTAAAAGGCGGTGCAACTTTGTTTTTGACAACTTTAATTTTAGTTCTGTTACCAACAATTTCTTGGCCTTGTTTTAACTGCTCAGCACGACGAACTTCTAAACGAACAGAACTATAGAATTTTAATGCACGTCCACCAGGTGTAGTTTCTGGGTTACCAAACATTACACCAACTTTTTCACGAATTTGGTTAATGAAAATAGCTGTTGTATTTGATTTTGAAATTGCACCAGATAATTTACGTAACGCCTGTGACATTAAGCGAGCTTGAAGTCCTACATGCGTATCGCCCATTTCACCTTCAATTTCCGCTTTAGGTGTTAATGCGGCAACAGAGTCAACTACTACAATATCAACCGCACCACTTCGAACGAAAGCTTCAGCAATCTCTAAACCTTGTTCACCATGGTCTGGTTGTGATAGATATAAATTATCAATATCTACACCTAATGCTTCTGCATATACCGGATCAAGCGCGTGTTCAGCGTCGATAAATGCAGCAACGCCACCGTTCTTTTGTACCTCTGCAATAGCATGTAAAGCTACTGTTGTTTTACCAGAACTTTCAGGTCCATAAATCTCTATAATTCTACCTTTAGGATAGCCACCTACACCTAATGCGTTATCTAATGTAACTGAACCACTTGAAACACTTGAAACACGGCGTCCTTTATTATCGCCTAGTTTCATAACGGCACCTTTACCGAATGATTTTTCCATATTTTTTATAACTGTATCTAAAGCTTTTTGACGATCATTATCCAAAGCGAAACCTCCTATTAACGAGTTAATCATCGTATTAATATCTTAATTAATACTATACATTTAATTGAATCTAATTACAAGTATTTTGCGAATATTTGTTCGCTTTTAACGATAAAAGACAAGACAAAATCGAACAAACGTACTAAATAAGTGCTCTAGTTTTCAAAAATATTAACTATTTAAACCAATTTATTAAATTTATCATGGCATAATTTTGACTTCTGCTTTTTAAAATATTTCGTTTTAGAGGCATTTTAAATGTCTCATATTTAAACACACTGTCATCATAGTACCCAAGATAAACTTGTTCTTGATTGTGTAATAACGCTATACCCCAATCAGTTTTATATAAATCTTTTACATATTGAGATACATATTTTAATTTATCTAGAATATCATCAAAATCAGAAACAAAGACTGATGAATCAGGTAGTTGTCCTTTCAATAAATGATTTAAATCTTGGTTTTTCAAACGTGTATATAGTGCACCATTTGTCACACCATCATATATACTGAAACTTTTATTTATAATATTCATCAAAGCTTGTTCTATAACGATATCATCCGAACCGTAATAATAGTCACCTATTCTTGCAAGAATCTTCTCTTTAGTAGGTTCAATTAACTTTTTGCATTCATTTTCTGTATTGGCATTAGCAGTTAATCTAATATAAACTTCATGCGTACCAGCTAATGGAGCAATAGTTGGATTTTCTTGACTATCAATTAAATCCATTAACTCTGTTTCAACTTTAGATTCTCCAATTCCAGCGAATCTTAATTGTTCTGAGTGTATAACTCTATCTTCATCCATTAAATAAGGTAATAACTCATTCTTTGCCATTGGTTGCATTTCACTTGGTGGGCCAGGTAACAAAATGACTTTCTTATCTTCATATTCCACCAACATACCAGGTGCCATCCCATAATTGTTTTGTAATACTTTTGCACCTTCAATAACCAAAGCTTGTTGCTTATTATTGGGCGTCATTTCTTGTCCTTGTTCTTTAAAATAATTCTCAATATATTCTAATGCATTCGTATCTGTCACAAGATTTTTACCAAGCACCTTCGCAACAGTATGCTTTGTTAAGTCATCTTTTGTAGGTCCTAATCCCCCAGTAAACACGAGTGTATCAAAACGTTTTAACCCCTCTTTGATAACATACTCTAATCTTTGAGGATTATCGCCAATCACAGTATGTTCGACTACGCTTTTACCAATACTATTAAATAATCTTGATAAATATTGTCCATTCGTATTAGCAATTTGTCCTAATAATAACTCAGATCCAACAGCTATTATTGAAATATTCATGTCCATTTATCCCCCTAACGATAATTCTTGCACAACATCTATCATTATAATGCAAAGTATGACATTTATTCTAAAAATTGAACTAAAAAACCAAGAATAAATAGGAATAGAATTATCTTTCTATCACTATCATTCTTGGTTATATTTCACTAATTTAATGTTTGAAAACATCTCTACCCTTATAAAAGTATTCAATACCAGATAAAATCGTGAATAAAACACCAATATAAAGTAATACTTGTCCAATTTGAATGCCTATCCATGTTGCTAACAAATCACCTAATAAAATCCAAATAATTGCAACCATAGTTACAGCAGTTTTAATTTTACCTAATTGACCAGCAGCACTAACAAACCCTTGTTCAATCTGTAATAGACGTAATCCTGTAACAGCAAATTCACGTGCAATTATAATGATTGCTACTACTGAATTTGTAAGTCCTAATTGAACCATAACAATTAATGCACTGGAAACTAATAATTTGTCAGCTAGGGGATCTAAGAATTTACCCATATTAGTTACAAGTTGCCATTTTCTAGCTAAGTACCCATCTAGGAAATCACTTAAAGAAGCTACAATGAAAATGATAGCAGCAATAAGTTGTTCAATACGGATTTCAAATCCACCTAAAATAGATACATTGCCAAATCCAAAGTTTACTAGAGCAAATTATATGAAAAGCGGAATTAATATTACTCTGAAAACCGTAATTTGATTTGGAATATTCATGTTAAAGCCTCATTTCTAAATTTATCTCTCATTTTATAATAGTAACACAGCTAAGACCCATAAGATAAAAGTTATTATAATAATGCCACCAATAATTATCATTAATTGTAAATGTTCTTTACTCTTAGTACGATATGTAGGCGCGTCATCATTATGATATCTATATAAAAGTTCATTCAATTGATGTTGACTATCTGGTATTTCCTCTTGATGCGCTTGAATCAGTTGTTGTGAATCAATATTTACCACACTCGCATAACGTCGAATAAAACCCTCTGCGTAATCAACTTTAGCTAATTTATCAAACTGATTTTGTTCGATTAATTTCAACGTATCACGTTTAATTTGAGTGCGCTCTTCTAATTCTGCTAACGTCATTCCTAGCCTTTCACGTCTACCTTTTAATGTTTCACCAATTGTCTTCACTTTTAAAAGCCTCCACAACCACTATTCAAAAAATCCAAATCCTCCGCCAAACATGTCTTCTCCAAAGTCTAGCGAGTTTTTACTTTTAACTGTTTGTTGTTTCATTTGATCATATTCAATTTCTTGATTTTCATTTTCTCTTAATTCAATAATATAATCAAAATCATCCATGCTATAATTACCCGATTCCACAAATAAATCTGGATGTTCAACCACTTTGATTGATGGTAAGGTCATTACTTCACGCACTAATTCTTGATGCTTAGGGTTTGATTCTCTAGCAGTGACAGCGCCATCAATAATATAAACATGGTTAGAATCATATTCTCCTTTAATAAGAGAGCTTCGTACAGTTTGCTTAATCAATGTAGAACTAATAAATAGCCATCGCTTATGCGCACATACACTTCCTGCTACGATTGATTCCGTTTTTCCGACACGTGGCATACCTCTGATACCAATTAATTTATGACCTTCCTCTTTAAAAAGTTCTGCCAAAAAATCTACCAATAAACCTAAATCTTCACGTTCAAAACGAAAAGTTTTTTTATCATCGGCGTCTTGTTCAATATAACGTCCATGTCTAACAGCCAATCTATCACGTAATTCAGGTACTCTTAATTTAGTAATTTCTATCTCACTAAGCTCATTGATTATATGTTCAAAGCGATTAACTTTCTCAAGACTGTCCGTTTTAATTAATAACCCTCGTCGACCTTGATCAACCCCGTTAATCGTAACGATACTTATACCTAACATACCAAGTAAACTCGAAATATCACCCAGTAAACCTGCTCGGTTAACTGTGATTTCATATTCAAGATACCATTCTTTCTTTTCGGCTACTGTCATCAATATCCGCCCCTTGTTTTAAATGGTAACCTACCATCGGAATATTAAAATTAGTAATCATATTATAGCATTTAGAACTTGGTTCAAAAATCTTTTTTTAATGTGTAAGGGAAATTTACTATAGCTAATAGAATAGTGACGTTAAATGCTATCACATCCTCAATTGTCACAACTTAAATGTACCAAGCGCCGTTTACTTTTTGAACAGTTCCAGTAATACTTTTCGCCAAAGGATTCCATAGATAAGCACACGTATGCGCAATTTCACAAGGATTGATCATTCTTTGCTGAGGTAATTCTTCTAATATAGCTTTCAATTCATCTGAATTAAAAACCTGTGACATATTCCCACTTACAAAACCAGGCGTGATAGCATTAACAGTGACATTAGTCATCGCTAATTCTTGACTTAACGCTTTGACGAAACCGATTTGTGCACTTTTCATTGCCGAGTAAATTGTTTCCATACTCGCACCTGTTTCACCCCAAATGGATGAAATAACAATAATTCGACCAAACTCACTTTGACGTATTAAGTCTATAAAATAACGACAACATCTAATTAACTGCTTAACATGAATGTTATAACTAAGATCAATATCTATATCTGACATATCTTGCAATAAGCCATACAAAGCTGTACCACTACTGTATATCAAACAATCTAAATATTTGATATGAGCAAAGGTAGTTTCCAAATCAATATTTTGCGTCAAATCAGCTTGTATAAATTCGACTGCTTCCCCTTTGTACTTATCTTGTAATGCTTTTAAATCTGATTGAAAATATTGAATAATTACTTCATTACCTTCTTCTAATAAACGCTCTACAATTGCTGTTCCAATAGTGCCTGACCCACCAAGTACTAACGCTCTCATTAAGCTTTAGGCTCCAATCGACTATCAACCATATTATTGATATTTAAAAATTTAGTGGCAGTTTCGTTAATACTATCTAATGTTATATTATCTATAATATCTAACATATCGAATACACTGACGCCCTCAAAGTATAATTTAGAATATTGGTTTGCAATATATTCAGGTGAATTCAAACTTGAAATAAATTCCCCAATAAATTGTTTTTTCAACAATTCAAATGCTTCTTGATCATCAAGATTACCACAATACTTGTTTAGCTCACTTAACAACACTTCTTTTAACTTATCTGGATATTGCGTTGCACTTGTAATAATTGAAAAACAATATGTAGGTTCGAGTACAAATTGATATCCAAAAGTTTCGTCTATCAAATCTTCATTTAATAAAGTCTGATAAAATTCAGTTTCCTCACCAAATATTAATTCGAAAAATAGTGTCATTTCTAAATCATGTTGTACATATTCATGTGGTGACGCTTCAGTTGGTTCATTTTTAAAACCTAACATTAATCTAGGAGATTGTAATTTCATTTCTTCTGAAACAAAAGGTGTTATAACATTTGTTGGTTCATCAACAGTTGCTCGTTCAATGCTAGGCTGATTCGTCTTATCCCTTTTATTTTCATGAGTTTCAACTATGTCACGTATGTTTTCAGGATTGACATCTCCGACGACAAATAACACCATATTTGATGGATGATAAAATGTTTCATAACATAAATATAAATCATCTTTAGTAATGTTATAAATGCTTTCAACGCTTCCTGCTATATCAACTTTAATAGGGTGCTTTTGATACATAGCACGTAAAGTATTAAACATAATTTTATAACCAGGTTGCTCCTGATACATCTTTATTTCTTCAGCAATAATACCTTTTTCTTTATCTACCGTTTCCTTAGAAAAGAAAGGCGTTTCAACCATTTCTAGTAATCTTAAAATATTCCTTTCAACATTATCTGTTGCACTGAACAGATAGCTAGTGCGATCAAAACTAGTAAATGCGTTTACTTGAGCATTGTCATTGGCAAATGCAGTGAATAAATCTTCAGTATCATCTTTCTCAAATAACTTATGCTCTAAAAAGTGAGCGACACCGTCTGGTACGGTCACAAAATCATTTTGATTATGAGGTTTGAAAGTATTATCAAGAGAGCCAAATTGAGTAGTATACGTTACAAATGTCTTTTGGAATCCATTTTTGGGGATAACAAATAAACGTAAACCATTAGTTAATTCATGTTCAAAAACACGTTCATCAATCAGTTCATAGTATGTTTCCCTCATTAAGAATGATCCCCCTTTGTAAGTACATATATGGTATCTAGTTCTGCTTTATTAGCCATTGATATCACATCATCCTTTGTTACTTTTTGAATGTGATCTATGTAGTTTTCATCTGTTTGCTCATAATCTAAAAGCAATTGATTCTGCATGACCTCGATAATACTTTTCGGTCGATCAGCAATTTCATGTCTATGTGAAATAATAATTTTTTTAGCAAGTTCTAATTTATCCACGTCAAATTCACCACGTTTAAACTTATCAAACTCCTCTAAAATTGTATCTTTAGCAAGTTCATATTTATCTGCTGAAACACCGCTTAATACAAAAAGATAACCGTTTTTACCATCTAATTGAGAGTGTATTGAATATGCTAGACTTTGCTTTTCACGCACTTCATTAAATAATACAGATGATGGATCGCCACCGAACATCGTGTTTAATACAACCAATGCATAATAATCATTTGACCCGAATCGTGTTGGAAAACGATAACCCATATTTAATTTAGCTTGATCGACTTCATCTTCTTCAACTATATATTGTGTTTCAGAACTTGTATCTTTTAAATTAAGTTGATTAGTTTTCGCCATTTTAAATGGATTAATCGTAAATTTAAATTGAATTAATTGTTCAACTTCTTGTTTATTTACGTTACCTACTACATAAACGGAACATAGGTCATTACTAATCATGTTTTGATATGTATCATACAAATTTTCAGGTGTGATTGTACTTATTTTTTCAATCTGACCTGTCGCTAAGTGACGATAAGGTTCATCTTTAAACATATATTTTAATAAATTCAAGAAAGAATATTGTGCTTTATTATCAATTACAGCTTCAATTTTCTTTGATAATAATGATTTTTCTTGATTTACAAACGTTGTGTTAAAGGCATTATTCTCTATAAGTGGATTCATTATCACTTCATATAGTACATTTAGCCCTTTTTCAAATAGAGGTGTTGAATCTTTTAAATAGCGTTCATTAACTATTTCTAACGAGATAGTGATAACGTGTTTATCTTTAAATTTTGAGACAAAACTATGTATGTATGCACCATATAGTTCAGATAGATGTTTACTAAATGCTTTATCCGTGGACCATTTTTTTGTAGCACGTATTAACAACTTGCTTAACAATGATCGCGCTGTAATAGTTTCATATTCTAAAGGTGCCATAAATTTAAAGGTAATCATAGTTGTCTTAAATTTATCTGTAGGTAACACATCAATATGTATTTGATGCTCATTATTGGTTTGTTGTTCTATCATTCATCCACACTCCTTAATATTGTTTCTATATTTTTGTGCGCGTCAGTTTAAATTTAACTAGACTGCTTTTCACATAATTTAATGAGTATAAAATAGGTTTACCCATTTCGTCATAATGTACAACCTTTAATAGCATTAAACCTTCATGTGGATATGCGTTTAGAATATCAGAAATATGTGGTTCATAACTAATGGCTTCAACCTCTGTTTCAGCTGAAGCGACTTTATGTCCCGTATTAGTCTCTATTGCATTTAACATAGAACCATCGCTCACTTGATAATCTGAACATGTTAGATAATCTTCTGCGATTTTATCTAAACAATAAATTACTGGTTGATGATTGGCAGTACGCAATCGTTCAATGATTGTAATAGGTTGTTTATCATTGATACCTAACATTTGTGCATCCAGTATGGAGGCAGGCTGTTGCTCTAAACTTAAATATTCCGTACCTGAGTGGTAGCCAGCTTCTTTGATCATATCGTTGATGCTAAATAATTTATTCAATGGATAGAAGAAAGGGTGCAATGTTTTTACGCTTGGTCCTTCTTCAAAGTTATCTGTCAAAACTTGTTCAGTTATGAGTTCACCAATCGCTTCATAGACATCATCAGTTTTTACATTTAATTCTCTAGCAATCGATAAATTGCTAGGTAGTTTATCACCAGGTTTTAAAGATTGTTCTTTAATCTGCTTAAGAATATATTCTTTCACTTTAAAAGCTGAGTTTAACTCTGTCATCATTTACACCTCTTCATCATCTAAATTTACTAATACTTGTCTAGGTTTACTGCCCTTTTGTGGTCCGATAACTTGGTTACGTTCCAAATCGTCCATTAATCTAGAAGCACGATTATAGCCAATCCTAAATTGTCGTTGCAATAGTGAAGTACTAGCTTTCTGTTGTTCAATTACAAATATATATGCATCTTCATATAAAGCATCTTCACTCTTCATTTCTGATTTATCTACTGGCGCATCTGGTTCCATTTCTTTCACATAATTTGCTTTTTGTTGTTCAACAACATAGTTAACTACATCTTGCACTTCTTGATCACTTAAGAAAGCACCTTGTACACGCGTTTGAGCTGATTCACCATTTCCTACATATAGCATATCACCTTTACCAAGTAATTTCTCAGCTCCACCAGAGCCTATAATTGTTCTAGAGTCAGTTTGAGAACTTACTGCGAACGCAATACGTGATGGTATATTATTTTTGATTATACCAGTGATTACATCTACAGATGGTCTTTGAGTAGCAACAATTAAATGAATACCTGCTGCTCTAGCCATTTGAGTGATACGTTGAATTGCGTTCTCTACTTCTTTTCCTGCAACCATCATTAAATCAGCTAACTCATCTACAATGACTACTATATAAGGTAATTCTGCTTGTTTTTCATCAAGTTCTTCATTCTGACGGCGTATAAATTTATTATACCCTTCAATATTACGTGTAGATGAATGCTGGAATAAATCATATCGTCGTTCCATTTCAGCAACTACCTTCTCTAATGCTTGAGAAGCTTTGTGTGGATTTGTAACTACCGGTATTAATAAATGTGGCACCCCATTATAAACATTTAATTCCACCATTTTAGGATCAATTAACATAAGTTTAACTTCATGAGGTTTTGCATTTAAAAGAATACTAGTAATAATGCCATTGATACATACTGATTTACCACTACCAGTTGATCCTGCAACTAATAGGTGGGGCATTTCATTTAATTGAATTGTCATTGGTTCACCAGAAATATCTCTACCAAGTCCAACTTCCAGCTTATTACTCGCTGGGAATTTAGATTCAAGAACTTCTTTAAGCGTAACTAAAGAAATCTTATCATTTGGTACCTCTATACCAACAGCTGAGCGACCTGGAATTGGTGCTTCAATTCGTACATCTTTTGCTGCCAAAGCGAGTGCAATATCATTATGCAAATTAACAATTTTACTAACCTTAACCCCTTGGGCTGGTTGGATTTCATATTGTGTAACAGCTGGACCAATTTTAATTTGCTTAACTTTTGCATTTACACCAAAATTTTTCATTGTTGATTCGAGTATCTGGCCTTTACGTTGAACTTCAGACTTAGATGTAGATTGCTGCTTAGCTGGCTGATTAAGTAATGATAATGGAGGAATGTGATATGCCACATTTGACTCTTCACCAGCTTCGGAAATTGTTCCATTCATTTGATGATTATCATTTGAATTCGACTCTGGTAAATTTTCATCCTCTAGATTTGTTCCATCGTTACTACTATTCTCTTTATCAATATCTTCACTATTTAAACCAAAACGTCTTTTCTTACGTTTATTAGTAGTTGTTTGTTTACTTTCTTGCGATTCACTAGGTCCATATATAGGAATATCTTCTGGTTCAGTACTAACTTCAGGGAAGTCACTAACATCTTTGATTTGTTCTGACTCAAGTTGTTCTTGTTCTAATTGATGTTGTCTTAGGCGTTCACGCTCTTCTTCTTTTTCACGTTGACGTTCTTCTTTTTTAAGTCTGTTTTGCTCTCTTTTTACTTTGAAATTAGATGATGCACTTTGACTTGAGTTTCTCATTTTATCAATTGATGCTTTAACAACATCTCTATGTCTAAGTTTAAGCAATAAAATAATACTAGAACTTAATAAAATTAATGTAAGGATTATGACACCGGCAATTGAAATGAGTGGAATAAATATTTTAAGTAAATAAAATCCTATTAATCCCCCACCAAAATTCGGAAAATGACTATGTTCATAAGCCTTATACACATAGGATAAAACAGGTTCTCTTTCAGATGCTGCACCTTTTTGAAAATGATAAATAATTTGTGTTGTAATCAATAAGACAAATTGTAATGATATTAACCCAAAAGTCCGTCTTGTTTTAGGAAATTTCTTCTGCATTGCAATATAGACTGTAATCAAACTTAGTAATATGTATGTTAAATAGCGACTCATTCCAAACAAATAATTGAAAAAGCTATCAATCATTCGACCAACAATTCCTAATTGGAACATTCCCAAAACCGACAAAATGACTATAATGATTGCAACGATATAGCGAATTGAGCTATCTTTTTTCTGTTGCTTTTTCTTAGTCGATTTACGAGCTATTGCACCCTTTTTACGAGTTGTTGTTTTTTTCTTAGTTTGTGGCAAAATAGTACACCTTCTTTATTTCTCACTTAATATTTCTTCAAATACAAATATTTATAGTATTCCGATATGTATTAATAGTATTTTTAAAAGTATGAAAGAGGTTGGAACAATACCAACCACATTTAGACTTATCGTCATAAACTAAAGTGAATAATTTAAGTAATGAGTTTACATAACCTTTTAAATTATTACACAACTGTGATGTTGTCCCGACCTCTTTTTGATTGTATATATCTTAAATTTCTGAAATAACTGGAATAATCATTGGACGACGTTTTGTACTTTCAAATAGTAATTTACTGATTTGATCTCGCATATTCTGTTTGATGTCAGACCATTCAATACGTTTCTCTTGAAGACCTGCTTCAACAATTTCACGAACCTTATCTTCTGCTTCCTTCATTAGTTCTTCACTTTCACGGACGTATACAAAGCCACGTGATTGAATTTCAGGACCAGCAGCAATTCGTCTATTTTTCGGATCCAATGTAACAACTGCAATAAAAATACCATCTTCTGCAAGTAAATGACGATCTCTCAATACGATATTACCGACATCTCCTACACCAATACCATCGATAAGAATATTGCCAGAATTAACTTTCTCGTTTAATACCATATCTTTACCATCGTAATGAATAACGTCTCCCTTTTCGACTAAGAAAATTTTCTCCGGCGCCACACCAGATTCGTTAGCCAATTTAGCATGCGCAATTTGCATTTTAAATTCACCTTGAACAGGGATAAAGTATTCAGGTTTCATAATATTAATCATCATTTTTAATTCTTCCATGCAACCATGACTAGATGCATGAATCTTTTTATTGTTAGGAATAATATATGCACCTGCGCGCACTAATTCATTTAGTGTATCAGCAATGATAACTTCCATATTAGCTGATGCTGTGATTGCTAAATATACTGAATCGCCTTCTTCAATATTCATTATTTTGTGTTTCTGTTGGGCCATTTGGCTCAATGCTTCGATAGGTTCGCCTTCCATACCAGTGGCAATAATTACGACTTCATTTTTAGGATAATTTCCAACTTCGTTAATAGGGATTAACAAGTCTTTAGGAATGTCAAAATATCCCATTTTACGTGCAATATTAAACGAACTTTCAAGCGAACGACCTAAAAAGGAAACTTTACGATTTAGTTTACTTGCAGTGTTCAAAACTTGTTGAATTCTAATAAAGTTTGAAGCATAGCATGACACAATTAAGCGTCCTTTTACTTTCGCAAAAGCATCGTAAATGTGTGATTCTATAACATTCTCAGGTGTATTATATCCTGGTTTCTCAGCTTCTGTAGAGTCACTGATTAATGCGAAGACACCTTCTTCACCTATTTCAGCCATACGTTTGATATCTGGCGTGTAGTGTCCTTGTAAACTTTGATCAAATTTAAATTCACCTGTATAAACGATTGAACCGTATGAAGTATGAATGCAAATTCCTAAACTATCAGGAATGCTGTGTGTAGTGTTAAAGAAAGTAATATTAACATTTTTAAATCTCATTACTGAATCATGATTTACAGTATAATAACGTACTTTCTTTTTAACATTACGTGACTTCATATTTTCTTTAACAAGTGCTAACGTTAATTTAGAGCCATATACTGGTGCATCAATTTGTTCTAAAATGTAGCTAACTGCACCAATAGCATGTTCATGACCATGGCTTAGAAAGATACCTTTTAGTTTTTCTTTATTTTCAATGACATATTGAATGTCAGGAATTACAATATCTACACCTAACATTTCATCTTCTGGGAACATTAACCCCGCATCTAACATAAACATTTCATCGTCTACTTCAACGATATACATATTTTTTGCGATTTCGCCGACACCACCAAGTGGAATGATGCGAATATCGTCATTCTTTTTTTTCACTAAACTCAAAATGTTACCTCCTATTATAAAATCCCCGTCCATATAAACTCATAATTTATTATAGTTTAATTTATGTTGGATGTACACTATTAAAGTATTTCTTAAGGCATTATAGTAACAATCGAATTTAGTATTAG
>NODE_20_length_15206_cov_12.998810
[truncated: 2,022,038 more chars]
